# Supplementary material for: Phosphorylation‐linked complex profiling identifies assemblies required for Hippo signal integration
Source: Mol Syst Biol. 2023 Mar 10;19(4):e11024. doi: 10.15252/msb.202211024 (PMC10090947; doi:10.15252/msb.202211024)
Supplement: Supplementary file 4 — Dataset EV1 [file MSB-19-e11024-s014.xlsx]

## Sheet: LEGEND
Table	Description
Raw files list
Max Quant output interactors	DDA ouput for identification of YAP1 interactors in multiple condition (no treatment, Vanadate 2min, Vanadate 20min, Okadaic Acid 60min, Okadaic Acid 150min)
Max Quant output phosphosites	DDA ouput for identification of YAP1 phosphosites in multiple condition (no treatment, Vanadate 2min, Vanadate 20min, Okadaic Acid 60min, Okadaic Acid 150min)
Max Quant output interactors fractionated	DDA ouput for identification of YAP1 interactors in fractionated samples
Fig_2_SAINT_SCORE_interactors	SAINT Score for the identification of YAP1 interactors in multiple condition (no treatment, Vanadate 2min, Vanadate 20min, Okadaic Acid 60min, Okadaic Acid 150min)
Fig_2_FC_table_interactors	Mean Intensity of YAP1 interactors in multiple condition (no treatment, Vanadate 2min, Vanadate 20min, Okadaic Acid 60min, Okadaic Acid 150min). Fold change (FC) and pvalue is calculated compared to the no treatment condition
Fig_2_table_phosphosites	YAP1 phosphosites intensity in multiple condition (no treatment, Vanadate 2min, Vanadate 20min, Okadaic Acid 60min, Okadaic Acid 150min)

## Sheet: Raw file list
Name	Condition
ulianaf_C1705_206	CTRL_1
ulianaf_C1705_205	CTRL_2
ulianaf_C1705_207	CTRL_3
ulianaf_C1705_208	CTRL_4
ulianaf_C1705_209	CTRL_5
ulianaf_C1705_210	CTRL_6
ulianaf_C1705_211	CTRL_7
ulianaf_C1705_212	CTRL_8
ulianaf_C1705_213	CTRL_9
ulianaf_C1705_214	CTRL_10
ulianaf_C1705_215	CTRL_11
ulianaf_C1705_216	CTRL_12
ulianaf_C1706_231	APMS_SH_1
ulianaf_C1706_233	APMS_SH_2
ulianaf_C1706_234	APMS_SH_3
ulianaf_C1706_238	APMS_V2_1
ulianaf_C1706_240	APMS_V2_2
ulianaf_C1706_242	APMS_V2_3
ulianaf_C1706_246	APMS_V20_1
ulianaf_C1706_248	APMS_V20_2
ulianaf_C1706_250	APMS_V20_3
ulianaf_C1706_333_170701150458	APMS_OK1_1
ulianaf_C1706_336_170701210540	APMS_OK1_2
ulianaf_C1706_337_170701230556	APMS_OK1_3
ulianaf_C1706_340	APMS_OK2.5_1
ulianaf_C1706_341	APMS_OK2.5_2
ulianaf_C1706_342	APMS_OK2.5_3
ulianaf_C1804_266_180426124137	YAP1_fractionated_1
ulianaf_C1804_267_180426141309	YAP1_fractionated_1
ulianaf_C1804_276_180426041211	YAP1_fractionated_1
ulianaf_C1804_277_180426054343	YAP1_fractionated_1
ulianaf_C1804_278_180426071510	YAP1_fractionated_1
ulianaf_C1804_287	YAP1_fractionated_1
ulianaf_C1804_288	YAP1_fractionated_1
ulianaf_C1805_155	YAP1_fractionated_2
ulianaf_C1805_156	YAP1_fractionated_2
ulianaf_C1805_157	YAP1_fractionated_2
ulianaf_C1805_158	YAP1_fractionated_2
ulianaf_C1805_159	YAP1_fractionated_2
ulianaf_C1805_160	YAP1_fractionated_2
ulianaf_C1805_161	YAP1_fractionated_2
ulianaf_C1805_163	YAP1_fractionated_3
ulianaf_C1805_165	YAP1_fractionated_3
ulianaf_C1805_166	YAP1_fractionated_3
ulianaf_C1805_167	YAP1_fractionated_3
ulianaf_C1805_168	YAP1_fractionated_3
ulianaf_C1805_169	YAP1_fractionated_3
ulianaf_C1805_195	YAP1_fractionated_3

## Sheet: Max Quant output interactors
Proteins	Positions within proteins	Leading proteins	Protein	Fasta headers	Localization prob	Score diff	PEP	Score	Delta score	Score for localization	Localization prob APMS_320_A	Score diff APMS_320_A	PEP APMS_320_A	Score APMS_320_A	Localization prob APMS_320_B	Score diff APMS_320_B	PEP APMS_320_B	Score APMS_320_B	Localization prob APMS_321_A	Score diff APMS_321_A	PEP APMS_321_A	Score APMS_321_A	Localization prob APMS_321_B	Score diff APMS_321_B	PEP APMS_321_B	Score APMS_321_B	Localization prob APMS_322_A	Score diff APMS_322_A	PEP APMS_322_A	Score APMS_322_A	Localization prob APMS_322_B	Score diff APMS_322_B	PEP APMS_322_B	Score APMS_322_B	Localization prob APMS_323_A	Score diff APMS_323_A	PEP APMS_323_A	Score APMS_323_A	Localization prob APMS_323_B	Score diff APMS_323_B	PEP APMS_323_B	Score APMS_323_B	Localization prob APMS_324_A	Score diff APMS_324_A	PEP APMS_324_A	Score APMS_324_A	Localization prob APMS_324_B	Score diff APMS_324_B	PEP APMS_324_B
CON__P02662	115	CON__P02662	CON__P02662	>P02662 SWISS-PROT:P02662 Alpha-S1-casein - Bos taurus (Bovine).	1	93.01	4.59229e-12	198.6	159.73	96.489
CON__P02663	143	CON__P02663	CON__P02663	>P02663 SWISS-PROT:P02663 Alpha-S2-casein [Contains: Casocidin-1 - Bos taurus (Bovine).	0.76366	5.09363	0.00146844	127.05	84.246	127.05
CON__P02663	31	CON__P02663	CON__P02663	>P02663 SWISS-PROT:P02663 Alpha-S2-casein [Contains: Casocidin-1 - Bos taurus (Bovine).	0.999991	53.3574	7.74604e-08	191.73	164.52	95.195
CON__P02666	35	CON__P02666	CON__P02666	>P02666 SWISS-PROT:P02666 Beta-casein - Bos taurus (Bovine).	1	115.629	4.57662e-109	313.24	250.59	249.56
sp|C9JLW8|MCRI1_HUMAN	21	sp|C9JLW8|MCRI1_HUMAN	sp|C9JLW8|MCRI1_HUMAN	>sp|C9JLW8|MCRI1_HUMAN Mapk-regulated corepressor-interacting protein 1 OS=Homo sapiens OX=9606 GN=MCRIP1 PE=1 SV=1	0.836893	13.0916	0.000761842	83.236	66.925	83.236	0.648011	8.21833	0.00449519	71.042
sp|O14795|UN13B_HUMAN	1408	sp|O14795|UN13B_HUMAN	sp|O14795|UN13B_HUMAN	>sp|O14795|UN13B_HUMAN Protein unc-13 homolog B OS=Homo sapiens OX=9606 GN=UNC13B PE=1 SV=2	0.758943	3.55863	0.0459436	41.366	17.116	41.366
sp|O14795|UN13B_HUMAN	596	sp|O14795|UN13B_HUMAN	sp|O14795|UN13B_HUMAN	>sp|O14795|UN13B_HUMAN Protein unc-13 homolog B OS=Homo sapiens OX=9606 GN=UNC13B PE=1 SV=2	0.898708	8.96219	0.0366275	55.314	22.985	55.314
sp|O43150|ASAP2_HUMAN	855	sp|O43150|ASAP2_HUMAN	sp|O43150|ASAP2_HUMAN	>sp|O43150|ASAP2_HUMAN Arf-GAP with SH3 domain, ANK repeat and PH domain-containing protein 2 OS=Homo sapiens OX=9606 GN=ASAP2 PE=1 SV=3	0.999971	50.4826	0.0306839	56.972	23	56.972									0.999971	50.4826	0.0306839	56.972
sp|O43464|HTRA2_HUMAN	41	sp|O43464|HTRA2_HUMAN	sp|O43464|HTRA2_HUMAN	>sp|O43464|HTRA2_HUMAN Serine protease HTRA2, mitochondrial OS=Homo sapiens OX=9606 GN=HTRA2 PE=1 SV=2	0.850023	7.19444	0.0458546	50.358	14.733	50.358
sp|O43464|HTRA2_HUMAN	44	sp|O43464|HTRA2_HUMAN	sp|O43464|HTRA2_HUMAN	>sp|O43464|HTRA2_HUMAN Serine protease HTRA2, mitochondrial OS=Homo sapiens OX=9606 GN=HTRA2 PE=1 SV=2	0.959354	12.9586	0.0458546	50.358	14.733	50.358
sp|O75970|MPDZ_HUMAN	354	sp|O75970|MPDZ_HUMAN	sp|O75970|MPDZ_HUMAN	>sp|O75970|MPDZ_HUMAN Multiple PDZ domain protein OS=Homo sapiens OX=9606 GN=MPDZ PE=1 SV=2	0.764109	5.87405	3.98886e-06	148.85	106.94	148.85
sp|O95573|ACSL3_HUMAN	300	sp|O95573|ACSL3_HUMAN	sp|O95573|ACSL3_HUMAN	>sp|O95573|ACSL3_HUMAN Long-chain-fatty-acid--CoA ligase 3 OS=Homo sapiens OX=9606 GN=ACSL3 PE=1 SV=3	0.547544	0.825624	0.0217175	53.395	11.204	53.395
sp|O95835|LATS1_HUMAN;sp|Q9NRM7|LATS2_HUMAN	909;872	sp|O95835|LATS1_HUMAN	sp|O95835|LATS1_HUMAN	>sp|O95835|LATS1_HUMAN Serine/threonine-protein kinase LATS1 OS=Homo sapiens OX=9606 GN=LATS1 PE=1 SV=1;>sp|Q9NRM7|LATS2_HUMAN Serine/threonine-protein kinase LATS2 OS=Homo sapiens OX=9606 GN=LATS2 PE=1 SV=2	0.949849	12.777	0.0100326	65.949	46.037	58.693
sp|P06748|NPM_HUMAN	125	sp|P06748|NPM_HUMAN	sp|P06748|NPM_HUMAN	>sp|P06748|NPM_HUMAN Nucleophosmin OS=Homo sapiens OX=9606 GN=NPM1 PE=1 SV=2	1	116.874	4.78388e-28	154.3	136.92	154.3
sp|P08670|VIME_HUMAN	419	sp|P08670|VIME_HUMAN	sp|P08670|VIME_HUMAN	>sp|P08670|VIME_HUMAN Vimentin OS=Homo sapiens OX=9606 GN=VIM PE=1 SV=4	0.5	0	0.0311354	102.36	68.68	102.36
sp|P08670|VIME_HUMAN	420	sp|P08670|VIME_HUMAN	sp|P08670|VIME_HUMAN	>sp|P08670|VIME_HUMAN Vimentin OS=Homo sapiens OX=9606 GN=VIM PE=1 SV=4	0.5	0	0.0311354	102.36	68.68	102.36
sp|P29692|EF1D_HUMAN	133	sp|P29692|EF1D_HUMAN	sp|P29692|EF1D_HUMAN	>sp|P29692|EF1D_HUMAN Elongation factor 1-delta OS=Homo sapiens OX=9606 GN=EEF1D PE=1 SV=5	0.999196	30.9419	0.0310387	101.08	54.014	101.08
sp|P46937|YAP1_HUMAN	127	sp|P46937|YAP1_HUMAN	sp|P46937|YAP1_HUMAN	>sp|P46937|YAP1_HUMAN Transcriptional coactivator YAP1 OS=Homo sapiens OX=9606 GN=YAP1 PE=1 SV=2	0.886975	10.1686	1.80504e-32	116.96	96.369	85.287
sp|P46937|YAP1_HUMAN	128	sp|P46937|YAP1_HUMAN	sp|P46937|YAP1_HUMAN	>sp|P46937|YAP1_HUMAN Transcriptional coactivator YAP1 OS=Homo sapiens OX=9606 GN=YAP1 PE=1 SV=2	0.628693	5.31078	1.80504e-32	116.96	96.369	58.434
sp|P46937|YAP1_HUMAN	131	sp|P46937|YAP1_HUMAN	sp|P46937|YAP1_HUMAN	>sp|P46937|YAP1_HUMAN Transcriptional coactivator YAP1 OS=Homo sapiens OX=9606 GN=YAP1 PE=1 SV=2	0.947628	12.1303	7.83739e-28	109.17	90.639	109.17
sp|P46937|YAP1_HUMAN	138	sp|P46937|YAP1_HUMAN	sp|P46937|YAP1_HUMAN	>sp|P46937|YAP1_HUMAN Transcriptional coactivator YAP1 OS=Homo sapiens OX=9606 GN=YAP1 PE=1 SV=2	0.984705	19.1849	1.97853e-39	134.21	110.47	96.707
sp|P46937|YAP1_HUMAN	149	sp|P46937|YAP1_HUMAN	sp|P46937|YAP1_HUMAN	>sp|P46937|YAP1_HUMAN Transcriptional coactivator YAP1 OS=Homo sapiens OX=9606 GN=YAP1 PE=1 SV=2	0.77621	10.5559	5.89543e-05	52.575	32.078	52.575
sp|P46937|YAP1_HUMAN	397	sp|P46937|YAP1_HUMAN	sp|P46937|YAP1_HUMAN	>sp|P46937|YAP1_HUMAN Transcriptional coactivator YAP1 OS=Homo sapiens OX=9606 GN=YAP1 PE=1 SV=2	0.970374	15.1528	2.68492e-14	199.97	160.79	190.67
sp|P46937|YAP1_HUMAN	403	sp|P46937|YAP1_HUMAN	sp|P46937|YAP1_HUMAN	>sp|P46937|YAP1_HUMAN Transcriptional coactivator YAP1 OS=Homo sapiens OX=9606 GN=YAP1 PE=1 SV=2	0.907636	10.1385	0.0288053	123.19	84.301	123.19
sp|P46937|YAP1_HUMAN	61	sp|P46937|YAP1_HUMAN	sp|P46937|YAP1_HUMAN	>sp|P46937|YAP1_HUMAN Transcriptional coactivator YAP1 OS=Homo sapiens OX=9606 GN=YAP1 PE=1 SV=2	0.999983	47.6063	9.80041e-122	312.01	267.96	276.68
sp|P46937|YAP1_HUMAN	274	sp|P46937|YAP1_HUMAN	sp|P46937|YAP1_HUMAN	>sp|P46937|YAP1_HUMAN Transcriptional coactivator YAP1 OS=Homo sapiens OX=9606 GN=YAP1 PE=1 SV=2	0.503721	0	1.77095e-07	70.57	53.959	60.459
sp|P46937|YAP1_HUMAN	276	sp|P46937|YAP1_HUMAN	sp|P46937|YAP1_HUMAN	>sp|P46937|YAP1_HUMAN Transcriptional coactivator YAP1 OS=Homo sapiens OX=9606 GN=YAP1 PE=1 SV=2	0.54637	0.804841	1.77095e-07	70.57	53.959	49.166
sp|P46937|YAP1_HUMAN	289	sp|P46937|YAP1_HUMAN	sp|P46937|YAP1_HUMAN	>sp|P46937|YAP1_HUMAN Transcriptional coactivator YAP1 OS=Homo sapiens OX=9606 GN=YAP1 PE=1 SV=2	1	84.5784	2.57865e-25	183.46	164.7	132.66
sp|P46937|YAP1_HUMAN	300	sp|P46937|YAP1_HUMAN	sp|P46937|YAP1_HUMAN	>sp|P46937|YAP1_HUMAN Transcriptional coactivator YAP1 OS=Homo sapiens OX=9606 GN=YAP1 PE=1 SV=2	0.711548	4.44588	1.77095e-07	70.57	53.959	70.57
sp|P46937|YAP1_HUMAN	340	sp|P46937|YAP1_HUMAN	sp|P46937|YAP1_HUMAN	>sp|P46937|YAP1_HUMAN Transcriptional coactivator YAP1 OS=Homo sapiens OX=9606 GN=YAP1 PE=1 SV=2	0.999999	59.3286	0.000232735	177.38	133.57	177.38
sp|P46937|YAP1_HUMAN	109	sp|P46937|YAP1_HUMAN	sp|P46937|YAP1_HUMAN	>sp|P46937|YAP1_HUMAN Transcriptional coactivator YAP1 OS=Homo sapiens OX=9606 GN=YAP1 PE=1 SV=2	0.981004	17.1303	0.00031001	124.2	94.258	117.6
sp|P46937|YAP1_HUMAN	163	sp|P46937|YAP1_HUMAN	sp|P46937|YAP1_HUMAN	>sp|P46937|YAP1_HUMAN Transcriptional coactivator YAP1 OS=Homo sapiens OX=9606 GN=YAP1 PE=1 SV=2	0.918896	10.5422	5.31438e-60	253.17	203.55	63.392
sp|P46937|YAP1_HUMAN	164	sp|P46937|YAP1_HUMAN	sp|P46937|YAP1_HUMAN	>sp|P46937|YAP1_HUMAN Transcriptional coactivator YAP1 OS=Homo sapiens OX=9606 GN=YAP1 PE=1 SV=2	0.800402	6.03151	5.31438e-60	253.17	203.55	163.15
sp|P46937|YAP1_HUMAN	103	sp|P46937|YAP1_HUMAN	sp|P46937|YAP1_HUMAN	>sp|P46937|YAP1_HUMAN Transcriptional coactivator YAP1 OS=Homo sapiens OX=9606 GN=YAP1 PE=1 SV=2	0.748489	4.55574	0.00091255	88.282	68.391	50.924
sp|P46937|YAP1_HUMAN	105	sp|P46937|YAP1_HUMAN	sp|P46937|YAP1_HUMAN	>sp|P46937|YAP1_HUMAN Transcriptional coactivator YAP1 OS=Homo sapiens OX=9606 GN=YAP1 PE=1 SV=2	0.753305	5.96237	0.000870869	94.957	71.524	70.501
sp|P46937|YAP1_HUMAN	366	sp|P46937|YAP1_HUMAN	sp|P46937|YAP1_HUMAN	>sp|P46937|YAP1_HUMAN Transcriptional coactivator YAP1 OS=Homo sapiens OX=9606 GN=YAP1 PE=1 SV=2	0.807783	6.24024	1.63853e-12	127.65	100.69	99.114
sp|P46937|YAP1_HUMAN	367	sp|P46937|YAP1_HUMAN	sp|P46937|YAP1_HUMAN	>sp|P46937|YAP1_HUMAN Transcriptional coactivator YAP1 OS=Homo sapiens OX=9606 GN=YAP1 PE=1 SV=2	0.999638	35.2629	1.90057e-14	168.14	138.11	156.56
sp|P46937|YAP1_HUMAN	371	sp|P46937|YAP1_HUMAN	sp|P46937|YAP1_HUMAN	>sp|P46937|YAP1_HUMAN Transcriptional coactivator YAP1 OS=Homo sapiens OX=9606 GN=YAP1 PE=1 SV=2	0.999883	39.5311	5.82128e-14	141.23	127.7	100.39
sp|P46937|YAP1_HUMAN	381	sp|P46937|YAP1_HUMAN	sp|P46937|YAP1_HUMAN	>sp|P46937|YAP1_HUMAN Transcriptional coactivator YAP1 OS=Homo sapiens OX=9606 GN=YAP1 PE=1 SV=2	0.854813	7.72292	3.97019e-05	167.87	71.742	167.87
sp|P46937|YAP1_HUMAN	382	sp|P46937|YAP1_HUMAN	sp|P46937|YAP1_HUMAN	>sp|P46937|YAP1_HUMAN Transcriptional coactivator YAP1 OS=Homo sapiens OX=9606 GN=YAP1 PE=1 SV=2	0.998631	28.631	6.82938e-08	183.75	116.53	183.75
sp|P46937|YAP1_HUMAN	388	sp|P46937|YAP1_HUMAN	sp|P46937|YAP1_HUMAN	>sp|P46937|YAP1_HUMAN Transcriptional coactivator YAP1 OS=Homo sapiens OX=9606 GN=YAP1 PE=1 SV=2	0.994632	23.8327	2.06559e-08	185.25	134.37	185.25
sp|P46937|YAP1_HUMAN	419	sp|P46937|YAP1_HUMAN	sp|P46937|YAP1_HUMAN	>sp|P46937|YAP1_HUMAN Transcriptional coactivator YAP1 OS=Homo sapiens OX=9606 GN=YAP1 PE=1 SV=2	0.999458	32.8046	3.82977e-10	106.67	87.546	106.67
sp|P46937|YAP1_HUMAN	432	sp|P46937|YAP1_HUMAN	sp|P46937|YAP1_HUMAN	>sp|P46937|YAP1_HUMAN Transcriptional coactivator YAP1 OS=Homo sapiens OX=9606 GN=YAP1 PE=1 SV=2	0.485046	0	0.000950387	55.819	40.055	55.819
sp|P46937|YAP1_HUMAN	436	sp|P46937|YAP1_HUMAN	sp|P46937|YAP1_HUMAN	>sp|P46937|YAP1_HUMAN Transcriptional coactivator YAP1 OS=Homo sapiens OX=9606 GN=YAP1 PE=1 SV=2	0.964332	17.3531	7.94386e-06	70.027	44.647	70.027
sp|P49792|RBP2_HUMAN	767	sp|P49792|RBP2_HUMAN	sp|P49792|RBP2_HUMAN	>sp|P49792|RBP2_HUMAN E3 SUMO-protein ligase RanBP2 OS=Homo sapiens OX=9606 GN=RANBP2 PE=1 SV=2	0.533945	1.42525	0.0483355	45.193	24.895	45.193									0.533945	1.42525	0.0483355	45.193
sp|Q00839|HNRPU_HUMAN	271	sp|Q00839|HNRPU_HUMAN	sp|Q00839|HNRPU_HUMAN	>sp|Q00839|HNRPU_HUMAN Heterogeneous nuclear ribonucleoprotein U OS=Homo sapiens OX=9606 GN=HNRNPU PE=1 SV=6	0.992715	21.3493	9.04405e-07	71.159	57.529	59.038
sp|Q13255|GRM1_HUMAN	969	sp|Q13255|GRM1_HUMAN	sp|Q13255|GRM1_HUMAN	>sp|Q13255|GRM1_HUMAN Metabotropic glutamate receptor 1 OS=Homo sapiens OX=9606 GN=GRM1 PE=1 SV=3	0.9982	27.2698	0.0417425	44.511	44.511	44.511									0.9982	27.2698	0.0417425	44.511
sp|Q13255|GRM1_HUMAN	973	sp|Q13255|GRM1_HUMAN	sp|Q13255|GRM1_HUMAN	>sp|Q13255|GRM1_HUMAN Metabotropic glutamate receptor 1 OS=Homo sapiens OX=9606 GN=GRM1 PE=1 SV=3	0.962009	14.0268	0.0417425	44.511	44.511	44.511									0.962009	14.0268	0.0417425	44.511
sp|Q13255|GRM1_HUMAN	673	sp|Q13255|GRM1_HUMAN	sp|Q13255|GRM1_HUMAN	>sp|Q13255|GRM1_HUMAN Metabotropic glutamate receptor 1 OS=Homo sapiens OX=9606 GN=GRM1 PE=1 SV=3	0.548851	0.736198	0.0568711	47.774	21.928	47.774
sp|Q13263|TIF1B_HUMAN	50	sp|Q13263|TIF1B_HUMAN	sp|Q13263|TIF1B_HUMAN	>sp|Q13263|TIF1B_HUMAN Transcription intermediary factor 1-beta OS=Homo sapiens OX=9606 GN=TRIM28 PE=1 SV=5	0.782726	5.70072	8.15285e-15	81.001	69.665	81.001
sp|Q13283|G3BP1_HUMAN	230	sp|Q13283|G3BP1_HUMAN	sp|Q13283|G3BP1_HUMAN	>sp|Q13283|G3BP1_HUMAN Ras GTPase-activating protein-binding protein 1 OS=Homo sapiens OX=9606 GN=G3BP1 PE=1 SV=1	0.426138	0	0.00556472	141.08	79.639	122.65	0.415121	0	0.00581749	140.45									0.375866	0	0.0122498	115.54																	0.378207	0	0.0136765	106.75	0.379484	0	0.0139487
sp|Q13283|G3BP1_HUMAN	231	sp|Q13283|G3BP1_HUMAN	sp|Q13283|G3BP1_HUMAN	>sp|Q13283|G3BP1_HUMAN Ras GTPase-activating protein-binding protein 1 OS=Homo sapiens OX=9606 GN=G3BP1 PE=1 SV=1	0.551086	2.35575	0.00556472	141.08	79.639	127.59	0.415121	0	0.00581749	140.45									0.375866	0	0.0122498	115.54																	0.378207	0	0.0136765	106.75	0.379484	0	0.0139487
sp|Q13283|G3BP1_HUMAN	232	sp|Q13283|G3BP1_HUMAN	sp|Q13283|G3BP1_HUMAN	>sp|Q13283|G3BP1_HUMAN Ras GTPase-activating protein-binding protein 1 OS=Homo sapiens OX=9606 GN=G3BP1 PE=1 SV=1	0.333333	0	0.0132333	109.23	70.233	109.23
sp|Q14204|DYHC1_HUMAN	4603	sp|Q14204|DYHC1_HUMAN	sp|Q14204|DYHC1_HUMAN	>sp|Q14204|DYHC1_HUMAN Cytoplasmic dynein 1 heavy chain 1 OS=Homo sapiens OX=9606 GN=DYNC1H1 PE=1 SV=5	0.999816	34.7239	0.0367063	52.966	27.47	46.925																													0.997913	25.9379	0.0367063	52.966
sp|Q15019|SEPT2_HUMAN	218	sp|Q15019|SEPT2_HUMAN	sp|Q15019|SEPT2_HUMAN	>sp|Q15019|SEPT2_HUMAN Septin-2 OS=Homo sapiens OX=9606 GN=SEPT2 PE=1 SV=1	0.999895	40.8873	0.0167637	75.548	63.084	68.41
sp|Q15678|PTN14_HUMAN	312	sp|Q15678|PTN14_HUMAN	sp|Q15678|PTN14_HUMAN	>sp|Q15678|PTN14_HUMAN Tyrosine-protein phosphatase non-receptor type 14 OS=Homo sapiens OX=9606 GN=PTPN14 PE=1 SV=2	0.952992	13.1021	0.000115841	145.46	80.921	106.6
sp|Q15678|PTN14_HUMAN	314	sp|Q15678|PTN14_HUMAN	sp|Q15678|PTN14_HUMAN	>sp|Q15678|PTN14_HUMAN Tyrosine-protein phosphatase non-receptor type 14 OS=Homo sapiens OX=9606 GN=PTPN14 PE=1 SV=2	0.931382	11.3269	5.18279e-06	175.27	99.396	155.26
sp|Q15678|PTN14_HUMAN	486	sp|Q15678|PTN14_HUMAN	sp|Q15678|PTN14_HUMAN	>sp|Q15678|PTN14_HUMAN Tyrosine-protein phosphatase non-receptor type 14 OS=Homo sapiens OX=9606 GN=PTPN14 PE=1 SV=2	0.89604	9.35461	2.1e-13	152.64	108.17	126.97
sp|Q15678|PTN14_HUMAN	642	sp|Q15678|PTN14_HUMAN	sp|Q15678|PTN14_HUMAN	>sp|Q15678|PTN14_HUMAN Tyrosine-protein phosphatase non-receptor type 14 OS=Homo sapiens OX=9606 GN=PTPN14 PE=1 SV=2	1	108.553	8.32232e-05	127.52	58.49	127.52
sp|Q15678|PTN14_HUMAN	620	sp|Q15678|PTN14_HUMAN	sp|Q15678|PTN14_HUMAN	>sp|Q15678|PTN14_HUMAN Tyrosine-protein phosphatase non-receptor type 14 OS=Homo sapiens OX=9606 GN=PTPN14 PE=1 SV=2	0.963147	16.2132	0.00112461	66.017	46.025	51.232
sp|Q15678|PTN14_HUMAN	594	sp|Q15678|PTN14_HUMAN	sp|Q15678|PTN14_HUMAN	>sp|Q15678|PTN14_HUMAN Tyrosine-protein phosphatase non-receptor type 14 OS=Homo sapiens OX=9606 GN=PTPN14 PE=1 SV=2	0.988847	19.4809	0.000278424	140.03	95.899	140.03
sp|Q4VCS5|AMOT_HUMAN	712	sp|Q4VCS5|AMOT_HUMAN	sp|Q4VCS5|AMOT_HUMAN	>sp|Q4VCS5|AMOT_HUMAN Angiomotin OS=Homo sapiens OX=9606 GN=AMOT PE=1 SV=1	0.550966	5.11136	0.0279737	55.337	39.23	55.337
sp|Q4VCS5|AMOT_HUMAN	714	sp|Q4VCS5|AMOT_HUMAN	sp|Q4VCS5|AMOT_HUMAN	>sp|Q4VCS5|AMOT_HUMAN Angiomotin OS=Homo sapiens OX=9606 GN=AMOT PE=1 SV=1	0.974531	16.6506	0.00029872	134.26	95.703	134.26
sp|Q4VCS5|AMOT_HUMAN	309	sp|Q4VCS5|AMOT_HUMAN	sp|Q4VCS5|AMOT_HUMAN	>sp|Q4VCS5|AMOT_HUMAN Angiomotin OS=Homo sapiens OX=9606 GN=AMOT PE=1 SV=1	0.200313	0	0.0267438	42.472	8.2548	42.472
sp|Q4VCS5|AMOT_HUMAN	312	sp|Q4VCS5|AMOT_HUMAN	sp|Q4VCS5|AMOT_HUMAN	>sp|Q4VCS5|AMOT_HUMAN Angiomotin OS=Homo sapiens OX=9606 GN=AMOT PE=1 SV=1	0.249207	0	0.00137506	58.272	35.872	58.272
sp|Q4VCS5|AMOT_HUMAN	313	sp|Q4VCS5|AMOT_HUMAN	sp|Q4VCS5|AMOT_HUMAN	>sp|Q4VCS5|AMOT_HUMAN Angiomotin OS=Homo sapiens OX=9606 GN=AMOT PE=1 SV=1	0.249207	0	0.00137506	58.272	35.872	58.272
sp|Q6P2E9|EDC4_HUMAN	735	sp|Q6P2E9|EDC4_HUMAN	sp|Q6P2E9|EDC4_HUMAN	>sp|Q6P2E9|EDC4_HUMAN Enhancer of mRNA-decapping protein 4 OS=Homo sapiens OX=9606 GN=EDC4 PE=1 SV=1	0.326616	0	0.00439337	56.986	32.778	56.986									0.326616	0	0.00439337	56.986
sp|Q6P2E9|EDC4_HUMAN	737	sp|Q6P2E9|EDC4_HUMAN	sp|Q6P2E9|EDC4_HUMAN	>sp|Q6P2E9|EDC4_HUMAN Enhancer of mRNA-decapping protein 4 OS=Homo sapiens OX=9606 GN=EDC4 PE=1 SV=1	0.326616	0	0.00439337	56.986	32.778	56.986									0.326616	0	0.00439337	56.986
sp|Q7Z417|NUFP2_HUMAN	629	sp|Q7Z417|NUFP2_HUMAN	sp|Q7Z417|NUFP2_HUMAN	>sp|Q7Z417|NUFP2_HUMAN Nuclear fragile X mental retardation-interacting protein 2 OS=Homo sapiens OX=9606 GN=NUFIP2 PE=1 SV=1	0.961726	14.1021	1.44658e-08	166.62	138.7	166.62
sp|Q7Z417|NUFP2_HUMAN	572	sp|Q7Z417|NUFP2_HUMAN	sp|Q7Z417|NUFP2_HUMAN	>sp|Q7Z417|NUFP2_HUMAN Nuclear fragile X mental retardation-interacting protein 2 OS=Homo sapiens OX=9606 GN=NUFIP2 PE=1 SV=1	0.990862	20.3519	0.000362509	130.4	81.398	130.4
sp|Q7Z417|NUFP2_HUMAN	592	sp|Q7Z417|NUFP2_HUMAN	sp|Q7Z417|NUFP2_HUMAN	>sp|Q7Z417|NUFP2_HUMAN Nuclear fragile X mental retardation-interacting protein 2 OS=Homo sapiens OX=9606 GN=NUFIP2 PE=1 SV=1	0.992117	21.0074	4.06202e-07	130.14	104.99	108.49
sp|Q7Z6Z7|HUWE1_HUMAN	1728	sp|Q7Z6Z7|HUWE1_HUMAN	sp|Q7Z6Z7|HUWE1_HUMAN	>sp|Q7Z6Z7|HUWE1_HUMAN E3 ubiquitin-protein ligase HUWE1 OS=Homo sapiens OX=9606 GN=HUWE1 PE=1 SV=3	0.556882	0.990998	0.0438099	67.252	48.345	67.252
sp|Q86W24|NAL14_HUMAN	302	sp|Q86W24|NAL14_HUMAN	sp|Q86W24|NAL14_HUMAN	>sp|Q86W24|NAL14_HUMAN NACHT, LRR and PYD domains-containing protein 14 OS=Homo sapiens OX=9606 GN=NLRP14 PE=1 SV=1	0.995513	22.0609	0.0473623	40.047	7.5176	40.047																													0.995513	22.0609	0.0473623	40.047
sp|Q8IXS8|F126B_HUMAN	26	sp|Q8IXS8|F126B_HUMAN	sp|Q8IXS8|F126B_HUMAN	>sp|Q8IXS8|F126B_HUMAN Protein FAM126B OS=Homo sapiens OX=9606 GN=FAM126B PE=1 SV=1	0.960152	13.9196	0.0440102	44.743	12.441	44.743
sp|Q8IXS8|F126B_HUMAN	313	sp|Q8IXS8|F126B_HUMAN	sp|Q8IXS8|F126B_HUMAN	>sp|Q8IXS8|F126B_HUMAN Protein FAM126B OS=Homo sapiens OX=9606 GN=FAM126B PE=1 SV=1	0.978746	18.9576	0.0444123	56.956	26.082	56.956
sp|Q8IXS8|F126B_HUMAN	321	sp|Q8IXS8|F126B_HUMAN	sp|Q8IXS8|F126B_HUMAN	>sp|Q8IXS8|F126B_HUMAN Protein FAM126B OS=Homo sapiens OX=9606 GN=FAM126B PE=1 SV=1	0.940973	12.7625	0.0444123	56.956	26.082	56.956
sp|Q8IY63|AMOL1_HUMAN	906	sp|Q8IY63|AMOL1_HUMAN	sp|Q8IY63|AMOL1_HUMAN	>sp|Q8IY63|AMOL1_HUMAN Angiomotin-like protein 1 OS=Homo sapiens OX=9606 GN=AMOTL1 PE=1 SV=1	0.999994	54.573	0.017852	105.58	69.905	105.58
sp|Q8IY63|AMOL1_HUMAN	724	sp|Q8IY63|AMOL1_HUMAN	sp|Q8IY63|AMOL1_HUMAN	>sp|Q8IY63|AMOL1_HUMAN Angiomotin-like protein 1 OS=Homo sapiens OX=9606 GN=AMOTL1 PE=1 SV=1	0.990304	21.4013	9.82305e-07	107.29	87.856	107.29
sp|Q8IY63|AMOL1_HUMAN	729	sp|Q8IY63|AMOL1_HUMAN	sp|Q8IY63|AMOL1_HUMAN	>sp|Q8IY63|AMOL1_HUMAN Angiomotin-like protein 1 OS=Homo sapiens OX=9606 GN=AMOTL1 PE=1 SV=1	0.791819	5.76806	0.00352721	63.536	44.138	63.536
sp|Q8IY63|AMOL1_HUMAN	809	sp|Q8IY63|AMOL1_HUMAN	sp|Q8IY63|AMOL1_HUMAN	>sp|Q8IY63|AMOL1_HUMAN Angiomotin-like protein 1 OS=Homo sapiens OX=9606 GN=AMOTL1 PE=1 SV=1	0.968018	14.8689	0.00338775	122.5	71.499	122.5
sp|Q8N1F7|NUP93_HUMAN	66	sp|Q8N1F7|NUP93_HUMAN	sp|Q8N1F7|NUP93_HUMAN	>sp|Q8N1F7|NUP93_HUMAN Nuclear pore complex protein Nup93 OS=Homo sapiens OX=9606 GN=NUP93 PE=1 SV=2	0.543171	0.763436	0.0441139	54.768	18.131	54.768
sp|Q8N1F7|NUP93_HUMAN	72	sp|Q8N1F7|NUP93_HUMAN	sp|Q8N1F7|NUP93_HUMAN	>sp|Q8N1F7|NUP93_HUMAN Nuclear pore complex protein Nup93 OS=Homo sapiens OX=9606 GN=NUP93 PE=1 SV=2	0.585491	1.51267	0.0441139	54.768	18.131	54.768
sp|Q8TDD1|DDX54_HUMAN	173	sp|Q8TDD1|DDX54_HUMAN	sp|Q8TDD1|DDX54_HUMAN	>sp|Q8TDD1|DDX54_HUMAN ATP-dependent RNA helicase DDX54 OS=Homo sapiens OX=9606 GN=DDX54 PE=1 SV=2	0.999905	40.2114	0.0526021	49.988	19.693	49.988
sp|Q8WWM7|ATX2L_HUMAN	589	sp|Q8WWM7|ATX2L_HUMAN	sp|Q8WWM7|ATX2L_HUMAN	>sp|Q8WWM7|ATX2L_HUMAN Ataxin-2-like protein OS=Homo sapiens OX=9606 GN=ATXN2L PE=1 SV=2	0.709479	4.90846	3.99924e-24	212.09	179.72	188.01
sp|Q8WWM7|ATX2L_HUMAN	594	sp|Q8WWM7|ATX2L_HUMAN	sp|Q8WWM7|ATX2L_HUMAN	>sp|Q8WWM7|ATX2L_HUMAN Ataxin-2-like protein OS=Homo sapiens OX=9606 GN=ATXN2L PE=1 SV=2	0.999738	37.1792	4.27571e-45	235.87	203.9	167.35
sp|Q8WWM7|ATX2L_HUMAN	424	sp|Q8WWM7|ATX2L_HUMAN	sp|Q8WWM7|ATX2L_HUMAN	>sp|Q8WWM7|ATX2L_HUMAN Ataxin-2-like protein OS=Homo sapiens OX=9606 GN=ATXN2L PE=1 SV=2	0.54392	5.56083	0.0360162	57.248	43.612	57.248
sp|Q92598|HS105_HUMAN	754	sp|Q92598|HS105_HUMAN	sp|Q92598|HS105_HUMAN	>sp|Q92598|HS105_HUMAN Heat shock protein 105 kDa OS=Homo sapiens OX=9606 GN=HSPH1 PE=1 SV=1	1	46.9713	0.00851632	58.712	27.623	46.971
sp|Q92769|HDAC2_HUMAN	394	sp|Q92769|HDAC2_HUMAN	sp|Q92769|HDAC2_HUMAN	>sp|Q92769|HDAC2_HUMAN Histone deacetylase 2 OS=Homo sapiens OX=9606 GN=HDAC2 PE=1 SV=2	1	51.6212	3.21898e-05	60.172	44.419	51.621																					1	60.1723	3.21898e-05	60.172	1	40.8492	0.00323066	40.849									1	51.6212	0.000373586
sp|Q969G3|SMCE1_HUMAN	136	sp|Q969G3|SMCE1_HUMAN	sp|Q969G3|SMCE1_HUMAN	>sp|Q969G3|SMCE1_HUMAN SWI/SNF-related matrix-associated actin-dependent regulator of chromatin subfamily E member 1 OS=Homo sapiens OX=9606 GN=SMARCE1 PE=1 SV=2	0.565179	1.10839	0.014918	67.846	34.197	67.846
sp|Q96JG6|VPS50_HUMAN	476	sp|Q96JG6|VPS50_HUMAN	sp|Q96JG6|VPS50_HUMAN	>sp|Q96JG6|VPS50_HUMAN Syndetin OS=Homo sapiens OX=9606 GN=VPS50 PE=1 SV=3	1	44.312	0.0465965	44.312	7.374	44.312
sp|Q96JG6|VPS50_HUMAN	479	sp|Q96JG6|VPS50_HUMAN	sp|Q96JG6|VPS50_HUMAN	>sp|Q96JG6|VPS50_HUMAN Syndetin OS=Homo sapiens OX=9606 GN=VPS50 PE=1 SV=3	1	44.312	0.0465965	44.312	7.374	44.312
sp|Q9BST9|RTKN_HUMAN	84	sp|Q9BST9|RTKN_HUMAN	sp|Q9BST9|RTKN_HUMAN	>sp|Q9BST9|RTKN_HUMAN Rhotekin OS=Homo sapiens OX=9606 GN=RTKN PE=1 SV=2	1	42.3359	0.042594	47.228	19.702	42.336
sp|Q9NYF8|BCLF1_HUMAN	385	sp|Q9NYF8|BCLF1_HUMAN	sp|Q9NYF8|BCLF1_HUMAN	>sp|Q9NYF8|BCLF1_HUMAN Bcl-2-associated transcription factor 1 OS=Homo sapiens OX=9606 GN=BCLAF1 PE=1 SV=2	0.662188	3.18471	0.00304801	80.541	59.677	80.541
sp|Q9NYF8|BCLF1_HUMAN	177	sp|Q9NYF8|BCLF1_HUMAN	sp|Q9NYF8|BCLF1_HUMAN	>sp|Q9NYF8|BCLF1_HUMAN Bcl-2-associated transcription factor 1 OS=Homo sapiens OX=9606 GN=BCLAF1 PE=1 SV=2	1	122.13	4.23935e-05	144.17	96.06	122.13
sp|Q9NYF8|BCLF1_HUMAN	285	sp|Q9NYF8|BCLF1_HUMAN	sp|Q9NYF8|BCLF1_HUMAN	>sp|Q9NYF8|BCLF1_HUMAN Bcl-2-associated transcription factor 1 OS=Homo sapiens OX=9606 GN=BCLAF1 PE=1 SV=2	0.865621	8.87405	0.0492652	87.654	62.036	87.654
sp|Q9NYF8|BCLF1_HUMAN	290	sp|Q9NYF8|BCLF1_HUMAN	sp|Q9NYF8|BCLF1_HUMAN	>sp|Q9NYF8|BCLF1_HUMAN Bcl-2-associated transcription factor 1 OS=Homo sapiens OX=9606 GN=BCLAF1 PE=1 SV=2	0.905961	10.6235	0.0492652	87.654	62.036	87.654
sp|Q9P035|HACD3_HUMAN	114	sp|Q9P035|HACD3_HUMAN	sp|Q9P035|HACD3_HUMAN	>sp|Q9P035|HACD3_HUMAN Very-long-chain (3R)-3-hydroxyacyl-CoA dehydratase 3 OS=Homo sapiens OX=9606 GN=HACD3 PE=1 SV=2	1	119.65	0.000273156	142.57	110.91	119.65									1	119.65	0.00643262	119.65	1	142.57	0.000273156	142.57
sp|Q9UQ35|SRRM2_HUMAN	2449	sp|Q9UQ35|SRRM2_HUMAN	sp|Q9UQ35|SRRM2_HUMAN	>sp|Q9UQ35|SRRM2_HUMAN Serine/arginine repetitive matrix protein 2 OS=Homo sapiens OX=9606 GN=SRRM2 PE=1 SV=2	0.508367	4.26243	0.00142424	60.95	46.097	60.95																													0.508367	4.26243	0.00142424	60.95
sp|Q9UQ80|PA2G4_HUMAN	2	sp|Q9UQ80|PA2G4_HUMAN	sp|Q9UQ80|PA2G4_HUMAN	>sp|Q9UQ80|PA2G4_HUMAN Proliferation-associated protein 2G4 OS=Homo sapiens OX=9606 GN=PA2G4 PE=1 SV=3	0.802251	6.08204	0.0229663	62.203	25.026	62.203
sp|Q9Y2J4|AMOL2_HUMAN	537	sp|Q9Y2J4|AMOL2_HUMAN	sp|Q9Y2J4|AMOL2_HUMAN	>sp|Q9Y2J4|AMOL2_HUMAN Angiomotin-like protein 2 OS=Homo sapiens OX=9606 GN=AMOTL2 PE=1 SV=3	0.610382	2.19967	1.49717e-05	130.14	85.174	130.14
sp|Q9Y5P8|P2R3B_HUMAN	392	sp|Q9Y5P8|P2R3B_HUMAN	sp|Q9Y5P8|P2R3B_HUMAN	>sp|Q9Y5P8|P2R3B_HUMAN Serine/threonine-protein phosphatase 2A regulatory subunit B'' subunit beta OS=Homo sapiens OX=9606 GN=PPP2R3B PE=1 SV=2	0.479824	0	0.0370337	53.08	21.372	53.08
CON__P02663	144	CON__P02663	CON__P02663	>P02663 SWISS-PROT:P02663 Alpha-S2-casein [Contains: Casocidin-1 - Bos taurus (Bovine).	0.944629	12.3204	5.19648e-10	227.91	189.75	188.09
sp|O14795|UN13B_HUMAN	1410	sp|O14795|UN13B_HUMAN	sp|O14795|UN13B_HUMAN	>sp|O14795|UN13B_HUMAN Protein unc-13 homolog B OS=Homo sapiens OX=9606 GN=UNC13B PE=1 SV=2	0.508826	0	0.0459436	41.366	17.116	41.366
sp|O14795|UN13B_HUMAN	1411	sp|O14795|UN13B_HUMAN	sp|O14795|UN13B_HUMAN	>sp|O14795|UN13B_HUMAN Protein unc-13 homolog B OS=Homo sapiens OX=9606 GN=UNC13B PE=1 SV=2	0.508827	0	0.0459436	41.366	17.116	41.366
sp|O14795|UN13B_HUMAN	595	sp|O14795|UN13B_HUMAN	sp|O14795|UN13B_HUMAN	>sp|O14795|UN13B_HUMAN Protein unc-13 homolog B OS=Homo sapiens OX=9606 GN=UNC13B PE=1 SV=2	0.89871	8.96219	0.0366275	55.314	22.985	55.314
sp|O43150|ASAP2_HUMAN	853	sp|O43150|ASAP2_HUMAN	sp|O43150|ASAP2_HUMAN	>sp|O43150|ASAP2_HUMAN Arf-GAP with SH3 domain, ANK repeat and PH domain-containing protein 2 OS=Homo sapiens OX=9606 GN=ASAP2 PE=1 SV=3	0.999976	52.5595	0.0306839	56.972	23	56.972									0.999976	52.5595	0.0306839	56.972
sp|O43464|HTRA2_HUMAN	43	sp|O43464|HTRA2_HUMAN	sp|O43464|HTRA2_HUMAN	>sp|O43464|HTRA2_HUMAN Serine protease HTRA2, mitochondrial OS=Homo sapiens OX=9606 GN=HTRA2 PE=1 SV=2	0.963485	13.4353	0.0458546	50.358	14.733	50.358
sp|O95573|ACSL3_HUMAN	309	sp|O95573|ACSL3_HUMAN	sp|O95573|ACSL3_HUMAN	>sp|O95573|ACSL3_HUMAN Long-chain-fatty-acid--CoA ligase 3 OS=Homo sapiens OX=9606 GN=ACSL3 PE=1 SV=3	0.999646	31.9493	0.0217175	53.395	11.204	53.395
sp|O95835|LATS1_HUMAN;sp|Q9NRM7|LATS2_HUMAN	913;876	sp|O95835|LATS1_HUMAN	sp|O95835|LATS1_HUMAN	>sp|O95835|LATS1_HUMAN Serine/threonine-protein kinase LATS1 OS=Homo sapiens OX=9606 GN=LATS1 PE=1 SV=1;>sp|Q9NRM7|LATS2_HUMAN Serine/threonine-protein kinase LATS2 OS=Homo sapiens OX=9606 GN=LATS2 PE=1 SV=2	0.499636	0	0.0475045	51.798	35.81	51.798
sp|P04114|APOB_HUMAN	941	sp|P04114|APOB_HUMAN	sp|P04114|APOB_HUMAN	>sp|P04114|APOB_HUMAN Apolipoprotein B-100 OS=Homo sapiens OX=9606 GN=APOB PE=1 SV=2	0.694443	3.62571	0.0324666	44.577	7.2138	44.577													0.694443	3.62571	0.0324666	44.577
sp|P04114|APOB_HUMAN	947	sp|P04114|APOB_HUMAN	sp|P04114|APOB_HUMAN	>sp|P04114|APOB_HUMAN Apolipoprotein B-100 OS=Homo sapiens OX=9606 GN=APOB PE=1 SV=2	0.992223	21.5508	0.0324666	44.577	7.2138	44.577													0.992223	21.5508	0.0324666	44.577
sp|P04114|APOB_HUMAN	948	sp|P04114|APOB_HUMAN	sp|P04114|APOB_HUMAN	>sp|P04114|APOB_HUMAN Apolipoprotein B-100 OS=Homo sapiens OX=9606 GN=APOB PE=1 SV=2	0.99185	21.9516	0.0324666	44.577	7.2138	44.577													0.99185	21.9516	0.0324666	44.577
sp|P06576|ATPB_HUMAN	285	sp|P06576|ATPB_HUMAN	sp|P06576|ATPB_HUMAN	>sp|P06576|ATPB_HUMAN ATP synthase subunit beta, mitochondrial OS=Homo sapiens OX=9606 GN=ATP5F1B PE=1 SV=3	0.998978	29.6717	0.0446044	48.948	14.198	48.948
sp|P46937|YAP1_HUMAN	141	sp|P46937|YAP1_HUMAN	sp|P46937|YAP1_HUMAN	>sp|P46937|YAP1_HUMAN Transcriptional coactivator YAP1 OS=Homo sapiens OX=9606 GN=YAP1 PE=1 SV=2	0.872231	12.6778	6.92684e-29	114.01	102.36	60.879
sp|P46937|YAP1_HUMAN	143	sp|P46937|YAP1_HUMAN	sp|P46937|YAP1_HUMAN	>sp|P46937|YAP1_HUMAN Transcriptional coactivator YAP1 OS=Homo sapiens OX=9606 GN=YAP1 PE=1 SV=2	0.958692	15.0143	6.92684e-29	114.01	102.36	89.689
sp|P46937|YAP1_HUMAN	145	sp|P46937|YAP1_HUMAN	sp|P46937|YAP1_HUMAN	>sp|P46937|YAP1_HUMAN Transcriptional coactivator YAP1 OS=Homo sapiens OX=9606 GN=YAP1 PE=1 SV=2	0.715602	7.78283	6.92684e-29	114.01	102.36	73.247
sp|P46937|YAP1_HUMAN	154	sp|P46937|YAP1_HUMAN	sp|P46937|YAP1_HUMAN	>sp|P46937|YAP1_HUMAN Transcriptional coactivator YAP1 OS=Homo sapiens OX=9606 GN=YAP1 PE=1 SV=2	0.666736	3.42639	1.49887e-05	47.23	39.197	47.23
sp|P46937|YAP1_HUMAN	156	sp|P46937|YAP1_HUMAN	sp|P46937|YAP1_HUMAN	>sp|P46937|YAP1_HUMAN Transcriptional coactivator YAP1 OS=Homo sapiens OX=9606 GN=YAP1 PE=1 SV=2	0.253099	0.191369	2.27387e-06	55.09	43.969	55.09
sp|P46937|YAP1_HUMAN	398	sp|P46937|YAP1_HUMAN	sp|P46937|YAP1_HUMAN	>sp|P46937|YAP1_HUMAN Transcriptional coactivator YAP1 OS=Homo sapiens OX=9606 GN=YAP1 PE=1 SV=2	0.682177	3.44796	2.6909e-05	179.07	139.16	149.33
sp|P46937|YAP1_HUMAN	63	sp|P46937|YAP1_HUMAN	sp|P46937|YAP1_HUMAN	>sp|P46937|YAP1_HUMAN Transcriptional coactivator YAP1 OS=Homo sapiens OX=9606 GN=YAP1 PE=1 SV=2	0.857607	7.79798	1.52836e-121	309.77	237.6	74.966
sp|P46937|YAP1_HUMAN	337	sp|P46937|YAP1_HUMAN	sp|P46937|YAP1_HUMAN	>sp|P46937|YAP1_HUMAN Transcriptional coactivator YAP1 OS=Homo sapiens OX=9606 GN=YAP1 PE=1 SV=2	0.949608	13.6898	0.0273123	146.17	116.21	146.17
sp|P46937|YAP1_HUMAN	110	sp|P46937|YAP1_HUMAN	sp|P46937|YAP1_HUMAN	>sp|P46937|YAP1_HUMAN Transcriptional coactivator YAP1 OS=Homo sapiens OX=9606 GN=YAP1 PE=1 SV=2	0.950006	11.5983	0.00031001	105.17	78.681	94.957
sp|P46937|YAP1_HUMAN	114	sp|P46937|YAP1_HUMAN	sp|P46937|YAP1_HUMAN	>sp|P46937|YAP1_HUMAN Transcriptional coactivator YAP1 OS=Homo sapiens OX=9606 GN=YAP1 PE=1 SV=2	0.728263	6.09315	0.0012842	88.282	68.391	88.282
sp|P46937|YAP1_HUMAN	119	sp|P46937|YAP1_HUMAN	sp|P46937|YAP1_HUMAN	>sp|P46937|YAP1_HUMAN Transcriptional coactivator YAP1 OS=Homo sapiens OX=9606 GN=YAP1 PE=1 SV=2	0.999916	44.6632	0.00091255	137.87	89.516	68.576
sp|P46937|YAP1_HUMAN	361	sp|P46937|YAP1_HUMAN	sp|P46937|YAP1_HUMAN	>sp|P46937|YAP1_HUMAN Transcriptional coactivator YAP1 OS=Homo sapiens OX=9606 GN=YAP1 PE=1 SV=2	0.983027	22.4332	6.15348e-07	112.39	75.575	75.956
sp|P46937|YAP1_HUMAN	83	sp|P46937|YAP1_HUMAN	sp|P46937|YAP1_HUMAN	>sp|P46937|YAP1_HUMAN Transcriptional coactivator YAP1 OS=Homo sapiens OX=9606 GN=YAP1 PE=1 SV=2	1	68.8424	0.00881236	93.716	64.167	93.716
sp|P46937|YAP1_HUMAN	379	sp|P46937|YAP1_HUMAN	sp|P46937|YAP1_HUMAN	>sp|P46937|YAP1_HUMAN Transcriptional coactivator YAP1 OS=Homo sapiens OX=9606 GN=YAP1 PE=1 SV=2	0.476065	3.33297	0.0103803	97.352	33.373	97.352
sp|P46937|YAP1_HUMAN	412	sp|P46937|YAP1_HUMAN	sp|P46937|YAP1_HUMAN	>sp|P46937|YAP1_HUMAN Transcriptional coactivator YAP1 OS=Homo sapiens OX=9606 GN=YAP1 PE=1 SV=2	0.537968	0.672644	5.88961e-05	67.218	50.004	67.218
sp|P46937|YAP1_HUMAN	433	sp|P46937|YAP1_HUMAN	sp|P46937|YAP1_HUMAN	>sp|P46937|YAP1_HUMAN Transcriptional coactivator YAP1 OS=Homo sapiens OX=9606 GN=YAP1 PE=1 SV=2	0.586048	3.4151	7.83002e-06	71.297	56	47.979
sp|P46937|YAP1_HUMAN	198	sp|P46937|YAP1_HUMAN	sp|P46937|YAP1_HUMAN	>sp|P46937|YAP1_HUMAN Transcriptional coactivator YAP1 OS=Homo sapiens OX=9606 GN=YAP1 PE=1 SV=2	0.993336	22.8937	0.0372762	69.975	37.465	69.975
sp|Q00839|HNRPU_HUMAN	286	sp|Q00839|HNRPU_HUMAN	sp|Q00839|HNRPU_HUMAN	>sp|Q00839|HNRPU_HUMAN Heterogeneous nuclear ribonucleoprotein U OS=Homo sapiens OX=9606 GN=HNRNPU PE=1 SV=6	0.817769	6.72056	2.05276e-11	87.352	72.475	43.103
sp|Q13255|GRM1_HUMAN	677	sp|Q13255|GRM1_HUMAN	sp|Q13255|GRM1_HUMAN	>sp|Q13255|GRM1_HUMAN Metabotropic glutamate receptor 1 OS=Homo sapiens OX=9606 GN=GRM1 PE=1 SV=3	0.985271	15.6215	0.0568711	47.774	21.928	47.774
sp|Q14204|DYHC1_HUMAN	4606	sp|Q14204|DYHC1_HUMAN	sp|Q14204|DYHC1_HUMAN	>sp|Q14204|DYHC1_HUMAN Cytoplasmic dynein 1 heavy chain 1 OS=Homo sapiens OX=9606 GN=DYNC1H1 PE=1 SV=5	0.935495	9.27049	0.0503444	46.925	19.957	46.925
sp|Q14204|DYHC1_HUMAN	4614	sp|Q14204|DYHC1_HUMAN	sp|Q14204|DYHC1_HUMAN	>sp|Q14204|DYHC1_HUMAN Cytoplasmic dynein 1 heavy chain 1 OS=Homo sapiens OX=9606 GN=DYNC1H1 PE=1 SV=5	0.882314	8.42648	0.0367063	52.966	27.47	52.966																													0.882314	8.42648	0.0367063	52.966
sp|Q15477|SKIV2_HUMAN	749	sp|Q15477|SKIV2_HUMAN	sp|Q15477|SKIV2_HUMAN	>sp|Q15477|SKIV2_HUMAN Helicase SKI2W OS=Homo sapiens OX=9606 GN=SKIV2L PE=1 SV=3	0.992828	21.334	0.0452683	48.277	15.344	48.277													0.992828	21.334	0.0452683	48.277
sp|Q15678|PTN14_HUMAN	447	sp|Q15678|PTN14_HUMAN	sp|Q15678|PTN14_HUMAN	>sp|Q15678|PTN14_HUMAN Tyrosine-protein phosphatase non-receptor type 14 OS=Homo sapiens OX=9606 GN=PTPN14 PE=1 SV=2	0.653791	4.77446	0.0151398	71.601	52.021	71.601
sp|Q4VCS5|AMOT_HUMAN	311	sp|Q4VCS5|AMOT_HUMAN	sp|Q4VCS5|AMOT_HUMAN	>sp|Q4VCS5|AMOT_HUMAN Angiomotin OS=Homo sapiens OX=9606 GN=AMOT PE=1 SV=1	0.249207	0	0.00137506	58.272	35.872	58.272
sp|Q4VCS5|AMOT_HUMAN	315	sp|Q4VCS5|AMOT_HUMAN	sp|Q4VCS5|AMOT_HUMAN	>sp|Q4VCS5|AMOT_HUMAN Angiomotin OS=Homo sapiens OX=9606 GN=AMOT PE=1 SV=1	0.242221	0	0.0375311	41.16	26.352	41.16
sp|Q9H8S9|MOB1A_HUMAN;sp|Q7L9L4|MOB1B_HUMAN	35;35	sp|Q9H8S9|MOB1A_HUMAN	sp|Q9H8S9|MOB1A_HUMAN	>sp|Q9H8S9|MOB1A_HUMAN MOB kinase activator 1A OS=Homo sapiens OX=9606 GN=MOB1A PE=1 SV=4;>sp|Q7L9L4|MOB1B_HUMAN MOB kinase activator 1B OS=Homo sapiens OX=9606 GN=MOB1B PE=1 SV=3	0.999962	44.2457	0.0165487	106.6	78.689	106.6
sp|Q7Z417|NUFP2_HUMAN	631	sp|Q7Z417|NUFP2_HUMAN	sp|Q7Z417|NUFP2_HUMAN	>sp|Q7Z417|NUFP2_HUMAN Nuclear fragile X mental retardation-interacting protein 2 OS=Homo sapiens OX=9606 GN=NUFIP2 PE=1 SV=1	0.478249	0	2.2056e-08	131.31	104.96	131.31
sp|Q7Z417|NUFP2_HUMAN	633	sp|Q7Z417|NUFP2_HUMAN	sp|Q7Z417|NUFP2_HUMAN	>sp|Q7Z417|NUFP2_HUMAN Nuclear fragile X mental retardation-interacting protein 2 OS=Homo sapiens OX=9606 GN=NUFIP2 PE=1 SV=1	0.535212	1.65062	2.2056e-08	131.31	104.96	68.411
sp|Q7Z6Z7|HUWE1_HUMAN	1722	sp|Q7Z6Z7|HUWE1_HUMAN	sp|Q7Z6Z7|HUWE1_HUMAN	>sp|Q7Z6Z7|HUWE1_HUMAN E3 ubiquitin-protein ligase HUWE1 OS=Homo sapiens OX=9606 GN=HUWE1 PE=1 SV=3	0.999451	30.0811	0.0438099	67.252	48.345	67.252
sp|Q86W24|NAL14_HUMAN	307	sp|Q86W24|NAL14_HUMAN	sp|Q86W24|NAL14_HUMAN	>sp|Q86W24|NAL14_HUMAN NACHT, LRR and PYD domains-containing protein 14 OS=Homo sapiens OX=9606 GN=NLRP14 PE=1 SV=1	0.725581	4.19578	0.0473623	40.047	7.5176	40.047																													0.725581	4.19578	0.0473623	40.047
sp|Q8IUC6|TCAM1_HUMAN	32	sp|Q8IUC6|TCAM1_HUMAN	sp|Q8IUC6|TCAM1_HUMAN	>sp|Q8IUC6|TCAM1_HUMAN TIR domain-containing adapter molecule 1 OS=Homo sapiens OX=9606 GN=TICAM1 PE=1 SV=1	1	45.8756	0.0435194	45.876	20.466	45.876
sp|Q8IXR9|CL056_HUMAN	610	sp|Q8IXR9|CL056_HUMAN	sp|Q8IXR9|CL056_HUMAN	>sp|Q8IXR9|CL056_HUMAN Uncharacterized protein C12orf56 OS=Homo sapiens OX=9606 GN=C12orf56 PE=2 SV=3	0.966861	13.8931	0.020128	42.226	12.944	42.226													0.966861	13.8931	0.020128	42.226
sp|Q8IXS8|F126B_HUMAN	30	sp|Q8IXS8|F126B_HUMAN	sp|Q8IXS8|F126B_HUMAN	>sp|Q8IXS8|F126B_HUMAN Protein FAM126B OS=Homo sapiens OX=9606 GN=FAM126B PE=1 SV=1	0.996226	25.2104	0.0440102	44.743	12.441	44.743
sp|Q8IXS8|F126B_HUMAN	315	sp|Q8IXS8|F126B_HUMAN	sp|Q8IXS8|F126B_HUMAN	>sp|Q8IXS8|F126B_HUMAN Protein FAM126B OS=Homo sapiens OX=9606 GN=FAM126B PE=1 SV=1	0.984314	18.9576	0.0444123	56.956	26.082	56.956
sp|Q8TDD1|DDX54_HUMAN	175	sp|Q8TDD1|DDX54_HUMAN	sp|Q8TDD1|DDX54_HUMAN	>sp|Q8TDD1|DDX54_HUMAN ATP-dependent RNA helicase DDX54 OS=Homo sapiens OX=9606 GN=DDX54 PE=1 SV=2	0.999901	40.0391	0.0526021	49.988	19.693	49.988
sp|Q8WWM7|ATX2L_HUMAN	588	sp|Q8WWM7|ATX2L_HUMAN	sp|Q8WWM7|ATX2L_HUMAN	>sp|Q8WWM7|ATX2L_HUMAN Ataxin-2-like protein OS=Homo sapiens OX=9606 GN=ATXN2L PE=1 SV=2	0.410762	0.878836	0.0081302	109.18	75.812	109.18
sp|Q92616|GCN1_HUMAN	956	sp|Q92616|GCN1_HUMAN	sp|Q92616|GCN1_HUMAN	>sp|Q92616|GCN1_HUMAN eIF-2-alpha kinase activator GCN1 OS=Homo sapiens OX=9606 GN=GCN1 PE=1 SV=6	0.999875	37.8575	0.00768826	85.924	30.024	83.137																	0.999364	30.6125	0.0184027	77.674													0.999664	32.1932	0.0299612	73.435	0.999446	29.9338	0.0299612
sp|Q92616|GCN1_HUMAN	958	sp|Q92616|GCN1_HUMAN	sp|Q92616|GCN1_HUMAN	>sp|Q92616|GCN1_HUMAN eIF-2-alpha kinase activator GCN1 OS=Homo sapiens OX=9606 GN=GCN1 PE=1 SV=6	0.663585	2.97626	0.00768826	85.924	30.024	77.674																	0.663585	2.97626	0.0184027	77.674													0.49546	0	0.0299612	73.435	0.49292	0	0.0299612
sp|Q92616|GCN1_HUMAN	960	sp|Q92616|GCN1_HUMAN	sp|Q92616|GCN1_HUMAN	>sp|Q92616|GCN1_HUMAN eIF-2-alpha kinase activator GCN1 OS=Homo sapiens OX=9606 GN=GCN1 PE=1 SV=6	0.581528	1.63425	0.00768826	85.924	30.024	82.505																																	0.495469	0	0.0299612	73.435	0.492924	0	0.0299612
sp|Q9NR30|DDX21_HUMAN	404	sp|Q9NR30|DDX21_HUMAN	sp|Q9NR30|DDX21_HUMAN	>sp|Q9NR30|DDX21_HUMAN Nucleolar RNA helicase 2 OS=Homo sapiens OX=9606 GN=DDX21 PE=1 SV=5	1	62.4684	0.0188879	62.468	9.2579	62.468																																					1	62.4684	0.0188879
sp|Q9NR30|DDX21_HUMAN	407	sp|Q9NR30|DDX21_HUMAN	sp|Q9NR30|DDX21_HUMAN	>sp|Q9NR30|DDX21_HUMAN Nucleolar RNA helicase 2 OS=Homo sapiens OX=9606 GN=DDX21 PE=1 SV=5	1	62.4684	0.0188879	62.468	9.2579	62.468																																					1	62.4684	0.0188879
sp|Q9NR30|DDX21_HUMAN	410	sp|Q9NR30|DDX21_HUMAN	sp|Q9NR30|DDX21_HUMAN	>sp|Q9NR30|DDX21_HUMAN Nucleolar RNA helicase 2 OS=Homo sapiens OX=9606 GN=DDX21 PE=1 SV=5	1	62.4684	0.0188879	62.468	9.2579	62.468																																					1	62.4684	0.0188879
sp|Q9Y262|EIF3L_HUMAN	376	sp|Q9Y262|EIF3L_HUMAN	sp|Q9Y262|EIF3L_HUMAN	>sp|Q9Y262|EIF3L_HUMAN Eukaryotic translation initiation factor 3 subunit L OS=Homo sapiens OX=9606 GN=EIF3L PE=1 SV=1	0.989671	20.1265	0.0415797	45.424	12.688	40.723
sp|Q9Y490|TLN1_HUMAN	2257	sp|Q9Y490|TLN1_HUMAN	sp|Q9Y490|TLN1_HUMAN	>sp|Q9Y490|TLN1_HUMAN Talin-1 OS=Homo sapiens OX=9606 GN=TLN1 PE=1 SV=3	1	42.5798	0.0235573	46.543	12.369	42.58
sp|Q9Y5P8|P2R3B_HUMAN	391	sp|Q9Y5P8|P2R3B_HUMAN	sp|Q9Y5P8|P2R3B_HUMAN	>sp|Q9Y5P8|P2R3B_HUMAN Serine/threonine-protein phosphatase 2A regulatory subunit B'' subunit beta OS=Homo sapiens OX=9606 GN=PPP2R3B PE=1 SV=2	0.481059	0	0.0370337	53.08	21.372	53.08
sp|A3KMH1|VWA8_HUMAN	123	sp|A3KMH1|VWA8_HUMAN	sp|A3KMH1|VWA8_HUMAN	>sp|A3KMH1|VWA8_HUMAN von Willebrand factor A domain-containing protein 8 OS=Homo sapiens OX=9606 GN=VWA8 PE=1 SV=2	0.998432	28.8034	0.0399837	59.367	32.955	59.367
sp|P06576|ATPB_HUMAN	292	sp|P06576|ATPB_HUMAN	sp|P06576|ATPB_HUMAN	>sp|P06576|ATPB_HUMAN ATP synthase subunit beta, mitochondrial OS=Homo sapiens OX=9606 GN=ATP5F1B PE=1 SV=3	0.948277	12.6279	0.0446044	48.948	14.198	48.948
sp|P07195|LDHB_HUMAN	240	sp|P07195|LDHB_HUMAN	sp|P07195|LDHB_HUMAN	>sp|P07195|LDHB_HUMAN L-lactate dehydrogenase B chain OS=Homo sapiens OX=9606 GN=LDHB PE=1 SV=2	0.860788	7.9122	0.0475301	59.198	6.6226	59.198
sp|P42858|HD_HUMAN	2056	sp|P42858|HD_HUMAN	sp|P42858|HD_HUMAN	>sp|P42858|HD_HUMAN Huntingtin OS=Homo sapiens OX=9606 GN=HTT PE=1 SV=2	0.691876	3.51302	0.0422647	65.278	21.776	65.278									0.691876	3.51302	0.0422647	65.278
sp|P46937|YAP1_HUMAN	407	sp|P46937|YAP1_HUMAN	sp|P46937|YAP1_HUMAN	>sp|P46937|YAP1_HUMAN Transcriptional coactivator YAP1 OS=Homo sapiens OX=9606 GN=YAP1 PE=1 SV=2	0.995209	25.3281	3.59176e-43	238.83	196.31	238.83
sp|P49736|MCM2_HUMAN	723	sp|P49736|MCM2_HUMAN	sp|P49736|MCM2_HUMAN	>sp|P49736|MCM2_HUMAN DNA replication licensing factor MCM2 OS=Homo sapiens OX=9606 GN=MCM2 PE=1 SV=4	1	52.6365	0.045604	52.636	13.014	52.636
sp|P49736|MCM2_HUMAN	726	sp|P49736|MCM2_HUMAN	sp|P49736|MCM2_HUMAN	>sp|P49736|MCM2_HUMAN DNA replication licensing factor MCM2 OS=Homo sapiens OX=9606 GN=MCM2 PE=1 SV=4	1	52.6365	0.045604	52.636	13.014	52.636
sp|P51587|BRCA2_HUMAN	3049	sp|P51587|BRCA2_HUMAN	sp|P51587|BRCA2_HUMAN	>sp|P51587|BRCA2_HUMAN Breast cancer type 2 susceptibility protein OS=Homo sapiens OX=9606 GN=BRCA2 PE=1 SV=3	0.999997	57.828	0.0145387	63.894	45.338	63.894																																	0.999957	45.6829	0.0219267	59.252
sp|P63151|2ABA_HUMAN;sp|Q66LE6|2ABD_HUMAN	299;305	sp|P63151|2ABA_HUMAN	sp|P63151|2ABA_HUMAN	>sp|P63151|2ABA_HUMAN Serine/threonine-protein phosphatase 2A 55 kDa regulatory subunit B alpha isoform OS=Homo sapiens OX=9606 GN=PPP2R2A PE=1 SV=1;>sp|Q66LE6|2ABD_HUMAN Serine/threonine-protein phosphatase 2A 55 kDa regulatory subunit B delta isoform OS=	0.962282	14.9989	0.0401732	44.543	6.5478	44.543
sp|Q14185|DOCK1_HUMAN	1207	sp|Q14185|DOCK1_HUMAN	sp|Q14185|DOCK1_HUMAN	>sp|Q14185|DOCK1_HUMAN Dedicator of cytokinesis protein 1 OS=Homo sapiens OX=9606 GN=DOCK1 PE=1 SV=2	1	66.171	0.0209974	71.031	44.194	71.031
sp|Q14204|DYHC1_HUMAN	4610	sp|Q14204|DYHC1_HUMAN	sp|Q14204|DYHC1_HUMAN	>sp|Q14204|DYHC1_HUMAN Cytoplasmic dynein 1 heavy chain 1 OS=Homo sapiens OX=9606 GN=DYNC1H1 PE=1 SV=5	0.938944	11.2765	0.0367063	52.966	27.47	52.966																													0.938944	11.2765	0.0367063	52.966
sp|Q15477|SKIV2_HUMAN	748	sp|Q15477|SKIV2_HUMAN	sp|Q15477|SKIV2_HUMAN	>sp|Q15477|SKIV2_HUMAN Helicase SKI2W OS=Homo sapiens OX=9606 GN=SKIV2L PE=1 SV=3	0.982267	17.4027	0.0452683	48.277	15.344	48.277													0.982267	17.4027	0.0452683	48.277
sp|Q15678|PTN14_HUMAN	496	sp|Q15678|PTN14_HUMAN	sp|Q15678|PTN14_HUMAN	>sp|Q15678|PTN14_HUMAN Tyrosine-protein phosphatase non-receptor type 14 OS=Homo sapiens OX=9606 GN=PTPN14 PE=1 SV=2	0.792083	5.81254	0.0124301	87.419	65.883	87.419
sp|Q15678|PTN14_HUMAN	913	sp|Q15678|PTN14_HUMAN	sp|Q15678|PTN14_HUMAN	>sp|Q15678|PTN14_HUMAN Tyrosine-protein phosphatase non-receptor type 14 OS=Homo sapiens OX=9606 GN=PTPN14 PE=1 SV=2	0.9954	23.3528	0.000453094	162.26	141.55	162.26
sp|Q8IXR9|CL056_HUMAN	604	sp|Q8IXR9|CL056_HUMAN	sp|Q8IXR9|CL056_HUMAN	>sp|Q8IXR9|CL056_HUMAN Uncharacterized protein C12orf56 OS=Homo sapiens OX=9606 GN=C12orf56 PE=2 SV=3	0.845329	7.20247	0.020128	42.226	12.944	42.226													0.845329	7.20247	0.020128	42.226
sp|Q8IXS8|F126B_HUMAN	27	sp|Q8IXS8|F126B_HUMAN	sp|Q8IXS8|F126B_HUMAN	>sp|Q8IXS8|F126B_HUMAN Protein FAM126B OS=Homo sapiens OX=9606 GN=FAM126B PE=1 SV=1	0.942013	12.1891	0.0440102	44.743	12.441	44.743
sp|Q8N3R9|MPP5_HUMAN	243	sp|Q8N3R9|MPP5_HUMAN	sp|Q8N3R9|MPP5_HUMAN	>sp|Q8N3R9|MPP5_HUMAN MAGUK p55 subfamily member 5 OS=Homo sapiens OX=9606 GN=MPP5 PE=1 SV=3	0.999995	53.2039	6.12329e-05	155.37	126.75	108.06
sp|Q92785|REQU_HUMAN	16	sp|Q92785|REQU_HUMAN	sp|Q92785|REQU_HUMAN	>sp|Q92785|REQU_HUMAN Zinc finger protein ubi-d4 OS=Homo sapiens OX=9606 GN=DPF2 PE=1 SV=2	1	54.1572	0.0457547	54.157	12.709	54.157
sp|Q92785|REQU_HUMAN	17	sp|Q92785|REQU_HUMAN	sp|Q92785|REQU_HUMAN	>sp|Q92785|REQU_HUMAN Zinc finger protein ubi-d4 OS=Homo sapiens OX=9606 GN=DPF2 PE=1 SV=2	1	54.1572	0.0457547	54.157	12.709	54.157
sp|Q969G3|SMCE1_HUMAN	139	sp|Q969G3|SMCE1_HUMAN	sp|Q969G3|SMCE1_HUMAN	>sp|Q969G3|SMCE1_HUMAN SWI/SNF-related matrix-associated actin-dependent regulator of chromatin subfamily E member 1 OS=Homo sapiens OX=9606 GN=SMARCE1 PE=1 SV=2	0.998519	26.3494	0.014918	67.846	34.197	56.768
sp|Q96JG6|VPS50_HUMAN	339	sp|Q96JG6|VPS50_HUMAN	sp|Q96JG6|VPS50_HUMAN	>sp|Q96JG6|VPS50_HUMAN Syndetin OS=Homo sapiens OX=9606 GN=VPS50 PE=1 SV=3	0.974925	15.7841	0.00367756	94.82	43.815	94.82
sp|Q96JG6|VPS50_HUMAN	340	sp|Q96JG6|VPS50_HUMAN	sp|Q96JG6|VPS50_HUMAN	>sp|Q96JG6|VPS50_HUMAN Syndetin OS=Homo sapiens OX=9606 GN=VPS50 PE=1 SV=3	0.974925	15.7841	0.00367756	94.82	43.815	94.82
sp|Q9BST9|RTKN_HUMAN	85	sp|Q9BST9|RTKN_HUMAN	sp|Q9BST9|RTKN_HUMAN	>sp|Q9BST9|RTKN_HUMAN Rhotekin OS=Homo sapiens OX=9606 GN=RTKN PE=1 SV=2	1	42.3359	0.042594	47.228	19.702	42.336
sp|Q9NSD9|SYFB_HUMAN	501	sp|Q9NSD9|SYFB_HUMAN	sp|Q9NSD9|SYFB_HUMAN	>sp|Q9NSD9|SYFB_HUMAN Phenylalanine--tRNA ligase beta subunit OS=Homo sapiens OX=9606 GN=FARSB PE=1 SV=3	1	51.3458	0.0320182	58.596	21.912	51.346
sp|Q9NSD9|SYFB_HUMAN	502	sp|Q9NSD9|SYFB_HUMAN	sp|Q9NSD9|SYFB_HUMAN	>sp|Q9NSD9|SYFB_HUMAN Phenylalanine--tRNA ligase beta subunit OS=Homo sapiens OX=9606 GN=FARSB PE=1 SV=3	1	51.3458	0.0320182	58.596	21.912	51.346
sp|Q9NW64|RBM22_HUMAN	90	sp|Q9NW64|RBM22_HUMAN	sp|Q9NW64|RBM22_HUMAN	>sp|Q9NW64|RBM22_HUMAN Pre-mRNA-splicing factor RBM22 OS=Homo sapiens OX=9606 GN=RBM22 PE=1 SV=1	0.999997	55.2105	0.0182846	65.477	44.709	65.477
sp|Q9NYF8|BCLF1_HUMAN	383	sp|Q9NYF8|BCLF1_HUMAN	sp|Q9NYF8|BCLF1_HUMAN	>sp|Q9NYF8|BCLF1_HUMAN Bcl-2-associated transcription factor 1 OS=Homo sapiens OX=9606 GN=BCLAF1 PE=1 SV=2	0.689641	3.67427	0.0279535	58.864	35.278	58.864
sp|Q9P2W1|HOP2_HUMAN	163	sp|Q9P2W1|HOP2_HUMAN	sp|Q9P2W1|HOP2_HUMAN	>sp|Q9P2W1|HOP2_HUMAN Homologous-pairing protein 2 homolog OS=Homo sapiens OX=9606 GN=PSMC3IP PE=1 SV=1	0.999915	40.6956	0.048108	72.898	32.514	72.898
sp|Q9Y490|TLN1_HUMAN	2247	sp|Q9Y490|TLN1_HUMAN	sp|Q9Y490|TLN1_HUMAN	>sp|Q9Y490|TLN1_HUMAN Talin-1 OS=Homo sapiens OX=9606 GN=TLN1 PE=1 SV=3	1	42.5798	0.0235573	46.543	12.369	42.58
sp|Q9Y5P8|P2R3B_HUMAN	395	sp|Q9Y5P8|P2R3B_HUMAN	sp|Q9Y5P8|P2R3B_HUMAN	>sp|Q9Y5P8|P2R3B_HUMAN Serine/threonine-protein phosphatase 2A regulatory subunit B'' subunit beta OS=Homo sapiens OX=9606 GN=PPP2R3B PE=1 SV=2	0.943978	10.1042	0.0370337	53.08	21.372	53.08
[truncated: 323 more columns]

## Sheet: Max Quant output phosphosites
Proteins	Positions within proteins	Leading proteins	Protein	Fasta headers	Localization prob	Score diff	PEP	Score	Delta score	Score for localization	Localization prob APMS_320_A	Score diff APMS_320_A	PEP APMS_320_A	Score APMS_320_A	Localization prob APMS_320_B	Score diff APMS_320_B	PEP APMS_320_B	Score APMS_320_B	Localization prob APMS_321_A	Score diff APMS_321_A	PEP APMS_321_A	Score APMS_321_A	Localization prob APMS_321_B	Score diff APMS_321_B	PEP APMS_321_B	Score APMS_321_B	Localization prob APMS_322_A	Score diff APMS_322_A	PEP APMS_322_A	Score APMS_322_A	Localization prob APMS_322_B	Score diff APMS_322_B	PEP APMS_322_B	Score APMS_322_B	Localization prob APMS_323_A	Score diff APMS_323_A	PEP APMS_323_A	Score APMS_323_A	Localization prob APMS_323_B	Score diff APMS_323_B	PEP APMS_323_B	Score APMS_323_B	Localization prob APMS_324_A	Score diff APMS_324_A	PEP APMS_324_A	Score APMS_324_A	Localization prob APMS_324_B	Score diff APMS_324_B	PEP APMS_324_B
CON__P02662	115	CON__P02662	CON__P02662	>P02662 SWISS-PROT:P02662 Alpha-S1-casein - Bos taurus (Bovine).	1	93.01	4.59229e-12	198.6	159.73	96.489
CON__P02663	143	CON__P02663	CON__P02663	>P02663 SWISS-PROT:P02663 Alpha-S2-casein [Contains: Casocidin-1 - Bos taurus (Bovine).	0.76366	5.09363	0.00146844	127.05	84.246	127.05
CON__P02663	31	CON__P02663	CON__P02663	>P02663 SWISS-PROT:P02663 Alpha-S2-casein [Contains: Casocidin-1 - Bos taurus (Bovine).	0.999991	53.3574	7.74604e-08	191.73	164.52	95.195
CON__P02666	35	CON__P02666	CON__P02666	>P02666 SWISS-PROT:P02666 Beta-casein - Bos taurus (Bovine).	1	115.629	4.57662e-109	313.24	250.59	249.56
sp|C9JLW8|MCRI1_HUMAN	21	sp|C9JLW8|MCRI1_HUMAN	sp|C9JLW8|MCRI1_HUMAN	>sp|C9JLW8|MCRI1_HUMAN Mapk-regulated corepressor-interacting protein 1 OS=Homo sapiens OX=9606 GN=MCRIP1 PE=1 SV=1	0.836893	13.0916	0.000761842	83.236	66.925	83.236	0.648011	8.21833	0.00449519	71.042
sp|O14795|UN13B_HUMAN	1408	sp|O14795|UN13B_HUMAN	sp|O14795|UN13B_HUMAN	>sp|O14795|UN13B_HUMAN Protein unc-13 homolog B OS=Homo sapiens OX=9606 GN=UNC13B PE=1 SV=2	0.758943	3.55863	0.0459436	41.366	17.116	41.366
sp|O14795|UN13B_HUMAN	596	sp|O14795|UN13B_HUMAN	sp|O14795|UN13B_HUMAN	>sp|O14795|UN13B_HUMAN Protein unc-13 homolog B OS=Homo sapiens OX=9606 GN=UNC13B PE=1 SV=2	0.898708	8.96219	0.0366275	55.314	22.985	55.314
sp|O43150|ASAP2_HUMAN	855	sp|O43150|ASAP2_HUMAN	sp|O43150|ASAP2_HUMAN	>sp|O43150|ASAP2_HUMAN Arf-GAP with SH3 domain, ANK repeat and PH domain-containing protein 2 OS=Homo sapiens OX=9606 GN=ASAP2 PE=1 SV=3	0.999971	50.4826	0.0306839	56.972	23	56.972									0.999971	50.4826	0.0306839	56.972
sp|O43464|HTRA2_HUMAN	41	sp|O43464|HTRA2_HUMAN	sp|O43464|HTRA2_HUMAN	>sp|O43464|HTRA2_HUMAN Serine protease HTRA2, mitochondrial OS=Homo sapiens OX=9606 GN=HTRA2 PE=1 SV=2	0.850023	7.19444	0.0458546	50.358	14.733	50.358
sp|O43464|HTRA2_HUMAN	44	sp|O43464|HTRA2_HUMAN	sp|O43464|HTRA2_HUMAN	>sp|O43464|HTRA2_HUMAN Serine protease HTRA2, mitochondrial OS=Homo sapiens OX=9606 GN=HTRA2 PE=1 SV=2	0.959354	12.9586	0.0458546	50.358	14.733	50.358
sp|O75970|MPDZ_HUMAN	354	sp|O75970|MPDZ_HUMAN	sp|O75970|MPDZ_HUMAN	>sp|O75970|MPDZ_HUMAN Multiple PDZ domain protein OS=Homo sapiens OX=9606 GN=MPDZ PE=1 SV=2	0.764109	5.87405	3.98886e-06	148.85	106.94	148.85
sp|O95573|ACSL3_HUMAN	300	sp|O95573|ACSL3_HUMAN	sp|O95573|ACSL3_HUMAN	>sp|O95573|ACSL3_HUMAN Long-chain-fatty-acid--CoA ligase 3 OS=Homo sapiens OX=9606 GN=ACSL3 PE=1 SV=3	0.547544	0.825624	0.0217175	53.395	11.204	53.395
sp|O95835|LATS1_HUMAN;sp|Q9NRM7|LATS2_HUMAN	909;872	sp|O95835|LATS1_HUMAN	sp|O95835|LATS1_HUMAN	>sp|O95835|LATS1_HUMAN Serine/threonine-protein kinase LATS1 OS=Homo sapiens OX=9606 GN=LATS1 PE=1 SV=1;>sp|Q9NRM7|LATS2_HUMAN Serine/threonine-protein kinase LATS2 OS=Homo sapiens OX=9606 GN=LATS2 PE=1 SV=2	0.949849	12.777	0.0100326	65.949	46.037	58.693
sp|P06748|NPM_HUMAN	125	sp|P06748|NPM_HUMAN	sp|P06748|NPM_HUMAN	>sp|P06748|NPM_HUMAN Nucleophosmin OS=Homo sapiens OX=9606 GN=NPM1 PE=1 SV=2	1	116.874	4.78388e-28	154.3	136.92	154.3
sp|P08670|VIME_HUMAN	419	sp|P08670|VIME_HUMAN	sp|P08670|VIME_HUMAN	>sp|P08670|VIME_HUMAN Vimentin OS=Homo sapiens OX=9606 GN=VIM PE=1 SV=4	0.5	0	0.0311354	102.36	68.68	102.36
sp|P08670|VIME_HUMAN	420	sp|P08670|VIME_HUMAN	sp|P08670|VIME_HUMAN	>sp|P08670|VIME_HUMAN Vimentin OS=Homo sapiens OX=9606 GN=VIM PE=1 SV=4	0.5	0	0.0311354	102.36	68.68	102.36
sp|P29692|EF1D_HUMAN	133	sp|P29692|EF1D_HUMAN	sp|P29692|EF1D_HUMAN	>sp|P29692|EF1D_HUMAN Elongation factor 1-delta OS=Homo sapiens OX=9606 GN=EEF1D PE=1 SV=5	0.999196	30.9419	0.0310387	101.08	54.014	101.08
sp|P46937|YAP1_HUMAN	127	sp|P46937|YAP1_HUMAN	sp|P46937|YAP1_HUMAN	>sp|P46937|YAP1_HUMAN Transcriptional coactivator YAP1 OS=Homo sapiens OX=9606 GN=YAP1 PE=1 SV=2	0.886975	10.1686	1.80504e-32	116.96	96.369	85.287
sp|P46937|YAP1_HUMAN	128	sp|P46937|YAP1_HUMAN	sp|P46937|YAP1_HUMAN	>sp|P46937|YAP1_HUMAN Transcriptional coactivator YAP1 OS=Homo sapiens OX=9606 GN=YAP1 PE=1 SV=2	0.628693	5.31078	1.80504e-32	116.96	96.369	58.434
sp|P46937|YAP1_HUMAN	131	sp|P46937|YAP1_HUMAN	sp|P46937|YAP1_HUMAN	>sp|P46937|YAP1_HUMAN Transcriptional coactivator YAP1 OS=Homo sapiens OX=9606 GN=YAP1 PE=1 SV=2	0.947628	12.1303	7.83739e-28	109.17	90.639	109.17
sp|P46937|YAP1_HUMAN	138	sp|P46937|YAP1_HUMAN	sp|P46937|YAP1_HUMAN	>sp|P46937|YAP1_HUMAN Transcriptional coactivator YAP1 OS=Homo sapiens OX=9606 GN=YAP1 PE=1 SV=2	0.984705	19.1849	1.97853e-39	134.21	110.47	96.707
sp|P46937|YAP1_HUMAN	149	sp|P46937|YAP1_HUMAN	sp|P46937|YAP1_HUMAN	>sp|P46937|YAP1_HUMAN Transcriptional coactivator YAP1 OS=Homo sapiens OX=9606 GN=YAP1 PE=1 SV=2	0.77621	10.5559	5.89543e-05	52.575	32.078	52.575
sp|P46937|YAP1_HUMAN	397	sp|P46937|YAP1_HUMAN	sp|P46937|YAP1_HUMAN	>sp|P46937|YAP1_HUMAN Transcriptional coactivator YAP1 OS=Homo sapiens OX=9606 GN=YAP1 PE=1 SV=2	0.970374	15.1528	2.68492e-14	199.97	160.79	190.67
sp|P46937|YAP1_HUMAN	403	sp|P46937|YAP1_HUMAN	sp|P46937|YAP1_HUMAN	>sp|P46937|YAP1_HUMAN Transcriptional coactivator YAP1 OS=Homo sapiens OX=9606 GN=YAP1 PE=1 SV=2	0.907636	10.1385	0.0288053	123.19	84.301	123.19
sp|P46937|YAP1_HUMAN	61	sp|P46937|YAP1_HUMAN	sp|P46937|YAP1_HUMAN	>sp|P46937|YAP1_HUMAN Transcriptional coactivator YAP1 OS=Homo sapiens OX=9606 GN=YAP1 PE=1 SV=2	0.999983	47.6063	9.80041e-122	312.01	267.96	276.68
sp|P46937|YAP1_HUMAN	274	sp|P46937|YAP1_HUMAN	sp|P46937|YAP1_HUMAN	>sp|P46937|YAP1_HUMAN Transcriptional coactivator YAP1 OS=Homo sapiens OX=9606 GN=YAP1 PE=1 SV=2	0.503721	0	1.77095e-07	70.57	53.959	60.459
sp|P46937|YAP1_HUMAN	276	sp|P46937|YAP1_HUMAN	sp|P46937|YAP1_HUMAN	>sp|P46937|YAP1_HUMAN Transcriptional coactivator YAP1 OS=Homo sapiens OX=9606 GN=YAP1 PE=1 SV=2	0.54637	0.804841	1.77095e-07	70.57	53.959	49.166
sp|P46937|YAP1_HUMAN	289	sp|P46937|YAP1_HUMAN	sp|P46937|YAP1_HUMAN	>sp|P46937|YAP1_HUMAN Transcriptional coactivator YAP1 OS=Homo sapiens OX=9606 GN=YAP1 PE=1 SV=2	1	84.5784	2.57865e-25	183.46	164.7	132.66
sp|P46937|YAP1_HUMAN	300	sp|P46937|YAP1_HUMAN	sp|P46937|YAP1_HUMAN	>sp|P46937|YAP1_HUMAN Transcriptional coactivator YAP1 OS=Homo sapiens OX=9606 GN=YAP1 PE=1 SV=2	0.711548	4.44588	1.77095e-07	70.57	53.959	70.57
sp|P46937|YAP1_HUMAN	340	sp|P46937|YAP1_HUMAN	sp|P46937|YAP1_HUMAN	>sp|P46937|YAP1_HUMAN Transcriptional coactivator YAP1 OS=Homo sapiens OX=9606 GN=YAP1 PE=1 SV=2	0.999999	59.3286	0.000232735	177.38	133.57	177.38
sp|P46937|YAP1_HUMAN	109	sp|P46937|YAP1_HUMAN	sp|P46937|YAP1_HUMAN	>sp|P46937|YAP1_HUMAN Transcriptional coactivator YAP1 OS=Homo sapiens OX=9606 GN=YAP1 PE=1 SV=2	0.981004	17.1303	0.00031001	124.2	94.258	117.6
sp|P46937|YAP1_HUMAN	163	sp|P46937|YAP1_HUMAN	sp|P46937|YAP1_HUMAN	>sp|P46937|YAP1_HUMAN Transcriptional coactivator YAP1 OS=Homo sapiens OX=9606 GN=YAP1 PE=1 SV=2	0.918896	10.5422	5.31438e-60	253.17	203.55	63.392
sp|P46937|YAP1_HUMAN	164	sp|P46937|YAP1_HUMAN	sp|P46937|YAP1_HUMAN	>sp|P46937|YAP1_HUMAN Transcriptional coactivator YAP1 OS=Homo sapiens OX=9606 GN=YAP1 PE=1 SV=2	0.800402	6.03151	5.31438e-60	253.17	203.55	163.15
sp|P46937|YAP1_HUMAN	103	sp|P46937|YAP1_HUMAN	sp|P46937|YAP1_HUMAN	>sp|P46937|YAP1_HUMAN Transcriptional coactivator YAP1 OS=Homo sapiens OX=9606 GN=YAP1 PE=1 SV=2	0.748489	4.55574	0.00091255	88.282	68.391	50.924
sp|P46937|YAP1_HUMAN	105	sp|P46937|YAP1_HUMAN	sp|P46937|YAP1_HUMAN	>sp|P46937|YAP1_HUMAN Transcriptional coactivator YAP1 OS=Homo sapiens OX=9606 GN=YAP1 PE=1 SV=2	0.753305	5.96237	0.000870869	94.957	71.524	70.501
sp|P46937|YAP1_HUMAN	366	sp|P46937|YAP1_HUMAN	sp|P46937|YAP1_HUMAN	>sp|P46937|YAP1_HUMAN Transcriptional coactivator YAP1 OS=Homo sapiens OX=9606 GN=YAP1 PE=1 SV=2	0.807783	6.24024	1.63853e-12	127.65	100.69	99.114
sp|P46937|YAP1_HUMAN	367	sp|P46937|YAP1_HUMAN	sp|P46937|YAP1_HUMAN	>sp|P46937|YAP1_HUMAN Transcriptional coactivator YAP1 OS=Homo sapiens OX=9606 GN=YAP1 PE=1 SV=2	0.999638	35.2629	1.90057e-14	168.14	138.11	156.56
sp|P46937|YAP1_HUMAN	371	sp|P46937|YAP1_HUMAN	sp|P46937|YAP1_HUMAN	>sp|P46937|YAP1_HUMAN Transcriptional coactivator YAP1 OS=Homo sapiens OX=9606 GN=YAP1 PE=1 SV=2	0.999883	39.5311	5.82128e-14	141.23	127.7	100.39
sp|P46937|YAP1_HUMAN	381	sp|P46937|YAP1_HUMAN	sp|P46937|YAP1_HUMAN	>sp|P46937|YAP1_HUMAN Transcriptional coactivator YAP1 OS=Homo sapiens OX=9606 GN=YAP1 PE=1 SV=2	0.854813	7.72292	3.97019e-05	167.87	71.742	167.87
sp|P46937|YAP1_HUMAN	382	sp|P46937|YAP1_HUMAN	sp|P46937|YAP1_HUMAN	>sp|P46937|YAP1_HUMAN Transcriptional coactivator YAP1 OS=Homo sapiens OX=9606 GN=YAP1 PE=1 SV=2	0.998631	28.631	6.82938e-08	183.75	116.53	183.75
sp|P46937|YAP1_HUMAN	388	sp|P46937|YAP1_HUMAN	sp|P46937|YAP1_HUMAN	>sp|P46937|YAP1_HUMAN Transcriptional coactivator YAP1 OS=Homo sapiens OX=9606 GN=YAP1 PE=1 SV=2	0.994632	23.8327	2.06559e-08	185.25	134.37	185.25
sp|P46937|YAP1_HUMAN	419	sp|P46937|YAP1_HUMAN	sp|P46937|YAP1_HUMAN	>sp|P46937|YAP1_HUMAN Transcriptional coactivator YAP1 OS=Homo sapiens OX=9606 GN=YAP1 PE=1 SV=2	0.999458	32.8046	3.82977e-10	106.67	87.546	106.67
sp|P46937|YAP1_HUMAN	432	sp|P46937|YAP1_HUMAN	sp|P46937|YAP1_HUMAN	>sp|P46937|YAP1_HUMAN Transcriptional coactivator YAP1 OS=Homo sapiens OX=9606 GN=YAP1 PE=1 SV=2	0.485046	0	0.000950387	55.819	40.055	55.819
sp|P46937|YAP1_HUMAN	436	sp|P46937|YAP1_HUMAN	sp|P46937|YAP1_HUMAN	>sp|P46937|YAP1_HUMAN Transcriptional coactivator YAP1 OS=Homo sapiens OX=9606 GN=YAP1 PE=1 SV=2	0.964332	17.3531	7.94386e-06	70.027	44.647	70.027
sp|P49792|RBP2_HUMAN	767	sp|P49792|RBP2_HUMAN	sp|P49792|RBP2_HUMAN	>sp|P49792|RBP2_HUMAN E3 SUMO-protein ligase RanBP2 OS=Homo sapiens OX=9606 GN=RANBP2 PE=1 SV=2	0.533945	1.42525	0.0483355	45.193	24.895	45.193									0.533945	1.42525	0.0483355	45.193
sp|Q00839|HNRPU_HUMAN	271	sp|Q00839|HNRPU_HUMAN	sp|Q00839|HNRPU_HUMAN	>sp|Q00839|HNRPU_HUMAN Heterogeneous nuclear ribonucleoprotein U OS=Homo sapiens OX=9606 GN=HNRNPU PE=1 SV=6	0.992715	21.3493	9.04405e-07	71.159	57.529	59.038
sp|Q13255|GRM1_HUMAN	969	sp|Q13255|GRM1_HUMAN	sp|Q13255|GRM1_HUMAN	>sp|Q13255|GRM1_HUMAN Metabotropic glutamate receptor 1 OS=Homo sapiens OX=9606 GN=GRM1 PE=1 SV=3	0.9982	27.2698	0.0417425	44.511	44.511	44.511									0.9982	27.2698	0.0417425	44.511
sp|Q13255|GRM1_HUMAN	973	sp|Q13255|GRM1_HUMAN	sp|Q13255|GRM1_HUMAN	>sp|Q13255|GRM1_HUMAN Metabotropic glutamate receptor 1 OS=Homo sapiens OX=9606 GN=GRM1 PE=1 SV=3	0.962009	14.0268	0.0417425	44.511	44.511	44.511									0.962009	14.0268	0.0417425	44.511
sp|Q13255|GRM1_HUMAN	673	sp|Q13255|GRM1_HUMAN	sp|Q13255|GRM1_HUMAN	>sp|Q13255|GRM1_HUMAN Metabotropic glutamate receptor 1 OS=Homo sapiens OX=9606 GN=GRM1 PE=1 SV=3	0.548851	0.736198	0.0568711	47.774	21.928	47.774
sp|Q13263|TIF1B_HUMAN	50	sp|Q13263|TIF1B_HUMAN	sp|Q13263|TIF1B_HUMAN	>sp|Q13263|TIF1B_HUMAN Transcription intermediary factor 1-beta OS=Homo sapiens OX=9606 GN=TRIM28 PE=1 SV=5	0.782726	5.70072	8.15285e-15	81.001	69.665	81.001
sp|Q13283|G3BP1_HUMAN	230	sp|Q13283|G3BP1_HUMAN	sp|Q13283|G3BP1_HUMAN	>sp|Q13283|G3BP1_HUMAN Ras GTPase-activating protein-binding protein 1 OS=Homo sapiens OX=9606 GN=G3BP1 PE=1 SV=1	0.426138	0	0.00556472	141.08	79.639	122.65	0.415121	0	0.00581749	140.45									0.375866	0	0.0122498	115.54																	0.378207	0	0.0136765	106.75	0.379484	0	0.0139487
sp|Q13283|G3BP1_HUMAN	231	sp|Q13283|G3BP1_HUMAN	sp|Q13283|G3BP1_HUMAN	>sp|Q13283|G3BP1_HUMAN Ras GTPase-activating protein-binding protein 1 OS=Homo sapiens OX=9606 GN=G3BP1 PE=1 SV=1	0.551086	2.35575	0.00556472	141.08	79.639	127.59	0.415121	0	0.00581749	140.45									0.375866	0	0.0122498	115.54																	0.378207	0	0.0136765	106.75	0.379484	0	0.0139487
sp|Q13283|G3BP1_HUMAN	232	sp|Q13283|G3BP1_HUMAN	sp|Q13283|G3BP1_HUMAN	>sp|Q13283|G3BP1_HUMAN Ras GTPase-activating protein-binding protein 1 OS=Homo sapiens OX=9606 GN=G3BP1 PE=1 SV=1	0.333333	0	0.0132333	109.23	70.233	109.23
sp|Q14204|DYHC1_HUMAN	4603	sp|Q14204|DYHC1_HUMAN	sp|Q14204|DYHC1_HUMAN	>sp|Q14204|DYHC1_HUMAN Cytoplasmic dynein 1 heavy chain 1 OS=Homo sapiens OX=9606 GN=DYNC1H1 PE=1 SV=5	0.999816	34.7239	0.0367063	52.966	27.47	46.925																													0.997913	25.9379	0.0367063	52.966
sp|Q15019|SEPT2_HUMAN	218	sp|Q15019|SEPT2_HUMAN	sp|Q15019|SEPT2_HUMAN	>sp|Q15019|SEPT2_HUMAN Septin-2 OS=Homo sapiens OX=9606 GN=SEPT2 PE=1 SV=1	0.999895	40.8873	0.0167637	75.548	63.084	68.41
sp|Q15678|PTN14_HUMAN	312	sp|Q15678|PTN14_HUMAN	sp|Q15678|PTN14_HUMAN	>sp|Q15678|PTN14_HUMAN Tyrosine-protein phosphatase non-receptor type 14 OS=Homo sapiens OX=9606 GN=PTPN14 PE=1 SV=2	0.952992	13.1021	0.000115841	145.46	80.921	106.6
sp|Q15678|PTN14_HUMAN	314	sp|Q15678|PTN14_HUMAN	sp|Q15678|PTN14_HUMAN	>sp|Q15678|PTN14_HUMAN Tyrosine-protein phosphatase non-receptor type 14 OS=Homo sapiens OX=9606 GN=PTPN14 PE=1 SV=2	0.931382	11.3269	5.18279e-06	175.27	99.396	155.26
sp|Q15678|PTN14_HUMAN	486	sp|Q15678|PTN14_HUMAN	sp|Q15678|PTN14_HUMAN	>sp|Q15678|PTN14_HUMAN Tyrosine-protein phosphatase non-receptor type 14 OS=Homo sapiens OX=9606 GN=PTPN14 PE=1 SV=2	0.89604	9.35461	2.1e-13	152.64	108.17	126.97
sp|Q15678|PTN14_HUMAN	642	sp|Q15678|PTN14_HUMAN	sp|Q15678|PTN14_HUMAN	>sp|Q15678|PTN14_HUMAN Tyrosine-protein phosphatase non-receptor type 14 OS=Homo sapiens OX=9606 GN=PTPN14 PE=1 SV=2	1	108.553	8.32232e-05	127.52	58.49	127.52
sp|Q15678|PTN14_HUMAN	620	sp|Q15678|PTN14_HUMAN	sp|Q15678|PTN14_HUMAN	>sp|Q15678|PTN14_HUMAN Tyrosine-protein phosphatase non-receptor type 14 OS=Homo sapiens OX=9606 GN=PTPN14 PE=1 SV=2	0.963147	16.2132	0.00112461	66.017	46.025	51.232
sp|Q15678|PTN14_HUMAN	594	sp|Q15678|PTN14_HUMAN	sp|Q15678|PTN14_HUMAN	>sp|Q15678|PTN14_HUMAN Tyrosine-protein phosphatase non-receptor type 14 OS=Homo sapiens OX=9606 GN=PTPN14 PE=1 SV=2	0.988847	19.4809	0.000278424	140.03	95.899	140.03
sp|Q4VCS5|AMOT_HUMAN	712	sp|Q4VCS5|AMOT_HUMAN	sp|Q4VCS5|AMOT_HUMAN	>sp|Q4VCS5|AMOT_HUMAN Angiomotin OS=Homo sapiens OX=9606 GN=AMOT PE=1 SV=1	0.550966	5.11136	0.0279737	55.337	39.23	55.337
sp|Q4VCS5|AMOT_HUMAN	714	sp|Q4VCS5|AMOT_HUMAN	sp|Q4VCS5|AMOT_HUMAN	>sp|Q4VCS5|AMOT_HUMAN Angiomotin OS=Homo sapiens OX=9606 GN=AMOT PE=1 SV=1	0.974531	16.6506	0.00029872	134.26	95.703	134.26
sp|Q4VCS5|AMOT_HUMAN	309	sp|Q4VCS5|AMOT_HUMAN	sp|Q4VCS5|AMOT_HUMAN	>sp|Q4VCS5|AMOT_HUMAN Angiomotin OS=Homo sapiens OX=9606 GN=AMOT PE=1 SV=1	0.200313	0	0.0267438	42.472	8.2548	42.472
sp|Q4VCS5|AMOT_HUMAN	312	sp|Q4VCS5|AMOT_HUMAN	sp|Q4VCS5|AMOT_HUMAN	>sp|Q4VCS5|AMOT_HUMAN Angiomotin OS=Homo sapiens OX=9606 GN=AMOT PE=1 SV=1	0.249207	0	0.00137506	58.272	35.872	58.272
sp|Q4VCS5|AMOT_HUMAN	313	sp|Q4VCS5|AMOT_HUMAN	sp|Q4VCS5|AMOT_HUMAN	>sp|Q4VCS5|AMOT_HUMAN Angiomotin OS=Homo sapiens OX=9606 GN=AMOT PE=1 SV=1	0.249207	0	0.00137506	58.272	35.872	58.272
sp|Q6P2E9|EDC4_HUMAN	735	sp|Q6P2E9|EDC4_HUMAN	sp|Q6P2E9|EDC4_HUMAN	>sp|Q6P2E9|EDC4_HUMAN Enhancer of mRNA-decapping protein 4 OS=Homo sapiens OX=9606 GN=EDC4 PE=1 SV=1	0.326616	0	0.00439337	56.986	32.778	56.986									0.326616	0	0.00439337	56.986
sp|Q6P2E9|EDC4_HUMAN	737	sp|Q6P2E9|EDC4_HUMAN	sp|Q6P2E9|EDC4_HUMAN	>sp|Q6P2E9|EDC4_HUMAN Enhancer of mRNA-decapping protein 4 OS=Homo sapiens OX=9606 GN=EDC4 PE=1 SV=1	0.326616	0	0.00439337	56.986	32.778	56.986									0.326616	0	0.00439337	56.986
sp|Q7Z417|NUFP2_HUMAN	629	sp|Q7Z417|NUFP2_HUMAN	sp|Q7Z417|NUFP2_HUMAN	>sp|Q7Z417|NUFP2_HUMAN Nuclear fragile X mental retardation-interacting protein 2 OS=Homo sapiens OX=9606 GN=NUFIP2 PE=1 SV=1	0.961726	14.1021	1.44658e-08	166.62	138.7	166.62
sp|Q7Z417|NUFP2_HUMAN	572	sp|Q7Z417|NUFP2_HUMAN	sp|Q7Z417|NUFP2_HUMAN	>sp|Q7Z417|NUFP2_HUMAN Nuclear fragile X mental retardation-interacting protein 2 OS=Homo sapiens OX=9606 GN=NUFIP2 PE=1 SV=1	0.990862	20.3519	0.000362509	130.4	81.398	130.4
sp|Q7Z417|NUFP2_HUMAN	592	sp|Q7Z417|NUFP2_HUMAN	sp|Q7Z417|NUFP2_HUMAN	>sp|Q7Z417|NUFP2_HUMAN Nuclear fragile X mental retardation-interacting protein 2 OS=Homo sapiens OX=9606 GN=NUFIP2 PE=1 SV=1	0.992117	21.0074	4.06202e-07	130.14	104.99	108.49
sp|Q7Z6Z7|HUWE1_HUMAN	1728	sp|Q7Z6Z7|HUWE1_HUMAN	sp|Q7Z6Z7|HUWE1_HUMAN	>sp|Q7Z6Z7|HUWE1_HUMAN E3 ubiquitin-protein ligase HUWE1 OS=Homo sapiens OX=9606 GN=HUWE1 PE=1 SV=3	0.556882	0.990998	0.0438099	67.252	48.345	67.252
sp|Q86W24|NAL14_HUMAN	302	sp|Q86W24|NAL14_HUMAN	sp|Q86W24|NAL14_HUMAN	>sp|Q86W24|NAL14_HUMAN NACHT, LRR and PYD domains-containing protein 14 OS=Homo sapiens OX=9606 GN=NLRP14 PE=1 SV=1	0.995513	22.0609	0.0473623	40.047	7.5176	40.047																													0.995513	22.0609	0.0473623	40.047
sp|Q8IXS8|F126B_HUMAN	26	sp|Q8IXS8|F126B_HUMAN	sp|Q8IXS8|F126B_HUMAN	>sp|Q8IXS8|F126B_HUMAN Protein FAM126B OS=Homo sapiens OX=9606 GN=FAM126B PE=1 SV=1	0.960152	13.9196	0.0440102	44.743	12.441	44.743
sp|Q8IXS8|F126B_HUMAN	313	sp|Q8IXS8|F126B_HUMAN	sp|Q8IXS8|F126B_HUMAN	>sp|Q8IXS8|F126B_HUMAN Protein FAM126B OS=Homo sapiens OX=9606 GN=FAM126B PE=1 SV=1	0.978746	18.9576	0.0444123	56.956	26.082	56.956
sp|Q8IXS8|F126B_HUMAN	321	sp|Q8IXS8|F126B_HUMAN	sp|Q8IXS8|F126B_HUMAN	>sp|Q8IXS8|F126B_HUMAN Protein FAM126B OS=Homo sapiens OX=9606 GN=FAM126B PE=1 SV=1	0.940973	12.7625	0.0444123	56.956	26.082	56.956
sp|Q8IY63|AMOL1_HUMAN	906	sp|Q8IY63|AMOL1_HUMAN	sp|Q8IY63|AMOL1_HUMAN	>sp|Q8IY63|AMOL1_HUMAN Angiomotin-like protein 1 OS=Homo sapiens OX=9606 GN=AMOTL1 PE=1 SV=1	0.999994	54.573	0.017852	105.58	69.905	105.58
sp|Q8IY63|AMOL1_HUMAN	724	sp|Q8IY63|AMOL1_HUMAN	sp|Q8IY63|AMOL1_HUMAN	>sp|Q8IY63|AMOL1_HUMAN Angiomotin-like protein 1 OS=Homo sapiens OX=9606 GN=AMOTL1 PE=1 SV=1	0.990304	21.4013	9.82305e-07	107.29	87.856	107.29
sp|Q8IY63|AMOL1_HUMAN	729	sp|Q8IY63|AMOL1_HUMAN	sp|Q8IY63|AMOL1_HUMAN	>sp|Q8IY63|AMOL1_HUMAN Angiomotin-like protein 1 OS=Homo sapiens OX=9606 GN=AMOTL1 PE=1 SV=1	0.791819	5.76806	0.00352721	63.536	44.138	63.536
sp|Q8IY63|AMOL1_HUMAN	809	sp|Q8IY63|AMOL1_HUMAN	sp|Q8IY63|AMOL1_HUMAN	>sp|Q8IY63|AMOL1_HUMAN Angiomotin-like protein 1 OS=Homo sapiens OX=9606 GN=AMOTL1 PE=1 SV=1	0.968018	14.8689	0.00338775	122.5	71.499	122.5
sp|Q8N1F7|NUP93_HUMAN	66	sp|Q8N1F7|NUP93_HUMAN	sp|Q8N1F7|NUP93_HUMAN	>sp|Q8N1F7|NUP93_HUMAN Nuclear pore complex protein Nup93 OS=Homo sapiens OX=9606 GN=NUP93 PE=1 SV=2	0.543171	0.763436	0.0441139	54.768	18.131	54.768
sp|Q8N1F7|NUP93_HUMAN	72	sp|Q8N1F7|NUP93_HUMAN	sp|Q8N1F7|NUP93_HUMAN	>sp|Q8N1F7|NUP93_HUMAN Nuclear pore complex protein Nup93 OS=Homo sapiens OX=9606 GN=NUP93 PE=1 SV=2	0.585491	1.51267	0.0441139	54.768	18.131	54.768
sp|Q8TDD1|DDX54_HUMAN	173	sp|Q8TDD1|DDX54_HUMAN	sp|Q8TDD1|DDX54_HUMAN	>sp|Q8TDD1|DDX54_HUMAN ATP-dependent RNA helicase DDX54 OS=Homo sapiens OX=9606 GN=DDX54 PE=1 SV=2	0.999905	40.2114	0.0526021	49.988	19.693	49.988
sp|Q8WWM7|ATX2L_HUMAN	589	sp|Q8WWM7|ATX2L_HUMAN	sp|Q8WWM7|ATX2L_HUMAN	>sp|Q8WWM7|ATX2L_HUMAN Ataxin-2-like protein OS=Homo sapiens OX=9606 GN=ATXN2L PE=1 SV=2	0.709479	4.90846	3.99924e-24	212.09	179.72	188.01
sp|Q8WWM7|ATX2L_HUMAN	594	sp|Q8WWM7|ATX2L_HUMAN	sp|Q8WWM7|ATX2L_HUMAN	>sp|Q8WWM7|ATX2L_HUMAN Ataxin-2-like protein OS=Homo sapiens OX=9606 GN=ATXN2L PE=1 SV=2	0.999738	37.1792	4.27571e-45	235.87	203.9	167.35
sp|Q8WWM7|ATX2L_HUMAN	424	sp|Q8WWM7|ATX2L_HUMAN	sp|Q8WWM7|ATX2L_HUMAN	>sp|Q8WWM7|ATX2L_HUMAN Ataxin-2-like protein OS=Homo sapiens OX=9606 GN=ATXN2L PE=1 SV=2	0.54392	5.56083	0.0360162	57.248	43.612	57.248
sp|Q92598|HS105_HUMAN	754	sp|Q92598|HS105_HUMAN	sp|Q92598|HS105_HUMAN	>sp|Q92598|HS105_HUMAN Heat shock protein 105 kDa OS=Homo sapiens OX=9606 GN=HSPH1 PE=1 SV=1	1	46.9713	0.00851632	58.712	27.623	46.971
sp|Q92769|HDAC2_HUMAN	394	sp|Q92769|HDAC2_HUMAN	sp|Q92769|HDAC2_HUMAN	>sp|Q92769|HDAC2_HUMAN Histone deacetylase 2 OS=Homo sapiens OX=9606 GN=HDAC2 PE=1 SV=2	1	51.6212	3.21898e-05	60.172	44.419	51.621																					1	60.1723	3.21898e-05	60.172	1	40.8492	0.00323066	40.849									1	51.6212	0.000373586
sp|Q969G3|SMCE1_HUMAN	136	sp|Q969G3|SMCE1_HUMAN	sp|Q969G3|SMCE1_HUMAN	>sp|Q969G3|SMCE1_HUMAN SWI/SNF-related matrix-associated actin-dependent regulator of chromatin subfamily E member 1 OS=Homo sapiens OX=9606 GN=SMARCE1 PE=1 SV=2	0.565179	1.10839	0.014918	67.846	34.197	67.846
sp|Q96JG6|VPS50_HUMAN	476	sp|Q96JG6|VPS50_HUMAN	sp|Q96JG6|VPS50_HUMAN	>sp|Q96JG6|VPS50_HUMAN Syndetin OS=Homo sapiens OX=9606 GN=VPS50 PE=1 SV=3	1	44.312	0.0465965	44.312	7.374	44.312
sp|Q96JG6|VPS50_HUMAN	479	sp|Q96JG6|VPS50_HUMAN	sp|Q96JG6|VPS50_HUMAN	>sp|Q96JG6|VPS50_HUMAN Syndetin OS=Homo sapiens OX=9606 GN=VPS50 PE=1 SV=3	1	44.312	0.0465965	44.312	7.374	44.312
sp|Q9BST9|RTKN_HUMAN	84	sp|Q9BST9|RTKN_HUMAN	sp|Q9BST9|RTKN_HUMAN	>sp|Q9BST9|RTKN_HUMAN Rhotekin OS=Homo sapiens OX=9606 GN=RTKN PE=1 SV=2	1	42.3359	0.042594	47.228	19.702	42.336
sp|Q9NYF8|BCLF1_HUMAN	385	sp|Q9NYF8|BCLF1_HUMAN	sp|Q9NYF8|BCLF1_HUMAN	>sp|Q9NYF8|BCLF1_HUMAN Bcl-2-associated transcription factor 1 OS=Homo sapiens OX=9606 GN=BCLAF1 PE=1 SV=2	0.662188	3.18471	0.00304801	80.541	59.677	80.541
sp|Q9NYF8|BCLF1_HUMAN	177	sp|Q9NYF8|BCLF1_HUMAN	sp|Q9NYF8|BCLF1_HUMAN	>sp|Q9NYF8|BCLF1_HUMAN Bcl-2-associated transcription factor 1 OS=Homo sapiens OX=9606 GN=BCLAF1 PE=1 SV=2	1	122.13	4.23935e-05	144.17	96.06	122.13
sp|Q9NYF8|BCLF1_HUMAN	285	sp|Q9NYF8|BCLF1_HUMAN	sp|Q9NYF8|BCLF1_HUMAN	>sp|Q9NYF8|BCLF1_HUMAN Bcl-2-associated transcription factor 1 OS=Homo sapiens OX=9606 GN=BCLAF1 PE=1 SV=2	0.865621	8.87405	0.0492652	87.654	62.036	87.654
sp|Q9NYF8|BCLF1_HUMAN	290	sp|Q9NYF8|BCLF1_HUMAN	sp|Q9NYF8|BCLF1_HUMAN	>sp|Q9NYF8|BCLF1_HUMAN Bcl-2-associated transcription factor 1 OS=Homo sapiens OX=9606 GN=BCLAF1 PE=1 SV=2	0.905961	10.6235	0.0492652	87.654	62.036	87.654
sp|Q9P035|HACD3_HUMAN	114	sp|Q9P035|HACD3_HUMAN	sp|Q9P035|HACD3_HUMAN	>sp|Q9P035|HACD3_HUMAN Very-long-chain (3R)-3-hydroxyacyl-CoA dehydratase 3 OS=Homo sapiens OX=9606 GN=HACD3 PE=1 SV=2	1	119.65	0.000273156	142.57	110.91	119.65									1	119.65	0.00643262	119.65	1	142.57	0.000273156	142.57
sp|Q9UQ35|SRRM2_HUMAN	2449	sp|Q9UQ35|SRRM2_HUMAN	sp|Q9UQ35|SRRM2_HUMAN	>sp|Q9UQ35|SRRM2_HUMAN Serine/arginine repetitive matrix protein 2 OS=Homo sapiens OX=9606 GN=SRRM2 PE=1 SV=2	0.508367	4.26243	0.00142424	60.95	46.097	60.95																													0.508367	4.26243	0.00142424	60.95
sp|Q9UQ80|PA2G4_HUMAN	2	sp|Q9UQ80|PA2G4_HUMAN	sp|Q9UQ80|PA2G4_HUMAN	>sp|Q9UQ80|PA2G4_HUMAN Proliferation-associated protein 2G4 OS=Homo sapiens OX=9606 GN=PA2G4 PE=1 SV=3	0.802251	6.08204	0.0229663	62.203	25.026	62.203
sp|Q9Y2J4|AMOL2_HUMAN	537	sp|Q9Y2J4|AMOL2_HUMAN	sp|Q9Y2J4|AMOL2_HUMAN	>sp|Q9Y2J4|AMOL2_HUMAN Angiomotin-like protein 2 OS=Homo sapiens OX=9606 GN=AMOTL2 PE=1 SV=3	0.610382	2.19967	1.49717e-05	130.14	85.174	130.14
sp|Q9Y5P8|P2R3B_HUMAN	392	sp|Q9Y5P8|P2R3B_HUMAN	sp|Q9Y5P8|P2R3B_HUMAN	>sp|Q9Y5P8|P2R3B_HUMAN Serine/threonine-protein phosphatase 2A regulatory subunit B'' subunit beta OS=Homo sapiens OX=9606 GN=PPP2R3B PE=1 SV=2	0.479824	0	0.0370337	53.08	21.372	53.08
CON__P02663	144	CON__P02663	CON__P02663	>P02663 SWISS-PROT:P02663 Alpha-S2-casein [Contains: Casocidin-1 - Bos taurus (Bovine).	0.944629	12.3204	5.19648e-10	227.91	189.75	188.09
sp|O14795|UN13B_HUMAN	1410	sp|O14795|UN13B_HUMAN	sp|O14795|UN13B_HUMAN	>sp|O14795|UN13B_HUMAN Protein unc-13 homolog B OS=Homo sapiens OX=9606 GN=UNC13B PE=1 SV=2	0.508826	0	0.0459436	41.366	17.116	41.366
sp|O14795|UN13B_HUMAN	1411	sp|O14795|UN13B_HUMAN	sp|O14795|UN13B_HUMAN	>sp|O14795|UN13B_HUMAN Protein unc-13 homolog B OS=Homo sapiens OX=9606 GN=UNC13B PE=1 SV=2	0.508827	0	0.0459436	41.366	17.116	41.366
sp|O14795|UN13B_HUMAN	595	sp|O14795|UN13B_HUMAN	sp|O14795|UN13B_HUMAN	>sp|O14795|UN13B_HUMAN Protein unc-13 homolog B OS=Homo sapiens OX=9606 GN=UNC13B PE=1 SV=2	0.89871	8.96219	0.0366275	55.314	22.985	55.314
sp|O43150|ASAP2_HUMAN	853	sp|O43150|ASAP2_HUMAN	sp|O43150|ASAP2_HUMAN	>sp|O43150|ASAP2_HUMAN Arf-GAP with SH3 domain, ANK repeat and PH domain-containing protein 2 OS=Homo sapiens OX=9606 GN=ASAP2 PE=1 SV=3	0.999976	52.5595	0.0306839	56.972	23	56.972									0.999976	52.5595	0.0306839	56.972
sp|O43464|HTRA2_HUMAN	43	sp|O43464|HTRA2_HUMAN	sp|O43464|HTRA2_HUMAN	>sp|O43464|HTRA2_HUMAN Serine protease HTRA2, mitochondrial OS=Homo sapiens OX=9606 GN=HTRA2 PE=1 SV=2	0.963485	13.4353	0.0458546	50.358	14.733	50.358
sp|O95573|ACSL3_HUMAN	309	sp|O95573|ACSL3_HUMAN	sp|O95573|ACSL3_HUMAN	>sp|O95573|ACSL3_HUMAN Long-chain-fatty-acid--CoA ligase 3 OS=Homo sapiens OX=9606 GN=ACSL3 PE=1 SV=3	0.999646	31.9493	0.0217175	53.395	11.204	53.395
sp|O95835|LATS1_HUMAN;sp|Q9NRM7|LATS2_HUMAN	913;876	sp|O95835|LATS1_HUMAN	sp|O95835|LATS1_HUMAN	>sp|O95835|LATS1_HUMAN Serine/threonine-protein kinase LATS1 OS=Homo sapiens OX=9606 GN=LATS1 PE=1 SV=1;>sp|Q9NRM7|LATS2_HUMAN Serine/threonine-protein kinase LATS2 OS=Homo sapiens OX=9606 GN=LATS2 PE=1 SV=2	0.499636	0	0.0475045	51.798	35.81	51.798
sp|P04114|APOB_HUMAN	941	sp|P04114|APOB_HUMAN	sp|P04114|APOB_HUMAN	>sp|P04114|APOB_HUMAN Apolipoprotein B-100 OS=Homo sapiens OX=9606 GN=APOB PE=1 SV=2	0.694443	3.62571	0.0324666	44.577	7.2138	44.577													0.694443	3.62571	0.0324666	44.577
sp|P04114|APOB_HUMAN	947	sp|P04114|APOB_HUMAN	sp|P04114|APOB_HUMAN	>sp|P04114|APOB_HUMAN Apolipoprotein B-100 OS=Homo sapiens OX=9606 GN=APOB PE=1 SV=2	0.992223	21.5508	0.0324666	44.577	7.2138	44.577													0.992223	21.5508	0.0324666	44.577
sp|P04114|APOB_HUMAN	948	sp|P04114|APOB_HUMAN	sp|P04114|APOB_HUMAN	>sp|P04114|APOB_HUMAN Apolipoprotein B-100 OS=Homo sapiens OX=9606 GN=APOB PE=1 SV=2	0.99185	21.9516	0.0324666	44.577	7.2138	44.577													0.99185	21.9516	0.0324666	44.577
sp|P06576|ATPB_HUMAN	285	sp|P06576|ATPB_HUMAN	sp|P06576|ATPB_HUMAN	>sp|P06576|ATPB_HUMAN ATP synthase subunit beta, mitochondrial OS=Homo sapiens OX=9606 GN=ATP5F1B PE=1 SV=3	0.998978	29.6717	0.0446044	48.948	14.198	48.948
sp|P46937|YAP1_HUMAN	141	sp|P46937|YAP1_HUMAN	sp|P46937|YAP1_HUMAN	>sp|P46937|YAP1_HUMAN Transcriptional coactivator YAP1 OS=Homo sapiens OX=9606 GN=YAP1 PE=1 SV=2	0.872231	12.6778	6.92684e-29	114.01	102.36	60.879
sp|P46937|YAP1_HUMAN	143	sp|P46937|YAP1_HUMAN	sp|P46937|YAP1_HUMAN	>sp|P46937|YAP1_HUMAN Transcriptional coactivator YAP1 OS=Homo sapiens OX=9606 GN=YAP1 PE=1 SV=2	0.958692	15.0143	6.92684e-29	114.01	102.36	89.689
sp|P46937|YAP1_HUMAN	145	sp|P46937|YAP1_HUMAN	sp|P46937|YAP1_HUMAN	>sp|P46937|YAP1_HUMAN Transcriptional coactivator YAP1 OS=Homo sapiens OX=9606 GN=YAP1 PE=1 SV=2	0.715602	7.78283	6.92684e-29	114.01	102.36	73.247
sp|P46937|YAP1_HUMAN	154	sp|P46937|YAP1_HUMAN	sp|P46937|YAP1_HUMAN	>sp|P46937|YAP1_HUMAN Transcriptional coactivator YAP1 OS=Homo sapiens OX=9606 GN=YAP1 PE=1 SV=2	0.666736	3.42639	1.49887e-05	47.23	39.197	47.23
sp|P46937|YAP1_HUMAN	156	sp|P46937|YAP1_HUMAN	sp|P46937|YAP1_HUMAN	>sp|P46937|YAP1_HUMAN Transcriptional coactivator YAP1 OS=Homo sapiens OX=9606 GN=YAP1 PE=1 SV=2	0.253099	0.191369	2.27387e-06	55.09	43.969	55.09
sp|P46937|YAP1_HUMAN	398	sp|P46937|YAP1_HUMAN	sp|P46937|YAP1_HUMAN	>sp|P46937|YAP1_HUMAN Transcriptional coactivator YAP1 OS=Homo sapiens OX=9606 GN=YAP1 PE=1 SV=2	0.682177	3.44796	2.6909e-05	179.07	139.16	149.33
sp|P46937|YAP1_HUMAN	63	sp|P46937|YAP1_HUMAN	sp|P46937|YAP1_HUMAN	>sp|P46937|YAP1_HUMAN Transcriptional coactivator YAP1 OS=Homo sapiens OX=9606 GN=YAP1 PE=1 SV=2	0.857607	7.79798	1.52836e-121	309.77	237.6	74.966
sp|P46937|YAP1_HUMAN	337	sp|P46937|YAP1_HUMAN	sp|P46937|YAP1_HUMAN	>sp|P46937|YAP1_HUMAN Transcriptional coactivator YAP1 OS=Homo sapiens OX=9606 GN=YAP1 PE=1 SV=2	0.949608	13.6898	0.0273123	146.17	116.21	146.17
sp|P46937|YAP1_HUMAN	110	sp|P46937|YAP1_HUMAN	sp|P46937|YAP1_HUMAN	>sp|P46937|YAP1_HUMAN Transcriptional coactivator YAP1 OS=Homo sapiens OX=9606 GN=YAP1 PE=1 SV=2	0.950006	11.5983	0.00031001	105.17	78.681	94.957
sp|P46937|YAP1_HUMAN	114	sp|P46937|YAP1_HUMAN	sp|P46937|YAP1_HUMAN	>sp|P46937|YAP1_HUMAN Transcriptional coactivator YAP1 OS=Homo sapiens OX=9606 GN=YAP1 PE=1 SV=2	0.728263	6.09315	0.0012842	88.282	68.391	88.282
sp|P46937|YAP1_HUMAN	119	sp|P46937|YAP1_HUMAN	sp|P46937|YAP1_HUMAN	>sp|P46937|YAP1_HUMAN Transcriptional coactivator YAP1 OS=Homo sapiens OX=9606 GN=YAP1 PE=1 SV=2	0.999916	44.6632	0.00091255	137.87	89.516	68.576
sp|P46937|YAP1_HUMAN	361	sp|P46937|YAP1_HUMAN	sp|P46937|YAP1_HUMAN	>sp|P46937|YAP1_HUMAN Transcriptional coactivator YAP1 OS=Homo sapiens OX=9606 GN=YAP1 PE=1 SV=2	0.983027	22.4332	6.15348e-07	112.39	75.575	75.956
sp|P46937|YAP1_HUMAN	83	sp|P46937|YAP1_HUMAN	sp|P46937|YAP1_HUMAN	>sp|P46937|YAP1_HUMAN Transcriptional coactivator YAP1 OS=Homo sapiens OX=9606 GN=YAP1 PE=1 SV=2	1	68.8424	0.00881236	93.716	64.167	93.716
sp|P46937|YAP1_HUMAN	379	sp|P46937|YAP1_HUMAN	sp|P46937|YAP1_HUMAN	>sp|P46937|YAP1_HUMAN Transcriptional coactivator YAP1 OS=Homo sapiens OX=9606 GN=YAP1 PE=1 SV=2	0.476065	3.33297	0.0103803	97.352	33.373	97.352
sp|P46937|YAP1_HUMAN	412	sp|P46937|YAP1_HUMAN	sp|P46937|YAP1_HUMAN	>sp|P46937|YAP1_HUMAN Transcriptional coactivator YAP1 OS=Homo sapiens OX=9606 GN=YAP1 PE=1 SV=2	0.537968	0.672644	5.88961e-05	67.218	50.004	67.218
sp|P46937|YAP1_HUMAN	433	sp|P46937|YAP1_HUMAN	sp|P46937|YAP1_HUMAN	>sp|P46937|YAP1_HUMAN Transcriptional coactivator YAP1 OS=Homo sapiens OX=9606 GN=YAP1 PE=1 SV=2	0.586048	3.4151	7.83002e-06	71.297	56	47.979
sp|P46937|YAP1_HUMAN	198	sp|P46937|YAP1_HUMAN	sp|P46937|YAP1_HUMAN	>sp|P46937|YAP1_HUMAN Transcriptional coactivator YAP1 OS=Homo sapiens OX=9606 GN=YAP1 PE=1 SV=2	0.993336	22.8937	0.0372762	69.975	37.465	69.975
sp|Q00839|HNRPU_HUMAN	286	sp|Q00839|HNRPU_HUMAN	sp|Q00839|HNRPU_HUMAN	>sp|Q00839|HNRPU_HUMAN Heterogeneous nuclear ribonucleoprotein U OS=Homo sapiens OX=9606 GN=HNRNPU PE=1 SV=6	0.817769	6.72056	2.05276e-11	87.352	72.475	43.103
sp|Q13255|GRM1_HUMAN	677	sp|Q13255|GRM1_HUMAN	sp|Q13255|GRM1_HUMAN	>sp|Q13255|GRM1_HUMAN Metabotropic glutamate receptor 1 OS=Homo sapiens OX=9606 GN=GRM1 PE=1 SV=3	0.985271	15.6215	0.0568711	47.774	21.928	47.774
sp|Q14204|DYHC1_HUMAN	4606	sp|Q14204|DYHC1_HUMAN	sp|Q14204|DYHC1_HUMAN	>sp|Q14204|DYHC1_HUMAN Cytoplasmic dynein 1 heavy chain 1 OS=Homo sapiens OX=9606 GN=DYNC1H1 PE=1 SV=5	0.935495	9.27049	0.0503444	46.925	19.957	46.925
sp|Q14204|DYHC1_HUMAN	4614	sp|Q14204|DYHC1_HUMAN	sp|Q14204|DYHC1_HUMAN	>sp|Q14204|DYHC1_HUMAN Cytoplasmic dynein 1 heavy chain 1 OS=Homo sapiens OX=9606 GN=DYNC1H1 PE=1 SV=5	0.882314	8.42648	0.0367063	52.966	27.47	52.966																													0.882314	8.42648	0.0367063	52.966
sp|Q15477|SKIV2_HUMAN	749	sp|Q15477|SKIV2_HUMAN	sp|Q15477|SKIV2_HUMAN	>sp|Q15477|SKIV2_HUMAN Helicase SKI2W OS=Homo sapiens OX=9606 GN=SKIV2L PE=1 SV=3	0.992828	21.334	0.0452683	48.277	15.344	48.277													0.992828	21.334	0.0452683	48.277
sp|Q15678|PTN14_HUMAN	447	sp|Q15678|PTN14_HUMAN	sp|Q15678|PTN14_HUMAN	>sp|Q15678|PTN14_HUMAN Tyrosine-protein phosphatase non-receptor type 14 OS=Homo sapiens OX=9606 GN=PTPN14 PE=1 SV=2	0.653791	4.77446	0.0151398	71.601	52.021	71.601
sp|Q4VCS5|AMOT_HUMAN	311	sp|Q4VCS5|AMOT_HUMAN	sp|Q4VCS5|AMOT_HUMAN	>sp|Q4VCS5|AMOT_HUMAN Angiomotin OS=Homo sapiens OX=9606 GN=AMOT PE=1 SV=1	0.249207	0	0.00137506	58.272	35.872	58.272
sp|Q4VCS5|AMOT_HUMAN	315	sp|Q4VCS5|AMOT_HUMAN	sp|Q4VCS5|AMOT_HUMAN	>sp|Q4VCS5|AMOT_HUMAN Angiomotin OS=Homo sapiens OX=9606 GN=AMOT PE=1 SV=1	0.242221	0	0.0375311	41.16	26.352	41.16
sp|Q9H8S9|MOB1A_HUMAN;sp|Q7L9L4|MOB1B_HUMAN	35;35	sp|Q9H8S9|MOB1A_HUMAN	sp|Q9H8S9|MOB1A_HUMAN	>sp|Q9H8S9|MOB1A_HUMAN MOB kinase activator 1A OS=Homo sapiens OX=9606 GN=MOB1A PE=1 SV=4;>sp|Q7L9L4|MOB1B_HUMAN MOB kinase activator 1B OS=Homo sapiens OX=9606 GN=MOB1B PE=1 SV=3	0.999962	44.2457	0.0165487	106.6	78.689	106.6
sp|Q7Z417|NUFP2_HUMAN	631	sp|Q7Z417|NUFP2_HUMAN	sp|Q7Z417|NUFP2_HUMAN	>sp|Q7Z417|NUFP2_HUMAN Nuclear fragile X mental retardation-interacting protein 2 OS=Homo sapiens OX=9606 GN=NUFIP2 PE=1 SV=1	0.478249	0	2.2056e-08	131.31	104.96	131.31
sp|Q7Z417|NUFP2_HUMAN	633	sp|Q7Z417|NUFP2_HUMAN	sp|Q7Z417|NUFP2_HUMAN	>sp|Q7Z417|NUFP2_HUMAN Nuclear fragile X mental retardation-interacting protein 2 OS=Homo sapiens OX=9606 GN=NUFIP2 PE=1 SV=1	0.535212	1.65062	2.2056e-08	131.31	104.96	68.411
sp|Q7Z6Z7|HUWE1_HUMAN	1722	sp|Q7Z6Z7|HUWE1_HUMAN	sp|Q7Z6Z7|HUWE1_HUMAN	>sp|Q7Z6Z7|HUWE1_HUMAN E3 ubiquitin-protein ligase HUWE1 OS=Homo sapiens OX=9606 GN=HUWE1 PE=1 SV=3	0.999451	30.0811	0.0438099	67.252	48.345	67.252
sp|Q86W24|NAL14_HUMAN	307	sp|Q86W24|NAL14_HUMAN	sp|Q86W24|NAL14_HUMAN	>sp|Q86W24|NAL14_HUMAN NACHT, LRR and PYD domains-containing protein 14 OS=Homo sapiens OX=9606 GN=NLRP14 PE=1 SV=1	0.725581	4.19578	0.0473623	40.047	7.5176	40.047																													0.725581	4.19578	0.0473623	40.047
sp|Q8IUC6|TCAM1_HUMAN	32	sp|Q8IUC6|TCAM1_HUMAN	sp|Q8IUC6|TCAM1_HUMAN	>sp|Q8IUC6|TCAM1_HUMAN TIR domain-containing adapter molecule 1 OS=Homo sapiens OX=9606 GN=TICAM1 PE=1 SV=1	1	45.8756	0.0435194	45.876	20.466	45.876
sp|Q8IXR9|CL056_HUMAN	610	sp|Q8IXR9|CL056_HUMAN	sp|Q8IXR9|CL056_HUMAN	>sp|Q8IXR9|CL056_HUMAN Uncharacterized protein C12orf56 OS=Homo sapiens OX=9606 GN=C12orf56 PE=2 SV=3	0.966861	13.8931	0.020128	42.226	12.944	42.226													0.966861	13.8931	0.020128	42.226
sp|Q8IXS8|F126B_HUMAN	30	sp|Q8IXS8|F126B_HUMAN	sp|Q8IXS8|F126B_HUMAN	>sp|Q8IXS8|F126B_HUMAN Protein FAM126B OS=Homo sapiens OX=9606 GN=FAM126B PE=1 SV=1	0.996226	25.2104	0.0440102	44.743	12.441	44.743
sp|Q8IXS8|F126B_HUMAN	315	sp|Q8IXS8|F126B_HUMAN	sp|Q8IXS8|F126B_HUMAN	>sp|Q8IXS8|F126B_HUMAN Protein FAM126B OS=Homo sapiens OX=9606 GN=FAM126B PE=1 SV=1	0.984314	18.9576	0.0444123	56.956	26.082	56.956
sp|Q8TDD1|DDX54_HUMAN	175	sp|Q8TDD1|DDX54_HUMAN	sp|Q8TDD1|DDX54_HUMAN	>sp|Q8TDD1|DDX54_HUMAN ATP-dependent RNA helicase DDX54 OS=Homo sapiens OX=9606 GN=DDX54 PE=1 SV=2	0.999901	40.0391	0.0526021	49.988	19.693	49.988
sp|Q8WWM7|ATX2L_HUMAN	588	sp|Q8WWM7|ATX2L_HUMAN	sp|Q8WWM7|ATX2L_HUMAN	>sp|Q8WWM7|ATX2L_HUMAN Ataxin-2-like protein OS=Homo sapiens OX=9606 GN=ATXN2L PE=1 SV=2	0.410762	0.878836	0.0081302	109.18	75.812	109.18
sp|Q92616|GCN1_HUMAN	956	sp|Q92616|GCN1_HUMAN	sp|Q92616|GCN1_HUMAN	>sp|Q92616|GCN1_HUMAN eIF-2-alpha kinase activator GCN1 OS=Homo sapiens OX=9606 GN=GCN1 PE=1 SV=6	0.999875	37.8575	0.00768826	85.924	30.024	83.137																	0.999364	30.6125	0.0184027	77.674													0.999664	32.1932	0.0299612	73.435	0.999446	29.9338	0.0299612
sp|Q92616|GCN1_HUMAN	958	sp|Q92616|GCN1_HUMAN	sp|Q92616|GCN1_HUMAN	>sp|Q92616|GCN1_HUMAN eIF-2-alpha kinase activator GCN1 OS=Homo sapiens OX=9606 GN=GCN1 PE=1 SV=6	0.663585	2.97626	0.00768826	85.924	30.024	77.674																	0.663585	2.97626	0.0184027	77.674													0.49546	0	0.0299612	73.435	0.49292	0	0.0299612
sp|Q92616|GCN1_HUMAN	960	sp|Q92616|GCN1_HUMAN	sp|Q92616|GCN1_HUMAN	>sp|Q92616|GCN1_HUMAN eIF-2-alpha kinase activator GCN1 OS=Homo sapiens OX=9606 GN=GCN1 PE=1 SV=6	0.581528	1.63425	0.00768826	85.924	30.024	82.505																																	0.495469	0	0.0299612	73.435	0.492924	0	0.0299612
sp|Q9NR30|DDX21_HUMAN	404	sp|Q9NR30|DDX21_HUMAN	sp|Q9NR30|DDX21_HUMAN	>sp|Q9NR30|DDX21_HUMAN Nucleolar RNA helicase 2 OS=Homo sapiens OX=9606 GN=DDX21 PE=1 SV=5	1	62.4684	0.0188879	62.468	9.2579	62.468																																					1	62.4684	0.0188879
sp|Q9NR30|DDX21_HUMAN	407	sp|Q9NR30|DDX21_HUMAN	sp|Q9NR30|DDX21_HUMAN	>sp|Q9NR30|DDX21_HUMAN Nucleolar RNA helicase 2 OS=Homo sapiens OX=9606 GN=DDX21 PE=1 SV=5	1	62.4684	0.0188879	62.468	9.2579	62.468																																					1	62.4684	0.0188879
sp|Q9NR30|DDX21_HUMAN	410	sp|Q9NR30|DDX21_HUMAN	sp|Q9NR30|DDX21_HUMAN	>sp|Q9NR30|DDX21_HUMAN Nucleolar RNA helicase 2 OS=Homo sapiens OX=9606 GN=DDX21 PE=1 SV=5	1	62.4684	0.0188879	62.468	9.2579	62.468																																					1	62.4684	0.0188879
sp|Q9Y262|EIF3L_HUMAN	376	sp|Q9Y262|EIF3L_HUMAN	sp|Q9Y262|EIF3L_HUMAN	>sp|Q9Y262|EIF3L_HUMAN Eukaryotic translation initiation factor 3 subunit L OS=Homo sapiens OX=9606 GN=EIF3L PE=1 SV=1	0.989671	20.1265	0.0415797	45.424	12.688	40.723
sp|Q9Y490|TLN1_HUMAN	2257	sp|Q9Y490|TLN1_HUMAN	sp|Q9Y490|TLN1_HUMAN	>sp|Q9Y490|TLN1_HUMAN Talin-1 OS=Homo sapiens OX=9606 GN=TLN1 PE=1 SV=3	1	42.5798	0.0235573	46.543	12.369	42.58
sp|Q9Y5P8|P2R3B_HUMAN	391	sp|Q9Y5P8|P2R3B_HUMAN	sp|Q9Y5P8|P2R3B_HUMAN	>sp|Q9Y5P8|P2R3B_HUMAN Serine/threonine-protein phosphatase 2A regulatory subunit B'' subunit beta OS=Homo sapiens OX=9606 GN=PPP2R3B PE=1 SV=2	0.481059	0	0.0370337	53.08	21.372	53.08
sp|A3KMH1|VWA8_HUMAN	123	sp|A3KMH1|VWA8_HUMAN	sp|A3KMH1|VWA8_HUMAN	>sp|A3KMH1|VWA8_HUMAN von Willebrand factor A domain-containing protein 8 OS=Homo sapiens OX=9606 GN=VWA8 PE=1 SV=2	0.998432	28.8034	0.0399837	59.367	32.955	59.367
sp|P06576|ATPB_HUMAN	292	sp|P06576|ATPB_HUMAN	sp|P06576|ATPB_HUMAN	>sp|P06576|ATPB_HUMAN ATP synthase subunit beta, mitochondrial OS=Homo sapiens OX=9606 GN=ATP5F1B PE=1 SV=3	0.948277	12.6279	0.0446044	48.948	14.198	48.948
sp|P07195|LDHB_HUMAN	240	sp|P07195|LDHB_HUMAN	sp|P07195|LDHB_HUMAN	>sp|P07195|LDHB_HUMAN L-lactate dehydrogenase B chain OS=Homo sapiens OX=9606 GN=LDHB PE=1 SV=2	0.860788	7.9122	0.0475301	59.198	6.6226	59.198
sp|P42858|HD_HUMAN	2056	sp|P42858|HD_HUMAN	sp|P42858|HD_HUMAN	>sp|P42858|HD_HUMAN Huntingtin OS=Homo sapiens OX=9606 GN=HTT PE=1 SV=2	0.691876	3.51302	0.0422647	65.278	21.776	65.278									0.691876	3.51302	0.0422647	65.278
sp|P46937|YAP1_HUMAN	407	sp|P46937|YAP1_HUMAN	sp|P46937|YAP1_HUMAN	>sp|P46937|YAP1_HUMAN Transcriptional coactivator YAP1 OS=Homo sapiens OX=9606 GN=YAP1 PE=1 SV=2	0.995209	25.3281	3.59176e-43	238.83	196.31	238.83
sp|P49736|MCM2_HUMAN	723	sp|P49736|MCM2_HUMAN	sp|P49736|MCM2_HUMAN	>sp|P49736|MCM2_HUMAN DNA replication licensing factor MCM2 OS=Homo sapiens OX=9606 GN=MCM2 PE=1 SV=4	1	52.6365	0.045604	52.636	13.014	52.636
sp|P49736|MCM2_HUMAN	726	sp|P49736|MCM2_HUMAN	sp|P49736|MCM2_HUMAN	>sp|P49736|MCM2_HUMAN DNA replication licensing factor MCM2 OS=Homo sapiens OX=9606 GN=MCM2 PE=1 SV=4	1	52.6365	0.045604	52.636	13.014	52.636
sp|P51587|BRCA2_HUMAN	3049	sp|P51587|BRCA2_HUMAN	sp|P51587|BRCA2_HUMAN	>sp|P51587|BRCA2_HUMAN Breast cancer type 2 susceptibility protein OS=Homo sapiens OX=9606 GN=BRCA2 PE=1 SV=3	0.999997	57.828	0.0145387	63.894	45.338	63.894																																	0.999957	45.6829	0.0219267	59.252
sp|P63151|2ABA_HUMAN;sp|Q66LE6|2ABD_HUMAN	299;305	sp|P63151|2ABA_HUMAN	sp|P63151|2ABA_HUMAN	>sp|P63151|2ABA_HUMAN Serine/threonine-protein phosphatase 2A 55 kDa regulatory subunit B alpha isoform OS=Homo sapiens OX=9606 GN=PPP2R2A PE=1 SV=1;>sp|Q66LE6|2ABD_HUMAN Serine/threonine-protein phosphatase 2A 55 kDa regulatory subunit B delta isoform OS=	0.962282	14.9989	0.0401732	44.543	6.5478	44.543
sp|Q14185|DOCK1_HUMAN	1207	sp|Q14185|DOCK1_HUMAN	sp|Q14185|DOCK1_HUMAN	>sp|Q14185|DOCK1_HUMAN Dedicator of cytokinesis protein 1 OS=Homo sapiens OX=9606 GN=DOCK1 PE=1 SV=2	1	66.171	0.0209974	71.031	44.194	71.031
sp|Q14204|DYHC1_HUMAN	4610	sp|Q14204|DYHC1_HUMAN	sp|Q14204|DYHC1_HUMAN	>sp|Q14204|DYHC1_HUMAN Cytoplasmic dynein 1 heavy chain 1 OS=Homo sapiens OX=9606 GN=DYNC1H1 PE=1 SV=5	0.938944	11.2765	0.0367063	52.966	27.47	52.966																													0.938944	11.2765	0.0367063	52.966
sp|Q15477|SKIV2_HUMAN	748	sp|Q15477|SKIV2_HUMAN	sp|Q15477|SKIV2_HUMAN	>sp|Q15477|SKIV2_HUMAN Helicase SKI2W OS=Homo sapiens OX=9606 GN=SKIV2L PE=1 SV=3	0.982267	17.4027	0.0452683	48.277	15.344	48.277													0.982267	17.4027	0.0452683	48.277
sp|Q15678|PTN14_HUMAN	496	sp|Q15678|PTN14_HUMAN	sp|Q15678|PTN14_HUMAN	>sp|Q15678|PTN14_HUMAN Tyrosine-protein phosphatase non-receptor type 14 OS=Homo sapiens OX=9606 GN=PTPN14 PE=1 SV=2	0.792083	5.81254	0.0124301	87.419	65.883	87.419
sp|Q15678|PTN14_HUMAN	913	sp|Q15678|PTN14_HUMAN	sp|Q15678|PTN14_HUMAN	>sp|Q15678|PTN14_HUMAN Tyrosine-protein phosphatase non-receptor type 14 OS=Homo sapiens OX=9606 GN=PTPN14 PE=1 SV=2	0.9954	23.3528	0.000453094	162.26	141.55	162.26
sp|Q8IXR9|CL056_HUMAN	604	sp|Q8IXR9|CL056_HUMAN	sp|Q8IXR9|CL056_HUMAN	>sp|Q8IXR9|CL056_HUMAN Uncharacterized protein C12orf56 OS=Homo sapiens OX=9606 GN=C12orf56 PE=2 SV=3	0.845329	7.20247	0.020128	42.226	12.944	42.226													0.845329	7.20247	0.020128	42.226
sp|Q8IXS8|F126B_HUMAN	27	sp|Q8IXS8|F126B_HUMAN	sp|Q8IXS8|F126B_HUMAN	>sp|Q8IXS8|F126B_HUMAN Protein FAM126B OS=Homo sapiens OX=9606 GN=FAM126B PE=1 SV=1	0.942013	12.1891	0.0440102	44.743	12.441	44.743
sp|Q8N3R9|MPP5_HUMAN	243	sp|Q8N3R9|MPP5_HUMAN	sp|Q8N3R9|MPP5_HUMAN	>sp|Q8N3R9|MPP5_HUMAN MAGUK p55 subfamily member 5 OS=Homo sapiens OX=9606 GN=MPP5 PE=1 SV=3	0.999995	53.2039	6.12329e-05	155.37	126.75	108.06
sp|Q92785|REQU_HUMAN	16	sp|Q92785|REQU_HUMAN	sp|Q92785|REQU_HUMAN	>sp|Q92785|REQU_HUMAN Zinc finger protein ubi-d4 OS=Homo sapiens OX=9606 GN=DPF2 PE=1 SV=2	1	54.1572	0.0457547	54.157	12.709	54.157
sp|Q92785|REQU_HUMAN	17	sp|Q92785|REQU_HUMAN	sp|Q92785|REQU_HUMAN	>sp|Q92785|REQU_HUMAN Zinc finger protein ubi-d4 OS=Homo sapiens OX=9606 GN=DPF2 PE=1 SV=2	1	54.1572	0.0457547	54.157	12.709	54.157
sp|Q969G3|SMCE1_HUMAN	139	sp|Q969G3|SMCE1_HUMAN	sp|Q969G3|SMCE1_HUMAN	>sp|Q969G3|SMCE1_HUMAN SWI/SNF-related matrix-associated actin-dependent regulator of chromatin subfamily E member 1 OS=Homo sapiens OX=9606 GN=SMARCE1 PE=1 SV=2	0.998519	26.3494	0.014918	67.846	34.197	56.768
sp|Q96JG6|VPS50_HUMAN	339	sp|Q96JG6|VPS50_HUMAN	sp|Q96JG6|VPS50_HUMAN	>sp|Q96JG6|VPS50_HUMAN Syndetin OS=Homo sapiens OX=9606 GN=VPS50 PE=1 SV=3	0.974925	15.7841	0.00367756	94.82	43.815	94.82
sp|Q96JG6|VPS50_HUMAN	340	sp|Q96JG6|VPS50_HUMAN	sp|Q96JG6|VPS50_HUMAN	>sp|Q96JG6|VPS50_HUMAN Syndetin OS=Homo sapiens OX=9606 GN=VPS50 PE=1 SV=3	0.974925	15.7841	0.00367756	94.82	43.815	94.82
sp|Q9BST9|RTKN_HUMAN	85	sp|Q9BST9|RTKN_HUMAN	sp|Q9BST9|RTKN_HUMAN	>sp|Q9BST9|RTKN_HUMAN Rhotekin OS=Homo sapiens OX=9606 GN=RTKN PE=1 SV=2	1	42.3359	0.042594	47.228	19.702	42.336
sp|Q9NSD9|SYFB_HUMAN	501	sp|Q9NSD9|SYFB_HUMAN	sp|Q9NSD9|SYFB_HUMAN	>sp|Q9NSD9|SYFB_HUMAN Phenylalanine--tRNA ligase beta subunit OS=Homo sapiens OX=9606 GN=FARSB PE=1 SV=3	1	51.3458	0.0320182	58.596	21.912	51.346
sp|Q9NSD9|SYFB_HUMAN	502	sp|Q9NSD9|SYFB_HUMAN	sp|Q9NSD9|SYFB_HUMAN	>sp|Q9NSD9|SYFB_HUMAN Phenylalanine--tRNA ligase beta subunit OS=Homo sapiens OX=9606 GN=FARSB PE=1 SV=3	1	51.3458	0.0320182	58.596	21.912	51.346
sp|Q9NW64|RBM22_HUMAN	90	sp|Q9NW64|RBM22_HUMAN	sp|Q9NW64|RBM22_HUMAN	>sp|Q9NW64|RBM22_HUMAN Pre-mRNA-splicing factor RBM22 OS=Homo sapiens OX=9606 GN=RBM22 PE=1 SV=1	0.999997	55.2105	0.0182846	65.477	44.709	65.477
sp|Q9NYF8|BCLF1_HUMAN	383	sp|Q9NYF8|BCLF1_HUMAN	sp|Q9NYF8|BCLF1_HUMAN	>sp|Q9NYF8|BCLF1_HUMAN Bcl-2-associated transcription factor 1 OS=Homo sapiens OX=9606 GN=BCLAF1 PE=1 SV=2	0.689641	3.67427	0.0279535	58.864	35.278	58.864
sp|Q9P2W1|HOP2_HUMAN	163	sp|Q9P2W1|HOP2_HUMAN	sp|Q9P2W1|HOP2_HUMAN	>sp|Q9P2W1|HOP2_HUMAN Homologous-pairing protein 2 homolog OS=Homo sapiens OX=9606 GN=PSMC3IP PE=1 SV=1	0.999915	40.6956	0.048108	72.898	32.514	72.898
sp|Q9Y490|TLN1_HUMAN	2247	sp|Q9Y490|TLN1_HUMAN	sp|Q9Y490|TLN1_HUMAN	>sp|Q9Y490|TLN1_HUMAN Talin-1 OS=Homo sapiens OX=9606 GN=TLN1 PE=1 SV=3	1	42.5798	0.0235573	46.543	12.369	42.58
sp|Q9Y5P8|P2R3B_HUMAN	395	sp|Q9Y5P8|P2R3B_HUMAN	sp|Q9Y5P8|P2R3B_HUMAN	>sp|Q9Y5P8|P2R3B_HUMAN Serine/threonine-protein phosphatase 2A regulatory subunit B'' subunit beta OS=Homo sapiens OX=9606 GN=PPP2R3B PE=1 SV=2	0.943978	10.1042	0.0370337	53.08	21.372	53.08
[truncated: 323 more columns]

## Sheet: Max Quant output int frac
Protein IDs	Majority protein IDs	Peptide counts (all)	Peptide counts (razor+unique)	Peptide counts (unique)	Fasta headers	Number of proteins	Peptides	Razor + unique peptides	Unique peptides	Peptides APMS_402	Peptides APMS_403	Peptides APMS_404	Razor + unique peptides APMS_402	Razor + unique peptides APMS_403	Razor + unique peptides APMS_404	Unique peptides APMS_402	Unique peptides APMS_403	Unique peptides APMS_404	Sequence coverage [%]	Unique + razor sequence coverage [%]	Unique sequence coverage [%]	Mol. weight [kDa]	Sequence length	Sequence lengths	Q-value	Score	Sequence coverage APMS_402 [%]	Sequence coverage APMS_403 [%]	Sequence coverage APMS_404 [%]	Intensity	Intensity APMS_402	Intensity APMS_403	Intensity APMS_404	LFQ intensity APMS_402	LFQ intensity APMS_403	LFQ intensity APMS_404	MS/MS Count APMS_402	MS/MS Count APMS_403	MS/MS Count APMS_404	MS/MS Count	Only identified by site	Reverse	Potential contaminant	id	Peptide IDs	Peptide is razor	Mod. peptide IDs	Evidence IDs	MS/MS IDs
CON__P00761	CON__P00761	8	8	8	>P00761 SWISS-PROT:P00761|TRYP_PIG Trypsin - Sus scrofa (Pig).	1	8	8	8	7	6	6	7	6	6	7	6	6	49.8	49.8	49.8	24.409	231	231	0	323.31	45.5	39	35.5	3974800000	1014900000	1306400000	1653500000	1463900000	1192800000	1292700000	64	53	52	169			+	0	349;2280;2808;3198;4149;4424;4911;4925	True;True;True;True;True;True;True;True	383;2457;2458;3020;3432;4504;4808;5349;5363	1503;9268;9269;9270;9271;9272;9273;9274;9275;9276;9277;9278;9279;9280;9281;9282;9283;9284;9285;9286;9287;9288;9289;9290;9291;9292;9293;9294;9295;9296;9297;9298;9299;9300;9301;9302;9303;9304;9305;9306;9307;9308;9309;9310;9311;9312;9313;9314;9315;9316;11179;11180;11181;11182;11183;11184;11185;11186;11187;11188;11189;11190;11191;11192;11193;11194;11195;11196;11197;11198;11199;11200;11201;11202;11203…	1823;10180;10181;10182;10183;10184;10185;10186;10187;10188;10189;10190;10191;10192;10193;10194;10195;10196;10197;10198;10199;10200;10201;10202;10203;10204;10205;10206;10207;10208;10209;10210;10211;10212;10213;10214;10215;10216;10217;10218;10219;10220;10221;10222;10223;10224;10225;10226;10227;10228;10229;10230;10231;10232;10233;10234;10235;10236;10237;10238;10239;10240;12151;12152;12153;12154;1215…
sp|P02533|K1C14_HUMAN;CON__P02533;CON__Q6IFX2;CON__Q61782	sp|P02533|K1C14_HUMAN;CON__P02533	17;17;7;4	14;14;6;4	3;3;1;1	>sp|P02533|K1C14_HUMAN Keratin, type I cytoskeletal 14 OS=Homo sapiens OX=9606 GN=KRT14 PE=1 SV=4;>P02533 SWISS-PROT:P02533 Tax_Id=9606 Gene_Symbol=KRT14 Keratin, type I cytoskeletal 14	4	17	14	3	10	14	9	8	12	6	2	3	1	39.6	34.7	9.7	51.561	472	472;472;452;93	0	214.76	23.3	34.7	21.4	42102000	12185000	16042000	13875000	15043000	13429000	9417200	13	14	8	35			+	1	236;346;392;473;522;1240;1871;2319;2459;2587;2649;2739;2926;3406;3519;5120;5311	True;True;True;True;True;True;True;True;True;False;False;True;True;True;True;True;False	257;380;429;513;566;1347;2022;2499;2650;2784;2850;2946;3143;3685;3812;5571;5776;5777	1122;1488;1710;2093;2294;2295;5114;5115;5116;5117;7669;7670;7671;9470;10024;10025;10026;10454;10650;10651;10652;10966;10967;10968;10969;10970;10971;11680;11681;11682;11683;13595;14138;20877;20878;20879;20880;20881;20882;21615;21616;21617;21618;21619;21620;21621;21622;21623;21624;21625;21626;21627;21628;21629;21630;21631;21632;21633	1415;1806;2041;2457;2664;2665;5755;5756;5757;5758;8477;8478;8479;10398;10973;10974;10975;11409;11610;11611;11612;11936;11937;11938;11939;11940;11941;12694;12695;12696;12697;14743;15349;22676;22677;22678;22679;22680;22681;23431;23432;23433;23434;23435;23436;23437;23438;23439;23440;23441;23442;23443;23444;23445;23446;23447;23448;23449
CON__P02662	CON__P02662	2	2	2	>P02662 SWISS-PROT:P02662 Alpha-S1-casein - Bos taurus (Bovine).	1	2	2	2	0	1	2	0	1	2	0	1	2	13.6	13.6	13.6	22.975	199	199	0.0011682	11.207	0	7.5	13.6	362730	0	151040	211690	0	221440	0	0	1	2	3			+	2	1368;2059	True;True	1490;2217	5698;8398;8399	6368;9236;9237
CON__P02769;sp|P02768|ALBU_HUMAN;CON__P02768-1	CON__P02769	5;2;2	5;2;2	5;2;2	>P02769 SWISS-PROT:P02769 (Bos taurus) Bovine serum albumin precursor	3	5	5	5	3	4	5	3	4	5	3	4	5	9.1	9.1	9.1	69.293	607	607;609;609	0	33.426	6.1	6.1	9.1	4813800	747140	1258900	2807700	1751600	1836200	2583500	3	4	7	14			+	3	534;2581;3274;4850;5240	True;True;True;True;True	579;2778;3513;5279;5702	2387;2388;10441;10442;10443;13040;13041;13042;19839;19840;19841;21359;21360;21361	2769;2770;11396;11397;11398;14159;14160;14161;21596;21597;21598;23168;23169;23170
sp|P05787|K2C8_HUMAN;CON__P05787;CON__H-INV:HIT000292931;CON__Q9DCV7;sp|P08729|K2C7_HUMAN;CON__Q3KNV1;CON__P08729;sp|Q9NSB2|KRT84_HUMAN;CON__Q9NSB2;CON__Q6ISB0;CON__H-INV:HIT000016045	sp|P05787|K2C8_HUMAN;CON__P05787;CON__H-INV:HIT000292931	13;13;9;3;3;3;3;3;3;3;2	9;9;7;0;0;0;0;0;0;0;1	7;7;5;0;0;0;0;0;0;0;1	>sp|P05787|K2C8_HUMAN Keratin, type II cytoskeletal 8 OS=Homo sapiens OX=9606 GN=KRT8 PE=1 SV=7;>P05787 SWISS-PROT:P05787 Tax_Id=9606 Gene_Symbol=KRT8 Keratin, type II cytoskeletal 8;>H-INV:HIT000292931 Tax_Id=9606 Gene_Symbol=- Similar to Keratin, type II	11	13	9	7	11	10	13	7	7	9	5	5	7	28.2	22.2	18.4	53.704	483	483;483;443;457;469;469;469;600;600;600;99	0	150.5	22.4	21.3	28.2	8150000	2364000	2316100	3470000	2986600	2330900	2669000	9	10	12	31			+	4	391;819;1279;1305;1424;2707;2726;2928;4284;4339;4591;5426;5432	True;True;True;False;False;True;True;False;True;True;True;False;True	428;895;1391;1418;1550;2910;2932;3145;4649;4709;4994;5906;5912	1708;1709;3563;3564;3565;5263;5264;5265;5367;5368;5369;5370;5371;5933;5934;5935;5936;10852;10853;10854;10855;10856;10857;10914;10915;10916;10917;10918;10919;11687;11688;17469;17470;17471;17472;17473;17667;18754;18755;18756;22109;22110;22111;22129;22130	2039;2040;4128;4129;4130;5907;5908;5909;6012;6013;6014;6015;6016;6607;6608;6609;6610;11822;11823;11824;11825;11826;11827;11884;11885;11886;11887;11888;11889;12701;12702;19010;19011;19012;19013;19014;19208;20424;20425;20426;23942;23943;23944;23962;23963
sp|P08727|K1C19_HUMAN;CON__P08727;CON__P19001;CON__P05784	sp|P08727|K1C19_HUMAN;CON__P08727;CON__P19001	8;8;5;3	3;3;1;1	2;2;0;0	>sp|P08727|K1C19_HUMAN Keratin, type I cytoskeletal 19 OS=Homo sapiens OX=9606 GN=KRT19 PE=1 SV=4;>P08727 SWISS-PROT:P08727 Tax_Id=9606 Gene_Symbol=KRT19 Keratin, type I cytoskeletal 19;>P19001 SWISS-PROT:P19001 Tax_Id=10090 Gene_Symbol=Krt19 Keratin, type	4	8	3	2	3	7	5	0	3	1	0	2	1	17.5	6.8	4.5	44.105	400	400;400;403;423	0	17.108	6.2	15.8	10.5	1722500	0	1403300	319200	0	2047000	0	0	3	1	4			+	5	1392;2312;2510;2587;2649;2739;3406;5120	True;True;True;False;False;False;False;False	1516;2492;2703;2784;2850;2946;3685;5571	5791;9448;9449;10211;10454;10650;10651;10652;10966;10967;10968;10969;10970;10971;13595;20877;20878;20879;20880;20881;20882	6464;10376;10377;11163;11409;11610;11611;11612;11936;11937;11938;11939;11940;11941;14743;22676;22677;22678;22679;22680;22681
sp|P08779|K1C16_HUMAN;CON__P08779;sp|P19012|K1C15_HUMAN;CON__P19012;CON__A2A4G1;CON__Q9Z2K1;CON__Q3ZAW8;sp|Q8N1A0|KT222_HUMAN;CON__Q8N1A0;sp|P35900|K1C20_HUMAN;CON__P35900;CON__Q9D312;sp|Q7Z3Y9|K1C26_HUMAN;CON__Q7Z3Y9	sp|P08779|K1C16_HUMAN;CON__P08779	12;12;5;5;5;4;4;1;1;1;1;1;1;1	3;3;0;0;0;0;0;0;0;0;0;0;0;0	3;3;0;0;0;0;0;0;0;0;0;0;0;0	>sp|P08779|K1C16_HUMAN Keratin, type I cytoskeletal 16 OS=Homo sapiens OX=9606 GN=KRT16 PE=1 SV=4;>P08779 SWISS-PROT:P08779 Tax_Id=9606 Gene_Symbol=KRT16 Keratin, type I cytoskeletal 16	14	12	3	3	7	10	7	1	2	1	1	2	1	26	7	7	51.267	473	473;473;456;456;456;469;474;295;295;424;424;431;468;468	0	159.96	14.6	22.6	14.6	2832600	102710	1694000	1035900	0	912280	0	1	2	1	4			+	6	236;392;523;1239;1871;2459;2587;2649;2739;4073;5120;5311	False;False;True;True;False;False;False;False;False;True;False;False	257;429;567;1346;2022;2650;2784;2850;2946;4423;5571;5776;5777	1122;1710;2296;5112;5113;7669;7670;7671;10024;10025;10026;10454;10650;10651;10652;10966;10967;10968;10969;10970;10971;16607;20877;20878;20879;20880;20881;20882;21615;21616;21617;21618;21619;21620;21621;21622;21623;21624;21625;21626;21627;21628;21629;21630;21631;21632;21633	1415;2041;2666;5753;5754;8477;8478;8479;10973;10974;10975;11409;11610;11611;11612;11936;11937;11938;11939;11940;11941;18089;22676;22677;22678;22679;22680;22681;23431;23432;23433;23434;23435;23436;23437;23438;23439;23440;23441;23442;23443;23444;23445;23446;23447;23448;23449
CON__P12763	CON__P12763	3	3	3	>P12763 SWISS-PROT:P12763 (Bos taurus) Alpha-2-HS-glycoprotein precursor	1	3	3	3	1	0	3	1	0	3	1	0	3	13.1	13.1	13.1	38.418	359	359	0	18.596	2.8	0	13.1	1020200	462880	0	557360	0	0	507200	1	0	3	4			+	7	1165;2081;4753	True;True;True	1269;2247;5174	4852;8530;8531;19471	5490;9370;9371;21209
sp|P13645|K1C10_HUMAN;CON__P13645;CON__P02535-1;sp|Q7Z3Y7|K1C28_HUMAN;CON__Q148H6;CON__Q7Z3Y7;sp|Q7Z3Z0|K1C25_HUMAN;CON__Q7Z3Z0;sp|Q7Z3Y8|K1C27_HUMAN;CON__Q7Z3Y8;sp|Q14525|KT33B_HUMAN;CON__Q14525;sp|Q15323|K1H1_HUMAN;CON__Q9UE12;CON__Q15323;CON__A2A5Y0;CON__Q92764;sp|Q14532|K1H2_HUMAN;CON__Q14532;sp|O76014|KRT37_HUMAN;CON__A2AB72;sp|Q92764|KRT35_HUMAN;CON__Q497I4;sp|O76015|KRT38_HUMAN;CON__O76015…	sp|P13645|K1C10_HUMAN;CON__P13645	19;19;7;3;3;3;2;2;2;2;1;1;1;1;1;1;1;1;1;1;1;1;1;1;1;1;1;1;1;1;1	19;19;7;3;3;3;2;2;2;2;1;1;1;1;1;1;1;1;1;1;1;1;1;1;1;1;1;1;1;1;1	15;15;4;1;1;1;1;1;1;1;0;0;0;0;0;0;0;0;0;0;0;0;0;0;0;0;0;0;0;0;0	>sp|P13645|K1C10_HUMAN Keratin, type I cytoskeletal 10 OS=Homo sapiens OX=9606 GN=KRT10 PE=1 SV=6;>P13645 SWISS-PROT:P13645 Tax_Id=9606 Gene_Symbol=KRT10 Keratin, type I cytoskeletal 10	31	19	19	15	15	16	18	15	16	18	12	13	14	43.3	43.3	37.5	58.826	584	584;593;570;464;464;486;450;450;459;459;404;404;416;416;416;416;425;448;448;449;453;455;455;456;456;467;467;471;476;494;494	0	323.31	37.5	35.3	41.1	479040000	77008000	125550000	276480000	100280000	79683000	121840000	33	35	44	112			+	8	109;240;521;1126;1882;1890;2587;2649;2733;3711;4056;4060;4183;4223;4303;4408;5121;5311;5439	True;True;True;True;True;True;True;True;True;True;True;True;True;True;True;True;True;True;True	118;261;565;1224;2034;2043;2784;2850;2940;4026;4404;4409;4540;4584;4668;4792;5572;5776;5777;5919	484;485;486;487;488;489;490;491;492;493;1129;1130;2288;2289;2290;2291;2292;2293;4681;4682;4683;4684;4685;4686;4687;4688;7706;7707;7708;7709;7710;7711;7712;7730;7731;7732;7733;7734;10454;10650;10651;10652;10950;10951;10952;10953;10954;10955;14953;14954;14955;14956;16500;16521;16522;16523;16524;16525;16526;16978;16979;17181;17182;17183;17184;17185;17186;17187;17536;17537;17538;17539;17540;17541;180…	669;670;671;672;673;674;675;676;677;678;1422;1423;2658;2659;2660;2661;2662;2663;5316;5317;5318;5319;5320;5321;5322;5323;8517;8518;8519;8520;8521;8522;8523;8541;8542;8543;8544;8545;11409;11610;11611;11612;11920;11921;11922;11923;11924;11925;16206;16207;16208;16209;17960;17995;17996;17997;17998;17999;18000;18465;18466;18692;18693;18694;18695;18696;18697;18698;19077;19078;19079;19080;19081;19082;196…
sp|P13647|K2C5_HUMAN;CON__P13647	sp|P13647|K2C5_HUMAN;CON__P13647	19;19	14;14	4;4	>sp|P13647|K2C5_HUMAN Keratin, type II cytoskeletal 5 OS=Homo sapiens OX=9606 GN=KRT5 PE=1 SV=3;>P13647 SWISS-PROT:P13647 Tax_Id=9606 Gene_Symbol=KRT5 Keratin, type II cytoskeletal 5	2	19	14	4	14	15	16	9	10	11	2	4	4	32.9	25.9	7.6	62.378	590	590;590	0	102.8	24.6	26.1	28.5	28716000	3517500	9960300	15239000	7013300	6850600	7990000	12	13	21	46			+	9	375;818;1278;1305;1424;1971;2444;2601;2927;3546;3583;4035;4207;4569;4804;4927;5282;5426;5431	True;True;True;False;False;True;True;True;False;False;True;True;True;True;True;True;True;False;True	411;894;1390;1418;1550;2125;2634;2799;3144;3842;3883;4378;4565;4970;5230;5365;5745;5906;5911	1653;1654;3562;5262;5367;5368;5369;5370;5371;5933;5934;5935;5936;7989;9925;9926;9927;9928;9929;9930;9931;9932;10490;10491;10492;11684;11685;11686;14270;14271;14272;14273;14274;14275;14276;14277;14421;14422;14423;14424;14425;14426;16303;16304;16305;16306;16307;16308;16309;17047;17048;17049;18687;19642;19643;19644;20149;21499;21500;21501;21502;21503;22109;22110;22111;22125;22126;22127;22128	1980;1981;4127;5906;6012;6013;6014;6015;6016;6607;6608;6609;6610;8805;10865;10866;10867;10868;10869;10870;10871;10872;11445;11446;11447;12698;12699;12700;15491;15492;15493;15494;15495;15496;15497;15498;15646;15647;15648;15649;15650;15651;17651;17652;17653;17654;17655;17656;17657;18536;18537;18538;20354;21381;21382;21383;21928;23309;23310;23311;23312;23313;23942;23943;23944;23958;23959;23960;23961
CON__P15636	CON__P15636	7	7	7	>P15636 SWISS-PROT:P15636 Protease I precursor Lysyl endopeptidase Achromobacter lyticus.	1	7	7	7	7	6	5	7	6	5	7	6	5	14.7	14.7	14.7	68.124	653	653	0	323.31	14.7	14.5	14.4	285770000	72045000	116610000	97116000	85973000	79544000	66758000	35	32	29	96			+	10	340;773;774;4094;4235;5021;5142	True;True;True;True;True;True;True	371;372;846;847;4445;4597;5465;5594	1447;1448;1449;1450;1451;1452;1453;1454;1455;1456;1457;1458;1459;1460;1461;1462;1463;1464;1465;1466;1467;1468;1469;1470;1471;3369;3370;3371;3372;3373;3374;3375;3376;3377;3378;3379;3380;3381;3382;3383;3384;3385;3386;3387;3388;3389;3390;3391;3392;3393;3394;16679;16680;16681;17226;17227;17228;17229;17230;17231;17232;17233;17234;17235;17236;17237;20490;20491;20492;20493;20494;20495;20953;20954;20955;…	1762;1763;1764;1765;1766;1767;1768;1769;1770;1771;1772;1773;1774;1775;1776;1777;1778;1779;1780;1781;1782;1783;1784;1785;1786;1787;1788;1789;3879;3880;3881;3882;3883;3884;3885;3886;3887;3888;3889;3890;3891;3892;3893;3894;3895;3896;3897;3898;3899;3900;3901;3902;3903;3904;18161;18162;18163;18737;18738;18739;18740;18741;18742;18743;18744;18745;18746;18747;18748;22275;22276;22277;22278;22279;22280;222…
sp|P35527|K1C9_HUMAN;CON__P35527	sp|P35527|K1C9_HUMAN;CON__P35527	18;18	17;17	17;17	>sp|P35527|K1C9_HUMAN Keratin, type I cytoskeletal 9 OS=Homo sapiens OX=9606 GN=KRT9 PE=1 SV=3;>P35527 SWISS-PROT:P35527 Tax_Id=9606 Gene_Symbol=KRT9 Keratin, type I cytoskeletal 9	2	18	17	17	16	18	15	15	17	14	15	17	14	39.6	38.5	38.5	62.064	623	623;623	0	323.31	31.8	39.6	33.5	248040000	65844000	76843000	105350000	62941000	50589000	58412000	35	36	39	110			+	11	763;1049;1352;1531;1720;1721;2001;2412;2649;3412;3725;3977;3989;4083;4224;4470;4696;5250	True;True;True;True;True;True;True;True;False;True;True;True;True;True;True;True;True;True	835;1141;1470;1471;1661;1864;1865;2157;2602;2850;3694;4040;4313;4327;4433;4434;4585;4858;4859;5107;5712	3334;3335;3336;3337;3338;3339;3340;4350;4351;4352;4353;4354;4355;5625;5626;5627;5628;5629;5630;5631;5632;5633;5634;6268;6269;6993;6994;6995;6996;6997;6998;6999;7000;7001;7002;7003;7004;7005;7006;7007;7008;7009;7010;7011;7012;8118;8119;9806;9807;9808;9809;9810;9811;10650;10651;10652;13625;13626;13627;13628;13629;15005;15006;15007;15008;15009;15010;15011;16120;16121;16122;16123;16157;16158;16159;16…	3844;3845;3846;3847;3848;3849;3850;4957;4958;4959;4960;4961;4962;6295;6296;6297;6298;6299;6300;6301;6302;6303;6304;6973;6974;7770;7771;7772;7773;7774;7775;7776;7777;7778;7779;7780;7781;7782;7783;7784;7785;7786;7787;7788;7789;7790;8936;8937;10744;10745;10746;10747;10748;10749;11610;11611;11612;14774;14775;14776;14777;14778;16263;16264;16265;16266;16267;16268;16269;17467;17468;17469;17470;17504;175…
sp|Q04695|K1C17_HUMAN;CON__Q04695	sp|Q04695|K1C17_HUMAN;CON__Q04695	10;10	2;2	1;1	>sp|Q04695|K1C17_HUMAN Keratin, type I cytoskeletal 17 OS=Homo sapiens OX=9606 GN=KRT17 PE=1 SV=2;>Q04695 SWISS-PROT:Q04695 Tax_Id=9606 Gene_Symbol=KRT17 Keratin, type I cytoskeletal 17	2	10	2	1	5	6	7	0	1	1	0	1	0	22	5.3	2.5	48.105	432	432;432	0	12.397	10.2	13.9	15.5	1011800	0	323390	688390	0	229340	0	0	1	1	2			+	12	237;473;1240;2319;2587;2649;2739;3171;3519;5120	True;False;False;False;False;False;False;True;False;False	258;513;1347;2499;2784;2850;2946;3404;3812;5571	1123;2093;5114;5115;5116;5117;9470;10454;10650;10651;10652;10966;10967;10968;10969;10970;10971;12658;14138;20877;20878;20879;20880;20881;20882	1416;2457;5755;5756;5757;5758;10398;11409;11610;11611;11612;11936;11937;11938;11939;11940;11941;13771;15349;22676;22677;22678;22679;22680;22681
CON__Streptavidin	CON__Streptavidin	4	4	4	>Streptavidin (S.avidinii)	1	4	4	4	4	4	3	4	4	3	4	4	3	43.1	43.1	43.1	16.622	160	160	0	323.31	43.1	43.1	31.9	1214300000	275460000	586410000	352420000	363530000	491070000	199930000	63	41	19	123			+	13	2381;3435;4469;5422	True;True;True;True	2571;3721;4857;5902	9714;9715;9716;9717;13742;13743;13744;13745;13746;13747;13748;13749;13750;13751;13752;13753;13754;13755;13756;13757;13758;13759;13760;13761;13762;13763;13764;13765;13766;13767;13768;13769;13770;13771;13772;13773;13774;13775;13776;13777;13778;13779;13780;13781;13782;13783;13784;13785;13786;13787;13788;13789;13790;13791;18215;18216;18217;18218;18219;22092;22093;22094;22095;22096;22097	10648;10649;10650;10651;10652;14894;14895;14896;14897;14898;14899;14900;14901;14902;14903;14904;14905;14906;14907;14908;14909;14910;14911;14912;14913;14914;14915;14916;14917;14918;14919;14920;14921;14922;14923;14924;14925;14926;14927;14928;14929;14930;14931;14932;14933;14934;14935;14936;14937;14938;14939;14940;14941;14942;14943;14944;14945;14946;14947;14948;14949;14950;14951;14952;14953;14954;149…
REV__CON__Q14525	REV__CON__Q14525	2	2	2	>Q14525 SWISS-PROT:Q14525 Keratin, type I cuticular HA3-II (Hair keratin, type I HA3-II)	1	2	2	2	0	1	1	0	1	1	0	1	1	0	0	0	46.213	404	404	0.0011905	11.518	0	0	0	173470	0	0	173470	0	0	198150	0	0	1	1		+	+	14	978;2888	True;True	1068;3103	4096;11498	4692;12509
REV__sp|Q9P212|PLCE1_HUMAN	REV__sp|Q9P212|PLCE1_HUMAN	2	2	2	>sp|Q9P212|PLCE1_HUMAN 1-phosphatidylinositol 4,5-bisphosphate phosphodiesterase epsilon-1 OS=Homo sapiens OX=9606 GN=PLCE1 PE=1 SV=3	1	2	2	2	0	2	0	0	2	0	0	2	0	0	0	0	258.71	2302	2302	0.0023068	10.763	0	0	0	938900	0	938900	0	0	787340	0	0	2	0	2		+		15	4167;4657	True;True	4523;5066	16941;19038	18427;20733
sp|A6NHR9|SMHD1_HUMAN	sp|A6NHR9|SMHD1_HUMAN	2	2	2	>sp|A6NHR9|SMHD1_HUMAN Structural maintenance of chromosomes flexible hinge domain-containing protein 1 OS=Homo sapiens OX=9606 GN=SMCHD1 PE=1 SV=2	1	2	2	2	1	2	0	1	2	0	1	2	0	1	1	1	226.37	2005	2005	0	12.792	0.5	1	0	62871	24053	38818	0	0	53079	0	1	2	0	3				16	1427;2471	True;True	1553;2663	5955;5956;10069	6629;6630;11018
sp|A6NKD9|CC85C_HUMAN	sp|A6NKD9|CC85C_HUMAN	15	15	15	>sp|A6NKD9|CC85C_HUMAN Coiled-coil domain-containing protein 85C OS=Homo sapiens OX=9606 GN=CCDC85C PE=1 SV=1	1	15	15	15	9	14	13	9	14	13	9	14	13	52.3	52.3	52.3	45.209	419	419	0	323.31	31.3	50.1	41.8	78790000	14611000	26302000	37878000	18461000	18657000	23713000	20	34	31	85				17	21;828;1076;1127;1956;2908;3103;3131;3729;3994;4022;4279;4425;5043;5138	True;True;True;True;True;True;True;True;True;True;True;True;True;True;True	23;905;1171;1225;2110;3125;3331;3361;4044;4332;4362;4644;4809;4810;5487;5488;5489;5590	85;86;87;88;89;90;91;92;93;94;95;96;97;98;99;100;101;3585;4466;4467;4468;4469;4470;4689;4690;7935;7936;7937;7938;7939;7940;7941;7942;7943;7944;11612;11613;11614;11615;11616;11617;11618;11619;11620;11621;12388;12389;12390;12500;12501;12502;15018;15019;15020;15021;15022;15023;15024;15025;15026;16168;16264;16265;17450;17451;17452;17453;18064;18065;18066;18067;20594;20595;20596;20597;20598;20599;2060…	85;86;87;88;89;90;91;92;93;94;95;96;97;98;99;100;101;102;4150;5078;5079;5080;5081;5082;5324;5325;8751;8752;8753;8754;8755;8756;8757;8758;8759;8760;12625;12626;12627;12628;12629;12630;12631;12632;12633;12634;13484;13485;13486;13602;13603;13604;16276;16277;16278;16279;16280;16281;16282;16283;16284;16285;17515;17612;17613;18991;18992;18993;18994;19676;19677;19678;19679;22391;22392;22393;22394;22395;…
sp|A8CG34|P121C_HUMAN	sp|A8CG34|P121C_HUMAN	17	17	4	>sp|A8CG34|P121C_HUMAN Nuclear envelope pore membrane protein POM 121C OS=Homo sapiens OX=9606 GN=POM121C PE=1 SV=3	1	17	17	4	14	13	12	14	13	12	3	3	3	21.6	21.6	5.2	125.09	1229	1229	0	323.31	17.8	15.6	15.4	54738000	12635000	23762000	18341000	15440000	16320000	18252000	21	23	17	61				18	1756;1787;2431;3414;3438;3792;3808;3842;3863;4037;4144;4371;4445;4453;4698;4760;4831	True;True;True;True;True;True;True;True;True;True;True;True;True;True;True;True;True	1901;1933;2620;3697;3724;4110;4128;4164;4188;4380;4499;4746;4831;4840;5109;5181;5259	7156;7157;7308;7309;9861;9862;9863;13639;13640;13641;13796;15305;15306;15307;15308;15309;15310;15362;15363;15364;15365;15366;15367;15466;15467;15468;15469;15470;15471;15572;15573;15574;16313;16853;16854;16855;16856;16857;16858;17760;17761;17762;17763;17764;17765;18122;18160;18161;18162;19184;19185;19186;19187;19486;19772;19773;19774;19775	7936;7937;8098;8099;10800;10801;10802;14788;14789;14790;15004;16593;16594;16595;16596;16597;16598;16651;16652;16653;16654;16655;16656;16756;16757;16758;16759;16760;16761;16871;16872;16873;17662;17663;18339;18340;18341;18342;18343;18344;19305;19306;19307;19308;19309;19310;19735;19774;19775;19776;20884;20885;20886;20887;20888;21225;21528;21529;21530;21531;21532
sp|B2RTY4|MYO9A_HUMAN	sp|B2RTY4|MYO9A_HUMAN	9	8	8	>sp|B2RTY4|MYO9A_HUMAN Unconventional myosin-IXa OS=Homo sapiens OX=9606 GN=MYO9A PE=1 SV=2	1	9	8	8	5	5	6	5	5	5	5	5	5	4.1	3.8	3.8	292.7	2548	2548	0	53.001	2.5	2.4	2.6	2016300	331180	822020	863130	489500	631030	590210	5	4	5	14				19	585;714;1467;1513;2265;2374;3665;3755;4330	True;True;True;True;True;True;True;False;True	639;778;1595;1642;2442;2564;3977;4071;4699	2605;3101;6093;6094;6220;9183;9184;9694;9695;9696;14810;14811;14812;15137;17642;17643	3006;3551;6774;6775;6925;10081;10082;10627;10628;10629;16062;16063;16064;16399;19183;19184
sp|Q99613|EIF3C_HUMAN;sp|B5ME19|EIFCL_HUMAN	sp|Q99613|EIF3C_HUMAN;sp|B5ME19|EIFCL_HUMAN	4;4	4;4	4;4	>sp|Q99613|EIF3C_HUMAN Eukaryotic translation initiation factor 3 subunit C OS=Homo sapiens OX=9606 GN=EIF3C PE=1 SV=1;>sp|B5ME19|EIFCL_HUMAN Eukaryotic translation initiation factor 3 subunit C-like protein OS=Homo sapiens OX=9606 GN=EIF3CL PE=3 SV=1	2	4	4	4	2	4	2	2	4	2	2	4	2	4.1	4.1	4.1	105.34	913	913;914	0	34.881	2.2	4.1	2	3193600	362680	1624600	1206400	1072200	1183400	1078300	2	6	4	12				20	1104;1345;2845;3029	True;True;True;True	1199;1463;3059;3253	4606;4607;4608;4609;4610;5590;11362;11363;12031;12032;12033;12034	5240;5241;5242;5243;5244;6259;12350;12351;13060;13061;13062;13063
sp|C9JLW8|MCRI1_HUMAN	sp|C9JLW8|MCRI1_HUMAN	5	5	5	>sp|C9JLW8|MCRI1_HUMAN Mapk-regulated corepressor-interacting protein 1 OS=Homo sapiens OX=9606 GN=MCRIP1 PE=1 SV=1	1	5	5	5	4	5	5	4	5	5	4	5	5	50.5	50.5	50.5	10.92	97	97	0	59.189	47.4	50.5	50.5	36009000	8846400	8953500	18209000	11851000	10398000	13767000	6	6	9	21				21	1416;1799;3805;4379;4603	True;True;True;True;True	1541;1945;4124;4756;4757;5009	5890;5891;5892;5893;5894;5895;7346;7347;7348;7349;7350;15350;15351;15352;15353;15354;15355;15356;17790;17791;17792;17793;17794;17795;17796;18819;18820;18821	6563;6564;6565;6566;6567;6568;8136;8137;8138;8139;8140;16638;16639;16640;16641;16642;16643;16644;19337;19338;19339;19340;19341;19342;19343;20493;20494;20495
sp|E9PAV3|NACAM_HUMAN;sp|Q13765|NACA_HUMAN	sp|E9PAV3|NACAM_HUMAN;sp|Q13765|NACA_HUMAN	3;2	3;2	3;2	>sp|E9PAV3|NACAM_HUMAN Nascent polypeptide-associated complex subunit alpha, muscle-specific form OS=Homo sapiens OX=9606 GN=NACA PE=1 SV=1;>sp|Q13765|NACA_HUMAN Nascent polypeptide-associated complex subunit alpha OS=Homo sapiens OX=9606 GN=NACA PE=1 SV=1	2	3	3	3	2	3	3	2	3	3	2	3	3	2.3	2.3	2.3	205.42	2078	2078;215	0	70.217	1.5	2.3	2.3	19635000	14564000	2602800	2468400	13084000	7205600	4898900	6	5	6	17				22	2147;4352;4936	True;True;True	2316;4726;5374	8762;8763;17709;17710;17711;17712;17713;20169;20170;20171;20172;20173;20174;20175;20176;20177	9642;9643;9644;19251;19252;19253;19254;19255;21948;21949;21950;21951;21952;21953;21954;21955;21956
sp|O00159|MYO1C_HUMAN	sp|O00159|MYO1C_HUMAN	29	29	28	>sp|O00159|MYO1C_HUMAN Unconventional myosin-Ic OS=Homo sapiens OX=9606 GN=MYO1C PE=1 SV=4	1	29	29	28	26	26	23	26	26	23	25	25	22	32.5	32.5	31.8	121.68	1063	1063	0	323.31	29.6	27.9	25.7	115260000	32432000	32766000	50067000	37368000	32797000	36739000	44	41	45	130				23	499;634;732;756;1321;1640;1648;1933;2004;2023;2250;2848;2980;2990;2998;3401;3511;3591;3612;3620;3865;4111;4277;4680;4785;5171;5222;5495;5514	True;True;True;True;True;True;True;True;True;True;True;True;True;True;True;True;True;True;True;True;True;True;True;True;True;True;True;True;True	541;690;802;827;828;1435;1780;1789;2087;2160;2181;2427;3062;3199;3209;3217;3680;3804;3894;3915;3916;3924;4190;4464;4642;5090;5209;5626;5682;5979;5998	2174;2175;2176;2177;2178;2179;2812;2813;2814;2815;2816;3240;3241;3242;3307;3308;3309;3310;5434;5435;5436;5437;5438;6704;6705;6706;6707;6708;6709;6710;6711;6712;6736;6737;6738;6739;6740;7878;8127;8128;8129;8228;8229;8230;9141;9142;9143;9144;9145;11366;11367;11368;11369;11370;11371;11854;11855;11856;11857;11858;11859;11884;11885;11903;11904;11905;11906;11907;11908;11909;11910;11911;13587;13588;1411…	2539;2540;2541;2542;2543;2544;3249;3250;3251;3252;3253;3747;3748;3749;3816;3817;3818;3819;6082;6083;6084;6085;6086;7468;7469;7470;7471;7472;7473;7474;7475;7476;7500;7501;7502;7503;7504;8694;8945;8946;8947;9051;9052;9053;10036;10037;10038;10039;10040;12354;12355;12356;12357;12358;12359;12360;12879;12880;12881;12882;12883;12884;12909;12910;12911;12929;12930;12931;12932;12933;12934;12935;12936;12937…
sp|O00165|HAX1_HUMAN	sp|O00165|HAX1_HUMAN	2	2	2	>sp|O00165|HAX1_HUMAN HCLS1-associated protein X-1 OS=Homo sapiens OX=9606 GN=HAX1 PE=1 SV=2	1	2	2	2	1	1	2	1	1	2	1	1	2	8.2	8.2	8.2	31.62	279	279	0	13.351	3.9	4.3	8.2	1031300	191300	179990	659960	0	0	749360	2	1	2	5				24	1399;2177	True;True	1524;2349	5815;5816;8867;8868	6488;6489;9750;9751;9752
sp|O00231|PSD11_HUMAN	sp|O00231|PSD11_HUMAN	3	3	3	>sp|O00231|PSD11_HUMAN 26S proteasome non-ATPase regulatory subunit 11 OS=Homo sapiens OX=9606 GN=PSMD11 PE=1 SV=3	1	3	3	3	2	3	3	2	3	3	2	3	3	9	9	9	47.463	422	422	0	23.276	5.9	9	9	2291200	589460	716870	984890	995710	826940	783140	2	3	5	10				25	1198;3302;5536	True;True;True	1305;3542;6023	4970;4971;4972;4973;13157;13158;13159;22619;22620;22621	5610;5611;5612;5613;14283;14284;14285;24573;24574;24575
sp|O00232|PSD12_HUMAN	sp|O00232|PSD12_HUMAN	2	2	2	>sp|O00232|PSD12_HUMAN 26S proteasome non-ATPase regulatory subunit 12 OS=Homo sapiens OX=9606 GN=PSMD12 PE=1 SV=3	1	2	2	2	0	1	2	0	1	2	0	1	2	6.1	6.1	6.1	52.904	456	456	0	108.16	0	4.2	6.1	403870	0	169790	234080	0	91436	0	0	1	2	3				26	1881;2787	True;True	2033;2998	7704;7705;11120	8515;8516;12092
sp|O00233|PSMD9_HUMAN	sp|O00233|PSMD9_HUMAN	4	4	4	>sp|O00233|PSMD9_HUMAN 26S proteasome non-ATPase regulatory subunit 9 OS=Homo sapiens OX=9606 GN=PSMD9 PE=1 SV=3	1	4	4	4	2	3	2	2	3	2	2	3	2	17.9	17.9	17.9	24.682	223	223	0	28.625	10.3	12.6	8.5	4604600	471430	1991900	2141300	0	1974700	1094700	3	4	2	9				27	2043;3833;4080;4168	True;True;True;True	2201;4155;4430;4524	8322;8323;8324;8325;8326;8327;15437;15438;16624;16942	9157;9158;9159;9160;9161;9162;16726;16727;18106;18428
sp|O00264|PGRC1_HUMAN	sp|O00264|PGRC1_HUMAN	2	2	2	>sp|O00264|PGRC1_HUMAN Membrane-associated progesterone receptor component 1 OS=Homo sapiens OX=9606 GN=PGRMC1 PE=1 SV=3	1	2	2	2	2	1	1	2	1	1	2	1	1	17.9	17.9	17.9	21.671	195	195	0	28.213	17.9	7.7	7.7	219610	219610	0	0	219610	0	0	1	0	0	1				28	1015;1632	True;True	1106;1769	4232;4233;4234;6621	4830;4831;4832;7332
sp|O00303|EIF3F_HUMAN	sp|O00303|EIF3F_HUMAN	4	4	4	>sp|O00303|EIF3F_HUMAN Eukaryotic translation initiation factor 3 subunit F OS=Homo sapiens OX=9606 GN=EIF3F PE=1 SV=1	1	4	4	4	3	2	4	3	2	4	3	2	4	15.4	15.4	15.4	37.563	357	357	0	36.598	12	7.8	15.4	3386300	605430	1003400	1777500	1047000	1333100	1147100	3	3	6	12				29	2863;4722;5075;5078	True;True;True;True	3077;5137;5523;5527	11404;11405;19279;20709;20710;20711;20712;20713;20719;20720;20721;20722	12393;12394;20987;22507;22508;22509;22510;22511;22517;22518;22519;22520
sp|O00311|CDC7_HUMAN	sp|O00311|CDC7_HUMAN	4	4	4	>sp|O00311|CDC7_HUMAN Cell division cycle 7-related protein kinase OS=Homo sapiens OX=9606 GN=CDC7 PE=1 SV=1	1	4	4	4	1	2	4	1	2	4	1	2	4	6.6	6.6	6.6	63.887	574	574	0	24.337	1.7	3.3	6.6	1805500	198210	403030	1204200	0	871370	492570	2	4	5	11				30	1555;2026;2241;2398	True;True;True;True	1688;2184;2416;2588	6353;8257;8258;8259;8260;8261;9097;9098;9099;9767;9768	7058;9089;9090;9091;9092;9093;9992;9993;9994;10702;10703
sp|O00410|IPO5_HUMAN;sp|O60518|RNBP6_HUMAN	sp|O00410|IPO5_HUMAN	5;1	5;1	5;1	>sp|O00410|IPO5_HUMAN Importin-5 OS=Homo sapiens OX=9606 GN=IPO5 PE=1 SV=4	2	5	5	5	2	2	3	2	2	3	2	2	3	5.8	5.8	5.8	123.63	1097	1097;1105	0	82.175	1.9	2.1	3.8	1460400	289480	504980	665890	0	0	386630	2	2	3	7				31	1004;1018;4323;4920;5066	True;True;True;True;True	1095;1109;4692;5358;5514	4185;4240;17620;17621;17622;20123;20674;20675	4782;4838;19161;19162;19163;21902;22472;22473
sp|O00411|RPOM_HUMAN	sp|O00411|RPOM_HUMAN	18	18	18	>sp|O00411|RPOM_HUMAN DNA-directed RNA polymerase, mitochondrial OS=Homo sapiens OX=9606 GN=POLRMT PE=1 SV=2	1	18	18	18	14	13	10	14	13	10	14	13	10	17.9	17.9	17.9	138.62	1230	1230	0	147.74	14.7	13.1	9.4	36890000	9170600	13253000	14467000	12215000	11583000	13871000	19	19	16	54				32	211;260;2235;2977;3175;3177;3709;3774;3803;3825;3960;3998;4021;4031;4314;4706;5103;5485	True;True;True;True;True;True;True;True;True;True;True;True;True;True;True;True;True;True	229;281;2410;3196;3408;3410;4024;4090;4122;4146;4295;4336;4361;4372;4682;4683;5118;5554;5967	1023;1024;1025;1177;1178;1179;1180;1181;1182;1183;9083;9084;9085;11837;12665;12666;12667;12668;12669;12676;12677;12678;12679;12680;12681;14950;15198;15199;15200;15343;15344;15345;15346;15347;15348;15401;15402;15403;15404;16065;16066;16179;16180;16262;16263;16286;16287;17580;17581;17582;19207;20818;22392;22393	1315;1316;1317;1472;1473;1474;1475;1476;1477;1478;9978;9979;9980;12861;13778;13779;13780;13781;13782;13789;13790;13791;13792;13793;13794;16203;16460;16461;16462;16631;16632;16633;16634;16635;16636;16690;16691;16692;16693;17403;17404;17526;17527;17610;17611;17634;17635;19121;19122;19123;20908;22616;24331;24332
sp|O00425|IF2B3_HUMAN	sp|O00425|IF2B3_HUMAN	4	2	2	>sp|O00425|IF2B3_HUMAN Insulin-like growth factor 2 mRNA-binding protein 3 OS=Homo sapiens OX=9606 GN=IGF2BP3 PE=1 SV=2	1	4	2	2	3	3	2	1	1	0	1	1	0	8.5	4.5	4.5	63.704	579	579	0.001171	11.22	5.7	6.7	4	131000	131000	0	0	134960	0	0	1	1	0	2				33	273;2289;2476;3417	True;False;True;False	294;2468;2668;3700	1210;9345;9346;9347;9348;9349;9350;9351;9352;9353;10092;13648;13649;13650;13651;13652	1505;10270;10271;10272;10273;10274;10275;10276;10277;10278;11041;14797;14798;14799;14800;14801
sp|O00483|NDUA4_HUMAN	sp|O00483|NDUA4_HUMAN	2	2	2	>sp|O00483|NDUA4_HUMAN Cytochrome c oxidase subunit NDUFA4 OS=Homo sapiens OX=9606 GN=NDUFA4 PE=1 SV=1	1	2	2	2	2	1	1	2	1	1	2	1	1	27.2	27.2	27.2	9.3697	81	81	0	14.491	27.2	14.8	12.3	7238400	3569600	2966600	702200	5144300	0	0	4	2	1	7				34	1570;2620	True;True	1703;2819	6397;6398;6399;10550;10551;10552;10553	7103;7104;7105;11510;11511;11512;11513
sp|O00541|PESC_HUMAN	sp|O00541|PESC_HUMAN	4	4	4	>sp|O00541|PESC_HUMAN Pescadillo homolog OS=Homo sapiens OX=9606 GN=PES1 PE=1 SV=1	1	4	4	4	1	3	3	1	3	3	1	3	3	9.2	9.2	9.2	68.002	588	588	0	25.949	1.7	6.5	7.5	1452500	57586	675800	719090	0	613890	671900	1	4	3	8				35	145;1433;2474;2590	True;True;True;True	155;1559;2666;2787	670;5974;5975;5976;10085;10086;10087;10463	883;6649;6650;6651;11034;11035;11036;11418
sp|O00567|NOP56_HUMAN	sp|O00567|NOP56_HUMAN	2	2	2	>sp|O00567|NOP56_HUMAN Nucleolar protein 56 OS=Homo sapiens OX=9606 GN=NOP56 PE=1 SV=4	1	2	2	2	1	1	2	1	1	2	1	1	2	4.5	4.5	4.5	66.049	594	594	0	11.693	1.3	1.3	4.5	726060	161040	356060	208950	0	0	186590	2	2	2	6				36	2632;3403	True;True	2833;3682	10603;10604;10605;10606;10607;13591	11563;11564;11565;11566;11567;14739
sp|O00571|DDX3X_HUMAN;sp|O15523|DDX3Y_HUMAN;sp|Q9NQI0|DDX4_HUMAN	sp|O00571|DDX3X_HUMAN;sp|O15523|DDX3Y_HUMAN	10;8;1	9;7;1	9;7;1	>sp|O00571|DDX3X_HUMAN ATP-dependent RNA helicase DDX3X OS=Homo sapiens OX=9606 GN=DDX3X PE=1 SV=3;>sp|O15523|DDX3Y_HUMAN ATP-dependent RNA helicase DDX3Y OS=Homo sapiens OX=9606 GN=DDX3Y PE=1 SV=2	3	10	9	9	7	4	7	6	3	6	6	3	6	17.1	15.4	15.4	73.243	662	662;660;724	0	98.387	10.9	7.4	13.1	4136600	678860	852720	2605000	879480	1371100	907510	6	3	10	19				37	1515;1606;1959;2740;3372;4092;4204;4366;5047;5510	True;True;True;True;False;True;True;True;True;True	1644;1742;2113;2947;3639;3640;3641;4443;4562;4740;5494;5994	6222;6534;7955;10972;10973;13440;13441;13442;13443;16675;16676;16677;17036;17037;17748;20631;20632;22524;22525;22526;22527	6927;7242;8771;11942;11943;14585;14586;14587;14588;18157;18158;18159;18525;18526;19291;19292;19293;22429;22430;24477;24478;24479;24480
sp|O00767|ACOD_HUMAN	sp|O00767|ACOD_HUMAN	2	2	2	>sp|O00767|ACOD_HUMAN Acyl-CoA desaturase OS=Homo sapiens OX=9606 GN=SCD PE=1 SV=2	1	2	2	2	1	2	2	1	2	2	1	2	2	8.4	8.4	8.4	41.522	359	359	0	40.605	3.6	8.4	8.4	3205000	313810	1385800	1505300	0	791400	811580	1	3	3	7				38	1894;2751	True;True	2047;2960	7745;7746;7747;7748;7749;11011;11012	8557;8558;8559;8560;8561;11981;11982
sp|O14497|ARI1A_HUMAN	sp|O14497|ARI1A_HUMAN	3	3	3	>sp|O14497|ARI1A_HUMAN AT-rich interactive domain-containing protein 1A OS=Homo sapiens OX=9606 GN=ARID1A PE=1 SV=3	1	3	3	3	1	1	2	1	1	2	1	1	2	2.1	2.1	2.1	242.04	2285	2285	0	24.772	0.5	1.1	1.6	1183000	51596	433270	698110	0	0	338000	1	1	2	4				39	305;1482;2090	True;True;True	332;1610;2256	1340;6135;8555;8556	1653;6819;9395;9396
sp|O14579|COPE_HUMAN	sp|O14579|COPE_HUMAN	2	2	2	>sp|O14579|COPE_HUMAN Coatomer subunit epsilon OS=Homo sapiens OX=9606 GN=COPE PE=1 SV=3	1	2	2	2	1	2	1	1	2	1	1	2	1	5.8	5.8	5.8	34.482	308	308	0	11.988	2.9	5.8	2.9	620180	69749	325310	225130	0	302410	0	1	2	1	4				40	791;1396	True;True	864;1521	3436;3437;3438;5809	3948;3949;3950;6482
sp|O14654|IRS4_HUMAN	sp|O14654|IRS4_HUMAN	32	32	32	>sp|O14654|IRS4_HUMAN Insulin receptor substrate 4 OS=Homo sapiens OX=9606 GN=IRS4 PE=1 SV=1	1	32	32	32	25	22	24	25	22	24	25	22	24	36	36	36	133.77	1257	1257	0	323.31	27.3	25.9	28.2	290010000	61774000	91970000	136270000	76316000	68026000	62038000	48	39	44	131				41	0;45;114;199;230;451;479;482;507;716;730;844;870;1218;1262;1355;1597;1626;1878;1955;2022;2665;2750;2754;2978;3194;3305;3885;4163;4404;4438;5382	True;True;True;True;True;True;True;True;True;True;True;True;True;True;True;True;True;True;True;True;True;True;True;True;True;True;True;True;True;True;True;True	0;48;123;214;215;250;490;519;522;550;780;781;782;783;800;921;950;951;1325;1374;1474;1733;1763;2030;2109;2180;2868;2959;2963;3197;3428;3546;4211;4519;4788;4823;4824;5852	0;1;240;241;242;243;244;245;246;502;503;504;968;969;970;971;972;973;974;975;1094;1095;1096;1939;2114;2115;2118;2119;2120;2121;2122;2123;2124;2125;2238;2239;3106;3107;3108;3109;3110;3111;3112;3113;3114;3115;3116;3117;3118;3119;3120;3238;3648;3649;3650;3651;3652;3653;3654;3655;3764;3765;3766;3767;3768;3769;3770;3771;3772;3773;5029;5030;5031;5032;5033;5034;5035;5036;5037;5038;5039;5040;5218;5640;564…	0;1;421;422;423;424;425;426;427;687;688;689;1260;1261;1262;1263;1264;1265;1266;1267;1386;1387;1388;2289;2478;2479;2482;2483;2484;2485;2486;2487;2488;2489;2608;2609;3556;3557;3558;3559;3560;3561;3562;3563;3564;3565;3566;3567;3568;3569;3570;3571;3745;4214;4215;4216;4217;4218;4219;4220;4221;4339;4340;4341;4342;4343;4344;4345;4346;4347;4348;5670;5671;5672;5673;5674;5675;5676;5677;5678;5679;5680;5681;…
sp|O14734|ACOT8_HUMAN	sp|O14734|ACOT8_HUMAN	2	2	2	>sp|O14734|ACOT8_HUMAN Acyl-coenzyme A thioesterase 8 OS=Homo sapiens OX=9606 GN=ACOT8 PE=1 SV=1	1	2	2	2	1	1	2	1	1	2	1	1	2	8.8	8.8	8.8	35.914	319	319	0	19.563	3.8	3.8	8.8	1931200	298250	669750	963190	0	0	867830	2	2	4	8				42	2767;3920	True;True	2976;4248	11063;15863;15864;15865;15866;15867;15868;15869	12034;17177;17178;17179;17180;17181;17182;17183
sp|O14744|ANM5_HUMAN	sp|O14744|ANM5_HUMAN	4	4	4	>sp|O14744|ANM5_HUMAN Protein arginine N-methyltransferase 5 OS=Homo sapiens OX=9606 GN=PRMT5 PE=1 SV=4	1	4	4	4	2	3	2	2	3	2	2	3	2	8.2	8.2	8.2	72.683	637	637	0	25.167	3	6.1	5.2	4069300	469860	1972500	1627000	1064100	1032600	0	2	3	2	7				43	20;558;845;5237	True;True;True;True	22;606;922;5699	84;2474;2475;3656;3657;21343;21344	84;2857;2858;4222;4223;23152;23153
sp|O14818|PSA7_HUMAN;sp|Q8TAA3|PSMA8_HUMAN	sp|O14818|PSA7_HUMAN;sp|Q8TAA3|PSMA8_HUMAN	3;2	3;2	3;2	>sp|O14818|PSA7_HUMAN Proteasome subunit alpha type-7 OS=Homo sapiens OX=9606 GN=PSMA7 PE=1 SV=1;>sp|Q8TAA3|PSMA8_HUMAN Proteasome subunit alpha-type 8 OS=Homo sapiens OX=9606 GN=PSMA8 PE=2 SV=3	2	3	3	3	2	3	2	2	3	2	2	3	2	16.1	16.1	16.1	27.887	248	248;256	0	128.55	10.1	16.1	10.1	3872600	923570	810730	2138300	1562000	0	1533900	2	3	3	8				44	262;3244;3726	True;True;True	283;3482;4041	1186;1187;1188;1189;12915;12916;12917;15012	1481;1482;1483;1484;14034;14035;14036;16270
sp|O14828|SCAM3_HUMAN	sp|O14828|SCAM3_HUMAN	2	2	2	>sp|O14828|SCAM3_HUMAN Secretory carrier-associated membrane protein 3 OS=Homo sapiens OX=9606 GN=SCAMP3 PE=1 SV=3	1	2	2	2	1	2	2	1	2	2	1	2	2	11.8	11.8	11.8	38.287	347	347	0	24.684	7.2	11.8	11.8	1376300	175840	562880	637580	0	509850	387070	1	2	2	5				45	612;4514	True;True	667;4908	2748;2749;2750;18411;18412	3180;3181;3182;20033;20034
sp|O14925|TIM23_HUMAN;sp|Q5SRD1|TI23B_HUMAN	sp|O14925|TIM23_HUMAN;sp|Q5SRD1|TI23B_HUMAN	3;2	3;2	3;2	>sp|O14925|TIM23_HUMAN Mitochondrial import inner membrane translocase subunit Tim23 OS=Homo sapiens OX=9606 GN=TIMM23 PE=1 SV=1;>sp|Q5SRD1|TI23B_HUMAN Putative mitochondrial import inner membrane translocase subunit Tim23B OS=Homo sapiens OX=9606 GN=TIMM2	2	3	3	3	1	3	2	1	3	2	1	3	2	16.7	16.7	16.7	21.943	209	209;257	0	43.189	8.1	16.7	12.9	6897700	3418500	1791100	1688100	0	1307800	1630100	2	4	3	9				46	1883;3707;5511	True;True;True	2035;4022;5995	7713;14943;14944;22528;22529;22530;22531;22532;22533	8524;16196;16197;24481;24482;24483;24484;24485;24486
sp|O14929|HAT1_HUMAN	sp|O14929|HAT1_HUMAN	3	3	3	>sp|O14929|HAT1_HUMAN Histone acetyltransferase type B catalytic subunit OS=Homo sapiens OX=9606 GN=HAT1 PE=1 SV=1	1	3	3	3	1	3	1	1	3	1	1	3	1	11.2	11.2	11.2	49.512	419	419	0	71.081	4.3	11.2	3.8	1016800	31130	472370	513270	0	314020	0	1	4	1	6				47	3005;4933;5582	True;True;True	3224;5371;6073	11918;20161;20162;22739;22740;22741	12944;21940;21941;24696;24697;24698
sp|P19105|ML12A_HUMAN;sp|O14950|ML12B_HUMAN;sp|P24844|MYL9_HUMAN	sp|P19105|ML12A_HUMAN;sp|O14950|ML12B_HUMAN	3;3;1	3;3;1	3;3;1	>sp|P19105|ML12A_HUMAN Myosin regulatory light chain 12A OS=Homo sapiens OX=9606 GN=MYL12A PE=1 SV=2;>sp|O14950|ML12B_HUMAN Myosin regulatory light chain 12B OS=Homo sapiens OX=9606 GN=MYL12B PE=1 SV=2	3	3	3	3	1	3	3	1	3	3	1	3	3	18.7	18.7	18.7	19.794	171	171;172;172	0	98.634	6.4	18.7	18.7	2622100	254750	1198300	1169000	0	696540	748510	1	3	3	7				48	1535;1810;3032	True;True;True	1665;1957;3256	6282;6283;7381;7382;12039;12040;12041	6987;6988;8171;8172;13068;13069;13070
sp|O14965|AURKA_HUMAN	sp|O14965|AURKA_HUMAN	2	2	2	>sp|O14965|AURKA_HUMAN Aurora kinase A OS=Homo sapiens OX=9606 GN=AURKA PE=1 SV=2	1	2	2	2	2	1	0	2	1	0	2	1	0	8.9	8.9	8.9	45.809	403	403	0	16.155	8.9	3.5	0	370510	240470	130040	0	317350	0	0	2	1	0	3				49	4968;5195	True;True	5409;5650	20317;20318;21185	22099;22100;22993
sp|O14980|XPO1_HUMAN	sp|O14980|XPO1_HUMAN	6	6	6	>sp|O14980|XPO1_HUMAN Exportin-1 OS=Homo sapiens OX=9606 GN=XPO1 PE=1 SV=1	1	6	6	6	2	3	4	2	3	4	2	3	4	6.1	6.1	6.1	123.38	1071	1071	0	42.469	2.1	3.5	3.7	2373000	222440	275990	1874500	0	237900	0	2	4	6	12				50	438;588;992;1450;3326;5578	True;True;True;True;True;True	475;642;1083;1576;3572;6069	1898;2619;4147;6022;13244;13245;22729;22730;22731;22732	2246;2247;3020;4744;6697;14381;14382;24685;24686;24687;24688;24689
sp|O15042|SR140_HUMAN	sp|O15042|SR140_HUMAN	2	2	2	>sp|O15042|SR140_HUMAN U2 snRNP-associated SURP motif-containing protein OS=Homo sapiens OX=9606 GN=U2SURP PE=1 SV=2	1	2	2	2	1	0	2	1	0	2	1	0	2	3.1	3.1	3.1	118.29	1029	1029	0	12.646	1.7	0	3.1	544990	325890	0	219100	0	0	109470	1	0	1	2				51	2566;4278	True;True	2762;4643	10383;17448;17449	11338;18989;18990
sp|O15067|PUR4_HUMAN	sp|O15067|PUR4_HUMAN	2	2	2	>sp|O15067|PUR4_HUMAN Phosphoribosylformylglycinamidine synthase OS=Homo sapiens OX=9606 GN=PFAS PE=1 SV=4	1	2	2	2	0	1	1	0	1	1	0	1	1	1.3	1.3	1.3	144.73	1338	1338	0.0011737	11.232	0	0.6	0.7	252330	0	0	252330	0	0	139040	0	1	1	2				52	132;1504	True;True	141;1633	557;6195	744;6899
sp|O15228|GNPAT_HUMAN	sp|O15228|GNPAT_HUMAN	2	2	2	>sp|O15228|GNPAT_HUMAN Dihydroxyacetone phosphate acyltransferase OS=Homo sapiens OX=9606 GN=GNPAT PE=1 SV=1	1	2	2	2	0	1	2	0	1	2	0	1	2	4.4	4.4	4.4	77.187	680	680	0	12.9	0	2.1	4.4	953050	0	122880	830170	0	0	817110	0	1	3	4				53	209;2378	True;True	227;2568	1020;1021;9704;9705	1312;1313;10637;10638
sp|O15260|SURF4_HUMAN	sp|O15260|SURF4_HUMAN	2	2	2	>sp|O15260|SURF4_HUMAN Surfeit locus protein 4 OS=Homo sapiens OX=9606 GN=SURF4 PE=1 SV=3	1	2	2	2	1	1	1	1	1	1	1	1	1	8.6	8.6	8.6	30.394	269	269	0.0011792	11.376	4.8	3.7	3.7	1312200	583820	290160	438260	0	254130	0	1	3	1	5				54	2664;4331	True;True	2867;4700;4701	10706;17644;17645;17646;17647	11673;19185;19186;19187;19188
sp|O15371|EIF3D_HUMAN	sp|O15371|EIF3D_HUMAN	3	3	3	>sp|O15371|EIF3D_HUMAN Eukaryotic translation initiation factor 3 subunit D OS=Homo sapiens OX=9606 GN=EIF3D PE=1 SV=1	1	3	3	3	2	1	3	2	1	3	2	1	3	7.3	7.3	7.3	63.972	548	548	0	24.863	4.4	2.6	7.3	5419900	1119100	1855000	2445700	1751400	0	2893300	2	2	4	8				55	2087;2180;5517	True;True;True	2253;2352;6003	8546;8547;8872;8873;8874;8875;8876;22549	9386;9387;9756;9757;9758;9759;9760;24502
sp|O15372|EIF3H_HUMAN	sp|O15372|EIF3H_HUMAN	2	2	2	>sp|O15372|EIF3H_HUMAN Eukaryotic translation initiation factor 3 subunit H OS=Homo sapiens OX=9606 GN=EIF3H PE=1 SV=1	1	2	2	2	1	2	0	1	2	0	1	2	0	6.8	6.8	6.8	39.93	352	352	0	20.148	4	6.8	0	895800	199920	695880	0	0	593990	0	1	2	0	3				56	1975;2772	True;True	2129;2981	8000;8001;11078	8816;8817;12049
sp|O43143|DHX15_HUMAN	sp|O43143|DHX15_HUMAN	6	6	6	>sp|O43143|DHX15_HUMAN Pre-mRNA-splicing factor ATP-dependent RNA helicase DHX15 OS=Homo sapiens OX=9606 GN=DHX15 PE=1 SV=2	1	6	6	6	3	5	4	3	5	4	3	5	4	8.9	8.9	8.9	90.932	795	795	0	46.131	4.5	7.4	5.8	4323700	618540	1838000	1867200	1388200	922990	1135200	3	5	5	13				57	889;1243;4338;4643;4673;4985	True;True;True;True;True;True	971;1350;4708;5052;5083;5427	3834;3835;5126;5127;5128;17666;18954;19095;19096;20377;20378;20379;20380	4413;4414;5767;5768;5769;19207;20641;20792;20793;22160;22161;22162;22163
sp|O43172|PRP4_HUMAN	sp|O43172|PRP4_HUMAN	2	2	2	>sp|O43172|PRP4_HUMAN U4/U6 small nuclear ribonucleoprotein Prp4 OS=Homo sapiens OX=9606 GN=PRPF4 PE=1 SV=2	1	2	2	2	1	1	1	1	1	1	1	1	1	5.7	5.7	5.7	58.449	522	522	0	12.435	2.7	2.7	3.1	423320	111350	214450	97517	0	268560	0	1	2	1	4				58	250;1731	True;True	271;1875	1152;7037;7038;7039	1447;7815;7816;7817
sp|O43175|SERA_HUMAN	sp|O43175|SERA_HUMAN	13	13	13	>sp|O43175|SERA_HUMAN D-3-phosphoglycerate dehydrogenase OS=Homo sapiens OX=9606 GN=PHGDH PE=1 SV=4	1	13	13	13	10	10	11	10	10	11	10	10	11	32.3	32.3	32.3	56.65	533	533	0	205.08	24	26.1	25.7	73459000	17525000	20762000	35172000	21950000	20826000	24394000	19	20	24	63				59	169;274;293;477;694;1706;1908;2329;3432;3995;4688;5152;5295	True;True;True;True;True;True;True;True;True;True;True;True;True	180;295;318;517;753;1849;2062;2510;3718;4333;5099;5604;5758	751;752;753;754;755;756;1211;1212;1294;1295;1296;1297;1298;1299;1300;1301;1302;2109;3030;3031;6948;6949;6950;6951;6952;6953;6954;7808;7809;7810;7811;7812;7813;7814;7815;7816;7817;7818;9491;9492;9493;9494;9495;9496;9497;9498;13723;13724;16169;16170;16171;16172;16173;19148;21038;21039;21040;21041;21042;21043;21542;21543;21544	964;965;966;967;968;969;1506;1507;1607;1608;1609;1610;1611;1612;1613;1614;1615;2473;3480;3481;7725;7726;7727;7728;7729;7730;7731;8623;8624;8625;8626;8627;8628;8629;8630;8631;8632;8633;10419;10420;10421;10422;10423;10424;10425;10426;14875;14876;17516;17517;17518;17519;17520;20845;22846;22847;22848;22849;22850;22851;23353;23354;23355
sp|O43242|PSMD3_HUMAN	sp|O43242|PSMD3_HUMAN	7	7	7	>sp|O43242|PSMD3_HUMAN 26S proteasome non-ATPase regulatory subunit 3 OS=Homo sapiens OX=9606 GN=PSMD3 PE=1 SV=2	1	7	7	7	4	3	4	4	3	4	4	3	4	13.1	13.1	13.1	60.977	534	534	0	48.853	8.1	5.8	7.5	6163200	2652400	823660	2687200	1616800	1641300	2487500	5	5	6	16				60	212;1081;1472;2434;2445;4484;5367	True;True;True;True;True;True;True	230;1176;1600;2623;2635;4875;5837	1026;4490;4491;4492;4493;4494;4495;6102;6103;6104;6105;6106;9866;9933;18294;21821	1318;5102;5103;5104;5105;5106;5107;6783;6784;6785;6786;6787;10805;10873;19909;23641
sp|O43251|RFOX2_HUMAN;sp|Q9NWB1|RFOX1_HUMAN;sp|A6NFN3|RFOX3_HUMAN	sp|O43251|RFOX2_HUMAN;sp|Q9NWB1|RFOX1_HUMAN;sp|A6NFN3|RFOX3_HUMAN	2;2;1	2;2;1	2;2;1	>sp|O43251|RFOX2_HUMAN RNA binding protein fox-1 homolog 2 OS=Homo sapiens OX=9606 GN=RBFOX2 PE=1 SV=3;>sp|Q9NWB1|RFOX1_HUMAN RNA binding protein fox-1 homolog 1 OS=Homo sapiens OX=9606 GN=RBFOX1 PE=1 SV=2;>sp|A6NFN3|RFOX3_HUMAN RNA binding protein fox-1 h	3	2	2	2	0	2	0	0	2	0	0	2	0	6.2	6.2	6.2	41.373	390	390;397;312	0	11.741	0	6.2	0	232650	0	232650	0	0	325000	0	0	2	0	2				61	1689;2866	True;True	1830;3080	6861;11410	7636;12399
sp|O43324|MCA3_HUMAN	sp|O43324|MCA3_HUMAN	3	3	3	>sp|O43324|MCA3_HUMAN Eukaryotic translation elongation factor 1 epsilon-1 OS=Homo sapiens OX=9606 GN=EEF1E1 PE=1 SV=1	1	3	3	3	3	3	3	3	3	3	3	3	3	16.1	16.1	16.1	19.81	174	174	0	22.44	16.1	16.1	16.1	7940200	1509900	2398200	4032100	1899800	1856200	2085900	4	4	5	13				62	692;1275;3462	True;True;True	751;1387;3751	3026;3027;3028;5248;5249;5250;13943;13944;13945;13946;13947;13948;13949	3476;3477;3478;5892;5893;5894;15152;15153;15154;15155;15156;15157;15158
sp|O43390|HNRPR_HUMAN	sp|O43390|HNRPR_HUMAN	11	11	7	>sp|O43390|HNRPR_HUMAN Heterogeneous nuclear ribonucleoprotein R OS=Homo sapiens OX=9606 GN=HNRNPR PE=1 SV=1	1	11	11	7	7	9	7	7	9	7	5	6	3	19.6	19.6	13.9	70.942	633	633	0	105.83	13	16.6	12.8	11658000	2061900	5400600	4195000	3522300	4499400	4825600	10	17	9	36				63	162;707;1002;1150;1678;2791;3014;3542;4139;4691;5302	True;True;True;True;True;True;True;True;True;True;True	173;768;1093;1254;1819;3002;3234;3838;4494;5102;5766	730;731;732;733;734;735;736;737;3075;4178;4179;4180;4181;4792;4793;6824;6825;6826;6827;11132;11965;14247;14248;14249;14250;14251;16840;16841;16842;16843;19164;21576;21577;21578;21579;21580	943;944;945;946;947;948;949;950;3525;4775;4776;4777;4778;5430;5431;7599;7600;7601;7602;12104;12992;15468;15469;15470;15471;15472;18326;18327;18328;18329;20862;23387;23388;23389;23390;23391
sp|O43592|XPOT_HUMAN	sp|O43592|XPOT_HUMAN	4	4	4	>sp|O43592|XPOT_HUMAN Exportin-T OS=Homo sapiens OX=9606 GN=XPOT PE=1 SV=2	1	4	4	4	1	2	1	1	2	1	1	2	1	5.3	5.3	5.3	109.96	962	962	0	40.107	1.4	2.7	1.2	630320	141300	344120	144890	0	0	79839	1	3	1	5				64	322;940;5020;5549	True;True;True;True	352;1028;5464;6036	1381;3984;3985;20489;22649	1694;4574;4575;22274;24603
sp|O43684|BUB3_HUMAN	sp|O43684|BUB3_HUMAN	3	3	3	>sp|O43684|BUB3_HUMAN Mitotic checkpoint protein BUB3 OS=Homo sapiens OX=9606 GN=BUB3 PE=1 SV=1	1	3	3	3	0	1	3	0	1	3	0	1	3	14.3	14.3	14.3	37.154	328	328	0	22.277	0	4.3	14.3	1392300	0	262230	1130000	0	0	784790	0	1	3	4				65	3363;4740;4913	True;True;True	3628;5158;5351	13409;19379;20108;20109	14553;21087;21887;21888
sp|O43707|ACTN4_HUMAN;sp|P12814|ACTN1_HUMAN;sp|P35609|ACTN2_HUMAN;sp|Q08043|ACTN3_HUMAN	sp|O43707|ACTN4_HUMAN;sp|P12814|ACTN1_HUMAN	6;3;2;2	6;3;2;2	6;3;2;2	>sp|O43707|ACTN4_HUMAN Alpha-actinin-4 OS=Homo sapiens OX=9606 GN=ACTN4 PE=1 SV=2;>sp|P12814|ACTN1_HUMAN Alpha-actinin-1 OS=Homo sapiens OX=9606 GN=ACTN1 PE=1 SV=2	4	6	6	6	4	3	3	4	3	3	4	3	3	9.9	9.9	9.9	104.85	911	911;892;894;901	0	76.681	7	3.8	4.5	1817700	649760	510910	657040	498760	482370	481170	4	3	3	10				66	171;684;1234;1295;4663;4981	True;True;True;True;True;True	182;741;1341;1407;5072;5423	760;761;762;3003;5098;5331;19052;19053;19054;20369	973;974;975;3453;5739;5976;20747;20748;20749;22152
sp|O43719|HTSF1_HUMAN	sp|O43719|HTSF1_HUMAN	2	2	2	>sp|O43719|HTSF1_HUMAN HIV Tat-specific factor 1 OS=Homo sapiens OX=9606 GN=HTATSF1 PE=1 SV=1	1	2	2	2	1	1	2	1	1	2	1	1	2	3	3	3	85.852	755	755	0	21.535	2	2	3	965870	75722	133080	757070	0	0	320790	1	1	2	4				67	738;2914	True;True	809;3131	3264;3265;3266;11646	3772;3773;3774;12659
sp|O43760|SNG2_HUMAN	sp|O43760|SNG2_HUMAN	2	2	1	>sp|O43760|SNG2_HUMAN Synaptogyrin-2 OS=Homo sapiens OX=9606 GN=SYNGR2 PE=1 SV=1	1	2	2	1	1	1	1	1	1	1	1	1	1	12.1	12.1	4.5	24.81	224	224	0.0023041	10.573	4.5	4.5	4.5	845360	148920	444640	251810	0	0	240070	2	2	2	6				68	1215;1447	True;True	1573	6014;6015;6016;6017;6018;6019	6689;6690;6691;6692;6693;6694
sp|O43795|MYO1B_HUMAN;sp|Q8N1T3|MYO1H_HUMAN	sp|O43795|MYO1B_HUMAN	30;1	30;1	28;1	>sp|O43795|MYO1B_HUMAN Unconventional myosin-Ib OS=Homo sapiens OX=9606 GN=MYO1B PE=1 SV=3	2	30	30	28	23	19	26	23	19	26	22	17	25	31.1	31.1	28.8	131.98	1136	1136;1032	0	323.31	24.1	20.2	27.7	110780000	26473000	38993000	45312000	35040000	36031000	31786000	39	39	44	122				69	15;297;397;701;757;760;900;981;1043;1186;1435;1585;1619;1628;2181;2262;2529;2710;2836;3047;3592;3800;3933;4119;4682;5198;5212;5284;5496;5527	True;True;True;True;True;True;True;True;True;True;True;True;True;True;True;True;True;True;True;True;True;True;True;True;True;True;True;True;True;True	17;322;434;760;829;832;982;1071;1135;1291;1561;1721;1755;1756;1765;2353;2439;2724;2913;3050;3271;3895;4119;4262;4472;5092;5653;5671;5747;5980;6014	60;61;62;63;64;65;66;67;68;69;1313;1314;1315;1729;1730;3046;3311;3312;3313;3314;3315;3316;3321;3322;3853;4104;4105;4106;4331;4332;4333;4334;4335;4336;4337;4338;4915;4916;4917;4918;4919;4920;4921;4922;4923;5982;5983;5984;5985;6474;6575;6576;6577;6578;6605;6606;6607;6608;6609;8877;8878;9172;9173;9174;10269;10270;10271;10272;10273;10865;10866;10867;10868;10869;10870;10871;11343;11344;12098;12099;121…	60;61;62;63;64;65;66;67;68;69;1626;1627;1628;2063;2064;3496;3820;3821;3822;3823;3824;3825;3830;3831;3832;4432;4701;4702;4703;4938;4939;4940;4941;4942;4943;4944;4945;5554;5555;5556;5557;5558;5559;5560;5561;5562;6657;6658;6659;6660;7180;7181;7182;7284;7285;7286;7287;7316;7317;7318;7319;7320;9761;9762;10069;10070;10071;11224;11225;11226;11227;11228;11835;11836;11837;11838;11839;11840;11841;12331;123…
sp|O43808|PM34_HUMAN	sp|O43808|PM34_HUMAN	4	4	4	>sp|O43808|PM34_HUMAN Peroxisomal membrane protein PMP34 OS=Homo sapiens OX=9606 GN=SLC25A17 PE=1 SV=1	1	4	4	4	1	2	2	1	2	2	1	2	2	14.7	14.7	14.7	34.566	307	307	0	25.327	3.6	7.5	7.2	2194700	305320	887430	1002000	430310	0	423300	2	1	3	6				70	1748;3206;3471;4811	True;True;True;True	1893;3441;3761;5238	7107;7108;7109;7110;12781;13977;19675	7887;7888;7889;7890;13899;15186;21415
sp|O43809|CPSF5_HUMAN	sp|O43809|CPSF5_HUMAN	4	4	4	>sp|O43809|CPSF5_HUMAN Cleavage and polyadenylation specificity factor subunit 5 OS=Homo sapiens OX=9606 GN=NUDT21 PE=1 SV=1	1	4	4	4	2	4	2	2	4	2	2	4	2	18.1	18.1	18.1	26.227	227	227	0	35.63	11.5	18.1	11.5	3216400	803950	1116000	1296500	866960	975190	776780	3	6	3	12				71	249;2775;3021;3072	True;True;True;True	270;2984;3243;3244;3298	1151;11083;11084;11085;11086;11999;12000;12274;12275;12276;12277	1446;12054;12055;12056;12057;12058;13028;13029;13363;13364;13365;13366
sp|O43813|LANC1_HUMAN	sp|O43813|LANC1_HUMAN	2	2	2	>sp|O43813|LANC1_HUMAN LanC-like protein 1 OS=Homo sapiens OX=9606 GN=LANCL1 PE=1 SV=1	1	2	2	2	2	1	1	2	1	1	2	1	1	8	8	8	45.283	399	399	0	12.812	8	2.5	2.5	1491500	513970	422820	554750	604520	0	0	2	1	1	4				72	2403;3896	True;True	2593;4222	9783;15746;15747;15748	10721;17057;17058;17059
sp|O43819|SCO2_HUMAN	sp|O43819|SCO2_HUMAN	4	4	4	>sp|O43819|SCO2_HUMAN Protein SCO2 homolog, mitochondrial OS=Homo sapiens OX=9606 GN=SCO2 PE=1 SV=3	1	4	4	4	3	3	2	3	3	2	3	3	2	16.9	16.9	16.9	29.81	266	266	0	30.032	13.5	13.9	10.5	15596000	4179200	6083500	5333600	4447200	2894200	3480500	5	4	4	13				73	2948;3986;4137;5575	True;True;True;True	3166;4324;4492;6064	11744;16147;16148;16149;16150;16151;16152;16834;16835;16836;16837;16838;22716	12759;17494;17495;17496;17497;17498;17499;18320;18321;18322;18323;18324;24670
sp|O60506|HNRPQ_HUMAN	sp|O60506|HNRPQ_HUMAN	7	3	3	>sp|O60506|HNRPQ_HUMAN Heterogeneous nuclear ribonucleoprotein Q OS=Homo sapiens OX=9606 GN=SYNCRIP PE=1 SV=2	1	7	3	3	4	6	7	2	3	3	2	3	3	12	6.3	6.3	69.602	623	623	0	196.76	7.2	10.8	12	2176200	243640	600920	1331600	516490	753270	920320	2	4	6	12				74	162;1001;1678;2791;3015;3541;4139	False;True;False;False;True;True;False	173;1092;1819;3002;3235;3837;4494	730;731;732;733;734;735;736;737;4173;4174;4175;4176;4177;6824;6825;6826;6827;11132;11966;11967;11968;14243;14244;14245;14246;16840;16841;16842;16843	943;944;945;946;947;948;949;950;4770;4771;4772;4773;4774;7599;7600;7601;7602;12104;12993;12994;12995;15464;15465;15466;15467;18326;18327;18328;18329
sp|O60762|DPM1_HUMAN	sp|O60762|DPM1_HUMAN	8	8	8	>sp|O60762|DPM1_HUMAN Dolichol-phosphate mannosyltransferase subunit 1 OS=Homo sapiens OX=9606 GN=DPM1 PE=1 SV=1	1	8	8	8	8	5	7	8	5	7	8	5	7	37.7	37.7	37.7	29.634	260	260	0	86.786	37.7	26.2	34.6	32943000	10404000	5884500	16654000	11336000	9990500	12004000	12	8	13	33				75	817;1026;1811;1963;2817;3776;4019;5563	True;True;True;True;True;True;True;True	893;1117;1958;2117;3030;4092;4358;6051	3561;4265;4266;4267;4268;7383;7384;7385;7965;7966;7967;11260;11261;11262;11263;11264;15203;15204;15205;15206;15207;15208;16249;16250;16251;16252;16253;16254;22691;22692;22693;22694;22695	4126;4863;4864;4865;4866;8173;8174;8175;8781;8782;8783;12248;12249;12250;12251;12252;16465;16466;16467;16468;16469;16470;17597;17598;17599;17600;17601;17602;24645;24646;24647;24648;24649
sp|O60783|RT14_HUMAN	sp|O60783|RT14_HUMAN	2	2	2	>sp|O60783|RT14_HUMAN 28S ribosomal protein S14, mitochondrial OS=Homo sapiens OX=9606 GN=MRPS14 PE=1 SV=1	1	2	2	2	2	2	2	2	2	2	2	2	2	21.9	21.9	21.9	15.139	128	128	0	15.155	21.9	21.9	21.9	3199900	689550	1186600	1323700	996200	1101900	735430	4	3	4	11				76	2013;2330	True;True	2170;2511	8178;8179;8180;8181;8182;8183;8184;9499;9500;9501	9000;9001;9002;9003;9004;9005;9006;10427;10428;10429;10430
sp|Q99880|H2B1L_HUMAN;sp|Q99879|H2B1M_HUMAN;sp|Q99877|H2B1N_HUMAN;sp|Q93079|H2B1H_HUMAN;sp|Q8N257|H2B3B_HUMAN;sp|Q5QNW6|H2B2F_HUMAN;sp|Q16778|H2B2E_HUMAN;sp|P62807|H2B1C_HUMAN;sp|P58876|H2B1D_HUMAN;sp|P57053|H2BFS_HUMAN;sp|P33778|H2B1B_HUMAN;sp|P23527|H2B1O_HUMAN;sp|P06899|H2B1J_HUMAN;sp|O60814|H2B1K_HUMAN;sp|Q96A08|H2B1A_HUMAN	sp|Q99880|H2B1L_HUMAN;sp|Q99879|H2B1M_HUMAN;sp|Q99877|H2B1N_HUMAN;sp|Q93079|H2B1H_HUMAN;sp|Q8N257|H2B3B_HUMAN;sp|Q5QNW6|H2B2F_HUMAN;sp|Q16778|H2B2E_HUMAN;sp|P62807|H2B1C_HUMAN;sp|P58876|H2B1D_HUMAN;sp|P57053|H2BFS_HUMAN;sp|P33778|H2B1B_HUMAN;sp|P23527|H2B1O_HUMAN;sp|P06899|H2B1J_HUMAN;sp|O60814|H2B1K_HUMAN;sp|Q96A08|H2B1A_HUMAN	3;3;3;3;3;3;3;3;3;3;3;3;3;3;2	3;3;3;3;3;3;3;3;3;3;3;3;3;3;2	3;3;3;3;3;3;3;3;3;3;3;3;3;3;2	>sp|Q99880|H2B1L_HUMAN Histone H2B type 1-L OS=Homo sapiens OX=9606 GN=HIST1H2BL PE=1 SV=3;>sp|Q99879|H2B1M_HUMAN Histone H2B type 1-M OS=Homo sapiens OX=9606 GN=HIST1H2BM PE=1 SV=3;>sp|Q99877|H2B1N_HUMAN Histone H2B type 1-N OS=Homo sapiens OX=9606 GN=HIS	15	3	3	3	3	2	1	3	2	1	3	2	1	27.8	27.8	27.8	13.952	126	126;126;126;126;126;126;126;126;126;126;126;126;126;126;127	0	76.911	27.8	20.6	11.9	33752000	12451000	17068000	4232300	13171000	14025000	0	8	8	2	18				77	304;2960;4082	True;True;True	329;330;331;3179;4432	1328;1329;1330;1331;1332;1333;1334;1335;1336;1337;1338;1339;11775;16626;16627;16628;16629;16630	1641;1642;1643;1644;1645;1646;1647;1648;1649;1650;1651;1652;12790;18108;18109;18110;18111;18112
sp|O60884|DNJA2_HUMAN	sp|O60884|DNJA2_HUMAN	5	5	5	>sp|O60884|DNJA2_HUMAN DnaJ homolog subfamily A member 2 OS=Homo sapiens OX=9606 GN=DNAJA2 PE=1 SV=1	1	5	5	5	4	5	5	4	5	5	4	5	5	15	15	15	45.745	412	412	0	71.907	12.6	15	15	8094600	1688700	2595500	3810500	2580300	2314400	2578900	6	6	6	18				78	625;1064;1335;3703;5283	True;True;True;True;True	681;1157;1452;4018;5746	2794;2795;4413;4414;4415;4416;4417;5498;5499;5500;14927;14928;14929;14930;21504;21505;21506;21507	3231;3232;5025;5026;5027;5028;5029;6149;6150;6151;16180;16181;16182;16183;23314;23315;23316;23317
sp|O60942|MCE1_HUMAN	sp|O60942|MCE1_HUMAN	10	10	10	>sp|O60942|MCE1_HUMAN mRNA-capping enzyme OS=Homo sapiens OX=9606 GN=RNGTT PE=1 SV=1	1	10	10	10	2	8	8	2	8	8	2	8	8	20.6	20.6	20.6	68.556	597	597	0	76.723	4.4	16.2	16.4	6950400	473270	2435000	4042200	954520	1935900	2272800	2	8	9	19				79	1139;1260;1474;1729;1936;2796;3357;3615;5423;5499	True;True;True;True;True;True;True;True;True;True	1240;1372;1602;1873;2090;3007;3619;3919;5903;5983	4741;5216;6112;6113;6114;7030;7031;7885;11145;11146;11147;13379;13380;14556;22098;22099;22472;22473	5377;5860;6793;6794;6795;7808;7809;8701;12117;12118;12119;14520;14521;15783;23930;23931;23932;24417;24418
sp|O75147|OBSL1_HUMAN	sp|O75147|OBSL1_HUMAN	15	15	15	>sp|O75147|OBSL1_HUMAN Obscurin-like protein 1 OS=Homo sapiens OX=9606 GN=OBSL1 PE=1 SV=4	1	15	15	15	10	12	10	10	12	10	10	12	10	10.4	10.4	10.4	206.94	1896	1896	0	121.37	7.4	7.8	7	14412000	2700600	6808500	4903100	3362400	3599700	3350400	11	15	11	37				80	54;82;143;395;610;1718;2071;2585;2889;3645;3686;3835;4964;5255;5343	True;True;True;True;True;True;True;True;True;True;True;True;True;True;True	58;88;153;432;665;1862;2233;2234;2782;3104;3950;3999;4157;5404;5717;5812	287;288;289;394;395;396;666;667;668;1724;1725;1726;2736;2737;2738;2739;2740;2741;6976;8481;8482;8483;8484;10448;11499;14704;14705;14875;15444;20304;20305;20306;21399;21400;21401;21741	468;469;470;576;577;578;878;879;880;881;2057;2058;2059;3168;3169;3170;3171;3172;3173;7753;9320;9321;9322;9323;11403;12510;15954;15955;16128;16733;22086;22087;22088;23208;23209;23210;23560
sp|O75190|DNJB6_HUMAN;sp|Q8WWF6|DNJB3_HUMAN;sp|P25686|DNJB2_HUMAN	sp|O75190|DNJB6_HUMAN	3;1;1	3;1;1	2;1;0	>sp|O75190|DNJB6_HUMAN DnaJ homolog subfamily B member 6 OS=Homo sapiens OX=9606 GN=DNAJB6 PE=1 SV=2	3	3	3	2	2	3	2	2	3	2	1	2	1	10.4	10.4	7.4	36.087	326	326;145;324	0	20.538	7.1	10.4	6.4	4899400	1057900	1814900	2026600	1073500	914170	1185200	2	3	2	7				81	4075;4955;4991	True;True;True	4425;5394;5433	16614;16615;20262;20263;20397;20398;20399	18096;18097;22041;22042;22180;22181;22182
sp|O75306|NDUS2_HUMAN	sp|O75306|NDUS2_HUMAN	2	2	2	>sp|O75306|NDUS2_HUMAN NADH dehydrogenase [ubiquinone] iron-sulfur protein 2, mitochondrial OS=Homo sapiens OX=9606 GN=NDUFS2 PE=1 SV=2	1	2	2	2	2	1	2	2	1	2	2	1	2	4.3	4.3	4.3	52.545	463	463	0	67.548	4.3	2.6	4.3	1781300	276240	203300	1301800	543010	0	1103100	3	2	4	9				82	2249;2675	True;True	2426;2878	9138;9139;9140;10744;10745;10746;10747;10748;10749	10033;10034;10035;11712;11713;11714;11715;11716;11717
sp|O75319|DUS11_HUMAN	sp|O75319|DUS11_HUMAN	2	2	2	>sp|O75319|DUS11_HUMAN RNA/RNP complex-1-interacting phosphatase OS=Homo sapiens OX=9606 GN=DUSP11 PE=1 SV=2	1	2	2	2	2	2	1	2	2	1	2	2	1	7.7	7.7	7.7	43.71	377	377	0	14.607	7.7	7.7	3.7	915180	239510	402280	273390	464090	361230	0	2	4	2	8				83	1983;2628	True;True	2138;2829	8045;8046;8047;8048;8049;8050;10594;10595	8862;8863;8864;8865;8866;8867;11554;11555
sp|O75369|FLNB_HUMAN	sp|O75369|FLNB_HUMAN	3	3	3	>sp|O75369|FLNB_HUMAN Filamin-B OS=Homo sapiens OX=9606 GN=FLNB PE=1 SV=2	1	3	3	3	3	0	0	3	0	0	3	0	0	1.8	1.8	1.8	278.16	2602	2602	0	17.58	1.8	0	0	248710	248710	0	0	293970	0	0	5	0	0	5				84	1458;3083;3847	True;True;True	1586;3309;4169	6067;6068;12309;15484	6745;6746;13398;13399;16774
sp|O75396|SC22B_HUMAN	sp|O75396|SC22B_HUMAN	2	2	2	>sp|O75396|SC22B_HUMAN Vesicle-trafficking protein SEC22b OS=Homo sapiens OX=9606 GN=SEC22B PE=1 SV=4	1	2	2	2	1	1	2	1	1	2	1	1	2	12.1	12.1	12.1	24.593	215	215	0	45.03	6.5	6.5	12.1	1048300	165930	461520	420830	0	0	309580	1	1	2	4				85	2364;3553	True;True	2553;3849	9638;14289;14290;14291	10571;15510;15511;15512
sp|O75400|PR40A_HUMAN	sp|O75400|PR40A_HUMAN	15	15	15	>sp|O75400|PR40A_HUMAN Pre-mRNA-processing factor 40 homolog A OS=Homo sapiens OX=9606 GN=PRPF40A PE=1 SV=2	1	15	15	15	10	12	10	10	12	10	10	12	10	19.9	19.9	19.9	108.8	957	957	0	118.63	12	14.5	13.3	48563000	8296700	17967000	22300000	10876000	14203000	11553000	15	16	17	48				86	104;1083;1166;1423;1537;1709;2610;3936;3937;3975;4477;4699;4735;4874;5242	True;True;True;True;True;True;True;True;True;True;True;True;True;True;True	112;1178;1270;1549;1668;1669;1853;2809;4265;4266;4311;4867;5110;5153;5307;5704	471;4498;4853;4854;4855;4856;5932;6303;6304;6305;6958;10517;10518;10519;10520;10521;10522;10523;10524;10525;10526;15931;15932;15933;15934;15935;15936;16114;16115;18270;18271;18272;19188;19189;19190;19191;19361;19362;19363;19364;19365;19366;19367;19368;19961;21365;21366	654;5110;5491;5492;5493;5494;6605;6606;7008;7009;7010;7735;11476;11477;11478;11479;11480;11481;11482;11483;11484;11485;17250;17251;17252;17253;17254;17255;17461;17462;19885;19886;19887;20889;20890;20891;20892;21069;21070;21071;21072;21073;21074;21075;21076;21734;23174;23175
sp|O75489|NDUS3_HUMAN	sp|O75489|NDUS3_HUMAN	5	5	5	>sp|O75489|NDUS3_HUMAN NADH dehydrogenase [ubiquinone] iron-sulfur protein 3, mitochondrial OS=Homo sapiens OX=9606 GN=NDUFS3 PE=1 SV=1	1	5	5	5	4	2	3	4	2	3	4	2	3	24.6	24.6	24.6	30.241	264	264	0	29.752	21.6	11.4	12.9	2572400	707330	787850	1077200	975230	1473800	1027500	4	2	4	10				87	640;1327;2341;4322;4872	True;True;True;True;True	696;1442;2522;4691;5305	2834;5461;9522;9523;17616;17617;17618;17619;19958;19959	3271;6110;10451;10452;19157;19158;19159;19160;21731;21732
sp|O75531|BAF_HUMAN	sp|O75531|BAF_HUMAN	2	2	2	>sp|O75531|BAF_HUMAN Barrier-to-autointegration factor OS=Homo sapiens OX=9606 GN=BANF1 PE=1 SV=1	1	2	2	2	1	1	2	1	1	2	1	1	2	27	27	27	10.058	89	89	0	14.217	15.7	15.7	27	4810600	726800	571410	3512400	0	0	1886700	2	2	3	7				88	605;3911	True;True	659;4239	2722;15812;15813;15814;15815;15816;15817	3154;17126;17127;17128;17129;17130;17131
sp|O75533|SF3B1_HUMAN	sp|O75533|SF3B1_HUMAN	8	8	8	>sp|O75533|SF3B1_HUMAN Splicing factor 3B subunit 1 OS=Homo sapiens OX=9606 GN=SF3B1 PE=1 SV=3	1	8	8	8	6	4	2	6	4	2	6	4	2	8.6	8.6	8.6	145.83	1304	1304	0	50.313	6.1	4.5	2.1	5992300	2610600	2398000	983660	2280000	2177600	1561000	8	6	2	16				89	222;1637;2522;3002;4324;5024;5256;5346	True;True;True;True;True;True;True;True	242;1777;2717;3221;4693;5468;5718;5815	1075;6699;10256;10257;10258;10259;11915;17623;20501;20502;20503;20504;20505;21402;21753	1367;7463;11210;11211;11212;11213;12941;19164;22287;22288;22289;22290;22291;22292;23211;23572
sp|O75643|U520_HUMAN	sp|O75643|U520_HUMAN	11	11	11	>sp|O75643|U520_HUMAN U5 small nuclear ribonucleoprotein 200 kDa helicase OS=Homo sapiens OX=9606 GN=SNRNP200 PE=1 SV=2	1	11	11	11	7	6	7	7	6	7	7	6	7	6	6	6	244.5	2136	2136	0	105.31	4.3	3	3.9	5153800	1498900	1433200	2221600	1793700	1673500	1379700	7	7	8	22				90	197;802;956;1856;2286;2653;3441;3526;3765;3903;4719	True;True;True;True;True;True;True;True;True;True;True	212;876;1045;2006;2465;2855;3728;3820;4081;4231;5134	965;966;3510;3511;4040;4041;7597;9340;9341;10679;13837;13838;13839;14175;14176;15166;15167;15168;15169;15783;19269;19270	1257;1258;4073;4074;4631;4632;8400;10265;10266;11640;15045;15046;15047;15387;15388;16428;16429;16430;16431;17095;20977;20978
sp|O75694|NU155_HUMAN	sp|O75694|NU155_HUMAN	4	4	4	>sp|O75694|NU155_HUMAN Nuclear pore complex protein Nup155 OS=Homo sapiens OX=9606 GN=NUP155 PE=1 SV=1	1	4	4	4	0	4	1	0	4	1	0	4	1	3.1	3.1	3.1	155.2	1391	1391	0	25.34	0	3.1	0.7	771700	0	638690	133010	0	711190	0	0	5	1	6				91	2597;2939;3306;3858	True;True;True;True	2795;3156;3547;4183	10484;11719;11720;13167;15558;15559	11439;12734;12735;14293;16857;16858
sp|O75746|CMC1_HUMAN	sp|O75746|CMC1_HUMAN	10	5	5	>sp|O75746|CMC1_HUMAN Calcium-binding mitochondrial carrier protein Aralar1 OS=Homo sapiens OX=9606 GN=SLC25A12 PE=1 SV=2	1	10	5	5	8	8	8	3	3	4	3	3	4	15.3	7.7	7.7	74.761	678	678	0	30.696	12.8	11.4	12.8	2297700	233060	926720	1137900	669050	836320	741650	3	4	6	13				92	164;677;2119;2536;3146;3224;3245;3737;5274;5433	False;True;True;False;False;True;False;True;True;False	175;734;2287;2731;3378;3461;3483;4052;5737;5913	739;740;741;2969;2970;2971;8669;8670;10294;10295;10296;12587;12588;12589;12590;12591;12863;12918;12919;12920;12921;12922;15053;21463;21464;21465;21466;21467;21468;22131;22132;22133;22134;22135	952;953;954;3419;3420;3421;9540;9541;11249;11250;11251;13700;13701;13702;13703;13704;13981;14037;14038;14039;14040;14041;16313;23272;23273;23274;23275;23276;23277;23964;23965;23966;23967;23968
sp|O75821|EIF3G_HUMAN	sp|O75821|EIF3G_HUMAN	3	3	3	>sp|O75821|EIF3G_HUMAN Eukaryotic translation initiation factor 3 subunit G OS=Homo sapiens OX=9606 GN=EIF3G PE=1 SV=2	1	3	3	3	2	2	3	2	2	3	2	2	3	11.9	11.9	11.9	35.611	320	320	0	86.951	9.1	9.1	11.9	3273900	699910	935410	1638600	755470	695980	876350	2	3	3	8				93	1225;3071;3897	True;True;True	1332;3297;4223	5061;12271;12272;12273;15749;15750;15751	5702;13359;13360;13361;13362;17060;17061;17062
sp|O75947|ATP5H_HUMAN	sp|O75947|ATP5H_HUMAN	2	2	2	>sp|O75947|ATP5H_HUMAN ATP synthase subunit d, mitochondrial OS=Homo sapiens OX=9606 GN=ATP5H PE=1 SV=3	1	2	2	2	2	0	0	2	0	0	2	0	0	11.8	11.8	11.8	18.491	161	161	0	12.407	11.8	0	0	575810	575810	0	0	647200	0	0	2	0	0	2				94	155;4150	True;True	165;4505	708;16877	921;18363
sp|O75970|MPDZ_HUMAN	sp|O75970|MPDZ_HUMAN	64	64	63	>sp|O75970|MPDZ_HUMAN Multiple PDZ domain protein OS=Homo sapiens OX=9606 GN=MPDZ PE=1 SV=2	1	64	64	63	55	56	51	55	56	51	54	55	50	44.4	44.4	44	221.62	2070	2070	0	323.31	38.2	39	34.4	548300000	122270000	208690000	217350000	145180000	158300000	153670000	115	124	118	357				95	339;344;409;508;520;542;545;569;616;816;911;932;1117;1226;1228;1630;1651;1660;1733;1778;1815;1822;1875;1885;2070;2079;2085;2088;2203;2352;2449;2454;2491;2492;2501;2516;2559;2667;3018;3182;3223;3293;3374;3407;3439;3447;3469;3662;3706;3731;3834;3861;4123;4248;4258;4293;4317;4370;4529;4661;4852;5200;5464;5519	True;True;True;True;True;True;True;True;True;True;True;True;True;True;True;True;True;True;True;True;True;True;True;True;True;True;True;True;True;True;True;True;True;True;True;True;True;True;True;True;True;True;True;True;True;True;True;True;True;True;True;True;True;True;True;True;True;True;True;True;True;True;True;True	369;370;378;446;551;563;564;588;591;592;617;671;672;892;994;1020;1213;1214;1333;1335;1767;1792;1801;1877;1923;1962;1963;1970;2026;2027;2037;2038;2232;2244;2245;2251;2254;2375;2376;2534;2535;2639;2644;2683;2684;2693;2694;2709;2710;2755;2870;3239;3240;3416;3460;3533;3643;3686;3687;3725;3734;3759;3972;3973;3974;4021;4046;4156;4186;4477;4611;4622;4658;4686;4745;4925;4926;5070;5281;5656;5657;5944;5945…	1442;1443;1444;1445;1446;1485;1486;1783;1784;1785;1786;1787;1788;1789;1790;1791;2240;2241;2275;2276;2277;2278;2279;2280;2281;2282;2283;2284;2285;2286;2287;2426;2427;2428;2429;2430;2431;2432;2433;2436;2437;2438;2439;2440;2441;2442;2443;2497;2498;2499;2500;2501;2760;2761;2762;2763;2764;2765;2766;2767;2768;2769;2770;2771;2772;2773;3551;3552;3553;3554;3555;3556;3557;3558;3559;3560;3883;3884;3885;3965…	1756;1757;1758;1759;1760;1761;1803;1804;2122;2123;2124;2125;2126;2127;2128;2129;2130;2610;2611;2645;2646;2647;2648;2649;2650;2651;2652;2653;2654;2655;2656;2657;2809;2810;2811;2812;2813;2814;2815;2816;2819;2820;2821;2822;2823;2824;2825;2826;2882;2883;2884;2885;2886;3192;3193;3194;3195;3196;3197;3198;3199;3200;3201;3202;3203;3204;3205;4116;4117;4118;4119;4120;4121;4122;4123;4124;4125;4464;4465;4466…
sp|O76021|RL1D1_HUMAN	sp|O76021|RL1D1_HUMAN	3	3	3	>sp|O76021|RL1D1_HUMAN Ribosomal L1 domain-containing protein 1 OS=Homo sapiens OX=9606 GN=RSL1D1 PE=1 SV=3	1	3	3	3	3	1	1	3	1	1	3	1	1	8	8	8	54.972	490	490	0	25.282	8	2.4	2.4	1061100	446470	254790	359800	472800	0	0	3	1	1	5				96	415;429;4856	True;True;True	452;466;5285	1807;1852;19854;19855;19856	2146;2192;21613;21614;21615
sp|O94761|RECQ4_HUMAN	sp|O94761|RECQ4_HUMAN	11	11	11	>sp|O94761|RECQ4_HUMAN ATP-dependent DNA helicase Q4 OS=Homo sapiens OX=9606 GN=RECQL4 PE=1 SV=2	1	11	11	11	10	8	3	10	8	3	10	8	3	12	12	12	133.07	1208	1208	0	89.058	11.3	8	3.2	8311800	3442100	3533200	1336500	3516600	2718100	1713800	13	11	3	27				97	126;444;762;797;1909;2179;2843;3106;4122;4415;5051	True;True;True;True;True;True;True;True;True;True;True	135;481;834;871;2063;2351;3057;3335;4476;4799;5498	538;539;1908;3329;3330;3331;3332;3333;3488;3489;3490;3491;3492;7819;7820;8870;8871;11357;11358;11359;11360;12407;16792;18032;18033;18034;20641	723;724;2258;3839;3840;3841;3842;3843;4051;4052;4053;4054;4055;8634;8635;9754;9755;12345;12346;12347;12348;13503;18276;19640;19641;19642;22439
sp|O94832|MYO1D_HUMAN;sp|B0I1T2|MYO1G_HUMAN	sp|O94832|MYO1D_HUMAN	39;2	39;2	39;2	>sp|O94832|MYO1D_HUMAN Unconventional myosin-Id OS=Homo sapiens OX=9606 GN=MYO1D PE=1 SV=2	2	39	39	39	32	31	32	32	31	32	32	31	32	43.1	43.1	43.1	116.2	1006	1006;1018	0	323.31	36.4	33.7	35.3	138940000	33446000	48342000	57156000	44020000	41246000	36052000	49	52	62	163				98	30;63;458;478;514;769;795;800;801;1130;1340;1557;1627;1746;2006;2063;2206;2365;2508;3022;3046;3370;3656;3717;3758;3972;4101;4115;4202;4265;4334;4380;4427;4510;4664;4684;5099;5301;5513	True;True;True;True;True;True;True;True;True;True;True;True;True;True;True;True;True;True;True;True;True;True;True;True;True;True;True;True;True;True;True;True;True;True;True;True;True;True;True	32;68;497;518;557;842;869;874;875;1228;1457;1690;1764;1890;1891;2162;2222;2379;2554;2701;3245;3246;3270;3636;3637;3964;3965;4032;4074;4308;4454;4468;4560;4630;4704;4758;4812;4904;5073;5094;5550;5764;5765;5997	131;132;133;314;2020;2021;2022;2023;2110;2111;2112;2113;2264;2265;3355;3356;3357;3358;3359;3486;3499;3500;3501;3502;3503;3504;3505;3506;3507;3508;3509;4699;4700;4701;4702;5522;5523;5524;6356;6604;7099;7100;7101;7102;7103;8133;8134;8135;8136;8137;8138;8139;8420;8421;8422;8423;8424;8425;8426;8427;8953;8954;9639;9640;9641;9642;9643;9644;10208;12001;12002;12003;12004;12005;12006;12007;12093;12094;120…	136;137;138;495;2379;2380;2381;2382;2474;2475;2476;2477;2634;2635;3865;3866;3867;3868;3869;4049;4062;4063;4064;4065;4066;4067;4068;4069;4070;4071;4072;5335;5336;5337;5338;6174;6175;6176;7061;7315;7879;7880;7881;7882;7883;8951;8952;8953;8954;8955;8956;8957;9258;9259;9260;9261;9262;9263;9264;9265;9838;9839;10572;10573;10574;10575;10576;10577;11160;13030;13031;13032;13033;13034;13035;13036;13122;131…
sp|O94905|ERLN2_HUMAN	sp|O94905|ERLN2_HUMAN	2	2	1	>sp|O94905|ERLN2_HUMAN Erlin-2 OS=Homo sapiens OX=9606 GN=ERLIN2 PE=1 SV=1	1	2	2	1	2	2	1	2	2	1	1	1	0	7.1	7.1	3.5	37.839	339	339	0	16.773	7.1	7.1	3.5	1475700	354410	785810	335510	0	570810	0	2	2	1	5				99	2437;4905	True;True	2626;5343	9885;9886;9887;20075;20076	10824;10825;10826;21849;21850
sp|O94906|PRP6_HUMAN	sp|O94906|PRP6_HUMAN	4	4	4	>sp|O94906|PRP6_HUMAN Pre-mRNA-processing factor 6 OS=Homo sapiens OX=9606 GN=PRPF6 PE=1 SV=1	1	4	4	4	2	4	2	2	4	2	2	4	2	5.1	5.1	5.1	106.92	941	941	0	27.672	2.8	5.1	2.8	1566800	190050	816590	560150	290760	384280	247590	2	4	2	8				100	39;550;1204;3609	True;True;True;True	42;597;1311;3912	218;219;220;2452;2453;2454;4989;14539	399;400;401;2835;2836;2837;5630;15766
sp|O94927|HAUS5_HUMAN	sp|O94927|HAUS5_HUMAN	2	2	2	>sp|O94927|HAUS5_HUMAN HAUS augmin-like complex subunit 5 OS=Homo sapiens OX=9606 GN=HAUS5 PE=1 SV=2	1	2	2	2	1	1	1	1	1	1	1	1	1	3.2	3.2	3.2	71.682	633	633	0	12.312	1.4	1.7	1.7	387170	102120	203190	81866	0	0	93511	1	1	1	3				101	4362;4841	True;True	4736;5269	17740;17741;19806	19282;19283;21563
sp|O95071|UBR5_HUMAN	sp|O95071|UBR5_HUMAN	2	2	2	>sp|O95071|UBR5_HUMAN E3 ubiquitin-protein ligase UBR5 OS=Homo sapiens OX=9606 GN=UBR5 PE=1 SV=2	1	2	2	2	0	2	2	0	2	2	0	2	2	1.1	1.1	1.1	309.35	2799	2799	0	23.095	0	1.1	1.1	989260	0	420740	568510	0	278360	266330	0	2	2	4				102	1016;3690	True;True	1107;4003	4235;4236;14884;14885	4833;4834;16137;16138
sp|O95168|NDUB4_HUMAN	sp|O95168|NDUB4_HUMAN	2	2	2	>sp|O95168|NDUB4_HUMAN NADH dehydrogenase [ubiquinone] 1 beta subcomplex subunit 4 OS=Homo sapiens OX=9606 GN=NDUFB4 PE=1 SV=3	1	2	2	2	1	1	2	1	1	2	1	1	2	21.7	21.7	21.7	15.208	129	129	0	13.428	7.8	7.8	21.7	2217500	332070	682120	1203300	0	0	1133300	1	2	3	6				103	1782;4704	True;True	1927;5116	7289;7290;7291;7292;7293;19201	8079;8080;8081;8082;8083;20902
sp|O95235|KI20A_HUMAN	sp|O95235|KI20A_HUMAN	4	4	4	>sp|O95235|KI20A_HUMAN Kinesin-like protein KIF20A OS=Homo sapiens OX=9606 GN=KIF20A PE=1 SV=1	1	4	4	4	0	4	0	0	4	0	0	4	0	5.8	5.8	5.8	100.28	890	890	0	25.798	0	5.8	0	378580	0	378580	0	0	419010	0	0	4	0	4				104	968;2152;2157;5377	True;True;True;True	1057;2322;2327;5847	4070;8778;8797;21857	4666;9659;9679;23677
sp|O95347|SMC2_HUMAN	sp|O95347|SMC2_HUMAN	5	5	5	>sp|O95347|SMC2_HUMAN Structural maintenance of chromosomes protein 2 OS=Homo sapiens OX=9606 GN=SMC2 PE=1 SV=2	1	5	5	5	2	5	3	2	5	3	2	5	3	5.3	5.3	5.3	135.65	1197	1197	0	32.787	1.9	5.3	2.9	1968600	240040	1025800	702790	501570	630730	591570	2	5	3	10				105	238;807;2343;2466;4658	True;True;True;True;True	259;881;2524;2657;5067	1124;1125;1126;3524;9533;9534;10054;10055;19039;19040	1417;1418;1419;4087;10462;10463;11003;11004;20734;20735
sp|O95373|IPO7_HUMAN	sp|O95373|IPO7_HUMAN	2	2	2	>sp|O95373|IPO7_HUMAN Importin-7 OS=Homo sapiens OX=9606 GN=IPO7 PE=1 SV=1	1	2	2	2	1	1	2	1	1	2	1	1	2	2	2	2	119.52	1038	1038	0	14.104	1.2	1.2	2	368920	87204	70837	210870	0	0	116200	1	1	2	4				106	113;198	True;True	122;213	499;500;501;967	684;685;686;1259
sp|O95429|BAG4_HUMAN	sp|O95429|BAG4_HUMAN	3	3	3	>sp|O95429|BAG4_HUMAN BAG family molecular chaperone regulator 4 OS=Homo sapiens OX=9606 GN=BAG4 PE=1 SV=1	1	3	3	3	2	2	2	2	2	2	2	2	2	9.2	9.2	9.2	49.593	457	457	0	319.04	6.1	6.8	6.8	1587900	185190	913010	489720	0	485840	354780	4	4	3	11				107	467;1102;5271	True;True;True	507;1197;5734	2074;4595;4596;4597;4598;4599;4600;21456;21457;21458	2438;5228;5229;5230;5231;5232;5233;5234;23265;23266;23267
sp|O95503|CBX6_HUMAN	sp|O95503|CBX6_HUMAN	4	4	4	>sp|O95503|CBX6_HUMAN Chromobox protein homolog 6 OS=Homo sapiens OX=9606 GN=CBX6 PE=1 SV=1	1	4	4	4	4	4	3	4	4	3	4	4	3	15	15	15	43.898	412	412	0	44.917	15	15	11.7	4479100	1534100	1319200	1625800	1353000	1097900	1071600	5	4	3	12				108	80;994;1586;5561	True;True;True;True	86;1085;1722;6049	388;389;390;391;4151;4152;4153;6475;6476;6477;22688;22689	570;571;572;573;4748;4749;4750;7183;7184;7185;24642;24643
sp|O95573|ACSL3_HUMAN;sp|O60488|ACSL4_HUMAN	sp|O95573|ACSL3_HUMAN;sp|O60488|ACSL4_HUMAN	2;1	2;1	2;1	>sp|O95573|ACSL3_HUMAN Long-chain-fatty-acid--CoA ligase 3 OS=Homo sapiens OX=9606 GN=ACSL3 PE=1 SV=3;>sp|O60488|ACSL4_HUMAN Long-chain-fatty-acid--CoA ligase 4 OS=Homo sapiens OX=9606 GN=ACSL4 PE=1 SV=2	2	2	2	2	1	1	1	1	1	1	1	1	1	5.1	5.1	5.1	80.419	720	720;711	0	17.918	2.5	2.5	2.6	467930	280910	187020	0	0	274180	0	1	1	0	2				109	1928;3187	True;True	2082;3421	7867;12710;12711	8683;13825;13826
sp|O95619|YETS4_HUMAN	sp|O95619|YETS4_HUMAN	4	4	4	>sp|O95619|YETS4_HUMAN YEATS domain-containing protein 4 OS=Homo sapiens OX=9606 GN=YEATS4 PE=1 SV=1	1	4	4	4	2	3	3	2	3	3	2	3	3	18.1	18.1	18.1	26.499	227	227	0	43.488	9.3	14.1	13.2	3340500	236430	1876100	1228000	360810	1479300	1128200	3	4	4	11				110	1979;2780;3472;4781	True;True;True;True	2133;2989;2990;3762;5205	8007;11095;11096;11097;11098;11099;11100;13978;19562;19563;19564	8823;12067;12068;12069;12070;12071;12072;15187;21301;21302;21303
sp|O95757|HS74L_HUMAN	sp|O95757|HS74L_HUMAN	24	20	20	>sp|O95757|HS74L_HUMAN Heat shock 70 kDa protein 4L OS=Homo sapiens OX=9606 GN=HSPA4L PE=1 SV=3	1	24	20	20	22	21	18	18	17	15	18	17	15	40.3	34.2	34.2	94.511	839	839	0	290.68	37.4	36.1	30.9	40449000	10013000	15467000	14969000	12288000	11827000	10073000	25	23	22	70				111	448;483;659;921;1079;1170;1601;2226;2572;3017;3180;3314;3448;4012;4034;4196;4225;4251;4399;4490;4780;5114;5419;5491	True;True;False;True;True;True;False;True;True;False;True;False;True;True;True;True;True;True;True;True;True;True;True;True	486;487;523;715;1006;1174;1274;1737;2401;2768;3237;3238;3413;3555;3735;4351;4377;4554;4586;4615;4780;4882;5204;5565;5899;5973;5974	1931;1932;1933;1934;2126;2127;2902;2903;2904;2905;2906;2907;3908;3909;3910;4479;4480;4481;4482;4483;4860;4861;4862;6511;6512;6513;9049;9050;10398;10399;10400;10401;10402;11972;11973;11974;11975;11976;11977;11978;11979;11980;12684;13192;13193;13194;13857;13858;13859;13860;16237;16238;16300;16301;16302;17010;17011;17012;17013;17014;17199;17200;17201;17202;17309;17310;17311;17312;17313;17910;18306;1…	2281;2282;2283;2284;2490;2491;3350;3351;3352;3353;3354;3355;3356;4489;4490;4491;5091;5092;5093;5094;5095;5498;5499;5500;7219;7220;7221;9935;9936;11353;11354;11355;11356;11357;12999;13000;13001;13002;13003;13004;13005;13006;13007;13797;14324;14325;14326;15065;15066;15067;15068;17585;17586;17648;17649;17650;18498;18499;18500;18501;18502;18710;18711;18712;18713;18832;18833;18834;18835;18836;19464;19…
sp|O95785|WIZ_HUMAN	sp|O95785|WIZ_HUMAN	5	5	5	>sp|O95785|WIZ_HUMAN Protein Wiz OS=Homo sapiens OX=9606 GN=WIZ PE=1 SV=2	1	5	5	5	4	2	3	4	2	3	4	2	3	3.6	3.6	3.6	178.67	1651	1651	0	38.447	2.8	1.3	2.2	3012300	1473800	300280	1238200	1180100	0	1254100	3	2	3	8				112	1701;3775;4121;4754;4869	True;True;True;True;True	1844;4091;4475;5175;5302	6918;15201;15202;16790;16791;19472;19944;19945;19946	7695;16463;16464;18274;18275;21210;21717;21718;21719
sp|O95793|STAU1_HUMAN;sp|Q9NUL3|STAU2_HUMAN	sp|O95793|STAU1_HUMAN	4;1	4;1	4;1	>sp|O95793|STAU1_HUMAN Double-stranded RNA-binding protein Staufen homolog 1 OS=Homo sapiens OX=9606 GN=STAU1 PE=1 SV=2	2	4	4	4	1	2	2	1	2	2	1	2	2	7.8	7.8	7.8	63.182	577	577;570	0	26.295	2.3	4.2	3.3	860820	57083	314280	489450	0	304360	0	1	2	2	5				113	2636;3422;3423;5294	True;True;True;True	2837;3706;3707;5757	10616;13684;13685;13686;21541	11576;14833;14834;14835;23352
sp|O95816|BAG2_HUMAN	sp|O95816|BAG2_HUMAN	7	7	7	>sp|O95816|BAG2_HUMAN BAG family molecular chaperone regulator 2 OS=Homo sapiens OX=9606 GN=BAG2 PE=1 SV=1	1	7	7	7	3	5	5	3	5	5	3	5	5	37.4	37.4	37.4	23.772	211	211	0	116.08	16.6	25.1	28.9	50082000	5639400	25808000	18635000	7495500	12935000	13455000	6	7	8	21				114	865;970;1060;1507;2931;3619;4710	True;True;True;True;True;True;True	945;1059;1153;1636;3148;3923;5123	3752;3753;3754;4074;4404;4405;6201;6202;6203;6204;6205;6206;11695;11696;11697;11698;11699;11700;14564;19220	4327;4328;4329;4670;5016;5017;6905;6906;6907;6908;6909;6910;12709;12710;12711;12712;12713;12714;12715;15791;20921
sp|O95817|BAG3_HUMAN	sp|O95817|BAG3_HUMAN	3	3	3	>sp|O95817|BAG3_HUMAN BAG family molecular chaperone regulator 3 OS=Homo sapiens OX=9606 GN=BAG3 PE=1 SV=3	1	3	3	3	3	2	2	3	2	2	3	2	2	6.1	6.1	6.1	61.594	575	575	0	23.877	6.1	3.7	3.7	19453000	2776700	1464100	15213000	3844600	3541400	7316200	4	1	3	8				115	1100;4821;5258	True;True;True	1195;5249;5720	4590;4591;4592;19741;19742;19743;19744;19745;21407	5223;5224;5225;21496;21497;21498;21499;21500;23216
sp|O95831|AIFM1_HUMAN	sp|O95831|AIFM1_HUMAN	8	8	8	>sp|O95831|AIFM1_HUMAN Apoptosis-inducing factor 1, mitochondrial OS=Homo sapiens OX=9606 GN=AIFM1 PE=1 SV=1	1	8	8	8	6	6	8	6	6	8	6	6	8	16.5	16.5	16.5	66.9	613	613	0	116.5	13.5	13.5	16.5	21424000	4455900	6691000	10277000	5677200	5527100	5425300	8	8	12	28				116	28;252;611;1129;2441;2612;2776;5155	True;True;True;True;True;True;True;True	30;273;666;1227;2631;2811;2985;5607;5608	121;122;123;1157;1158;1159;1160;1161;1162;2742;2743;2744;2745;2746;2747;4696;4697;4698;9909;9910;9911;10533;10534;11087;21049;21050;21051;21052	123;124;125;1452;1453;1454;1455;1456;1457;3174;3175;3176;3177;3178;3179;5332;5333;5334;10849;10850;10851;11493;11494;12059;22857;22858;22859;22860
sp|O95835|LATS1_HUMAN;sp|Q9NRM7|LATS2_HUMAN	sp|O95835|LATS1_HUMAN	29;3	29;3	29;3	>sp|O95835|LATS1_HUMAN Serine/threonine-protein kinase LATS1 OS=Homo sapiens OX=9606 GN=LATS1 PE=1 SV=1	2	29	29	29	22	27	26	22	27	26	22	27	26	37.1	37.1	37.1	126.87	1130	1130;1088	0	323.31	28.8	34.5	32	258840000	58763000	80699000	119380000	75614000	65187000	75110000	48	52	67	167				117	388;488;1359;1364;1565;1914;1997;2027;2048;2427;2473;3185;3212;3354;3654;3785;3788;3807;3812;3839;3961;4052;4252;4344;4508;4654;5045;5552;5581	True;True;True;True;True;True;True;True;True;True;True;True;True;True;True;True;True;True;True;True;True;True;True;True;True;True;True;True;True	425;528;1478;1484;1485;1698;2068;2153;2185;2206;2616;2665;3419;3449;3615;3616;3962;4101;4102;4106;4126;4127;4132;4161;4296;4400;4616;4717;4718;4902;5063;5491;5492;6039;6040;6072	1697;1698;1699;1700;1701;1702;1703;2134;5652;5653;5654;5655;5673;5674;5675;5676;5677;5678;5679;5680;5681;5682;5683;5684;5685;5686;5687;5688;5689;6377;6378;6379;6380;6381;6382;6383;6384;6385;7830;7831;7832;7833;7834;8101;8102;8103;8104;8262;8263;8264;8265;8266;8267;8268;8269;8270;8271;8272;8273;8274;8275;8276;8335;8336;8337;8338;8339;8340;9843;9844;9845;10074;10075;10076;10077;10078;10079;10080;10…	2027;2028;2029;2030;2031;2032;2033;2034;2498;6322;6323;6324;6325;6343;6344;6345;6346;6347;6348;6349;6350;6351;6352;6353;6354;6355;6356;6357;6358;6359;7083;7084;7085;7086;7087;7088;7089;7090;7091;8645;8646;8647;8648;8649;8919;8920;8921;8922;9094;9095;9096;9097;9098;9099;9100;9101;9102;9103;9104;9105;9106;9107;9108;9109;9110;9111;9170;9171;9172;9173;9174;9175;10781;10782;10783;11023;11024;11025;110…
sp|O96000|NDUBA_HUMAN	sp|O96000|NDUBA_HUMAN	2	2	2	>sp|O96000|NDUBA_HUMAN NADH dehydrogenase [ubiquinone] 1 beta subcomplex subunit 10 OS=Homo sapiens OX=9606 GN=NDUFB10 PE=1 SV=3	1	2	2	2	1	1	2	1	1	2	1	1	2	14	14	14	20.776	172	172	0.0011834	11.433	8.1	8.1	14	1562500	368500	169940	1024100	0	0	634590	1	1	2	4				118	116;1248	True;True	125;1359	509;510;511;5182	694;695;696;5826
sp|O96019|ACL6A_HUMAN	sp|O96019|ACL6A_HUMAN	4	4	4	>sp|O96019|ACL6A_HUMAN Actin-like protein 6A OS=Homo sapiens OX=9606 GN=ACTL6A PE=1 SV=1	1	4	4	4	3	3	1	3	3	1	3	3	1	15.4	15.4	15.4	47.46	429	429	0	25.078	12.4	8.4	2.3	2269500	556100	862660	850700	853370	759800	0	3	3	1	7				119	2867;4367;4461;4934	True;True;True;True	3081;4741;4848;5372	11411;11412;11413;17749;18188;20163;20164	12400;12401;12402;19294;19803;21942;21943
sp|P00338|LDHA_HUMAN;sp|Q6ZMR3|LDH6A_HUMAN;sp|P07864|LDHC_HUMAN	sp|P00338|LDHA_HUMAN	4;1;1	3;0;0	3;0;0	>sp|P00338|LDHA_HUMAN L-lactate dehydrogenase A chain OS=Homo sapiens OX=9606 GN=LDHA PE=1 SV=2	3	4	3	3	2	2	3	2	1	3	2	1	3	12	8.4	8.4	36.688	332	332;332;332	0	18.53	5.7	6.3	8.4	2793000	605000	684590	1503400	696680	0	826940	2	2	3	7				120	764;3265;5077;5310	True;True;False;True	836;3504;5526;5775	3341;13014;13015;13016;13017;20718;21613;21614	3851;14133;14134;14135;14136;22516;23429;23430
sp|P00367|DHE3_HUMAN;sp|P49448|DHE4_HUMAN	sp|P00367|DHE3_HUMAN;sp|P49448|DHE4_HUMAN	13;10	13;10	13;10	>sp|P00367|DHE3_HUMAN Glutamate dehydrogenase 1, mitochondrial OS=Homo sapiens OX=9606 GN=GLUD1 PE=1 SV=2;>sp|P49448|DHE4_HUMAN Glutamate dehydrogenase 2, mitochondrial OS=Homo sapiens OX=9606 GN=GLUD2 PE=1 SV=2	2	13	13	13	8	9	6	8	9	6	8	9	6	29.7	29.7	29.7	61.397	558	558;558	0	148.85	18.5	21.1	13.3	20703000	5136400	7499200	8067900	5461300	6033400	5555800	12	14	10	36				121	228;470;484;556;1693;2246;3117;3416;3727;3815;3929;5524;5560	True;True;True;True;True;True;True;True;True;True;True;True;True	248;510;524;603;1834;1835;2423;3347;3699;4042;4135;4258;6011;6048	1091;2082;2083;2128;2465;2466;6866;6867;6868;6869;6870;6871;6872;6873;6874;9120;9121;9122;9123;9124;9125;12436;13644;13645;13646;13647;15013;15377;15900;22578;22579;22580;22581;22686;22687	1383;2446;2447;2492;2848;2849;7641;7642;7643;7644;7645;7646;7647;7648;7649;10015;10016;10017;10018;10019;10020;13532;13533;14793;14794;14795;14796;16271;16666;17214;24531;24532;24533;24534;24640;24641
sp|P00505|AATM_HUMAN	sp|P00505|AATM_HUMAN	2	2	2	>sp|P00505|AATM_HUMAN Aspartate aminotransferase, mitochondrial OS=Homo sapiens OX=9606 GN=GOT2 PE=1 SV=3	1	2	2	2	2	1	1	2	1	1	2	1	1	6	6	6	47.517	430	430	0	16.438	6	2.8	3.3	466790	112800	81654	272330	158660	0	0	2	1	1	4				122	1556;2100	True;True	1689;2266	6354;6355;8602;8603	7059;7060;9472;9473
sp|P01893|HLAH_HUMAN;sp|Q29963|1C06_HUMAN;sp|P10321|1C07_HUMAN;sp|P13747|HLAE_HUMAN;sp|Q95365|1B38_HUMAN;sp|Q31610|1B81_HUMAN;sp|Q29836|1B67_HUMAN;sp|Q29718|1B82_HUMAN;sp|P30486|1B48_HUMAN;sp|P30480|1B42_HUMAN;sp|P30475|1B39_HUMAN;sp|P30462|1B14_HUMAN;sp|P30460|1B08_HUMAN;sp|P18463|1B37_HUMAN;sp|P01889|1B07_HUMAN;sp|Q31612|1B73_HUMAN;sp|Q09160|1A80_HUMAN;sp|P30512|1A29_HUMAN;sp|P30459|1A74_HUMAN;…	sp|P01893|HLAH_HUMAN;sp|Q29963|1C06_HUMAN;sp|P10321|1C07_HUMAN;sp|P13747|HLAE_HUMAN;sp|Q95365|1B38_HUMAN;sp|Q31610|1B81_HUMAN;sp|Q29836|1B67_HUMAN;sp|Q29718|1B82_HUMAN;sp|P30486|1B48_HUMAN;sp|P30480|1B42_HUMAN;sp|P30475|1B39_HUMAN;sp|P30462|1B14_HUMAN;sp|P30460|1B08_HUMAN;sp|P18463|1B37_HUMAN;sp|P01889|1B07_HUMAN;sp|Q31612|1B73_HUMAN;sp|Q09160|1A80_HUMAN;sp|P30512|1A29_HUMAN;sp|P30459|1A74_HUMAN;…	2;2;2;1;1;1;1;1;1;1;1;1;1;1;1;1;1;1;1;1;1;1;1;1;1;1;1;1;1;1;1;1;1;1;1;1;1;1;1;1;1;1;1;1;1;1	2;2;2;1;1;1;1;1;1;1;1;1;1;1;1;1;1;1;1;1;1;1;1;1;1;1;1;1;1;1;1;1;1;1;1;1;1;1;1;1;1;1;1;1;1;1	2;2;2;1;1;1;1;1;1;1;1;1;1;1;1;1;1;1;1;1;1;1;1;1;1;1;1;1;1;1;1;1;1;1;1;1;1;1;1;1;1;1;1;1;1;1	>sp|P01893|HLAH_HUMAN Putative HLA class I histocompatibility antigen, alpha chain H OS=Homo sapiens OX=9606 GN=HLA-H PE=5 SV=3;>sp|Q29963|1C06_HUMAN HLA class I histocompatibility antigen, Cw-6 alpha chain OS=Homo sapiens OX=9606 GN=HLA-C PE=1 SV=2;>sp|P1	46	2	2	2	1	1	0	1	1	0	1	1	0	10.5	10.5	10.5	40.891	362	362;366;366;358;362;362;362;362;362;362;362;362;362;362;362;363;365;365;365;365;365;365;365;365;365;365;365;365;365;365;365;365;365;365;365;365;365;366;366;366;366;366;366;366;366;372	0	16.557	6.6	3.9	0	321120	179410	141710	0	179410	0	0	1	1	0	2				123	609;1413	True;True	664;1538	2735;5883	3167;6556
sp|P02786|TFR1_HUMAN	sp|P02786|TFR1_HUMAN	2	2	2	>sp|P02786|TFR1_HUMAN Transferrin receptor protein 1 OS=Homo sapiens OX=9606 GN=TFRC PE=1 SV=2	1	2	2	2	0	1	1	0	1	1	0	1	1	3.3	3.3	3.3	84.87	760	760	0	22.399	0	1.8	1.4	375520	0	280200	95320	0	150900	0	0	1	1	2				124	2637;2655	True;True	2838;2857	10617;10685	11577;11647
sp|P04075|ALDOA_HUMAN	sp|P04075|ALDOA_HUMAN	3	3	3	>sp|P04075|ALDOA_HUMAN Fructose-bisphosphate aldolase A OS=Homo sapiens OX=9606 GN=ALDOA PE=1 SV=2	1	3	3	3	1	1	3	1	1	3	1	1	3	11.5	11.5	11.5	39.42	364	364	0	38.785	3.6	3.6	11.5	2841700	482630	487190	1871900	0	0	1083400	1	1	3	5				125	1516;1750;3141	True;True;True	1645;1895;3372	6223;7114;12566;12567;12568	6928;7894;13679;13680;13681
sp|P04080|CYTB_HUMAN	sp|P04080|CYTB_HUMAN	4	4	4	>sp|P04080|CYTB_HUMAN Cystatin-B OS=Homo sapiens OX=9606 GN=CSTB PE=1 SV=2	1	4	4	4	3	3	4	3	3	4	3	3	4	45.9	45.9	45.9	11.139	98	98	0	48.363	33.7	35.7	45.9	5148600	1155600	852390	3140600	1883900	1022000	1862800	4	3	6	13				126	3845;4407;5017;5065	True;True;True;True	4167;4791;5461;5513	15476;15477;15478;15479;15480;15481;18009;18010;20485;20486;20671;20672;20673	16766;16767;16768;16769;16770;16771;19617;19618;22270;22271;22469;22470;22471
sp|P04264|K2C1_HUMAN;CON__P04264	sp|P04264|K2C1_HUMAN;CON__P04264	24;23	21;20	15;14	>sp|P04264|K2C1_HUMAN Keratin, type II cytoskeletal 1 OS=Homo sapiens OX=9606 GN=KRT1 PE=1 SV=6;>P04264 SWISS-PROT:P04264 Tax_Id=9606 Gene_Symbol=KRT1 Keratin, type II cytoskeletal 1	2	24	21	15	22	21	24	19	18	21	14	13	15	45.5	41.3	32.3	66.038	644	644;644	0	323.31	43.3	41.8	45.5	582130000	122020000	157160000	302960000	136670000	115030000	148940000	53	53	63	169			+	127	76;374;822;856;1425;1530;1703;2155;2696;3023;3399;3584;4003;4222;4267;4273;4283;4311;4641;4697;4726;5380;5426;5430	True;True;True;True;False;True;True;False;True;True;True;True;True;True;True;True;True;True;True;True;True;True;False;True	82;410;898;899;934;935;1551;1660;1846;2325;2899;3247;3676;3677;3884;3885;3886;4342;4583;4632;4638;4648;4679;5050;5108;5144;5850;5906;5910	369;370;371;372;373;374;1647;1648;1649;1650;1651;1652;3569;3570;3571;3572;3699;3700;3701;3702;3703;3704;3705;3706;3707;3708;5937;5938;5939;5940;5941;5942;5943;5944;5945;5946;5947;5948;5949;5950;5951;6261;6262;6263;6264;6265;6266;6267;6922;6923;6924;6925;6926;6927;6928;6929;6930;6931;6932;6933;6934;6935;6936;6937;6938;6939;8787;8788;8789;8790;8791;8792;8793;8794;8795;10813;12008;12009;12010;12011;…	551;552;553;554;555;556;1974;1975;1976;1977;1978;1979;4134;4135;4136;4137;4270;4271;4272;4273;4274;4275;4276;4277;4278;4279;6611;6612;6613;6614;6615;6616;6617;6618;6619;6620;6621;6622;6623;6624;6625;6966;6967;6968;6969;6970;6971;6972;7699;7700;7701;7702;7703;7704;7705;7706;7707;7708;7709;7710;7711;7712;7713;7714;7715;7716;9668;9669;9670;9671;9672;9673;9674;9675;9676;9677;11782;13037;13038;13039;1…
sp|P04406|G3P_HUMAN;sp|O14556|G3PT_HUMAN	sp|P04406|G3P_HUMAN	8;1	8;1	8;1	>sp|P04406|G3P_HUMAN Glyceraldehyde-3-phosphate dehydrogenase OS=Homo sapiens OX=9606 GN=GAPDH PE=1 SV=3	2	8	8	8	5	4	5	5	4	5	5	4	5	34	34	34	36.053	335	335;408	0	121.15	19.4	18.8	20.9	10294000	1850000	1926000	6518400	3830600	3329200	4342900	6	7	6	19				128	1590;2895;3220;3267;5055;5081;5243;5383	True;True;True;True;True;True;True;True	1726;3112;3457;3506;5502;5530;5705;5853	6483;11572;11573;11574;11575;11576;12845;13023;13024;13025;20650;20727;21367;21368;21369;21370;21371;21872;21873	7191;12584;12585;12586;12587;12588;13963;14142;14143;14144;22448;22525;23176;23177;23178;23179;23180;23692;23693
sp|P04843|RPN1_HUMAN	sp|P04843|RPN1_HUMAN	10	10	10	>sp|P04843|RPN1_HUMAN Dolichyl-diphosphooligosaccharide--protein glycosyltransferase subunit 1 OS=Homo sapiens OX=9606 GN=RPN1 PE=1 SV=1	1	10	10	10	6	8	9	6	8	9	6	8	9	20.3	20.3	20.3	68.569	607	607	0	146.05	12.7	15.2	17.8	10607000	2210600	3620700	4775700	2950700	2796700	2769000	7	9	10	26				129	287;328;1644;2136;2618;3525;4173;4660;4883;5296	True;True;True;True;True;True;True;True;True;True	309;358;1784;2305;2817;3819;4529;5069;5318;5759	1241;1242;1243;1244;1245;1246;1395;6722;6723;6724;8723;8724;10546;10547;14172;14173;14174;16948;16949;16950;19042;19043;19044;19997;21545;21546	1536;1537;1538;1539;1540;1541;1708;7486;7487;7488;9602;9603;11506;11507;15384;15385;15386;18434;18435;18436;20737;20738;20739;21771;23356;23357
sp|P04844|RPN2_HUMAN	sp|P04844|RPN2_HUMAN	5	5	5	>sp|P04844|RPN2_HUMAN Dolichyl-diphosphooligosaccharide--protein glycosyltransferase subunit 2 OS=Homo sapiens OX=9606 GN=RPN2 PE=1 SV=3	1	5	5	5	5	0	4	5	0	4	5	0	4	12.7	12.7	12.7	69.283	631	631	0	180.49	12.7	0	10.6	3231500	1257200	0	1974300	1117100	0	1046100	6	0	4	10				130	987;1350;3149;3611;4786	True;True;True;True;True	1078;1468;3381;3914;5210;5211	4133;4134;5613;5614;12599;12600;14541;19577;19578;19579	4730;4731;6282;6283;13712;13713;15768;21316;21317;21318
sp|P05023|AT1A1_HUMAN;sp|P13637|AT1A3_HUMAN	sp|P05023|AT1A1_HUMAN	22;10	22;10	12;2	>sp|P05023|AT1A1_HUMAN Sodium/potassium-transporting ATPase subunit alpha-1 OS=Homo sapiens OX=9606 GN=ATP1A1 PE=1 SV=1	2	22	22	12	14	15	16	14	15	16	10	7	8	28.1	28.1	15.4	112.89	1023	1023;1013	0	323.31	17.3	20.1	20.3	29029000	6613100	8040900	14375000	8570800	8179300	9516600	17	23	28	68				131	53;62;423;435;509;525;627;713;1923;2106;2499;2886;3037;3547;3586;3614;3668;3980;4354;4948;5087;5442	True;True;True;True;True;True;True;True;True;True;True;True;True;True;True;True;True;True;True;True;True;True	57;66;67;460;472;552;569;683;776;777;2077;2272;2691;3101;3261;3843;3889;3918;3980;4317;4728;5387;5536;5922	286;312;313;1834;1835;1836;1874;1875;1876;1877;2242;2243;2298;2299;2300;2301;2302;2798;3090;3091;3092;3093;3094;3095;3096;3097;3098;3099;3100;7860;7861;7862;8618;8619;10181;11493;11494;11495;11496;12053;12054;12055;12056;12057;12058;14278;14279;14461;14462;14463;14464;14554;14555;14815;14816;16133;16134;16135;17715;17716;17717;17718;20235;20236;20237;20738;20739;22153	467;493;494;2174;2175;2176;2214;2215;2216;2217;2612;2613;2668;2669;2670;2671;2672;3235;3540;3541;3542;3543;3544;3545;3546;3547;3548;3549;3550;8676;8677;8678;9488;9489;11133;12504;12505;12506;12507;13082;13083;13084;13085;13086;13087;15499;15500;15686;15687;15688;15689;15781;15782;16067;16068;17480;17481;17482;19257;19258;19259;19260;22014;22015;22016;22536;22537;23986
sp|P05141|ADT2_HUMAN	sp|P05141|ADT2_HUMAN	13	13	3	>sp|P05141|ADT2_HUMAN ADP/ATP translocase 2 OS=Homo sapiens OX=9606 GN=SLC25A5 PE=1 SV=7	1	13	13	3	10	13	12	10	13	12	3	3	3	41.6	41.6	12.8	32.852	298	298	0	202.48	34.2	41.6	39.3	1351800000	275990000	524100000	551750000	412450000	461040000	402850000	70	52	50	172				132	46;593;1179;1600;1749;1774;1804;1813;1897;2961;3383;3996;5452	True;True;True;True;True;True;True;True;True;True;True;True;True	49;647;1283;1736;1894;1919;1950;1960;2050;2051;3180;3654;4334;5932	247;248;249;250;251;252;253;254;255;256;257;258;2638;2639;2640;2641;2642;2643;2644;2645;2646;2647;2648;2649;2650;2651;2652;2653;2654;2655;2656;2657;2658;2659;2660;2661;2662;2663;2664;2665;2666;2667;2668;2669;2670;2671;2672;2673;2674;4889;4890;4891;4892;4893;4894;4895;4896;6503;6504;6505;6506;6507;6508;6509;6510;7111;7112;7113;7248;7249;7250;7251;7252;7253;7254;7255;7256;7257;7258;7259;7260;7360;7…	428;429;430;431;432;433;434;435;436;437;438;439;3044;3045;3046;3047;3048;3049;3050;3051;3052;3053;3054;3055;3056;3057;3058;3059;3060;3061;3062;3063;3064;3065;3066;3067;3068;3069;3070;3071;3072;3073;3074;3075;3076;3077;3078;3079;3080;3081;3082;3083;3084;3085;3086;3087;3088;3089;3090;3091;3092;3093;3094;3095;3096;3097;3098;3099;3100;3101;3102;3103;3104;3105;5528;5529;5530;5531;5532;5533;5534;5535;7…
sp|P05387|RLA2_HUMAN	sp|P05387|RLA2_HUMAN	6	6	5	>sp|P05387|RLA2_HUMAN 60S acidic ribosomal protein P2 OS=Homo sapiens OX=9606 GN=RPLP2 PE=1 SV=1	1	6	6	5	3	3	6	3	3	6	3	2	5	84.3	84.3	69.6	11.665	115	115	0	63.622	50.4	36.5	84.3	52308000	9617500	16100000	26590000	15733000	19503000	18961000	8	7	11	26				133	2299;2300;2547;2648;3524;5571	True;True;True;True;True;True	2479;2480;2742;2849;3818;6059	9402;9403;9404;9405;9406;9407;9408;9409;10328;10329;10645;10646;10647;10648;10649;14162;14163;14164;14165;14166;14167;14168;14169;14170;14171;22708	10327;10328;10329;10330;10331;10332;10333;10334;11283;11284;11605;11606;11607;11608;11609;15374;15375;15376;15377;15378;15379;15380;15381;15382;15383;24662
sp|P05388|RLA0_HUMAN;sp|Q8NHW5|RLA0L_HUMAN	sp|P05388|RLA0_HUMAN;sp|Q8NHW5|RLA0L_HUMAN	6;5	6;5	6;5	>sp|P05388|RLA0_HUMAN 60S acidic ribosomal protein P0 OS=Homo sapiens OX=9606 GN=RPLP0 PE=1 SV=1;>sp|Q8NHW5|RLA0L_HUMAN 60S acidic ribosomal protein P0-like OS=Homo sapiens OX=9606 GN=RPLP0P6 PE=5 SV=1	2	6	6	6	6	5	6	6	5	6	6	5	6	24	24	24	34.273	317	317;317	0	73.777	24	20.2	24	56870000	11194000	18038000	27638000	14456000	18039000	17162000	12	12	16	40				134	139;476;1730;1817;2270;4782	True;True;True;True;True;True	149;516;1874;1965;2447;5206	640;641;642;643;644;645;646;647;648;649;650;2103;2104;2105;2106;2107;2108;7032;7033;7034;7035;7036;7422;7423;7424;7425;7426;7427;7428;9240;9241;9242;9243;9244;9245;9246;9247;9248;19565;19566	852;853;854;855;856;857;858;859;860;861;862;2467;2468;2469;2470;2471;2472;7810;7811;7812;7813;7814;8212;8213;8214;8215;8216;8217;8218;10149;10150;10151;10152;10153;10154;10155;10156;10157;21304;21305
sp|P05783|K1C18_HUMAN	sp|P05783|K1C18_HUMAN	4	2	2	>sp|P05783|K1C18_HUMAN Keratin, type I cytoskeletal 18 OS=Homo sapiens OX=9606 GN=KRT18 PE=1 SV=2	1	4	2	2	0	2	2	0	1	1	0	1	1	15.6	11.9	11.9	48.057	430	430	0	15.956	0	7.9	7.7	191690	0	64914	126780	0	0	144810	0	1	1	2				135	1710;2510;2587;2924	True;False;False;True	1854;2703;2784;3141	6959;10211;10454;11678	7736;11163;11409;12692
sp|P06454|PTMA_HUMAN	sp|P06454|PTMA_HUMAN	2	2	2	>sp|P06454|PTMA_HUMAN Prothymosin alpha OS=Homo sapiens OX=9606 GN=PTMA PE=1 SV=2	1	2	2	2	2	2	2	2	2	2	2	2	2	20.7	20.7	20.7	12.203	111	111	0	69.58	20.7	20.7	20.7	11022000	2979900	3295500	4746900	3011100	1758300	1996700	2	2	2	6				136	11;1263	True;True	12;1375	39;40;41;5219;5220;5221	39;40;41;5863;5864;5865
sp|P06493|CDK1_HUMAN;sp|Q00535|CDK5_HUMAN;sp|P24941|CDK2_HUMAN;sp|P11802|CDK4_HUMAN;sp|Q00526|CDK3_HUMAN;sp|Q00534|CDK6_HUMAN;sp|P50750|CDK9_HUMAN;sp|Q96Q40|CDK15_HUMAN;sp|O94921|CDK14_HUMAN;sp|Q07002|CDK18_HUMAN;sp|Q00536|CDK16_HUMAN;sp|Q00537|CDK17_HUMAN;sp|Q9NYV4|CDK12_HUMAN;sp|Q14004|CDK13_HUMAN	sp|P06493|CDK1_HUMAN	7;1;1;1;1;1;1;1;1;1;1;1;1;1	7;1;1;1;1;1;1;1;1;1;1;1;1;1	7;1;1;1;1;1;1;1;1;1;1;1;1;1	>sp|P06493|CDK1_HUMAN Cyclin-dependent kinase 1 OS=Homo sapiens OX=9606 GN=CDK1 PE=1 SV=3	14	7	7	7	4	5	4	4	5	4	4	5	4	26.6	26.6	26.6	34.095	297	297;292;298;303;305;326;372;435;469;474;496;523;1490;1512	0	45.566	16.2	15.8	16.2	5782400	1252100	1620300	2909900	1470900	1353300	1899200	3	4	3	10				137	2054;2567;2595;2746;3324;3822;4359	True;True;True;True;True;True;True	2212;2763;2792;2955;3570;4143;4733	8383;10384;10474;10475;10476;10993;10994;10995;13242;15398;17735;17736;17737	9221;11339;11429;11430;11431;11963;11964;11965;14379;16687;19277;19278;19279
sp|P06576|ATPB_HUMAN	sp|P06576|ATPB_HUMAN	16	16	16	>sp|P06576|ATPB_HUMAN ATP synthase subunit beta, mitochondrial OS=Homo sapiens OX=9606 GN=ATP5F1B PE=1 SV=3	1	16	16	16	14	12	14	14	12	14	14	12	14	42.7	42.7	42.7	56.559	529	529	0	233.57	37.4	31.2	37.6	44921000	8974100	14847000	21100000	11452000	17109000	15166000	21	17	23	61				138	189;1025;1445;1538;2217;2349;2357;2404;2409;3270;4649;4848;4896;4897;5124;5324	True;True;True;True;True;True;True;True;True;True;True;True;True;True;True;True	204;1116;1571;1670;2391;2531;2541;2542;2594;2599;3509;5058;5276;5277;5332;5333;5334;5575;5792	942;943;944;945;946;4261;4262;4263;4264;6011;6306;6307;6308;6309;6310;6311;6312;9018;9019;9020;9021;9549;9550;9551;9552;9553;9585;9586;9587;9588;9589;9590;9591;9784;9785;9798;9799;9800;9801;9802;13029;13030;13031;13032;13033;13034;19000;19001;19002;19003;19004;19005;19836;19837;20034;20035;20036;20037;20038;20039;20040;20041;20042;20043;20896;21672;21673	1234;1235;1236;1237;1238;4859;4860;4861;4862;6686;7011;7012;7013;7014;7015;7016;7017;9904;9905;9906;9907;10480;10481;10482;10483;10484;10518;10519;10520;10521;10522;10523;10524;10722;10723;10736;10737;10738;10739;10740;14148;14149;14150;14151;14152;14153;20687;20688;20689;20690;20691;20692;21593;21594;21808;21809;21810;21811;21812;21813;21814;21815;21816;21817;22695;23488;23489
sp|P06733|ENOA_HUMAN;sp|P13929|ENOB_HUMAN;sp|P09104|ENOG_HUMAN	sp|P06733|ENOA_HUMAN	5;2;2	5;2;2	5;2;2	>sp|P06733|ENOA_HUMAN Alpha-enolase OS=Homo sapiens OX=9606 GN=ENO1 PE=1 SV=2	3	5	5	5	3	4	3	3	4	3	3	4	3	14.1	14.1	14.1	47.168	434	434;434;434	0	261.21	8.5	11.8	8.5	7019300	1454700	1425200	4139400	1843800	2125100	3379000	5	4	6	15				139	44;2196;5220;5421;5477	True;True;True;True;True	47;2368;5680;5901;5959	239;8912;8913;8914;8915;21285;21286;21287;21288;22091;22305;22306;22307;22308;22309	420;9796;9797;9798;9799;23094;23095;23096;23097;23922;24230;24231;24232;24233;24234
sp|P06744|G6PI_HUMAN;CON__Q3ZBD7	sp|P06744|G6PI_HUMAN;CON__Q3ZBD7	4;3	4;3	4;3	>sp|P06744|G6PI_HUMAN Glucose-6-phosphate isomerase OS=Homo sapiens OX=9606 GN=GPI PE=1 SV=4;>Q3ZBD7 SWISS-PROT:Q3ZBD7 (Bos taurus) Glucose-6-phosphate isomerase	2	4	4	4	0	2	2	0	2	2	0	2	2	9.9	9.9	9.9	63.146	558	558;557	0	30.083	0	4.1	5.7	1144900	0	592910	551980	0	0	358770	0	2	2	4			+	140	445;4613;4672;5002	True;True;True;True	482;5020;5082;5445	1909;18852;19094;20428	2259;20528;20791;22211
sp|P06748|NPM_HUMAN	sp|P06748|NPM_HUMAN	6	6	6	>sp|P06748|NPM_HUMAN Nucleophosmin OS=Homo sapiens OX=9606 GN=NPM1 PE=1 SV=2	1	6	6	6	5	5	5	5	5	5	5	5	5	27.9	27.9	27.9	32.575	294	294	0	114.37	21.4	20.7	21.4	74706000	13572000	22065000	39068000	14539000	16060000	20300000	9	12	9	30				141	579;1412;1850;3408;3409;4946	True;True;True;True;True;True	628;1537;1999;3688;3689;3690;3691;5385	2538;5878;5879;5880;5881;5882;7561;7562;7563;13604;13605;13606;13607;13608;13609;13610;13611;13612;13613;13614;13615;13616;13617;13618;13619;13620;20229;20230;20231	2924;6551;6552;6553;6554;6555;8363;8364;8365;14752;14753;14754;14755;14756;14757;14758;14759;14760;14761;14762;14763;14764;14765;14766;14767;14768;14769;22008;22009;22010
sp|P06753|TPM3_HUMAN;sp|P67936|TPM4_HUMAN;sp|P09493|TPM1_HUMAN;sp|P07951|TPM2_HUMAN;CON__Q3SX28	sp|P06753|TPM3_HUMAN;sp|P67936|TPM4_HUMAN;sp|P09493|TPM1_HUMAN;sp|P07951|TPM2_HUMAN;CON__Q3SX28	2;1;1;1;1	2;1;1;1;1	2;1;1;1;1	>sp|P06753|TPM3_HUMAN Tropomyosin alpha-3 chain OS=Homo sapiens OX=9606 GN=TPM3 PE=1 SV=2;>sp|P67936|TPM4_HUMAN Tropomyosin alpha-4 chain OS=Homo sapiens OX=9606 GN=TPM4 PE=1 SV=3;>sp|P09493|TPM1_HUMAN Tropomyosin alpha-1 chain OS=Homo sapiens OX=9606 GN=T	5	2	2	2	1	1	2	1	1	2	1	1	2	8.1	8.1	8.1	32.95	285	285;248;284;284;284	0	13.15	3.5	3.5	8.1	2660200	530120	692750	1437300	0	0	609040	1	1	2	4			+	142	6;2422	True;True	7;2611	28;9830;9831;9832	28;10768;10769;10770
sp|P07195|LDHB_HUMAN	sp|P07195|LDHB_HUMAN	7	7	6	>sp|P07195|LDHB_HUMAN L-lactate dehydrogenase B chain OS=Homo sapiens OX=9606 GN=LDHB PE=1 SV=2	1	7	7	6	3	5	5	3	5	5	3	4	5	25.1	25.1	21.6	36.638	334	334	0	44.984	10.2	17.4	18.3	6130300	1097800	2028100	3004400	1853900	1431800	2068900	3	5	6	14				143	1661;1798;2520;2868;3420;4135;5077	True;True;True;True;True;True;True	1802;1944;2715;3082;3704;4489;5526	6780;7343;7344;7345;10253;10254;11414;11415;11416;11417;13682;16827;16828;20718	7555;8133;8134;8135;11207;11208;12403;12404;12405;12406;14831;18313;18314;22516
sp|P07237|PDIA1_HUMAN	sp|P07237|PDIA1_HUMAN	3	3	3	>sp|P07237|PDIA1_HUMAN Protein disulfide-isomerase OS=Homo sapiens OX=9606 GN=P4HB PE=1 SV=3	1	3	3	3	0	1	2	0	1	2	0	1	2	5.9	5.9	5.9	57.116	508	508	0	17.091	0	2.4	3.5	1308000	0	672570	635410	0	0	413770	0	1	2	3				144	1152;3337;3491	True;True;True	1256;3589;3782	4797;13290;14041	5435;14428;15251
sp|P07355|ANXA2_HUMAN;sp|A6NMY6|AXA2L_HUMAN	sp|P07355|ANXA2_HUMAN;sp|A6NMY6|AXA2L_HUMAN	2;1	2;1	2;1	>sp|P07355|ANXA2_HUMAN Annexin A2 OS=Homo sapiens OX=9606 GN=ANXA2 PE=1 SV=2;>sp|A6NMY6|AXA2L_HUMAN Putative annexin A2-like protein OS=Homo sapiens OX=9606 GN=ANXA2P2 PE=5 SV=2	2	2	2	2	0	1	1	0	1	1	0	1	1	8	8	8	38.604	339	339;339	0	14.079	0	5	2.9	694680	0	64926	629750	0	0	266850	0	1	1	2				145	83;4732	True;True	89;5150	397;19347	579;21055
sp|P07437|TBB5_HUMAN	sp|P07437|TBB5_HUMAN	19	5	4	>sp|P07437|TBB5_HUMAN Tubulin beta chain OS=Homo sapiens OX=9606 GN=TUBB PE=1 SV=2	1	19	5	4	19	14	16	5	3	4	4	2	3	59.5	19.4	16	49.67	444	444	0	262.46	59.5	38.7	47.5	335660000	100470000	104300000	130890000	128850000	82433000	78102000	26	22	29	77				146	206;291;1245;1483;1560;1737;2356;2438;2462;2656;2853;3240;3329;3582;3663;3756;4230;4536;5508	True;True;False;False;True;False;False;False;True;False;False;False;True;False;False;False;False;False;False	223;224;316;1352;1353;1611;1693;1881;2539;2540;2627;2628;2653;2858;2859;3067;3477;3478;3576;3577;3880;3881;3882;3975;4072;4591;4933;5992	988;989;990;991;992;993;994;995;996;997;998;999;1000;1001;1002;1003;1004;1005;1006;1007;1008;1009;1010;1011;1273;1274;1275;1276;1277;1278;1279;1280;1281;1282;1283;1284;1285;1286;1287;1288;1289;1290;1291;5130;5131;5132;5133;5134;5135;5136;5137;5138;5139;5140;5141;5142;5143;5144;5145;5146;5147;5148;5149;5150;6136;6137;6138;6139;6140;6141;6142;6143;6144;6145;6365;7060;7061;7062;7063;7064;7065;7066;7…	1280;1281;1282;1283;1284;1285;1286;1287;1288;1289;1290;1291;1292;1293;1294;1295;1296;1297;1298;1299;1300;1301;1302;1303;1571;1572;1573;1574;1575;1576;1577;1578;1579;1580;1581;1582;1583;1584;1585;1586;1587;1588;1589;1590;1591;1592;1593;1594;1595;1596;1597;1598;1599;1600;1601;1602;1603;1604;5771;5772;5773;5774;5775;5776;5777;5778;5779;5780;5781;5782;5783;5784;5785;5786;5787;5788;5789;5790;5791;5792…
sp|P07737|PROF1_HUMAN	sp|P07737|PROF1_HUMAN	2	2	2	>sp|P07737|PROF1_HUMAN Profilin-1 OS=Homo sapiens OX=9606 GN=PFN1 PE=1 SV=2	1	2	2	2	1	1	1	1	1	1	1	1	1	21.4	21.4	21.4	15.054	140	140	0.0011876	11.479	11.4	10	11.4	312090	74838	134830	102420	0	0	56438	1	1	1	3				147	4460;4616	True;True	4847;5023	18187;18859;18860	19802;20535;20536
sp|P07814|SYEP_HUMAN	sp|P07814|SYEP_HUMAN	25	25	24	>sp|P07814|SYEP_HUMAN Bifunctional glutamate/proline--tRNA ligase OS=Homo sapiens OX=9606 GN=EPRS PE=1 SV=5	1	25	25	24	16	19	18	16	19	18	16	19	17	21.2	21.2	20.6	170.59	1512	1512	0	244.74	14.2	17.1	16.2	44302000	10403000	12785000	21113000	12735000	9524000	10976000	20	25	22	67				148	210;465;589;758;977;1208;1252;1320;1807;2367;2546;2551;3041;3049;3192;3242;3347;3626;3649;3787;3817;4327;4586;4632;4915	True;True;True;True;True;True;True;True;True;True;True;True;True;True;True;True;True;True;True;True;True;True;True;True;True	228;505;643;830;1067;1315;1363;1434;1954;2556;2741;2746;3265;3273;3426;3480;3605;3930;3954;4105;4137;4696;4989;5040;5353	1022;2068;2069;2070;2620;3317;3318;4095;4994;4995;4996;4997;4998;5195;5196;5197;5433;7370;9646;9647;9648;9649;9650;10325;10326;10327;10340;10341;10342;12077;12078;12079;12080;12081;12082;12108;12109;12110;12727;12909;12910;12911;13332;14583;14584;14585;14715;14716;14717;15287;15382;15383;17626;17627;17628;18742;18743;18744;18918;18919;20111;20112;20113;20114;20115	1314;2432;2433;2434;3021;3826;3827;4691;5635;5636;5637;5638;5639;5839;5840;5841;6081;8160;10579;10580;10581;10582;10583;11280;11281;11282;11295;11296;11297;13106;13107;13108;13109;13110;13111;13138;13139;13140;13843;14028;14029;14030;14471;15810;15811;15812;15965;15966;15967;15968;16574;16575;16671;16672;19167;19168;19169;20412;20413;20414;20596;20597;21890;21891;21892;21893;21894
sp|P07900|HS90A_HUMAN;sp|Q14568|HS902_HUMAN;sp|Q58FG0|HS905_HUMAN;sp|Q92538|GBF1_HUMAN	sp|P07900|HS90A_HUMAN	21;5;2;1	12;2;1;0	12;2;1;0	>sp|P07900|HS90A_HUMAN Heat shock protein HSP 90-alpha OS=Homo sapiens OX=9606 GN=HSP90AA1 PE=1 SV=5	4	21	12	12	14	17	20	10	10	11	10	10	11	32.9	21.3	21.3	84.659	732	732;343;334;1859	0	323.31	25.3	26.4	30.1	63614000	12958000	22637000	28019000	15793000	18135000	18427000	15	16	16	47				149	64;264;332;491;777;930;1094;1099;1213;1353;1940;1992;2019;2073;2825;3166;3605;4318;5084;5444;5470	False;True;True;True;True;False;True;True;True;False;False;True;True;True;True;False;True;False;False;False;False	69;285;362;531;850;1017;1189;1194;1321;1472;2094;2147;2177;2238;3038;3399;3908;4687;5533;5924;5952	315;316;317;318;319;320;321;322;323;324;1192;1193;1194;1412;1413;1414;1415;1416;1417;2143;2144;2145;3403;3404;3405;3406;3407;3954;3955;4571;4572;4573;4586;4587;4588;4589;5015;5016;5017;5018;5019;5020;5635;5636;7892;7893;7894;7895;7896;7897;7898;8079;8215;8216;8217;8218;8219;8220;8221;8222;8223;8503;8504;11279;11280;11281;11282;11283;11284;11285;12643;14524;14525;14526;14527;14528;17598;17599;1760…	496;497;498;499;500;501;502;503;504;505;1487;1488;1489;1725;1726;1727;1728;1729;1730;2508;2509;2510;3913;3914;3915;3916;3917;4543;4544;5204;5205;5206;5219;5220;5221;5222;5656;5657;5658;5659;5660;5661;6305;6306;8708;8709;8710;8711;8712;8713;8714;8896;9038;9039;9040;9041;9042;9043;9044;9045;9046;9343;9344;12267;12268;12269;12270;12271;12272;12273;13756;15749;15750;15751;15752;15753;19139;19140;1914…
sp|P07910|HNRPC_HUMAN;sp|P0DMR1|HNRC4_HUMAN;sp|O60812|HNRC1_HUMAN;sp|B7ZW38|HNRC3_HUMAN;sp|B2RXH8|HNRC2_HUMAN	sp|P07910|HNRPC_HUMAN;sp|P0DMR1|HNRC4_HUMAN;sp|O60812|HNRC1_HUMAN;sp|B7ZW38|HNRC3_HUMAN;sp|B2RXH8|HNRC2_HUMAN	7;4;4;4;4	7;4;4;4;4	7;4;4;4;4	>sp|P07910|HNRPC_HUMAN Heterogeneous nuclear ribonucleoproteins C1/C2 OS=Homo sapiens OX=9606 GN=HNRNPC PE=1 SV=4;>sp|P0DMR1|HNRC4_HUMAN Heterogeneous nuclear ribonucleoprotein C-like 4 OS=Homo sapiens OX=9606 GN=HNRNPCL4 PE=3 SV=1;>sp|O60812|HNRC1_HUMAN H	5	7	7	7	6	5	5	6	5	5	6	5	5	24.5	24.5	24.5	33.67	306	306;293;293;293;293	0	62.477	19.3	17.6	16.3	16617000	2796300	6257600	7563400	3134600	4696600	3670900	7	8	8	23				150	1611;1613;1672;3365;4169;4954;5008	True;True;True;True;True;True;True	1747;1749;1813;3630;4525;5393;5452	6552;6553;6554;6556;6557;6558;6559;6560;6805;6806;6807;6808;6809;13411;16943;20256;20257;20258;20259;20260;20261;20460;20461	7260;7261;7262;7263;7265;7266;7267;7268;7269;7580;7581;7582;7583;7584;14555;18429;22035;22036;22037;22038;22039;22040;22243;22244
sp|P08195|4F2_HUMAN	sp|P08195|4F2_HUMAN	4	4	4	>sp|P08195|4F2_HUMAN 4F2 cell-surface antigen heavy chain OS=Homo sapiens OX=9606 GN=SLC3A2 PE=1 SV=3	1	4	4	4	2	2	3	2	2	3	2	2	3	8.7	8.7	8.7	67.993	630	630	0	39.541	5.1	4.4	5.7	1753100	58535	477550	1217000	0	0	716640	2	3	2	7				151	1801;1866;2202;4888	True;True;True;True	1947;2017;2374;5323	7352;7353;7645;8928;8929;8930;20007;20008	8142;8143;8453;9812;9813;9814;21781;21782
sp|P08237|PFKAM_HUMAN	sp|P08237|PFKAM_HUMAN	8	7	7	>sp|P08237|PFKAM_HUMAN ATP-dependent 6-phosphofructokinase, muscle type OS=Homo sapiens OX=9606 GN=PFKM PE=1 SV=2	1	8	7	7	5	3	4	5	2	4	5	2	4	13.3	12.2	12.2	85.182	780	780	0	44.34	9.7	4.1	5.4	2343500	691170	500220	1152100	752690	1088500	951260	5	3	5	13				152	2171;2218;2351;4198;4234;4615;5035;5196	True;True;True;True;True;False;True;True	2342;2392;2533;4556;4596;5022;5479;5651	8841;8842;8843;9022;9023;9558;17016;17225;18857;18858;20547;20548;20549;20550;21186	9724;9725;9726;9908;9909;10489;18504;18736;20533;20534;22337;22338;22339;22340;22994
sp|P08238|HS90B_HUMAN;sp|Q58FF7|H90B3_HUMAN	sp|P08238|HS90B_HUMAN	23;7	23;7	11;3	>sp|P08238|HS90B_HUMAN Heat shock protein HSP 90-beta OS=Homo sapiens OX=9606 GN=HSP90AB1 PE=1 SV=4	2	23	23	11	15	19	20	15	19	20	9	9	9	36.2	36.2	19.5	83.263	724	724;597	0	323.31	25.7	32.2	31.1	170560000	30854000	59191000	80512000	46330000	45611000	44251000	31	38	37	106				153	64;263;331;490;930;1098;1202;1353;1682;1940;2018;2137;2148;2826;3166;3606;4272;4318;4718;5084;5444;5468;5470	True;True;True;True;True;True;True;True;True;True;True;True;True;True;True;True;True;True;True;True;True;True;True	69;284;361;530;1017;1193;1309;1472;1823;2094;2176;2306;2317;2318;3039;3399;3909;4637;4687;5132;5133;5533;5924;5949;5950;5952	315;316;317;318;319;320;321;322;323;324;1190;1191;1404;1405;1406;1407;1408;1409;1410;1411;2140;2141;2142;3954;3955;4581;4582;4583;4584;4585;4981;4982;4983;4984;4985;5635;5636;6832;6833;6834;6835;7892;7893;7894;7895;7896;7897;7898;8209;8210;8211;8212;8213;8214;8725;8764;8765;8766;8767;8768;8769;11286;11287;11288;11289;11290;12643;14529;14530;14531;17435;17598;17599;17600;17601;17602;17603;17604;17…	496;497;498;499;500;501;502;503;504;505;1485;1486;1717;1718;1719;1720;1721;1722;1723;1724;2505;2506;2507;4543;4544;5214;5215;5216;5217;5218;5622;5623;5624;5625;5626;6305;6306;7607;7608;7609;7610;8708;8709;8710;8711;8712;8713;8714;9032;9033;9034;9035;9036;9037;9604;9645;9646;9647;9648;9649;9650;12274;12275;12276;12277;12278;13756;15754;15755;15756;15757;18976;19139;19140;19141;19142;19143;19144;19…
sp|P08243|ASNS_HUMAN	sp|P08243|ASNS_HUMAN	4	4	4	>sp|P08243|ASNS_HUMAN Asparagine synthetase [glutamine-hydrolyzing] OS=Homo sapiens OX=9606 GN=ASNS PE=1 SV=4	1	4	4	4	1	2	3	1	2	3	1	2	3	9.3	9.3	9.3	64.369	561	561	0	23.08	1.6	5.3	5.5	2781700	117580	1973200	690980	0	0	676530	1	2	3	6				154	1133;2310;2332;2659	True;True;True;True	1231;2490;2513;2862	4705;4706;4707;9441;9503;10700	5341;5342;5343;10368;10432;11667
sp|P08559|ODPA_HUMAN	sp|P08559|ODPA_HUMAN	2	2	2	>sp|P08559|ODPA_HUMAN Pyruvate dehydrogenase E1 component subunit alpha, somatic form, mitochondrial OS=Homo sapiens OX=9606 GN=PDHA1 PE=1 SV=3	1	2	2	2	1	2	2	1	2	2	1	2	2	5.6	5.6	5.6	43.295	390	390	0	13.706	3.3	5.6	5.6	1577400	137280	557630	882520	0	485650	537360	1	2	3	6				155	1058;2718	True;True	1151;2924	4392;4393;4394;10896;10897;10898	5004;5005;5006;11866;11867;11868
sp|P08670|VIME_HUMAN;sp|P17661|DESM_HUMAN;sp|P14136|GFAP_HUMAN;CON__Q61726;sp|O43790|KRT86_HUMAN;CON__O43790;sp|P78385|KRT83_HUMAN;CON__Q6NT21;CON__P78385;sp|Q16352|AINX_HUMAN;sp|Q14533|KRT81_HUMAN;CON__Q14533;sp|P78386|KRT85_HUMAN;CON__P78386;sp|P07196|NFL_HUMAN;sp|P07197|NFM_HUMAN	sp|P08670|VIME_HUMAN	25;3;1;1;1;1;1;1;1;1;1;1;1;1;1;1	25;3;1;1;1;1;1;1;1;1;1;1;1;1;1;1	21;1;0;0;0;0;0;0;0;0;0;0;0;0;0;0	>sp|P08670|VIME_HUMAN Vimentin OS=Homo sapiens OX=9606 GN=VIM PE=1 SV=4	16	25	25	21	24	22	22	24	22	22	20	19	18	50.6	50.6	43.3	53.651	466	466;470;432;479;486;486;493;493;493;499;505;505;507;507;543;916	0	323.31	47.6	46.4	45.5	553750000	138030000	146200000	269520000	145710000	117730000	137110000	55	41	63	159				156	629;721;942;1231;1277;1287;1299;1424;2317;2580;2803;2928;3104;3108;3348;3565;3962;4054;4078;4087;4130;4326;4870;4975;4986	True;True;True;True;True;True;True;True;True;True;True;True;True;True;True;True;True;True;True;True;True;True;True;True;True	685;789;790;1030;1338;1389;1399;1411;1550;2497;2777;3015;3145;3332;3333;3337;3606;3607;3862;4297;4402;4428;4438;4484;4695;5303;5417;5428	2800;2801;2802;2803;2804;2805;3148;3149;3150;3151;3152;3153;3154;3155;3989;3990;3991;3992;3993;5084;5085;5086;5087;5088;5089;5254;5255;5256;5257;5258;5259;5260;5261;5292;5293;5294;5295;5296;5297;5298;5299;5300;5301;5302;5303;5338;5339;5340;5341;5342;5933;5934;5935;5936;9458;9459;9460;9461;9462;9463;9464;9465;9466;9467;9468;10429;10430;10431;10432;10433;10434;10435;10436;10437;10438;10439;10440;11…	3237;3238;3239;3240;3241;3242;3623;3624;3625;3626;3627;3628;3629;3630;3631;4579;4580;4581;4582;4583;5725;5726;5727;5728;5729;5730;5898;5899;5900;5901;5902;5903;5904;5905;5937;5938;5939;5940;5941;5942;5943;5944;5945;5946;5947;5948;5983;5984;5985;5986;5987;6607;6608;6609;6610;10386;10387;10388;10389;10390;10391;10392;10393;10394;10395;10396;11384;11385;11386;11387;11388;11389;11390;11391;11392;1139…
sp|P08708|RS17_HUMAN	sp|P08708|RS17_HUMAN	4	4	4	>sp|P08708|RS17_HUMAN 40S ribosomal protein S17 OS=Homo sapiens OX=9606 GN=RPS17 PE=1 SV=2	1	4	4	4	2	3	3	2	3	3	2	3	3	38.5	38.5	38.5	15.55	135	135	0	29.456	23	22.2	22.2	19877000	3636800	5618500	10622000	0	4038800	7149700	3	7	6	16				157	2108;2834;2917;4921	True;True;True;True	2274;2275;3047;3134;5359	8626;8627;8628;8629;8630;8631;11313;11314;11315;11316;11317;11658;20124;20125;20126;20127	9497;9498;9499;9500;9501;9502;12301;12302;12303;12304;12305;12672;21903;21904;21905;21906
sp|P08865|RSSA_HUMAN	sp|P08865|RSSA_HUMAN	4	4	4	>sp|P08865|RSSA_HUMAN 40S ribosomal protein SA OS=Homo sapiens OX=9606 GN=RPSA PE=1 SV=4	1	4	4	4	4	4	4	4	4	4	4	4	4	22	22	22	32.854	295	295	0	121.94	22	22	22	18755000	4739100	5181900	8833500	8666400	7437100	6953000	8	9	9	26				158	61;220;1283;3008	True;True;True;True	65;240;1395;3227	308;309;310;311;1067;1068;1069;1070;1071;1072;5275;5276;5277;5278;5279;5280;5281;5282;5283;11932;11933;11934;11935;11936;11937;11938	489;490;491;492;1359;1360;1361;1362;1363;1364;5920;5921;5922;5923;5924;5925;5926;5927;5928;12959;12960;12961;12962;12963;12964;12965
sp|P09001|RM03_HUMAN	sp|P09001|RM03_HUMAN	5	5	5	>sp|P09001|RM03_HUMAN 39S ribosomal protein L3, mitochondrial OS=Homo sapiens OX=9606 GN=MRPL3 PE=1 SV=1	1	5	5	5	4	5	4	4	5	4	4	5	4	17.2	17.2	17.2	38.632	348	348	0	40.829	15.2	17.2	12.9	3576300	596420	1760500	1219400	1378800	1607700	1411400	4	7	5	16				159	418;2093;2183;4238;5042	True;True;True;True;True	455;2259;2355;4600;5486	1814;1815;1816;8560;8561;8562;8882;8883;8884;17252;17253;17254;20590;20591;20592;20593	2154;2155;2156;9400;9401;9402;9766;9767;9768;18764;18765;18766;22387;22388;22389;22390
sp|P09234|RU1C_HUMAN	sp|P09234|RU1C_HUMAN	2	2	2	>sp|P09234|RU1C_HUMAN U1 small nuclear ribonucleoprotein C OS=Homo sapiens OX=9606 GN=SNRPC PE=1 SV=1	1	2	2	2	2	2	0	2	2	0	2	2	0	18.9	18.9	18.9	17.394	159	159	0	13.495	18.9	18.9	0	738630	393630	345000	0	565190	0	0	2	2	0	4				160	1562;5390	True;True	1695;5861	6368;6369;21884;21885	7073;7074;23704;23705
sp|P09543|CN37_HUMAN	sp|P09543|CN37_HUMAN	7	7	7	>sp|P09543|CN37_HUMAN 2,3-cyclic-nucleotide 3-phosphodiesterase OS=Homo sapiens OX=9606 GN=CNP PE=1 SV=2	1	7	7	7	5	7	6	5	7	6	5	7	6	20.4	20.4	20.4	47.578	421	421	0	132.25	15.2	20.4	17.8	15047000	2886500	7159500	5001200	4559500	4595000	3562800	7	9	7	23				161	165;333;2346;3332;3643;4117;4977	True;True;True;True;True;True;True	176;363;2527;3581;3948;4470;5419	742;743;744;745;746;1418;1419;1420;1421;1422;1423;9537;9538;13275;13276;13277;14700;14701;14702;16778;20359;20360;20361	955;956;957;958;959;1731;1732;1733;1734;1735;1736;10466;10467;14413;14414;14415;15950;15951;15952;18260;22142;22143;22144
sp|P09651|ROA1_HUMAN;sp|Q32P51|RA1L2_HUMAN	sp|P09651|ROA1_HUMAN;sp|Q32P51|RA1L2_HUMAN	9;7	9;7	9;7	>sp|P09651|ROA1_HUMAN Heterogeneous nuclear ribonucleoprotein A1 OS=Homo sapiens OX=9606 GN=HNRNPA1 PE=1 SV=5;>sp|Q32P51|RA1L2_HUMAN Heterogeneous nuclear ribonucleoprotein A1-like 2 OS=Homo sapiens OX=9606 GN=HNRNPA1L2 PE=2 SV=2	2	9	9	9	6	8	6	6	8	6	6	8	6	32.8	32.8	32.8	38.746	372	372;320	0	85.928	21.2	29.3	21	24738000	3346900	9302200	12089000	5519200	6411400	5073200	7	15	11	33				162	852;934;1673;2164;2770;3627;4242;4422;5469	True;True;True;True;True;True;True;True;True	930;1022;1814;2334;2335;2979;3931;4604;4605;4806;5951	3683;3684;3685;3973;6810;8811;8812;8813;8814;8815;8816;8817;8818;8819;11072;11073;11074;11075;14586;14587;14588;14589;14590;14591;17269;17270;17271;17272;18052;18053;18054;18055;22284;22285	4251;4252;4253;4562;7585;9694;9695;9696;9697;9698;9699;9700;9701;9702;12043;12044;12045;12046;15813;15814;15815;15816;15817;15818;18781;18782;18783;18784;19660;19661;19662;19663;24209;24210
sp|P09661|RU2A_HUMAN	sp|P09661|RU2A_HUMAN	4	4	4	>sp|P09661|RU2A_HUMAN U2 small nuclear ribonucleoprotein A OS=Homo sapiens OX=9606 GN=SNRPA1 PE=1 SV=2	1	4	4	4	1	2	3	1	2	3	1	2	3	16.5	16.5	16.5	28.415	255	255	0	25.7	3.1	9.8	13.3	1851300	148270	658280	1044800	0	792970	738560	1	2	3	6				163	1785;3436;4319;4702	True;True;True;True	1930;3722;4688;5113	7304;7305;13792;13793;17611;19195	8094;8095;15000;15001;19152;20896
sp|P09874|PARP1_HUMAN	sp|P09874|PARP1_HUMAN	9	9	9	>sp|P09874|PARP1_HUMAN Poly [ADP-ribose] polymerase 1 OS=Homo sapiens OX=9606 GN=PARP1 PE=1 SV=4	1	9	9	9	8	5	4	8	5	4	8	5	4	10.3	10.3	10.3	113.08	1014	1014	0	115.7	9.3	6.2	4.5	8344500	2038700	1973600	4332200	2285500	2362600	2628800	8	6	9	23				164	102;743;785;1566;2570;3921;4685;4813;5352	True;True;True;True;True;True;True;True;True	110;814;858;1699;2766;4249;5095;5240;5822	468;3279;3425;6386;6387;10391;10392;10393;10394;10395;15870;15871;15872;15873;15874;19136;19137;19677;21774;21775;21776;21777;21778	651;3787;3935;7092;7093;11346;11347;11348;11349;11350;17184;17185;17186;17187;17188;20833;20834;21417;23593;23594;23595;23596;23597
sp|Q71UI9|H2AV_HUMAN;sp|P0C0S5|H2AZ_HUMAN;sp|Q96QV6|H2A1A_HUMAN;sp|P16104|H2AX_HUMAN;sp|Q8IUE6|H2A2B_HUMAN	sp|Q71UI9|H2AV_HUMAN;sp|P0C0S5|H2AZ_HUMAN;sp|Q96QV6|H2A1A_HUMAN;sp|P16104|H2AX_HUMAN	3;3;2;2;1	3;3;2;2;1	1;1;0;0;0	>sp|Q71UI9|H2AV_HUMAN Histone H2A.V OS=Homo sapiens OX=9606 GN=H2AFV PE=1 SV=3;>sp|P0C0S5|H2AZ_HUMAN Histone H2A.Z OS=Homo sapiens OX=9606 GN=H2AFZ PE=1 SV=2;>sp|Q96QV6|H2A1A_HUMAN Histone H2A type 1-A OS=Homo sapiens OX=9606 GN=HIST1H2AA PE=1 SV=3;>sp|P16	5	3	3	1	3	3	3	3	3	3	1	1	1	20.3	20.3	7.8	13.509	128	128;128;131;143;130	0	20.331	20.3	20.3	20.3	107960000	25528000	40302000	42129000	43697000	43344000	48689000	7	7	7	21				165	154;1614;2035	True;True;True	164;1750;2193	699;700;701;702;703;704;705;706;707;6561;6562;6563;8295;8296;8297;8298;8299;8300;8301;8302;8303	912;913;914;915;916;917;918;919;920;7270;7271;7272;9130;9131;9132;9133;9134;9135;9136;9137;9138
sp|P62987|RL40_HUMAN;sp|P62979|RS27A_HUMAN;sp|P0CG47|UBB_HUMAN;sp|P0CG48|UBC_HUMAN	sp|P62987|RL40_HUMAN;sp|P62979|RS27A_HUMAN;sp|P0CG47|UBB_HUMAN;sp|P0CG48|UBC_HUMAN	5;5;5;5	5;5;5;5	5;5;5;5	>sp|P62987|RL40_HUMAN Ubiquitin-60S ribosomal protein L40 OS=Homo sapiens OX=9606 GN=UBA52 PE=1 SV=2;>sp|P62979|RS27A_HUMAN Ubiquitin-40S ribosomal protein S27a OS=Homo sapiens OX=9606 GN=RPS27A PE=1 SV=2;>sp|P0CG47|UBB_HUMAN Polyubiquitin-B OS=Homo sapien	4	5	5	5	4	5	4	4	5	4	4	5	4	38.3	38.3	38.3	14.728	128	128;156;229;685	0	147.76	31.2	38.3	33.6	165380000	44648000	59108000	61627000	47996000	57000000	34015000	11	10	12	33				166	1021;1219;3390;4668;4714	True;True;True;True;True	1112;1326;3662;5077;5127	4245;4246;5041;5042;5043;5044;5045;5046;5047;5048;5049;5050;5051;13513;13514;13515;19067;19068;19069;19070;19071;19072;19073;19074;19227;19228;19229;19230;19231;19232;19233	4843;4844;5682;5683;5684;5685;5686;5687;5688;5689;5690;5691;5692;14659;14660;14661;20762;20763;20764;20765;20766;20767;20768;20769;20770;20771;20928;20929;20930;20931;20932;20933;20934
sp|P0DI83|NARR_HUMAN	sp|P0DI83|NARR_HUMAN	3	3	3	>sp|P0DI83|NARR_HUMAN Ras-related protein Rab-34, isoform NARR OS=Homo sapiens OX=9606 GN=RAB34 PE=1 SV=1	1	3	3	3	3	2	3	3	2	3	3	2	3	20.2	20.2	20.2	21.118	198	198	0	30.299	20.2	15.7	20.2	15390000	3147400	4785000	7457200	3316800	3283300	3215300	4	2	4	10				167	3780;4764;4884	True;True;True	4096;5185;5319	15223;15224;15225;19502;19503;19998;19999;20000;20001;20002	16486;16487;16488;21241;21242;21772;21773;21774;21775;21776
sp|P0DMV9|HS71B_HUMAN;sp|P0DMV8|HS71A_HUMAN	sp|P0DMV9|HS71B_HUMAN;sp|P0DMV8|HS71A_HUMAN	28;28	28;28	15;15	>sp|P0DMV9|HS71B_HUMAN Heat shock 70 kDa protein 1B OS=Homo sapiens OX=9606 GN=HSPA1B PE=1 SV=1;>sp|P0DMV8|HS71A_HUMAN Heat shock 70 kDa protein 1A OS=Homo sapiens OX=9606 GN=HSPA1A PE=1 SV=1	2	28	28	15	24	24	26	24	24	26	13	13	14	57.7	57.7	30.9	70.051	641	641;641	0	323.31	49.8	47.7	53	9378200000	2096100000	2882900000	4399200000	3098100000	2619600000	2612500000	216	198	212	626				168	2;138;363;403;503;531;729;1041;1085;1342;1351;1375;1722;2096;2097;2268;2975;3275;3276;3440;3640;3666;4068;4147;4262;4468;4816;5270	True;True;True;True;True;True;True;True;True;True;True;True;True;True;True;True;True;True;True;True;True;True;True;True;True;True;True;True	2;147;148;397;440;546;576;799;1133;1180;1459;1469;1497;1498;1866;2262;2263;2445;3194;3514;3515;3726;3727;3944;3978;4417;4502;4626;4627;4856;5243;5733	5;6;7;8;9;10;581;582;583;584;585;586;587;588;589;590;591;592;593;594;595;596;597;598;599;600;601;602;603;604;605;606;607;608;609;610;611;612;613;614;615;616;617;618;619;620;621;622;623;624;625;626;627;628;629;630;631;632;633;634;635;636;637;638;639;1559;1560;1561;1562;1563;1564;1565;1566;1567;1568;1569;1570;1571;1572;1573;1574;1575;1576;1577;1578;1579;1580;1740;1741;1742;1743;1744;1745;1746;1747;…	5;6;7;8;9;10;768;769;770;771;772;773;774;775;776;777;778;779;780;781;782;783;784;785;786;787;788;789;790;791;792;793;794;795;796;797;798;799;800;801;802;803;804;805;806;807;808;809;810;811;812;813;814;815;816;817;818;819;820;821;822;823;824;825;826;827;828;829;830;831;832;833;834;835;836;837;838;839;840;841;842;843;844;845;846;847;848;849;850;851;1879;1880;1881;1882;1883;1884;1885;1886;1887;1888;…
sp|P0DP25|CALM3_HUMAN;sp|P0DP24|CALM2_HUMAN;sp|P0DP23|CALM1_HUMAN;sp|P27482|CALL3_HUMAN	sp|P0DP25|CALM3_HUMAN;sp|P0DP24|CALM2_HUMAN;sp|P0DP23|CALM1_HUMAN	3;3;3;1	3;3;3;1	3;3;3;1	>sp|P0DP25|CALM3_HUMAN Calmodulin-3 OS=Homo sapiens OX=9606 GN=CALM3 PE=1 SV=1;>sp|P0DP24|CALM2_HUMAN Calmodulin-2 OS=Homo sapiens OX=9606 GN=CALM2 PE=1 SV=1;>sp|P0DP23|CALM1_HUMAN Calmodulin-1 OS=Homo sapiens OX=9606 GN=CALM1 PE=1 SV=1	4	3	3	3	2	2	2	2	2	2	2	2	2	19.5	19.5	19.5	16.837	149	149;149;149;149	0	40.916	14.1	11.4	14.1	8730700	1513400	3686200	3531100	0	2179300	0	2	2	2	6				169	626;798;874	True;True;True	682;872;955	2796;2797;3493;3494;3495;3782	3233;3234;4056;4057;4058;4357
sp|P10398|ARAF_HUMAN;sp|P04049|RAF1_HUMAN;sp|P15056|BRAF_HUMAN	sp|P10398|ARAF_HUMAN	6;2;1	6;2;1	6;2;1	>sp|P10398|ARAF_HUMAN Serine/threonine-protein kinase A-Raf OS=Homo sapiens OX=9606 GN=ARAF PE=1 SV=2	3	6	6	6	3	6	4	3	6	4	3	6	4	11.6	11.6	11.6	67.585	606	606;648;766	0	39.064	5.6	11.6	7.8	4067700	604400	1776900	1686500	1278800	1644300	1371200	3	7	3	13				170	622;1329;2200;4341;5246;5285	True;True;True;True;True;True	678;1444;1445;2372;4712;5708;5748	2785;5463;5464;5465;5466;8924;8925;8926;17670;17671;21374;21516;21517;21518	3218;6112;6113;6114;6115;9808;9809;9810;19211;19212;23183;23326;23327;23328
sp|P16403|H12_HUMAN;sp|P10412|H14_HUMAN;sp|P16402|H13_HUMAN;sp|P22492|H1T_HUMAN;sp|Q02539|H11_HUMAN	sp|P16403|H12_HUMAN;sp|P10412|H14_HUMAN;sp|P16402|H13_HUMAN	3;3;3;1;1	3;3;3;1;1	3;3;3;1;1	>sp|P16403|H12_HUMAN Histone H1.2 OS=Homo sapiens OX=9606 GN=HIST1H1C PE=1 SV=2;>sp|P10412|H14_HUMAN Histone H1.4 OS=Homo sapiens OX=9606 GN=HIST1H1E PE=1 SV=2;>sp|P16402|H13_HUMAN Histone H1.3 OS=Homo sapiens OX=9606 GN=HIST1H1D PE=1 SV=2	5	3	3	3	3	3	3	3	3	3	3	3	3	15	15	15	21.364	213	213;219;221;207;215	0	21.049	15	15	15	103040000	23477000	35733000	43834000	27336000	32453000	29195000	9	8	8	25				171	224;387;4241	True;True;True	244;424;4603	1077;1078;1079;1080;1688;1689;1690;1691;1692;1693;1694;1695;1696;17259;17260;17261;17262;17263;17264;17265;17266;17267;17268	1369;1370;1371;1372;2016;2017;2018;2019;2020;2021;2022;2023;2024;2025;2026;18771;18772;18773;18774;18775;18776;18777;18778;18779;18780
sp|P10515|ODP2_HUMAN	sp|P10515|ODP2_HUMAN	6	6	6	>sp|P10515|ODP2_HUMAN Dihydrolipoyllysine-residue acetyltransferase component of pyruvate dehydrogenase complex, mitochondrial OS=Homo sapiens OX=9606 GN=DLAT PE=1 SV=3	1	6	6	6	3	5	4	3	5	4	3	5	4	12.7	12.7	12.7	68.996	647	647	0	47.665	7.1	10	8.5	5928200	651890	3391600	1884700	1991900	2628400	1298500	3	7	6	16				172	834;868;1921;2344;2461;5236	True;True;True;True;True;True	911;948;2075;2525;2652;5698	3615;3616;3617;3761;7855;7856;7857;7858;9535;10028;10029;10030;10031;10032;21341;21342	4180;4181;4182;4336;8671;8672;8673;8674;10464;10977;10978;10979;10980;10981;23150;23151
sp|P10599|THIO_HUMAN	sp|P10599|THIO_HUMAN	2	2	2	>sp|P10599|THIO_HUMAN Thioredoxin OS=Homo sapiens OX=9606 GN=TXN PE=1 SV=3	1	2	2	2	2	2	2	2	2	2	2	2	2	21	21	21	11.737	105	105	0	27.597	21	21	21	22773000	5566200	7913500	9293700	6830500	7079800	5373800	6	7	9	22				173	3764;4521	True;True	4080;4915	15154;15155;15156;15157;15158;15159;15160;15161;15162;15163;15164;15165;18434;18435;18436;18437;18438;18439;18440;18441;18442	16416;16417;16418;16419;16420;16421;16422;16423;16424;16425;16426;16427;20056;20057;20058;20059;20060;20061;20062;20063;20064;20065
sp|P10809|CH60_HUMAN	sp|P10809|CH60_HUMAN	15	15	15	>sp|P10809|CH60_HUMAN 60 kDa heat shock protein, mitochondrial OS=Homo sapiens OX=9606 GN=HSPD1 PE=1 SV=2	1	15	15	15	12	11	12	12	11	12	12	11	12	31.9	31.9	31.9	61.054	573	573	0	120.61	26.9	22.2	25.5	50199000	9444100	14052000	26703000	13464000	18030000	15098000	18	20	22	60				174	38;267;471;486;1054;2213;2388;2456;3160;3434;4703;4843;5032;5044;5300	True;True;True;True;True;True;True;True;True;True;True;True;True;True;True	41;288;511;526;1146;1147;2387;2578;2647;3393;3720;5114;5115;5271;5476;5490;5763	216;217;1199;1200;2084;2085;2086;2130;2131;2132;4366;4367;4368;4369;4370;9001;9002;9003;9004;9005;9006;9734;10011;10012;12628;13740;13741;19196;19197;19198;19199;19200;19810;19811;19812;19813;19814;19815;20529;20530;20531;20608;20609;20610;20611;20612;20613;20614;20615;20616;20617;20618;21555;21556;21557;21558;21559;21560;21561;21562	397;398;1494;1495;2448;2449;2450;2494;2495;2496;4973;4974;4975;4976;4977;9887;9888;9889;9890;9891;9892;10669;10960;10961;13741;14892;14893;20897;20898;20899;20900;20901;21567;21568;21569;21570;21571;21572;22316;22317;22318;22405;22406;22407;22408;22409;22410;22411;22412;22413;22414;22415;23366;23367;23368;23369;23370;23371;23372;23373
sp|P11021|BIP_HUMAN	sp|P11021|BIP_HUMAN	24	23	23	>sp|P11021|BIP_HUMAN Endoplasmic reticulum chaperone BiP OS=Homo sapiens OX=9606 GN=HSPA5 PE=1 SV=2	1	24	23	23	23	22	22	22	21	21	22	21	21	43	40.5	40.5	72.332	654	654	0	323.31	41.6	40.2	41.4	1181800000	281210000	335500000	565070000	362950000	312410000	339770000	103	99	103	305				175	529;718;1084;1220;1344;2169;2267;2425;2477;2484;2578;3309;3482;3631;3932;4158;4397;4598;4670;4864;5127;5202;5305;5368	True;True;True;True;True;True;False;True;True;True;True;True;True;True;True;True;True;True;True;True;True;True;True;True	573;574;785;1179;1327;1461;1462;2340;2444;2614;2669;2676;2775;3550;3772;3935;4261;4513;4778;5003;5004;5079;5296;5578;5660;5769;5838	2323;2324;2325;2326;2327;2328;2329;2330;2331;2332;2333;2334;2335;2336;2337;2338;2339;2340;2341;2342;2343;2344;2345;2346;2347;2348;2349;3123;3124;3125;3126;3127;3128;3129;3130;3131;3132;3133;3134;3135;4499;4500;4501;4502;4503;4504;4505;4506;4507;4508;4509;4510;4511;4512;4513;5052;5564;5565;5566;5567;5568;5569;5570;5571;5572;5573;5574;5575;5576;5577;5578;5579;5580;5581;5582;5583;5584;5585;5586;5587…	2694;2695;2696;2697;2698;2699;2700;2701;2702;2703;2704;2705;2706;2707;2708;2709;2710;2711;2712;2713;2714;2715;2716;2717;2718;2719;2720;3574;3575;3576;3577;3578;3579;3580;3581;3582;3583;3584;3585;3586;3587;3588;3589;3590;3591;3592;3593;3594;3595;3596;3597;3598;3599;3600;3601;3602;3603;3604;3605;3606;3607;3608;3609;3610;5111;5112;5113;5114;5115;5116;5117;5118;5119;5120;5121;5122;5123;5124;5125;5126…
sp|P11142|HSP7C_HUMAN	sp|P11142|HSP7C_HUMAN	25	24	18	>sp|P11142|HSP7C_HUMAN Heat shock cognate 71 kDa protein OS=Homo sapiens OX=9606 GN=HSPA8 PE=1 SV=1	1	25	24	18	21	20	23	20	19	22	16	15	16	51.4	49.4	40.1	70.897	646	646	0	323.31	45	45.5	45.8	3404500000	782360000	1000400000	1621700000	1122100000	966250000	927850000	131	128	145	404				176	379;496;528;957;1040;1315;1343;1820;2095;2267;2974;3315;3418;3642;3653;3685;4069;4099;4209;4263;4398;4451;4816;4858;4924	True;True;True;True;True;True;True;True;True;True;True;True;True;True;True;True;True;True;True;True;True;True;False;True;True	415;537;572;1046;1132;1428;1429;1460;1968;2261;2444;3193;3556;3557;3558;3701;3702;3946;3947;3960;3961;3998;4418;4451;4452;4567;4568;4628;4779;4838;5243;5288;5362	1664;2158;2159;2160;2161;2162;2163;2164;2165;2166;2167;2168;2169;2310;2311;2312;2313;2314;2315;2316;2317;2318;2319;2320;2321;2322;4042;4327;4328;5410;5411;5412;5413;5414;5415;5416;5417;5418;5419;5420;5546;5547;5548;5549;5550;5551;5552;5553;5554;5555;5556;5557;5558;5559;5560;5561;5562;5563;7433;7434;7435;7436;7437;7438;7439;7440;8564;9191;9192;9193;9194;9195;9196;9197;9198;9199;9200;9201;9202;9203…	1991;2523;2524;2525;2526;2527;2528;2529;2530;2531;2532;2533;2534;2680;2681;2682;2683;2684;2685;2686;2687;2688;2689;2690;2691;2692;2693;4633;4634;4635;4636;4637;4934;4935;6056;6057;6058;6059;6060;6061;6062;6063;6064;6065;6066;6067;6208;6209;6210;6211;6212;6213;6214;6215;6216;6217;6218;6219;6220;6221;6222;6223;6224;6225;6226;6227;6228;6229;6230;6231;8223;8224;8225;8226;8227;8228;8229;8230;8231;8232…
sp|P11166|GTR1_HUMAN	sp|P11166|GTR1_HUMAN	3	3	3	>sp|P11166|GTR1_HUMAN Solute carrier family 2, facilitated glucose transporter member 1 OS=Homo sapiens OX=9606 GN=SLC2A1 PE=1 SV=2	1	3	3	3	2	1	2	2	1	2	2	1	2	6.7	6.7	6.7	54.083	492	492	0	20.427	5.1	3	4.7	1075400	195300	403530	476530	0	0	294570	3	3	4	10				177	4599;4743;5307	True;True;True	5005;5164;5771	18814;19431;19432;19433;19434;19435;19436;21605	20488;21167;21168;21169;21170;21171;21172;21173;21174;23421
sp|P11177|ODPB_HUMAN	sp|P11177|ODPB_HUMAN	4	4	4	>sp|P11177|ODPB_HUMAN Pyruvate dehydrogenase E1 component subunit beta, mitochondrial OS=Homo sapiens OX=9606 GN=PDHB PE=1 SV=3	1	4	4	4	2	3	3	2	3	3	2	3	3	17	17	17	39.233	359	359	0	51.275	8.1	12.5	12.5	2010600	397960	513570	1099000	452900	344940	542050	2	3	4	9				178	533;2350;4873;5010	True;True;True;True	578;2532;5306;5454	2384;2385;2386;9554;9555;9556;9557;19960;20472	2766;2767;2768;10485;10486;10487;10488;21733;22255
sp|P11498|PYC_HUMAN	sp|P11498|PYC_HUMAN	22	22	22	>sp|P11498|PYC_HUMAN Pyruvate carboxylase, mitochondrial OS=Homo sapiens OX=9606 GN=PC PE=1 SV=2	1	22	22	22	21	20	18	21	20	18	21	20	18	24.4	24.4	24.4	129.63	1178	1178	0	323.31	23.6	21.8	20.5	86595000	23926000	30096000	32573000	30214000	28307000	26722000	36	41	35	112				179	57;74;170;229;394;466;532;602;1157;1408;1451;1594;1861;1912;2689;3521;3777;4218;4800;5000;5329;5337	True;True;True;True;True;True;True;True;True;True;True;True;True;True;True;True;True;True;True;True;True;True	61;80;181;249;431;506;577;656;1261;1533;1577;1730;2011;2066;2892;3814;3815;4093;4579;5226;5443;5797;5806	294;295;296;297;298;299;360;361;362;363;364;365;366;757;758;759;1092;1093;1717;1718;1719;1720;1721;1722;1723;2071;2072;2073;2378;2379;2380;2381;2382;2383;2709;2710;2711;2712;2713;2714;2715;2716;4825;4826;4827;4828;4829;4830;5853;5854;5855;5856;6023;6024;6025;6026;6487;7610;7611;7612;7613;7824;7825;7826;10791;10792;10793;10794;10795;14142;14143;14144;14145;14146;14147;14148;14149;14150;14151;14152…	475;476;477;478;479;480;542;543;544;545;546;547;548;970;971;972;1384;1385;2049;2050;2051;2052;2053;2054;2055;2056;2435;2436;2437;2760;2761;2762;2763;2764;2765;3141;3142;3143;3144;3145;3146;3147;3148;5463;5464;5465;5466;5467;5468;6526;6527;6528;6529;6698;6699;6700;6701;7195;8413;8414;8415;8416;8639;8640;8641;11760;11761;11762;11763;11764;15353;15354;15355;15356;15357;15358;15359;15360;15361;15362;…
sp|P11586|C1TC_HUMAN	sp|P11586|C1TC_HUMAN	3	3	3	>sp|P11586|C1TC_HUMAN C-1-tetrahydrofolate synthase, cytoplasmic OS=Homo sapiens OX=9606 GN=MTHFD1 PE=1 SV=3	1	3	3	3	2	2	2	2	2	2	2	2	2	3.3	3.3	3.3	101.56	935	935	0	19.649	2.2	2.4	2.2	1097200	186290	286370	624500	182520	0	307030	2	2	2	6				180	2178;2619;4566	True;True;True	2350;2818;4967	8869;10548;10549;18675;18676;18677	9753;11508;11509;20342;20343;20344
sp|P11940|PABP1_HUMAN;sp|Q9H361|PABP3_HUMAN;sp|Q4VXU2|PAP1L_HUMAN;sp|Q96DU9|PABP5_HUMAN	sp|P11940|PABP1_HUMAN	15;7;4;1	15;7;4;1	11;5;2;1	>sp|P11940|PABP1_HUMAN Polyadenylate-binding protein 1 OS=Homo sapiens OX=9606 GN=PABPC1 PE=1 SV=2	4	15	15	11	14	10	14	14	10	14	10	6	10	30.7	30.7	23.1	70.67	636	636;631;614;382	0	202.37	29.4	23.1	29.2	55959000	14377000	13674000	27908000	21327000	16716000	17334000	23	18	26	67				181	233;1008;1391;1524;1686;3495;3543;3618;3728;3853;4239;4297;4900;4931;5540	True;True;True;True;True;True;True;True;True;True;True;True;True;True;True	253;254;1099;1515;1654;1827;3786;3839;3922;4043;4175;4601;4662;5338;5369;6027	1103;1104;1105;1106;1107;1108;1109;1110;1111;1112;1113;4193;4194;4195;4196;4197;5790;6242;6243;6244;6245;6246;6845;6846;6847;6848;6849;6850;6851;14046;14047;14048;14252;14253;14561;14562;14563;15014;15015;15016;15017;15496;15497;15498;15499;15500;15501;15502;15503;15504;17255;17511;17512;17513;17514;17515;17516;20052;20053;20154;20155;20156;20157;22626;22627;22628	1395;1396;1397;1398;1399;1400;1401;1402;1403;1404;1405;1406;4790;4791;4792;4793;4794;6463;6947;6948;6949;6950;6951;7620;7621;7622;7623;7624;7625;7626;15256;15257;15258;15473;15474;15788;15789;15790;16272;16273;16274;16275;16786;16787;16788;16789;16790;16791;16792;16793;16794;18767;19052;19053;19054;19055;19056;19057;21826;21827;21933;21934;21935;21936;24580;24581;24582
sp|P12235|ADT1_HUMAN;sp|Q9H0C2|ADT4_HUMAN	sp|P12235|ADT1_HUMAN	12;2	3;0	3;0	>sp|P12235|ADT1_HUMAN ADP/ATP translocase 1 OS=Homo sapiens OX=9606 GN=SLC25A4 PE=1 SV=4	2	12	3	3	9	12	11	3	3	3	3	3	3	39.6	11.1	11.1	33.064	298	298;315	0	19.735	32.2	39.6	37.2	10833000	1871200	3895600	5066700	3536700	4430100	4584100	5	7	6	18				182	47;594;996;1576;1600;1749;1804;1813;2961;3383;4011;5452	False;True;True;False;False;False;False;False;False;False;True;False	50;648;1087;1710;1711;1736;1894;1950;1960;3180;3654;4350;5932	259;260;261;262;263;264;265;2675;2676;2677;2678;2679;2680;4158;4159;4160;4161;4162;4163;4164;4165;4166;6425;6426;6427;6428;6429;6430;6431;6432;6433;6434;6435;6436;6437;6503;6504;6505;6506;6507;6508;6509;6510;7111;7112;7113;7360;7361;7388;7389;7390;7391;7392;7393;7394;7395;7396;7397;7398;7399;7400;7401;7402;7403;7404;7405;11776;11777;11778;11779;11780;11781;11782;11783;11784;11785;11786;11787;1178…	440;441;442;443;444;445;446;3106;3107;3108;3109;3110;3111;4755;4756;4757;4758;4759;4760;4761;4762;4763;7131;7132;7133;7134;7135;7136;7137;7138;7139;7140;7141;7142;7143;7211;7212;7213;7214;7215;7216;7217;7218;7891;7892;7893;8150;8151;8178;8179;8180;8181;8182;8183;8184;8185;8186;8187;8188;8189;8190;8191;8192;8193;8194;8195;12791;12792;12793;12794;12795;12796;12797;12798;12799;12800;12801;12802;1280…
sp|P12236|ADT3_HUMAN	sp|P12236|ADT3_HUMAN	12	3	1	>sp|P12236|ADT3_HUMAN ADP/ATP translocase 3 OS=Homo sapiens OX=9606 GN=SLC25A6 PE=1 SV=4	1	12	3	1	10	12	11	3	3	3	1	1	1	38.9	12.8	4.4	32.866	298	298	0	66.223	34.2	38.9	36.6	96616000	17206000	39820000	39590000	25432000	36221000	20902000	15	11	10	36				183	47;592;1179;1576;1600;1774;1804;1813;2961;3383;3996;5452	True;True;False;True;False;False;False;False;False;False;False;False	50;646;1283;1710;1711;1736;1919;1950;1960;3180;3654;4334;5932	259;260;261;262;263;264;265;2627;2628;2629;2630;2631;2632;2633;2634;2635;2636;2637;4889;4890;4891;4892;4893;4894;4895;4896;6425;6426;6427;6428;6429;6430;6431;6432;6433;6434;6435;6436;6437;6503;6504;6505;6506;6507;6508;6509;6510;7248;7249;7250;7251;7252;7253;7254;7255;7256;7257;7258;7259;7260;7360;7361;7388;7389;7390;7391;7392;7393;7394;7395;7396;7397;7398;7399;7400;7401;7402;7403;7404;7405;11776;…	440;441;442;443;444;445;446;3028;3029;3030;3031;3032;3033;3034;3035;3036;3037;3038;3039;3040;3041;3042;3043;5528;5529;5530;5531;5532;5533;5534;5535;7131;7132;7133;7134;7135;7136;7137;7138;7139;7140;7141;7142;7143;7211;7212;7213;7214;7215;7216;7217;7218;8038;8039;8040;8041;8042;8043;8044;8045;8046;8047;8048;8049;8050;8150;8151;8178;8179;8180;8181;8182;8183;8184;8185;8186;8187;8188;8189;8190;8191;8…
sp|P12270|TPR_HUMAN	sp|P12270|TPR_HUMAN	5	5	5	>sp|P12270|TPR_HUMAN Nucleoprotein TPR OS=Homo sapiens OX=9606 GN=TPR PE=1 SV=3	1	5	5	5	1	4	2	1	4	2	1	4	2	3.2	3.2	3.2	267.29	2363	2363	0	38.354	0.4	2.8	1	944100	180700	537510	225880	0	225150	339070	1	4	3	8				184	937;1032;1357;2744;4124	True;True;True;True;True	1025;1123;1476;2953;4478	3980;3981;4279;5649;10988;10989;16798	4569;4570;4571;4879;6319;11958;11959;18282
sp|P12277|KCRB_HUMAN	sp|P12277|KCRB_HUMAN	7	7	7	>sp|P12277|KCRB_HUMAN Creatine kinase B-type OS=Homo sapiens OX=9606 GN=CKB PE=1 SV=1	1	7	7	7	3	4	7	3	4	7	3	4	7	28.6	28.6	28.6	42.644	381	381	0	70.993	8.1	14.7	28.6	5651800	1061400	1054700	3535700	1646100	1222100	1980500	5	4	12	21				185	672;1901;2741;3770;4332;4559;5188	True;True;True;True;True;True;True	729;2055;2948;2949;4086;4702;4958;5643	2951;2952;2953;2954;2955;2956;7786;7787;7788;10974;10975;15179;15180;15181;15182;15183;15184;15185;17648;18638;21165;21166	3401;3402;3403;3404;3405;3406;8599;8600;8601;11944;11945;16441;16442;16443;16444;16445;16446;16447;19189;20305;22973;22974
sp|P12956|XRCC6_HUMAN	sp|P12956|XRCC6_HUMAN	9	9	9	>sp|P12956|XRCC6_HUMAN X-ray repair cross-complementing protein 6 OS=Homo sapiens OX=9606 GN=XRCC6 PE=1 SV=2	1	9	9	9	4	4	5	4	4	5	4	4	5	18.4	18.4	18.4	69.842	609	609	0	60.52	10.5	8.5	9.2	5143600	769230	907890	3466500	1598700	1288500	2180300	4	4	5	13				186	649;2305;2577;2844;3534;3538;4165;4607;4994	True;True;True;True;True;True;True;True;True	705;2485;2774;3058;3830;3834;4521;5013;5436	2868;9423;10422;11361;14219;14233;16936;16937;16938;18828;18829;18830;20404	3316;10350;11377;12349;15440;15454;18422;18423;18424;20502;20503;20504;22187
sp|P13010|XRCC5_HUMAN	sp|P13010|XRCC5_HUMAN	8	8	8	>sp|P13010|XRCC5_HUMAN X-ray repair cross-complementing protein 5 OS=Homo sapiens OX=9606 GN=XRCC5 PE=1 SV=3	1	8	8	8	6	6	4	6	6	4	6	6	4	12.4	12.4	12.4	82.704	732	732	0	69.681	9.8	10.4	7.8	5906400	1309200	2428200	2169000	1427300	1706300	1394800	7	6	6	19				187	778;917;945;1365;1468;2007;4400;4567	True;True;True;True;True;True;True;True	851;1000;1033;1486;1487;1596;2163;4781;4968	3408;3409;3410;3411;3894;3996;3997;3998;5690;5691;6095;8140;8141;8142;17911;18678;18679;18680;18681	3918;3919;3920;3921;4475;4586;4587;4588;6360;6361;6776;8958;8959;8960;19465;20345;20346;20347;20348
sp|P13639|EF2_HUMAN	sp|P13639|EF2_HUMAN	10	10	10	>sp|P13639|EF2_HUMAN Elongation factor 2 OS=Homo sapiens OX=9606 GN=EEF2 PE=1 SV=4	1	10	10	10	7	8	6	7	8	6	7	8	6	12.8	12.8	12.8	95.337	858	858	0	82.984	9.4	9.3	7.3	10538000	2927900	2855500	4754900	2899100	2133100	3470300	9	8	7	24				188	667;1012;1235;1533;2521;3894;4997;5018;5211;5447	True;True;True;True;True;True;True;True;True;True	724;1103;1342;1663;2716;4220;5439;5440;5462;5670;5927	2931;2932;4211;4212;4213;5099;5100;5101;5102;6273;10255;15743;20412;20413;20414;20415;20487;21257;21258;21259;21260;22163;22164;22165	3380;3381;4808;4809;4810;5740;5741;5742;5743;6978;11209;17054;22195;22196;22197;22198;22272;23066;23067;23068;23069;23996;23997;23998
sp|P14174|MIF_HUMAN	sp|P14174|MIF_HUMAN	2	2	2	>sp|P14174|MIF_HUMAN Macrophage migration inhibitory factor OS=Homo sapiens OX=9606 GN=MIF PE=1 SV=4	1	2	2	2	2	1	2	2	1	2	2	1	2	17.4	17.4	17.4	12.476	115	115	0	13.373	17.4	7.8	17.4	7022700	2007500	2255300	2760000	2564000	0	1519600	3	2	2	7				189	2913;3856	True;True	3130;4179;4180	11641;11642;11643;11644;11645;15531;15532	12654;12655;12656;12657;12658;16830;16831
sp|P14618|KPYM_HUMAN;sp|P30613|KPYR_HUMAN	sp|P14618|KPYM_HUMAN	8;1	8;1	8;1	>sp|P14618|KPYM_HUMAN Pyruvate kinase PKM OS=Homo sapiens OX=9606 GN=PKM PE=1 SV=4	2	8	8	8	6	7	6	6	7	6	6	7	6	19.8	19.8	19.8	57.936	531	531;574	0	98.142	14.5	18.1	14.5	7441100	1758000	1661000	4022100	2415300	1840500	2907600	7	6	8	21				190	754;1575;1623;1641;1930;3676;3908;4532	True;True;True;True;True;True;True;True	825;1709;1760;1781;2084;3989;4236;4929	3303;6422;6423;6424;6590;6591;6592;6593;6713;6714;7871;7872;7873;7874;14844;14845;14846;14847;14848;15797;15798;15799;18539	3812;7128;7129;7130;7301;7302;7303;7304;7477;7478;8687;8688;8689;8690;16096;16097;16098;16099;16100;17110;17111;17112;20196
sp|P14625|ENPL_HUMAN	sp|P14625|ENPL_HUMAN	6	5	5	>sp|P14625|ENPL_HUMAN Endoplasmin OS=Homo sapiens OX=9606 GN=HSP90B1 PE=1 SV=1	1	6	5	5	4	4	3	3	3	2	3	3	2	9.3	7.8	7.8	92.468	803	803	0	50.901	6.7	6.1	4.7	3714700	928320	1347900	1438400	764580	0	933360	4	3	2	9				191	944;983;1098;4260;4547;4596	True;True;False;True;True;True	1032;1074;1193;4624;4945;5001	3995;4117;4118;4581;4582;4583;4584;4585;17355;17356;17357;18590;18788;18789	4585;4714;4715;5214;5215;5216;5217;5218;18879;18880;18881;20253;20461;20462
sp|P14866|HNRPL_HUMAN	sp|P14866|HNRPL_HUMAN	7	7	7	>sp|P14866|HNRPL_HUMAN Heterogeneous nuclear ribonucleoprotein L OS=Homo sapiens OX=9606 GN=HNRNPL PE=1 SV=2	1	7	7	7	7	3	3	7	3	3	7	3	3	24.8	24.8	24.8	64.132	589	589	0	55.552	24.8	5.9	5.9	5796900	2418600	1289200	2089100	1855700	1507000	1629700	9	3	4	16				192	217;3467;4155;4443;4561;4738;5462	True;True;True;True;True;True;True	236;237;3756;4510;4829;4960;5156;5942	1059;1060;1061;1062;13960;16886;18116;18117;18118;18119;18640;19373;19374;19375;19376;19377;22260	1351;1352;1353;1354;15169;18372;19729;19730;19731;19732;20307;21081;21082;21083;21084;21085;24185
sp|P14868|SYDC_HUMAN	sp|P14868|SYDC_HUMAN	18	18	18	>sp|P14868|SYDC_HUMAN Aspartate--tRNA ligase, cytoplasmic OS=Homo sapiens OX=9606 GN=DARS PE=1 SV=2	1	18	18	18	9	10	15	9	10	15	9	10	15	43.5	43.5	43.5	57.136	501	501	0	310.03	22.6	23.2	38.1	28963000	6492500	8490400	13980000	7494300	8269400	6584500	14	12	20	46				193	253;879;1063;1216;1371;1508;1647;2225;2274;2537;2753;3080;3140;3588;3949;4801;5019;5424	True;True;True;True;True;True;True;True;True;True;True;True;True;True;True;True;True;True	274;960;1156;1323;1493;1637;1788;2400;2451;2732;2962;3306;3371;3891;4282;5227;5463;5904	1163;3790;3791;3792;4411;4412;5023;5024;5025;5707;5708;5709;6207;6208;6209;6734;6735;9048;9254;10297;10298;10299;10300;10301;11017;12295;12296;12297;12298;12299;12300;12301;12565;14468;16035;19626;19627;19628;19629;19630;20488;22100;22101;22102;22103;22104;22105	1458;4366;4367;4368;5023;5024;5664;5665;5666;6377;6378;6379;6911;6912;6913;7498;7499;9934;10163;11252;11253;11254;11255;11256;11987;13384;13385;13386;13387;13388;13389;13390;13678;15693;17373;21365;21366;21367;21368;21369;22273;23933;23934;23935;23936;23937;23938
sp|P14923|PLAK_HUMAN	sp|P14923|PLAK_HUMAN	4	4	3	>sp|P14923|PLAK_HUMAN Junction plakoglobin OS=Homo sapiens OX=9606 GN=JUP PE=1 SV=3	1	4	4	3	1	2	3	1	2	3	1	1	2	7.2	7.2	5.5	81.744	745	745	0	24.628	2.7	4.4	4.6	1462700	101610	661550	699550	0	0	490650	1	2	3	6				194	266;3281;3540;4875	True;True;True;True	287;3520;3836;5308	1198;13097;14241;14242;19962;19963	1493;14223;15462;15463;21735;21736
sp|P15311|EZRI_HUMAN;sp|P26038|MOES_HUMAN	sp|P15311|EZRI_HUMAN;sp|P26038|MOES_HUMAN	5;3	5;3	2;0	>sp|P15311|EZRI_HUMAN Ezrin OS=Homo sapiens OX=9606 GN=EZR PE=1 SV=4;>sp|P26038|MOES_HUMAN Moesin OS=Homo sapiens OX=9606 GN=MSN PE=1 SV=3	2	5	5	2	4	3	4	4	3	4	2	2	2	8.5	8.5	4.1	69.412	586	586;577	0	48.264	7.3	5.8	7	4391400	1737100	968500	1685900	1454700	1335400	1586800	8	5	6	19				195	329;715;2208;2764;4392	True;True;True;True;True	359;779;2381;2973;4773	1396;1397;1398;1399;1400;3102;3103;3104;3105;8958;11059;17844;17845;17846;17847;17848;17849;17850;17851	1709;1710;1711;1712;1713;3552;3553;3554;3555;9843;12030;19392;19393;19394;19395;19396;19397;19398;19399
sp|P15531|NDKA_HUMAN;sp|P22392|NDKB_HUMAN;sp|O60361|NDK8_HUMAN	sp|P15531|NDKA_HUMAN;sp|P22392|NDKB_HUMAN	7;4;2	7;4;2	7;4;2	>sp|P15531|NDKA_HUMAN Nucleoside diphosphate kinase A OS=Homo sapiens OX=9606 GN=NME1 PE=1 SV=1;>sp|P22392|NDKB_HUMAN Nucleoside diphosphate kinase B OS=Homo sapiens OX=9606 GN=NME2 PE=1 SV=1	3	7	7	7	5	3	5	5	3	5	5	3	5	49.3	49.3	49.3	17.149	152	152;152;137	0	49.072	36.2	21.7	34.9	8937300	2148700	1829800	4958800	1926800	2883900	1830000	6	4	6	16				196	780;1453;1615;1800;3529;4602;5205	True;True;True;True;True;True;True	853;1580;1751;1946;3823;5008;5663	3417;3418;3419;6036;6564;6565;6566;6567;6568;7351;14181;14182;14183;14184;18818;21244	3927;3928;3929;6711;7273;7274;7275;7276;7277;8141;15393;15394;15395;15396;20492;23053
sp|P15880|RS2_HUMAN	sp|P15880|RS2_HUMAN	7	7	7	>sp|P15880|RS2_HUMAN 40S ribosomal protein S2 OS=Homo sapiens OX=9606 GN=RPS2 PE=1 SV=2	1	7	7	7	6	6	6	6	6	6	6	6	6	28	28	28	31.324	293	293	0	108.49	22.2	25.6	25.6	38962000	10365000	9180200	19417000	12530000	10824000	11261000	12	9	12	33				197	135;1607;1902;3174;4287;4387;4871	True;True;True;True;True;True;True	144;1743;2056;3407;4652;4768;5304	564;565;6535;6536;6537;6538;6539;7789;7790;7791;7792;7793;12664;17476;17477;17478;17823;17824;17825;17826;17827;17828;17829;17830;17831;17832;17833;17834;17835;19954;19955;19956;19957	751;752;7243;7244;7245;7246;7247;8602;8603;8604;8605;8606;13777;19017;19018;19019;19371;19372;19373;19374;19375;19376;19377;19378;19379;19380;19381;19382;19383;21727;21728;21729;21730
sp|P15924|DESP_HUMAN	sp|P15924|DESP_HUMAN	10	10	10	>sp|P15924|DESP_HUMAN Desmoplakin OS=Homo sapiens OX=9606 GN=DSP PE=1 SV=3	1	10	10	10	3	6	7	3	6	7	3	6	7	4.2	4.2	4.2	331.77	2871	2871	0	65.991	1.1	2.6	2.6	2816500	239740	981810	1595000	578990	703410	1043300	3	6	8	17				198	573;1419;2158;2165;2481;2984;3026;4023;4495;4634	True;True;True;True;True;True;True;True;True;True	621;1544;2328;2336;2673;3203;3250;4363;4888;5042	2514;2515;2516;5906;8798;8820;8821;8822;10112;11868;11869;12022;12023;16266;16267;18332;18921	2899;2900;2901;6579;9680;9703;9704;9705;11061;12893;12894;13051;13052;17614;17615;19947;20599
sp|P16615|AT2A2_HUMAN;sp|O14983|AT2A1_HUMAN;sp|Q93084|AT2A3_HUMAN	sp|P16615|AT2A2_HUMAN	18;7;3	18;7;3	18;7;3	>sp|P16615|AT2A2_HUMAN Sarcoplasmic/endoplasmic reticulum calcium ATPase 2 OS=Homo sapiens OX=9606 GN=ATP2A2 PE=1 SV=1	3	18	18	18	15	18	14	15	18	14	15	18	14	22.8	22.8	22.8	114.76	1042	1042;1001;1043	0	301.59	19.2	22.8	17.9	52130000	10637000	19618000	21875000	12553000	14234000	15018000	24	28	30	82				199	94;307;314;489;995;2214;2430;2450;2674;3387;3427;3581;4313;4952;4969;5029;5086;5385	True;True;True;True;True;True;True;True;True;True;True;True;True;True;True;True;True;True	100;334;343;529;1086;2388;2619;2640;2877;3658;3659;3713;3878;3879;4681;5391;5410;5473;5535;5855	425;426;427;428;429;1344;1363;1364;1365;2135;2136;2137;2138;2139;4154;4155;4156;4157;9007;9008;9009;9010;9011;9012;9013;9858;9859;9860;9974;9975;10738;10739;10740;10741;10742;10743;13498;13499;13500;13501;13502;13503;13708;13709;13710;13711;13712;14393;14394;14395;14396;14397;14398;14399;14400;14401;14402;14403;14404;14405;17578;17579;20246;20247;20248;20249;20250;20251;20319;20320;20321;20322;20…	608;609;610;611;612;1657;1676;1677;1678;2499;2500;2501;2502;2503;2504;4751;4752;4753;4754;9893;9894;9895;9896;9897;9898;9899;10797;10798;10799;10920;10921;11706;11707;11708;11709;11710;11711;14644;14645;14646;14647;14648;14649;14859;14860;14861;14862;14863;15618;15619;15620;15621;15622;15623;15624;15625;15626;15627;15628;15629;15630;19119;19120;22025;22026;22027;22028;22029;22030;22101;22102;2210…
sp|P16989|YBOX3_HUMAN	sp|P16989|YBOX3_HUMAN	3	2	2	>sp|P16989|YBOX3_HUMAN Y-box-binding protein 3 OS=Homo sapiens OX=9606 GN=YBX3 PE=1 SV=4	1	3	2	2	2	3	1	2	2	1	2	2	1	13.7	9.1	9.1	40.089	372	372	0	151.64	9.1	13.7	5.1	3710400	1161900	991340	1557100	1161900	0	0	2	2	1	5				200	1160;1578;4485	True;True;False	1264;1714;4876	4836;4837;6443;6444;6445;18295	5474;5475;7149;7150;7151;19910
sp|P17029|ZKSC1_HUMAN	sp|P17029|ZKSC1_HUMAN	2	2	2	>sp|P17029|ZKSC1_HUMAN Zinc finger protein with KRAB and SCAN domains 1 OS=Homo sapiens OX=9606 GN=ZKSCAN1 PE=1 SV=3	1	2	2	2	1	2	0	1	2	0	1	2	0	4.1	4.1	4.1	63.629	563	563	0	12.306	1.8	4.1	0	820480	257070	563410	0	0	428340	0	1	2	0	3				201	131;134	True;True	140;143	556;562;563	743;749;750
sp|P17812|PYRG1_HUMAN;sp|Q9NRF8|PYRG2_HUMAN	sp|P17812|PYRG1_HUMAN	9;1	9;1	9;1	>sp|P17812|PYRG1_HUMAN CTP synthase 1 OS=Homo sapiens OX=9606 GN=CTPS1 PE=1 SV=2	2	9	9	9	6	7	6	6	7	6	6	7	6	19.6	19.6	19.6	66.69	591	591;586	0	109.79	13.9	16.2	13.9	7124600	1274900	3179500	2670200	2246200	2595000	2237400	6	9	8	23				202	242;1148;1512;1747;1779;2534;2933;3307;5471	True;True;True;True;True;True;True;True;True	263;1251;1641;1892;1924;2729;3150;3548;5953	1138;4780;4781;4782;6219;7104;7105;7106;7276;7277;7278;7279;10288;10289;11703;13168;13169;13170;22292;22293;22294;22295;22296	1431;5418;5419;5420;6924;7884;7885;7886;8066;8067;8068;8069;11243;11244;12718;14294;14295;14296;24217;24218;24219;24220;24221
sp|P17844|DDX5_HUMAN	sp|P17844|DDX5_HUMAN	12	12	8	>sp|P17844|DDX5_HUMAN Probable ATP-dependent RNA helicase DDX5 OS=Homo sapiens OX=9606 GN=DDX5 PE=1 SV=1	1	12	12	8	7	9	8	7	9	8	4	5	4	22.5	22.5	15	69.147	614	614	0	74.077	11.2	16.6	15.5	16607000	3183700	5831700	7591700	5906100	5670400	5812100	8	13	12	33				203	337;846;1550;1620;2873;2986;3372;3917;4089;4455;4530;4824	True;True;True;True;True;True;True;True;True;True;True;True	367;923;1683;1757;3087;3205;3639;3640;3641;4245;4440;4842;4927;5252	1432;1433;1434;1435;1436;3658;6345;6579;6580;6581;6582;11445;11446;11447;11448;11879;11880;13440;13441;13442;13443;15856;16656;16657;18164;18165;18166;18167;18537;19755;19756;19757	1745;1746;1747;1748;1749;4224;7050;7288;7289;7290;7291;12456;12457;12458;12459;12904;12905;14585;14586;14587;14588;17170;18138;18139;19778;19779;19780;19781;19782;20194;21511;21512;21513
sp|P17980|PRS6A_HUMAN	sp|P17980|PRS6A_HUMAN	5	5	5	>sp|P17980|PRS6A_HUMAN 26S proteasome regulatory subunit 6A OS=Homo sapiens OX=9606 GN=PSMC3 PE=1 SV=3	1	5	5	5	4	3	4	4	3	4	4	3	4	14.8	14.8	14.8	49.203	439	439	0	33.046	12.8	8.2	10.3	2974100	886200	607960	1480000	887800	1225500	1216400	5	3	5	13				204	301;343;1354;4941;5306	True;True;True;True;True	326;377;1473;5380;5770	1321;1322;1482;1483;1484;5637;5638;5639;20209;20210;20211;21603;21604	1634;1635;1800;1801;1802;6307;6308;6309;21988;21989;21990;23419;23420
sp|P17987|TCPA_HUMAN	sp|P17987|TCPA_HUMAN	13	13	13	>sp|P17987|TCPA_HUMAN T-complex protein 1 subunit alpha OS=Homo sapiens OX=9606 GN=TCP1 PE=1 SV=1	1	13	13	13	6	9	9	6	9	9	6	9	9	27.3	27.3	27.3	60.343	556	556	0	154.42	12.4	18.7	18.5	13148000	2225300	4327600	6594900	3466200	3408600	3902100	7	12	11	30				205	119;1182;1306;1595;2000;2239;2935;4301;4403;4429;5117;5475;5534	True;True;True;True;True;True;True;True;True;True;True;True;True	128;1286;1419;1731;2156;2414;3152;4666;4787;4814;5568;5957;6021	521;4904;4905;5372;5373;6488;6489;8115;8116;8117;9092;11708;11709;11710;17528;17529;17530;17531;17532;17533;18001;18076;20867;20868;20869;20870;20871;20872;22302;22612;22613;22614	706;5543;5544;6017;6018;7196;7197;8933;8934;8935;9987;12723;12724;12725;19069;19070;19071;19072;19073;19074;19609;19688;22665;22666;22667;22668;22669;22670;24227;24566;24567;24568
sp|P18124|RL7_HUMAN	sp|P18124|RL7_HUMAN	8	8	8	>sp|P18124|RL7_HUMAN 60S ribosomal protein L7 OS=Homo sapiens OX=9606 GN=RPL7 PE=1 SV=1	1	8	8	8	7	7	5	7	7	5	7	7	5	30.2	30.2	30.2	29.225	248	248	0	76.635	26.6	27.8	19.8	43950000	10337000	14166000	19448000	14740000	11900000	13917000	14	14	9	37				206	157;389;891;2112;3997;4492;4809;4810	True;True;True;True;True;True;True;True	167;426;973;2279;4335;4885;5236;5237	712;713;714;715;716;1704;1705;1706;3837;3838;3839;8639;8640;8641;8642;8643;8644;8645;8646;8647;8648;8649;16177;16178;18321;18322;18323;18324;18325;18326;19668;19669;19670;19671;19672;19673;19674	925;926;927;928;929;2035;2036;2037;4416;4417;4418;9510;9511;9512;9513;9514;9515;9516;9517;9518;9519;9520;17524;17525;19936;19937;19938;19939;19940;19941;21408;21409;21410;21411;21412;21413;21414
sp|P18621|RL17_HUMAN	sp|P18621|RL17_HUMAN	5	5	5	>sp|P18621|RL17_HUMAN 60S ribosomal protein L17 OS=Homo sapiens OX=9606 GN=RPL17 PE=1 SV=3	1	5	5	5	4	4	4	4	4	4	4	4	4	26.6	26.6	26.6	21.397	184	184	0	47.076	26.6	26.6	21.7	67403000	12442000	35257000	19705000	14803000	16456000	14215000	7	6	6	19				207	1181;1767;3430;3759;5555	True;True;True;True;True	1285;1912;3716;4075;6043	4900;4901;4902;4903;7225;7226;7227;7228;7229;13720;13721;15144;22667;22668;22669;22670;22671;22672	5539;5540;5541;5542;8015;8016;8017;8018;8019;14871;14872;14873;16406;24621;24622;24623;24624;24625;24626
sp|P19338|NUCL_HUMAN	sp|P19338|NUCL_HUMAN	11	11	11	>sp|P19338|NUCL_HUMAN Nucleolin OS=Homo sapiens OX=9606 GN=NCL PE=1 SV=3	1	11	11	11	7	8	8	7	8	8	7	8	8	17.9	17.9	17.9	76.613	710	710	0	93.169	11.4	12	13.1	56725000	10746000	16770000	29209000	12494000	11422000	12877000	10	13	15	38				208	245;888;1249;1398;1684;1739;1792;3667;4269;4628;4971	True;True;True;True;True;True;True;True;True;True;True	266;969;970;1360;1523;1825;1883;1938;3979;4634;5036;5412	1141;1142;3828;3829;3830;3831;3832;3833;5183;5184;5185;5186;5187;5188;5814;6838;6839;6840;6841;6842;6843;7077;7078;7079;7080;7081;7323;14814;17425;17426;17427;18909;18910;18911;20325;20326;20327;20328	1434;1435;4407;4408;4409;4410;4411;4412;5827;5828;5829;5830;5831;5832;6487;7613;7614;7615;7616;7617;7618;7857;7858;7859;7860;7861;8113;16066;18966;18967;18968;20585;20586;20587;22107;22108;22109;22110
sp|P20042|IF2B_HUMAN	sp|P20042|IF2B_HUMAN	2	2	2	>sp|P20042|IF2B_HUMAN Eukaryotic translation initiation factor 2 subunit 2 OS=Homo sapiens OX=9606 GN=EIF2S2 PE=1 SV=2	1	2	2	2	0	2	0	0	2	0	0	2	0	7.5	7.5	7.5	38.388	333	333	0	13.218	0	7.5	0	25804	0	25804	0	0	19151	0	0	2	0	2				209	541;1480	True;True	587;1608	2425;6130	2808;6814
sp|P61020|RAB5B_HUMAN;sp|P20339|RAB5A_HUMAN;sp|P51148|RAB5C_HUMAN	sp|P61020|RAB5B_HUMAN;sp|P20339|RAB5A_HUMAN;sp|P51148|RAB5C_HUMAN	2;2;2	2;2;2	2;2;2	>sp|P61020|RAB5B_HUMAN Ras-related protein Rab-5B OS=Homo sapiens OX=9606 GN=RAB5B PE=1 SV=1;>sp|P20339|RAB5A_HUMAN Ras-related protein Rab-5A OS=Homo sapiens OX=9606 GN=RAB5A PE=1 SV=2;>sp|P51148|RAB5C_HUMAN Ras-related protein Rab-5C OS=Homo sapiens OX=9	3	2	2	2	1	1	1	1	1	1	1	1	1	10.2	10.2	10.2	23.707	215	215;215;216	0	13.477	5.1	5.1	5.1	982090	135320	472940	373830	194300	0	0	1	1	1	3				210	1348;3271	True;True	1466;3510	5596;13035;13036	6265;14154;14155
sp|P20700|LMNB1_HUMAN	sp|P20700|LMNB1_HUMAN	9	9	9	>sp|P20700|LMNB1_HUMAN Lamin-B1 OS=Homo sapiens OX=9606 GN=LMNB1 PE=1 SV=2	1	9	9	9	6	6	5	6	6	5	6	6	5	17.7	17.7	17.7	66.408	586	586	0	106.61	11.9	12.3	9.6	5341700	1775100	1249600	2317000	1484400	2132000	1660900	6	6	6	18				211	153;518;770;2160;2413;2629;3193;3255;4289	True;True;True;True;True;True;True;True;True	163;561;843;2330;2603;2830;3427;3494;4654	698;2271;3360;8802;8803;8804;9812;9813;9814;10596;12728;12729;12730;12731;12981;17481;17482;17483	911;2641;3870;9684;9685;9686;10750;10751;10752;11556;13844;13845;13846;13847;14100;19022;19023;19024
sp|P21333|FLNA_HUMAN;sp|Q14315|FLNC_HUMAN	sp|P21333|FLNA_HUMAN	24;1	24;1	24;1	>sp|P21333|FLNA_HUMAN Filamin-A OS=Homo sapiens OX=9606 GN=FLNA PE=1 SV=4	2	24	24	24	14	19	12	14	19	12	14	19	12	14.6	14.6	14.6	280.74	2647	2647;2725	0	242.46	8.3	11.4	7	19227000	4829200	7084400	7313300	6472600	5548700	6005300	16	23	20	59				212	96;118;159;163;285;875;898;1383;1462;1587;1860;2115;2503;2701;3147;3286;4140;4360;4739;4899;5063;5269;5299;5318	True;True;True;True;True;True;True;True;True;True;True;True;True;True;True;True;True;True;True;True;True;True;True;True	102;127;169;170;174;307;956;980;1506;1590;1723;2010;2283;2696;2904;3379;3526;4495;4734;5157;5337;5511;5732;5762;5785	432;514;515;516;517;518;519;520;722;723;724;725;726;727;738;1235;3783;3784;3849;5768;6074;6075;6076;6077;6478;6479;7608;7609;8656;8657;8658;8659;10193;10194;10195;10824;10825;10826;12592;13108;13109;16844;17738;19378;20048;20049;20050;20051;20666;21452;21453;21454;21554;21647;21648;21649;21650;21651	615;699;700;701;702;703;704;705;935;936;937;938;939;940;951;1530;4358;4359;4360;4428;6440;6753;6754;6755;6756;6757;7186;7187;8411;8412;9527;9528;9529;9530;11145;11146;11147;11793;11794;11795;13705;14234;14235;18330;19280;21086;21822;21823;21824;21825;22464;23261;23262;23263;23365;23463;23464;23465;23466;23467
sp|P21796|VDAC1_HUMAN	sp|P21796|VDAC1_HUMAN	5	5	5	>sp|P21796|VDAC1_HUMAN Voltage-dependent anion-selective channel protein 1 OS=Homo sapiens OX=9606 GN=VDAC1 PE=1 SV=2	1	5	5	5	3	2	4	3	2	4	3	2	4	26.1	26.1	26.1	30.772	283	283	0	57.747	17.3	7.8	18	3515200	671450	844120	1999700	1100000	1267200	1381400	3	3	6	12				213	3216;3226;4549;5218;5542	True;True;True;True;True	3453;3463;4947;5678;6029	12831;12867;12868;12869;12870;12871;12872;18599;21281;21282;22632;22633	13949;13985;13986;13987;13988;13989;13990;13991;20262;23090;23091;24586;24587
sp|P22061|PIMT_HUMAN	sp|P22061|PIMT_HUMAN	10	10	10	>sp|P22061|PIMT_HUMAN Protein-L-isoaspartate(D-aspartate) O-methyltransferase OS=Homo sapiens OX=9606 GN=PCMT1 PE=1 SV=4	1	10	10	10	10	10	10	10	10	10	10	10	10	57.7	57.7	57.7	24.636	227	227	0	306.68	57.7	57.7	57.7	797790000	196510000	197100000	404180000	243970000	163260000	293100000	56	57	58	171				214	234;561;2542;2891;3362;3832;4221;5004;5073;5261	True;True;True;True;True;True;True;True;True;True	255;609;2737;3106;3107;3626;3627;4153;4154;4582;5447;5448;5521;5723	1114;1115;1116;1117;1118;1119;1120;2480;2481;2482;2483;2484;10315;10316;10317;10318;10319;10320;10321;11502;11503;11504;11505;11506;11507;11508;11509;11510;11511;11512;11513;11514;11515;11516;11517;11518;11519;11520;11521;11522;11523;11524;11525;11526;11527;11528;11529;11530;11531;11532;11533;11534;11535;11536;11537;11538;11539;11540;11541;11542;11543;11544;11545;11546;13393;13394;13395;13396;133…	1407;1408;1409;1410;1411;1412;1413;2863;2864;2865;2866;2867;11270;11271;11272;11273;11274;11275;11276;12513;12514;12515;12516;12517;12518;12519;12520;12521;12522;12523;12524;12525;12526;12527;12528;12529;12530;12531;12532;12533;12534;12535;12536;12537;12538;12539;12540;12541;12542;12543;12544;12545;12546;12547;12548;12549;12550;12551;12552;12553;12554;12555;12556;12557;12558;14534;14535;14536;145…
sp|P22087|FBRL_HUMAN	sp|P22087|FBRL_HUMAN	6	6	4	>sp|P22087|FBRL_HUMAN rRNA 2-O-methyltransferase fibrillarin OS=Homo sapiens OX=9606 GN=FBL PE=1 SV=2	1	6	6	4	5	5	5	5	5	5	3	3	3	20.2	20.2	11.8	33.784	321	321	0	46.412	18.1	15.9	15.9	37569000	9484100	12979000	15106000	10182000	8204700	8890100	8	6	7	21				215	636;681;1968;2586;3871;5281	True;True;True;True;True;True	692;738;2122;2783;4196;5744	2819;2984;2985;7981;7982;7983;7984;7985;7986;10449;10450;10451;10452;10453;15610;15611;15612;15613;21496;21497;21498	3256;3434;3435;8797;8798;8799;8800;8801;8802;11404;11405;11406;11407;11408;16912;16913;16914;16915;23306;23307;23308
sp|P22102|PUR2_HUMAN	sp|P22102|PUR2_HUMAN	5	5	5	>sp|P22102|PUR2_HUMAN Trifunctional purine biosynthetic protein adenosine-3 OS=Homo sapiens OX=9606 GN=GART PE=1 SV=1	1	5	5	5	4	3	1	4	3	1	4	3	1	7	7	7	107.77	1010	1010	0	31.982	5.1	4.2	0.9	1444200	563820	469370	411030	601170	679800	0	5	3	2	10				216	190;1374;2452;4085;4943	True;True;True;True;True	205;1496;2642;4436;5382	947;948;949;950;951;5716;5717;9977;16640;20216	1239;1240;1241;1242;1243;6386;6387;10923;18122;21995
sp|P22234|PUR6_HUMAN	sp|P22234|PUR6_HUMAN	3	3	3	>sp|P22234|PUR6_HUMAN Multifunctional protein ADE2 OS=Homo sapiens OX=9606 GN=PAICS PE=1 SV=3	1	3	3	3	3	2	1	3	2	1	3	2	1	10.6	10.6	10.6	47.079	425	425	0	92.213	10.6	6.8	4.2	1167600	534910	439710	192940	413340	518610	0	4	2	1	7				217	548;1269;5357	True;True;True	595;1381;5827	2447;2448;2449;5234;5235;21795;21796	2830;2831;2832;5878;5879;23614;23615
sp|P22314|UBA1_HUMAN	sp|P22314|UBA1_HUMAN	2	2	2	>sp|P22314|UBA1_HUMAN Ubiquitin-like modifier-activating enzyme 1 OS=Homo sapiens OX=9606 GN=UBA1 PE=1 SV=3	1	2	2	2	1	0	1	1	0	1	1	0	1	2.8	2.8	2.8	117.85	1058	1058	0	13.142	1.4	0	1.4	313370	201650	0	111730	0	0	127620	1	0	1	2				218	2617;5451	True;True	2816;5931	10545;22220	11505;24145
sp|P22626|ROA2_HUMAN	sp|P22626|ROA2_HUMAN	6	6	6	>sp|P22626|ROA2_HUMAN Heterogeneous nuclear ribonucleoproteins A2/B1 OS=Homo sapiens OX=9606 GN=HNRNPA2B1 PE=1 SV=2	1	6	6	6	6	6	5	6	6	5	6	6	5	19.3	19.3	19.3	37.429	353	353	0	68.989	19.3	19.3	16.4	29459000	6613500	11556000	11289000	8408800	8283700	7313800	10	10	10	30				219	1688;1704;1711;2143;3211;3968	True;True;True;True;True;True	1829;1847;1855;2312;3447;3448;4303	6856;6857;6858;6859;6860;6940;6941;6942;6943;6944;6945;6960;6961;6962;6963;6964;8746;8747;8748;8749;8750;8751;12797;12798;12799;12800;12801;12802;16088;16089	7631;7632;7633;7634;7635;7717;7718;7719;7720;7721;7722;7737;7738;7739;7740;7741;9625;9626;9627;9628;9629;9630;13915;13916;13917;13918;13919;13920;17426;17427
sp|P22695|QCR2_HUMAN	sp|P22695|QCR2_HUMAN	2	2	2	>sp|P22695|QCR2_HUMAN Cytochrome b-c1 complex subunit 2, mitochondrial OS=Homo sapiens OX=9606 GN=UQCRC2 PE=1 SV=3	1	2	2	2	0	1	1	0	1	1	0	1	1	6.6	6.6	6.6	48.442	453	453	0	28.086	0	3.1	3.5	732490	0	319950	412550	0	0	286510	0	1	1	2				220	4651;5427	True;True	5060;5907	19007;22112	20694;23945
sp|P22830|HEMH_HUMAN	sp|P22830|HEMH_HUMAN	11	11	11	>sp|P22830|HEMH_HUMAN Ferrochelatase, mitochondrial OS=Homo sapiens OX=9606 GN=FECH PE=1 SV=2	1	11	11	11	9	10	7	9	10	7	9	10	7	35.7	35.7	35.7	47.862	423	423	0	118.36	30.5	30.3	21.5	19314000	3977100	8280000	7056600	6232700	5972700	6717200	13	17	11	41				221	107;226;689;1629;2915;4029;4200;4627;5048;5573;5579	True;True;True;True;True;True;True;True;True;True;True	116;246;747;748;1766;3132;4370;4558;5035;5495;6061;6062;6070	478;479;480;481;1082;1083;1084;1085;1086;3017;3018;3019;3020;3021;3022;6610;6611;6612;6613;6614;6615;11647;11648;11649;11650;11651;16282;17025;17026;17027;17028;18908;20633;20634;20635;20636;22710;22711;22712;22733	663;664;665;666;1374;1375;1376;1377;1378;3467;3468;3469;3470;3471;3472;7321;7322;7323;7324;7325;7326;12660;12661;12662;12663;12664;12665;17630;18513;18514;18515;18516;20584;22431;22432;22433;22434;24664;24665;24666;24690
sp|P23246|SFPQ_HUMAN	sp|P23246|SFPQ_HUMAN	14	14	13	>sp|P23246|SFPQ_HUMAN Splicing factor, proline- and glutamine-rich OS=Homo sapiens OX=9606 GN=SFPQ PE=1 SV=2	1	14	14	13	10	9	10	10	9	10	10	8	9	25	25	23.9	76.149	707	707	0	114.57	20.5	15.6	17.8	50142000	8312500	19389000	22441000	10032000	14796000	14152000	19	18	19	56				222	97;319;456;506;1307;1394;1759;2789;3353;3915;3992;4280;4378;5457	True;True;True;True;True;True;True;True;True;True;True;True;True;True	103;104;349;495;549;1420;1519;1904;3000;3614;4243;4330;4645;4755;5937	433;434;435;1377;2011;2012;2234;2235;2236;2237;5374;5375;5376;5377;5378;5379;5380;5381;5382;5383;5801;5802;5803;5804;5805;5806;5807;7192;7193;11122;11123;11124;11125;11126;11127;11128;11129;11130;13366;15841;15842;15843;15844;15845;15846;15847;15848;16164;16165;17454;17789;22237;22238;22239;22240;22241	616;617;618;1690;2370;2371;2604;2605;2606;2607;6019;6020;6021;6022;6023;6024;6025;6026;6027;6028;6029;6474;6475;6476;6477;6478;6479;6480;7982;7983;12094;12095;12096;12097;12098;12099;12100;12101;12102;14507;17155;17156;17157;17158;17159;17160;17161;17162;17511;17512;18995;19336;24162;24163;24164;24165;24166
sp|P23258|TBG1_HUMAN;sp|Q9NRH3|TBG2_HUMAN	sp|P23258|TBG1_HUMAN;sp|Q9NRH3|TBG2_HUMAN	3;2	3;2	3;2	>sp|P23258|TBG1_HUMAN Tubulin gamma-1 chain OS=Homo sapiens OX=9606 GN=TUBG1 PE=1 SV=2;>sp|Q9NRH3|TBG2_HUMAN Tubulin gamma-2 chain OS=Homo sapiens OX=9606 GN=TUBG2 PE=2 SV=1	2	3	3	3	1	2	2	1	2	2	1	2	2	6.9	6.9	6.9	51.169	451	451;451	0	17.78	2.7	5.1	4.4	680680	81444	257850	341380	0	358290	0	1	2	2	5				223	871;2231;5080	True;True;True	952;2406;5529	3774;9062;20724;20725;20726	4349;9948;22522;22523;22524
sp|P23396|RS3_HUMAN	sp|P23396|RS3_HUMAN	15	15	15	>sp|P23396|RS3_HUMAN 40S ribosomal protein S3 OS=Homo sapiens OX=9606 GN=RPS3 PE=1 SV=2	1	15	15	15	12	12	11	12	12	11	12	12	11	70	70	70	26.688	243	243	0	160.95	60.1	56.8	54.3	110050000	25907000	40941000	43200000	34212000	31857000	30954000	22	21	21	64				224	100;576;1070;1124;1381;1411;1541;1543;1604;1708;1764;2568;2946;4585;4775	True;True;True;True;True;True;True;True;True;True;True;True;True;True;True	107;624;625;1164;1222;1504;1536;1673;1675;1676;1740;1851;1852;1909;2764;3164;4988;5199	454;455;456;457;458;459;460;461;462;463;2523;2524;2525;2526;2527;2528;4443;4444;4445;4671;4672;5752;5753;5754;5755;5756;5757;5758;5877;6317;6320;6321;6322;6323;6324;6325;6326;6327;6328;6329;6521;6522;6523;6956;6957;7209;7210;7211;7212;7213;7214;7215;7216;7217;10385;10386;10387;10388;11738;11739;11740;11741;11742;18736;18737;18738;18739;18740;18741;19547	637;638;639;640;641;642;643;644;645;646;2908;2909;2910;2911;2912;2913;5055;5056;5057;5306;5307;6424;6425;6426;6427;6428;6429;6430;6550;7022;7025;7026;7027;7028;7029;7030;7031;7032;7033;7034;7229;7230;7231;7733;7734;7999;8000;8001;8002;8003;8004;8005;8006;8007;11340;11341;11342;11343;12753;12754;12755;12756;12757;20406;20407;20408;20409;20410;20411;21286
sp|P23526|SAHH_HUMAN	sp|P23526|SAHH_HUMAN	4	4	4	>sp|P23526|SAHH_HUMAN Adenosylhomocysteinase OS=Homo sapiens OX=9606 GN=AHCY PE=1 SV=4	1	4	4	4	2	4	2	2	4	2	2	4	2	10	10	10	47.716	432	432	0	25.65	4.6	10	4.6	4925800	689830	2440900	1795100	1414000	1692000	1755600	2	5	2	9				225	2264;4886;4916;5226	True;True;True;True	2441;5321;5354;5687	9180;9181;9182;20004;20116;21308;21309;21310	10077;10078;10079;10080;21778;21895;23117;23118;23119
sp|P23528|COF1_HUMAN;sp|Q9Y281|COF2_HUMAN	sp|P23528|COF1_HUMAN	4;1	4;1	4;1	>sp|P23528|COF1_HUMAN Cofilin-1 OS=Homo sapiens OX=9606 GN=CFL1 PE=1 SV=3	2	4	4	4	3	4	3	3	4	3	3	4	3	33.1	33.1	33.1	18.502	166	166;166	0	55.734	25.9	33.1	25.9	5015600	1386500	1733900	1895200	1517200	1489700	1105700	6	5	4	15				226	1062;1976;2818;5405	True;True;True;True	1155;2130;3031;5877	4407;4408;4409;4410;8002;11265;11266;11267;21953;21954;21955;21956;21957;21958	5019;5020;5021;5022;8818;12253;12254;12255;23773;23774;23775;23776;23777;23778;23779
sp|P24534|EF1B_HUMAN	sp|P24534|EF1B_HUMAN	4	3	3	>sp|P24534|EF1B_HUMAN Elongation factor 1-beta OS=Homo sapiens OX=9606 GN=EEF1B2 PE=1 SV=3	1	4	3	3	2	4	2	2	3	2	2	3	2	27.6	22.7	22.7	24.763	225	225	0	168.7	14.7	27.6	14.7	6420500	1636400	2038900	2745200	2202500	1986900	2037600	3	4	3	10				227	3120;4349;4426;5461	False;True;True;True	3350;4723;4811;5941	12440;17694;17695;17696;17697;17698;17699;18068;22257;22258;22259	13537;19236;19237;19238;19239;19240;19241;19680;24182;24183;24184
sp|P24539|AT5F1_HUMAN	sp|P24539|AT5F1_HUMAN	2	2	2	>sp|P24539|AT5F1_HUMAN ATP synthase F(0) complex subunit B1, mitochondrial OS=Homo sapiens OX=9606 GN=ATP5F1 PE=1 SV=2	1	2	2	2	1	1	1	1	1	1	1	1	1	7.8	7.8	7.8	28.908	256	256	0	93.676	3.1	4.7	4.7	2712200	173090	2087000	452070	0	0	282130	1	1	1	3				228	2092;2099	True;True	2258;2265	8558;8559;8601	9398;9399;9471
sp|P24752|THIL_HUMAN	sp|P24752|THIL_HUMAN	6	6	6	>sp|P24752|THIL_HUMAN Acetyl-CoA acetyltransferase, mitochondrial OS=Homo sapiens OX=9606 GN=ACAT1 PE=1 SV=1	1	6	6	6	3	3	4	3	3	4	3	3	4	19.9	19.9	19.9	45.199	427	427	0	43.426	10.3	9.6	13.3	4165900	808090	983300	2374600	1508700	1039800	1750700	3	3	5	11				229	619;1388;2236;2842;3947;5214	True;True;True;True;True;True	675;1512;2411;3056;4280;5673	2780;5781;5782;5783;5784;9086;11355;11356;16031;16032;21269	3213;6454;6455;6456;6457;9981;12343;12344;17369;17370;23078
sp|P25054|APC_HUMAN	sp|P25054|APC_HUMAN	2	2	2	>sp|P25054|APC_HUMAN Adenomatous polyposis coli protein OS=Homo sapiens OX=9606 GN=APC PE=1 SV=2	1	2	2	2	1	1	0	1	1	0	1	1	0	1.8	1.8	1.8	311.64	2843	2843	0.0011561	10.807	1.4	0.4	0	297120	217190	79931	0	441530	0	0	1	0	0	1				230	1210;5268	True;True	1318;5731	5011;21451	5652;23260
sp|P25205|MCM3_HUMAN	sp|P25205|MCM3_HUMAN	9	9	9	>sp|P25205|MCM3_HUMAN DNA replication licensing factor MCM3 OS=Homo sapiens OX=9606 GN=MCM3 PE=1 SV=3	1	9	9	9	6	3	7	6	3	7	6	3	7	12.6	12.6	12.6	90.98	808	808	0	55.551	8.3	3.3	9	5114700	1430600	1117800	2566300	1513700	1267200	1377100	6	3	7	16				231	323;572;646;1097;1939;2901;2965;4895;5548	True;True;True;True;True;True;True;True;True	353;620;702;1192;2093;3118;3184;5331;6035	1382;1383;2513;2864;2865;4579;4580;7891;11589;11590;11591;11799;11800;20032;20033;22648	1695;1696;2898;3312;3313;5212;5213;8707;12601;12602;12603;12816;12817;21806;21807;24602
sp|P25398|RS12_HUMAN	sp|P25398|RS12_HUMAN	6	6	6	>sp|P25398|RS12_HUMAN 40S ribosomal protein S12 OS=Homo sapiens OX=9606 GN=RPS12 PE=1 SV=3	1	6	6	6	6	6	5	6	6	5	6	6	5	53	53	53	14.515	132	132	0	73.619	53	53	39.4	27471000	6959800	12555000	7955400	10849000	9780500	7615400	12	11	9	32				232	829;2811;3249;3942;4525;5333	True;True;True;True;True;True	906;3024;3487;4272;4273;4919;5801	3586;3587;3588;3589;11232;11233;11234;11235;11236;12933;12934;12935;12936;12937;12938;12939;12940;12941;15962;15963;15964;15965;18463;18464;18465;18466;18467;18468;21697;21698;21699;21700	4151;4152;4153;4154;12219;12220;12221;12222;12223;14052;14053;14054;14055;14056;14057;14058;14059;14060;17284;17285;17286;17287;20086;20087;20088;20089;20090;20091;23513;23514;23515;23516
sp|P25705|ATPA_HUMAN	sp|P25705|ATPA_HUMAN	12	12	12	>sp|P25705|ATPA_HUMAN ATP synthase subunit alpha, mitochondrial OS=Homo sapiens OX=9606 GN=ATP5F1A PE=1 SV=1	1	12	12	12	10	9	11	10	9	11	10	9	11	25.7	25.7	25.7	59.75	553	553	0	238.02	22.8	21.5	24.4	73114000	16189000	16308000	40618000	27196000	24173000	26486000	17	18	26	61				233	335;432;1459;1806;1960;2311;4479;4618;4635;4788;5178;5323	True;True;True;True;True;True;True;True;True;True;True;True	365;469;1587;1952;1953;2114;2491;4869;5025;5043;5044;5213;5633;5791	1425;1859;1860;1861;1862;1863;1864;6069;7365;7366;7367;7368;7369;7956;7957;7958;7959;7960;7961;7962;9442;9443;9444;9445;9446;9447;18279;18875;18876;18877;18878;18879;18880;18922;18923;18924;18925;18926;18927;19583;19584;19585;19586;19587;19588;19589;21145;21146;21147;21148;21149;21664;21665;21666;21667;21668;21669;21670;21671	1738;2199;2200;2201;2202;2203;2204;6747;6748;8155;8156;8157;8158;8159;8772;8773;8774;8775;8776;8777;8778;10369;10370;10371;10372;10373;10374;10375;19894;20551;20552;20553;20554;20555;20556;20600;20601;20602;20603;20604;20605;21322;21323;21324;21325;21326;21327;21328;22953;22954;22955;22956;22957;23480;23481;23482;23483;23484;23485;23486;23487
sp|P25786|PSA1_HUMAN	sp|P25786|PSA1_HUMAN	2	2	2	>sp|P25786|PSA1_HUMAN Proteasome subunit alpha type-1 OS=Homo sapiens OX=9606 GN=PSMA1 PE=1 SV=1	1	2	2	2	1	1	0	1	1	0	1	1	0	10.6	10.6	10.6	29.555	263	263	0	12.427	4.9	5.7	0	745970	545300	200670	0	0	148930	0	1	1	0	2				234	366;3644	True;True	400;3949	1584;14703	1910;15953
sp|P25789|PSA4_HUMAN	sp|P25789|PSA4_HUMAN	3	3	3	>sp|P25789|PSA4_HUMAN Proteasome subunit alpha type-4 OS=Homo sapiens OX=9606 GN=PSMA4 PE=1 SV=1	1	3	3	3	1	3	1	1	3	1	1	3	1	18.4	18.4	18.4	29.483	261	261	0	21.455	3.8	18.4	3.8	1918300	455620	754930	707790	0	1099900	0	2	4	2	8				235	405;2916;5500	True;True;True	442;3133;5984	1769;11652;11653;11654;11655;11656;11657;22474	2108;12666;12667;12668;12669;12670;12671;24419
sp|P26196|DDX6_HUMAN	sp|P26196|DDX6_HUMAN	20	20	20	>sp|P26196|DDX6_HUMAN Probable ATP-dependent RNA helicase DDX6 OS=Homo sapiens OX=9606 GN=DDX6 PE=1 SV=2	1	20	20	20	18	17	17	18	17	17	18	17	17	52.2	52.2	52.2	54.416	483	483	0	323.31	47.8	44.9	44.7	481100000	117250000	147620000	216230000	135520000	120710000	152760000	69	72	84	225				236	719;1106;1452;1808;1855;1937;2609;2673;3119;3575;3681;3891;3902;4212;4253;4254;4329;4592;4938;5201	True;True;True;True;True;True;True;True;True;True;True;True;True;True;True;True;True;True;True;True	786;787;1201;1202;1578;1579;1955;2004;2005;2091;2808;2876;3349;3872;3994;4217;4229;4230;4571;4617;4618;4698;4995;4996;5376;5377;5658;5659	3136;3137;3138;3139;3140;3141;3142;3143;3144;3145;4617;4618;6027;6028;6029;6030;6031;6032;6033;6034;6035;7371;7372;7373;7374;7375;7376;7571;7572;7573;7574;7575;7576;7577;7578;7579;7580;7581;7582;7583;7584;7585;7586;7587;7588;7589;7590;7591;7592;7593;7594;7595;7596;7886;7887;7888;7889;10516;10727;10728;10729;10730;10731;10732;10733;10734;10735;10736;10737;12439;14361;14362;14363;14364;14365;14366;…	3611;3612;3613;3614;3615;3616;3617;3618;3619;3620;5251;5252;6702;6703;6704;6705;6706;6707;6708;6709;6710;8161;8162;8163;8164;8165;8166;8373;8374;8375;8376;8377;8378;8379;8380;8381;8382;8383;8384;8385;8386;8387;8388;8389;8390;8391;8392;8393;8394;8395;8396;8397;8398;8399;8702;8703;8704;8705;11475;11694;11695;11696;11697;11698;11699;11700;11701;11702;11703;11704;11705;13536;15586;15587;15588;15589;1…
sp|P26368|U2AF2_HUMAN	sp|P26368|U2AF2_HUMAN	2	2	2	>sp|P26368|U2AF2_HUMAN Splicing factor U2AF 65 kDa subunit OS=Homo sapiens OX=9606 GN=U2AF2 PE=1 SV=4	1	2	2	2	1	2	2	1	2	2	1	2	2	3.8	3.8	3.8	53.5	475	475	0	11.773	1.7	3.8	3.8	1145400	176460	370880	598070	0	327570	512550	1	2	2	5				237	1111;3488	True;True	1207;3779	4629;4630;14027;14028;14029	5264;5265;15237;15238;15239
sp|P26373|RL13_HUMAN	sp|P26373|RL13_HUMAN	8	8	8	>sp|P26373|RL13_HUMAN 60S ribosomal protein L13 OS=Homo sapiens OX=9606 GN=RPL13 PE=1 SV=4	1	8	8	8	7	6	7	7	6	7	7	6	7	37	37	37	24.261	211	211	0	139.65	33.6	27.5	32.2	291000000	41193000	93574000	156230000	59752000	55615000	84224000	15	14	16	45				238	860;1695;2651;3748;4456;4656;4912;5096	True;True;True;True;True;True;True;True	940;1837;2852;2853;4064;4843;5065;5350;5546	3738;3739;3740;6881;6882;6883;6884;6885;6886;6887;6888;6889;10659;10660;10661;10662;10663;10664;10665;10666;10667;10668;10669;10670;10671;10672;15100;15101;18168;18169;18170;18171;18172;18173;18174;18175;18176;19036;19037;20104;20105;20106;20107;20777;20778	4313;4314;4315;7657;7658;7659;7660;7661;7662;7663;7664;7665;11619;11620;11621;11622;11623;11624;11625;11626;11627;11628;11629;11630;11631;11632;16360;16361;19783;19784;19785;19786;19787;19788;19789;19790;19791;20731;20732;21883;21884;21885;21886;22575;22576
sp|P26599|PTBP1_HUMAN;sp|O95758|PTBP3_HUMAN	sp|P26599|PTBP1_HUMAN	5;2	5;2	5;2	>sp|P26599|PTBP1_HUMAN Polypyrimidine tract-binding protein 1 OS=Homo sapiens OX=9606 GN=PTBP1 PE=1 SV=1	2	5	5	5	3	3	3	3	3	3	3	3	3	13.6	13.6	13.6	57.221	531	531;552	0	34.606	9.6	7.7	10.2	4511300	384570	3006100	1120700	1233500	1176200	1145400	3	4	5	12				239	1028;2110;3596;5140;5314	True;True;True;True;True	1119;2277;3899;5592;5781	4270;8634;8635;8636;14499;14500;14501;14502;14503;20950;20951;21638	4868;9505;9506;9507;15724;15725;15726;15727;15728;22752;22753;23454
sp|P26640|SYVC_HUMAN	sp|P26640|SYVC_HUMAN	6	6	6	>sp|P26640|SYVC_HUMAN Valine--tRNA ligase OS=Homo sapiens OX=9606 GN=VARS PE=1 SV=4	1	6	6	6	4	5	3	4	5	3	4	5	3	7.3	7.3	7.3	140.47	1264	1264	0	40.463	4.2	6.1	3.2	4135300	1048600	1973300	1113400	1037900	1432300	1553500	4	5	3	12				240	1668;3153;3840;4409;5233;5259	True;True;True;True;True;True	1809;3385;4162;4793;5695;5721	6793;12608;12609;12610;15461;15462;18018;18019;18020;21330;21331;21408	7568;13721;13722;13723;16751;16752;19626;19627;19628;23139;23140;23217
sp|P26641|EF1G_HUMAN	sp|P26641|EF1G_HUMAN	7	7	7	>sp|P26641|EF1G_HUMAN Elongation factor 1-gamma OS=Homo sapiens OX=9606 GN=EEF1G PE=1 SV=3	1	7	7	7	6	5	6	6	5	6	6	5	6	20.6	20.6	20.6	50.118	437	437	0	53.17	18.8	14.9	18.3	25223000	5803200	7692600	11727000	5560600	6773300	6258500	10	8	12	30				241	4;254;2313;2690;4084;4458;5176	True;True;True;True;True;True;True	4;5;275;2493;2893;4435;4845;5631	17;18;19;20;21;22;23;24;25;1164;1165;1166;1167;1168;9450;10796;10797;10798;10799;10800;16638;16639;18178;18179;18180;18181;18182;18183;18184;21142;21143	17;18;19;20;21;22;23;24;25;1459;1460;1461;1462;1463;10378;11765;11766;11767;11768;11769;18120;18121;19793;19794;19795;19796;19797;19798;19799;22950;22951
sp|P27348|1433T_HUMAN	sp|P27348|1433T_HUMAN	13	9	9	>sp|P27348|1433T_HUMAN 14-3-3 protein theta OS=Homo sapiens OX=9606 GN=YWHAQ PE=1 SV=1	1	13	9	9	11	11	13	8	8	9	8	8	9	55.5	41.6	41.6	27.764	245	245	0	323.31	50.2	50.2	55.5	2457800000	420690000	819180000	1218000000	485680000	552100000	499600000	36	42	54	132				242	453;793;1142;2604;3558;4064;4250;4518;4983;5414;5481;5482;5497	True;False;False;False;False;True;True;True;True;True;True;True;True	492;866;867;1243;1244;2802;3854;4413;4614;4912;5425;5890;5891;5892;5963;5964;5981	1956;1957;1958;1959;1960;1961;1962;1963;1964;1965;1966;1967;1968;1969;1970;1971;1972;1973;1974;1975;1976;3441;3442;3443;3444;3445;3446;3447;3448;3449;3450;3451;3452;3453;3454;3455;3456;3457;3458;3459;3460;3461;3462;3463;3464;3465;3466;3467;3468;3469;3470;3471;3472;3473;3474;3475;3476;3477;3478;3479;3480;3481;3482;4746;4747;4748;4749;4750;4751;4752;4753;4754;4755;4756;4757;4758;4759;4760;4761;4762…	2308;2309;2310;2311;2312;2313;2314;2315;2316;2317;2318;2319;2320;2321;2322;2323;2324;2325;2326;2327;2328;2329;2330;2331;3953;3954;3955;3956;3957;3958;3959;3960;3961;3962;3963;3964;3965;3966;3967;3968;3969;3970;3971;3972;3973;3974;3975;3976;3977;3978;3979;3980;3981;3982;3983;3984;3985;3986;3987;3988;3989;3990;3991;3992;3993;3994;3995;3996;3997;3998;3999;4000;4001;4002;4003;4004;4005;4006;4007;4008…
sp|P27448|MARK3_HUMAN	sp|P27448|MARK3_HUMAN	2	2	2	>sp|P27448|MARK3_HUMAN MAP/microtubule affinity-regulating kinase 3 OS=Homo sapiens OX=9606 GN=MARK3 PE=1 SV=5	1	2	2	2	0	1	2	0	1	2	0	1	2	2.7	2.7	2.7	84.428	753	753	0	24.109	0	1.6	2.7	1959100	0	779790	1179300	0	0	536810	0	1	2	3				243	1449;5119	True;True	1575;5570	6021;20875;20876	6696;22674;22675
sp|P27635|RL10_HUMAN;sp|Q96L21|RL10L_HUMAN	sp|P27635|RL10_HUMAN;sp|Q96L21|RL10L_HUMAN	4;2	4;2	4;2	>sp|P27635|RL10_HUMAN 60S ribosomal protein L10 OS=Homo sapiens OX=9606 GN=RPL10 PE=1 SV=4;>sp|Q96L21|RL10L_HUMAN 60S ribosomal protein L10-like OS=Homo sapiens OX=9606 GN=RPL10L PE=1 SV=3	2	4	4	4	3	3	3	3	3	3	3	3	3	19.2	19.2	19.2	24.604	214	214;214	0	93.302	15.4	14	15.4	83357000	14959000	39043000	29355000	13806000	14940000	19043000	12	11	12	35				244	1038;1455;3379;5059	True;True;True;True	1130;1582;1583;3649;3650;5506;5507	4320;6038;6039;6040;6041;6042;6043;6044;6045;6046;6047;6048;6049;6050;6051;6052;6053;6054;13474;13475;13476;13477;13478;13479;13480;13481;13482;13483;13484;20656;20657;20658	4927;6713;6714;6715;6716;6717;6718;6719;6720;6721;6722;6723;6724;6725;6726;6727;6728;6729;6730;6731;6732;14620;14621;14622;14623;14624;14625;14626;14627;14628;14629;14630;22454;22455;22456
sp|P27708|PYR1_HUMAN	sp|P27708|PYR1_HUMAN	23	23	23	>sp|P27708|PYR1_HUMAN CAD protein OS=Homo sapiens OX=9606 GN=CAD PE=1 SV=3	1	23	23	23	16	14	13	16	14	13	16	14	13	13.9	13.9	13.9	242.98	2225	2225	0	269.01	9.8	7.7	8.1	17703000	4803900	6380900	6517800	5576600	5774100	5536900	18	19	16	53				245	895;973;1121;1446;2056;2247;2291;2788;2813;2851;3176;3320;3323;3669;3966;4127;4259;4487;4689;4751;5012;5145;5146	True;True;True;True;True;True;True;True;True;True;True;True;True;True;True;True;True;True;True;True;True;True;True	977;1062;1219;1572;2214;2424;2470;2999;3026;3065;3409;3563;3569;3981;4301;4481;4623;4878;4879;5100;5172;5456;5597;5598	3845;4078;4667;4668;6012;6013;8391;8392;9126;9127;9128;9129;9130;9359;11121;11239;11240;11241;11242;11243;11375;12670;12671;12672;12673;12674;12675;13222;13241;14817;14818;14819;16081;16806;17352;17353;17354;18298;18299;18300;19149;19150;19151;19152;19469;20474;20974;20975;20976;20977;20978;20979;20980	4424;4674;5302;5303;6687;6688;9229;9230;10021;10022;10023;10024;10025;10284;12093;12227;12228;12229;12230;12231;12364;13783;13784;13785;13786;13787;13788;14359;14378;16069;16070;16071;17419;18290;18876;18877;18878;19913;19914;19915;20846;20847;20848;20849;21207;22257;22782;22783;22784;22785;22786;22787;22788
sp|P27797|CALR_HUMAN	sp|P27797|CALR_HUMAN	3	3	3	>sp|P27797|CALR_HUMAN Calreticulin OS=Homo sapiens OX=9606 GN=CALR PE=1 SV=1	1	3	3	3	1	2	2	1	2	2	1	2	2	8.6	8.6	8.6	48.141	417	417	0	23.271	3.1	5.5	6.2	2748000	401060	635510	1711500	0	0	725200	1	4	2	7				246	568;947;1978	True;True;True	616;1035;2132	2496;4004;4005;4006;8006	2879;2880;2881;4594;4595;4596;8822
sp|P27824|CALX_HUMAN	sp|P27824|CALX_HUMAN	8	8	8	>sp|P27824|CALX_HUMAN Calnexin OS=Homo sapiens OX=9606 GN=CANX PE=1 SV=2	1	8	8	8	7	7	5	7	7	5	7	7	5	16.4	16.4	16.4	67.567	592	592	0	62.772	15.2	15.2	10	15303000	4387600	4894700	6020500	4852100	4562800	3911700	12	8	7	27				247	85;350;2391;2400;2496;3767;4629;4745	True;True;True;True;True;True;True;True	91;384;2581;2590;2688;4083;5037;5166	399;400;1504;1505;9749;9750;9751;9775;9776;9777;10172;10173;15172;15173;15174;15175;18912;19438;19439;19440;19441;19442;19443;19444;19445	581;582;583;1824;1825;10684;10685;10686;10712;10713;10714;10715;11123;11124;16434;16435;16436;16437;20588;21176;21177;21178;21179;21180;21181;21182;21183
sp|P28066|PSA5_HUMAN	sp|P28066|PSA5_HUMAN	5	5	5	>sp|P28066|PSA5_HUMAN Proteasome subunit alpha type-5 OS=Homo sapiens OX=9606 GN=PSMA5 PE=1 SV=3	1	5	5	5	2	3	2	2	3	2	2	3	2	25.7	25.7	25.7	26.411	241	241	0	47.391	13.7	15.8	10	818050	217370	477220	123470	349810	0	0	2	3	2	7				248	1843;1931;2782;3766;4430	True;True;True;True;True	1992;2085;2992;4082;4815	7532;7533;7875;11102;15170;15171;18077	8333;8334;8691;12074;16432;16433;19689
sp|P28288|ABCD3_HUMAN	sp|P28288|ABCD3_HUMAN	6	6	6	>sp|P28288|ABCD3_HUMAN ATP-binding cassette sub-family D member 3 OS=Homo sapiens OX=9606 GN=ABCD3 PE=1 SV=1	1	6	6	6	5	4	5	5	4	5	5	4	5	11.1	11.1	11.1	75.475	659	659	0	54.95	10	7	10	5814800	1697700	1432100	2684900	2070200	1078600	1918800	7	5	6	18				249	690;1324;1523;2116;2467;4465	True;True;True;True;True;True	749;1438;1653;2284;2658;2659;4853	3023;5445;5446;5447;6240;6241;8660;8661;8662;8663;8664;8665;10056;10057;10058;10059;18200;18201	3473;6093;6094;6095;6945;6946;9531;9532;9533;9534;9535;9536;11005;11006;11007;11008;19815;19816
sp|P28347|TEAD1_HUMAN	sp|P28347|TEAD1_HUMAN	9	6	6	>sp|P28347|TEAD1_HUMAN Transcriptional enhancer factor TEF-1 OS=Homo sapiens OX=9606 GN=TEAD1 PE=1 SV=2	1	9	6	6	6	7	8	4	4	5	4	4	5	34	26.8	26.8	47.945	426	426	0	117.79	25.4	20.4	25.6	23826000	6625500	8363100	8837000	13577000	3458900	4153300	8	7	9	24				250	271;1844;2832;3252;3772;3901;4090;4374;4988	True;True;True;True;True;True;False;False;False	292;1993;3045;3491;4088;4227;4228;4441;4749;4750;4751;5430	1208;7534;7535;7536;7537;7538;7539;11305;11306;11307;11308;12965;12966;12967;12968;12969;12970;12971;12972;15189;15757;15758;15759;15760;16658;16659;16660;16661;16662;16663;16664;16665;16666;16667;16668;16669;16670;16671;16672;16673;17769;17770;17771;17772;17773;17774;17775;17776;17777;17778;17779;17780;17781;17782;17783;17784;20392;20393	1503;8335;8336;8337;8338;8339;8340;12293;12294;12295;12296;14084;14085;14086;14087;14088;14089;14090;14091;16451;17068;17069;17070;17071;18140;18141;18142;18143;18144;18145;18146;18147;18148;18149;18150;18151;18152;18153;18154;18155;19315;19316;19317;19318;19319;19320;19321;19322;19323;19324;19325;19326;19327;19328;19329;19330;19331;22175;22176
sp|P29590|PML_HUMAN	sp|P29590|PML_HUMAN	8	8	8	>sp|P29590|PML_HUMAN Protein PML OS=Homo sapiens OX=9606 GN=PML PE=1 SV=3	1	8	8	8	6	6	7	6	6	7	6	6	7	12.2	12.2	12.2	97.55	882	882	0	108.54	8.4	10.3	9.3	10029000	2175400	2468200	5385100	2561600	2243300	2632500	7	7	10	24				251	326;742;1101;1851;3105;4384;4555;4730	True;True;True;True;True;True;True;True	356;813;1196;2000;3334;4765;4953;5148	1386;1387;1388;1389;1390;1391;3276;3277;3278;4593;4594;7564;7565;7566;12404;12405;12406;17816;18607;19339;19340;19341;19342;19343	1699;1700;1701;1702;1703;1704;3784;3785;3786;5226;5227;8366;8367;8368;13500;13501;13502;19364;20270;21047;21048;21049;21050;21051
sp|P29692|EF1D_HUMAN	sp|P29692|EF1D_HUMAN	5	5	4	>sp|P29692|EF1D_HUMAN Elongation factor 1-delta OS=Homo sapiens OX=9606 GN=EEF1D PE=1 SV=5	1	5	5	4	3	3	4	3	3	4	3	2	4	26.3	26.3	22.4	31.121	281	281	0	37.195	17.1	16.7	22.4	9161900	1447700	2751500	4962700	2093400	2537500	3073400	3	3	6	12				252	1341;1941;3120;4275;5052	True;True;True;True;True	1458;2095;3350;4640;5499	5525;7899;7900;7901;12440;17439;17440;17441;17442;20642;20643;20644	6177;8715;8716;8717;13537;18980;18981;18982;18983;22440;22441;22442
sp|P29966|MARCS_HUMAN	sp|P29966|MARCS_HUMAN	6	6	6	>sp|P29966|MARCS_HUMAN Myristoylated alanine-rich C-kinase substrate OS=Homo sapiens OX=9606 GN=MARCKS PE=1 SV=4	1	6	6	6	2	2	4	2	2	4	2	2	4	31.3	31.3	31.3	31.554	332	332	0	61.531	11.1	10.5	20.5	5809100	589670	1707600	3511900	0	919600	0	2	2	4	8				253	876;971;979;1642;1664;3868	True;True;True;True;True;True	957;1060;1069;1782;1805;4193	3785;4075;4097;6715;6787;15597;15598;15599	4361;4671;4693;7479;7562;16896;16897;16898
sp|P30041|PRDX6_HUMAN	sp|P30041|PRDX6_HUMAN	7	7	7	>sp|P30041|PRDX6_HUMAN Peroxiredoxin-6 OS=Homo sapiens OX=9606 GN=PRDX6 PE=1 SV=3	1	7	7	7	7	6	6	7	6	6	7	6	6	39.7	39.7	39.7	25.035	224	224	0	49.366	39.7	36.6	35.7	11320000	3089300	3976100	4254800	4889900	3047100	4139500	9	6	11	26				254	603;607;1072;3070;3489;3781;5332	True;True;True;True;True;True;True	657;661;662;1166;1167;3296;3780;4097;5800	2717;2718;2719;2728;2729;2730;2731;2732;2733;4447;4448;4449;12268;12269;12270;14030;14031;14032;15226;15227;15228;15229;15230;15231;15232;21694;21695;21696	3149;3150;3151;3160;3161;3162;3163;3164;3165;5059;5060;5061;13356;13357;13358;15240;15241;15242;16489;16490;16491;16492;16493;16494;16495;23510;23511;23512
sp|P30048|PRDX3_HUMAN	sp|P30048|PRDX3_HUMAN	4	4	4	>sp|P30048|PRDX3_HUMAN Thioredoxin-dependent peroxide reductase, mitochondrial OS=Homo sapiens OX=9606 GN=PRDX3 PE=1 SV=3	1	4	4	4	1	3	2	1	3	2	1	3	2	22.3	22.3	22.3	27.692	256	256	0	27.036	4.3	16.8	9.8	2869600	370610	1238300	1260700	0	1522200	0	2	4	3	9				255	129;700;853;2037	True;True;True;True	138;759;931;2195	547;3045;3686;8305;8306;8307;8308;8309;8310	734;3495;4254;9140;9141;9142;9143;9144;9145
sp|P30050|RL12_HUMAN	sp|P30050|RL12_HUMAN	7	7	7	>sp|P30050|RL12_HUMAN 60S ribosomal protein L12 OS=Homo sapiens OX=9606 GN=RPL12 PE=1 SV=1	1	7	7	7	7	6	6	7	6	6	7	6	6	58.8	58.8	58.8	17.818	165	165	0	184.83	58.8	54.5	54.5	55904000	13093000	21058000	21753000	17177000	18261000	18441000	17	15	17	49				256	510;1059;2052;2066;2221;3943;5025	True;True;True;True;True;True;True	553;1152;2210;2226;2396;4274;5469	2244;2245;2246;2247;2248;4395;4396;4397;4398;4399;4400;4401;4402;4403;8364;8365;8366;8367;8368;8369;8370;8371;8372;8373;8374;8437;8438;8439;8440;8441;8442;8443;8444;8445;9034;9035;9036;9037;9038;9039;9040;15966;15967;15968;15969;15970;15971;15972;20506	2614;2615;2616;2617;2618;5007;5008;5009;5010;5011;5012;5013;5014;5015;9200;9201;9202;9203;9204;9205;9206;9207;9208;9209;9210;9275;9276;9277;9278;9279;9280;9281;9282;9283;9920;9921;9922;9923;9924;9925;9926;17288;17289;17290;17291;17292;17293;17294;22293
sp|P30153|2AAA_HUMAN;sp|P30154|2AAB_HUMAN	sp|P30153|2AAA_HUMAN	9;3	9;3	9;3	>sp|P30153|2AAA_HUMAN Serine/threonine-protein phosphatase 2A 65 kDa regulatory subunit A alpha isoform OS=Homo sapiens OX=9606 GN=PPP2R1A PE=1 SV=4	2	9	9	9	7	5	6	7	5	6	7	5	6	20.4	20.4	20.4	65.308	589	589;601	0	83.462	17.1	11.2	12.7	19684000	2552200	7393300	9738900	5152800	5979800	4206400	8	6	8	22				257	214;993;2220;2615;3035;3233;3474;4026;4560	True;True;True;True;True;True;True;True;True	232;1084;2395;2814;3259;3470;3764;4366;4959	1028;1029;1030;4148;4149;4150;9027;9028;9029;9030;9031;9032;9033;10541;10542;12051;12889;12890;12891;13981;16273;18639	1320;1321;1322;4745;4746;4747;9913;9914;9915;9916;9917;9918;9919;11501;11502;13080;14008;14009;14010;15190;17621;20306
sp|P30876|RPB2_HUMAN	sp|P30876|RPB2_HUMAN	5	5	5	>sp|P30876|RPB2_HUMAN DNA-directed RNA polymerase II subunit RPB2 OS=Homo sapiens OX=9606 GN=POLR2B PE=1 SV=1	1	5	5	5	1	3	4	1	3	4	1	3	4	5.1	5.1	5.1	133.9	1174	1174	0	36.816	1.1	3	4	2186200	137170	813850	1235200	0	765940	766800	1	3	4	8				258	1659;1680;1831;2451;2672	True;True;True;True;True	1800;1821;1979;2641;2875	6774;6775;6829;6830;7489;7490;9976;10726	7549;7550;7604;7605;8282;8283;10922;11693
sp|P31153|METK2_HUMAN	sp|P31153|METK2_HUMAN	2	2	2	>sp|P31153|METK2_HUMAN S-adenosylmethionine synthase isoform type-2 OS=Homo sapiens OX=9606 GN=MAT2A PE=1 SV=1	1	2	2	2	2	1	1	2	1	1	2	1	1	9.6	9.6	9.6	43.66	395	395	0	22.064	9.6	3.8	3.8	1227300	628120	322800	276350	1180500	0	0	3	1	1	5				259	1548;4544	True;True	1681;4942	6340;6341;6342;6343;18584	7045;7046;7047;7048;20247
sp|P31689|DNJA1_HUMAN	sp|P31689|DNJA1_HUMAN	8	8	7	>sp|P31689|DNJA1_HUMAN DnaJ homolog subfamily A member 1 OS=Homo sapiens OX=9606 GN=DNAJA1 PE=1 SV=2	1	8	8	7	6	5	8	6	5	8	6	5	7	24.4	24.4	22.9	44.868	397	397	0	122.9	20.2	16.9	24.4	17300000	4674100	4191800	8433900	7193000	5668800	5702400	13	7	11	31				260	517;2243;2308;3178;3816;4005;4669;5210	True;True;True;True;True;True;True;True	560;2418;2419;2420;2488;3411;4136;4344;5078;5669	2270;9101;9102;9103;9104;9105;9106;9107;9108;9109;9428;9429;9430;9431;9432;9433;12682;15378;15379;15380;15381;16205;16206;16207;19075;19076;19077;19078;19079;21254;21255;21256	2640;9996;9997;9998;9999;10000;10001;10002;10003;10004;10355;10356;10357;10358;10359;10360;13795;16667;16668;16669;16670;17553;17554;17555;20772;20773;20774;20775;20776;23063;23064;23065
sp|P31943|HNRH1_HUMAN;sp|P55795|HNRH2_HUMAN	sp|P31943|HNRH1_HUMAN;sp|P55795|HNRH2_HUMAN	8;4	8;4	6;3	>sp|P31943|HNRH1_HUMAN Heterogeneous nuclear ribonucleoprotein H OS=Homo sapiens OX=9606 GN=HNRNPH1 PE=1 SV=4;>sp|P55795|HNRH2_HUMAN Heterogeneous nuclear ribonucleoprotein H2 OS=Homo sapiens OX=9606 GN=HNRNPH2 PE=1 SV=1	2	8	8	6	6	6	3	6	6	3	4	5	1	23.6	23.6	17.6	49.229	449	449;449	0	128.6	19.2	16.9	9.6	19874000	5272000	8893300	5708600	4945900	6149400	3733000	9	9	5	23				261	406;693;1789;2078;2423;4342;4459;5058	True;True;True;True;True;True;True;True	443;752;1935;2243;2612;4713;4714;4846;5505	1770;1771;1772;3029;7313;7314;8515;8516;8517;8518;8519;8520;8521;8522;8523;9833;17672;17673;18185;18186;20653;20654;20655	2109;2110;2111;3479;8103;8104;9355;9356;9357;9358;9359;9360;9361;9362;9363;10771;19213;19214;19800;19801;22451;22452;22453
sp|P31946|1433B_HUMAN	sp|P31946|1433B_HUMAN	12	8	7	>sp|P31946|1433B_HUMAN 14-3-3 protein beta/alpha OS=Homo sapiens OX=9606 GN=YWHAB PE=1 SV=3	1	12	8	7	10	10	12	7	7	8	6	6	7	59.3	45.5	41.9	28.082	246	246	0	323.31	54.1	54.1	59.3	2893400000	638900000	828920000	1425600000	529830000	726600000	650290000	37	42	63	142				262	454;727;793;1142;2604;3558;4071;4189;4519;5411;5498;5504	True;True;False;False;False;False;True;True;True;True;True;True	493;797;866;867;1243;1244;2802;3854;4421;4547;4913;5883;5884;5885;5982;5988	1977;1978;1979;1980;1981;1982;1983;1984;1985;1986;1987;1988;1989;1990;1991;1992;1993;1994;1995;1996;1997;3218;3219;3220;3221;3222;3223;3224;3225;3226;3227;3441;3442;3443;3444;3445;3446;3447;3448;3449;3450;3451;3452;3453;3454;3455;3456;3457;3458;3459;3460;3461;3462;3463;3464;3465;3466;3467;3468;3469;3470;3471;3472;3473;3474;3475;3476;3477;3478;3479;3480;3481;3482;4746;4747;4748;4749;4750;4751;4752…	2332;2333;2334;2335;2336;2337;2338;2339;2340;2341;2342;2343;2344;2345;2346;2347;2348;2349;2350;2351;2352;2353;2354;2355;2356;3723;3724;3725;3726;3727;3728;3729;3730;3731;3732;3733;3953;3954;3955;3956;3957;3958;3959;3960;3961;3962;3963;3964;3965;3966;3967;3968;3969;3970;3971;3972;3973;3974;3975;3976;3977;3978;3979;3980;3981;3982;3983;3984;3985;3986;3987;3988;3989;3990;3991;3992;3993;3994;3995;3996…
sp|P32119|PRDX2_HUMAN	sp|P32119|PRDX2_HUMAN	3	3	3	>sp|P32119|PRDX2_HUMAN Peroxiredoxin-2 OS=Homo sapiens OX=9606 GN=PRDX2 PE=1 SV=5	1	3	3	3	2	0	2	2	0	2	2	0	2	17.2	17.2	17.2	21.892	198	198	0	17.453	8.6	0	12.6	2755200	851030	0	1904100	0	0	825910	2	0	2	4				263	1019;3164;4550	True;True;True	1110;3397;4948	4241;12640;18600;18601	4839;13753;20263;20264
sp|P32969|RL9_HUMAN	sp|P32969|RL9_HUMAN	4	4	4	>sp|P32969|RL9_HUMAN 60S ribosomal protein L9 OS=Homo sapiens OX=9606 GN=RPL9 PE=1 SV=1	1	4	4	4	3	3	2	3	3	2	3	3	2	28.1	28.1	28.1	21.863	192	192	0	27.502	22.4	18.2	12.5	11420000	3300300	3144000	4975600	5167700	4781600	3267700	7	4	4	15				264	1418;3397;4653;4662	True;True;True;True	1543;3672;3673;5062;5071	5899;5900;5901;5902;5903;5904;5905;13549;13550;13551;13552;13553;19010;19050;19051	6572;6573;6574;6575;6576;6577;6578;14696;14697;14698;14699;14700;20697;20745;20746
sp|P33176|KINH_HUMAN	sp|P33176|KINH_HUMAN	2	2	2	>sp|P33176|KINH_HUMAN Kinesin-1 heavy chain OS=Homo sapiens OX=9606 GN=KIF5B PE=1 SV=1	1	2	2	2	1	0	1	1	0	1	1	0	1	2.2	2.2	2.2	109.68	963	963	0	15.273	0.9	0	1.2	124180	50693	0	73488	0	0	31139	1	0	1	2				265	1274;2792	True;True	1386;3003	5247;11133	5891;12105
sp|P33992|MCM5_HUMAN	sp|P33992|MCM5_HUMAN	4	4	4	>sp|P33992|MCM5_HUMAN DNA replication licensing factor MCM5 OS=Homo sapiens OX=9606 GN=MCM5 PE=1 SV=5	1	4	4	4	1	4	1	1	4	1	1	4	1	8	8	8	82.285	734	734	0	24.211	2	8	2	1148600	28322	898370	221900	0	946270	0	1	4	1	6				266	1294;3110;3884;4195	True;True;True;True	1406;3339;4210;4553	5330;12417;15707;15708;17008;17009	5975;13513;17017;17018;18496;18497
sp|P33993|MCM7_HUMAN	sp|P33993|MCM7_HUMAN	2	2	2	>sp|P33993|MCM7_HUMAN DNA replication licensing factor MCM7 OS=Homo sapiens OX=9606 GN=MCM7 PE=1 SV=4	1	2	2	2	1	0	2	1	0	2	1	0	2	3.2	3.2	3.2	81.307	719	719	0	12.727	1.4	0	3.2	805650	99748	0	705900	0	0	322480	1	0	2	3				267	3734;4171	True;True	4049;4527	15043;15044;16946	16303;16304;18432
sp|P34897|GLYM_HUMAN;sp|P34896|GLYC_HUMAN	sp|P34897|GLYM_HUMAN;sp|P34896|GLYC_HUMAN	2;1	2;1	2;1	>sp|P34897|GLYM_HUMAN Serine hydroxymethyltransferase, mitochondrial OS=Homo sapiens OX=9606 GN=SHMT2 PE=1 SV=3;>sp|P34896|GLYC_HUMAN Serine hydroxymethyltransferase, cytosolic OS=Homo sapiens OX=9606 GN=SHMT1 PE=1 SV=1	2	2	2	2	0	1	2	0	1	2	0	1	2	5	5	5	55.992	504	504;483	0	17.37	0	2.2	5	895020	0	375680	519340	0	0	361360	0	3	3	6				268	2432;5131	True;True	2621;5583	9864;20919;20920;20921;20922	10803;22718;22719;22720;22721;22722
sp|P34932|HSP74_HUMAN;REV__sp|Q6P1W5|CA094_HUMAN	sp|P34932|HSP74_HUMAN	36;1	36;1	34;1	>sp|P34932|HSP74_HUMAN Heat shock 70 kDa protein 4 OS=Homo sapiens OX=9606 GN=HSPA4 PE=1 SV=4	2	36	36	34	31	33	28	31	33	28	29	31	27	56.4	56.4	52.9	94.33	840	840;598	0	323.31	50.1	52.7	46.3	459690000	114480000	166170000	179030000	111990000	102490000	106260000	71	67	65	203				269	106;130;152;923;931;1005;1123;1125;1141;1222;1322;1422;1492;1601;2549;2575;2712;2760;3017;3042;3335;3396;3429;3450;3507;3687;3955;4059;4176;4337;4471;4491;4802;5112;5321;5392	True;True;True;True;True;True;True;True;True;True;True;True;True;True;True;True;True;True;True;True;True;True;True;True;True;True;True;True;True;True;True;True;True;True;True;True	114;115;139;162;1009;1018;1019;1096;1221;1223;1242;1329;1436;1547;1548;1621;1737;2744;2771;2915;2969;3237;3238;3266;3586;3587;3670;3671;3715;3737;3738;3798;3799;4000;4289;4407;4408;4532;4533;4707;4860;4861;4883;4884;5228;5563;5788;5789;5864	473;474;475;476;477;548;549;550;551;552;553;554;555;691;692;693;694;695;696;697;3917;3918;3956;3957;3958;3959;3960;3961;3962;3963;3964;4186;4670;4673;4674;4675;4676;4677;4678;4679;4680;4745;5056;5439;5440;5441;5442;5443;5921;5922;5923;5924;5925;5926;5927;5928;5929;5930;5931;6173;6174;6175;6511;6512;6513;10331;10332;10333;10334;10335;10336;10337;10338;10412;10413;10414;10415;10416;10417;10873;1087…	656;657;658;659;660;661;662;735;736;737;738;739;740;741;742;904;905;906;907;908;909;910;4498;4499;4500;4545;4546;4547;4548;4549;4550;4551;4552;4553;4783;5305;5308;5309;5310;5311;5312;5313;5314;5315;5381;5697;6087;6088;6089;6090;6091;6594;6595;6596;6597;6598;6599;6600;6601;6602;6603;6604;6877;6878;6879;7219;7220;7221;11286;11287;11288;11289;11290;11291;11292;11293;11367;11368;11369;11370;11371;113…
sp|P35232|PHB_HUMAN	sp|P35232|PHB_HUMAN	10	10	10	>sp|P35232|PHB_HUMAN Prohibitin OS=Homo sapiens OX=9606 GN=PHB PE=1 SV=1	1	10	10	10	8	5	8	8	5	8	8	5	8	38.6	38.6	38.6	29.804	272	272	0	67.392	35.3	16.9	31.6	26160000	6136200	2729300	17295000	6739700	7456100	7330100	9	6	13	28				270	19;696;1313;1932;2189;2556;2704;3907;4088;5169	True;True;True;True;True;True;True;True;True;True	21;755;1426;2086;2361;2751;2907;4235;4439;5624	82;83;3034;3035;3036;3037;3038;3039;5394;5395;5396;5397;5398;7876;7877;8891;8892;8893;8894;8895;10348;10349;10350;10844;10845;15796;16655;21110	82;83;3484;3485;3486;3487;3488;3489;6040;6041;6042;6043;6044;8692;8693;9775;9776;9777;9778;9779;11303;11304;11305;11814;11815;17109;18137;22918
sp|P35240|MERL_HUMAN;sp|Q14680|MELK_HUMAN	sp|P35240|MERL_HUMAN	19;1	19;1	19;1	>sp|P35240|MERL_HUMAN Merlin OS=Homo sapiens OX=9606 GN=NF2 PE=1 SV=1	2	19	19	19	14	18	14	14	18	14	14	18	14	30.6	30.6	30.6	69.689	595	595;651	0	226.75	24	27.4	22.2	116910000	21005000	50059000	45848000	26156000	29856000	28479000	23	29	23	75				271	66;364;378;566;671;815;946;1223;1694;2034;2439;2528;2538;4178;4584;5090;5122;5125;5454	True;True;True;True;True;True;True;True;True;True;True;True;True;True;True;True;True;True;True	71;72;398;414;614;728;891;1034;1330;1836;2192;2629;2723;2733;4535;4987;5539;5573;5576;5934	330;331;332;333;334;1581;1582;1662;1663;2490;2491;2492;2943;2944;2945;2946;2947;2948;2949;2950;3548;3549;3550;3999;4000;4001;4002;4003;5057;6875;6876;6877;6878;6879;6880;8290;8291;8292;8293;8294;9898;9899;9900;9901;9902;10268;10302;10303;16962;16963;16964;18735;20754;20755;20756;20757;20758;20893;20894;20897;20898;20899;20900;20901;20902;20903;20904;20905;22227;22228;22229;22230;22231	512;513;514;515;516;1907;1908;1989;1990;2873;2874;2875;3392;3393;3394;3395;3396;3397;3398;3399;3400;4113;4114;4115;4589;4590;4591;4592;4593;5698;7650;7651;7652;7653;7654;7655;7656;9125;9126;9127;9128;9129;10838;10839;10840;10841;10842;11223;11257;11258;18448;18449;18450;20405;22552;22553;22554;22555;22556;22692;22693;22696;22697;22698;22699;22700;22701;22702;22703;22704;24152;24153;24154;24155;24…
sp|P35249|RFC4_HUMAN	sp|P35249|RFC4_HUMAN	2	2	2	>sp|P35249|RFC4_HUMAN Replication factor C subunit 4 OS=Homo sapiens OX=9606 GN=RFC4 PE=1 SV=2	1	2	2	2	2	2	1	2	2	1	2	2	1	8.3	8.3	8.3	39.681	363	363	0	16.055	8.3	8.3	2.8	477230	114090	188270	174870	165870	207240	0	2	2	1	5				272	215;4288	True;True	233;4653	1031;1032;1033;17479;17480	1323;1324;1325;19020;19021
sp|P35268|RL22_HUMAN	sp|P35268|RL22_HUMAN	2	2	2	>sp|P35268|RL22_HUMAN 60S ribosomal protein L22 OS=Homo sapiens OX=9606 GN=RPL22 PE=1 SV=2	1	2	2	2	2	2	2	2	2	2	2	2	2	18.8	18.8	18.8	14.787	128	128	0	32.123	18.8	18.8	18.8	18621000	4455500	5810000	8355700	5789200	5862200	5464900	3	2	4	9				273	158;2490	True;True	168;2682	717;718;719;720;721;10149;10150;10151;10152	930;931;932;933;934;11100;11101;11102;11103
sp|P35579|MYH9_HUMAN;sp|P35749|MYH11_HUMAN;sp|Q7Z406|MYH14_HUMAN	sp|P35579|MYH9_HUMAN	17;5;3	17;5;3	13;2;1	>sp|P35579|MYH9_HUMAN Myosin-9 OS=Homo sapiens OX=9606 GN=MYH9 PE=1 SV=4	3	17	17	13	8	10	10	8	10	10	8	7	8	11.5	11.5	8.8	226.53	1960	1960;1972;1995	0	323.31	5.5	6.8	7.1	9704000	1276400	3320200	5107400	1634000	2331400	1982900	8	10	9	27				274	244;247;318;674;929;1082;1966;2121;2258;2550;2691;3562;4017;4587;4773;5280;5331	True;True;True;True;True;True;True;True;True;True;True;True;True;True;True;True;True	265;268;348;731;1016;1177;2120;2289;2435;2745;2894;3859;4356;4990;5197;5743;5799	1140;1147;1375;1376;2959;2960;3952;3953;4496;4497;7978;7979;8681;8682;8683;9165;10339;10801;14325;16246;16247;18745;18746;18747;19545;21494;21495;21693	1433;1442;1688;1689;3409;3410;4541;4542;5108;5109;8794;8795;9552;9553;9554;10062;11294;11770;15549;17594;17595;20415;20416;20417;21284;23304;23305;23509
sp|P35580|MYH10_HUMAN	sp|P35580|MYH10_HUMAN	14	10	10	>sp|P35580|MYH10_HUMAN Myosin-10 OS=Homo sapiens OX=9606 GN=MYH10 PE=1 SV=3	1	14	10	10	4	9	8	4	6	6	4	6	6	10	7.3	7.3	229	1976	1976	0	164.6	2.7	6.3	5.6	3996900	866280	1211400	1919200	999110	776150	630000	4	6	6	16				275	578;666;698;929;1078;2104;2224;2502;2550;2691;4018;4588;4773;4928	True;True;True;False;True;True;True;True;False;False;True;True;False;True	627;723;757;1016;1173;2270;2399;2695;2745;2894;4357;4991;5197;5366	2535;2536;2537;2930;3041;3042;3043;3952;3953;4477;4478;8613;9046;9047;10192;10339;10801;16248;18748;19545;20150	2920;2921;2922;2923;3379;3491;3492;3493;4541;4542;5089;5090;9483;9932;9933;11144;11294;11770;17596;20418;21284;21929
sp|P35606|COPB2_HUMAN	sp|P35606|COPB2_HUMAN	3	3	3	>sp|P35606|COPB2_HUMAN Coatomer subunit beta OS=Homo sapiens OX=9606 GN=COPB2 PE=1 SV=2	1	3	3	3	0	2	1	0	2	1	0	2	1	6.1	6.1	6.1	102.49	906	906	0	17.325	0	5	1.1	324410	0	39919	284490	0	0	212800	0	1	2	3				276	12;4454;4600	True;True;True	13;4841;5006	42;18163;18815;18816	42;19777;20489;20490
sp|P35613|BASI_HUMAN	sp|P35613|BASI_HUMAN	3	3	3	>sp|P35613|BASI_HUMAN Basigin OS=Homo sapiens OX=9606 GN=BSG PE=1 SV=2	1	3	3	3	2	3	3	2	3	3	2	3	3	11.4	11.4	11.4	42.2	385	385	0	36.655	6.8	11.4	11.4	7852900	748400	3540200	3564300	2296100	2458800	2230300	2	6	5	13				277	1370;2563;4185	True;True;True	1492;2759;4542;4543	5701;5702;5703;5704;5705;5706;10377;10378;10379;10380;16981;16982;16983	6371;6372;6373;6374;6375;6376;11332;11333;11334;11335;18468;18469;18470
sp|P35637|FUS_HUMAN;sp|Q92804|RBP56_HUMAN	sp|P35637|FUS_HUMAN;sp|Q92804|RBP56_HUMAN	3;2	3;2	3;2	>sp|P35637|FUS_HUMAN RNA-binding protein FUS OS=Homo sapiens OX=9606 GN=FUS PE=1 SV=1;>sp|Q92804|RBP56_HUMAN TATA-binding protein-associated factor 2N OS=Homo sapiens OX=9606 GN=TAF15 PE=1 SV=1	2	3	3	3	3	3	3	3	3	3	3	3	3	8.9	8.9	8.9	53.425	526	526;592	0	38.879	8.9	8.9	8.9	18271000	4151400	5118000	9001700	4813900	4056300	3968300	7	5	6	18				278	18;338;1643	True;True;True	20;368;1783	76;77;78;79;80;81;1437;1438;1439;1440;1441;6716;6717;6718;6719;6720;6721	76;77;78;79;80;81;1750;1751;1752;1753;1754;1755;7480;7481;7482;7483;7484;7485
sp|P35908|K22E_HUMAN;CON__P35908;CON__Q6NXH9;sp|Q7Z794|K2C1B_HUMAN;CON__Q7Z794;CON__Q9R0H5;sp|Q7RTS7|K2C74_HUMAN;CON__Q7RTS7;sp|P19013|K2C4_HUMAN;sp|Q86Y46|K2C73_HUMAN;CON__Q32MB2;CON__P19013;sp|Q3SY84|K2C71_HUMAN;CON__Q3SY84	sp|P35908|K22E_HUMAN;CON__P35908	28;27;3;3;3;2;2;2;2;2;2;2;1;1	28;27;3;3;3;2;2;2;2;2;2;2;1;1	17;16;0;0;0;0;0;0;0;0;0;0;0;0	>sp|P35908|K22E_HUMAN Keratin, type II cytoskeletal 2 epidermal OS=Homo sapiens OX=9606 GN=KRT2 PE=1 SV=2;>P35908 SWISS-PROT:P35908 Tax_Id=9606 Gene_Symbol=KRT2 Keratin, type II cytoskeletal 2 epidermal	14	28	28	17	25	22	24	25	22	24	15	12	14	54.1	54.1	39.1	65.432	639	639;645;539;578;578;524;529;529;534;540;540;594;523;523	0	323.31	48.4	41.6	47.7	351970000	65993000	92279000	193690000	91062000	83343000	118200000	45	44	59	148			+	279	376;823;857;941;1305;1425;1696;1702;1719;1724;1892;1990;2155;2584;2927;3024;3114;3546;3705;3813;4515;4795;4796;4945;4949;5197;5426;5487	True;True;True;True;True;True;True;True;True;True;True;True;True;True;True;True;True;True;True;True;True;True;True;True;True;True;True;True	412;900;936;937;1029;1418;1551;1838;1845;1863;1868;2045;2145;2325;2781;3144;3248;3344;3842;4020;4133;4909;5220;5221;5384;5388;5652;5906;5969	1655;1656;1657;1658;1659;1660;3573;3709;3710;3711;3712;3713;3714;3715;3986;3987;3988;5367;5368;5369;5370;5371;5937;5938;5939;5940;5941;5942;5943;5944;5945;5946;5947;5948;5949;5950;5951;6890;6891;6892;6893;6894;6895;6896;6897;6898;6919;6920;6921;6977;6978;6979;6980;6981;6982;6983;6984;6985;6986;6987;6988;6989;6990;6991;6992;7017;7736;7737;7738;7739;7740;7741;8071;8072;8073;8074;8075;8787;8788;8789…	1982;1983;1984;1985;1986;1987;4138;4280;4281;4282;4283;4284;4285;4286;4576;4577;4578;6012;6013;6014;6015;6016;6611;6612;6613;6614;6615;6616;6617;6618;6619;6620;6621;6622;6623;6624;6625;7666;7667;7668;7669;7670;7671;7672;7673;7674;7696;7697;7698;7754;7755;7756;7757;7758;7759;7760;7761;7762;7763;7764;7765;7766;7767;7768;7769;7795;8547;8548;8549;8550;8551;8552;8553;8888;8889;8890;8891;8892;9668;9669…
sp|P35998|PRS7_HUMAN	sp|P35998|PRS7_HUMAN	9	9	9	>sp|P35998|PRS7_HUMAN 26S proteasome regulatory subunit 7 OS=Homo sapiens OX=9606 GN=PSMC2 PE=1 SV=3	1	9	9	9	2	6	8	2	6	8	2	6	8	25.4	25.4	25.4	48.633	433	433	0	142.99	5.5	16.9	22.9	12044000	1619500	3989000	6435300	2296500	2676100	2965600	2	8	12	22				280	231;595;1316;1552;1927;4066;4079;4723;5162	True;True;True;True;True;True;True;True;True	251;649;1430;1685;2081;4415;4429;5138;5615;5616	1097;1098;1099;1100;2681;2682;2683;5421;5422;5423;6347;6348;7866;16557;16558;16559;16622;16623;19280;21076;21077;21078	1389;1390;1391;1392;3112;3113;3114;6068;6069;6070;7052;7053;8682;18034;18035;18036;18104;18105;20988;22884;22885;22886
sp|P36542|ATPG_HUMAN	sp|P36542|ATPG_HUMAN	8	8	8	>sp|P36542|ATPG_HUMAN ATP synthase subunit gamma, mitochondrial OS=Homo sapiens OX=9606 GN=ATP5F1C PE=1 SV=1	1	8	8	8	5	8	6	5	8	6	5	8	6	27.2	27.2	27.2	32.996	298	298	0	98.008	18.5	27.2	21.1	41865000	8869900	15757000	17239000	17861000	13329000	13644000	12	15	12	39				281	1256;1765;2028;2531;3228;3444;4190;4644	True;True;True;True;True;True;True;True	1367;1368;1910;2186;2726;3465;3731;4548;5053	5206;5207;5208;5209;5210;7218;7219;7220;7221;8277;8278;8279;8280;8281;10278;10279;10280;10281;10282;10283;10284;12877;13842;13843;16994;18955;18956;18957;18958;18959;18960;18961;18962;18963;18964;18965;18966;18967;18968	5850;5851;5852;5853;5854;8008;8009;8010;8011;9112;9113;9114;9115;9116;11233;11234;11235;11236;11237;11238;11239;13996;15050;15051;18482;20642;20643;20644;20645;20646;20647;20648;20649;20650;20651;20652;20653;20654;20655
sp|P36578|RL4_HUMAN	sp|P36578|RL4_HUMAN	10	10	10	>sp|P36578|RL4_HUMAN 60S ribosomal protein L4 OS=Homo sapiens OX=9606 GN=RPL4 PE=1 SV=5	1	10	10	10	7	10	8	7	10	8	7	10	8	26.7	26.7	26.7	47.697	427	427	0	91.837	20.1	26.7	23	55774000	9544800	20251000	25978000	16827000	13744000	15882000	12	18	16	46				282	1;1312;1821;2153;2676;3369;3828;4043;4233;4357	True;True;True;True;True;True;True;True;True;True	1;1425;1969;2323;2879;3635;4149;4391;4594;4595;4731	2;3;4;5392;5393;7441;7442;7443;7444;7445;7446;8779;8780;8781;8782;8783;8784;8785;10750;10751;10752;10753;10754;10755;13419;13420;13421;13422;13423;13424;15407;15408;15409;15410;15411;16464;16465;16466;16467;16468;16469;17221;17222;17223;17224;17728	2;3;4;6038;6039;8234;8235;8236;8237;8238;8239;9660;9661;9662;9663;9664;9665;9666;11718;11719;11720;11721;11722;11723;14564;14565;14566;14567;14568;14569;16696;16697;16698;16699;16700;17924;17925;17926;17927;17928;17929;18732;18733;18734;18735;19270
sp|P36873|PP1G_HUMAN	sp|P36873|PP1G_HUMAN	12	2	2	>sp|P36873|PP1G_HUMAN Serine/threonine-protein phosphatase PP1-gamma catalytic subunit OS=Homo sapiens OX=9606 GN=PPP1CC PE=1 SV=1	1	12	2	2	10	11	10	1	2	1	1	2	1	44.3	5.9	5.9	36.983	323	323	0	16.705	38.1	41.2	41.2	4450700	489700	2395200	1565900	0	2089100	0	2	4	3	9				283	183;831;1812;1964;2128;2174;2362;2530;3034;3900;4611;5531	False;True;False;False;False;False;False;False;True;False;False;False	194;908;1959;2118;2297;2345;2346;2551;2725;3258;4226;5018;6018	809;810;811;812;813;814;815;816;817;818;819;820;821;3596;7386;7387;7968;7969;7970;7971;7972;8694;8695;8696;8697;8698;8699;8700;8701;8702;8852;8853;8854;8855;8856;8857;8858;8859;8860;8861;8862;8863;9630;9631;9632;9633;9634;9635;10274;10275;10276;10277;12043;12044;12045;12046;12047;12048;12049;12050;15754;15755;15756;18845;18846;18847;18848;18849;18850;22601;22602;22603;22604;22605;22606;22607;2260…	1027;1028;1029;1030;1031;1032;1033;1034;1035;1036;1037;1038;1039;4161;8176;8177;8784;8785;8786;8787;8788;9565;9566;9567;9568;9569;9570;9571;9572;9573;9735;9736;9737;9738;9739;9740;9741;9742;9743;9744;9745;9746;10563;10564;10565;10566;10567;10568;11229;11230;11231;11232;13072;13073;13074;13075;13076;13077;13078;13079;17065;17066;17067;20521;20522;20523;20524;20525;20526;24554;24555;24556;24557;245…
sp|P36957|ODO2_HUMAN	sp|P36957|ODO2_HUMAN	3	3	3	>sp|P36957|ODO2_HUMAN Dihydrolipoyllysine-residue succinyltransferase component of 2-oxoglutarate dehydrogenase complex, mitochondrial OS=Homo sapiens OX=9606 GN=DLST PE=1 SV=4	1	3	3	3	3	3	2	3	3	2	3	3	2	9.9	9.9	9.9	48.755	453	453	0	26.147	9.9	9.9	7.5	2774100	594280	856300	1323500	771680	600860	1548000	3	3	2	8				284	3923;4736;4970	True;True;True	4251;5154;5411	15878;15879;15880;19369;19370;19371;20323;20324	17192;17193;17194;21077;21078;21079;22105;22106
sp|P37108|SRP14_HUMAN	sp|P37108|SRP14_HUMAN	2	2	2	>sp|P37108|SRP14_HUMAN Signal recognition particle 14 kDa protein OS=Homo sapiens OX=9606 GN=SRP14 PE=1 SV=2	1	2	2	2	2	2	2	2	2	2	2	2	2	19.1	19.1	19.1	14.57	136	136	0	268.07	19.1	19.1	19.1	7150500	1017400	3381200	2751900	972980	2717400	1381500	2	3	4	9				285	1915;5157	True;True	2069;5610	7835;7836;7837;21054;21055;21056;21057;21058	8650;8651;8652;8653;22862;22863;22864;22865;22866
sp|P37268|FDFT_HUMAN	sp|P37268|FDFT_HUMAN	4	4	4	>sp|P37268|FDFT_HUMAN Squalene synthase OS=Homo sapiens OX=9606 GN=FDFT1 PE=1 SV=1	1	4	4	4	1	2	4	1	2	4	1	2	4	12.9	12.9	12.9	48.115	417	417	0	32.218	4.3	7.7	12.9	753170	30983	299450	422730	0	335070	369830	1	2	4	7				286	321;2783;4193;4774	True;True;True;True	351;2993;4551;5198	1380;11103;11104;11105;16999;17000;17001;19546	1693;12075;12076;12077;18487;18488;18489;21285
sp|P37802|TAGL2_HUMAN	sp|P37802|TAGL2_HUMAN	3	3	3	>sp|P37802|TAGL2_HUMAN Transgelin-2 OS=Homo sapiens OX=9606 GN=TAGLN2 PE=1 SV=3	1	3	3	3	0	2	3	0	2	3	0	2	3	18.1	18.1	18.1	22.391	199	199	0	19.468	0	11.1	18.1	1794600	0	631540	1163000	0	461660	709530	0	2	4	6				287	555;3505;3701	True;True;True	602;3796;4015;4016	2464;14095;14096;14922;14923;14924	2847;15306;15307;16175;16176;16177
sp|P38159|RBMX_HUMAN;sp|Q96E39|RMXL1_HUMAN;sp|O75526|RMXL2_HUMAN;sp|Q8N7X1|RMXL3_HUMAN	sp|P38159|RBMX_HUMAN;sp|Q96E39|RMXL1_HUMAN	3;2;1;1	3;2;1;1	3;2;1;1	>sp|P38159|RBMX_HUMAN RNA-binding motif protein, X chromosome OS=Homo sapiens OX=9606 GN=RBMX PE=1 SV=3;>sp|Q96E39|RMXL1_HUMAN RNA binding motif protein, X-linked-like-1 OS=Homo sapiens OX=9606 GN=RBMXL1 PE=1 SV=1	4	3	3	3	2	2	3	2	2	3	2	2	3	9	9	9	42.331	391	391;390;392;1067	0	59.297	6.9	6.9	9	4603500	1138600	1140900	2324000	1933500	1691100	2116500	4	4	5	13				288	235;1675;2768	True;True;True	256;1816;2977	1121;6812;6813;6814;6815;6816;6817;11064;11065;11066;11067;11068;11069	1414;7587;7588;7589;7590;7591;7592;12035;12036;12037;12038;12039;12040
sp|P38435|VKGC_HUMAN	sp|P38435|VKGC_HUMAN	3	3	3	>sp|P38435|VKGC_HUMAN Vitamin K-dependent gamma-carboxylase OS=Homo sapiens OX=9606 GN=GGCX PE=1 SV=2	1	3	3	3	1	3	3	1	3	3	1	3	3	5	5	5	87.56	758	758	0	21.628	2.1	5	5	1223800	140450	501750	581640	0	519200	560920	1	3	3	7				289	1713;3133;4622	True;True;True	1857;3363;5029	6966;6967;12504;12505;18889;18890;18891	7743;7744;13606;13607;20565;20566;20567
sp|P38646|GRP75_HUMAN	sp|P38646|GRP75_HUMAN	22	21	21	>sp|P38646|GRP75_HUMAN Stress-70 protein, mitochondrial OS=Homo sapiens OX=9606 GN=HSPA9 PE=1 SV=2	1	22	21	21	18	20	21	18	20	20	18	20	20	39.3	38.3	38.3	73.68	679	679	0	323.31	33.3	37.3	38.1	509210000	96019000	185300000	227890000	140080000	135260000	125180000	45	52	53	150				290	312;361;393;527;557;728;766;787;1196;1221;3451;3685;3948;4159;4406;4472;4815;4956;5088;5132;5263;5415	True;True;True;True;True;True;True;True;True;True;True;False;True;True;True;True;True;True;True;True;True;True	341;395;430;571;604;605;798;839;860;1303;1328;3739;3998;4281;4514;4515;4790;4862;5242;5395;5396;5537;5584;5726;5893	1359;1360;1361;1541;1542;1543;1544;1545;1546;1547;1548;1549;1550;1551;1552;1711;1712;1713;1714;1715;1716;2304;2305;2306;2307;2308;2309;2467;2468;2469;2470;2471;2472;2473;3228;3229;3346;3347;3348;3349;3427;3428;3429;3430;4958;4959;4960;4961;4962;4963;4964;4965;4966;4967;5053;5054;5055;13880;13881;13882;13883;13884;13885;14874;16033;16034;16912;16913;16914;16915;16916;16917;16918;16919;16920;16921;…	1672;1673;1674;1861;1862;1863;1864;1865;1866;1867;1868;1869;1870;1871;1872;2042;2043;2044;2045;2046;2047;2048;2674;2675;2676;2677;2678;2679;2850;2851;2852;2853;2854;2855;2856;3734;3735;3856;3857;3858;3859;3937;3938;3939;3940;5598;5599;5600;5601;5602;5603;5604;5605;5606;5607;5694;5695;5696;15088;15089;15090;15091;15092;15093;16127;17371;17372;18398;18399;18400;18401;18402;18403;18404;18405;18406;1…
sp|P39019|RS19_HUMAN	sp|P39019|RS19_HUMAN	6	6	6	>sp|P39019|RS19_HUMAN 40S ribosomal protein S19 OS=Homo sapiens OX=9606 GN=RPS19 PE=1 SV=2	1	6	6	6	5	5	6	5	5	6	5	5	6	39.3	39.3	39.3	16.06	145	145	0	66.054	34.5	34.5	39.3	70787000	13792000	29164000	27832000	15104000	21385000	22841000	12	11	12	35				291	225;833;1075;2107;5170;5230	True;True;True;True;True;True	245;910;1170;2273;5625;5692	1081;3609;3610;3611;3612;3613;3614;4460;4461;4462;4463;4464;4465;8620;8621;8622;8623;8624;8625;21111;21112;21113;21114;21115;21116;21117;21118;21119;21317;21318;21319;21320;21321;21322	1373;4174;4175;4176;4177;4178;4179;5072;5073;5074;5075;5076;5077;9490;9491;9492;9493;9494;9495;9496;22919;22920;22921;22922;22923;22924;22925;22926;22927;23126;23127;23128;23129;23130;23131
sp|P39023|RL3_HUMAN;sp|Q92901|RL3L_HUMAN	sp|P39023|RL3_HUMAN	9;2	9;2	9;2	>sp|P39023|RL3_HUMAN 60S ribosomal protein L3 OS=Homo sapiens OX=9606 GN=RPL3 PE=1 SV=2	2	9	9	9	6	8	6	6	8	6	6	8	6	28	28	28	46.108	403	403;407	0	132.77	22.3	22.6	21.6	46301000	7265300	19850000	19185000	12690000	13309000	13497000	9	17	12	38				292	1406;1998;2223;2743;3587;4264;4835;4882;5069	True;True;True;True;True;True;True;True;True	1531;2154;2398;2951;2952;3890;4629;5263;5317;5517	5833;8105;8106;8107;8108;8109;8110;8111;8112;8113;9045;10977;10978;10979;10980;10981;10982;10983;10984;10985;10986;10987;14465;14466;14467;17410;17411;19786;19787;19788;19789;19790;19995;19996;20684;20685;20686;20687	6506;8923;8924;8925;8926;8927;8928;8929;8930;8931;9931;11947;11948;11949;11950;11951;11952;11953;11954;11955;11956;11957;15690;15691;15692;18951;18952;21543;21544;21545;21546;21547;21769;21770;22482;22483;22484;22485
sp|P39060|COIA1_HUMAN	sp|P39060|COIA1_HUMAN	5	5	5	>sp|P39060|COIA1_HUMAN Collagen alpha-1(XVIII) chain OS=Homo sapiens OX=9606 GN=COL18A1 PE=1 SV=5	1	5	5	5	3	5	4	3	5	4	3	5	4	5.8	5.8	5.8	178.19	1754	1754	0	47.902	3.6	5.8	4.1	4774700	970940	1699900	2103800	1691400	1671500	2168700	3	6	4	13				293	1495;1770;1898;3172;4571	True;True;True;True;True	1624;1915;2052;3405;4972	6179;6180;6181;7235;7236;7776;7777;7778;7779;12659;12660;18691;18692	6883;6884;6885;8025;8026;8589;8590;8591;8592;13772;13773;20358;20359
sp|P39656|OST48_HUMAN	sp|P39656|OST48_HUMAN	5	5	5	>sp|P39656|OST48_HUMAN Dolichyl-diphosphooligosaccharide--protein glycosyltransferase 48 kDa subunit OS=Homo sapiens OX=9606 GN=DDOST PE=1 SV=4	1	5	5	5	4	2	5	4	2	5	4	2	5	11.4	11.4	11.4	50.8	456	456	0	48.864	9.9	5	11.4	6084700	820400	3018600	2245700	1187200	3025500	1174200	4	3	5	12				294	1093;1681;3065;3679;4433	True;True;True;True;True	1188;1822;3291;3992;4818	4568;4569;4570;6831;12251;12252;14854;14855;18080;18081;18082;18083	5201;5202;5203;7606;13339;13340;16107;16108;19692;19693;19694;19695
sp|P40227|TCPZ_HUMAN	sp|P40227|TCPZ_HUMAN	4	4	4	>sp|P40227|TCPZ_HUMAN T-complex protein 1 subunit zeta OS=Homo sapiens OX=9606 GN=CCT6A PE=1 SV=3	1	4	4	4	2	3	2	2	3	2	2	3	2	11.9	11.9	11.9	58.024	531	531	0	56.646	7.7	9.6	5.3	3623200	474040	2333300	815840	1342600	1630200	0	2	3	2	7				295	1740;2279;3437;5109	True;True;True;True	1884;2456;3723;5560	7082;9267;13794;13795;20838;20839;20840	7862;10179;15002;15003;22636;22637;22638
sp|P40429|RL13A_HUMAN;sp|Q6NVV1|R13P3_HUMAN	sp|P40429|RL13A_HUMAN	3;1	3;1	3;1	>sp|P40429|RL13A_HUMAN 60S ribosomal protein L13a OS=Homo sapiens OX=9606 GN=RPL13A PE=1 SV=2	2	3	3	3	3	3	2	3	3	2	3	3	2	14.3	14.3	14.3	23.577	203	203;102	0	22.747	14.3	14.3	11.3	13137000	2628900	6708200	3799700	3147700	3028800	3704800	4	5	3	12				296	472;5535;5569	True;True;True	512;6022;6057	2087;2088;2089;2090;2091;2092;22615;22616;22617;22618;22705;22706	2451;2452;2453;2454;2455;2456;24569;24570;24571;24572;24659;24660
sp|P40616|ARL1_HUMAN	sp|P40616|ARL1_HUMAN	2	2	2	>sp|P40616|ARL1_HUMAN ADP-ribosylation factor-like protein 1 OS=Homo sapiens OX=9606 GN=ARL1 PE=1 SV=1	1	2	2	2	2	1	2	2	1	2	2	1	2	11	11	11	20.417	181	181	0	13.393	11	6.1	11	2786200	374590	975230	1436400	493950	0	885710	2	2	3	7				297	207;2316	True;True	225;2496	1012;1013;9453;9454;9455;9456;9457	1304;1305;10381;10382;10383;10384;10385
sp|P40763|STAT3_HUMAN	sp|P40763|STAT3_HUMAN	4	4	4	>sp|P40763|STAT3_HUMAN Signal transducer and activator of transcription 3 OS=Homo sapiens OX=9606 GN=STAT3 PE=1 SV=2	1	4	4	4	1	4	2	1	4	2	1	4	2	8.3	8.3	8.3	88.067	770	770	0	51.648	3.4	8.3	4.8	3534600	718500	1260700	1555400	0	0	1624800	2	5	3	10				298	1439;1793;2991;4717	True;True;True;True	1565;1939;3210;5131	6000;7324;11886;11887;11888;11889;11890;11891;19251;19252	6675;8114;12912;12913;12914;12915;12916;12917;20959;20960
sp|P40938|RFC3_HUMAN	sp|P40938|RFC3_HUMAN	4	4	4	>sp|P40938|RFC3_HUMAN Replication factor C subunit 3 OS=Homo sapiens OX=9606 GN=RFC3 PE=1 SV=2	1	4	4	4	4	3	1	4	3	1	4	3	1	17.4	17.4	17.4	40.556	356	356	0	33.7	17.4	12.4	3.9	3211200	1043400	1488400	679400	1207300	1176200	0	4	4	1	9				299	1224;3577;5227;5342	True;True;True;True	1331;3874;5688;5811	5058;5059;5060;14373;14374;21311;21738;21739;21740	5699;5700;5701;15598;15599;23120;23557;23558;23559
sp|P40939|ECHA_HUMAN	sp|P40939|ECHA_HUMAN	11	11	11	>sp|P40939|ECHA_HUMAN Trifunctional enzyme subunit alpha, mitochondrial OS=Homo sapiens OX=9606 GN=HADHA PE=1 SV=2	1	11	11	11	6	10	6	6	10	6	6	10	6	21.2	21.2	21.2	82.999	763	763	0	228.64	10.9	18.5	11.1	12588000	2219900	5906500	4462100	3408300	3840800	3439900	8	13	9	30				300	790;806;1247;1384;1544;2331;3391;4191;4708;4847;5076	True;True;True;True;True;True;True;True;True;True;True	863;880;1358;1507;1508;1677;2512;3663;4549;5120;5275;5524;5525	3435;3521;3522;3523;5181;5769;5770;5771;5772;5773;6330;6331;9502;13516;13517;13518;16995;16996;16997;19210;19211;19212;19832;19833;19834;19835;20714;20715;20716;20717	3947;4084;4085;4086;5825;6441;6442;6443;6444;6445;7035;7036;10431;14662;14663;14664;18483;18484;18485;20911;20912;20913;21589;21590;21591;21592;22512;22513;22514;22515
sp|P41227|NAA10_HUMAN	sp|P41227|NAA10_HUMAN	2	2	2	>sp|P41227|NAA10_HUMAN N-alpha-acetyltransferase 10 OS=Homo sapiens OX=9606 GN=NAA10 PE=1 SV=1	1	2	2	2	1	1	0	1	1	0	1	1	0	10.6	10.6	10.6	26.458	235	235	0	37.542	4.3	6.4	0	845500	167030	678470	0	0	365380	0	1	1	0	2				301	699;704	True;True	758;764	3044;3057	3494;3507
sp|P41252|SYIC_HUMAN	sp|P41252|SYIC_HUMAN	19	19	19	>sp|P41252|SYIC_HUMAN Isoleucine--tRNA ligase, cytoplasmic OS=Homo sapiens OX=9606 GN=IARS PE=1 SV=2	1	19	19	19	15	13	14	15	13	14	15	13	14	18.5	18.5	18.5	144.5	1262	1262	0	207.44	14	13.8	13.2	19525000	4097900	6168700	9258300	5307800	6078100	5975900	18	18	18	54				302	952;1397;1432;2745;2774;2955;3313;3355;3590;3702;4027;4501;4594;4636;4923;4978;5151;5474;5547	True;True;True;True;True;True;True;True;True;True;True;True;True;True;True;True;True;True;True	1041;1522;1558;2954;2983;3173;3174;3554;3617;3893;4017;4367;4894;4998;5045;5361;5420;5603;5956;6034	4029;4030;4031;4032;5810;5811;5812;5813;5972;5973;10990;10991;10992;11080;11081;11082;11763;11764;13184;13185;13186;13187;13188;13189;13190;13191;13376;14474;14925;14926;16274;16275;18359;18360;18361;18362;18363;18773;18774;18775;18928;20132;20133;20362;20363;21033;21034;21035;21036;21037;22300;22301;22646;22647	4620;4621;4622;4623;6483;6484;6485;6486;6647;6648;11960;11961;11962;12051;12052;12053;12778;12779;14316;14317;14318;14319;14320;14321;14322;14323;14517;15699;16178;16179;17622;17623;19979;19980;19981;19982;19983;20443;20444;20445;20606;21911;21912;22145;22146;22841;22842;22843;22844;22845;24225;24226;24600;24601
sp|P42167|LAP2B_HUMAN	sp|P42167|LAP2B_HUMAN	7	7	2	>sp|P42167|LAP2B_HUMAN Lamina-associated polypeptide 2, isoforms beta/gamma OS=Homo sapiens OX=9606 GN=TMPO PE=1 SV=2	1	7	7	2	5	5	6	5	5	6	1	0	1	23.6	23.6	5.3	50.67	454	454	0	85.342	16.1	18.3	20	12420000	2046300	3954500	6418800	3042000	3483700	3585100	6	5	9	20				303	1836;1962;3760;3819;4188;4447;5466	True;True;True;True;True;True;True	1984;2116;4076;4139;4546;4834;5947	7503;7504;7964;15145;15146;15147;15148;15149;15388;16988;16989;16990;16991;16992;18128;18129;18130;22273;22274;22275	8297;8298;8780;16407;16408;16409;16410;16411;16677;18475;18476;18477;18478;18479;19742;19743;19744;24198;24199;24200
sp|P42285|MTREX_HUMAN	sp|P42285|MTREX_HUMAN	2	2	2	>sp|P42285|MTREX_HUMAN Exosome RNA helicase MTR4 OS=Homo sapiens OX=9606 GN=MTREX PE=1 SV=3	1	2	2	2	0	2	1	0	2	1	0	2	1	2.5	2.5	2.5	117.8	1042	1042	0	31.208	0	2.5	1.3	202210	0	202210	0	0	108900	0	0	2	1	3				304	820;4962	True;True	896;5402	3566;3567;20294	4131;4132;22075
sp|P42677|RS27_HUMAN	sp|P42677|RS27_HUMAN	3	3	1	>sp|P42677|RS27_HUMAN 40S ribosomal protein S27 OS=Homo sapiens OX=9606 GN=RPS27 PE=1 SV=3	1	3	3	1	3	3	3	3	3	3	1	1	1	38.1	38.1	13.1	9.461	84	84	0	30.369	38.1	38.1	38.1	196780000	42552000	62316000	91908000	46955000	41700000	45245000	8	7	12	27				305	683;3214;3283	True;True;True	740;3451;3522;3523	2993;2994;2995;2996;2997;2998;2999;3000;3001;3002;12815;12816;12817;12818;12819;12820;12821;12822;12823;12824;12825;13100;13101;13102;13103;13104;13105	3443;3444;3445;3446;3447;3448;3449;3450;3451;3452;13933;13934;13935;13936;13937;13938;13939;13940;13941;13942;13943;14226;14227;14228;14229;14230;14231
sp|P42704|LPPRC_HUMAN	sp|P42704|LPPRC_HUMAN	6	6	6	>sp|P42704|LPPRC_HUMAN Leucine-rich PPR motif-containing protein, mitochondrial OS=Homo sapiens OX=9606 GN=LRPPRC PE=1 SV=3	1	6	6	6	2	3	3	2	3	3	2	3	3	4.8	4.8	4.8	157.9	1394	1394	0	36.665	1.4	2.8	2.6	2043400	486080	999270	558070	0	748800	572050	2	4	3	9				306	1528;2697;2870;4345;4432;4845	True;True;True;True;True;True	1658;2900;3084;4719;4817;5273	6257;10814;11419;11420;17687;17688;17689;18079;19820	6962;11783;12408;12409;19229;19230;19231;19691;21577
sp|P42771|CDN2A_HUMAN	sp|P42771|CDN2A_HUMAN	2	2	2	>sp|P42771|CDN2A_HUMAN Cyclin-dependent kinase inhibitor 2A OS=Homo sapiens OX=9606 GN=CDKN2A PE=1 SV=2	1	2	2	2	0	1	2	0	1	2	0	1	2	18.6	18.6	18.6	16.532	156	156	0	13.114	0	7.7	18.6	957750	0	219560	738190	0	0	567810	0	1	3	4				307	259;3091	True;True	280;3318	1176;12352;12353;12354	1471;13447;13448;13449
sp|P43243|MATR3_HUMAN	sp|P43243|MATR3_HUMAN	13	13	13	>sp|P43243|MATR3_HUMAN Matrin-3 OS=Homo sapiens OX=9606 GN=MATR3 PE=1 SV=2	1	13	13	13	7	8	10	7	8	10	7	8	10	22.7	22.7	22.7	94.622	847	847	0	245.11	12.3	14.3	17.6	10942000	1657100	4216300	5068600	2876500	3078500	2564200	11	11	15	37				308	565;809;1609;1814;1848;2151;2222;2483;2668;3476;4578;5079;5336	True;True;True;True;True;True;True;True;True;True;True;True;True	613;883;1745;1961;1997;2321;2397;2675;2871;3766;4981;5528;5804;5805	2489;3526;6545;6546;7406;7548;7549;7550;7551;8775;8776;8777;9041;9042;9043;9044;10114;10717;10718;10719;13985;13986;18719;20723;21709;21710;21711;21712;21713;21714;21715;21716;21717	2872;4089;4090;4091;7253;7254;8196;8350;8351;8352;8353;9656;9657;9658;9927;9928;9929;9930;11063;11684;11685;11686;15194;15195;20388;22521;23525;23526;23527;23528;23529;23530;23531;23532;23533;23534;23535
sp|P43307|SSRA_HUMAN	sp|P43307|SSRA_HUMAN	2	2	2	>sp|P43307|SSRA_HUMAN Translocon-associated protein subunit alpha OS=Homo sapiens OX=9606 GN=SSR1 PE=1 SV=3	1	2	2	2	2	2	2	2	2	2	2	2	2	11.9	11.9	11.9	32.235	286	286	0	24.175	11.9	11.9	11.9	6651000	1516400	2269700	2864900	1466600	1460700	1808600	5	7	6	18				309	950;1646	True;True	1038;1787	4012;4013;4014;4015;4016;4017;4018;4019;4020;4021;4022;6728;6729;6730;6731;6732;6733	4602;4603;4604;4605;4606;4607;4608;4609;4610;4611;4612;4613;7492;7493;7494;7495;7496;7497
sp|P43487|RANG_HUMAN	sp|P43487|RANG_HUMAN	2	2	2	>sp|P43487|RANG_HUMAN Ran-specific GTPase-activating protein OS=Homo sapiens OX=9606 GN=RANBP1 PE=1 SV=1	1	2	2	2	1	2	2	1	2	2	1	2	2	10	10	10	23.31	201	201	0	16.023	4.5	10	10	3344400	318240	1501800	1524300	0	931370	986180	1	3	3	7				310	1434;4677	True;True	1560;5087	5977;5978;5979;5980;5981;19108;19109	6652;6653;6654;6655;6656;20805;20806
sp|P43686|PRS6B_HUMAN	sp|P43686|PRS6B_HUMAN	2	2	2	>sp|P43686|PRS6B_HUMAN 26S proteasome regulatory subunit 6B OS=Homo sapiens OX=9606 GN=PSMC4 PE=1 SV=2	1	2	2	2	0	0	2	0	0	2	0	0	2	5	5	5	47.366	418	418	0.0011696	11.215	0	0	5	644620	0	0	644620	0	0	404080	0	0	2	2				311	425;2884	True;True	462;3099	1840;11491	2180;12502
sp|P45880|VDAC2_HUMAN	sp|P45880|VDAC2_HUMAN	3	3	3	>sp|P45880|VDAC2_HUMAN Voltage-dependent anion-selective channel protein 2 OS=Homo sapiens OX=9606 GN=VDAC2 PE=1 SV=2	1	3	3	3	2	3	3	2	3	3	2	3	3	11.9	11.9	11.9	31.566	294	294	0	36.32	7.8	11.9	11.9	4032400	615200	1711000	1706200	1393900	1609400	1605100	3	4	4	11				312	3217;3227;5544	True;True;True	3454;3464;6031	12832;12833;12834;12835;12836;12873;12874;12875;12876;22635;22636	13950;13951;13952;13953;13954;13992;13993;13994;13995;24589;24590
sp|P46013|KI67_HUMAN	sp|P46013|KI67_HUMAN	5	5	5	>sp|P46013|KI67_HUMAN Proliferation marker protein Ki-67 OS=Homo sapiens OX=9606 GN=MKI67 PE=1 SV=2	1	5	5	5	1	4	3	1	4	3	1	4	3	3.5	3.5	3.5	358.69	3256	3256	0	34.721	0.3	2.5	2	2732700	415850	929340	1387500	0	832030	1130200	2	5	5	12				313	70;353;943;2687;5165	True;True;True;True;True	76;387;1031;2890;5619	349;350;1515;1516;3994;10789;21087;21088;21089;21090;21091;21092	531;532;1835;1836;4584;11758;22895;22896;22897;22898;22899;22900
sp|P46060|RAGP1_HUMAN	sp|P46060|RAGP1_HUMAN	7	7	7	>sp|P46060|RAGP1_HUMAN Ran GTPase-activating protein 1 OS=Homo sapiens OX=9606 GN=RANGAP1 PE=1 SV=1	1	7	7	7	3	5	6	3	5	6	3	5	6	14.7	14.7	14.7	63.541	587	587	0	52.13	6.1	10.1	12.8	2722800	614930	741070	1366800	833630	827650	984730	3	5	6	14				314	128;519;1046;2287;3044;4777;5089	True;True;True;True;True;True;True	137;562;1138;2466;3268;5201;5538	546;2272;2273;2274;4341;4342;9342;12085;19549;19550;19551;20751;20752;20753	733;2642;2643;2644;4948;4949;10267;13114;21288;21289;21290;22549;22550;22551
sp|P46776|RL27A_HUMAN	sp|P46776|RL27A_HUMAN	3	3	3	>sp|P46776|RL27A_HUMAN 60S ribosomal protein L27a OS=Homo sapiens OX=9606 GN=RPL27A PE=1 SV=2	1	3	3	3	3	3	2	3	3	2	3	3	2	22.3	22.3	22.3	16.561	148	148	0	80.126	22.3	22.3	15.5	112970000	27380000	39615000	45975000	38819000	38736000	30035000	8	8	9	25				315	3299;3636;4617	True;True;True	3539;3940;5024	13149;13150;13151;14627;14628;14629;14630;14631;14632;14633;18861;18862;18863;18864;18865;18866;18867;18868;18869;18870;18871;18872;18873;18874	14275;14276;14277;15854;15855;15856;15857;15858;15859;15860;15861;20537;20538;20539;20540;20541;20542;20543;20544;20545;20546;20547;20548;20549;20550
sp|P46777|RL5_HUMAN	sp|P46777|RL5_HUMAN	6	6	6	>sp|P46777|RL5_HUMAN 60S ribosomal protein L5 OS=Homo sapiens OX=9606 GN=RPL5 PE=1 SV=3	1	6	6	6	4	4	6	4	4	6	4	4	6	22.6	22.6	22.6	34.362	297	297	0	75.419	16.8	16.8	22.6	20231000	4050600	4801100	11379000	5246500	3021800	5401300	6	6	8	20				316	1000;1484;1599;2010;3670;5501	True;True;True;True;True;True	1091;1612;1735;2166;2167;3982;3983;5985	4172;6146;6499;6500;6501;6502;8166;8167;8168;8169;8170;14820;14821;14822;14823;14824;14825;22475;22476;22477	4769;6849;7207;7208;7209;7210;8988;8989;8990;8991;8992;16072;16073;16074;16075;16076;16077;24420;24421;24422
sp|P46778|RL21_HUMAN	sp|P46778|RL21_HUMAN	3	3	3	>sp|P46778|RL21_HUMAN 60S ribosomal protein L21 OS=Homo sapiens OX=9606 GN=RPL21 PE=1 SV=2	1	3	3	3	2	2	1	2	2	1	2	2	1	22.5	22.5	22.5	18.565	160	160	0	25.975	13.8	18.1	9.4	6567600	1962500	2528800	2076300	0	2455300	0	4	5	3	12				317	1169;1918;5371	True;True;True	1273;2072;5841	4859;7845;21837;21838;21839;21840;21841;21842;21843;21844;21845;21846	5497;8661;23657;23658;23659;23660;23661;23662;23663;23664;23665;23666
sp|P46779|RL28_HUMAN	sp|P46779|RL28_HUMAN	5	5	5	>sp|P46779|RL28_HUMAN 60S ribosomal protein L28 OS=Homo sapiens OX=9606 GN=RPL28 PE=1 SV=3	1	5	5	5	2	4	3	2	4	3	2	4	3	32.1	32.1	32.1	15.747	137	137	0	35.534	13.9	27	19	91850000	14219000	48605000	29026000	22338000	20553000	20013000	3	7	6	16				318	1942;3459;4074;4840;5520	True;True;True;True;True	2096;3748;4424;5268;6006	7902;13930;13931;13932;13933;13934;13935;13936;16608;16609;16610;16611;16612;16613;19805;22558	8718;15139;15140;15141;15142;15143;15144;15145;18090;18091;18092;18093;18094;18095;21562;24511
sp|P46781|RS9_HUMAN	sp|P46781|RS9_HUMAN	10	10	10	>sp|P46781|RS9_HUMAN 40S ribosomal protein S9 OS=Homo sapiens OX=9606 GN=RPS9 PE=1 SV=3	1	10	10	10	8	5	8	8	5	8	8	5	8	41.8	41.8	41.8	22.591	194	194	0	67.577	35.6	20.6	37.6	161440000	32531000	44961000	83944000	42025000	47819000	49721000	15	11	17	43				319	1110;1859;2146;2229;2554;2703;2763;2885;3145;4091	True;True;True;True;True;True;True;True;True;True	1206;2009;2315;2404;2749;2906;2972;3100;3377;4442	4626;4627;4628;7607;8757;8758;8759;8760;8761;9054;9055;9056;9057;9058;9059;10346;10832;10833;10834;10835;10836;10837;10838;10839;10840;10841;10842;10843;11051;11052;11053;11054;11055;11056;11057;11058;11492;12582;12583;12584;12585;12586;16674	5261;5262;5263;8410;9637;9638;9639;9640;9641;9940;9941;9942;9943;9944;9945;11301;11802;11803;11804;11805;11806;11807;11808;11809;11810;11811;11812;11813;12022;12023;12024;12025;12026;12027;12028;12029;12503;13695;13696;13697;13698;13699;18156
sp|P46782|RS5_HUMAN	sp|P46782|RS5_HUMAN	4	4	4	>sp|P46782|RS5_HUMAN 40S ribosomal protein S5 OS=Homo sapiens OX=9606 GN=RPS5 PE=1 SV=4	1	4	4	4	3	3	2	3	3	2	3	3	2	20.1	20.1	20.1	22.876	204	204	0	58.127	15.7	15.7	11.3	15694000	5586000	6169200	3938500	5645200	4700600	4179200	7	8	3	18				320	355;1891;3946;4646	True;True;True;True	389;2044;4279;5055	1519;1520;1521;1522;7735;16030;18978;18979;18980;18981;18982;18983;18984;18985;18986;18987;18988;18989	1839;1840;1841;1842;8546;17368;20665;20666;20667;20668;20669;20670;20671;20672;20673;20674;20675;20676
sp|P46783|RS10_HUMAN;sp|Q9NQ39|RS10L_HUMAN	sp|P46783|RS10_HUMAN;sp|Q9NQ39|RS10L_HUMAN	2;1	2;1	2;1	>sp|P46783|RS10_HUMAN 40S ribosomal protein S10 OS=Homo sapiens OX=9606 GN=RPS10 PE=1 SV=1;>sp|Q9NQ39|RS10L_HUMAN Putative 40S ribosomal protein S10-like OS=Homo sapiens OX=9606 GN=RPS10P5 PE=5 SV=1	2	2	2	2	2	2	2	2	2	2	2	2	2	17.6	17.6	17.6	18.898	165	165;176	0	36.789	17.6	17.6	17.6	17424000	3263400	6636800	7524100	5565700	5835900	4688800	6	4	7	17				321	77;854	True;True	83;932	375;376;377;378;379;380;3687;3688;3689;3690;3691;3692;3693;3694	557;558;559;560;561;562;4255;4256;4257;4258;4259;4260;4261;4262;4263;4264;4265
sp|P46821|MAP1B_HUMAN	sp|P46821|MAP1B_HUMAN	6	6	5	>sp|P46821|MAP1B_HUMAN Microtubule-associated protein 1B OS=Homo sapiens OX=9606 GN=MAP1B PE=1 SV=2	1	6	6	5	1	5	1	1	5	1	1	4	1	3.5	3.5	3.1	270.63	2468	2468	0	35.929	0.8	2.8	0.6	1324200	26513	993260	304380	0	982080	0	2	5	1	8				322	200;398;443;3554;3846;4742	True;True;True;True;True;True	216;435;480;3850;4168;5163	976;1731;1907;14292;15482;15483;19430	1268;2065;2257;15513;15514;16772;16773;21166
sp|P46937|YAP1_HUMAN;sp|Q86UL8|MAGI2_HUMAN;sp|Q96QZ7|MAGI1_HUMAN	sp|P46937|YAP1_HUMAN	18;1;1	18;1;1	18;1;1	>sp|P46937|YAP1_HUMAN Transcriptional coactivator YAP1 OS=Homo sapiens OX=9606 GN=YAP1 PE=1 SV=2	3	18	18	18	18	17	16	18	17	16	18	17	16	55.4	55.4	55.4	54.461	504	504;1455;1491	0	323.31	55.4	55.4	54	11061000000	1888300000	2673900000	6498500000	3051700000	2841300000	3471600000	124	94	73	291				323	187;502;583;1214;1633;2455;3063;3064;3136;3533;3944;4041;4401;4528;4725;4741;4819;5450	True;True;True;True;True;True;True;True;True;True;True;True;True;True;True;True;True;True	199;200;201;202;545;632;633;634;635;636;637;1322;1770;1771;1772;1773;2645;2646;3289;3290;3366;3367;3828;3829;4275;4276;4277;4384;4385;4386;4387;4388;4389;4782;4783;4784;4785;4922;4923;4924;5140;5141;5142;5143;5159;5160;5161;5162;5247;5930	844;845;846;847;848;849;850;851;852;853;854;855;856;857;858;859;860;861;862;863;864;865;866;867;868;869;870;871;872;873;874;875;876;877;878;879;880;881;882;883;884;885;886;887;888;889;890;891;892;893;894;895;896;897;898;899;900;901;902;903;904;905;906;907;908;909;910;911;912;913;914;915;916;917;918;919;920;921;922;923;924;925;926;927;928;929;930;931;932;933;934;935;2193;2194;2195;2196;2197;2198;2…	1064;1065;1066;1067;1068;1069;1070;1071;1072;1073;1074;1075;1076;1077;1078;1079;1080;1081;1082;1083;1084;1085;1086;1087;1088;1089;1090;1091;1092;1093;1094;1095;1096;1097;1098;1099;1100;1101;1102;1103;1104;1105;1106;1107;1108;1109;1110;1111;1112;1113;1114;1115;1116;1117;1118;1119;1120;1121;1122;1123;1124;1125;1126;1127;1128;1129;1130;1131;1132;1133;1134;1135;1136;1137;1138;1139;1140;1141;1142;1143…
sp|P46940|IQGA1_HUMAN	sp|P46940|IQGA1_HUMAN	33	33	31	>sp|P46940|IQGA1_HUMAN Ras GTPase-activating-like protein IQGAP1 OS=Homo sapiens OX=9606 GN=IQGAP1 PE=1 SV=1	1	33	33	31	26	25	23	26	25	23	25	23	22	27.6	27.6	26.6	189.25	1657	1657	0	323.31	22.6	21.2	19.6	31302000	7238000	10771000	13293000	9628900	9407900	9856800	32	34	32	98				324	248;276;408;637;933;964;972;1189;1366;1441;1475;1479;1502;1791;1926;2194;2290;2479;2727;2829;2883;3095;3208;3349;4343;4356;4504;4527;4692;4705;4935;4951;5537	True;True;True;True;True;True;True;True;True;True;True;True;True;True;True;True;True;True;True;True;True;True;True;True;True;True;True;True;True;True;True;True;True	269;297;445;693;1021;1053;1061;1294;1488;1567;1603;1607;1631;1937;2080;2366;2469;2671;2933;3042;3097;3098;3322;3444;3608;4715;4716;4730;4898;4921;5103;5117;5373;5390;6024	1148;1149;1150;1214;1215;1782;2820;3972;4061;4062;4063;4076;4077;4928;5692;5693;5694;5695;5696;6002;6003;6004;6005;6006;6115;6116;6117;6127;6128;6129;6190;6191;6192;7321;7322;7865;8909;8910;9354;9355;9356;9357;9358;10108;10920;10921;10922;10923;11296;11297;11298;11299;11300;11485;11486;11487;11488;11489;11490;12365;12366;12789;12790;13344;17674;17675;17676;17724;17725;17726;17727;18373;18374;1837…	1443;1444;1445;1509;1510;2121;3257;4561;4657;4658;4659;4672;4673;5567;6362;6363;6364;6365;6366;6677;6678;6679;6680;6681;6796;6797;6798;6799;6809;6810;6811;6812;6813;6894;6895;6896;8111;8112;8681;9793;9794;10279;10280;10281;10282;10283;11057;11890;11891;11892;11893;12284;12285;12286;12287;12288;12496;12497;12498;12499;12500;12501;13460;13461;13907;13908;14485;19215;19216;19217;19218;19266;19267;19…
sp|P46977|STT3A_HUMAN	sp|P46977|STT3A_HUMAN	2	2	2	>sp|P46977|STT3A_HUMAN Dolichyl-diphosphooligosaccharide--protein glycosyltransferase subunit STT3A OS=Homo sapiens OX=9606 GN=STT3A PE=1 SV=2	1	2	2	2	2	2	0	2	2	0	2	2	0	3.7	3.7	3.7	80.529	705	705	0	12.637	3.7	3.7	0	513290	209000	304290	0	378830	450010	0	2	2	0	4				325	1356;1569	True;True	1475;1702	5647;5648;6395;6396	6317;6318;7101;7102
sp|P47897|SYQ_HUMAN	sp|P47897|SYQ_HUMAN	12	11	11	>sp|P47897|SYQ_HUMAN Glutamine--tRNA ligase OS=Homo sapiens OX=9606 GN=QARS PE=1 SV=1	1	12	11	11	7	9	6	7	9	5	7	9	5	18.8	17.8	17.8	87.798	775	775	0	194.5	11	14.5	10.2	7488400	2054700	3334200	2099400	2712600	2449800	2054700	7	10	5	22				326	300;866;1320;1692;1845;2064;2244;2333;2660;4246;4282;5083	True;True;False;True;True;True;True;True;True;True;True;True	325;946;1434;1833;1994;2223;2421;2514;2863;4609;4647;5532	1319;1320;3755;3756;3757;5433;6865;7540;8428;9110;9111;9112;9113;9504;9505;10701;10702;17281;17282;17283;17457;20731;20732	1632;1633;4330;4331;4332;6081;7640;8341;9266;10005;10006;10007;10008;10433;10434;11668;11669;18793;18794;18795;18998;22529;22530
sp|P47914|RL29_HUMAN	sp|P47914|RL29_HUMAN	2	2	2	>sp|P47914|RL29_HUMAN 60S ribosomal protein L29 OS=Homo sapiens OX=9606 GN=RPL29 PE=1 SV=2	1	2	2	2	2	1	1	2	1	1	2	1	1	14.5	14.5	14.5	17.752	159	159	0	16.69	14.5	9.4	9.4	13943000	4187900	2673900	7080700	0	0	4154800	3	1	3	7				327	352;2662	True;True	386;2865	1509;1510;1511;1512;1513;1514;10704	1829;1830;1831;1832;1833;1834;11671
sp|P48047|ATPO_HUMAN	sp|P48047|ATPO_HUMAN	6	6	6	>sp|P48047|ATPO_HUMAN ATP synthase subunit O, mitochondrial OS=Homo sapiens OX=9606 GN=ATP5PO PE=1 SV=1	1	6	6	6	4	5	4	4	5	4	4	5	4	39	39	39	23.277	213	213	0	40.44	26.8	32.4	25.8	8097000	1928400	2524500	3644100	2986500	2329300	3668900	5	8	7	20				328	1671;3284;4205;4563;4880;5406	True;True;True;True;True;True	1812;3524;4563;4963;4964;5314;5878	6801;6802;6803;6804;13106;17038;17039;17040;17041;17042;17043;17044;17045;18662;18663;18664;18665;19980;19981;19982;21959	7576;7577;7578;7579;14232;18527;18528;18529;18530;18531;18532;18533;18534;20329;20330;20331;20332;21753;21754;21755;23780
sp|P48444|COPD_HUMAN	sp|P48444|COPD_HUMAN	2	2	2	>sp|P48444|COPD_HUMAN Coatomer subunit delta OS=Homo sapiens OX=9606 GN=ARCN1 PE=1 SV=1	1	2	2	2	2	0	2	2	0	2	2	0	2	4.5	4.5	4.5	57.21	511	511	0	13.771	4.5	0	4.5	531720	224940	0	306780	240890	0	171900	2	0	2	4				329	2786;3657	True;True	2997;3966	11118;11119;14762;14763	12090;12091;16013;16014
sp|P48634|PRC2A_HUMAN	sp|P48634|PRC2A_HUMAN	9	9	8	>sp|P48634|PRC2A_HUMAN Protein PRRC2A OS=Homo sapiens OX=9606 GN=PRRC2A PE=1 SV=3	1	9	9	8	2	8	5	2	8	5	2	7	5	6.1	6.1	5.7	228.86	2157	2157	0	64.886	1.3	5.6	3.4	7892700	776430	4124100	2992200	1091700	1972100	1740000	2	8	5	15				330	958;985;1211;1874;1993;2661;3197;4502;5559	True;True;True;True;True;True;True;True;True	1047;1076;1319;2025;2148;2864;3431;4895;6047	4043;4044;4045;4129;4130;4131;5012;7681;7682;8080;10703;12742;18364;18365;22685	4638;4639;4640;4726;4727;4728;5653;8489;8490;8897;11670;13859;19984;19985;24639
sp|P48643|TCPE_HUMAN	sp|P48643|TCPE_HUMAN	9	9	9	>sp|P48643|TCPE_HUMAN T-complex protein 1 subunit epsilon OS=Homo sapiens OX=9606 GN=CCT5 PE=1 SV=1	1	9	9	9	6	6	6	6	6	6	6	6	6	18.1	18.1	18.1	59.67	541	541	0	73.375	12.8	10.5	12.9	9353700	2257700	3688500	3407500	2722200	2000400	2783300	9	10	9	28				331	821;1346;2103;2109;2435;2702;2812;4046;4299	True;True;True;True;True;True;True;True;True	897;1464;2269;2276;2624;2905;3025;4394;4664	3568;5591;5592;5593;5594;8611;8612;8632;8633;9867;10827;10828;10829;10830;10831;11237;11238;16472;17519;17520;17521;17522;17523;17524;17525;17526	4133;6260;6261;6262;6263;9481;9482;9503;9504;10806;11796;11797;11798;11799;11800;11801;12224;12225;12226;17932;19060;19061;19062;19063;19064;19065;19066;19067
sp|P49207|RL34_HUMAN	sp|P49207|RL34_HUMAN	3	3	3	>sp|P49207|RL34_HUMAN 60S ribosomal protein L34 OS=Homo sapiens OX=9606 GN=RPL34 PE=1 SV=3	1	3	3	3	3	3	3	3	3	3	3	3	3	22.2	22.2	22.2	13.293	117	117	0	20.231	22.2	22.2	22.2	41471000	10317000	9042200	22112000	8634500	9907500	9069300	7	3	8	18				332	122;3205;4134	True;True;True	131;3440;4488	527;528;529;530;531;12775;12776;12777;12778;12779;12780;16822;16823;16824;16825;16826	712;713;714;715;716;13893;13894;13895;13896;13897;13898;18306;18307;18308;18309;18310;18311;18312
sp|P49327|FAS_HUMAN	sp|P49327|FAS_HUMAN	39	39	39	>sp|P49327|FAS_HUMAN Fatty acid synthase OS=Homo sapiens OX=9606 GN=FASN PE=1 SV=3	1	39	39	39	32	32	29	32	32	29	32	32	29	21.5	21.5	21.5	273.42	2511	2511	0	323.31	18.1	17.5	15.9	70942000	17536000	24256000	29150000	23476000	22667000	23961000	42	43	46	131				333	50;56;373;513;516;617;722;752;810;914;1180;1314;1485;1714;1802;1906;1920;1950;1994;2757;2859;3066;3150;3421;3859;4125;4181;4308;4328;4340;4637;5022;5027;5126;5298;5330;5364;5373;5554	True;True;True;True;True;True;True;True;True;True;True;True;True;True;True;True;True;True;True;True;True;True;True;True;True;True;True;True;True;True;True;True;True;True;True;True;True;True;True	53;54;60;409;556;559;673;791;823;884;997;1284;1427;1613;1858;1948;2060;2074;2104;2149;2966;3073;3292;3382;3705;4184;4479;4538;4673;4697;4710;4711;5046;5466;5471;5577;5761;5798;5834;5843;6042	272;273;291;292;293;1644;1645;1646;2259;2260;2261;2262;2263;2267;2268;2269;2774;2775;2776;2777;3156;3157;3158;3299;3300;3301;3527;3890;3891;4897;4898;4899;5399;5400;5401;5402;5403;5404;5405;5406;5407;5408;5409;6147;6148;6149;6150;6968;6969;6970;7354;7355;7356;7357;7806;7852;7853;7854;7917;7918;7919;7920;7921;7922;8081;11026;11027;11028;11029;11030;11031;11395;11396;12253;12254;12255;12256;12257;1…	453;454;472;473;474;1971;1972;1973;2629;2630;2631;2632;2633;2637;2638;2639;3206;3207;3208;3209;3210;3632;3633;3634;3808;3809;3810;4092;4471;4472;5536;5537;5538;6045;6046;6047;6048;6049;6050;6051;6052;6053;6054;6055;6850;6851;6852;6853;7745;7746;7747;8144;8145;8146;8147;8621;8668;8669;8670;8733;8734;8735;8736;8737;8738;8898;11996;11997;11998;11999;12000;12001;12002;12384;12385;13341;13342;13343;13…
sp|P49368|TCPG_HUMAN	sp|P49368|TCPG_HUMAN	12	12	12	>sp|P49368|TCPG_HUMAN T-complex protein 1 subunit gamma OS=Homo sapiens OX=9606 GN=CCT3 PE=1 SV=4	1	12	12	12	10	10	6	10	10	6	10	10	6	25	25	25	60.533	545	545	0	110.67	20.2	21.5	13	11305000	2774200	4419500	4111300	3428100	5051300	3186100	12	13	9	34				334	427;908;1061;1091;2199;2395;2509;2553;3564;3919;4538;4694	True;True;True;True;True;True;True;True;True;True;True;True	464;991;1154;1186;2371;2585;2702;2748;3861;4247;4936;5105	1843;1844;1845;1846;1847;3877;3878;4406;4559;8920;8921;8922;8923;9762;9763;9764;10209;10210;10344;10345;14328;14329;15860;15861;15862;18565;18566;18567;18568;18569;18570;18571;19169;19170	2183;2184;2185;2186;2187;4458;4459;5018;5192;9804;9805;9806;9807;10697;10698;10699;11161;11162;11299;11300;15552;15553;17174;17175;17176;20228;20229;20230;20231;20232;20233;20234;20867;20868
sp|P49458|SRP09_HUMAN	sp|P49458|SRP09_HUMAN	2	2	2	>sp|P49458|SRP09_HUMAN Signal recognition particle 9 kDa protein OS=Homo sapiens OX=9606 GN=SRP9 PE=1 SV=2	1	2	2	2	1	2	1	1	2	1	1	2	1	22.1	22.1	22.1	10.112	86	86	0	12.919	12.8	22.1	12.8	1785400	294510	833740	657190	0	591270	0	1	2	1	4				335	3312;3876	True;True	3553;4201	13183;15651;15652;15653	14315;16960;16961;16962
sp|P49721|PSB2_HUMAN	sp|P49721|PSB2_HUMAN	2	2	2	>sp|P49721|PSB2_HUMAN Proteasome subunit beta type-2 OS=Homo sapiens OX=9606 GN=PSMB2 PE=1 SV=1	1	2	2	2	2	1	1	2	1	1	2	1	1	11.4	11.4	11.4	22.836	201	201	0	13.885	11.4	5	5	3419300	880650	685230	1853500	917190	0	0	4	3	4	11				336	3513;4878	True;True	3806;5311;5312	14115;19968;19969;19970;19971;19972;19973;19974;19975;19976;19977	15326;21741;21742;21743;21744;21745;21746;21747;21748;21749;21750
sp|P49756|RBM25_HUMAN	sp|P49756|RBM25_HUMAN	17	17	17	>sp|P49756|RBM25_HUMAN RNA-binding protein 25 OS=Homo sapiens OX=9606 GN=RBM25 PE=1 SV=3	1	17	17	17	13	14	13	13	14	13	13	14	13	23.5	23.5	23.5	100.18	843	843	0	282.42	17.7	19.1	18.9	94472000	18622000	30693000	45158000	20206000	19635000	22390000	18	20	23	61				337	365;480;779;919;920;998;1144;1280;1338;1488;2799;2904;2950;2956;3092;3099;4098	True;True;True;True;True;True;True;True;True;True;True;True;True;True;True;True;True	399;520;852;1002;1003;1004;1005;1089;1247;1392;1455;1617;3010;3011;3121;3168;3175;3319;3327;4450	1583;2116;3412;3413;3414;3415;3416;3898;3899;3900;3901;3902;3903;3904;3905;3906;3907;4170;4774;4775;4776;5266;5267;5268;5269;5270;5512;5513;5514;6160;11153;11154;11155;11156;11157;11598;11599;11600;11601;11602;11603;11604;11746;11747;11748;11749;11750;11751;11752;11753;11765;11766;11767;11768;11769;11770;12355;12356;12378;12379;16700;16701;16702;16703;16704	1909;2480;3922;3923;3924;3925;3926;4479;4480;4481;4482;4483;4484;4485;4486;4487;4488;4767;5412;5413;5414;5910;5911;5912;5913;5914;5915;6163;6164;6165;6863;12125;12126;12127;12128;12129;12610;12611;12612;12613;12614;12615;12616;12617;12761;12762;12763;12764;12765;12766;12767;12768;12780;12781;12782;12783;12784;12785;13450;13451;13474;13475;18182;18183;18184;18185;18186
sp|P49790|NU153_HUMAN	sp|P49790|NU153_HUMAN	13	13	13	>sp|P49790|NU153_HUMAN Nuclear pore complex protein Nup153 OS=Homo sapiens OX=9606 GN=NUP153 PE=1 SV=2	1	13	13	13	8	10	8	8	10	8	8	10	8	11.8	11.8	11.8	153.94	1475	1475	0	100.06	7.1	9.6	7.3	13852000	2854200	4665700	6331900	3038400	3455000	5654600	9	12	12	33				338	915;2405;3404;3473;3684;3699;3818;3914;3924;4226;4418;4794;4823	True;True;True;True;True;True;True;True;True;True;True;True;True	998;2595;3683;3763;3997;4013;4138;4242;4252;4587;4802;5219;5251	3892;9786;9787;9788;9789;9790;9791;13592;13979;13980;14872;14873;14917;15384;15385;15386;15387;15839;15840;15881;17203;17204;17205;18038;18039;18040;18041;19601;19602;19603;19604;19605;19754	4473;10724;10725;10726;10727;10728;10729;14740;15188;15189;16125;16126;16170;16673;16674;16675;16676;17153;17154;17195;18714;18715;18716;19646;19647;19648;19649;21340;21341;21342;21343;21344;21510
sp|P49792|RBP2_HUMAN;sp|A6NKT7|RGPD3_HUMAN;sp|Q99666|RGPD5_HUMAN;sp|O14715|RGPD8_HUMAN;sp|Q7Z3J3|RGPD4_HUMAN;sp|P0DJD0|RGPD1_HUMAN;sp|P0DJD1|RGPD2_HUMAN	sp|P49792|RBP2_HUMAN;sp|A6NKT7|RGPD3_HUMAN;sp|Q99666|RGPD5_HUMAN;sp|O14715|RGPD8_HUMAN	8;4;4;4;3;2;2	8;4;4;4;3;2;2	8;4;4;4;3;2;2	>sp|P49792|RBP2_HUMAN E3 SUMO-protein ligase RanBP2 OS=Homo sapiens OX=9606 GN=RANBP2 PE=1 SV=2;>sp|A6NKT7|RGPD3_HUMAN RanBP2-like and GRIP domain-containing protein 3 OS=Homo sapiens OX=9606 GN=RGPD3 PE=3 SV=2;>sp|Q99666|RGPD5_HUMAN RANBP2-like and GRIP d	7	8	8	8	4	4	3	4	4	3	4	4	3	3.9	3.9	3.9	358.2	3224	3224;1758;1765;1765;1758;1748;1756	0	66.721	2.4	2.4	1.1	1812000	450710	820790	540520	787250	635470	0	4	4	3	11				339	811;1029;1108;1185;2957;3003;3646;4216	True;True;True;True;True;True;True;True	885;1120;1204;1290;3176;3222;3951;4576	3528;3529;4271;4272;4624;4914;11771;11916;14706;17128;17129	4093;4094;4869;4870;5259;5553;12786;12942;15956;18636;18637
sp|P50402|EMD_HUMAN	sp|P50402|EMD_HUMAN	6	6	6	>sp|P50402|EMD_HUMAN Emerin OS=Homo sapiens OX=9606 GN=EMD PE=1 SV=1	1	6	6	6	4	3	4	4	3	4	4	3	4	24.8	24.8	24.8	28.994	254	254	0	37.385	15.7	12.2	17.7	19679000	1897000	3105000	14677000	3054500	3875600	3776100	5	3	6	14				340	334;1608;2176;2544;4867;5523	True;True;True;True;True;True	364;1744;2348;2739;5299;6010	1424;6540;6541;6542;6543;6544;8865;8866;10323;19936;19937;22575;22576;22577	1737;7248;7249;7250;7251;7252;9748;9749;11278;21709;21710;24528;24529;24530
sp|P50914|RL14_HUMAN	sp|P50914|RL14_HUMAN	3	3	3	>sp|P50914|RL14_HUMAN 60S ribosomal protein L14 OS=Homo sapiens OX=9606 GN=RPL14 PE=1 SV=4	1	3	3	3	3	2	2	3	2	2	3	2	2	15.8	15.8	15.8	23.432	215	215	0	35.188	15.8	10.2	10.2	7311300	2042200	1200100	4069000	3216900	2651300	2945400	5	4	4	13				341	495;3247;4918	True;True;True	535;536;3485;5356	2152;2153;2154;2155;2156;2157;12925;12926;12927;12928;12929;12930;20121	2517;2518;2519;2520;2521;2522;14044;14045;14046;14047;14048;14049;21900
sp|P50990|TCPQ_HUMAN	sp|P50990|TCPQ_HUMAN	13	13	13	>sp|P50990|TCPQ_HUMAN T-complex protein 1 subunit theta OS=Homo sapiens OX=9606 GN=CCT8 PE=1 SV=4	1	13	13	13	9	11	12	9	11	12	9	11	12	27.6	27.6	27.6	59.62	548	548	0	162.63	20.3	22.8	24.6	22438000	3780600	8273100	10385000	6664700	6968200	7889600	14	15	17	46				342	188;643;712;913;1288;1650;1893;2126;2650;2794;3300;4516;4837	True;True;True;True;True;True;True;True;True;True;True;True;True	203;699;774;775;996;1400;1791;2046;2295;2851;3005;3540;4910;5265	936;937;938;939;940;941;2854;2855;2856;2857;2858;3085;3086;3087;3088;3089;3888;3889;5304;5305;5306;5307;5308;5309;6742;6743;6744;7742;7743;7744;8692;10653;10654;10655;10656;10657;10658;11136;11137;11138;11139;11140;13152;13153;18420;19799;19800	1228;1229;1230;1231;1232;1233;3302;3303;3304;3305;3306;3535;3536;3537;3538;3539;4469;4470;5949;5950;5951;5952;5953;5954;7506;7507;7508;8554;8555;8556;9563;11613;11614;11615;11616;11617;11618;12108;12109;12110;12111;12112;14278;14279;20042;21556;21557
sp|P50991|TCPD_HUMAN	sp|P50991|TCPD_HUMAN	11	11	11	>sp|P50991|TCPD_HUMAN T-complex protein 1 subunit delta OS=Homo sapiens OX=9606 GN=CCT4 PE=1 SV=4	1	11	11	11	6	7	7	6	7	7	6	7	7	25.2	25.2	25.2	57.924	539	539	0	131.03	14.5	15.8	14.8	9689500	1353000	2155900	6180600	3372000	2420500	3095900	6	8	12	26				343	255;462;537;916;1230;1639;1745;2820;3264;4619;5071	True;True;True;True;True;True;True;True;True;True;True	276;502;583;999;1337;1779;1889;3033;3503;5026;5519	1169;2046;2047;2048;2049;2050;2413;2414;2415;3893;5081;5082;5083;6702;6703;7098;11271;13013;18881;18882;18883;20693;20694;20695;20696;20697	1464;2406;2407;2408;2409;2410;2796;2797;2798;4474;5722;5723;5724;7466;7467;7878;12259;14132;20557;20558;20559;22491;22492;22493;22494;22495
sp|P51149|RAB7A_HUMAN	sp|P51149|RAB7A_HUMAN	2	2	2	>sp|P51149|RAB7A_HUMAN Ras-related protein Rab-7a OS=Homo sapiens OX=9606 GN=RAB7A PE=1 SV=1	1	2	2	2	0	2	0	0	2	0	0	2	0	13	13	13	23.489	207	207	0	11.839	0	13	0	184520	0	184520	0	0	270520	0	0	2	0	2				344	740;881	True;True	811;962	3272;3800	3780;4376
sp|P51398|RT29_HUMAN	sp|P51398|RT29_HUMAN	9	9	9	>sp|P51398|RT29_HUMAN 28S ribosomal protein S29, mitochondrial OS=Homo sapiens OX=9606 GN=DAP3 PE=1 SV=1	1	9	9	9	7	6	8	7	6	8	7	6	8	28.6	28.6	28.6	45.566	398	398	0	98.159	23.6	19.3	23.6	17246000	3835100	6821100	6589600	7359100	6879300	5428800	9	8	10	27				345	1103;1331;1436;1888;2562;3446;3470;3683;4365	True;True;True;True;True;True;True;True;True	1198;1447;1562;2041;2758;3733;3760;3996;4739	4601;4602;4603;4604;4605;5472;5473;5474;5475;5986;7726;7727;10375;10376;13851;13852;13853;13854;13855;13976;14868;14869;14870;14871;17745;17746;17747	5235;5236;5237;5238;5239;6122;6123;6124;6125;6661;8537;8538;11330;11331;15059;15060;15061;15062;15063;15185;16121;16122;16123;16124;19288;19289;19290
sp|P51532|SMCA4_HUMAN;sp|P51531|SMCA2_HUMAN	sp|P51532|SMCA4_HUMAN;sp|P51531|SMCA2_HUMAN	6;3	6;3	6;3	>sp|P51532|SMCA4_HUMAN Transcription activator BRG1 OS=Homo sapiens OX=9606 GN=SMARCA4 PE=1 SV=2;>sp|P51531|SMCA2_HUMAN Probable global transcription activator SNF2L2 OS=Homo sapiens OX=9606 GN=SMARCA2 PE=1 SV=2	2	6	6	6	4	6	3	4	6	3	4	6	3	4.2	4.2	4.2	184.64	1647	1647;1590	0	41.813	2.7	4.2	1.9	2467800	610780	1079200	777840	778150	843570	866590	5	7	3	15				346	194;1116;1766;2962;4025;5092	True;True;True;True;True;True	209;1212;1911;3181;4365;5541	955;4645;4646;7222;7223;7224;11792;11793;11794;11795;16270;16271;16272;20761;20762	1247;5280;5281;8012;8013;8014;12809;12810;12811;12812;17618;17619;17620;22559;22560
sp|P51571|SSRD_HUMAN	sp|P51571|SSRD_HUMAN	2	2	2	>sp|P51571|SSRD_HUMAN Translocon-associated protein subunit delta OS=Homo sapiens OX=9606 GN=SSR4 PE=1 SV=1	1	2	2	2	2	1	2	2	1	2	2	1	2	17.3	17.3	17.3	18.998	173	173	0	61.545	17.3	6.4	17.3	5619100	1558500	1513500	2547100	3137600	0	2143700	5	3	5	13				347	1361;3593	True;True	1481;3896	5660;5661;5662;5663;5664;5665;5666;5667;5668;14485;14486;14487;14488	6330;6331;6332;6333;6334;6335;6336;6337;6338;15710;15711;15712;15713
sp|P51572|BAP31_HUMAN	sp|P51572|BAP31_HUMAN	4	4	4	>sp|P51572|BAP31_HUMAN B-cell receptor-associated protein 31 OS=Homo sapiens OX=9606 GN=BCAP31 PE=1 SV=3	1	4	4	4	1	4	2	1	4	2	1	4	2	17.1	17.1	17.1	27.991	246	246	0	23.99	3.7	17.1	7.3	9030800	852980	3305100	4872800	0	1651900	2600700	1	5	3	9				348	101;2583;5217;5515	True;True;True;True	108;109;2780;5677;5999	464;465;466;467;10445;21280;22543;22544;22545	647;648;649;650;11400;23089;24496;24497;24498
sp|P51610|HCFC1_HUMAN	sp|P51610|HCFC1_HUMAN	3	3	3	>sp|P51610|HCFC1_HUMAN Host cell factor 1 OS=Homo sapiens OX=9606 GN=HCFC1 PE=1 SV=2	1	3	3	3	1	2	0	1	2	0	1	2	0	1.5	1.5	1.5	208.73	2035	2035	0	17.371	0.3	1.2	0	273660	15466	258200	0	0	260410	0	1	2	0	3				349	3810;3888;4348	True;True;True	4130;4214;4722	15370;15716;17693	16659;17027;19235
sp|P51648|AL3A2_HUMAN	sp|P51648|AL3A2_HUMAN	5	5	5	>sp|P51648|AL3A2_HUMAN Fatty aldehyde dehydrogenase OS=Homo sapiens OX=9606 GN=ALDH3A2 PE=1 SV=1	1	5	5	5	2	3	4	2	3	4	2	3	4	13.2	13.2	13.2	54.847	485	485	0	31.767	4.3	7.2	10.3	1941700	171580	840710	929400	345140	993250	524000	2	3	6	11				350	656;1323;2339;3692;5206	True;True;True;True;True	712;1437;2520;4005;5664	2892;5444;9518;9519;9520;14890;14891;14892;14893;21245;21246	3340;6092;10447;10448;10449;16143;16144;16145;16146;23054;23055
sp|P51665|PSMD7_HUMAN	sp|P51665|PSMD7_HUMAN	2	2	2	>sp|P51665|PSMD7_HUMAN 26S proteasome non-ATPase regulatory subunit 7 OS=Homo sapiens OX=9606 GN=PSMD7 PE=1 SV=2	1	2	2	2	0	0	2	0	0	2	0	0	2	6.5	6.5	6.5	37.025	324	324	0	31.66	0	0	6.5	190650	0	0	190650	0	0	136160	0	0	2	2				351	2482;4500	True;True	2674;4893	10113;18358	11062;19978
sp|P51970|NDUA8_HUMAN	sp|P51970|NDUA8_HUMAN	3	3	3	>sp|P51970|NDUA8_HUMAN NADH dehydrogenase [ubiquinone] 1 alpha subcomplex subunit 8 OS=Homo sapiens OX=9606 GN=NDUFA8 PE=1 SV=3	1	3	3	3	3	0	1	3	0	1	3	0	1	27.3	27.3	27.3	20.105	172	172	0	19.037	27.3	0	7.6	883560	759750	0	123810	896990	0	0	3	0	1	4				352	3783;3878;4564	True;True;True	4099;4203;4965	15241;15242;15661;18666	16504;16505;16971;20333
sp|P51991|ROA3_HUMAN	sp|P51991|ROA3_HUMAN	4	4	4	>sp|P51991|ROA3_HUMAN Heterogeneous nuclear ribonucleoprotein A3 OS=Homo sapiens OX=9606 GN=HNRNPA3 PE=1 SV=2	1	4	4	4	2	2	3	2	2	3	2	2	3	14.8	14.8	14.8	39.594	378	378	0	34.323	5	6.3	10.8	6048000	993080	1529500	3525400	1257700	0	1334700	2	2	5	9				353	936;1674;2162;4423	True;True;True;True	1024;1815;2332;4807	3977;3978;3979;6811;8807;8808;18056;18057	4566;4567;4568;7586;9689;9690;9691;19664;19665
sp|P52272|HNRPM_HUMAN	sp|P52272|HNRPM_HUMAN	13	13	13	>sp|P52272|HNRPM_HUMAN Heterogeneous nuclear ribonucleoprotein M OS=Homo sapiens OX=9606 GN=HNRNPM PE=1 SV=3	1	13	13	13	9	8	10	9	8	10	9	8	10	25.8	25.8	25.8	77.515	730	730	0	107.34	19	14.8	20.8	20207000	4364300	6427800	9415000	5525200	7296800	6355000	13	11	16	40				354	51;121;1461;1602;1744;1809;2368;2847;3341;3356;3358;3359;3981	True;True;True;True;True;True;True;True;True;True;True;True;True	55;130;1589;1738;1888;1956;2557;3061;3595;3596;3618;3620;3621;3622;3623;4318	274;275;276;523;524;525;526;6071;6072;6073;6514;7095;7096;7097;7377;7378;7379;7380;9651;9652;9653;9654;9655;9656;9657;11365;13304;13305;13377;13378;13381;13382;13383;13384;13385;13386;13387;13388;16136;16137	455;456;457;708;709;710;711;6750;6751;6752;7222;7875;7876;7877;8167;8168;8169;8170;10584;10585;10586;10587;10588;10589;10590;12353;14442;14443;14518;14519;14522;14523;14524;14525;14526;14527;14528;14529;17483;17484
sp|P52292|IMA1_HUMAN	sp|P52292|IMA1_HUMAN	4	4	4	>sp|P52292|IMA1_HUMAN Importin subunit alpha-1 OS=Homo sapiens OX=9606 GN=KPNA2 PE=1 SV=1	1	4	4	4	2	2	4	2	2	4	2	2	4	12.5	12.5	12.5	57.861	529	529	0	135.57	6.2	6.2	12.5	2868900	537080	693440	1638400	849180	701120	652760	2	2	5	9				355	1753;2944;3597;3604	True;True;True;True	1898;3162;3900;3907	7143;7144;11735;11736;14504;14505;14521;14522;14523	7923;7924;12750;12751;15729;15730;15746;15747;15748
sp|P52429|DGKE_HUMAN	sp|P52429|DGKE_HUMAN	2	2	2	>sp|P52429|DGKE_HUMAN Diacylglycerol kinase epsilon OS=Homo sapiens OX=9606 GN=DGKE PE=1 SV=1	1	2	2	2	0	0	2	0	0	2	0	0	2	4.8	4.8	4.8	63.926	567	567	0	13.359	0	0	4.8	429010	0	0	429010	0	0	281400	0	0	2	2				356	2321;4236	True;True	2501;4598	9472;17238	10400;18749
sp|P52597|HNRPF_HUMAN	sp|P52597|HNRPF_HUMAN	7	5	5	>sp|P52597|HNRPF_HUMAN Heterogeneous nuclear ribonucleoprotein F OS=Homo sapiens OX=9606 GN=HNRNPF PE=1 SV=3	1	7	5	5	5	5	4	3	4	2	3	4	2	21.7	15.2	15.2	45.671	415	415	0	126.53	16.4	15.7	14.5	6918000	797250	3755200	2365600	1235700	1710500	1940300	3	6	2	11				357	406;1454;2067;2469;4055;4590;5058	False;True;True;True;True;True;False	443;1581;2227;2661;4403;4993;5505	1770;1771;1772;6037;8446;8447;8448;8449;10064;10065;10066;10067;16499;18753;20653;20654;20655	2109;2110;2111;6712;9284;9285;9286;9287;11013;11014;11015;11016;17959;20423;22451;22452;22453
sp|P52815|RM12_HUMAN	sp|P52815|RM12_HUMAN	3	3	3	>sp|P52815|RM12_HUMAN 39S ribosomal protein L12, mitochondrial OS=Homo sapiens OX=9606 GN=MRPL12 PE=1 SV=2	1	3	3	3	2	3	3	2	3	3	2	3	3	17.7	17.7	17.7	21.348	198	198	0	84.137	11.1	17.7	17.7	22133000	3694500	5211000	13227000	6070100	7796000	9891600	4	5	5	14				358	22;3254;3719	True;True;True	24;3493;4034	102;103;12977;12978;12979;12980;14984;14985;14986;14987;14988;14989;14990;14991	103;104;14096;14097;14098;14099;16242;16243;16244;16245;16246;16247;16248;16249
sp|P52907|CAZA1_HUMAN	sp|P52907|CAZA1_HUMAN	2	2	2	>sp|P52907|CAZA1_HUMAN F-actin-capping protein subunit alpha-1 OS=Homo sapiens OX=9606 GN=CAPZA1 PE=1 SV=3	1	2	2	2	2	2	1	2	2	1	2	2	1	11.5	11.5	11.5	32.922	286	286	0	23.338	11.5	11.5	6.3	2812100	612880	1338300	860960	993100	877590	0	2	3	2	7				359	893;1414	True;True	975;1539	3842;3843;5884;5885;5886;5887;5888	4421;4422;6557;6558;6559;6560;6561
sp|P53007|TXTP_HUMAN	sp|P53007|TXTP_HUMAN	8	8	8	>sp|P53007|TXTP_HUMAN Tricarboxylate transport protein, mitochondrial OS=Homo sapiens OX=9606 GN=SLC25A1 PE=1 SV=2	1	8	8	8	8	4	8	8	4	8	8	4	8	26.4	26.4	26.4	34.012	311	311	0	82.058	26.4	14.8	26.4	74737000	14662000	23989000	36087000	20955000	20605000	25516000	16	13	16	45				360	1369;1386;1409;1683;1796;1919;3689;4244	True;True;True;True;True;True;True;True	1491;1510;1534;1824;1942;2073;4002;4607	5699;5700;5776;5777;5857;5858;5859;5860;5861;5862;5863;5864;5865;5866;5867;5868;5869;5870;5871;5872;5873;5874;6836;6837;7329;7330;7331;7332;7333;7334;7846;7847;7848;7849;7850;7851;14878;14879;14880;14881;14882;14883;17274;17275;17276	6369;6370;6449;6450;6530;6531;6532;6533;6534;6535;6536;6537;6538;6539;6540;6541;6542;6543;6544;6545;6546;6547;7611;7612;8119;8120;8121;8122;8123;8124;8662;8663;8664;8665;8666;8667;16131;16132;16133;16134;16135;16136;18786;18787;18788
sp|P53350|PLK1_HUMAN	sp|P53350|PLK1_HUMAN	2	2	2	>sp|P53350|PLK1_HUMAN Serine/threonine-protein kinase PLK1 OS=Homo sapiens OX=9606 GN=PLK1 PE=1 SV=1	1	2	2	2	2	2	1	2	2	1	2	2	1	5.6	5.6	5.6	68.254	603	603	0	13.418	5.6	5.6	3.2	1668000	239810	908280	519920	0	779390	0	2	2	1	5				361	173;2892	True;True	184;3108	771;772;773;11547;11548	984;985;986;12559;12560
sp|P53396|ACLY_HUMAN	sp|P53396|ACLY_HUMAN	12	12	12	>sp|P53396|ACLY_HUMAN ATP-citrate synthase OS=Homo sapiens OX=9606 GN=ACLY PE=1 SV=3	1	12	12	12	6	10	8	6	10	8	6	10	8	15	15	15	120.84	1101	1101	0	84.774	7.4	12.1	10.7	6870600	1095100	3798600	1976900	3167400	1957800	1592700	7	12	11	30				362	117;635;902;1405;1716;1857;1935;2219;3990;4647;4805;5532	True;True;True;True;True;True;True;True;True;True;True;True	126;691;985;1530;1860;2007;2089;2393;2394;4328;5056;5231;6019	512;513;2817;2818;3857;5827;5828;5829;5830;5831;5832;6974;7598;7599;7600;7881;7882;7883;7884;9024;9025;9026;16161;18990;18991;18992;18993;19645;19646;22610	697;698;3254;3255;4436;6500;6501;6502;6503;6504;6505;7751;8401;8402;8403;8697;8698;8699;8700;9910;9911;9912;17508;20677;20678;20679;20680;21384;21385;24564
sp|P53618|COPB_HUMAN	sp|P53618|COPB_HUMAN	2	2	2	>sp|P53618|COPB_HUMAN Coatomer subunit beta OS=Homo sapiens OX=9606 GN=COPB1 PE=1 SV=3	1	2	2	2	0	2	0	0	2	0	0	2	0	3	3	3	107.14	953	953	0	11.683	0	3	0	539480	0	539480	0	0	456730	0	0	2	0	2				363	877;1551	True;True	958;1684	3786;6346	4362;7051
sp|P53621|COPA_HUMAN	sp|P53621|COPA_HUMAN	5	5	5	>sp|P53621|COPA_HUMAN Coatomer subunit alpha OS=Homo sapiens OX=9606 GN=COPA PE=1 SV=2	1	5	5	5	3	1	3	3	1	3	3	1	3	5.1	5.1	5.1	138.34	1224	1224	0	30.456	3.6	1.2	2.8	2647600	1365000	418190	864370	1766200	0	0	4	2	3	9				364	1229;1735;2929;2951;4526	True;True;True;True;True	1336;1879;3146;3169;4920	5080;7057;11689;11754;11755;11756;11757;11758;18469	5721;7835;12703;12769;12770;12771;12772;12773;20092
sp|P53985|MOT1_HUMAN	sp|P53985|MOT1_HUMAN	3	3	3	>sp|P53985|MOT1_HUMAN Monocarboxylate transporter 1 OS=Homo sapiens OX=9606 GN=SLC16A1 PE=1 SV=3	1	3	3	3	1	2	2	1	2	2	1	2	2	7.6	7.6	7.6	53.944	500	500	0	40.41	2.4	4.2	5.8	9208900	2867100	1205800	5136000	3725000	0	1653700	3	3	4	10				365	678;955;3025	True;True;True	735;1044;3249	2972;2973;2974;2975;2976;2977;2978;2979;4039;12021	3422;3423;3424;3425;3426;3427;3428;3429;4630;13050
sp|P54136|SYRC_HUMAN	sp|P54136|SYRC_HUMAN	15	15	15	>sp|P54136|SYRC_HUMAN Arginine--tRNA ligase, cytoplasmic OS=Homo sapiens OX=9606 GN=RARS PE=1 SV=2	1	15	15	15	8	11	9	8	11	9	8	11	9	26.2	26.2	26.2	75.378	660	660	0	114.11	14.8	19.1	15	13771000	2535600	5787200	5448000	4691800	4895500	4094400	11	16	15	42				366	49;1481;1667;1679;2031;2762;3011;3027;3580;4100;4157;4466;5007;5098;5185	True;True;True;True;True;True;True;True;True;True;True;True;True;True;True	52;1609;1808;1820;2189;2971;3230;3251;3877;4453;4512;4854;5451;5549;5640	271;6131;6132;6133;6134;6792;6828;8284;11047;11048;11049;11050;11950;11951;11952;11953;12024;12025;12026;12027;12028;12029;14392;16721;16892;16893;16894;16895;16896;16897;18202;20456;20457;20458;20459;20798;20799;20800;20801;20802;20803;21160	452;6815;6816;6817;6818;7567;7603;9119;12018;12019;12020;12021;12977;12978;12979;12980;13053;13054;13055;13056;13057;13058;15617;18203;18378;18379;18380;18381;18382;18383;19817;22239;22240;22241;22242;22596;22597;22598;22599;22600;22601;22968
sp|P54652|HSP72_HUMAN	sp|P54652|HSP72_HUMAN	10	3	3	>sp|P54652|HSP72_HUMAN Heat shock-related 70 kDa protein 2 OS=Homo sapiens OX=9606 GN=HSPA2 PE=1 SV=1	1	10	3	3	7	6	8	2	1	1	2	1	1	17.8	6.4	6.4	70.02	639	639	0	25.279	14.6	11.9	13.3	872280	224900	253460	393920	339900	0	0	2	1	1	4				367	379;530;1343;2267;2974;3641;3685;4451;4601;4816	False;True;False;False;False;True;False;False;True;False	415;575;1460;2444;3193;3945;3998;4838;5007;5243	1664;2350;2351;5546;5547;5548;5549;5550;5551;5552;5553;5554;5555;5556;5557;5558;5559;5560;5561;5562;5563;9191;9192;9193;9194;9195;9196;9197;9198;9199;9200;9201;9202;9203;9204;9205;9206;9207;9208;9209;9210;9211;11822;11823;11824;11825;11826;11827;14661;14874;18140;18141;18142;18143;18144;18145;18146;18147;18148;18149;18150;18151;18152;18153;18154;18155;18817;19684;19685;19686;19687;19688;19689;196…	1991;2721;2722;6208;6209;6210;6211;6212;6213;6214;6215;6216;6217;6218;6219;6220;6221;6222;6223;6224;6225;6226;6227;6228;6229;6230;6231;10089;10090;10091;10092;10093;10094;10095;10096;10097;10098;10099;10100;10101;10102;10103;10104;10105;10106;10107;10108;10109;10110;10111;10112;10113;10114;10115;12839;12840;12841;12842;12843;12844;12845;12846;15904;16127;19754;19755;19756;19757;19758;19759;19760;…
sp|P54709|AT1B3_HUMAN	sp|P54709|AT1B3_HUMAN	3	3	3	>sp|P54709|AT1B3_HUMAN Sodium/potassium-transporting ATPase subunit beta-3 OS=Homo sapiens OX=9606 GN=ATP1B3 PE=1 SV=1	1	3	3	3	2	2	3	2	2	3	2	2	3	14	14	14	31.512	279	279	0	20.565	10	9	14	1437300	285420	452480	699440	374560	412790	432950	2	3	3	8				368	2771;3925;4162	True;True;True	2980;4253;4518	11076;11077;15882;15883;15884;16929;16930;16931	12047;12048;17196;17197;17198;18415;18416;18417
sp|P54886|P5CS_HUMAN	sp|P54886|P5CS_HUMAN	5	5	5	>sp|P54886|P5CS_HUMAN Delta-1-pyrroline-5-carboxylate synthase OS=Homo sapiens OX=9606 GN=ALDH18A1 PE=1 SV=2	1	5	5	5	3	1	4	3	1	4	3	1	4	7.8	7.8	7.8	87.301	795	795	0	33.036	5.2	1.1	6.5	1602200	457370	154530	990250	684990	0	529070	3	1	5	9				369	95;1854;1970;2641;3052	True;True;True;True;True	101;2003;2124;2842;3276	430;431;7570;7988;10622;10623;12115;12116;12117	613;614;8372;8804;11582;11583;13145;13146;13147
sp|P55036|PSMD4_HUMAN;sp|A2A3N6|PIPSL_HUMAN	sp|P55036|PSMD4_HUMAN;sp|A2A3N6|PIPSL_HUMAN	2;1	2;1	2;1	>sp|P55036|PSMD4_HUMAN 26S proteasome non-ATPase regulatory subunit 4 OS=Homo sapiens OX=9606 GN=PSMD4 PE=1 SV=1;>sp|A2A3N6|PIPSL_HUMAN Putative PIP5K1A and PSMD4-like protein OS=Homo sapiens OX=9606 GN=PIPSL PE=5 SV=1	2	2	2	2	2	1	0	2	1	0	2	1	0	5.6	5.6	5.6	40.736	377	377;862	0	14.446	5.6	2.7	0	155460	155460	0	0	196500	0	0	2	1	0	3				370	3209;3410	True;True	3445;3692	12791;13621;13622	13909;14770;14771
sp|P55060|XPO2_HUMAN	sp|P55060|XPO2_HUMAN	13	13	13	>sp|P55060|XPO2_HUMAN Exportin-2 OS=Homo sapiens OX=9606 GN=CSE1L PE=1 SV=3	1	13	13	13	11	4	8	11	4	8	11	4	8	17.5	17.5	17.5	110.42	971	971	0	160.77	15.1	6.6	11.1	12470000	4038100	852000	7580400	3019300	2682500	3231100	11	5	8	24				371	7;317;410;1506;1886;2396;2971;2992;3550;4336;4396;5416;5453	True;True;True;True;True;True;True;True;True;True;True;True;True	8;346;347;447;1635;2039;2586;3190;3211;3846;4706;4777;5894;5933	29;30;31;1373;1374;1792;6199;6200;7721;9765;11815;11816;11892;11893;14282;14283;14284;14285;17658;17864;22027;22224;22225;22226	29;30;31;1686;1687;2131;6903;6904;8532;10700;12832;12833;12918;12919;15503;15504;15505;15506;19199;19412;23849;24149;24150;24151
sp|P55072|TERA_HUMAN	sp|P55072|TERA_HUMAN	8	8	8	>sp|P55072|TERA_HUMAN Transitional endoplasmic reticulum ATPase OS=Homo sapiens OX=9606 GN=VCP PE=1 SV=4	1	8	8	8	2	5	4	2	5	4	2	5	4	14	14	14	89.321	806	806	0	57.621	3.8	8.4	6.5	3538600	227400	767520	2543600	0	0	1370400	2	5	5	12				372	910;1118;1612;2613;2693;2804;3442;5091	True;True;True;True;True;True;True;True	993;1215;1748;2812;2896;3016;3729;5540	3882;4657;6555;10535;10536;10807;11169;11170;11171;13840;20759;20760	4463;5292;7264;11495;11496;11776;12141;12142;12143;15048;22557;22558
sp|P55084|ECHB_HUMAN	sp|P55084|ECHB_HUMAN	9	9	9	>sp|P55084|ECHB_HUMAN Trifunctional enzyme subunit beta, mitochondrial OS=Homo sapiens OX=9606 GN=HADHB PE=1 SV=3	1	9	9	9	7	5	7	7	5	7	7	5	7	23.6	23.6	23.6	51.294	474	474	0	58.929	16.2	11.8	19.4	8020600	2775400	2773500	2471700	4154200	2165900	1844500	9	6	10	25				373	29;356;597;765;862;1465;2737;3714;4748	True;True;True;True;True;True;True;True;True	31;390;651;837;838;942;1593;2944;4029;5169	124;125;126;127;128;129;130;1523;1524;1525;1526;1527;2696;2697;3342;3343;3344;3345;3744;6088;10963;10964;14970;19454;19455;19456	126;127;128;129;130;131;132;133;134;135;1843;1844;1845;1846;1847;3128;3129;3852;3853;3854;3855;4319;6769;11933;11934;16228;21192;21193;21194
sp|P55209|NP1L1_HUMAN;sp|Q99733|NP1L4_HUMAN	sp|P55209|NP1L1_HUMAN	4;1	4;1	4;1	>sp|P55209|NP1L1_HUMAN Nucleosome assembly protein 1-like 1 OS=Homo sapiens OX=9606 GN=NAP1L1 PE=1 SV=1	2	4	4	4	4	4	4	4	4	4	4	4	4	14.3	14.3	14.3	45.374	391	391;375	0	32.035	14.3	14.3	14.3	7269500	1672200	2138800	3458500	2265700	2232000	2716700	7	6	7	20				374	1563;2681;3695;5408	True;True;True;True	1696;2884;4009;5880	6370;6371;6372;6373;10773;10774;10775;10776;10777;10778;14904;14905;14906;14907;21963;21964;21965;21966;21967	7075;7076;7077;7078;7079;11742;11743;11744;11745;11746;11747;16157;16158;16159;16160;23784;23785;23786;23787;23788
sp|P55884|EIF3B_HUMAN	sp|P55884|EIF3B_HUMAN	10	10	10	>sp|P55884|EIF3B_HUMAN Eukaryotic translation initiation factor 3 subunit B OS=Homo sapiens OX=9606 GN=EIF3B PE=1 SV=3	1	10	10	10	5	7	5	5	7	5	5	7	5	14	14	14	92.48	814	814	0	74.899	8	10.1	6.9	8595700	1614000	4382100	2599600	2320400	2428500	2933600	6	10	7	23				375	354;1309;1519;1913;2480;3551;3879;4789;5215;5309	True;True;True;True;True;True;True;True;True;True	388;1422;1649;2067;2672;3847;4204;5214;5674;5773;5774	1517;1518;5385;5386;6230;6231;6232;7827;7828;7829;10109;10110;10111;14286;14287;15662;19590;21270;21271;21272;21273;21611;21612	1837;1838;6031;6032;6935;6936;6937;8642;8643;8644;11058;11059;11060;15507;15508;16972;21329;23079;23080;23081;23082;23427;23428
sp|P56134|ATPK_HUMAN	sp|P56134|ATPK_HUMAN	2	2	2	>sp|P56134|ATPK_HUMAN ATP synthase subunit f, mitochondrial OS=Homo sapiens OX=9606 GN=ATP5MF PE=1 SV=3	1	2	2	2	2	0	1	2	0	1	2	0	1	25.5	25.5	25.5	10.918	94	94	0	13.599	25.5	0	13.8	881450	605790	0	275660	473130	0	0	3	0	1	4				376	601;2810	True;True	655;3022;3023	2707;2708;11230;11231	3139;3140;12217;12218
sp|P56192|SYMC_HUMAN	sp|P56192|SYMC_HUMAN	12	12	12	>sp|P56192|SYMC_HUMAN Methionine--tRNA ligase, cytoplasmic OS=Homo sapiens OX=9606 GN=MARS PE=1 SV=2	1	12	12	12	9	9	9	9	9	9	9	9	9	18.7	18.7	18.7	101.11	900	900	0	187.41	13.8	13.7	14.1	22057000	4601300	6731000	10725000	5765200	6670100	6867100	11	11	14	36				377	239;283;1697;1771;1996;2485;2732;2793;3599;3753;3875;4154	True;True;True;True;True;True;True;True;True;True;True;True	260;305;1839;1916;2152;2677;2939;3004;3902;4069;4200;4509	1127;1128;1232;1233;6899;6900;6901;6902;6903;6904;7237;7238;7239;7240;8100;10131;10132;10945;10946;10947;10948;10949;11134;11135;14511;14512;15132;15133;15134;15135;15647;15648;15649;15650;16885	1420;1421;1527;1528;7675;7676;7677;7678;7679;7680;8027;8028;8029;8030;8918;11080;11081;11082;11915;11916;11917;11918;11919;12106;12107;15736;15737;16394;16395;16396;16397;16956;16957;16958;16959;18371
sp|P56270|MAZ_HUMAN	sp|P56270|MAZ_HUMAN	2	2	2	>sp|P56270|MAZ_HUMAN Myc-associated zinc finger protein OS=Homo sapiens OX=9606 GN=MAZ PE=1 SV=1	1	2	2	2	2	2	2	2	2	2	2	2	2	5.2	5.2	5.2	48.607	477	477	0	14.609	5.2	5.2	5.2	3158100	373710	1547700	1236700	491610	1030900	884220	2	3	2	7				378	3935;5064	True;True	4264;5512	15928;15929;15930;20667;20668;20669;20670	17247;17248;17249;22465;22466;22467;22468
sp|P56385|ATP5I_HUMAN	sp|P56385|ATP5I_HUMAN	2	2	2	>sp|P56385|ATP5I_HUMAN ATP synthase subunit e, mitochondrial OS=Homo sapiens OX=9606 GN=ATP5ME PE=1 SV=2	1	2	2	2	1	1	1	1	1	1	1	1	1	30.4	30.4	30.4	7.9331	69	69	0	11.806	14.5	14.5	15.9	2189400	771730	1091900	325800	0	588020	0	1	1	1	3				379	1069;5239	True;True	1163;5701	4441;4442;21358	5053;5054;23167
sp|P56537|IF6_HUMAN	sp|P56537|IF6_HUMAN	4	4	4	>sp|P56537|IF6_HUMAN Eukaryotic translation initiation factor 6 OS=Homo sapiens OX=9606 GN=EIF6 PE=1 SV=1	1	4	4	4	1	3	4	1	3	4	1	3	4	25.3	25.3	25.3	26.599	245	245	0	29.679	4.5	19.6	25.3	2071100	53946	953030	1064100	0	1066300	653120	1	4	4	9				380	384;1227;3028;3156	True;True;True;True	421;1334;3252;3388	1683;1684;5064;5065;5066;5067;12030;12614;12615	2011;2012;5705;5706;5707;5708;13059;13727;13728
sp|P57088|TMM33_HUMAN	sp|P57088|TMM33_HUMAN	6	6	6	>sp|P57088|TMM33_HUMAN Transmembrane protein 33 OS=Homo sapiens OX=9606 GN=TMEM33 PE=1 SV=2	1	6	6	6	4	3	5	4	3	5	4	3	5	22.3	22.3	22.3	27.978	247	247	0	70.843	14.6	10.9	18.6	21595000	6038900	6750300	8805900	10908000	6774600	5276500	8	9	9	26				381	258;2517;2698;3157;3732;4683	True;True;True;True;True;True	279;2711;2712;2901;3389;4047;5093	1175;10229;10230;10231;10232;10233;10234;10235;10236;10237;10238;10239;10815;12616;12617;12618;12619;12620;12621;12622;15037;15038;15039;15040;19128	1470;11182;11183;11184;11185;11186;11187;11188;11189;11190;11191;11192;11193;11784;13729;13730;13731;13732;13733;13734;13735;16297;16298;16299;16300;20825
sp|P60174|TPIS_HUMAN	sp|P60174|TPIS_HUMAN	2	2	2	>sp|P60174|TPIS_HUMAN Triosephosphate isomerase OS=Homo sapiens OX=9606 GN=TPI1 PE=1 SV=3	1	2	2	2	0	0	2	0	0	2	0	0	2	10.5	10.5	10.5	30.791	286	286	0	24.122	0	0	10.5	485820	0	0	485820	0	0	400320	0	0	2	2				382	4057;5313	True;True	4405;5780	16501;21637	17961;23453
sp|P60228|EIF3E_HUMAN	sp|P60228|EIF3E_HUMAN	2	2	2	>sp|P60228|EIF3E_HUMAN Eukaryotic translation initiation factor 3 subunit E OS=Homo sapiens OX=9606 GN=EIF3E PE=1 SV=1	1	2	2	2	0	1	1	0	1	1	0	1	1	4.3	4.3	4.3	52.22	445	445	0	12.139	0	2	2.2	163140	0	163140	0	0	239180	0	0	1	1	2				383	3375;5506	True;True	3644;5990	13447;22513	14592;24464
sp|P60468|SC61B_HUMAN	sp|P60468|SC61B_HUMAN	3	3	3	>sp|P60468|SC61B_HUMAN Protein transport protein Sec61 subunit beta OS=Homo sapiens OX=9606 GN=SEC61B PE=1 SV=2	1	3	3	3	2	2	1	2	2	1	2	2	1	37.5	37.5	37.5	9.9743	96	96	0	29.225	26	27.1	15.6	6775100	453540	617390	5704200	0	0	3355600	2	3	3	8				384	1571;3793;4818	True;True;True	1704;4111;5245;5246	6400;15311;15312;15313;15314;15315;19715;19716	7106;16599;16600;16601;16602;16603;21460;21461
sp|P60660|MYL6_HUMAN;sp|P14649|MYL6B_HUMAN	sp|P60660|MYL6_HUMAN;sp|P14649|MYL6B_HUMAN	4;2	4;2	4;2	>sp|P60660|MYL6_HUMAN Myosin light polypeptide 6 OS=Homo sapiens OX=9606 GN=MYL6 PE=1 SV=2;>sp|P14649|MYL6B_HUMAN Myosin light chain 6B OS=Homo sapiens OX=9606 GN=MYL6B PE=1 SV=1	2	4	4	4	4	4	4	4	4	4	4	4	4	29.8	29.8	29.8	16.93	151	151;208	0	86.303	29.8	29.8	29.8	16593000	2844100	6727900	7020800	3883600	4445900	4636100	8	9	7	24				385	251;761;873;2347	True;True;True;True	272;833;954;2528;2529	1153;1154;1155;1156;3323;3324;3325;3326;3327;3328;3776;3777;3778;3779;3780;3781;9539;9540;9541;9542;9543;9544;9545;9546	1448;1449;1450;1451;3833;3834;3835;3836;3837;3838;4351;4352;4353;4354;4355;4356;10468;10469;10470;10471;10472;10473;10474;10475
sp|P63261|ACTG_HUMAN;sp|P60709|ACTB_HUMAN;sp|Q6S8J3|POTEE_HUMAN;sp|A5A3E0|POTEF_HUMAN;sp|P0CG38|POTEI_HUMAN;sp|Q9BYX7|ACTBM_HUMAN;sp|P0CG39|POTEJ_HUMAN	sp|P63261|ACTG_HUMAN;sp|P60709|ACTB_HUMAN	13;13;6;5;4;3;3	13;13;6;5;4;3;3	5;5;2;1;1;1;1	>sp|P63261|ACTG_HUMAN Actin, cytoplasmic 2 OS=Homo sapiens OX=9606 GN=ACTG1 PE=1 SV=1;>sp|P60709|ACTB_HUMAN Actin, cytoplasmic 1 OS=Homo sapiens OX=9606 GN=ACTB PE=1 SV=1	7	13	13	5	12	12	11	12	12	11	5	4	4	50.7	50.7	27.5	41.792	375	375;375;1075;1075;1075;375;1038	0	238.09	48.3	43.2	41.6	218980000	51056000	65516000	102410000	55034000	52865000	50699000	31	35	37	103				386	147;434;498;703;706;794;1065;2060;2524;2669;3976;4507;4903	True;True;True;True;True;True;True;True;True;True;True;True;True	157;471;539;540;762;763;766;767;868;1158;1159;2218;2219;2719;2872;4312;4901;5341	674;675;676;677;1870;1871;1872;1873;2171;2172;2173;3048;3049;3050;3051;3052;3053;3054;3055;3056;3063;3064;3065;3066;3067;3068;3069;3070;3071;3072;3073;3074;3483;3484;3485;4418;4419;4420;4421;4422;4423;4424;4425;4426;4427;4428;4429;4430;4431;4432;8400;8401;8402;8403;8404;8405;8406;8407;8408;8409;8410;8411;8412;8413;8414;8415;10262;10263;10264;10720;10721;10722;10723;16116;16117;16118;16119;18382;1…	887;888;889;890;2210;2211;2212;2213;2536;2537;2538;3498;3499;3500;3501;3502;3503;3504;3505;3506;3513;3514;3515;3516;3517;3518;3519;3520;3521;3522;3523;3524;4046;4047;4048;5030;5031;5032;5033;5034;5035;5036;5037;5038;5039;5040;5041;5042;5043;5044;9238;9239;9240;9241;9242;9243;9244;9245;9246;9247;9248;9249;9250;9251;9252;9253;11216;11217;11218;11219;11687;11688;11689;11690;17463;17464;17465;17466;2…
sp|P60842|IF4A1_HUMAN;sp|Q14240|IF4A2_HUMAN	sp|P60842|IF4A1_HUMAN	3;1	3;1	3;1	>sp|P60842|IF4A1_HUMAN Eukaryotic initiation factor 4A-I OS=Homo sapiens OX=9606 GN=EIF4A1 PE=1 SV=1	2	3	3	3	1	1	3	1	1	3	1	1	3	8.9	8.9	8.9	46.153	406	406;407	0	17.454	2.5	2.5	8.9	1752900	469870	234180	1048800	0	0	966050	2	1	3	6				387	416;3125;5154	True;True;True	453;3355;5606	1808;12454;21045;21046;21047;21048	2147;13551;22853;22854;22855;22856
sp|P60866|RS20_HUMAN	sp|P60866|RS20_HUMAN	3	3	3	>sp|P60866|RS20_HUMAN 40S ribosomal protein S20 OS=Homo sapiens OX=9606 GN=RPS20 PE=1 SV=1	1	3	3	3	2	2	3	2	2	3	2	2	3	25.2	25.2	25.2	13.373	119	119	0	24.856	19.3	19.3	25.2	37757000	12524000	7947500	17285000	12382000	7879100	15523000	8	6	8	22				388	2875;4763;4919	True;True;True	3089;5184;5357	11451;11452;11453;11454;11455;11456;11457;11458;11459;11460;11461;19492;19493;19494;19495;19496;19497;19498;19499;19500;19501;20122	12462;12463;12464;12465;12466;12467;12468;12469;12470;12471;12472;21231;21232;21233;21234;21235;21236;21237;21238;21239;21240;21901
sp|P60900|PSA6_HUMAN	sp|P60900|PSA6_HUMAN	3	3	3	>sp|P60900|PSA6_HUMAN Proteasome subunit alpha type-6 OS=Homo sapiens OX=9606 GN=PSMA6 PE=1 SV=1	1	3	3	3	3	2	3	3	2	3	3	2	3	14.2	14.2	14.2	27.399	246	246	0	31.978	14.2	9.3	14.2	6470700	1442900	1177800	3850100	2138200	2188800	2787700	4	3	5	12				389	208;2012;2919	True;True;True	226;2169;3136	1014;1015;1016;1017;1018;1019;8174;8175;8176;8177;11660;11661	1306;1307;1308;1309;1310;1311;8996;8997;8998;8999;12674;12675
sp|P60953|CDC42_HUMAN	sp|P60953|CDC42_HUMAN	2	2	2	>sp|P60953|CDC42_HUMAN Cell division control protein 42 homolog OS=Homo sapiens OX=9606 GN=CDC42 PE=1 SV=2	1	2	2	2	2	1	0	2	1	0	2	1	0	14.7	14.7	14.7	21.258	191	191	0.0011891	11.485	14.7	8.9	0	410960	334920	76038	0	613310	0	0	2	1	0	3				390	3697;5400	True;True	4011;5872	14911;14912;21930	16164;16165;23750
sp|P61026|RAB10_HUMAN;sp|Q9H0U4|RAB1B_HUMAN;sp|Q92928|RAB1C_HUMAN;sp|P51153|RAB13_HUMAN;sp|P62820|RAB1A_HUMAN;sp|Q92930|RAB8B_HUMAN;sp|P61006|RAB8A_HUMAN;sp|P59190|RAB15_HUMAN	sp|P61026|RAB10_HUMAN;sp|Q9H0U4|RAB1B_HUMAN;sp|Q92928|RAB1C_HUMAN;sp|P51153|RAB13_HUMAN;sp|P62820|RAB1A_HUMAN;sp|Q92930|RAB8B_HUMAN;sp|P61006|RAB8A_HUMAN;sp|P59190|RAB15_HUMAN	2;1;1;1;1;1;1;1	2;1;1;1;1;1;1;1	2;1;1;1;1;1;1;1	>sp|P61026|RAB10_HUMAN Ras-related protein Rab-10 OS=Homo sapiens OX=9606 GN=RAB10 PE=1 SV=1;>sp|Q9H0U4|RAB1B_HUMAN Ras-related protein Rab-1B OS=Homo sapiens OX=9606 GN=RAB1B PE=1 SV=1;>sp|Q92928|RAB1C_HUMAN Putative Ras-related protein Rab-1C OS=Homo sap	8	2	2	2	1	1	2	1	1	2	1	1	2	11	11	11	22.541	200	200;201;201;203;205;207;207;212	0	12.113	5.5	5.5	11	794250	29087	291010	474160	0	0	526900	1	1	2	4				391	125;2958	True;True	134;3177	536;537;11772;11773	721;722;12787;12788
sp|P61163|ACTZ_HUMAN;sp|P42025|ACTY_HUMAN	sp|P61163|ACTZ_HUMAN	3;1	3;1	3;1	>sp|P61163|ACTZ_HUMAN Alpha-centractin OS=Homo sapiens OX=9606 GN=ACTR1A PE=1 SV=1	2	3	3	3	2	0	2	2	0	2	2	0	2	13	13	13	42.613	376	376;376	0	20.705	10.4	0	8.5	1590600	560570	0	1030100	0	0	779120	2	0	2	4				392	148;377;768	True;True;True	158;413;841	678;1661;3353;3354	891;1988;3863;3864
sp|P84085|ARF5_HUMAN;sp|P84077|ARF1_HUMAN;sp|P61204|ARF3_HUMAN	sp|P84085|ARF5_HUMAN;sp|P84077|ARF1_HUMAN;sp|P61204|ARF3_HUMAN	2;2;2	2;2;2	1;1;1	>sp|P84085|ARF5_HUMAN ADP-ribosylation factor 5 OS=Homo sapiens OX=9606 GN=ARF5 PE=1 SV=2;>sp|P84077|ARF1_HUMAN ADP-ribosylation factor 1 OS=Homo sapiens OX=9606 GN=ARF1 PE=1 SV=2;>sp|P61204|ARF3_HUMAN ADP-ribosylation factor 3 OS=Homo sapiens OX=9606 GN=A	3	2	2	1	0	0	2	0	0	2	0	0	1	11.7	11.7	5.6	20.529	180	180;181;181	0	12.934	0	0	11.7	455090	0	0	455090	0	0	452080	0	0	3	3				393	544;2325	True;True	590;2506	2435;9482;9483	2818;10410;10411
sp|P61224|RAP1B_HUMAN;sp|P62834|RAP1A_HUMAN;sp|A6NIZ1|RP1BL_HUMAN	sp|P61224|RAP1B_HUMAN;sp|P62834|RAP1A_HUMAN;sp|A6NIZ1|RP1BL_HUMAN	3;2;2	3;2;2	3;2;2	>sp|P61224|RAP1B_HUMAN Ras-related protein Rap-1b OS=Homo sapiens OX=9606 GN=RAP1B PE=1 SV=1;>sp|P62834|RAP1A_HUMAN Ras-related protein Rap-1A OS=Homo sapiens OX=9606 GN=RAP1A PE=1 SV=1;>sp|A6NIZ1|RP1BL_HUMAN Ras-related protein Rap-1b-like protein OS=Homo	3	3	3	3	3	0	0	3	0	0	3	0	0	19.6	19.6	19.6	20.825	184	184;184;184	0	17.514	19.6	0	0	228950	228950	0	0	325410	0	0	3	0	0	3				394	796;2382;3289	True;True;True	870;2572;3529	3487;9718;13117	4050;10653;14243
sp|P61247|RS3A_HUMAN	sp|P61247|RS3A_HUMAN	11	11	11	>sp|P61247|RS3A_HUMAN 40S ribosomal protein S3a OS=Homo sapiens OX=9606 GN=RPS3A PE=1 SV=2	1	11	11	11	6	8	5	6	8	5	6	8	5	44.3	44.3	44.3	29.945	264	264	0	80.398	24.2	35.2	21.2	49315000	7661400	20552000	21102000	12725000	13608000	12543000	12	22	10	44				395	52;59;324;847;1258;2755;3012;3455;4803;4806;5006	True;True;True;True;True;True;True;True;True;True;True	56;63;354;924;1370;2964;3231;3232;3743;3744;5229;5232;5450	277;278;279;280;281;282;283;284;285;304;1384;3659;5214;11022;11954;11955;11956;11957;11958;11959;11960;11961;11962;11963;13901;13902;13903;13904;13905;13906;13907;13908;13909;13910;13911;19640;19641;19647;19648;19649;19650;19651;19652;20455	458;459;460;461;462;463;464;465;466;485;1697;4225;5858;11992;12981;12982;12983;12984;12985;12986;12987;12988;12989;12990;15109;15110;15111;15112;15113;15114;15115;15116;15117;15118;15119;21379;21380;21386;21387;21388;21389;21390;21391;22238
sp|P61254|RL26_HUMAN;sp|Q9UNX3|RL26L_HUMAN	sp|P61254|RL26_HUMAN;sp|Q9UNX3|RL26L_HUMAN	5;4	5;4	5;4	>sp|P61254|RL26_HUMAN 60S ribosomal protein L26 OS=Homo sapiens OX=9606 GN=RPL26 PE=1 SV=1;>sp|Q9UNX3|RL26L_HUMAN 60S ribosomal protein L26-like 1 OS=Homo sapiens OX=9606 GN=RPL26L1 PE=1 SV=1	2	5	5	5	4	4	5	4	4	5	4	4	5	24.1	24.1	24.1	17.258	145	145;145	0	39.435	24.1	18.6	24.1	44961000	9450100	14797000	20715000	9785500	9779100	14153000	9	6	7	22				396	552;1470;1986;2363;2541	True;True;True;True;True	599;1598;2141;2552;2736	2458;2459;6097;6098;6099;6100;8053;8054;8055;8056;8057;8058;8059;8060;8061;8062;8063;9636;9637;10312;10313;10314	2841;2842;6778;6779;6780;6781;8870;8871;8872;8873;8874;8875;8876;8877;8878;8879;8880;10569;10570;11267;11268;11269
sp|P61313|RL15_HUMAN	sp|P61313|RL15_HUMAN	6	6	6	>sp|P61313|RL15_HUMAN 60S ribosomal protein L15 OS=Homo sapiens OX=9606 GN=RPL15 PE=1 SV=2	1	6	6	6	5	4	5	5	4	5	5	4	5	22.1	22.1	22.1	24.146	204	204	0	39.125	18.6	15.7	21.6	32532000	4459000	9756900	18317000	7384500	6594400	9710700	9	5	7	21				397	1363;3607;3680;4107;4316;5476	True;True;True;True;True;True	1483;3910;3993;4460;4685;5958	5670;5671;5672;14532;14533;14534;14535;14536;14537;14856;14857;14858;14859;14860;16744;17584;17585;17586;22303;22304	6340;6341;6342;15758;15759;15760;15761;15762;15763;15764;16109;16110;16111;16112;16113;18226;19125;19126;19127;24228;24229
sp|P61353|RL27_HUMAN	sp|P61353|RL27_HUMAN	4	4	4	>sp|P61353|RL27_HUMAN 60S ribosomal protein L27 OS=Homo sapiens OX=9606 GN=RPL27 PE=1 SV=2	1	4	4	4	2	4	3	2	4	3	2	4	3	36	36	36	15.798	136	136	0	26.357	21.3	36	29.4	19073000	3224900	4905700	10942000	5101600	6044800	6445900	5	7	6	18				398	3523;5344;5372;5562	True;True;True;True	3817;5813;5842;6050	14156;14157;14158;14159;14160;14161;21742;21743;21744;21745;21746;21747;21748;21749;21750;21847;21848;22690	15368;15369;15370;15371;15372;15373;23561;23562;23563;23564;23565;23566;23567;23568;23569;23667;23668;24644
sp|P61513|RL37A_HUMAN;sp|A6NKH3|RL37L_HUMAN	sp|P61513|RL37A_HUMAN	3;1	3;1	3;1	>sp|P61513|RL37A_HUMAN 60S ribosomal protein L37a OS=Homo sapiens OX=9606 GN=RPL37A PE=1 SV=2	2	3	3	3	0	3	0	0	3	0	0	3	0	30.4	30.4	30.4	10.275	92	92;93	0	19.283	0	30.4	0	2937300	0	2937300	0	0	2301300	0	0	5	0	5				399	439;2156;5567	True;True;True	476;2326;6055	1899;1900;8796;22702	2248;2249;2250;9678;24656
sp|P61619|S61A1_HUMAN;sp|Q9H9S3|S61A2_HUMAN	sp|P61619|S61A1_HUMAN	7;2	7;2	7;2	>sp|P61619|S61A1_HUMAN Protein transport protein Sec61 subunit alpha isoform 1 OS=Homo sapiens OX=9606 GN=SEC61A1 PE=1 SV=2	2	7	7	7	6	4	4	6	4	4	6	4	4	16.2	16.2	16.2	52.264	476	476;476	0	46.203	14.3	8.4	9	16707000	4357100	7407000	4943200	5270500	4819800	3623700	7	4	5	16				400	133;1197;1233;1869;2256;3763;4863	True;True;True;True;True;True;True	142;1304;1340;2020;2433;4079;5295	558;559;560;561;4968;4969;5095;5096;5097;7648;7649;7650;9162;15153;19920;19921	745;746;747;748;5608;5609;5736;5737;5738;8456;8457;8458;10059;16415;21693;21694
sp|P61962|DCAF7_HUMAN	sp|P61962|DCAF7_HUMAN	3	3	3	>sp|P61962|DCAF7_HUMAN DDB1- and CUL4-associated factor 7 OS=Homo sapiens OX=9606 GN=DCAF7 PE=1 SV=1	1	3	3	3	2	0	2	2	0	2	2	0	2	13.7	13.7	13.7	38.926	342	342	0	20.268	9.9	0	8.2	480830	126220	0	354610	0	0	305740	2	0	2	4				401	1944;2017;2622	True;True;True	2098;2175;2821	7905;7906;8208;10556	8721;8722;9031;11516
sp|P61978|HNRPK_HUMAN	sp|P61978|HNRPK_HUMAN	10	10	10	>sp|P61978|HNRPK_HUMAN Heterogeneous nuclear ribonucleoprotein K OS=Homo sapiens OX=9606 GN=HNRNPK PE=1 SV=1	1	10	10	10	10	8	9	10	8	9	10	8	9	30	30	30	50.976	463	463	0	135.3	30	21.8	27.6	33769000	9337600	9873100	14558000	9184100	6842300	7493400	14	9	12	35				402	1872;1895;2134;2263;2281;2953;3563;3673;4108;4568	True;True;True;True;True;True;True;True;True;True	2023;2048;2303;2440;2459;3171;3860;3986;4461;4969	7672;7673;7674;7750;7751;7752;7753;8718;8719;8720;9175;9176;9177;9178;9179;9317;9318;11760;11761;14326;14327;14839;14840;14841;16745;16746;16747;16748;16749;18682;18683;18684;18685;18686	8480;8481;8482;8562;8563;8564;8565;8566;9597;9598;9599;10072;10073;10074;10075;10076;10241;10242;12775;12776;15550;15551;16091;16092;16093;18227;18228;18229;18230;18231;20349;20350;20351;20352;20353
sp|P61981|1433G_HUMAN	sp|P61981|1433G_HUMAN	12	8	8	>sp|P61981|1433G_HUMAN 14-3-3 protein gamma OS=Homo sapiens OX=9606 GN=YWHAG PE=1 SV=2	1	12	8	8	9	10	12	6	7	8	6	7	8	55.1	41.3	41.3	28.302	247	247	0	323.31	40.9	48.6	55.1	2948300000	430140000	1086100000	1432100000	430000000	855930000	448730000	27	27	46	100				403	421;464;724;793;1037;2604;3458;3558;3713;4517;5411;5484	True;True;True;False;True;False;True;False;True;True;False;True	458;504;794;866;867;1128;1129;2802;3747;3854;4028;4911;5883;5884;5885;5966	1829;2052;2053;2054;2055;2056;2057;2058;2059;2060;2061;2062;2063;2064;2065;2066;2067;3206;3207;3208;3209;3210;3211;3441;3442;3443;3444;3445;3446;3447;3448;3449;3450;3451;3452;3453;3454;3455;3456;3457;3458;3459;3460;3461;3462;3463;3464;3465;3466;3467;3468;3469;3470;3471;3472;3473;3474;3475;3476;3477;3478;3479;3480;3481;3482;4301;4302;4303;4304;4305;4306;4307;4308;4309;4310;4311;4312;4313;4314;4315…	2169;2412;2413;2414;2415;2416;2417;2418;2419;2420;2421;2422;2423;2424;2425;2426;2427;2428;2429;2430;2431;3706;3707;3708;3709;3710;3711;3712;3953;3954;3955;3956;3957;3958;3959;3960;3961;3962;3963;3964;3965;3966;3967;3968;3969;3970;3971;3972;3973;3974;3975;3976;3977;3978;3979;3980;3981;3982;3983;3984;3985;3986;3987;3988;3989;3990;3991;3992;3993;3994;3995;3996;3997;3998;3999;4000;4001;4002;4003;4004…
sp|P62081|RS7_HUMAN	sp|P62081|RS7_HUMAN	5	5	5	>sp|P62081|RS7_HUMAN 40S ribosomal protein S7 OS=Homo sapiens OX=9606 GN=RPS7 PE=1 SV=1	1	5	5	5	3	1	2	3	1	2	3	1	2	29.9	29.9	29.9	22.127	194	194	0	28.667	21.6	4.1	8.2	7408400	2022600	4600600	785200	2104800	0	0	3	1	1	5				404	202;1050;1112;2091;4716	True;True;True;True;True	219;1142;1208;2257;5130	980;4356;4357;4631;8557;19250	1272;4963;4964;5266;9397;20958
sp|P62136|PP1A_HUMAN;sp|P62140|PP1B_HUMAN	sp|P62136|PP1A_HUMAN;sp|P62140|PP1B_HUMAN	16;8	16;8	6;1	>sp|P62136|PP1A_HUMAN Serine/threonine-protein phosphatase PP1-alpha catalytic subunit OS=Homo sapiens OX=9606 GN=PPP1CA PE=1 SV=1;>sp|P62140|PP1B_HUMAN Serine/threonine-protein phosphatase PP1-beta catalytic subunit OS=Homo sapiens OX=9606 GN=PPP1CB PE=1	2	16	16	6	13	13	14	13	13	14	4	4	5	53.3	53.3	15.8	37.512	330	330;327	0	258.86	46.4	45.8	49.7	121460000	24357000	47949000	49152000	37226000	39939000	27210000	34	31	26	91				405	183;836;1812;1964;2128;2174;2362;2530;2937;2938;3040;3708;3900;4611;5463;5531	True;True;True;True;True;True;True;True;True;True;True;True;True;True;True;True	194;913;1959;2118;2297;2345;2346;2551;2725;3154;3155;3264;4023;4226;5018;5943;6018	809;810;811;812;813;814;815;816;817;818;819;820;821;3621;3622;7386;7387;7968;7969;7970;7971;7972;8694;8695;8696;8697;8698;8699;8700;8701;8702;8852;8853;8854;8855;8856;8857;8858;8859;8860;8861;8862;8863;9630;9631;9632;9633;9634;9635;10274;10275;10276;10277;11713;11714;11715;11716;11717;11718;12071;12072;12073;12074;12075;12076;14945;14946;14947;14948;14949;15754;15755;15756;18845;18846;18847;18848…	1027;1028;1029;1030;1031;1032;1033;1034;1035;1036;1037;1038;1039;4187;4188;8176;8177;8784;8785;8786;8787;8788;9565;9566;9567;9568;9569;9570;9571;9572;9573;9735;9736;9737;9738;9739;9740;9741;9742;9743;9744;9745;9746;10563;10564;10565;10566;10567;10568;11229;11230;11231;11232;12728;12729;12730;12731;12732;12733;13100;13101;13102;13103;13104;13105;16198;16199;16200;16201;16202;17065;17066;17067;2052…
sp|P62191|PRS4_HUMAN	sp|P62191|PRS4_HUMAN	3	3	3	>sp|P62191|PRS4_HUMAN 26S proteasome regulatory subunit 4 OS=Homo sapiens OX=9606 GN=PSMC1 PE=1 SV=1	1	3	3	3	1	2	2	1	2	2	1	2	2	9.3	9.3	9.3	49.184	440	440	0	22.549	2.7	6.6	4.5	957470	292690	178340	486440	0	251250	0	1	2	2	5				406	426;2185;4889	True;True;True	463;2357;5324	1841;1842;8886;8887;20009	2181;2182;9770;9771;21783
sp|P62195|PRS8_HUMAN	sp|P62195|PRS8_HUMAN	5	5	5	>sp|P62195|PRS8_HUMAN 26S proteasome regulatory subunit 8 OS=Homo sapiens OX=9606 GN=PSMC5 PE=1 SV=1	1	5	5	5	2	3	5	2	3	5	2	3	5	16	16	16	45.626	406	406	0	40.471	6.7	8.9	16	4697900	728080	846730	3123100	896440	1151900	1047400	2	3	6	11				407	424;2049;2138;2724;4724	True;True;True;True;True	461;2207;2307;2930;5139	1837;1838;1839;8341;8342;8343;8726;8727;10908;10909;19281	2177;2178;2179;9176;9177;9178;9605;9606;11878;11879;20989
sp|P62241|RS8_HUMAN	sp|P62241|RS8_HUMAN	6	6	6	>sp|P62241|RS8_HUMAN 40S ribosomal protein S8 OS=Homo sapiens OX=9606 GN=RPS8 PE=1 SV=2	1	6	6	6	6	5	5	6	5	5	6	5	5	36.1	36.1	36.1	24.205	208	208	0	272.41	36.1	30.8	30.8	51298000	13888000	18787000	18622000	21336000	21266000	12852000	13	13	12	38				408	60;2253;2458;2700;3230;3454	True;True;True;True;True;True	64;2430;2649;2903;3467;3742	305;306;307;9148;9149;9150;9151;9152;9153;9154;9155;9156;9157;9158;10014;10015;10016;10017;10018;10019;10020;10021;10022;10023;10819;10820;10821;10822;10823;12881;13895;13896;13897;13898;13899;13900	486;487;488;10043;10044;10045;10046;10047;10048;10049;10050;10051;10052;10053;10054;10055;10963;10964;10965;10966;10967;10968;10969;10970;10971;10972;11788;11789;11790;11791;11792;14000;15103;15104;15105;15106;15107;15108
sp|P62244|RS15A_HUMAN	sp|P62244|RS15A_HUMAN	5	5	5	>sp|P62244|RS15A_HUMAN 40S ribosomal protein S15a OS=Homo sapiens OX=9606 GN=RPS15A PE=1 SV=2	1	5	5	5	5	5	4	5	5	4	5	5	4	35.4	35.4	35.4	14.839	130	130	0	48.764	35.4	35.4	28.5	45495000	6680800	21292000	17522000	10487000	24996000	11033000	8	10	9	27				409	1336;2002;2519;3388;5396	True;True;True;True;True	1453;2158;2714;3660;5868	5501;5502;5503;5504;5505;8120;8121;8122;8123;10242;10243;10244;10245;10246;10247;10248;10249;10250;10251;10252;13504;13505;13506;13507;13508;13509;21917;21918	6152;6153;6154;6155;6156;8938;8939;8940;8941;11196;11197;11198;11199;11200;11201;11202;11203;11204;11205;11206;14650;14651;14652;14653;14654;14655;23737;23738
sp|P62249|RS16_HUMAN	sp|P62249|RS16_HUMAN	7	7	7	>sp|P62249|RS16_HUMAN 40S ribosomal protein S16 OS=Homo sapiens OX=9606 GN=RPS16 PE=1 SV=2	1	7	7	7	4	6	6	4	6	6	4	6	6	41.1	41.1	41.1	16.445	146	146	0	42.904	25.3	36.3	35.6	37413000	9958800	10543000	16911000	11222000	11462000	8239500	8	10	12	30				410	292;654;1292;1834;2930;3820;4701	True;True;True;True;True;True;True	317;710;1404;1982;3147;4140;4141;5112	1292;1293;2885;2886;2887;2888;2889;2890;5325;7495;7496;7497;7498;7499;7500;11690;11691;11692;11693;11694;15389;15390;15391;15392;15393;15394;15395;15396;19194	1605;1606;3333;3334;3335;3336;3337;3338;5970;8288;8289;8290;8291;8292;8293;8294;12704;12705;12706;12707;12708;16678;16679;16680;16681;16682;16683;16684;16685;20895
sp|P62258|1433E_HUMAN	sp|P62258|1433E_HUMAN	16	16	13	>sp|P62258|1433E_HUMAN 14-3-3 protein epsilon OS=Homo sapiens OX=9606 GN=YWHAE PE=1 SV=1	1	16	16	13	15	15	16	15	15	16	13	13	13	71.8	71.8	62	29.174	255	255	0	323.31	69	69	71.8	9831300000	2246600000	2984900000	4599800000	2424500000	2344400000	2158400000	235	193	241	669				411	13;34;723;793;859;886;926;2025;2278;2604;2871;3558;4032;4892;5417;5478	True;True;True;True;True;True;True;True;True;True;True;True;True;True;True;True	14;36;37;792;793;866;867;939;967;1013;2183;2455;2802;3085;3854;4373;4374;5328;5895;5896;5897;5960	43;44;45;46;47;48;49;50;51;52;53;141;142;143;144;145;146;147;148;149;150;151;152;153;154;155;156;157;158;159;160;161;162;163;164;165;166;167;168;169;170;171;172;173;174;175;176;177;178;179;180;181;182;183;184;185;186;187;188;189;190;191;192;193;194;195;196;197;198;199;200;201;202;203;204;205;3159;3160;3161;3162;3163;3164;3165;3166;3167;3168;3169;3170;3171;3172;3173;3174;3175;3176;3177;3178;3179;3…	43;44;45;46;47;48;49;50;51;52;53;146;147;148;149;150;151;152;153;154;155;156;157;158;159;160;161;162;163;164;165;166;167;168;169;170;171;172;173;174;175;176;177;178;179;180;181;182;183;184;185;186;187;188;189;190;191;192;193;194;195;196;197;198;199;200;201;202;203;204;205;206;207;208;209;210;211;212;213;214;215;216;217;218;219;220;221;222;223;224;225;226;227;228;229;230;231;232;233;234;235;236;23…
sp|P62263|RS14_HUMAN	sp|P62263|RS14_HUMAN	5	5	5	>sp|P62263|RS14_HUMAN 40S ribosomal protein S14 OS=Homo sapiens OX=9606 GN=RPS14 PE=1 SV=3	1	5	5	5	5	5	5	5	5	5	5	5	5	36.4	36.4	36.4	16.273	151	151	0	50.291	36.4	36.4	36.4	51614000	12605000	13596000	25413000	12283000	11479000	12925000	7	6	9	22				412	65;582;1090;2149;4749	True;True;True;True;True	70;631;1185;2319;5170	325;326;327;328;329;2544;2545;2546;4556;4557;4558;8770;8771;8772;19457;19458;19459;19460;19461;19462;19463	506;507;508;509;510;511;2930;2931;2932;5189;5190;5191;9651;9652;9653;21195;21196;21197;21198;21199;21200;21201
sp|P62266|RS23_HUMAN	sp|P62266|RS23_HUMAN	3	3	3	>sp|P62266|RS23_HUMAN 40S ribosomal protein S23 OS=Homo sapiens OX=9606 GN=RPS23 PE=1 SV=3	1	3	3	3	1	2	3	1	2	3	1	2	3	21	21	21	15.807	143	143	0	28.154	7.7	13.3	21	40440000	3283900	4281400	32875000	0	4385900	22558000	2	3	6	11				413	179;320;4902	True;True;True	190;350;5340	795;796;797;1378;1379;20055;20056;20057;20058;20059;20060	1009;1010;1011;1691;1692;21829;21830;21831;21832;21833;21834
sp|P62269|RS18_HUMAN	sp|P62269|RS18_HUMAN	7	7	7	>sp|P62269|RS18_HUMAN 40S ribosomal protein S18 OS=Homo sapiens OX=9606 GN=RPS18 PE=1 SV=3	1	7	7	7	7	7	7	7	7	7	7	7	7	42.8	42.8	42.8	17.718	152	152	0	71.193	42.8	42.8	42.8	166550000	37608000	57083000	71863000	48209000	37353000	42261000	18	20	16	54				414	146;2105;2392;5097;5166;5403;5557	True;True;True;True;True;True;True	156;2271;2582;5547;5548;5620;5875;6045	671;672;673;8614;8615;8616;8617;9752;9753;9754;9755;9756;9757;9758;20779;20780;20781;20782;20783;20784;20785;20786;20787;20788;20789;20790;20791;20792;20793;20794;20795;20796;20797;21093;21094;21095;21096;21097;21098;21099;21100;21101;21102;21103;21945;21946;21947;21948;22676;22677;22678;22679;22680;22681	884;885;886;9484;9485;9486;9487;10687;10688;10689;10690;10691;10692;10693;22577;22578;22579;22580;22581;22582;22583;22584;22585;22586;22587;22588;22589;22590;22591;22592;22593;22594;22595;22901;22902;22903;22904;22905;22906;22907;22908;22909;22910;22911;23765;23766;23767;23768;24630;24631;24632;24633;24634;24635
sp|P62277|RS13_HUMAN	sp|P62277|RS13_HUMAN	6	6	6	>sp|P62277|RS13_HUMAN 40S ribosomal protein S13 OS=Homo sapiens OX=9606 GN=RPS13 PE=1 SV=2	1	6	6	6	5	5	4	5	5	4	5	5	4	42.4	42.4	42.4	17.222	151	151	0	39.853	36.4	35.1	30.5	80791000	8828100	17969000	53994000	18453000	19153000	17447000	7	9	6	22				415	789;1762;1794;1797;2890;5445	True;True;True;True;True;True	862;1907;1940;1943;3105;5925	3433;3434;7204;7205;7206;7207;7325;7326;7327;7335;7336;7337;7338;7339;7340;7341;7342;11500;11501;22161	3943;3944;3945;3946;7994;7995;7996;7997;8115;8116;8117;8125;8126;8127;8128;8129;8130;8131;8132;12511;12512;23994
sp|P62280|RS11_HUMAN	sp|P62280|RS11_HUMAN	10	10	10	>sp|P62280|RS11_HUMAN 40S ribosomal protein S11 OS=Homo sapiens OX=9606 GN=RPS11 PE=1 SV=3	1	10	10	10	6	7	8	6	7	8	6	7	8	55.7	55.7	55.7	18.431	158	158	0	69.574	41.1	41.1	45.6	259320000	45241000	86758000	127320000	79034000	83931000	71483000	14	18	14	46				416	500;837;838;880;2336;3528;3585;4042;4095;5158	True;True;True;True;True;True;True;True;True;True	542;914;915;961;2517;3822;3887;3888;4390;4446;5611	2180;2181;2182;2183;2184;2185;2186;2187;2188;3623;3624;3625;3626;3627;3628;3629;3630;3631;3793;3794;3795;3796;3797;3798;3799;9508;9509;9510;9511;14180;14449;14450;14451;14452;14453;14454;14455;14456;14457;14458;14459;14460;16463;16682;16683;21059	2545;2546;2547;2548;2549;2550;2551;2552;2553;4189;4190;4191;4192;4193;4194;4195;4196;4197;4369;4370;4371;4372;4373;4374;4375;10437;10438;10439;10440;15392;15674;15675;15676;15677;15678;15679;15680;15681;15682;15683;15684;15685;17923;18164;18165;22867
sp|P62304|RUXE_HUMAN	sp|P62304|RUXE_HUMAN	2	2	2	>sp|P62304|RUXE_HUMAN Small nuclear ribonucleoprotein E OS=Homo sapiens OX=9606 GN=SNRPE PE=1 SV=1	1	2	2	2	1	1	1	1	1	1	1	1	1	25	25	25	10.803	92	92	0	12.456	12	13	13	754480	63722	376090	314660	0	0	196380	1	1	1	3				417	1625;5209	True;True	1762;5668	6596;6597;21253	7307;7308;23062
sp|P62318|SMD3_HUMAN	sp|P62318|SMD3_HUMAN	3	3	3	>sp|P62318|SMD3_HUMAN Small nuclear ribonucleoprotein Sm D3 OS=Homo sapiens OX=9606 GN=SNRPD3 PE=1 SV=1	1	3	3	3	1	1	3	1	1	3	1	1	3	31.7	31.7	31.7	13.916	126	126	0	22.416	7.9	7.9	31.7	5137400	1077800	476660	3582900	0	0	2681200	1	1	2	4				418	1430;4904;5149	True;True;True	1556;5342;5601	5961;20072;20073;20074;21005	6635;21846;21847;21848;22813
sp|P62333|PRS10_HUMAN	sp|P62333|PRS10_HUMAN	3	3	3	>sp|P62333|PRS10_HUMAN 26S proteasome regulatory subunit 10B OS=Homo sapiens OX=9606 GN=PSMC6 PE=1 SV=1	1	3	3	3	1	1	2	1	1	2	1	1	2	10.5	10.5	10.5	44.172	389	389	0	45.607	3.6	3.9	6.9	748850	74384	106980	567490	0	0	452660	1	1	3	5				419	277;1251;4894	True;True;True	298;1362;5330	1216;5192;5193;5194;20031	1511;5836;5837;5838;21805
sp|P62424|RL7A_HUMAN	sp|P62424|RL7A_HUMAN	4	4	4	>sp|P62424|RL7A_HUMAN 60S ribosomal protein L7a OS=Homo sapiens OX=9606 GN=RPL7A PE=1 SV=2	1	4	4	4	3	4	4	3	4	4	3	4	4	19.9	19.9	19.9	29.995	266	266	0	142.09	14.3	19.9	19.9	50910000	9025900	13321000	28563000	15508000	15437000	15512000	10	9	13	32				420	172;3497;4545;5238	True;True;True;True	183;3788;4943;5700	763;764;765;766;767;768;769;770;14052;14053;14054;14055;14056;14057;14058;14059;18585;18586;21345;21346;21347;21348;21349;21350;21351;21352;21353;21354;21355;21356;21357	976;977;978;979;980;981;982;983;15262;15263;15264;15265;15266;15267;15268;15269;15270;20248;20249;23154;23155;23156;23157;23158;23159;23160;23161;23162;23163;23164;23165;23166
sp|P62491|RB11A_HUMAN;sp|Q15907|RB11B_HUMAN	sp|P62491|RB11A_HUMAN;sp|Q15907|RB11B_HUMAN	2;2	2;2	2;2	>sp|P62491|RB11A_HUMAN Ras-related protein Rab-11A OS=Homo sapiens OX=9606 GN=RAB11A PE=1 SV=3;>sp|Q15907|RB11B_HUMAN Ras-related protein Rab-11B OS=Homo sapiens OX=9606 GN=RAB11B PE=1 SV=4	2	2	2	2	0	1	1	0	1	1	0	1	1	9.3	9.3	9.3	24.393	216	216;218	0	11.684	0	5.1	4.2	295270	0	212510	82760	0	0	35068	0	1	1	2				421	553;5339	True;True	600;5808	2460;21729	2843;23547
sp|P62701|RS4X_HUMAN;sp|P22090|RS4Y1_HUMAN;sp|Q8TD47|RS4Y2_HUMAN	sp|P62701|RS4X_HUMAN	16;7;6	16;7;6	16;7;6	>sp|P62701|RS4X_HUMAN 40S ribosomal protein S4, X isoform OS=Homo sapiens OX=9606 GN=RPS4X PE=1 SV=2	3	16	16	16	12	11	14	12	11	14	12	11	14	54	54	54	29.597	263	263;263;263	0	255.23	44.9	40.7	51	591380000	126910000	180690000	283780000	177810000	158630000	165110000	39	28	40	107				422	539;904;1206;1334;1754;2051;2094;2193;2228;2465;3183;3221;4558;4623;5404;5529	True;True;True;True;True;True;True;True;True;True;True;True;True;True;True;True	585;987;1313;1450;1451;1899;2209;2260;2365;2403;2656;3417;3458;4956;4957;5030;5876;6016	2419;2420;2421;2422;2423;3866;3867;4991;4992;5482;5483;5484;5485;5486;5487;5488;5489;5490;5491;5492;5493;5494;5495;5496;5497;7145;7146;7147;7148;7149;7150;8345;8346;8347;8348;8349;8350;8351;8352;8353;8354;8355;8356;8357;8358;8359;8360;8361;8362;8363;8563;8907;8908;9052;9053;10053;12696;12697;12698;12699;12700;12701;12702;12846;12847;12848;12849;12850;12851;12852;18616;18617;18618;18619;18620;1862…	2802;2803;2804;2805;2806;4446;4447;4448;5632;5633;6132;6133;6134;6135;6136;6137;6138;6139;6140;6141;6142;6143;6144;6145;6146;6147;6148;7925;7926;7927;7928;7929;7930;9180;9181;9182;9183;9184;9185;9186;9187;9188;9189;9190;9191;9192;9193;9194;9195;9196;9197;9198;9199;9403;9791;9792;9938;9939;11002;13809;13810;13811;13812;13813;13814;13815;13816;13817;13964;13965;13966;13967;13968;13969;13970;20279;2…
sp|P62750|RL23A_HUMAN	sp|P62750|RL23A_HUMAN	3	3	3	>sp|P62750|RL23A_HUMAN 60S ribosomal protein L23a OS=Homo sapiens OX=9606 GN=RPL23A PE=1 SV=1	1	3	3	3	3	3	3	3	3	3	3	3	3	20.5	20.5	20.5	17.695	156	156	0	20.108	20.5	20.5	20.5	21504000	2947000	8897200	9659800	4115700	6138200	5594000	3	4	5	12				423	2627;3301;5225	True;True;True	2828;3541;5686	10588;10589;10590;10591;10592;10593;13154;13155;13156;21305;21306;21307	11548;11549;11550;11551;11552;11553;14280;14281;14282;23114;23115;23116
sp|P62753|RS6_HUMAN	sp|P62753|RS6_HUMAN	5	5	5	>sp|P62753|RS6_HUMAN 40S ribosomal protein S6 OS=Homo sapiens OX=9606 GN=RPS6 PE=1 SV=1	1	5	5	5	4	3	4	4	3	4	4	3	4	19.7	19.7	19.7	28.68	249	249	0	100.37	16.5	14.1	16.5	59228000	8378100	24267000	26582000	16450000	15714000	14123000	11	10	11	32				424	939;2777;2879;3039;3327	True;True;True;True;True	1027;2986;3093;3263;3573;3574	3983;11088;11089;11090;11469;11470;12060;12061;12062;12063;12064;12065;12066;12067;12068;12069;12070;13246;13247;13248;13249;13250;13251;13252;13253;13254;13255;13256;13257;13258;13259;13260;13261	4573;12060;12061;12062;12480;12481;13089;13090;13091;13092;13093;13094;13095;13096;13097;13098;13099;14383;14384;14385;14386;14387;14388;14389;14390;14391;14392;14393;14394;14395;14396;14397;14398
sp|P62805|H4_HUMAN	sp|P62805|H4_HUMAN	5	5	5	>sp|P62805|H4_HUMAN Histone H4 OS=Homo sapiens OX=9606 GN=HIST1H4A PE=1 SV=2	1	5	5	5	4	5	4	4	5	4	4	5	4	46.6	46.6	46.6	11.367	103	103	0	59.573	36.9	46.6	38.8	123880000	15368000	69529000	38981000	30294000	45189000	31798000	12	15	17	44				425	546;720;2442;4857;5009	True;True;True;True;True	593;788;2632;5286;5287;5453	2444;2445;3146;3147;9912;9913;9914;9915;9916;9917;9918;9919;9920;9921;9922;19857;19858;19859;19860;19861;19862;19863;19864;19865;19866;19867;19868;19869;19870;19871;19872;19873;19874;19875;20462;20463;20464;20465;20466;20467;20468;20469;20470;20471	2827;2828;3621;3622;10852;10853;10854;10855;10856;10857;10858;10859;10860;10861;10862;21616;21617;21618;21619;21620;21621;21622;21623;21624;21625;21626;21627;21628;21629;21630;21631;21632;21633;21634;22245;22246;22247;22248;22249;22250;22251;22252;22253;22254
sp|P62826|RAN_HUMAN	sp|P62826|RAN_HUMAN	4	4	4	>sp|P62826|RAN_HUMAN GTP-binding nuclear protein Ran OS=Homo sapiens OX=9606 GN=RAN PE=1 SV=3	1	4	4	4	3	4	4	3	4	4	3	4	4	19.4	19.4	19.4	24.423	216	216	0	50.916	15.7	19.4	19.4	11034000	2680300	3506800	4846700	3841500	4066500	3400400	5	5	7	17				426	1477;2039;3568;4922	True;True;True;True	1605;2197;3865;5360	6120;6121;6122;6123;6124;6125;8316;8317;14340;14341;14342;14343;14344;20128;20129;20130;20131	6802;6803;6804;6805;6806;6807;9151;9152;15564;15565;15566;15567;15568;21907;21908;21909;21910
sp|P62829|RL23_HUMAN	sp|P62829|RL23_HUMAN	7	7	7	>sp|P62829|RL23_HUMAN 60S ribosomal protein L23 OS=Homo sapiens OX=9606 GN=RPL23 PE=1 SV=1	1	7	7	7	6	7	5	6	7	5	6	7	5	62.9	62.9	62.9	14.865	140	140	0	139.78	49.3	62.9	43.6	2005800000	668780000	707340000	629710000	759000000	535550000	458990000	72	66	58	196				427	903;1870;2447;2543;3059;3579;5062	True;True;True;True;True;True;True	986;2021;2637;2738;3283;3284;3285;3876;5510	3858;3859;3860;3861;3862;3863;3864;3865;7651;7652;7653;7654;7655;7656;7657;7658;7659;7660;7661;7662;7663;7664;7665;7666;7667;7668;9941;9942;9943;9944;9945;9946;9947;9948;9949;9950;9951;9952;9953;9954;9955;9956;9957;9958;9959;9960;9961;9962;9963;9964;9965;10322;12134;12135;12136;12137;12138;12139;12140;12141;12142;12143;12144;12145;12146;12147;12148;12149;12150;12151;12152;12153;12154;12155;12156;…	4437;4438;4439;4440;4441;4442;4443;4444;4445;8459;8460;8461;8462;8463;8464;8465;8466;8467;8468;8469;8470;8471;8472;8473;8474;8475;8476;10881;10882;10883;10884;10885;10886;10887;10888;10889;10890;10891;10892;10893;10894;10895;10896;10897;10898;10899;10900;10901;10902;10903;10904;10905;10906;10907;10908;10909;10910;10911;11277;13164;13165;13166;13167;13168;13169;13170;13171;13172;13173;13174;13175;…
sp|P62847|RS24_HUMAN	sp|P62847|RS24_HUMAN	3	3	3	>sp|P62847|RS24_HUMAN 40S ribosomal protein S24 OS=Homo sapiens OX=9606 GN=RPS24 PE=1 SV=1	1	3	3	3	3	2	3	3	2	3	3	2	3	28.6	28.6	28.6	15.423	133	133	0	29.222	28.6	19.5	28.6	8289800	2109400	2408300	3772200	2529100	2433100	2370600	8	6	9	23				428	4033;4808;4814	True;True;True	4375;4376;5234;5235;5241	16294;16295;16296;16297;16298;16299;19654;19655;19656;19657;19658;19659;19660;19661;19662;19663;19664;19665;19666;19667;19678;19679	17642;17643;17644;17645;17646;17647;21393;21394;21395;21396;21397;21398;21399;21400;21401;21402;21403;21404;21405;21406;21407;21418;21419
sp|P62851|RS25_HUMAN	sp|P62851|RS25_HUMAN	3	3	3	>sp|P62851|RS25_HUMAN 40S ribosomal protein S25 OS=Homo sapiens OX=9606 GN=RPS25 PE=1 SV=1	1	3	3	3	2	3	2	2	3	2	2	3	2	22.4	22.4	22.4	13.742	125	125	0	21.404	14.4	22.4	14.4	38708000	8541200	11593000	18574000	17297000	10731000	17154000	3	5	7	15				429	26;2899;3045	True;True;True	28;3116;3269	111;112;113;114;115;116;117;11585;12086;12087;12088;12089;12090;12091;12092	112;113;114;115;116;117;118;12597;13115;13116;13117;13118;13119;13120;13121
sp|P62854|RS26_HUMAN;sp|Q5JNZ5|RS26L_HUMAN	sp|P62854|RS26_HUMAN;sp|Q5JNZ5|RS26L_HUMAN	3;2	3;2	3;2	>sp|P62854|RS26_HUMAN 40S ribosomal protein S26 OS=Homo sapiens OX=9606 GN=RPS26 PE=1 SV=3;>sp|Q5JNZ5|RS26L_HUMAN Putative 40S ribosomal protein S26-like 1 OS=Homo sapiens OX=9606 GN=RPS26P11 PE=5 SV=1	2	3	3	3	3	3	2	3	3	2	3	3	2	30.4	30.4	30.4	13.015	115	115;115	0	23.205	30.4	30.4	20.9	25513000	7152200	4631700	13729000	8954200	7519800	4479300	5	5	5	15				430	658;3536;3736	True;True;True	714;3832;4051	2895;2896;2897;2898;2899;2900;2901;14222;14223;14224;14225;14226;14227;15051;15052	3343;3344;3345;3346;3347;3348;3349;15443;15444;15445;15446;15447;15448;16311;16312
sp|P62857|RS28_HUMAN	sp|P62857|RS28_HUMAN	3	3	3	>sp|P62857|RS28_HUMAN 40S ribosomal protein S28 OS=Homo sapiens OX=9606 GN=RPS28 PE=1 SV=1	1	3	3	3	2	2	3	2	2	3	2	2	3	46.4	46.4	46.4	7.8409	69	69	0	27.075	30.4	30.4	46.4	22311000	3361900	6375000	12574000	4390000	6152300	2197100	4	5	6	15				431	1014;4633;4967	True;True;True	1105;5041;5407;5408	4224;4225;4226;4227;4228;4229;4230;4231;18920;20311;20312;20313;20314;20315;20316	4822;4823;4824;4825;4826;4827;4828;4829;20598;22093;22094;22095;22096;22097;22098
sp|Q9HAV0|GBB4_HUMAN;sp|P62879|GBB2_HUMAN;sp|P62873|GBB1_HUMAN;sp|P16520|GBB3_HUMAN	sp|Q9HAV0|GBB4_HUMAN;sp|P62879|GBB2_HUMAN;sp|P62873|GBB1_HUMAN;sp|P16520|GBB3_HUMAN	2;2;2;1	2;2;2;1	2;2;2;1	>sp|Q9HAV0|GBB4_HUMAN Guanine nucleotide-binding protein subunit beta-4 OS=Homo sapiens OX=9606 GN=GNB4 PE=1 SV=3;>sp|P62879|GBB2_HUMAN Guanine nucleotide-binding protein G(I)/G(S)/G(T) subunit beta-2 OS=Homo sapiens OX=9606 GN=GNB2 PE=1 SV=3;>sp|P62873|GB	4	2	2	2	0	1	1	0	1	1	0	1	1	6.2	6.2	6.2	37.567	340	340;340;340;340	0.0011641	11.182	0	3.2	2.9	1083600	0	256990	826620	0	213610	0	0	1	1	2				432	2887;3004	True;True	3102;3223	11497;11917	12508;12943
sp|P62888|RL30_HUMAN	sp|P62888|RL30_HUMAN	4	4	4	>sp|P62888|RL30_HUMAN 60S ribosomal protein L30 OS=Homo sapiens OX=9606 GN=RPL30 PE=1 SV=2	1	4	4	4	4	4	3	4	4	3	4	4	3	46.1	46.1	46.1	12.784	115	115	0	71.374	46.1	46.1	40.9	19652000	5830100	6429000	7392700	8484300	5129900	5737300	8	8	8	24				433	3124;3266;4638;4926	True;True;True;True	3354;3505;5047;5364	12452;12453;13018;13019;13020;13021;13022;18930;18931;18932;18933;18934;18935;18936;20140;20141;20142;20143;20144;20145;20146;20147;20148	13549;13550;14137;14138;14139;14140;14141;20608;20609;20610;20611;20612;20613;20614;20615;21919;21920;21921;21922;21923;21924;21925;21926;21927
sp|P62899|RL31_HUMAN	sp|P62899|RL31_HUMAN	3	3	3	>sp|P62899|RL31_HUMAN 60S ribosomal protein L31 OS=Homo sapiens OX=9606 GN=RPL31 PE=1 SV=1	1	3	3	3	3	2	3	3	2	3	3	2	3	26.4	26.4	26.4	14.463	125	125	0	125.9	26.4	15.2	26.4	28772000	7608500	8976100	12187000	6925800	7759300	5065800	3	3	4	10				434	3318;3567;4143	True;True;True	3561;3864;4498	13219;13220;14337;14338;14339;16848;16849;16850;16851;16852	14356;14357;15561;15562;15563;18334;18335;18336;18337;18338
sp|P62906|RL10A_HUMAN	sp|P62906|RL10A_HUMAN	8	8	8	>sp|P62906|RL10A_HUMAN 60S ribosomal protein L10a OS=Homo sapiens OX=9606 GN=RPL10A PE=1 SV=2	1	8	8	8	5	5	7	5	5	7	5	5	7	38.7	38.7	38.7	24.831	217	217	0	60.296	27.2	25.8	38.2	26732000	4561400	7180700	14990000	7738100	10845000	7101400	8	7	11	26				435	431;804;1486;1532;2314;2582;5118;5410	True;True;True;True;True;True;True;True	468;878;1614;1615;1662;2494;2779;5569;5882	1855;1856;1857;1858;3513;3514;3515;6151;6152;6153;6154;6155;6156;6270;6271;6272;9451;10444;20873;20874;21969;21970;21971;21972;21973	2195;2196;2197;2198;4076;4077;4078;6854;6855;6856;6857;6858;6859;6975;6976;6977;10379;11399;22671;22672;22673;23790;23791;23792;23793;23794
sp|P62910|RL32_HUMAN	sp|P62910|RL32_HUMAN	3	3	3	>sp|P62910|RL32_HUMAN 60S ribosomal protein L32 OS=Homo sapiens OX=9606 GN=RPL32 PE=1 SV=2	1	3	3	3	2	2	2	2	2	2	2	2	2	20	20	20	15.86	135	135	0	99.672	14.8	14.8	14.8	12685000	1966100	2310400	8408900	2964900	0	4701500	3	2	5	10				436	33;1448;4505	True;True;True	35;1574;4899	137;138;139;140;6020;18376;18377;18378;18379;18380	142;143;144;145;6695;19997;19998;19999;20000;20001
sp|P62913|RL11_HUMAN	sp|P62913|RL11_HUMAN	4	4	4	>sp|P62913|RL11_HUMAN 60S ribosomal protein L11 OS=Homo sapiens OX=9606 GN=RPL11 PE=1 SV=2	1	4	4	4	4	4	3	4	4	3	4	4	3	21.3	21.3	21.3	20.252	178	178	0	70.289	21.3	21.3	17.4	74485000	18845000	25942000	29698000	18149000	24675000	20388000	9	5	8	22				437	86;2124;5133;5418	True;True;True;True	92;2292;5585;5898	401;402;8686;8687;8688;8689;20930;20931;20932;20933;20934;22077;22078;22079;22080;22081;22082;22083;22084;22085;22086	584;585;9557;9558;9559;9560;22731;22732;22733;22734;22735;22736;23908;23909;23910;23911;23912;23913;23914;23915;23916;23917
sp|P62917|RL8_HUMAN	sp|P62917|RL8_HUMAN	5	5	5	>sp|P62917|RL8_HUMAN 60S ribosomal protein L8 OS=Homo sapiens OX=9606 GN=RPL8 PE=1 SV=2	1	5	5	5	3	3	4	3	3	4	3	3	4	19.1	19.1	19.1	28.024	257	257	0	30.091	10.1	13.2	16	55844000	9907700	19067000	26870000	18344000	13779000	10798000	6	6	8	20				438	386;430;455;648;5041	True;True;True;True;True	423;467;494;704;5485	1686;1687;1853;1854;1998;1999;2000;2001;2002;2003;2004;2005;2006;2007;2008;2009;2010;2867;20588;20589	2014;2015;2193;2194;2357;2358;2359;2360;2361;2362;2363;2364;2365;2366;2367;2368;2369;3315;22385;22386
sp|P62937|PPIA_HUMAN	sp|P62937|PPIA_HUMAN	5	5	5	>sp|P62937|PPIA_HUMAN Peptidyl-prolyl cis-trans isomerase A OS=Homo sapiens OX=9606 GN=PPIA PE=1 SV=2	1	5	5	5	5	4	5	5	4	5	5	4	5	40	40	40	18.012	165	165	0	44.846	40	23.6	40	21373000	5679500	5912800	9781200	7519600	6217900	6002800	10	9	11	30				439	1024;1339;2077;2475;5278	True;True;True;True;True	1115;1456;2242;2667;5741	4254;4255;4256;4257;4258;4259;4260;5515;5516;5517;5518;5519;5520;5521;8513;8514;10088;10089;10090;10091;21483;21484;21485;21486;21487;21488;21489;21490;21491	4852;4853;4854;4855;4856;4857;4858;6166;6167;6168;6169;6170;6171;6172;6173;9353;9354;11037;11038;11039;11040;23293;23294;23295;23296;23297;23298;23299;23300;23301
sp|P62993|GRB2_HUMAN	sp|P62993|GRB2_HUMAN	5	5	5	>sp|P62993|GRB2_HUMAN Growth factor receptor-bound protein 2 OS=Homo sapiens OX=9606 GN=GRB2 PE=1 SV=1	1	5	5	5	4	5	4	4	5	4	4	5	4	24.9	24.9	24.9	25.206	217	217	0	49.114	17.5	24.9	17.5	6855100	1206800	3551200	2097100	2370100	2374400	2737500	5	6	5	16				440	402;1387;1473;1616;3633	True;True;True;True;True	439;1511;1601;1752;3937	1737;1738;1739;5778;5779;5780;6107;6108;6109;6110;6111;6569;14612;14613;14614;14615	2071;2072;2073;6451;6452;6453;6788;6789;6790;6791;6792;7278;15839;15840;15841;15842
sp|P63092|GNAS2_HUMAN;sp|Q5JWF2|GNAS1_HUMAN;sp|P11488|GNAT1_HUMAN;sp|P63096|GNAI1_HUMAN;sp|P19087|GNAT2_HUMAN;sp|P09471|GNAO_HUMAN;sp|P08754|GNAI3_HUMAN;sp|A8MTJ3|GNAT3_HUMAN;sp|P04899|GNAI2_HUMAN;sp|P38405|GNAL_HUMAN	sp|P63092|GNAS2_HUMAN;sp|Q5JWF2|GNAS1_HUMAN;sp|P11488|GNAT1_HUMAN;sp|P63096|GNAI1_HUMAN;sp|P19087|GNAT2_HUMAN;sp|P09471|GNAO_HUMAN;sp|P08754|GNAI3_HUMAN;sp|A8MTJ3|GNAT3_HUMAN;sp|P04899|GNAI2_HUMAN;sp|P38405|GNAL_HUMAN	2;2;1;1;1;1;1;1;1;1	2;2;1;1;1;1;1;1;1;1	2;2;1;1;1;1;1;1;1;1	>sp|P63092|GNAS2_HUMAN Guanine nucleotide-binding protein G(s) subunit alpha isoforms short OS=Homo sapiens OX=9606 GN=GNAS PE=1 SV=1;>sp|Q5JWF2|GNAS1_HUMAN Guanine nucleotide-binding protein G(s) subunit alpha isoforms XLas OS=Homo sapiens OX=9606 GN=GNAS	10	2	2	2	0	1	1	0	1	1	0	1	1	5.1	5.1	5.1	45.664	394	394;1037;350;354;354;354;354;354;355;381	0	12.233	0	2.8	2.3	1493200	0	1289000	204190	0	0	112510	0	1	1	2				441	2959;3107	True;True	3178;3336	11774;12408	12789;13504
[truncated: 428 more rows]
[truncated: 5 more columns]

## Sheet: Fig_2_SAINT_SCORE Interactors
Uniprot.ID	gene_name	SAINT_OK150	SAINT_OK60	SAINT_SH	SAINT_SH_fractionated	SAINT_V2	SAINT_V20
A0A0B4J2D5	GATD3B	0	0	0	0	0	0
A0FGR8	ESYT2	0	0	0	0	0	0
A1L0T0	ILVBL	0	0	0	0	0	0
A2A3N6	PIPSL	0	0	0	0.3	0	0
A3KMH1	VWA8	0	0	0	0	0	0
A5YKK6	CNOT1	0	0	0	0	0	0
A6NCN2	KRT87P	0	0	0	0	0	0
A6NCW0	USP17L3	0	0	0	0	0	0
A6NCW7	USP17L4	0	0	0	0	0	0
A6NFI3	ZNF316	0	0	0	0	0	0
A6NFN3	RBFOX3	0	0	0	0.01	0	0
A6NHG4	DDTL	0	0	0	0	0	0
A6NHR9	SMCHD1	0	0	0	0.02	0	0
A6NIZ1		0	0.02	0	0.05	0	0
A6NKD9	CCDC85C	0	0	0.67	1	0.13	0.92
A6NKT7	RGPD3	0	0	0	0.99	0	0
A6NMY6	ANXA2P2	0	0	0	0	0	0
A8CG34	POM121C	0	0	0	0.03	0	0
A8MPP1	DDX11L8	0	0	0	0	0	0
A8MTJ3	GNAT3	0	0	0	0	0	0
A8MUK1	USP17L5	0	0	0	0	0	0
A8MWD9	SNRPGP15	0	0	0	0	0	0
A8MXV4	NUDT19	0	0	0	0	0	0
[truncated: 2,389 more rows]

## Sheet: Fig_2_FC_table_interactors
Protein	Cluster	YAP1_SH	Van_2min	Van_20min	Ok_60min	Ok_150min	FC_V20	FC_V2	FC_OK150	FC_OK60	p_value_V2	p_value_V20	p_value_OK60	p_value_OK150
[truncated: 32 more rows]

[truncated: 1 more sheets: Fig_2_table_phosphosites]
