# Supplementary material for: Phosphorylation‐linked complex profiling identifies assemblies required for Hippo signal integration
Source: Mol Syst Biol. 2023 Mar 10;19(4):e11024. doi: 10.15252/msb.202211024 (PMC10090947; doi:10.15252/msb.202211024)
Supplement: Supplementary file 5 — Dataset EV2 [file MSB-19-e11024-s009.xlsx]

## Sheet: LEGEND
Table	Description
Raw files list
Max Quant output interactors	DDA output for identification proteins across 64 fractions of AP-BNPAGE experiment
Max Quant output phosphosites	DDA output for identification phosphosites across 64 fractions of AP-BNPAGE experiment
Fig_3_Protein_phospho_profile	Protein and phosphosites intensity across 64 fractions of AP-BNPAGE experiment
Fig_3_Protein_phospho_cluster	Cluster of YAP1 interactors and phosphosites based on the co-migration profile in the AP-BNPAGE experiment

## Sheet: Raw file list
Name	Condition	Fraction BNPAGE
APMS_460_1_2.raw	APMS_460_01	1
APMS_460_2_2.raw	APMS_460_02	2
APMS_460_3_2.raw	APMS_460_03	3
APMS_460_4_2.raw	APMS_460_04	4
APMS_460_5_2.raw	APMS_460_05	5
APMS_460_6_2.raw	APMS_460_06	6
APMS_460_7_2.raw	APMS_460_07	7
APMS_460_8_2.raw	APMS_460_08	8
APMS_460_9_2.raw	APMS_460_09	9
APMS_460_10_2.raw	APMS_460_10	10
APMS_460_11_2.raw	APMS_460_11	11
APMS_460_12_2.raw	APMS_460_12	12
APMS_460_13_2.raw	APMS_460_13	13
APMS_460_14_2.raw	APMS_460_14	14
APMS_460_15_2.raw	APMS_460_15	15
APMS_460_16_2.raw	APMS_460_16	16
APMS_460_17_2.raw	APMS_460_17	17
APMS_460_18_2.raw	APMS_460_18	18
APMS_460_19_2.raw	APMS_460_19	19
APMS_460_20_2.raw	APMS_460_20	20
APMS_460_21_2.raw	APMS_460_21	21
APMS_460_22_2.raw	APMS_460_22	22
APMS_460_23_2.raw	APMS_460_23	23
APMS_460_24_2.raw	APMS_460_24	24
APMS_460_25_2.raw	APMS_460_25	25
APMS_460_26_2.raw	APMS_460_26	26
APMS_460_27_2.raw	APMS_460_27	27
APMS_460_28_2.raw	APMS_460_28	28
APMS_460_29_2.raw	APMS_460_29	29
APMS_460_30_2.raw	APMS_460_30	30
APMS_460_31_2.raw	APMS_460_31	31
APMS_460_32_2.raw	APMS_460_32	32
APMS_460_33_2.raw	APMS_460_33	33
APMS_460_34_2.raw	APMS_460_34	34
APMS_460_35_2.raw	APMS_460_35	35
APMS_460_36_2.raw	APMS_460_36	36
APMS_460_37_2.raw	APMS_460_37	37
APMS_460_38_2.raw	APMS_460_38	38
APMS_460_39_2.raw	APMS_460_39	39
APMS_460_40_2.raw	APMS_460_40	40
APMS_460_41_2.raw	APMS_460_41	41
APMS_460_42_2.raw	APMS_460_42	42
APMS_460_43_2.raw	APMS_460_43	43
APMS_460_44_2.raw	APMS_460_44	44
APMS_460_45_2.raw	APMS_460_45	45
APMS_460_46_2.raw	APMS_460_46	46
APMS_460_47_2.raw	APMS_460_47	47
APMS_460_48_2.raw	APMS_460_48	48
APMS_460_49_2.raw	APMS_460_49	49
APMS_460_50_2.raw	APMS_460_50	50
APMS_460_51_2.raw	APMS_460_51	51
APMS_460_52_2.raw	APMS_460_52	52
APMS_460_53_2.raw	APMS_460_53	53
APMS_460_54_2.raw	APMS_460_54	54
APMS_460_55_2.raw	APMS_460_55	55
APMS_460_56_2.raw	APMS_460_56	56
APMS_460_57_2.raw	APMS_460_57	57
APMS_460_58_2.raw	APMS_460_58	58
APMS_460_59_2.raw	APMS_460_59	59
APMS_460_60_2.raw	APMS_460_60	60
APMS_460_61_2.raw	APMS_460_61	61
APMS_460_62_2.raw	APMS_460_62	62
APMS_460_63_2.raw	APMS_460_63	63
APMS_460_64_2.raw	APMS_460_64	64

## Sheet: Max Quant output interactors
Protein IDs	Majority protein IDs	Peptide counts (all)	Peptide counts (razor+unique)	Peptide counts (unique)	Fasta headers	Number of proteins	Peptides	Razor + unique peptides	Unique peptides	Peptides APMS_460_01	Peptides APMS_460_02	Peptides APMS_460_03	Peptides APMS_460_04	Peptides APMS_460_05	Peptides APMS_460_06	Peptides APMS_460_07	Peptides APMS_460_08	Peptides APMS_460_09	Peptides APMS_460_10	Peptides APMS_460_11	Peptides APMS_460_12	Peptides APMS_460_13	Peptides APMS_460_14	Peptides APMS_460_15	Peptides APMS_460_16	Peptides APMS_460_17	Peptides APMS_460_18	Peptides APMS_460_19	Peptides APMS_460_20	Peptides APMS_460_21	Peptides APMS_460_22	Peptides APMS_460_23	Peptides APMS_460_24	Peptides APMS_460_25	Peptides APMS_460_26	Peptides APMS_460_27	Peptides APMS_460_28	Peptides APMS_460_29	Peptides APMS_460_30	Peptides APMS_460_31	Peptides APMS_460_32	Peptides APMS_460_33	Peptides APMS_460_34	Peptides APMS_460_35	Peptides APMS_460_36	Peptides APMS_460_37	Peptides APMS_460_38	Peptides APMS_460_39	Peptides APMS_460_40
CON__A2A5Y0;A2A5Y0	CON__A2A5Y0;A2A5Y0	18;18	3;3	3;3	>A2A5Y0 TREMBL:A2A5Y0 Tax_Id=10090 Gene_Symbol=Krt31 keratin complex 1, acidic, gene 1;>A2A5Y0 TREMBL:A2A5Y0 Tax_Id=10090 Gene_Symbol=Krt31 keratin complex 1, acidic, gene 1	2	18	3	3	8	13	3	10	7	1	7	7	4	2	3	4	11	4	3	10	3	2	12	1	2	1	2	1	18	8	4	3	2	2	1	1	1	1	1	1	3	4	1	1
CON__A2AB72;A2AB72	CON__A2AB72;A2AB72	10;10	6;6	5;5	>A2AB72 TREMBL:A2AB72 Tax_Id=10090 Gene_Symbol=Krt32 Keratin complex 1, acidic, gene 2;>A2AB72 TREMBL:A2AB72 Tax_Id=10090 Gene_Symbol=Krt32 Keratin complex 1, acidic, gene 2	2	10	6	5	4	4	2	3	1	2	1	3	1	2	1	1	4	1	1	1	1	1	2	1	1	1	1	1	10	1	2	2	2	2	2	1	2	2	1	1	3	2	2	2
REFSEQ:XP_001252647;CON__REFSEQ:XP_001252647;CON__A2I7N3;A2I7N3	REFSEQ:XP_001252647;CON__REFSEQ:XP_001252647;CON__A2I7N3;A2I7N3	3;3;3;3	2;2;2;2	2;2;2;2	>REFSEQ:XP_001252647 (Bos taurus) similar to endopin 2B;>REFSEQ:XP_001252647 (Bos taurus) similar to endopin 2B;>A2I7N3 TREMBL:A2I7N3;Q27984 (Bos taurus) SERPINA3-7;>A2I7N3 TREMBL:A2I7N3;Q27984 (Bos taurus) SERPINA3-7	4	3	2	2	1	1	1	1	1	1	1	1	1	1	1	1	1	1	1	1	1	1	1	1	1	2	1	2	1	1	1	1	2	0	2	2	1	2	2	1	2	0	1	0
sp|Q6E0U4|DMKN_HUMAN;CON__A3EZ82;A3EZ82;CON__A3EZ79;A3EZ79	sp|Q6E0U4|DMKN_HUMAN;CON__A3EZ82;A3EZ82;CON__A3EZ79;A3EZ79	4;4;4;2;2	4;4;4;2;2	4;4;4;2;2	>sp|Q6E0U4|DMKN_HUMAN Dermokine OS=Homo sapiens GN=DMKN PE=1 SV=3;>A3EZ82 TREMBL:A3EZ82;Q32W66 Tax_Id=9606 Gene_Symbol=DMKN Dermokine;>A3EZ82 TREMBL:A3EZ82;Q32W66 Tax_Id=9606 Gene_Symbol=DMKN Dermokine;>A3EZ79 TREMBL:A3EZ79;Q32W65;Q6UXC7 Tax_Id=9606 Gene_S	5	4	4	4	3	2	1	3	3	1	3	2	3	2	2	3	3	3	3	3	2	3	2	3	2	2	3	3	3	2	1	1	1	1	2	2	2	2	1	2	3	1	1	1
ENSEMBL:ENSBTAP00000014147;CON__ENSEMBL:ENSBTAP00000014147	ENSEMBL:ENSBTAP00000014147;CON__ENSEMBL:ENSBTAP00000014147	5;5	5;5	5;5	>ENSEMBL:ENSBTAP00000014147 (Bos taurus) 12 kDa protein;>ENSEMBL:ENSBTAP00000014147 (Bos taurus) 12 kDa protein	2	5	5	5	4	4	2	3	4	2	3	2	4	2	2	3	5	4	5	4	5	4	4	1	2	1	2	1	0	2	1	1	2	0	1	0	1	0	0	0	1	0	0	0
ENSEMBL:ENSBTAP00000024146;CON__ENSEMBL:ENSBTAP00000024146;sp|P01023|A2MG_HUMAN	ENSEMBL:ENSBTAP00000024146;CON__ENSEMBL:ENSBTAP00000024146	39;39;4	39;39;4	39;39;4	>ENSEMBL:ENSBTAP00000024146 (Bos taurus) similar to alpha-2-macroglobulin isoform 1;>ENSEMBL:ENSBTAP00000024146 (Bos taurus) similar to alpha-2-macroglobulin isoform 1	3	39	39	39	1	0	2	1	2	1	1	1	2	0	1	1	2	5	0	1	3	1	3	3	9	15	23	37	23	15	21	13	3	5	13	20	0	0	0	0	0	0	1	0
ENSEMBL:ENSBTAP00000031360;CON__ENSEMBL:ENSBTAP00000031360	ENSEMBL:ENSBTAP00000031360;CON__ENSEMBL:ENSBTAP00000031360	7;7	7;7	7;7	>ENSEMBL:ENSBTAP00000031360 (Bos taurus) 55 kDa protein;>ENSEMBL:ENSBTAP00000031360 (Bos taurus) 55 kDa protein	2	7	7	7	4	2	0	0	2	0	3	0	3	2	2	3	6	5	7	7	7	6	2	1	0	0	1	0	0	0	0	0	0	0	0	0	0	0	0	0	0	0	0	0
ENSEMBL:ENSBTAP00000038253;CON__ENSEMBL:ENSBTAP00000038253	ENSEMBL:ENSBTAP00000038253;CON__ENSEMBL:ENSBTAP00000038253	21;21	2;2	2;2	>ENSEMBL:ENSBTAP00000038253 (Bos taurus) 63 kDa protein;>ENSEMBL:ENSBTAP00000038253 (Bos taurus) 63 kDa protein	2	21	2	2	19	17	16	18	17	15	19	18	17	14	17	17	16	14	17	16	16	14	16	12	15	18	16	16	19	17	13	13	13	14	13	12	16	14	15	15	18	18	15	12
sp|O43790|KRT86_HUMAN;CON__O43790;O43790	sp|O43790|KRT86_HUMAN;CON__O43790;O43790	41;41;41	17;17;17	2;2;2	>sp|O43790|KRT86_HUMAN Keratin, type II cuticular Hb6 OS=Homo sapiens GN=KRT86 PE=1 SV=1;>O43790 SWISS-PROT:O43790 Keratin, type II cuticular Hb6 (Hair keratin, type II Hb6) (ghHb6) - Homo sapiens (Human).;>O43790 SWISS-PROT:O43790 Keratin, type II cuticul	3	41	17	2	21	25	5	29	18	4	16	9	9	4	10	10	30	12	8	24	5	2	26	3	5	4	5	3	31	17	4	2	3	4	3	2	3	2	2	4	8	10	2	2
CON__O76011;sp|O76011|KRT34_HUMAN;O76011	CON__O76011;sp|O76011|KRT34_HUMAN;O76011	25;25;25	11;11;11	1;1;1	>O76011 SWISS-PROT:O76011 Keratin, type I cuticular HA4 (Hair keratin, type I HA4);>sp|O76011|KRT34_HUMAN Keratin, type I cuticular Ha4 OS=Homo sapiens GN=KRT34 PE=2 SV=2;>O76011 SWISS-PROT:O76011 Keratin, type I cuticular HA4 (Hair keratin, type I HA4)	3	25	11	1	14	9	2	16	10	3	7	9	5	2	3	5	20	3	2	16	4	1	17	0	2	2	1	0	17	5	1	1	1	1	0	1	1	0	2	1	4	6	0	1
sp|O76013|KRT36_HUMAN;CON__O76013;O76013	sp|O76013|KRT36_HUMAN;CON__O76013;O76013	23;23;23	19;19;19	11;11;11	>sp|O76013|KRT36_HUMAN Keratin, type I cuticular Ha6 OS=Homo sapiens GN=KRT36 PE=2 SV=1;>O76013 SWISS-PROT:O76013 Keratin, type I cuticular HA6 (Hair keratin, type I HA6);>O76013 SWISS-PROT:O76013 Keratin, type I cuticular HA6 (Hair keratin, type I HA6)	3	23	19	11	14	8	2	6	3	3	4	18	2	1	1	1	17	1	1	4	1	1	3	1	1	1	1	1	13	4	4	3	2	2	2	2	3	2	1	2	3	5	2	2
sp|O76014|KRT37_HUMAN;CON__O76014;O76014	sp|O76014|KRT37_HUMAN;CON__O76014;O76014	6;6;6	2;2;2	1;1;1	>sp|O76014|KRT37_HUMAN Keratin, type I cuticular Ha7 OS=Homo sapiens GN=KRT37 PE=3 SV=3;>O76014 SWISS-PROT:O76014 Keratin, type I cuticular HA7 (Hair keratin, type I HA7);>O76014 SWISS-PROT:O76014 Keratin, type I cuticular HA7 (Hair keratin, type I HA7)	3	6	2	1	2	4	2	2	2	1	2	4	2	2	2	2	3	2	2	2	2	2	2	1	2	1	2	1	5	1	3	2	3	2	2	1	2	2	1	1	3	3	2	2
sp|O95678|K2C75_HUMAN;CON__O95678;O95678	sp|O95678|K2C75_HUMAN;CON__O95678;O95678	23;23;23	3;3;3	2;2;2	>sp|O95678|K2C75_HUMAN Keratin, type II cytoskeletal 75 OS=Homo sapiens GN=KRT75 PE=1 SV=2;>O95678 SWISS-PROT:O95678 Tax_Id=9606 Gene_Symbol=KRT75 Keratin, type II cytoskeletal 75;>O95678 SWISS-PROT:O95678 Tax_Id=9606 Gene_Symbol=KRT75 Keratin, type II cyt	3	23	3	2	18	15	15	17	16	14	15	17	16	13	14	14	17	15	15	16	13	12	17	12	13	15	14	15	20	15	12	13	11	14	12	12	13	11	11	15	16	13	12	11
P00711;CON__P00711	P00711;CON__P00711	3;3	3;3	3;3	>P00711 SWISS-PROT:P00711 Alpha-lactalbumin - Bos taurus (Bovine).;>P00711 SWISS-PROT:P00711 Alpha-lactalbumin - Bos taurus (Bovine).	2	3	3	3	3	1	1	1	1	1	3	1	3	0	1	1	3	1	2	2	1	2	1	0	0	3	0	1	1	0	2	1	1	2	0	0	0	0	0	0	0	1	1	0
P00761;CON__P00761	P00761;CON__P00761	13;13	13;13	13;13	>P00761 SWISS-PROT:P00761|TRYP_PIG Trypsin - Sus scrofa (Pig).;>P00761 SWISS-PROT:P00761|TRYP_PIG Trypsin - Sus scrofa (Pig).	2	13	13	13	7	7	9	8	9	9	8	9	8	8	6	6	10	8	8	8	10	10	10	8	8	11	7	11	10	8	9	9	10	9	8	7	10	13	11	10	10	6	9	10
P01045-1;CON__P01045-1;Q2KJ62;P01044-1;CON__Q2KJ62;CON__P01044-1	P01045-1;CON__P01045-1;Q2KJ62;P01044-1;CON__Q2KJ62;CON__P01044-1	2;2;2;2;2;2	2;2;2;2;2;2	2;2;2;2;2;2	>P01045-1 SWISS-PROT:P01045-1 (Bos taurus) Isoform HMW of Kininogen-2 precursor;>P01045-1 SWISS-PROT:P01045-1 (Bos taurus) Isoform HMW of Kininogen-2 precursor;>Q2KJ62 TREMBL:Q2KJ62 (Bos taurus) KNG protein;>P01044-1 SWISS-PROT:P01044-1 (Bos taurus) Isofor	6	2	2	2	0	1	0	1	0	0	0	0	0	0	0	0	1	0	0	0	0	0	0	0	0	0	0	0	0	0	0	0	0	0	1	2	0	0	0	0	0	0	0	0
P01966;CON__P01966	P01966;CON__P01966	3;3	1;1	1;1	>P01966 SWISS-PROT:P01966 (Bos taurus) Hemoglobin subunit alpha;>P01966 SWISS-PROT:P01966 (Bos taurus) Hemoglobin subunit alpha	2	3	1	1	1	2	0	3	1	2	2	1	2	1	2	2	2	1	2	1	1	2	1	1	0	0	0	0	2	2	1	0	0	2	2	2	1	0	0	0	0	0	0	0
sp|P02533|K1C14_HUMAN;CON__P02533;P02533;sp|Q7Z3Y9|K1C26_HUMAN;CON__Q7Z3Y9;Q7Z3Y9	sp|P02533|K1C14_HUMAN;CON__P02533;P02533	49;49;49;1;1;1	48;48;48;1;1;1	7;7;7;0;0;0	>sp|P02533|K1C14_HUMAN Keratin, type I cytoskeletal 14 OS=Homo sapiens GN=KRT14 PE=1 SV=4;>P02533 SWISS-PROT:P02533 Tax_Id=9606 Gene_Symbol=KRT14 Keratin, type I cytoskeletal 14;>P02533 SWISS-PROT:P02533 Tax_Id=9606 Gene_Symbol=KRT14 Keratin, type I cytosk	6	49	48	7	44	37	39	40	37	33	36	43	40	34	35	34	38	29	38	36	30	29	36	26	39	40	40	42	46	33	28	29	28	29	32	26	33	28	32	44	41	36	32	26
sp|P02538|K2C6A_HUMAN;CON__P02538;P02538;REFSEQ:XP_932229;CON__REFSEQ:XP_932229	sp|P02538|K2C6A_HUMAN;CON__P02538;P02538	51;51;51;1;1	2;2;2;0;0	2;2;2;0;0	>sp|P02538|K2C6A_HUMAN Keratin, type II cytoskeletal 6A OS=Homo sapiens GN=KRT6A PE=1 SV=3;>P02538 SWISS-PROT:P02538 Tax_Id=9606 Gene_Symbol=KRT6A Keratin, type II cytoskeletal 6A;>P02538 SWISS-PROT:P02538 Tax_Id=9606 Gene_Symbol=KRT6A Keratin, type II cyt	5	51	2	2	49	39	40	43	41	36	40	41	41	39	39	41	44	37	41	41	37	28	35	27	41	42	39	39	47	42	34	26	29	36	35	31	38	27	27	39	38	38	36	30
P02584;CON__P02584	P02584;CON__P02584	3;3	2;2	2;2	>P02584 SWISS-PROT:P02584 (Bos taurus) Profilin-1;>P02584 SWISS-PROT:P02584 (Bos taurus) Profilin-1	2	3	2	2	2	3	3	3	2	3	1	1	0	1	1	1	1	1	1	1	0	0	0	1	1	0	0	0	1	1	0	0	0	0	0	1	1	0	0	0	0	0	0	0
P02662;CON__P02662	P02662;CON__P02662	9;9	9;9	9;9	>P02662 SWISS-PROT:P02662 Alpha-S1-casein - Bos taurus (Bovine).;>P02662 SWISS-PROT:P02662 Alpha-S1-casein - Bos taurus (Bovine).	2	9	9	9	9	7	8	7	7	6	8	7	7	7	7	7	8	8	7	8	7	7	7	7	6	8	8	9	8	6	6	6	6	6	7	6	6	8	7	7	8	6	6	6
P02663;CON__P02663	P02663;CON__P02663	15;15	15;15	15;15	>P02663 SWISS-PROT:P02663 Alpha-S2-casein [Contains: Casocidin-1 - Bos taurus (Bovine).;>P02663 SWISS-PROT:P02663 Alpha-S2-casein [Contains: Casocidin-1 - Bos taurus (Bovine).	2	15	15	15	10	10	7	7	7	8	10	11	9	7	10	6	7	7	7	7	6	9	11	8	7	12	9	12	6	6	7	8	8	7	9	6	8	8	7	9	8	8	8	8
P02666;CON__P02666	P02666;CON__P02666	7;7	7;7	7;7	>P02666 SWISS-PROT:P02666 Beta-casein - Bos taurus (Bovine).;>P02666 SWISS-PROT:P02666 Beta-casein - Bos taurus (Bovine).	2	7	7	7	4	4	4	4	3	4	4	4	5	4	4	4	4	4	4	5	4	5	4	5	4	5	5	5	6	4	4	4	4	4	4	3	5	5	5	4	5	3	5	6
P02668;CON__P02668	P02668;CON__P02668	5;5	5;5	5;5	>P02668 SWISS-PROT:P02668 Kappa-casein [Contains: Casoxin C; Casoxin 6; Casoxin A; Casoxin B; Casoplatelin] - Bos taurus (Bovine).;>P02668 SWISS-PROT:P02668 Kappa-casein [Contains: Casoxin C; Casoxin 6; Casoxin A; Casoxin B; Casoplatelin] - Bos taurus (Bov	2	5	5	5	5	4	4	4	4	4	4	4	5	4	4	4	5	5	5	5	4	5	5	4	4	5	3	5	5	4	4	4	4	4	4	3	4	4	2	4	4	4	4	4
P02754;CON__P02754	P02754;CON__P02754	12;12	12;12	12;12	>P02754 SWISS-PROT:P02754 Beta-lactoglobulin - Bos taurus (Bovine).;>P02754 SWISS-PROT:P02754 Beta-lactoglobulin - Bos taurus (Bovine).	2	12	12	12	11	8	9	9	9	8	9	9	9	9	8	8	11	7	9	9	9	8	8	7	7	9	8	7	11	8	7	7	7	7	7	7	7	5	5	6	10	8	7	7
sp|P02768|ALBU_HUMAN;P02768-1;CON__P02768-1	sp|P02768|ALBU_HUMAN;P02768-1;CON__P02768-1	28;28;28	23;23;23	23;23;23	>sp|P02768|ALBU_HUMAN Serum albumin OS=Homo sapiens GN=ALB PE=1 SV=2;>P02768-1 SWISS-PROT:P02768-1 Tax_Id=9606 Gene_Symbol=ALB Isoform 1 of Serum albumin precursor;>P02768-1 SWISS-PROT:P02768-1 Tax_Id=9606 Gene_Symbol=ALB Isoform 1 of Serum albumin precurs	3	28	23	23	23	21	14	23	19	16	19	15	19	17	22	18	20	21	20	21	22	15	18	15	14	21	18	18	20	17	15	16	18	20	19	14	15	15	15	17	16	15	14	15
P02769;CON__P02769	P02769;CON__P02769	42;42	42;42	37;37	>P02769 SWISS-PROT:P02769 (Bos taurus) Bovine serum albumin precursor;>P02769 SWISS-PROT:P02769 (Bos taurus) Bovine serum albumin precursor	2	42	42	37	28	23	18	22	23	20	25	23	26	22	24	21	29	22	23	24	25	23	27	20	21	25	22	24	26	25	25	22	24	26	29	25	25	22	18	17	24	21	25	24
CON__P04259;P04259	CON__P04259;P04259	52;52	26;26	1;1	>P04259 SWISS-PROT:P04259 Tax_Id=9606 Gene_Symbol=KRT6B Keratin, type II cytoskeletal 6B;>P04259 SWISS-PROT:P04259 Tax_Id=9606 Gene_Symbol=KRT6B Keratin, type II cytoskeletal 6B	2	52	26	1	50	39	40	43	41	37	40	41	41	40	39	41	46	37	42	41	36	29	36	25	41	42	39	38	48	42	33	25	28	36	34	31	38	24	25	39	38	37	35	28
CON__P05784;P05784;sp|P05783|K1C18_HUMAN	CON__P05784;P05784;sp|P05783|K1C18_HUMAN	4;4;3	1;1;1	1;1;1	>P05784 SWISS-PROT:P05784 Tax_Id=10090 Gene_Symbol=Krt18 Keratin, type I cytoskeletal 18;>P05784 SWISS-PROT:P05784 Tax_Id=10090 Gene_Symbol=Krt18 Keratin, type I cytoskeletal 18;>sp|P05783|K1C18_HUMAN Keratin, type I cytoskeletal 18 OS=Homo sapiens GN=KRT1	3	4	1	1	4	3	3	3	3	2	3	2	2	2	3	3	3	2	3	3	1	4	3	2	3	3	2	4	2	3	2	2	2	2	2	2	3	2	2	2	2	2	2	2
sp|P05787|K2C8_HUMAN;CON__P05787;P05787;H-INV:HIT000292931;CON__H-INV:HIT000292931;Q9H552;CON__Q9H552;sp|P14136|GFAP_HUMAN	sp|P05787|K2C8_HUMAN;CON__P05787;P05787;H-INV:HIT000292931;CON__H-INV:HIT000292931	20;20;20;11;11;6;6;3	7;7;7;5;5;1;1;0	6;6;6;4;4;0;0;0	>sp|P05787|K2C8_HUMAN Keratin, type II cytoskeletal 8 OS=Homo sapiens GN=KRT8 PE=1 SV=7;>P05787 SWISS-PROT:P05787 Tax_Id=9606 Gene_Symbol=KRT8 Keratin, type II cytoskeletal 8;>P05787 SWISS-PROT:P05787 Tax_Id=9606 Gene_Symbol=KRT8 Keratin, type II cytoskele	8	20	7	6	14	11	10	12	11	12	10	11	12	9	10	8	11	11	10	9	8	9	10	10	9	13	12	13	12	12	10	12	11	11	10	7	8	7	7	9	11	9	7	7
sp|P08727|K1C19_HUMAN;CON__P08727;P08727	sp|P08727|K1C19_HUMAN;CON__P08727;P08727	15;15;15	2;2;2	1;1;1	>sp|P08727|K1C19_HUMAN Keratin, type I cytoskeletal 19 OS=Homo sapiens GN=KRT19 PE=1 SV=4;>P08727 SWISS-PROT:P08727 Tax_Id=9606 Gene_Symbol=KRT19 Keratin, type I cytoskeletal 19;>P08727 SWISS-PROT:P08727 Tax_Id=9606 Gene_Symbol=KRT19 Keratin, type I cytosk	3	15	2	1	13	12	13	13	14	14	14	11	13	11	13	10	12	12	14	12	12	13	13	9	13	12	13	13	13	12	10	11	10	10	12	10	11	8	9	12	12	12	12	10
P08730-1;CON__P08730-1	P08730-1;CON__P08730-1	18;18	1;1	1;1	>P08730-1 SWISS-PROT:P08730-1 Tax_Id=10090 Gene_Symbol=Krt13 Isoform 1 of Keratin, type I cytoskeletal 13;>P08730-1 SWISS-PROT:P08730-1 Tax_Id=10090 Gene_Symbol=Krt13 Isoform 1 of Keratin, type I cytoskeletal 13	2	18	1	1	12	9	8	8	14	13	12	9	14	7	9	8	7	14	8	8	13	8	8	7	7	7	7	7	15	10	8	7	7	9	6	6	7	7	6	7	12	12	9	7
sp|P08779|K1C16_HUMAN;CON__P08779;P08779;CON__Q9Z2K1;Q3ZAW8;CON__Q3ZAW8;Q9Z2K1	sp|P08779|K1C16_HUMAN;CON__P08779;P08779	46;46;46;16;16;16;16	27;27;27;5;5;5;5	24;24;24;5;5;5;5	>sp|P08779|K1C16_HUMAN Keratin, type I cytoskeletal 16 OS=Homo sapiens GN=KRT16 PE=1 SV=4;>P08779 SWISS-PROT:P08779 Tax_Id=9606 Gene_Symbol=KRT16 Keratin, type I cytoskeletal 16;>P08779 SWISS-PROT:P08779 Tax_Id=9606 Gene_Symbol=KRT16 Keratin, type I cytosk	7	46	27	24	43	31	35	35	32	28	31	38	34	32	31	28	36	27	32	32	26	24	31	19	32	36	37	35	41	33	27	24	24	28	31	25	31	22	19	35	32	36	30	25
P12763;CON__P12763;sp|P02765|FETUA_HUMAN	P12763;CON__P12763	12;12;4	12;12;4	12;12;4	>P12763 SWISS-PROT:P12763 (Bos taurus) Alpha-2-HS-glycoprotein precursor;>P12763 SWISS-PROT:P12763 (Bos taurus) Alpha-2-HS-glycoprotein precursor	3	12	12	12	6	5	6	7	6	7	6	5	6	7	6	6	6	5	6	6	8	6	6	7	6	6	7	7	8	6	6	5	5	8	8	8	5	4	3	4	5	5	6	5
sp|P13645|K1C10_HUMAN;CON__P13645;P13645;sp|Q7Z3Y7|K1C28_HUMAN;CON__Q7Z3Y7;Q7Z3Y7;Q148H6;CON__Q148H6	sp|P13645|K1C10_HUMAN;CON__P13645;P13645	47;47;47;5;5;5;4;4	42;42;42;3;3;3;2;2	29;29;29;1;1;1;0;0	>sp|P13645|K1C10_HUMAN Keratin, type I cytoskeletal 10 OS=Homo sapiens GN=KRT10 PE=1 SV=6;>P13645 SWISS-PROT:P13645 Tax_Id=9606 Gene_Symbol=KRT10 Keratin, type I cytoskeletal 10;>P13645 SWISS-PROT:P13645 Tax_Id=9606 Gene_Symbol=KRT10 Keratin, type I cytosk	8	47	42	29	41	33	36	35	34	32	33	38	35	35	36	34	36	32	33	33	31	32	33	31	31	34	33	33	42	33	33	31	30	29	28	26	30	29	33	39	44	34	33	30
P13646-1;CON__P13646-1;sp|Q9NZU0|FLRT3_HUMAN	P13646-1;CON__P13646-1	36;36;1	31;31;1	2;2;0	>P13646-1 SWISS-PROT:P13646-1 Tax_Id=9606 Gene_Symbol=KRT13 Isoform 1 of Keratin, type I cytoskeletal 13;>P13646-1 SWISS-PROT:P13646-1 Tax_Id=9606 Gene_Symbol=KRT13 Isoform 1 of Keratin, type I cytoskeletal 13	3	36	31	2	25	12	6	6	27	21	24	7	30	6	8	6	7	21	11	6	27	7	7	5	6	5	7	5	29	14	11	5	6	12	7	7	5	6	5	5	18	22	12	5
sp|P13647|K2C5_HUMAN;CON__P13647;P13647	sp|P13647|K2C5_HUMAN;CON__P13647;P13647	59;59;59	47;47;47	10;10;10	>sp|P13647|K2C5_HUMAN Keratin, type II cytoskeletal 5 OS=Homo sapiens GN=KRT5 PE=1 SV=3;>P13647 SWISS-PROT:P13647 Tax_Id=9606 Gene_Symbol=KRT5 Keratin, type II cytoskeletal 5;>P13647 SWISS-PROT:P13647 Tax_Id=9606 Gene_Symbol=KRT5 Keratin, type II cytoskele	3	59	47	10	55	41	45	44	44	42	43	49	44	41	42	43	47	41	42	41	38	39	42	37	43	45	45	46	54	42	38	32	35	36	35	35	38	34	37	46	50	41	38	31
P15497;CON__P15497	P15497;CON__P15497	8;8	8;8	7;7	>P15497 SWISS-PROT:P15497 (Bos taurus) Apolipoprotein A-I precursor;>P15497 SWISS-PROT:P15497 (Bos taurus) Apolipoprotein A-I precursor	2	8	8	7	4	3	2	3	1	2	2	3	4	0	3	3	3	2	3	3	3	1	3	1	2	2	1	3	0	1	1	2	2	4	4	7	1	2	2	0	2	0	1	2
P15636;CON__P15636	P15636;CON__P15636	15;15	15;15	15;15	>P15636 SWISS-PROT:P15636 Protease I precursor Lysyl endopeptidase Achromobacter lyticus.;>P15636 SWISS-PROT:P15636 Protease I precursor Lysyl endopeptidase Achromobacter lyticus.	2	15	15	15	8	8	10	10	10	11	9	12	11	14	12	10	11	9	11	12	11	12	11	12	12	13	12	13	13	12	11	11	13	13	13	10	14	12	12	12	11	9	12	10
sp|P19012|K1C15_HUMAN;CON__P19012;P19012	sp|P19012|K1C15_HUMAN;CON__P19012;P19012	18;18;18	1;1;1	1;1;1	>sp|P19012|K1C15_HUMAN Keratin, type I cytoskeletal 15 OS=Homo sapiens GN=KRT15 PE=1 SV=3;>P19012 SWISS-PROT:P19012 Tax_Id=9606 Gene_Symbol=KRT15 Keratin, type I cytoskeletal 15;>P19012 SWISS-PROT:P19012 Tax_Id=9606 Gene_Symbol=KRT15 Keratin, type I cytosk	3	18	1	1	13	11	8	8	14	13	14	9	14	8	9	7	8	13	10	7	13	8	9	7	8	7	9	8	14	11	9	8	7	10	8	7	8	6	6	8	14	15	12	8
sp|P19013|K2C4_HUMAN;CON__P19013;P19013	sp|P19013|K2C4_HUMAN;CON__P19013;P19013	47;47;47	44;44;44	26;26;26	>sp|P19013|K2C4_HUMAN Keratin, type II cytoskeletal 4 OS=Homo sapiens GN=KRT4 PE=1 SV=4;>P19013 SWISS-PROT:P19013 Tax_Id=9606 Gene_Symbol=KRT4 keratin 4;>P19013 SWISS-PROT:P19013 Tax_Id=9606 Gene_Symbol=KRT4 keratin 4	3	47	44	26	28	8	4	4	28	22	25	5	34	4	4	3	4	21	4	3	30	3	4	3	4	4	5	4	41	15	11	4	5	15	12	4	7	4	3	6	18	29	17	3
sp|P20930|FILA_HUMAN;CON__P20930;P20930	sp|P20930|FILA_HUMAN;CON__P20930;P20930	37;37;37	37;37;37	37;37;37	>sp|P20930|FILA_HUMAN Filaggrin OS=Homo sapiens GN=FLG PE=1 SV=3;>P20930 SWISS-PROT:P20930 Tax_Id=9606 Gene_Symbol=FLG Filaggrin;>P20930 SWISS-PROT:P20930 Tax_Id=9606 Gene_Symbol=FLG Filaggrin	3	37	37	37	13	7	6	8	8	4	9	5	7	8	6	8	9	7	13	9	7	8	11	8	5	8	8	9	8	8	8	7	6	13	11	5	20	8	11	8	10	10	7	6
P34955;CON__P34955	P34955;CON__P34955	16;16	15;15	15;15	>P34955 SWISS-PROT:P34955 (Bos taurus) Alpha-1-antiproteinase precursor;>P34955 SWISS-PROT:P34955 (Bos taurus) Alpha-1-antiproteinase precursor	2	16	15	15	7	8	9	9	9	10	9	10	8	13	9	10	10	10	9	12	10	12	12	8	11	14	11	11	5	9	8	7	11	10	14	11	10	12	11	7	7	6	9	8
CON__P35908;P35908	CON__P35908;P35908	66;66	1;1	1;1	>P35908 SWISS-PROT:P35908 Tax_Id=9606 Gene_Symbol=KRT2 Keratin, type II cytoskeletal 2 epidermal;>P35908 SWISS-PROT:P35908 Tax_Id=9606 Gene_Symbol=KRT2 Keratin, type II cytoskeletal 2 epidermal	2	66	1	1	59	54	54	58	54	47	55	57	55	50	54	52	61	51	51	49	45	52	50	45	47	53	45	50	60	49	47	42	45	41	41	38	44	46	45	53	61	47	48	39
sp|P48668|K2C6C_HUMAN;CON__P48668;P48668	sp|P48668|K2C6C_HUMAN;CON__P48668;P48668	52;52;52	3;3;3	1;1;1	>sp|P48668|K2C6C_HUMAN Keratin, type II cytoskeletal 6C OS=Homo sapiens GN=KRT6C PE=1 SV=3;>P48668 SWISS-PROT:P48668 Tax_Id=9606 Gene_Symbol=KRT6C Keratin, type II cytoskeletal 6C;>P48668 SWISS-PROT:P48668 Tax_Id=9606 Gene_Symbol=KRT6C Keratin, type II cyt	3	52	3	1	49	38	40	43	40	36	40	40	41	39	39	40	44	36	40	41	37	29	35	26	40	41	39	39	48	42	33	25	28	35	34	31	38	25	27	39	39	38	36	30
sp|P78386|KRT85_HUMAN;CON__P78386;P78386	sp|P78386|KRT85_HUMAN;CON__P78386;P78386	45;45;45	43;43;43	15;15;15	>sp|P78386|KRT85_HUMAN Keratin, type II cuticular Hb5 OS=Homo sapiens GN=KRT85 PE=1 SV=1;>P78386 SWISS-PROT:P78386 Keratin, type II cuticular Hb5 (Hair keratin, type II Hb5) - Homo sapiens (Human).;>P78386 SWISS-PROT:P78386 Keratin, type II cuticular Hb5 (	3	45	43	15	17	23	6	28	13	3	11	6	5	3	5	8	29	8	6	21	3	2	24	3	3	2	3	1	34	16	4	3	4	3	2	1	1	1	2	2	8	8	1	2
CON__Q01546;Q01546	CON__Q01546;Q01546	36;36	21;21	1;1	>Q01546 SWISS-PROT:Q01546 Tax_Id=9606 Gene_Symbol=KRT76 Keratin, type II cytoskeletal 2 oral;>Q01546 SWISS-PROT:Q01546 Tax_Id=9606 Gene_Symbol=KRT76 Keratin, type II cytoskeletal 2 oral	2	36	21	1	27	14	15	22	15	11	15	15	23	11	13	12	14	12	12	12	10	12	12	11	12	13	13	13	31	13	10	10	10	11	10	10	11	13	11	13	14	29	16	10
sp|Q04695|K1C17_HUMAN;CON__Q04695;Q04695	sp|Q04695|K1C17_HUMAN;CON__Q04695;Q04695	44;44;44	22;22;22	6;6;6	>sp|Q04695|K1C17_HUMAN Keratin, type I cytoskeletal 17 OS=Homo sapiens GN=KRT17 PE=1 SV=2;>Q04695 SWISS-PROT:Q04695 Tax_Id=9606 Gene_Symbol=KRT17 Keratin, type I cytoskeletal 17;>Q04695 SWISS-PROT:Q04695 Tax_Id=9606 Gene_Symbol=KRT17 Keratin, type I cytosk	3	44	22	6	37	28	31	35	31	29	31	32	33	29	29	29	34	22	33	26	19	20	28	18	31	32	33	31	37	28	19	19	18	25	28	18	29	19	19	31	27	29	24	18
Q05B55;CON__Q05B55	Q05B55;CON__Q05B55	4;4	4;4	4;4	>Q05B55 TREMBL:Q05B55 (Bos taurus) Similar to Ig kappa chain C region;>Q05B55 TREMBL:Q05B55 (Bos taurus) Similar to Ig kappa chain C region	2	4	4	4	1	3	0	1	1	0	2	0	1	0	0	1	3	2	4	3	3	2	2	1	0	0	1	0	1	1	0	0	0	0	0	0	0	0	0	0	0	0	0	0
Q29443;CON__Q29443;Q0IIK2;CON__Q0IIK2	Q29443;CON__Q29443;Q0IIK2;CON__Q0IIK2	10;10;10;10	9;9;9;9	9;9;9;9	>Q29443 SWISS-PROT:Q29443 Serotransferrin - Bos taurus (Bovine).;>Q29443 SWISS-PROT:Q29443 Serotransferrin - Bos taurus (Bovine).;>Q0IIK2 TREMBL:Q0IIK2 (Bos taurus) Transferrin;>Q0IIK2 TREMBL:Q0IIK2 (Bos taurus) Transferrin	4	10	9	9	1	2	2	4	5	3	3	4	4	5	4	3	4	5	4	4	5	4	3	3	5	4	3	4	1	2	4	5	4	7	8	8	6	4	4	2	5	1	6	5
CON__Q0VBK2;Q0VBK2;sp|Q7KYR7|BT2A1_HUMAN;sp|A6NC98|CC88B_HUMAN	CON__Q0VBK2;Q0VBK2	7;7;1;1	1;1;0;0	1;1;0;0	>Q0VBK2 TREMBL:Q0VBK2;Q8C1M7 Tax_Id=10090 Gene_Symbol=Krt80 Keratin 80;>Q0VBK2 TREMBL:Q0VBK2;Q8C1M7 Tax_Id=10090 Gene_Symbol=Krt80 Keratin 80	4	7	1	1	5	5	3	5	4	1	4	3	4	3	5	4	5	2	3	3	1	3	2	2	2	3	1	3	6	2	3	2	1	4	3	0	3	1	2	5	4	3	4	3
sp|Q14525|KT33B_HUMAN;CON__Q14525;Q14525	sp|Q14525|KT33B_HUMAN;CON__Q14525;Q14525	25;25;25	12;12;12	7;7;7	>sp|Q14525|KT33B_HUMAN Keratin, type I cuticular Ha3-II OS=Homo sapiens GN=KRT33B PE=1 SV=3;>Q14525 SWISS-PROT:Q14525 Keratin, type I cuticular HA3-II (Hair keratin, type I HA3-II);>Q14525 SWISS-PROT:Q14525 Keratin, type I cuticular HA3-II (Hair keratin, t	3	25	12	7	14	12	4	19	15	5	8	8	5	3	5	5	21	6	3	18	6	2	21	1	3	2	2	1	16	7	3	3	3	2	2	3	3	1	2	2	5	8	1	1
sp|Q15323|K1H1_HUMAN;CON__Q9UE12;CON__Q15323;Q9UE12;Q15323	sp|Q15323|K1H1_HUMAN;CON__Q9UE12;CON__Q15323;Q9UE12;Q15323	26;26;26;26;26	23;23;23;23;23	3;3;3;3;3	>sp|Q15323|K1H1_HUMAN Keratin, type I cuticular Ha1 OS=Homo sapiens GN=KRT31 PE=1 SV=3;>Q9UE12 TREMBL:Q9UE12 Type I hair keratin 1 - Homo sapiens (Human).;>Q15323 SWISS-PROT:Q15323 Keratin, type I cuticular HA1 (Hair keratin, type I HA1);>Q9UE12 TREMBL:Q9U	5	26	23	3	18	14	5	21	15	5	10	14	7	4	5	8	22	8	4	16	6	2	21	1	3	2	2	1	21	9	5	4	3	2	2	3	3	1	2	1	6	7	1	1
Q1RMK2;CON__Q1RMK2;ENSEMBL:ENSBTAP00000011227;CON__ENSEMBL:ENSBTAP00000011227;ENSEMBL:ENSBTAP00000033053;CON__ENSEMBL:ENSBTAP00000033053	Q1RMK2;CON__Q1RMK2	23;23;1;1;1;1	23;23;1;1;1;1	23;23;1;1;1;1	>Q1RMK2 TREMBL:Q1RMK2 (Bos taurus) IGHM protein;>Q1RMK2 TREMBL:Q1RMK2 (Bos taurus) IGHM protein	6	23	23	23	20	18	10	12	14	11	12	12	17	16	12	14	21	19	23	23	23	19	17	13	7	8	5	8	7	7	8	5	8	3	4	3	2	5	2	4	6	0	3	4
Q1RMN8;CON__Q1RMN8	Q1RMN8;CON__Q1RMN8	5;5	5;5	5;5	>Q1RMN8 TREMBL:Q1RMN8 (Bos taurus) Similar to Immunoglobulin lambda-like polypeptide 1;>Q1RMN8 TREMBL:Q1RMN8 (Bos taurus) Similar to Immunoglobulin lambda-like polypeptide 1	2	5	5	5	3	3	2	3	3	2	3	3	3	3	3	3	5	4	5	5	5	3	3	2	1	2	2	2	1	1	1	2	2	1	1	1	1	2	1	0	1	1	1	1
sp|Q2M2I5|K1C24_HUMAN;CON__Q2M2I5;Q2M2I5	sp|Q2M2I5|K1C24_HUMAN;CON__Q2M2I5;Q2M2I5	5;5;5	2;2;2	2;2;2	>sp|Q2M2I5|K1C24_HUMAN Keratin, type I cytoskeletal 24 OS=Homo sapiens GN=KRT24 PE=1 SV=1;>Q2M2I5 SWISS-PROT:Q2M2I5 Tax_Id=9606 Gene_Symbol=KRT24 Keratin, type I cytoskeletal 24;>Q2M2I5 SWISS-PROT:Q2M2I5 Tax_Id=9606 Gene_Symbol=KRT24 Keratin, type I cytosk	3	5	2	2	3	2	2	2	2	2	2	2	2	2	2	2	2	2	2	2	2	2	2	2	2	2	2	2	3	2	2	2	2	2	2	2	2	2	2	2	3	4	2	2
sp|Q86Y46|K2C73_HUMAN;CON__Q32MB2;Q32MB2	sp|Q86Y46|K2C73_HUMAN;CON__Q32MB2;Q32MB2	13;13;13	4;4;4	1;1;1	>sp|Q86Y46|K2C73_HUMAN Keratin, type II cytoskeletal 73 OS=Homo sapiens GN=KRT73 PE=1 SV=1;>Q32MB2 TREMBL:Q32MB2;Q86Y46 Tax_Id=9606 Gene_Symbol=KRT73 Keratin-73;>Q32MB2 TREMBL:Q32MB2;Q86Y46 Tax_Id=9606 Gene_Symbol=KRT73 Keratin-73	3	13	4	1	11	10	8	7	12	8	9	7	11	5	6	7	6	8	7	7	9	5	6	6	4	8	7	5	11	10	5	3	5	6	8	6	6	4	4	4	7	8	6	4
Q3MHN5;CON__Q3MHN5;ENSEMBL:ENSBTAP00000018229;CON__ENSEMBL:ENSBTAP00000018229;sp|P02774|VTDB_HUMAN	Q3MHN5;CON__Q3MHN5;ENSEMBL:ENSBTAP00000018229;CON__ENSEMBL:ENSBTAP00000018229	6;6;4;4;1	6;6;4;4;1	6;6;4;4;1	>Q3MHN5 SWISS-PROT:Q3MHN5 (Bos taurus) Vitamin D-binding protein precursor;>Q3MHN5 SWISS-PROT:Q3MHN5 (Bos taurus) Vitamin D-binding protein precursor;>ENSEMBL:ENSBTAP00000018229 (Bos taurus) 54 kDa protein;>ENSEMBL:ENSBTAP00000018229 (Bos taurus) 54 kDa pr	5	6	6	6	2	2	0	1	1	0	1	0	0	0	0	0	1	0	1	1	1	1	0	0	1	1	0	1	0	1	0	1	0	0	1	3	1	0	0	0	1	0	0	1
Q3SX09;CON__Q3SX09	Q3SX09;CON__Q3SX09	4;4	2;2	2;2	>Q3SX09 TREMBL:Q3SX09 (Bos taurus) similar to HBG protein;>Q3SX09 TREMBL:Q3SX09 (Bos taurus) similar to HBG protein	2	4	2	2	0	0	0	1	1	1	0	0	1	0	1	0	1	0	1	1	1	1	1	2	0	1	1	1	2	2	1	1	1	1	3	3	0	1	1	0	1	1	0	0
Q3SZ57;CON__Q3SZ57;sp|P02771|FETA_HUMAN	Q3SZ57;CON__Q3SZ57;sp|P02771|FETA_HUMAN	2;2;1	2;2;1	2;2;1	>Q3SZ57 SWISS-PROT:Q3SZ57 (Bos taurus) Alpha-fetoprotein precursor;>Q3SZ57 SWISS-PROT:Q3SZ57 (Bos taurus) Alpha-fetoprotein precursor;>sp|P02771|FETA_HUMAN Alpha-fetoprotein OS=Homo sapiens GN=AFP PE=1 SV=1	3	2	2	2	0	0	0	0	0	0	0	0	0	0	0	0	0	0	0	0	0	0	0	0	0	0	0	0	0	0	0	0	0	1	1	2	1	0	0	0	0	0	1	0
CON__Q3TTY5;Q3TTY5	CON__Q3TTY5;Q3TTY5	15;15	1;1	1;1	>Q3TTY5 SWISS-PROT:Q3TTY5 Tax_Id=10090 Gene_Symbol=Krt2 Keratin, type II cytoskeletal 2 epidermal;>Q3TTY5 SWISS-PROT:Q3TTY5 Tax_Id=10090 Gene_Symbol=Krt2 Keratin, type II cytoskeletal 2 epidermal	2	15	1	1	15	11	13	14	13	12	12	14	13	12	13	14	14	11	13	12	10	11	12	11	11	13	11	12	14	12	10	8	9	10	10	9	10	10	9	11	13	10	11	10
Q3Y5Z3;CON__Q3Y5Z3	Q3Y5Z3;CON__Q3Y5Z3	2;2	2;2	2;2	>Q3Y5Z3 SWISS-PROT:Q3Y5Z3 (Bos taurus) Adiponectin precursor;>Q3Y5Z3 SWISS-PROT:Q3Y5Z3 (Bos taurus) Adiponectin precursor	2	2	2	2	0	0	0	0	0	0	0	0	0	0	0	0	0	0	0	0	0	0	0	0	0	2	2	0	0	0	0	0	0	0	0	0	0	0	0	0	0	0	0	0
Q58D62;CON__Q58D62	Q58D62;CON__Q58D62	2;2	2;2	2;2	>Q58D62 SWISS-PROT:Q58D62 (Bos taurus) Fetuin-B precursor;>Q58D62 SWISS-PROT:Q58D62 (Bos taurus) Fetuin-B precursor	2	2	2	2	0	0	0	1	1	0	1	1	0	0	0	0	1	0	1	0	0	1	0	0	0	1	0	0	0	0	0	0	0	2	2	2	1	0	0	0	0	0	0	0
sp|Q5D862|FILA2_HUMAN;CON__Q5D862;Q5D862	sp|Q5D862|FILA2_HUMAN;CON__Q5D862;Q5D862	27;27;27	27;27;27	27;27;27	>sp|Q5D862|FILA2_HUMAN Filaggrin-2 OS=Homo sapiens GN=FLG2 PE=1 SV=1;>Q5D862 SWISS-PROT:Q5D862 Tax_Id=9606 Gene_Symbol=FLG2 Filaggrin-2;>Q5D862 SWISS-PROT:Q5D862 Tax_Id=9606 Gene_Symbol=FLG2 Filaggrin-2	3	27	27	27	17	15	12	17	12	10	15	12	16	9	14	14	16	9	15	12	12	9	13	9	13	11	9	10	16	9	9	9	9	12	12	6	15	9	8	10	16	11	12	9
sp|Q5XKE5|K2C79_HUMAN;CON__Q5XKE5;Q5XKE5	sp|Q5XKE5|K2C79_HUMAN;CON__Q5XKE5;Q5XKE5	20;20;20	6;6;6	3;3;3	>sp|Q5XKE5|K2C79_HUMAN Keratin, type II cytoskeletal 79 OS=Homo sapiens GN=KRT79 PE=1 SV=2;>Q5XKE5 SWISS-PROT:Q5XKE5 Tax_Id=9606 Gene_Symbol=KRT79 Keratin, type II cytoskeletal 79;>Q5XKE5 SWISS-PROT:Q5XKE5 Tax_Id=9606 Gene_Symbol=KRT79 Keratin, type II cyt	3	20	6	3	15	11	13	12	13	11	13	12	13	10	12	11	14	10	11	10	11	10	11	11	11	13	11	12	15	13	9	10	10	8	9	9	10	9	10	11	11	12	10	9
Q61726;CON__Q61726	Q61726;CON__Q61726	31;31	6;6	5;5	>Q61726 TREMBL:Q61726 Tax_Id=10090 Gene_Symbol=5430421N21Rik Keratin type II;>Q61726 TREMBL:Q61726 Tax_Id=10090 Gene_Symbol=5430421N21Rik Keratin type II	2	31	6	5	10	19	2	14	7	1	8	5	5	3	5	4	15	6	5	9	2	2	11	2	2	2	2	1	29	10	2	1	1	1	1	1	1	1	1	1	7	6	1	2
Q61782;CON__Q61782	Q61782;CON__Q61782	8;8	1;1	1;1	>Q61782 TREMBL:Q61782 Tax_Id=10090 Gene_Symbol=Krt14 Type I epidermal keratin (Fragment);>Q61782 TREMBL:Q61782 Tax_Id=10090 Gene_Symbol=Krt14 Type I epidermal keratin (Fragment)	2	8	1	1	7	5	4	6	3	3	5	6	5	3	3	4	5	3	4	3	3	3	3	3	6	7	7	7	6	4	3	3	3	3	4	3	6	3	3	7	6	5	4	3
sp|Q6A163|K1C39_HUMAN;CON__Q6IFU6;Q6IFU6	sp|Q6A163|K1C39_HUMAN;CON__Q6IFU6;Q6IFU6	4;4;4	3;3;3	2;2;2	>sp|Q6A163|K1C39_HUMAN Keratin, type I cytoskeletal 39 OS=Homo sapiens GN=KRT39 PE=1 SV=2;>Q6IFU6 TREMBL:Q6IFU6 Type I hair keratin KA35 - Homo sapiens (Human).;>Q6IFU6 TREMBL:Q6IFU6 Type I hair keratin KA35 - Homo sapiens (Human).	3	4	3	2	0	1	0	0	0	0	0	0	0	0	0	0	1	0	1	0	0	0	2	1	0	0	0	0	4	1	1	1	1	1	0	1	0	0	1	0	1	1	0	0
sp|Q6KB66|K2C80_HUMAN;Q6KB66-1;CON__Q6KB66-1	sp|Q6KB66|K2C80_HUMAN;Q6KB66-1;CON__Q6KB66-1	20;20;20	19;19;19	13;13;13	>sp|Q6KB66|K2C80_HUMAN Keratin, type II cytoskeletal 80 OS=Homo sapiens GN=KRT80 PE=1 SV=2;>Q6KB66-1 SWISS-PROT:Q6KB66-1 Tax_Id=9606 Gene_Symbol=KRT80 Isoform 1 of Keratin, type II cytoskeletal 80;>Q6KB66-1 SWISS-PROT:Q6KB66-1 Tax_Id=9606 Gene_Symbol=KRT80	3	20	19	13	17	15	12	17	13	8	16	11	13	7	15	12	14	7	13	11	5	9	10	7	7	11	5	7	15	8	5	3	4	9	9	1	10	2	3	14	11	13	9	6
sp|P78385|KRT83_HUMAN;CON__Q6NT21;Q6NT21;CON__P78385;P78385	sp|P78385|KRT83_HUMAN;CON__Q6NT21;Q6NT21;CON__P78385;P78385	38;38;38;36;36	3;3;3;2;2	1;1;1;0;0	>sp|P78385|KRT83_HUMAN Keratin, type II cuticular Hb3 OS=Homo sapiens GN=KRT83 PE=1 SV=2;>Q6NT21 TREMBL:Q6NT21 Keratin, hair, basic, 3 - Homo sapiens (Human).;>Q6NT21 TREMBL:Q6NT21 Keratin, hair, basic, 3 - Homo sapiens (Human).;>P78385 SWISS-PROT:P78385 K	5	38	3	1	21	26	5	25	17	4	14	9	8	3	9	8	27	11	8	21	4	2	23	2	4	3	4	2	33	16	3	2	3	3	2	2	2	2	2	3	9	10	2	2
sp|Q7Z3Y8|K1C27_HUMAN;CON__Q7Z3Y8;Q7Z3Y8;sp|Q7Z3Z0|K1C25_HUMAN;CON__Q7Z3Z0;Q7Z3Z0	sp|Q7Z3Y8|K1C27_HUMAN;CON__Q7Z3Y8;Q7Z3Y8;sp|Q7Z3Z0|K1C25_HUMAN;CON__Q7Z3Z0;Q7Z3Z0	4;4;4;2;2;2	2;2;2;0;0;0	2;2;2;0;0;0	>sp|Q7Z3Y8|K1C27_HUMAN Keratin, type I cytoskeletal 27 OS=Homo sapiens GN=KRT27 PE=1 SV=2;>Q7Z3Y8 SWISS-PROT:Q7Z3Y8 Tax_Id=9606 Gene_Symbol=KRT27 Keratin, type I cytoskeletal 27;>Q7Z3Y8 SWISS-PROT:Q7Z3Y8 Tax_Id=9606 Gene_Symbol=KRT27 Keratin, type I cytosk	6	4	2	2	2	2	2	2	3	2	2	2	2	2	2	2	2	2	2	2	2	2	2	2	2	2	2	2	2	2	2	2	2	2	2	2	2	2	2	2	2	3	2	2
sp|Q7Z794|K2C1B_HUMAN;CON__Q7Z794;Q7Z794	sp|Q7Z794|K2C1B_HUMAN;CON__Q7Z794;Q7Z794	29;29;29	23;23;23	18;18;18	>sp|Q7Z794|K2C1B_HUMAN Keratin, type II cytoskeletal 1b OS=Homo sapiens GN=KRT77 PE=2 SV=3;>Q7Z794 SWISS-PROT:Q7Z794 Tax_Id=9606 Gene_Symbol=KRT77 Keratin 77;>Q7Z794 SWISS-PROT:Q7Z794 Tax_Id=9606 Gene_Symbol=KRT77 Keratin 77	3	29	23	18	29	20	20	24	26	17	22	21	22	17	22	16	24	13	23	21	17	12	24	18	14	16	9	12	23	20	19	13	7	17	13	5	13	10	6	17	16	14	17	13
sp|Q86YZ3|HORN_HUMAN;CON__Q86YZ3;Q86YZ3	sp|Q86YZ3|HORN_HUMAN;CON__Q86YZ3;Q86YZ3	26;26;26	26;26;26	26;26;26	>sp|Q86YZ3|HORN_HUMAN Hornerin OS=Homo sapiens GN=HRNR PE=1 SV=2;>Q86YZ3 SWISS-PROT:Q86YZ3 Tax_Id=9606 Gene_Symbol=HRNR Hornerin;>Q86YZ3 SWISS-PROT:Q86YZ3 Tax_Id=9606 Gene_Symbol=HRNR Hornerin	3	26	26	26	16	14	12	16	13	13	16	14	13	12	17	17	17	16	15	17	14	13	15	13	14	13	13	14	23	16	14	13	14	13	14	13	13	13	11	17	23	15	15	12
CON__Q8BGZ7;Q8BGZ7	CON__Q8BGZ7;Q8BGZ7	21;21	1;1	1;1	>Q8BGZ7 TREMBL:Q8BGZ7;Q99MH7 Tax_Id=10090 Gene_Symbol=Krt75 10 days neonate skin cDNA, RIKEN full-length enriched library, clone:4732475I03 product:CYTOKERATIN homolog;>Q8BGZ7 TREMBL:Q8BGZ7;Q99MH7 Tax_Id=10090 Gene_Symbol=Krt75 10 days neonate skin cDNA, R	2	21	1	1	16	14	15	15	15	14	14	15	15	13	14	14	15	13	14	14	12	11	14	11	13	15	13	14	18	14	12	13	11	14	12	11	13	9	10	13	15	12	11	10
sp|Q8N1A0|KT222_HUMAN;CON__Q8N1A0;Q8N1A0	sp|Q8N1A0|KT222_HUMAN;CON__Q8N1A0;Q8N1A0	2;2;2	1;1;1	1;1;1	>sp|Q8N1A0|KT222_HUMAN Keratin-like protein KRT222 OS=Homo sapiens GN=KRT222 PE=2 SV=1;>Q8N1A0 TREMBL:Q8N1A0 Tax_Id=9606 Gene_Symbol=KRT222P truncated type I keratin KA21;>Q8N1A0 TREMBL:Q8N1A0 Tax_Id=9606 Gene_Symbol=KRT222P truncated type I keratin KA21	3	2	1	1	2	1	1	1	1	1	1	1	1	1	1	1	1	1	1	2	1	1	1	1	1	1	1	1	1	1	1	1	1	1	1	1	1	1	1	1	1	1	1	1
CON__Q92764;sp|Q92764|KRT35_HUMAN;Q92764	CON__Q92764;sp|Q92764|KRT35_HUMAN;Q92764	17;17;17	9;9;9	2;2;2	>Q92764 SWISS-PROT:Q92764 Keratin, type I cuticular HA5 (Hair keratin, type I HA5);>sp|Q92764|KRT35_HUMAN Keratin, type I cuticular Ha5 OS=Homo sapiens GN=KRT35 PE=2 SV=5;>Q92764 SWISS-PROT:Q92764 Keratin, type I cuticular HA5 (Hair keratin, type I HA5)	3	17	9	2	5	11	1	5	2	2	2	2	1	1	1	2	7	1	1	4	2	1	7	1	1	1	1	1	17	6	3	2	1	1	1	1	2	1	1	1	1	1	1	2
sp|Q99456|K1C12_HUMAN;CON__Q99456;Q99456	sp|Q99456|K1C12_HUMAN;CON__Q99456;Q99456	6;6;6	1;1;1	1;1;1	>sp|Q99456|K1C12_HUMAN Keratin, type I cytoskeletal 12 OS=Homo sapiens GN=KRT12 PE=1 SV=1;>Q99456 SWISS-PROT:Q99456 Tax_Id=9606 Gene_Symbol=KRT12 Keratin, type I cytoskeletal 12;>Q99456 SWISS-PROT:Q99456 Tax_Id=9606 Gene_Symbol=KRT12 Keratin, type I cytosk	3	6	1	1	3	4	2	2	4	2	3	2	4	2	3	2	2	3	2	2	3	3	2	2	2	2	2	2	5	3	2	2	1	3	2	1	2	1	1	2	2	3	3	2
CON__Q99PS0;Q99PS0	CON__Q99PS0;Q99PS0	3;3	1;1	1;1	>Q99PS0 SWISS-PROT:Q99PS0 Tax_Id=10090 Gene_Symbol=Krt23 Keratin, type I cytoskeletal 23;>Q99PS0 SWISS-PROT:Q99PS0 Tax_Id=10090 Gene_Symbol=Krt23 Keratin, type I cytoskeletal 23	2	3	1	1	3	0	2	2	2	2	0	0	2	1	1	0	2	1	1	1	0	1	0	0	1	0	1	2	2	1	1	0	0	1	2	0	1	0	1	2	2	2	1	1
sp|Q9BYR2|KRA45_HUMAN;sp|Q9BQ66|KR412_HUMAN;sp|Q9BYQ5|KRA46_HUMAN;CON__Q9BYQ5;sp|Q9BYR0|KRA47_HUMAN;Q9BYQ5;sp|Q9BYQ9|KRA48_HUMAN;sp|Q9BYQ6|KR411_HUMAN;sp|Q9BYQ8|KRA49_HUMAN;CON__Q9BYQ8;Q9BYQ8	sp|Q9BYR2|KRA45_HUMAN;sp|Q9BQ66|KR412_HUMAN;sp|Q9BYQ5|KRA46_HUMAN;CON__Q9BYQ5;sp|Q9BYR0|KRA47_HUMAN;Q9BYQ5;sp|Q9BYQ9|KRA48_HUMAN;sp|Q9BYQ6|KR411_HUMAN;sp|Q9BYQ8|KRA49_HUMAN;CON__Q9BYQ8;Q9BYQ8	2;2;2;2;2;2;1;1;1;1;1	2;2;2;2;2;2;1;1;1;1;1	2;2;2;2;2;2;1;1;1;1;1	>sp|Q9BYR2|KRA45_HUMAN Keratin-associated protein 4-5 OS=Homo sapiens GN=KRTAP4-5 PE=2 SV=4;>sp|Q9BQ66|KR412_HUMAN Keratin-associated protein 4-12 OS=Homo sapiens GN=KRTAP4-12 PE=1 SV=1;>sp|Q9BYQ5|KRA46_HUMAN Keratin-associated protein 4-6 OS=Homo sapiens	11	2	2	2	0	0	0	0	0	0	0	0	0	0	0	0	0	0	0	0	0	0	0	0	0	0	0	0	2	0	0	0	0	0	0	0	0	0	0	0	0	0	0	0
sp|Q9BYT5|KRA22_HUMAN;sp|Q9BYU5|KRA21_HUMAN;sp|Q9BYR9|KRA24_HUMAN;sp|P0C7H8|KRA23_HUMAN;CON__Q9BYR9;Q9BYR9	sp|Q9BYT5|KRA22_HUMAN;sp|Q9BYU5|KRA21_HUMAN;sp|Q9BYR9|KRA24_HUMAN;sp|P0C7H8|KRA23_HUMAN;CON__Q9BYR9;Q9BYR9	4;4;4;4;4;4	4;4;4;4;4;4	4;4;4;4;4;4	>sp|Q9BYT5|KRA22_HUMAN Keratin-associated protein 2-2 OS=Homo sapiens GN=KRTAP2-2 PE=2 SV=3;>sp|Q9BYU5|KRA21_HUMAN Keratin-associated protein 2-1 OS=Homo sapiens GN=KRTAP2-1 PE=2 SV=2;>sp|Q9BYR9|KRA24_HUMAN Keratin-associated protein 2-4 OS=Homo sapiens GN	6	4	4	4	0	2	0	0	0	0	0	0	0	0	0	0	0	0	0	0	0	0	0	0	0	0	0	0	3	1	0	0	0	0	0	0	0	0	0	0	0	0	0	0
sp|Q9C075|K1C23_HUMAN;CON__Q9C075;Q9C075	sp|Q9C075|K1C23_HUMAN;CON__Q9C075;Q9C075	13;13;13	10;10;10	9;9;9	>sp|Q9C075|K1C23_HUMAN Keratin, type I cytoskeletal 23 OS=Homo sapiens GN=KRT23 PE=1 SV=2;>Q9C075 SWISS-PROT:Q9C075 Tax_Id=9606 Gene_Symbol=KRT23 Keratin, type I cytoskeletal 23;>Q9C075 SWISS-PROT:Q9C075 Tax_Id=9606 Gene_Symbol=KRT23 Keratin, type I cytosk	3	13	10	9	7	3	4	4	4	4	3	2	4	2	4	4	6	2	4	2	1	1	3	0	2	0	1	1	7	1	2	0	3	0	1	1	1	0	1	3	2	7	3	0
CON__Q9NSB2;Q9NSB2;sp|Q9NSB2|KRT84_HUMAN;CON__Q6ISB0;Q6ISB0	CON__Q9NSB2;Q9NSB2;sp|Q9NSB2|KRT84_HUMAN;CON__Q6ISB0;Q6ISB0	31;31;30;30;30	21;21;20;20;20	21;21;20;20;20	>Q9NSB2 SWISS-PROT:Q9NSB2 Keratin, type II cuticular Hb4 (Hair keratin, type II Hb4) - Homo sapiens (Human).;>Q9NSB2 SWISS-PROT:Q9NSB2 Keratin, type II cuticular Hb4 (Hair keratin, type II Hb4) - Homo sapiens (Human).;>sp|Q9NSB2|KRT84_HUMAN Keratin, type I	5	31	21	21	21	9	6	6	8	4	7	25	6	3	6	6	20	6	5	7	4	4	5	4	4	4	4	5	12	5	4	4	4	4	4	3	3	4	3	5	5	4	3	3
sp|Q9NSB4|KRT82_HUMAN;CON__Q9NSB4;Q9NSB4	sp|Q9NSB4|KRT82_HUMAN;CON__Q9NSB4;Q9NSB4	10;10;10	4;4;4	4;4;4	>sp|Q9NSB4|KRT82_HUMAN Keratin, type II cuticular Hb2 OS=Homo sapiens GN=KRT82 PE=3 SV=3;>Q9NSB4 SWISS-PROT:Q9NSB4 Keratin, type II cuticular Hb2 (Hair keratin, type II Hb2) - Homo sapiens (Human).;>Q9NSB4 SWISS-PROT:Q9NSB4 Keratin, type II cuticular Hb2 (	3	10	4	4	3	7	1	4	2	1	4	2	1	0	2	2	4	2	2	2	1	0	2	0	1	0	1	0	10	2	2	1	1	1	1	0	0	0	0	1	1	0	0	0
Q9TRI1;CON__Q9TRI1;sp|P19823|ITIH2_HUMAN	Q9TRI1;CON__Q9TRI1;sp|P19823|ITIH2_HUMAN	2;2;1	2;2;1	2;2;1	>Q9TRI1 TREMBL:Q9TRI1 (Bos taurus) similar to inter-alpha-trypsin inhibitor heavy chain2;>Q9TRI1 TREMBL:Q9TRI1 (Bos taurus) similar to inter-alpha-trypsin inhibitor heavy chain2;>sp|P19823|ITIH2_HUMAN Inter-alpha-trypsin inhibitor heavy chain H2 OS=Homo sa	3	2	2	2	0	0	0	0	0	0	0	0	0	0	0	0	0	0	0	0	0	0	0	0	0	0	0	0	0	0	0	0	0	0	1	2	0	0	0	0	0	0	0	2
Q9TTE1;CON__Q9TTE1;CON__A2I7N1;A2I7N1;CON__A2I7N0;A2I7N0	Q9TTE1;CON__Q9TTE1;CON__A2I7N1;A2I7N1;CON__A2I7N0;A2I7N0	4;4;3;3;2;2	4;4;3;3;2;2	3;3;2;2;2;2	>Q9TTE1 SWISS-PROT:Q9TTE1 (Bos taurus) Endopin-1 precursor;>Q9TTE1 SWISS-PROT:Q9TTE1 (Bos taurus) Endopin-1 precursor;>A2I7N1 TREMBL:A2I7N1 (Bos taurus) SERPINA3-5;>A2I7N1 TREMBL:A2I7N1 (Bos taurus) SERPINA3-5;>A2I7N0 TREMBL:A2I7N0;Q28922;Q3ZEJ6 (Bos tauru	6	4	4	3	1	1	1	1	1	1	1	1	3	1	1	1	1	1	1	2	1	1	1	1	1	2	1	1	1	1	1	1	1	0	1	2	1	2	1	1	1	0	1	0
REFSEQ:XP_986630;CON__REFSEQ:XP_986630	REFSEQ:XP_986630;CON__REFSEQ:XP_986630	15;15	3;3	3;3	>REFSEQ:XP_986630 Tax_Id=10090 Gene_Symbol=Krt33b keratin complex 1, acidic, gene 3;>REFSEQ:XP_986630 Tax_Id=10090 Gene_Symbol=Krt33b keratin complex 1, acidic, gene 3	2	15	3	3	8	11	3	8	8	1	8	9	4	2	3	4	10	4	3	8	3	2	8	1	2	1	2	1	15	7	4	3	2	2	1	1	1	1	1	1	3	4	1	1
Streptavidin;CON__Streptavidin;sp|Streptactin|Streptactin	Streptavidin;CON__Streptavidin;sp|Streptactin|Streptactin	5;5;5	5;5;5	5;5;5	>Streptavidin (S.avidinii);>Streptavidin (S.avidinii);>sp|Streptactin|Streptactin IBA	3	5	5	5	5	5	5	5	5	4	5	5	5	5	2	4	5	5	5	5	4	5	5	5	5	5	4	5	4	4	5	5	5	5	5	4	5	5	5	4	4	3	5	4
sp|P63261|ACTG_HUMAN;sp|P60709|ACTB_HUMAN;P60712;sp|Q562R1|ACTBL_HUMAN;sp|A5A3E0|POTEF_HUMAN	sp|P63261|ACTG_HUMAN;sp|P60709|ACTB_HUMAN;P60712	24;24;24;8;8	24;24;24;8;8	5;5;5;0;0	>sp|P63261|ACTG_HUMAN Actin, cytoplasmic 2 OS=Homo sapiens GN=ACTG1 PE=1 SV=1;>sp|P60709|ACTB_HUMAN Actin, cytoplasmic 1 OS=Homo sapiens GN=ACTB PE=1 SV=1;>P60712 SWISS-PROT:P60712 (Bos taurus) Actin, cytoplasmic 1	5	24	24	5	17	16	14	15	15	18	17	19	17	18	19	19	18	18	18	20	17	20	19	17	17	19	18	19	16	16	17	19	19	18	18	17	18	16	15	14	17	16	17	14
REV__sp|Q8WZ42|TITIN_HUMAN	REV__sp|Q8WZ42|TITIN_HUMAN	5	5	5	>sp|Q8WZ42|TITIN_HUMAN Titin OS=Homo sapiens GN=TTN PE=1 SV=4	1	5	5	5	3	3	1	2	2	1	2	1	2	1	1	2	1	2	1	1	1	2	1	0	0	0	1	0	4	3	1	0	1	1	0	0	0	0	0	0	2	0	1	1
REV__sp|Q92614|MY18A_HUMAN	REV__sp|Q92614|MY18A_HUMAN	2	2	2	>sp|Q92614|MY18A_HUMAN Unconventional myosin-XVIIIa OS=Homo sapiens GN=MYO18A PE=1 SV=3	1	2	2	2	1	1	0	0	0	0	0	0	0	0	0	0	1	0	1	1	1	1	1	1	1	1	1	1	1	1	0	1	0	1	1	1	1	0	0	1	0	1	1	1
REV__sp|Q9P2D7|DYH1_HUMAN	REV__sp|Q9P2D7|DYH1_HUMAN	2	2	2	>sp|Q9P2D7|DYH1_HUMAN Dynein heavy chain 1, axonemal OS=Homo sapiens GN=DNAH1 PE=2 SV=4	1	2	2	2	2	2	2	2	1	2	1	1	1	1	1	1	1	1	1	1	1	1	1	1	1	1	1	1	2	1	1	1	1	1	1	1	1	1	1	1	2	2	1	2
REV__sp|Q9Y4C1|KDM3A_HUMAN	REV__sp|Q9Y4C1|KDM3A_HUMAN	2	2	2	>sp|Q9Y4C1|KDM3A_HUMAN Lysine-specific demethylase 3A OS=Homo sapiens GN=KDM3A PE=1 SV=4	1	2	2	2	0	2	1	1	1	1	1	1	1	0	1	1	0	0	1	0	1	0	0	1	0	0	0	0	1	0	0	0	0	0	0	0	0	0	0	0	0	0	0	0
sp|A6NCN2|KR87P_HUMAN	sp|A6NCN2|KR87P_HUMAN	24	4	4	>sp|A6NCN2|KR87P_HUMAN Putative keratin-87 protein OS=Homo sapiens GN=KRT87P PE=5 SV=4	1	24	4	4	15	15	2	17	11	2	9	4	4	1	5	5	18	7	4	14	0	0	14	0	0	0	0	0	20	11	0	0	0	1	0	0	0	1	1	1	6	7	0	1
sp|A6NKD9|CC85C_HUMAN	sp|A6NKD9|CC85C_HUMAN	18	18	18	>sp|A6NKD9|CC85C_HUMAN Coiled-coil domain-containing protein 85C OS=Homo sapiens GN=CCDC85C PE=1 SV=1	1	18	18	18	4	3	0	3	1	1	2	0	1	1	1	2	9	6	10	11	11	14	14	13	11	16	16	17	14	16	16	14	15	7	9	9	9	12	13	10	6	4	7	6
sp|A8K2U0|A2ML1_HUMAN	sp|A8K2U0|A2ML1_HUMAN	17	17	17	>sp|A8K2U0|A2ML1_HUMAN Alpha-2-macroglobulin-like protein 1 OS=Homo sapiens GN=A2ML1 PE=1 SV=3	1	17	17	17	6	1	0	3	2	0	3	0	4	0	2	0	3	2	2	0	1	0	1	0	0	1	0	0	2	0	0	0	0	1	0	0	4	0	0	0	1	4	0	0
sp|B2RPK0|HGB1A_HUMAN;sp|P09429|HMGB1_HUMAN	sp|B2RPK0|HGB1A_HUMAN;sp|P09429|HMGB1_HUMAN	2;2	2;2	2;2	>sp|B2RPK0|HGB1A_HUMAN Putative high mobility group protein B1-like 1 OS=Homo sapiens GN=HMGB1P1 PE=5 SV=1;>sp|P09429|HMGB1_HUMAN High mobility group protein B1 OS=Homo sapiens GN=HMGB1 PE=1 SV=3	2	2	2	2	2	2	1	1	1	2	1	1	1	1	1	1	1	1	1	2	1	1	1	1	1	2	1	2	1	2	2	2	2	1	1	0	1	1	1	1	1	0	1	0
sp|B9A064|IGLL5_HUMAN	sp|B9A064|IGLL5_HUMAN	2	1	1	>sp|B9A064|IGLL5_HUMAN Immunoglobulin lambda-like polypeptide 5 OS=Homo sapiens GN=IGLL5 PE=2 SV=2	1	2	1	1	1	1	0	1	1	0	1	0	1	0	1	0	1	1	1	1	1	1	1	1	1	1	0	0	1	1	0	0	0	1	0	0	0	0	0	0	1	0	0	0
sp|C9JLW8|F195B_HUMAN	sp|C9JLW8|F195B_HUMAN	4	4	4	>sp|C9JLW8|F195B_HUMAN Protein FAM195B OS=Homo sapiens GN=FAM195B PE=1 SV=1	1	4	4	4	0	0	0	0	0	0	0	0	0	0	0	0	0	0	0	0	0	0	1	0	0	0	1	1	0	1	3	2	3	0	0	0	0	0	0	1	0	0	0	0
sp|C9JRZ8|AK1BF_HUMAN;sp|P15121|ALDR_HUMAN	sp|C9JRZ8|AK1BF_HUMAN;sp|P15121|ALDR_HUMAN	2;1	1;1	1;1	>sp|C9JRZ8|AK1BF_HUMAN Aldo-keto reductase family 1 member B15 OS=Homo sapiens GN=AKR1B15 PE=1 SV=2;>sp|P15121|ALDR_HUMAN Aldose reductase OS=Homo sapiens GN=AKR1B1 PE=1 SV=3	2	2	1	1	0	0	0	1	1	0	0	0	0	0	0	0	0	0	0	0	0	0	0	0	0	0	0	0	0	0	0	0	0	1	1	1	0	0	0	0	0	0	0	0
sp|Q13765|NACA_HUMAN;sp|E9PAV3|NACAM_HUMAN	sp|Q13765|NACA_HUMAN;sp|E9PAV3|NACAM_HUMAN	3;3	3;3	3;3	>sp|Q13765|NACA_HUMAN Nascent polypeptide-associated complex subunit alpha OS=Homo sapiens GN=NACA PE=1 SV=1;>sp|E9PAV3|NACAM_HUMAN Nascent polypeptide-associated complex subunit alpha, muscle-specific form OS=Homo sapiens GN=NACA PE=1 SV=1	2	3	3	3	2	1	2	3	2	2	2	3	3	3	3	1	3	1	3	3	2	1	3	2	2	2	2	2	1	0	1	1	2	3	3	2	3	3	2	3	2	1	2	2
sp|O00148|DX39A_HUMAN	sp|O00148|DX39A_HUMAN	8	1	1	>sp|O00148|DX39A_HUMAN ATP-dependent RNA helicase DDX39A OS=Homo sapiens GN=DDX39A PE=1 SV=2	1	8	1	1	5	4	3	5	4	5	5	4	4	5	4	3	3	5	4	4	4	4	5	3	2	6	3	3	2	2	2	4	6	7	4	3	4	5	2	3	2	1	1	6
sp|O00151|PDLI1_HUMAN	sp|O00151|PDLI1_HUMAN	3	3	3	>sp|O00151|PDLI1_HUMAN PDZ and LIM domain protein 1 OS=Homo sapiens GN=PDLIM1 PE=1 SV=4	1	3	3	3	1	1	0	1	1	0	0	0	1	1	1	0	0	0	0	0	0	1	1	0	1	2	1	1	0	1	2	2	2	2	1	2	1	1	0	0	0	0	1	0
sp|O00161|SNP23_HUMAN	sp|O00161|SNP23_HUMAN	3	3	3	>sp|O00161|SNP23_HUMAN Synaptosomal-associated protein 23 OS=Homo sapiens GN=SNAP23 PE=1 SV=1	1	3	3	3	0	0	0	0	0	0	0	0	0	0	0	0	0	0	0	0	0	0	0	0	0	0	0	0	0	0	1	1	0	0	1	0	1	1	1	0	1	0	1	1
sp|O00204|ST2B1_HUMAN	sp|O00204|ST2B1_HUMAN	3	3	3	>sp|O00204|ST2B1_HUMAN Sulfotransferase family cytosolic 2B member 1 OS=Homo sapiens GN=SULT2B1 PE=1 SV=2	1	3	3	3	0	0	0	0	0	0	0	0	0	0	0	0	1	0	0	0	0	0	0	0	0	0	0	0	0	0	0	0	0	0	0	1	2	0	0	0	0	0	0	0
sp|O00231|PSD11_HUMAN	sp|O00231|PSD11_HUMAN	14	14	14	>sp|O00231|PSD11_HUMAN 26S proteasome non-ATPase regulatory subunit 11 OS=Homo sapiens GN=PSMD11 PE=1 SV=3	1	14	14	14	4	2	0	2	0	1	1	0	2	0	0	0	1	0	2	4	8	11	11	13	13	5	8	0	2	0	1	0	2	3	2	0	1	0	0	0	0	0	0	0
sp|O00232|PSD12_HUMAN	sp|O00232|PSD12_HUMAN	8	8	8	>sp|O00232|PSD12_HUMAN 26S proteasome non-ATPase regulatory subunit 12 OS=Homo sapiens GN=PSMD12 PE=1 SV=3	1	8	8	8	1	1	0	1	0	1	0	0	1	1	0	0	0	1	1	2	2	2	6	2	2	3	2	0	1	0	0	0	1	0	0	1	0	0	0	0	0	1	0	0
sp|O00264|PGRC1_HUMAN	sp|O00264|PGRC1_HUMAN	4	4	3	>sp|O00264|PGRC1_HUMAN Membrane-associated progesterone receptor component 1 OS=Homo sapiens GN=PGRMC1 PE=1 SV=3	1	4	4	3	2	2	2	2	1	3	2	3	2	2	3	2	3	3	2	3	2	2	1	2	0	1	0	1	0	1	1	2	0	3	0	0	1	0	1	1	1	0	2	3
sp|O00267|SPT5H_HUMAN	sp|O00267|SPT5H_HUMAN	2	2	2	>sp|O00267|SPT5H_HUMAN Transcription elongation factor SPT5 OS=Homo sapiens GN=SUPT5H PE=1 SV=1	1	2	2	2	0	0	0	0	0	0	0	0	0	0	0	0	0	0	0	0	0	0	0	0	0	0	0	0	0	0	0	0	0	0	0	0	0	0	0	0	0	0	0	2
sp|O00299|CLIC1_HUMAN	sp|O00299|CLIC1_HUMAN	4	4	4	>sp|O00299|CLIC1_HUMAN Chloride intracellular channel protein 1 OS=Homo sapiens GN=CLIC1 PE=1 SV=4	1	4	4	4	2	0	0	1	0	1	2	0	2	0	0	0	1	0	0	0	0	0	0	0	0	0	0	0	2	0	0	0	0	1	3	1	2	0	0	0	0	0	0	0
sp|O00303|EIF3F_HUMAN	sp|O00303|EIF3F_HUMAN	6	6	6	>sp|O00303|EIF3F_HUMAN Eukaryotic translation initiation factor 3 subunit F OS=Homo sapiens GN=EIF3F PE=1 SV=1	1	6	6	6	3	2	0	1	1	2	1	1	1	0	0	1	5	5	6	6	6	6	6	5	5	6	5	1	1	0	0	0	0	0	2	0	0	0	0	0	0	0	0	0
sp|O00410|IPO5_HUMAN;sp|O60518|RNBP6_HUMAN	sp|O00410|IPO5_HUMAN	10;1	10;1	10;1	>sp|O00410|IPO5_HUMAN Importin-5 OS=Homo sapiens GN=IPO5 PE=1 SV=4	2	10	10	10	1	1	0	3	2	1	0	1	0	0	1	0	0	1	1	1	1	1	0	1	0	0	0	0	0	0	1	1	1	2	1	0	1	1	1	1	7	1	2	3
sp|O00487|PSDE_HUMAN	sp|O00487|PSDE_HUMAN	4	4	4	>sp|O00487|PSDE_HUMAN 26S proteasome non-ATPase regulatory subunit 14 OS=Homo sapiens GN=PSMD14 PE=1 SV=1	1	4	4	4	1	0	0	0	0	1	0	0	0	0	0	0	0	0	1	0	1	3	4	2	1	1	1	1	0	0	0	0	0	0	0	0	0	0	0	0	0	0	0	0
sp|O00505|IMA4_HUMAN	sp|O00505|IMA4_HUMAN	3	1	1	>sp|O00505|IMA4_HUMAN Importin subunit alpha-4 OS=Homo sapiens GN=KPNA3 PE=1 SV=2	1	3	1	1	0	0	0	0	0	0	0	0	0	0	0	0	0	0	0	0	0	0	0	0	0	0	0	0	0	0	0	0	0	0	0	0	1	2	1	0	1	0	0	1
sp|O00560|SDCB1_HUMAN	sp|O00560|SDCB1_HUMAN	2	2	2	>sp|O00560|SDCB1_HUMAN Syntenin-1 OS=Homo sapiens GN=SDCBP PE=1 SV=1	1	2	2	2	0	0	0	0	0	0	0	0	0	0	0	0	0	0	0	0	0	0	0	0	1	0	0	0	0	0	0	1	2	0	0	0	0	0	1	0	0	0	0	0
sp|O00567|NOP56_HUMAN	sp|O00567|NOP56_HUMAN	2	2	2	>sp|O00567|NOP56_HUMAN Nucleolar protein 56 OS=Homo sapiens GN=NOP56 PE=1 SV=4	1	2	2	2	1	2	0	0	0	0	0	0	0	0	1	0	0	0	0	0	0	0	0	0	0	0	0	0	0	0	0	0	0	0	0	0	0	0	0	0	0	0	0	0
sp|O00571|DDX3X_HUMAN;sp|O15523|DDX3Y_HUMAN	sp|O00571|DDX3X_HUMAN;sp|O15523|DDX3Y_HUMAN	7;5	6;4	6;4	>sp|O00571|DDX3X_HUMAN ATP-dependent RNA helicase DDX3X OS=Homo sapiens GN=DDX3X PE=1 SV=3;>sp|O15523|DDX3Y_HUMAN ATP-dependent RNA helicase DDX3Y OS=Homo sapiens GN=DDX3Y PE=1 SV=2	2	7	6	6	4	3	0	1	0	3	2	0	2	2	1	0	0	0	0	0	0	1	1	0	1	0	1	1	2	0	2	3	2	2	3	0	4	2	1	0	0	2	0	1
sp|O00629|IMA3_HUMAN	sp|O00629|IMA3_HUMAN	3	3	1	>sp|O00629|IMA3_HUMAN Importin subunit alpha-3 OS=Homo sapiens GN=KPNA4 PE=1 SV=1	1	3	3	1	0	0	0	0	0	0	0	0	0	0	0	0	0	0	0	0	0	0	0	0	0	0	0	0	0	0	0	0	0	0	0	0	1	2	1	0	1	0	0	1
sp|O14579|COPE_HUMAN	sp|O14579|COPE_HUMAN	2	2	2	>sp|O14579|COPE_HUMAN Coatomer subunit epsilon OS=Homo sapiens GN=COPE PE=1 SV=3	1	2	2	2	0	0	0	0	0	0	0	0	0	0	0	0	0	0	0	0	0	0	0	0	0	0	0	2	1	2	0	0	0	0	0	0	0	0	0	0	0	0	0	0
sp|O14654|IRS4_HUMAN	sp|O14654|IRS4_HUMAN	4	4	4	>sp|O14654|IRS4_HUMAN Insulin receptor substrate 4 OS=Homo sapiens GN=IRS4 PE=1 SV=1	1	4	4	4	1	1	0	1	0	1	1	0	1	0	1	0	2	0	2	2	2	2	2	2	2	3	1	3	0	3	2	2	2	2	2	2	1	0	0	0	1	0	0	1
sp|O14737|PDCD5_HUMAN	sp|O14737|PDCD5_HUMAN	7	7	7	>sp|O14737|PDCD5_HUMAN Programmed cell death protein 5 OS=Homo sapiens GN=PDCD5 PE=1 SV=3	1	7	7	7	2	3	5	3	2	5	3	2	3	4	4	3	2	4	5	4	3	3	3	3	3	4	3	4	1	3	2	4	4	0	3	5	3	7	6	4	3	0	2	4
sp|O14744|ANM5_HUMAN	sp|O14744|ANM5_HUMAN	13	13	13	>sp|O14744|ANM5_HUMAN Protein arginine N-methyltransferase 5 OS=Homo sapiens GN=PRMT5 PE=1 SV=4	1	13	13	13	0	1	0	0	0	0	0	0	0	0	0	0	0	0	0	0	0	1	1	0	0	0	0	2	1	1	4	6	8	5	5	6	9	13	3	1	2	1	1	1
sp|O14745|NHRF1_HUMAN	sp|O14745|NHRF1_HUMAN	3	3	3	>sp|O14745|NHRF1_HUMAN Na(+)/H(+) exchange regulatory cofactor NHE-RF1 OS=Homo sapiens GN=SLC9A3R1 PE=1 SV=4	1	3	3	3	1	0	0	0	0	1	0	0	1	0	0	0	1	0	0	0	0	0	0	0	0	0	0	0	0	0	0	0	1	1	0	0	1	1	0	0	0	0	1	3
sp|O14818|PSA7_HUMAN;sp|Q8TAA3|PSA7L_HUMAN	sp|O14818|PSA7_HUMAN;sp|Q8TAA3|PSA7L_HUMAN	8;4	8;4	8;4	>sp|O14818|PSA7_HUMAN Proteasome subunit alpha type-7 OS=Homo sapiens GN=PSMA7 PE=1 SV=1;>sp|Q8TAA3|PSA7L_HUMAN Proteasome subunit alpha type-7-like OS=Homo sapiens GN=PSMA8 PE=2 SV=3	2	8	8	8	4	2	3	6	5	7	4	5	6	4	6	5	6	4	5	6	7	7	7	5	6	5	5	6	7	7	8	7	7	4	3	2	4	4	4	5	2	3	6	4
sp|P19105|ML12A_HUMAN;sp|O14950|ML12B_HUMAN;sp|P24844|MYL9_HUMAN	sp|P19105|ML12A_HUMAN;sp|O14950|ML12B_HUMAN;sp|P24844|MYL9_HUMAN	5;5;3	5;5;3	5;5;3	>sp|P19105|ML12A_HUMAN Myosin regulatory light chain 12A OS=Homo sapiens GN=MYL12A PE=1 SV=2;>sp|O14950|ML12B_HUMAN Myosin regulatory light chain 12B OS=Homo sapiens GN=MYL12B PE=1 SV=2;>sp|P24844|MYL9_HUMAN Myosin regulatory light polypeptide 9 OS=Homo sa	3	5	5	5	2	1	1	1	2	3	1	3	3	3	2	0	3	2	3	2	3	4	4	2	2	4	5	5	3	3	1	1	0	0	1	0	2	1	1	0	0	0	0	0
sp|O14979|HNRDL_HUMAN	sp|O14979|HNRDL_HUMAN	2	2	2	>sp|O14979|HNRDL_HUMAN Heterogeneous nuclear ribonucleoprotein D-like OS=Homo sapiens GN=HNRNPDL PE=1 SV=3	1	2	2	2	2	1	1	1	2	1	2	1	1	2	2	2	2	1	2	2	1	1	2	2	2	2	1	2	1	2	2	2	2	1	2	1	2	1	1	1	1	0	1	2
sp|O15020|SPTN2_HUMAN	sp|O15020|SPTN2_HUMAN	2	1	1	>sp|O15020|SPTN2_HUMAN Spectrin beta chain, non-erythrocytic 2 OS=Homo sapiens GN=SPTBN2 PE=1 SV=3	1	2	1	1	0	0	0	0	0	0	0	0	0	0	0	0	1	0	1	0	1	0	0	0	0	0	0	0	0	0	0	0	0	0	0	0	0	0	0	0	0	0	0	0
sp|O15067|PUR4_HUMAN	sp|O15067|PUR4_HUMAN	8	8	8	>sp|O15067|PUR4_HUMAN Phosphoribosylformylglycinamidine synthase OS=Homo sapiens GN=PFAS PE=1 SV=4	1	8	8	8	1	1	0	0	0	0	0	0	0	0	0	0	0	0	0	0	0	0	0	0	0	0	0	0	0	0	0	1	1	0	0	0	0	0	0	0	0	0	0	0
sp|O15144|ARPC2_HUMAN	sp|O15144|ARPC2_HUMAN	2	2	2	>sp|O15144|ARPC2_HUMAN Actin-related protein 2/3 complex subunit 2 OS=Homo sapiens GN=ARPC2 PE=1 SV=1	1	2	2	2	0	0	0	0	0	0	0	0	0	0	0	0	0	0	0	0	0	0	0	0	0	0	0	0	0	0	0	0	0	0	0	0	0	0	0	0	0	0	0	0
sp|O15173|PGRC2_HUMAN	sp|O15173|PGRC2_HUMAN	2	1	1	>sp|O15173|PGRC2_HUMAN Membrane-associated progesterone receptor component 2 OS=Homo sapiens GN=PGRMC2 PE=1 SV=1	1	2	1	1	2	0	0	0	0	0	0	0	0	0	0	0	0	0	0	0	0	0	0	0	0	0	0	0	0	0	0	0	0	1	0	0	0	0	0	0	0	0	0	2
sp|O15212|PFD6_HUMAN	sp|O15212|PFD6_HUMAN	7	7	7	>sp|O15212|PFD6_HUMAN Prefoldin subunit 6 OS=Homo sapiens GN=PFDN6 PE=1 SV=1	1	7	7	7	1	1	1	1	1	2	1	1	0	1	0	2	1	1	1	1	1	1	2	2	1	2	2	1	2	1	2	1	1	1	2	1	1	7	1	1	2	0	2	1
sp|O15355|PPM1G_HUMAN	sp|O15355|PPM1G_HUMAN	2	2	2	>sp|O15355|PPM1G_HUMAN Protein phosphatase 1G OS=Homo sapiens GN=PPM1G PE=1 SV=1	1	2	2	2	0	0	0	0	0	0	0	0	0	0	0	0	0	1	1	0	0	2	1	1	1	0	0	0	0	0	0	0	0	1	1	0	0	0	0	0	0	0	0	0
sp|O15371|EIF3D_HUMAN	sp|O15371|EIF3D_HUMAN	6	6	6	>sp|O15371|EIF3D_HUMAN Eukaryotic translation initiation factor 3 subunit D OS=Homo sapiens GN=EIF3D PE=1 SV=1	1	6	6	6	0	0	0	1	0	0	0	1	0	0	0	0	2	2	5	4	3	4	3	4	5	6	5	0	0	0	0	0	0	1	1	0	0	0	0	0	0	0	0	0
sp|O15372|EIF3H_HUMAN	sp|O15372|EIF3H_HUMAN	5	5	5	>sp|O15372|EIF3H_HUMAN Eukaryotic translation initiation factor 3 subunit H OS=Homo sapiens GN=EIF3H PE=1 SV=1	1	5	5	5	0	0	0	0	0	0	0	0	0	0	0	0	1	3	5	5	4	1	1	2	3	4	3	0	0	0	0	0	0	0	0	0	0	0	0	0	0	0	0	0
sp|O43143|DHX15_HUMAN	sp|O43143|DHX15_HUMAN	2	2	2	>sp|O43143|DHX15_HUMAN Pre-mRNA-splicing factor ATP-dependent RNA helicase DHX15 OS=Homo sapiens GN=DHX15 PE=1 SV=2	1	2	2	2	2	2	0	2	0	1	0	0	0	0	0	0	0	0	0	0	0	0	1	0	0	0	0	0	0	0	0	0	0	0	0	0	0	0	0	0	0	0	0	0
sp|O43169|CYB5B_HUMAN	sp|O43169|CYB5B_HUMAN	2	2	2	>sp|O43169|CYB5B_HUMAN Cytochrome b5 type B OS=Homo sapiens GN=CYB5B PE=1 SV=2	1	2	2	2	0	0	0	1	1	0	0	0	1	0	0	0	0	0	0	0	0	1	0	1	0	1	0	0	0	0	1	0	0	0	0	0	0	1	0	0	0	0	1	1
sp|O43175|SERA_HUMAN	sp|O43175|SERA_HUMAN	11	11	11	>sp|O43175|SERA_HUMAN D-3-phosphoglycerate dehydrogenase OS=Homo sapiens GN=PHGDH PE=1 SV=4	1	11	11	11	7	7	5	6	5	6	4	6	7	4	3	1	3	4	3	3	5	6	5	3	5	3	5	3	1	5	6	5	5	5	8	5	7	7	7	7	7	4	6	4
sp|O43240|KLK10_HUMAN	sp|O43240|KLK10_HUMAN	3	3	3	>sp|O43240|KLK10_HUMAN Kallikrein-10 OS=Homo sapiens GN=KLK10 PE=1 SV=3	1	3	3	3	2	1	0	0	0	0	0	0	1	0	0	1	0	0	0	0	0	0	0	0	0	0	0	0	0	0	0	0	0	0	0	0	2	0	0	0	0	1	0	0
sp|O43242|PSMD3_HUMAN	sp|O43242|PSMD3_HUMAN	12	12	12	>sp|O43242|PSMD3_HUMAN 26S proteasome non-ATPase regulatory subunit 3 OS=Homo sapiens GN=PSMD3 PE=1 SV=2	1	12	12	12	2	1	0	0	0	1	0	0	0	0	0	0	0	0	3	4	5	10	10	11	10	8	9	1	1	0	1	0	3	3	3	1	2	0	0	0	0	0	0	0
sp|O43324|MCA3_HUMAN	sp|O43324|MCA3_HUMAN	3	3	3	>sp|O43324|MCA3_HUMAN Eukaryotic translation elongation factor 1 epsilon-1 OS=Homo sapiens GN=EEF1E1 PE=1 SV=1	1	3	3	3	0	0	0	0	0	1	0	0	0	1	0	0	1	1	3	2	2	1	1	0	0	1	2	0	0	1	0	0	0	0	0	0	0	0	0	0	0	0	0	0
sp|O43390|HNRPR_HUMAN	sp|O43390|HNRPR_HUMAN	8	5	5	>sp|O43390|HNRPR_HUMAN Heterogeneous nuclear ribonucleoprotein R OS=Homo sapiens GN=HNRNPR PE=1 SV=1	1	8	5	5	5	2	1	2	2	1	1	2	6	2	3	2	5	4	3	5	3	4	4	4	6	5	5	5	2	4	5	6	6	5	4	2	4	3	3	0	3	0	2	4
sp|O43399|TPD54_HUMAN	sp|O43399|TPD54_HUMAN	3	3	3	>sp|O43399|TPD54_HUMAN Tumor protein D54 OS=Homo sapiens GN=TPD52L2 PE=1 SV=2	1	3	3	3	1	1	1	1	1	1	0	0	1	1	0	0	0	0	1	0	0	0	1	0	0	0	0	0	1	0	0	0	0	3	3	1	0	0	0	0	0	0	0	1
sp|O43488|ARK72_HUMAN	sp|O43488|ARK72_HUMAN	3	3	3	>sp|O43488|ARK72_HUMAN Aflatoxin B1 aldehyde reductase member 2 OS=Homo sapiens GN=AKR7A2 PE=1 SV=3	1	3	3	3	0	0	0	0	0	0	0	0	0	0	0	0	0	0	0	0	0	0	0	0	0	0	0	0	0	0	0	0	0	0	0	0	0	0	0	0	0	0	0	0
sp|O43707|ACTN4_HUMAN;sp|P35609|ACTN2_HUMAN;sp|Q08043|ACTN3_HUMAN;sp|Q9H254|SPTN4_HUMAN	sp|O43707|ACTN4_HUMAN	46;6;5;1	46;6;5;1	34;0;0;1	>sp|O43707|ACTN4_HUMAN Alpha-actinin-4 OS=Homo sapiens GN=ACTN4 PE=1 SV=2	4	46	46	34	20	7	4	15	12	19	6	12	10	11	7	2	8	4	10	8	13	4	10	5	4	12	5	10	11	3	6	6	26	28	27	6	18	13	8	9	10	11	21	30
sp|O43847|NRDC_HUMAN	sp|O43847|NRDC_HUMAN	3	3	3	>sp|O43847|NRDC_HUMAN Nardilysin OS=Homo sapiens GN=NRD1 PE=1 SV=2	1	3	3	3	0	0	0	0	0	0	0	0	0	0	0	0	0	0	0	0	0	0	0	0	0	0	0	0	0	0	0	0	0	0	0	0	0	0	0	0	0	0	0	0
sp|O43852|CALU_HUMAN	sp|O43852|CALU_HUMAN	8	8	8	>sp|O43852|CALU_HUMAN Calumenin OS=Homo sapiens GN=CALU PE=1 SV=2	1	8	8	8	1	2	1	1	2	5	0	2	2	3	2	0	1	0	1	3	1	1	2	4	1	3	4	1	0	0	0	1	2	6	6	3	2	2	2	2	0	0	0	2
sp|O60218|AK1BA_HUMAN	sp|O60218|AK1BA_HUMAN	6	6	5	>sp|O60218|AK1BA_HUMAN Aldo-keto reductase family 1 member B10 OS=Homo sapiens GN=AKR1B10 PE=1 SV=2	1	6	6	5	0	0	0	0	0	0	0	0	0	0	0	0	0	0	0	0	0	0	0	0	0	0	0	0	0	0	0	0	0	0	0	0	0	0	0	0	0	0	0	0
sp|O60271|JIP4_HUMAN	sp|O60271|JIP4_HUMAN	4	4	4	>sp|O60271|JIP4_HUMAN C-Jun-amino-terminal kinase-interacting protein 4 OS=Homo sapiens GN=SPAG9 PE=1 SV=4	1	4	4	4	0	0	0	0	0	0	0	0	0	0	0	0	0	0	0	0	0	1	0	0	0	0	0	1	2	0	0	3	4	0	0	0	0	0	0	0	0	0	0	0
sp|O60437|PEPL_HUMAN	sp|O60437|PEPL_HUMAN	41	41	41	>sp|O60437|PEPL_HUMAN Periplakin OS=Homo sapiens GN=PPL PE=1 SV=4	1	41	41	41	4	1	0	0	0	0	0	0	3	0	0	0	0	0	0	0	1	0	0	0	0	0	0	0	23	0	0	0	1	1	1	0	22	0	0	0	2	3	0	1
sp|O60506|HNRPQ_HUMAN	sp|O60506|HNRPQ_HUMAN	9	9	6	>sp|O60506|HNRPQ_HUMAN Heterogeneous nuclear ribonucleoprotein Q OS=Homo sapiens GN=SYNCRIP PE=1 SV=2	1	9	9	6	7	2	1	2	4	3	1	3	4	3	2	1	3	3	1	5	5	3	5	4	6	5	6	6	3	4	6	6	6	7	6	2	4	6	3	0	5	1	2	4
sp|O60701|UGDH_HUMAN	sp|O60701|UGDH_HUMAN	3	3	3	>sp|O60701|UGDH_HUMAN UDP-glucose 6-dehydrogenase OS=Homo sapiens GN=UGDH PE=1 SV=1	1	3	3	3	3	1	0	2	0	2	0	0	0	0	0	0	0	0	0	0	0	0	0	0	0	0	0	0	0	0	0	0	0	0	0	0	0	0	0	0	0	0	0	0
sp|O60716|CTND1_HUMAN	sp|O60716|CTND1_HUMAN	2	2	2	>sp|O60716|CTND1_HUMAN Catenin delta-1 OS=Homo sapiens GN=CTNND1 PE=1 SV=1	1	2	2	2	0	0	0	0	0	0	0	0	0	0	0	0	0	0	0	0	0	0	0	1	1	1	1	1	0	1	1	1	1	1	1	1	1	0	0	1	1	1	0	1
sp|O60763|USO1_HUMAN	sp|O60763|USO1_HUMAN	2	2	2	>sp|O60763|USO1_HUMAN General vesicular transport factor p115 OS=Homo sapiens GN=USO1 PE=1 SV=2	1	2	2	2	0	0	0	0	0	0	0	0	0	0	0	0	0	0	0	0	0	0	0	0	0	0	0	0	0	0	0	0	1	0	0	0	0	1	1	0	2	0	0	0
sp|O60925|PFD1_HUMAN	sp|O60925|PFD1_HUMAN	5	5	5	>sp|O60925|PFD1_HUMAN Prefoldin subunit 1 OS=Homo sapiens GN=PFDN1 PE=1 SV=2	1	5	5	5	0	0	0	0	0	0	0	0	0	0	0	0	0	0	0	0	0	0	0	0	0	0	0	0	0	0	0	0	0	0	0	0	0	5	0	0	0	0	0	0
sp|O75083|WDR1_HUMAN	sp|O75083|WDR1_HUMAN	2	2	2	>sp|O75083|WDR1_HUMAN WD repeat-containing protein 1 OS=Homo sapiens GN=WDR1 PE=1 SV=4	1	2	2	2	0	0	0	0	0	0	0	0	0	0	0	0	0	0	0	0	0	0	0	0	0	0	0	0	0	0	0	0	0	0	0	0	0	0	0	0	0	0	0	0
sp|O75146|HIP1R_HUMAN	sp|O75146|HIP1R_HUMAN	2	2	2	>sp|O75146|HIP1R_HUMAN Huntingtin-interacting protein 1-related protein OS=Homo sapiens GN=HIP1R PE=1 SV=2	1	2	2	2	0	0	0	0	0	0	0	0	0	0	0	0	0	0	0	0	1	0	0	0	0	0	0	0	0	0	0	0	0	0	0	0	0	0	0	0	0	0	0	0
sp|O75223|GGCT_HUMAN	sp|O75223|GGCT_HUMAN	4	4	4	>sp|O75223|GGCT_HUMAN Gamma-glutamylcyclotransferase OS=Homo sapiens GN=GGCT PE=1 SV=1	1	4	4	4	4	4	3	4	4	2	4	3	4	2	4	4	3	4	4	3	3	3	4	2	2	3	2	3	3	2	3	0	0	2	2	1	2	1	2	2	1	2	2	1
sp|O75342|LX12B_HUMAN	sp|O75342|LX12B_HUMAN	6	6	6	>sp|O75342|LX12B_HUMAN Arachidonate 12-lipoxygenase, 12R-type OS=Homo sapiens GN=ALOX12B PE=1 SV=1	1	6	6	6	4	2	1	6	5	2	5	3	3	1	6	2	5	2	3	2	0	0	1	2	0	0	1	0	0	2	0	0	0	0	0	0	2	0	1	2	2	3	1	0
sp|O75347|TBCA_HUMAN	sp|O75347|TBCA_HUMAN	6	6	6	>sp|O75347|TBCA_HUMAN Tubulin-specific chaperone A OS=Homo sapiens GN=TBCA PE=1 SV=3	1	6	6	6	0	1	3	3	3	4	3	4	3	4	3	3	4	4	2	4	4	4	4	4	4	4	3	4	1	3	4	3	3	4	5	4	4	4	2	1	3	1	2	5
sp|O75367|H2AY_HUMAN;sp|Q9P0M6|H2AW_HUMAN	sp|O75367|H2AY_HUMAN	8;2	8;2	8;2	>sp|O75367|H2AY_HUMAN Core histone macro-H2A.1 OS=Homo sapiens GN=H2AFY PE=1 SV=4	2	8	8	8	8	8	6	4	4	6	3	6	7	8	7	2	5	4	5	3	2	1	3	2	2	4	1	1	5	1	0	1	1	4	2	0	4	1	0	0	0	0	0	0
sp|O75369|FLNB_HUMAN	sp|O75369|FLNB_HUMAN	33	29	28	>sp|O75369|FLNB_HUMAN Filamin-B OS=Homo sapiens GN=FLNB PE=1 SV=2	1	33	29	28	5	3	1	3	2	5	2	4	3	2	1	1	5	3	3	3	5	11	10	8	9	13	16	19	16	25	30	21	21	1	2	2	4	0	0	0	1	1	1	0
sp|O75390|CISY_HUMAN	sp|O75390|CISY_HUMAN	7	7	7	>sp|O75390|CISY_HUMAN Citrate synthase, mitochondrial OS=Homo sapiens GN=CS PE=1 SV=2	1	7	7	7	2	1	2	3	2	4	1	2	3	2	0	2	4	1	2	4	5	3	2	2	1	2	3	1	0	0	1	1	1	4	2	1	2	3	2	1	0	1	2	1
sp|O75436|VP26A_HUMAN	sp|O75436|VP26A_HUMAN	3	3	3	>sp|O75436|VP26A_HUMAN Vacuolar protein sorting-associated protein 26A OS=Homo sapiens GN=VPS26A PE=1 SV=2	1	3	3	3	0	0	0	1	0	0	0	0	0	0	0	0	0	0	0	0	0	0	0	0	0	0	0	0	0	0	0	0	0	1	1	0	0	0	0	0	0	1	2	3
sp|O75439|MPPB_HUMAN	sp|O75439|MPPB_HUMAN	4	4	4	>sp|O75439|MPPB_HUMAN Mitochondrial-processing peptidase subunit beta OS=Homo sapiens GN=PMPCB PE=1 SV=2	1	4	4	4	1	0	0	1	0	1	0	0	1	0	0	0	1	0	0	0	0	0	0	0	0	0	0	0	0	0	0	0	0	0	0	0	0	0	0	0	0	0	0	0
sp|O75531|BAF_HUMAN	sp|O75531|BAF_HUMAN	3	3	3	>sp|O75531|BAF_HUMAN Barrier-to-autointegration factor OS=Homo sapiens GN=BANF1 PE=1 SV=1	1	3	3	3	2	2	2	2	3	2	1	2	2	2	2	2	3	3	2	3	3	2	2	2	2	3	1	1	2	3	2	2	3	1	2	1	1	2	2	2	1	1	3	1
sp|O75533|SF3B1_HUMAN	sp|O75533|SF3B1_HUMAN	2	2	2	>sp|O75533|SF3B1_HUMAN Splicing factor 3B subunit 1 OS=Homo sapiens GN=SF3B1 PE=1 SV=3	1	2	2	2	0	1	1	1	0	0	0	0	0	0	1	0	0	0	1	0	1	0	1	0	0	0	0	0	0	0	0	0	1	0	0	0	0	0	0	0	1	0	0	0
sp|O75608|LYPA1_HUMAN	sp|O75608|LYPA1_HUMAN	2	2	2	>sp|O75608|LYPA1_HUMAN Acyl-protein thioesterase 1 OS=Homo sapiens GN=LYPLA1 PE=1 SV=1	1	2	2	2	2	0	0	1	0	0	2	0	0	0	1	1	1	0	0	0	0	0	1	0	0	0	0	0	1	0	0	0	0	1	0	1	2	0	0	0	0	0	0	0
sp|O75635|SPB7_HUMAN	sp|O75635|SPB7_HUMAN	3	3	3	>sp|O75635|SPB7_HUMAN Serpin B7 OS=Homo sapiens GN=SERPINB7 PE=1 SV=1	1	3	3	3	1	0	1	2	2	0	0	0	1	0	3	3	3	2	2	0	0	0	3	0	0	1	0	0	1	0	0	0	0	0	0	0	0	0	0	2	0	0	0	0
sp|O75694|NU155_HUMAN	sp|O75694|NU155_HUMAN	2	2	2	>sp|O75694|NU155_HUMAN Nuclear pore complex protein Nup155 OS=Homo sapiens GN=NUP155 PE=1 SV=1	1	2	2	2	1	0	0	0	0	0	0	0	0	0	0	0	0	0	0	0	0	0	0	0	0	0	0	0	0	0	0	2	2	1	0	1	2	1	1	0	0	0	0	2
sp|O75821|EIF3G_HUMAN	sp|O75821|EIF3G_HUMAN	4	4	4	>sp|O75821|EIF3G_HUMAN Eukaryotic translation initiation factor 3 subunit G OS=Homo sapiens GN=EIF3G PE=1 SV=2	1	4	4	4	1	1	1	0	1	2	0	2	2	3	0	0	1	2	4	2	3	2	2	1	4	4	4	0	1	0	2	2	1	1	0	0	1	1	0	0	0	0	3	3
sp|O75822|EIF3J_HUMAN	sp|O75822|EIF3J_HUMAN	2	2	2	>sp|O75822|EIF3J_HUMAN Eukaryotic translation initiation factor 3 subunit J OS=Homo sapiens GN=EIF3J PE=1 SV=2	1	2	2	2	1	0	0	0	0	0	0	0	0	0	0	0	0	0	0	0	0	0	0	0	0	0	0	0	0	0	0	0	0	0	0	0	0	0	2	1	0	0	0	0
sp|O75874|IDHC_HUMAN	sp|O75874|IDHC_HUMAN	2	2	2	>sp|O75874|IDHC_HUMAN Isocitrate dehydrogenase [NADP] cytoplasmic OS=Homo sapiens GN=IDH1 PE=1 SV=2	1	2	2	2	2	2	0	0	0	1	0	0	0	0	0	0	0	1	0	1	0	0	0	0	0	0	0	0	0	0	0	0	0	0	0	0	0	0	0	0	0	0	0	0
sp|O75947|ATP5H_HUMAN	sp|O75947|ATP5H_HUMAN	4	4	4	>sp|O75947|ATP5H_HUMAN ATP synthase subunit d, mitochondrial OS=Homo sapiens GN=ATP5H PE=1 SV=3	1	4	4	4	1	0	0	0	0	0	0	1	1	0	1	0	1	0	0	1	0	0	0	1	1	3	4	4	3	4	3	0	3	1	0	0	1	0	0	0	1	0	0	0
sp|O75970|MPDZ_HUMAN	sp|O75970|MPDZ_HUMAN	81	81	80	>sp|O75970|MPDZ_HUMAN Multiple PDZ domain protein OS=Homo sapiens GN=MPDZ PE=1 SV=2	1	81	81	80	52	48	2	8	25	13	23	12	44	42	27	31	67	61	76	79	80	77	75	59	49	67	66	66	42	47	54	41	36	9	12	11	17	19	14	11	5	0	10	10
sp|O76003|GLRX3_HUMAN	sp|O76003|GLRX3_HUMAN	3	3	3	>sp|O76003|GLRX3_HUMAN Glutaredoxin-3 OS=Homo sapiens GN=GLRX3 PE=1 SV=2	1	3	3	3	0	0	0	0	0	0	0	0	0	1	0	0	0	1	0	0	0	0	0	0	0	0	0	0	0	0	0	0	0	0	0	0	0	1	1	0	0	0	0	0
sp|O76021|RL1D1_HUMAN	sp|O76021|RL1D1_HUMAN	2	2	2	>sp|O76021|RL1D1_HUMAN Ribosomal L1 domain-containing protein 1 OS=Homo sapiens GN=RSL1D1 PE=1 SV=3	1	2	2	2	2	2	0	0	1	0	0	0	0	0	0	0	0	0	0	0	0	0	1	0	0	0	0	0	0	0	0	0	0	0	1	0	0	0	0	0	0	0	0	0
sp|O76027|ANXA9_HUMAN	sp|O76027|ANXA9_HUMAN	3	3	3	>sp|O76027|ANXA9_HUMAN Annexin A9 OS=Homo sapiens GN=ANXA9 PE=1 SV=3	1	3	3	3	0	0	1	1	1	0	1	0	1	0	0	0	0	0	1	1	0	0	0	0	0	0	1	0	0	0	0	0	0	0	0	0	0	0	0	0	0	0	0	1
sp|O94763|RMP_HUMAN	sp|O94763|RMP_HUMAN	5	5	5	>sp|O94763|RMP_HUMAN Unconventional prefoldin RPB5 interactor 1 OS=Homo sapiens GN=URI1 PE=1 SV=3	1	5	5	5	0	0	1	0	0	0	0	0	0	0	0	0	0	0	0	0	0	0	0	0	0	0	0	0	0	0	0	0	0	0	0	0	0	5	0	0	0	0	0	0
sp|O94788|AL1A2_HUMAN	sp|O94788|AL1A2_HUMAN	3	2	2	>sp|O94788|AL1A2_HUMAN Retinal dehydrogenase 2 OS=Homo sapiens GN=ALDH1A2 PE=1 SV=3	1	3	2	2	1	1	1	1	0	1	0	1	1	1	0	1	1	1	1	1	1	1	0	1	0	1	1	0	1	1	0	1	1	1	0	1	1	2	1	0	2	1	0	1
sp|O94905|ERLN2_HUMAN;sp|O75477|ERLN1_HUMAN	sp|O94905|ERLN2_HUMAN	4;1	4;1	4;1	>sp|O94905|ERLN2_HUMAN Erlin-2 OS=Homo sapiens GN=ERLIN2 PE=1 SV=1	2	4	4	4	0	0	0	0	0	0	1	0	2	0	0	1	4	4	2	3	3	0	0	0	0	0	0	0	0	0	0	0	0	0	0	0	0	0	1	0	0	0	0	0
sp|O95147|DUS14_HUMAN	sp|O95147|DUS14_HUMAN	4	4	4	>sp|O95147|DUS14_HUMAN Dual specificity protein phosphatase 14 OS=Homo sapiens GN=DUSP14 PE=1 SV=1	1	4	4	4	0	0	0	0	0	0	0	0	0	0	0	0	0	0	0	0	0	0	0	0	0	0	0	0	4	0	0	0	0	0	0	0	0	0	0	0	0	0	0	0
sp|O95171|SCEL_HUMAN	sp|O95171|SCEL_HUMAN	6	6	6	>sp|O95171|SCEL_HUMAN Sciellin OS=Homo sapiens GN=SCEL PE=1 SV=2	1	6	6	6	1	1	0	0	0	0	0	0	0	0	0	0	0	0	0	0	0	0	0	0	0	0	0	0	1	0	0	0	0	0	0	0	0	0	0	0	0	0	0	0
sp|O95292|VAPB_HUMAN;sp|Q9P0L0|VAPA_HUMAN	sp|O95292|VAPB_HUMAN;sp|Q9P0L0|VAPA_HUMAN	2;1	2;1	2;1	>sp|O95292|VAPB_HUMAN Vesicle-associated membrane protein-associated protein B/C OS=Homo sapiens GN=VAPB PE=1 SV=3;>sp|Q9P0L0|VAPA_HUMAN Vesicle-associated membrane protein-associated protein A OS=Homo sapiens GN=VAPA PE=1 SV=3	2	2	2	2	1	1	1	1	1	2	1	2	1	1	1	1	2	1	1	2	1	1	1	1	2	1	1	2	1	2	2	2	2	2	1	1	1	0	0	1	2	0	1	2
sp|O95336|6PGL_HUMAN	sp|O95336|6PGL_HUMAN	4	4	4	>sp|O95336|6PGL_HUMAN 6-phosphogluconolactonase OS=Homo sapiens GN=PGLS PE=1 SV=2	1	4	4	4	1	0	1	1	0	0	0	0	0	0	0	0	0	2	0	0	0	0	0	0	0	0	0	0	0	0	0	0	0	0	0	0	0	0	0	0	0	0	0	0
sp|O95373|IPO7_HUMAN	sp|O95373|IPO7_HUMAN	2	2	2	>sp|O95373|IPO7_HUMAN Importin-7 OS=Homo sapiens GN=IPO7 PE=1 SV=1	1	2	2	2	0	0	0	0	0	0	0	0	0	0	0	0	0	0	0	0	0	0	0	0	0	0	1	1	0	1	1	1	2	2	1	0	0	1	1	1	1	0	1	0
sp|O95394|AGM1_HUMAN	sp|O95394|AGM1_HUMAN	3	3	3	>sp|O95394|AGM1_HUMAN Phosphoacetylglucosamine mutase OS=Homo sapiens GN=PGM3 PE=1 SV=1	1	3	3	3	0	0	0	0	0	0	0	0	0	0	0	0	0	0	0	0	0	0	0	0	0	0	0	0	0	0	0	0	0	1	0	0	0	0	0	0	0	0	0	0
sp|O95429|BAG4_HUMAN	sp|O95429|BAG4_HUMAN	4	4	4	>sp|O95429|BAG4_HUMAN BAG family molecular chaperone regulator 4 OS=Homo sapiens GN=BAG4 PE=1 SV=1	1	4	4	4	0	0	0	0	0	0	0	0	0	0	0	0	0	0	0	0	0	0	0	0	0	1	1	0	0	1	1	3	2	3	0	1	3	3	3	3	1	0	1	2
sp|O95433|AHSA1_HUMAN	sp|O95433|AHSA1_HUMAN	2	2	2	>sp|O95433|AHSA1_HUMAN Activator of 90 kDa heat shock protein ATPase homolog 1 OS=Homo sapiens GN=AHSA1 PE=1 SV=1	1	2	2	2	0	0	0	0	0	0	0	0	0	0	0	0	0	0	0	0	0	0	0	0	0	0	0	0	0	0	0	0	0	0	0	0	0	0	0	0	0	0	0	0
sp|O95757|HS74L_HUMAN	sp|O95757|HS74L_HUMAN	34	30	30	>sp|O95757|HS74L_HUMAN Heat shock 70 kDa protein 4L OS=Homo sapiens GN=HSPA4L PE=1 SV=3	1	34	30	30	1	2	1	1	2	3	1	2	0	1	3	1	1	1	2	1	4	3	7	1	2	4	6	5	4	8	27	24	25	18	16	17	20	24	21	21	30	23	28	32
sp|O95777|LSM8_HUMAN	sp|O95777|LSM8_HUMAN	2	2	2	>sp|O95777|LSM8_HUMAN U6 snRNA-associated Sm-like protein LSm8 OS=Homo sapiens GN=LSM8 PE=1 SV=3	1	2	2	2	0	0	0	0	0	1	0	0	0	1	0	0	0	0	1	1	0	1	0	0	1	1	1	1	0	1	1	0	1	0	0	0	0	0	1	0	0	0	0	0
sp|O95816|BAG2_HUMAN	sp|O95816|BAG2_HUMAN	11	11	11	>sp|O95816|BAG2_HUMAN BAG family molecular chaperone regulator 2 OS=Homo sapiens GN=BAG2 PE=1 SV=1	1	11	11	11	3	2	0	1	1	4	3	1	2	2	2	2	5	4	6	7	10	6	7	6	5	9	9	8	6	5	6	8	8	2	3	3	3	5	2	2	2	1	1	3
sp|O95817|BAG3_HUMAN	sp|O95817|BAG3_HUMAN	3	3	3	>sp|O95817|BAG3_HUMAN BAG family molecular chaperone regulator 3 OS=Homo sapiens GN=BAG3 PE=1 SV=3	1	3	3	3	1	1	0	0	0	0	1	0	0	0	0	1	1	1	1	1	1	1	1	1	0	1	1	2	1	2	2	3	3	2	1	1	2	0	1	0	1	3	3	2
sp|O95831|AIFM1_HUMAN	sp|O95831|AIFM1_HUMAN	6	6	6	>sp|O95831|AIFM1_HUMAN Apoptosis-inducing factor 1, mitochondrial OS=Homo sapiens GN=AIFM1 PE=1 SV=1	1	6	6	6	2	1	0	0	0	1	0	0	1	0	0	0	1	1	0	1	3	1	2	1	1	3	3	4	1	5	6	5	6	3	4	3	3	2	2	0	3	0	0	2
sp|O95833|CLIC3_HUMAN	sp|O95833|CLIC3_HUMAN	5	5	5	>sp|O95833|CLIC3_HUMAN Chloride intracellular channel protein 3 OS=Homo sapiens GN=CLIC3 PE=1 SV=2	1	5	5	5	0	1	0	0	0	0	0	0	0	0	0	0	0	0	0	0	0	0	0	0	0	0	0	0	0	0	0	0	0	0	0	0	2	0	0	0	0	1	0	0
sp|O95835|LATS1_HUMAN;sp|Q9NRM7|LATS2_HUMAN	sp|O95835|LATS1_HUMAN	32;2	32;2	32;2	>sp|O95835|LATS1_HUMAN Serine/threonine-protein kinase LATS1 OS=Homo sapiens GN=LATS1 PE=1 SV=1	2	32	32	32	11	10	0	2	2	0	4	1	6	4	0	0	14	8	14	11	16	21	21	15	15	22	21	22	14	20	29	29	29	23	22	21	17	23	16	17	21	16	25	24
sp|O95861|BPNT1_HUMAN	sp|O95861|BPNT1_HUMAN	4	4	4	>sp|O95861|BPNT1_HUMAN 3(2),5-bisphosphate nucleotidase 1 OS=Homo sapiens GN=BPNT1 PE=1 SV=1	1	4	4	4	0	0	0	0	0	0	0	0	0	0	0	0	0	0	0	0	0	0	1	0	0	0	0	0	0	0	0	1	1	1	0	0	1	0	0	0	0	0	1	0
sp|O95969|SG1D2_HUMAN	sp|O95969|SG1D2_HUMAN	2	2	2	>sp|O95969|SG1D2_HUMAN Secretoglobin family 1D member 2 OS=Homo sapiens GN=SCGB1D2 PE=2 SV=1	1	2	2	2	2	2	2	2	1	1	2	2	2	1	1	2	2	2	2	2	2	1	1	2	2	1	1	1	2	2	1	2	1	1	1	0	1	1	1	1	2	0	1	2
sp|P00338|LDHA_HUMAN;sp|Q6ZMR3|LDH6A_HUMAN;sp|P07864|LDHC_HUMAN;sp|Q9BYZ2|LDH6B_HUMAN	sp|P00338|LDHA_HUMAN	16;1;1;1	14;0;0;0	14;0;0;0	>sp|P00338|LDHA_HUMAN L-lactate dehydrogenase A chain OS=Homo sapiens GN=LDHA PE=1 SV=2	4	16	14	14	10	8	9	7	7	12	8	11	9	9	6	8	9	9	10	11	11	11	10	9	8	10	9	8	9	6	8	8	8	9	9	7	8	9	10	8	7	6	5	9
sp|P00367|DHE3_HUMAN;sp|P49448|DHE4_HUMAN	sp|P00367|DHE3_HUMAN;sp|P49448|DHE4_HUMAN	5;3	5;3	5;3	>sp|P00367|DHE3_HUMAN Glutamate dehydrogenase 1, mitochondrial OS=Homo sapiens GN=GLUD1 PE=1 SV=2;>sp|P49448|DHE4_HUMAN Glutamate dehydrogenase 2, mitochondrial OS=Homo sapiens GN=GLUD2 PE=1 SV=2	2	5	5	5	0	0	0	0	0	1	0	0	0	0	0	0	0	0	0	0	0	0	1	0	0	0	0	1	0	0	0	1	1	0	0	3	4	3	1	2	5	3	2	0
sp|P00387|NB5R3_HUMAN	sp|P00387|NB5R3_HUMAN	5	5	5	>sp|P00387|NB5R3_HUMAN NADH-cytochrome b5 reductase 3 OS=Homo sapiens GN=CYB5R3 PE=1 SV=3	1	5	5	5	2	0	1	2	0	0	1	0	1	0	0	0	1	0	0	0	1	0	0	0	0	1	1	1	0	1	2	5	5	3	3	2	2	5	3	2	2	0	0	1
sp|P00390|GSHR_HUMAN	sp|P00390|GSHR_HUMAN	2	2	2	>sp|P00390|GSHR_HUMAN Glutathione reductase, mitochondrial OS=Homo sapiens GN=GSR PE=1 SV=2	1	2	2	2	1	1	0	1	1	1	1	0	1	0	0	0	0	0	0	1	1	0	0	1	1	0	1	2	1	1	2	1	2	0	1	0	1	1	0	0	0	0	1	0
sp|P00441|SODC_HUMAN	sp|P00441|SODC_HUMAN	5	5	5	>sp|P00441|SODC_HUMAN Superoxide dismutase [Cu-Zn] OS=Homo sapiens GN=SOD1 PE=1 SV=2	1	5	5	5	2	1	1	1	1	1	2	1	1	1	1	2	1	1	2	2	2	1	2	1	2	1	2	1	1	2	1	2	3	4	4	2	3	2	1	2	3	2	3	2
sp|P00491|PNPH_HUMAN	sp|P00491|PNPH_HUMAN	9	9	9	>sp|P00491|PNPH_HUMAN Purine nucleoside phosphorylase OS=Homo sapiens GN=PNP PE=1 SV=2	1	9	9	9	7	3	4	7	6	4	4	7	7	4	6	6	7	3	6	4	5	2	9	4	2	6	3	2	5	4	1	3	5	6	4	0	3	3	2	5	2	0	3	2
sp|P00492|HPRT_HUMAN;sp|Q9NRG1|PRDC1_HUMAN	sp|P00492|HPRT_HUMAN	7;1	7;1	7;1	>sp|P00492|HPRT_HUMAN Hypoxanthine-guanine phosphoribosyltransferase OS=Homo sapiens GN=HPRT1 PE=1 SV=2	2	7	7	7	4	4	3	4	4	4	3	4	2	1	4	2	4	4	4	5	5	5	5	4	3	3	4	4	2	3	4	3	4	3	5	1	4	6	5	5	5	1	5	4
sp|P00505|AATM_HUMAN	sp|P00505|AATM_HUMAN	4	4	4	>sp|P00505|AATM_HUMAN Aspartate aminotransferase, mitochondrial OS=Homo sapiens GN=GOT2 PE=1 SV=3	1	4	4	4	2	2	1	2	2	1	2	1	1	0	1	1	2	3	0	0	0	0	0	1	0	2	0	0	0	1	0	0	0	2	2	0	0	0	0	0	0	0	0	0
sp|P00558|PGK1_HUMAN;sp|P07205|PGK2_HUMAN	sp|P00558|PGK1_HUMAN	17;4	17;4	17;4	>sp|P00558|PGK1_HUMAN Phosphoglycerate kinase 1 OS=Homo sapiens GN=PGK1 PE=1 SV=3	2	17	17	17	7	8	10	12	10	13	9	11	11	13	8	10	12	9	11	11	11	13	14	8	9	13	11	14	9	9	11	9	8	10	10	8	11	13	13	10	8	8	8	9
sp|P00738|HPT_HUMAN;sp|P00739|HPTR_HUMAN	sp|P00738|HPT_HUMAN;sp|P00739|HPTR_HUMAN	2;1	2;1	2;1	>sp|P00738|HPT_HUMAN Haptoglobin OS=Homo sapiens GN=HP PE=1 SV=1;>sp|P00739|HPTR_HUMAN Haptoglobin-related protein OS=Homo sapiens GN=HPR PE=2 SV=2	2	2	2	2	1	1	0	0	0	0	0	0	0	0	0	0	0	0	0	0	0	0	0	0	0	0	0	0	2	1	0	0	0	0	0	0	0	0	0	0	0	0	0	0
sp|P01009|A1AT_HUMAN	sp|P01009|A1AT_HUMAN	2	2	2	>sp|P01009|A1AT_HUMAN Alpha-1-antitrypsin OS=Homo sapiens GN=SERPINA1 PE=1 SV=3	1	2	2	2	1	1	1	1	1	1	2	0	1	0	1	0	1	1	0	2	0	1	2	0	1	0	2	0	2	1	0	0	0	0	0	0	0	0	0	0	0	0	0	0
sp|P01024|CO3_HUMAN	sp|P01024|CO3_HUMAN	2	2	2	>sp|P01024|CO3_HUMAN Complement C3 OS=Homo sapiens GN=C3 PE=1 SV=2	1	2	2	2	0	0	0	0	0	0	0	0	0	0	0	0	0	0	0	0	0	0	0	0	0	0	0	0	0	0	0	0	0	0	0	0	0	0	0	0	0	0	0	0
sp|P01034|CYTC_HUMAN	sp|P01034|CYTC_HUMAN	2	2	2	>sp|P01034|CYTC_HUMAN Cystatin-C OS=Homo sapiens GN=CST3 PE=1 SV=1	1	2	2	2	1	1	0	1	0	0	0	0	0	0	0	0	1	1	0	0	0	0	0	0	1	1	1	0	1	1	0	0	1	1	0	0	0	0	0	1	1	0	1	0
sp|P01036|CYTS_HUMAN	sp|P01036|CYTS_HUMAN	10	10	4	>sp|P01036|CYTS_HUMAN Cystatin-S OS=Homo sapiens GN=CST4 PE=1 SV=3	1	10	10	4	5	2	4	6	4	1	4	1	6	1	3	4	5	3	5	6	5	2	5	4	2	3	3	6	6	1	1	1	0	3	2	1	1	3	2	4	6	3	3	0
sp|P01037|CYTN_HUMAN	sp|P01037|CYTN_HUMAN	8	5	5	>sp|P01037|CYTN_HUMAN Cystatin-SN OS=Homo sapiens GN=CST1 PE=1 SV=3	1	8	5	5	4	2	3	3	2	1	2	1	3	1	3	1	3	2	2	3	3	1	2	1	1	2	2	3	5	1	1	1	1	3	1	0	1	1	2	1	3	2	2	0
sp|P01040|CYTA_HUMAN	sp|P01040|CYTA_HUMAN	9	9	9	>sp|P01040|CYTA_HUMAN Cystatin-A OS=Homo sapiens GN=CSTA PE=1 SV=1	1	9	9	9	6	5	5	5	6	4	7	7	6	6	7	6	8	6	7	7	7	6	7	7	8	8	7	6	7	6	5	6	5	6	6	6	8	7	7	6	8	6	7	6
sp|P01375|TNFA_HUMAN	sp|P01375|TNFA_HUMAN	7	7	7	>sp|P01375|TNFA_HUMAN Tumor necrosis factor OS=Homo sapiens GN=TNF PE=1 SV=1	1	7	7	7	4	5	4	5	6	4	4	5	5	5	4	3	5	5	3	6	6	5	6	4	4	4	4	4	3	3	3	3	4	4	3	3	3	4	2	4	3	3	4	4
sp|P01591|IGJ_HUMAN	sp|P01591|IGJ_HUMAN	4	4	4	>sp|P01591|IGJ_HUMAN Immunoglobulin J chain OS=Homo sapiens GN=JCHAIN PE=1 SV=4	1	4	4	4	4	2	2	2	1	1	2	1	2	0	2	2	1	2	2	3	2	1	2	1	0	1	2	0	2	1	1	2	1	1	0	0	0	0	0	1	0	0	1	0
sp|P04206|KV307_HUMAN;sp|P01623|KV305_HUMAN;sp|P01622|KV304_HUMAN;sp|P01620|KV302_HUMAN;sp|P18136|KV313_HUMAN;sp|P18135|KV312_HUMAN	sp|P04206|KV307_HUMAN;sp|P01623|KV305_HUMAN;sp|P01622|KV304_HUMAN;sp|P01620|KV302_HUMAN;sp|P18136|KV313_HUMAN;sp|P18135|KV312_HUMAN	2;2;2;2;2;2	1;1;1;1;1;1	1;1;1;1;1;1	>sp|P04206|KV307_HUMAN Ig kappa chain V-III region GOL OS=Homo sapiens PE=1 SV=1;>sp|P01623|KV305_HUMAN Ig kappa chain V-III region WOL OS=Homo sapiens PE=1 SV=1;>sp|P01622|KV304_HUMAN Ig kappa chain V-III region Ti OS=Homo sapiens PE=1 SV=1;>sp|P01620|KV3	6	2	1	1	0	0	0	0	0	0	0	0	0	0	0	0	1	0	0	0	0	0	1	0	0	0	0	0	0	1	0	0	1	1	1	0	0	1	0	0	0	0	0	0
sp|P01621|KV303_HUMAN;sp|P01619|KV301_HUMAN	sp|P01621|KV303_HUMAN;sp|P01619|KV301_HUMAN	2;1	2;1	1;0	>sp|P01621|KV303_HUMAN Ig kappa chain V-III region NG9 (Fragment) OS=Homo sapiens PE=2 SV=1;>sp|P01619|KV301_HUMAN Ig kappa chain V-III region B6 OS=Homo sapiens PE=1 SV=1	2	2	2	1	0	0	0	0	0	0	0	0	0	0	0	0	2	1	1	1	0	1	1	0	0	0	0	0	0	1	0	0	1	1	1	0	0	1	0	0	0	0	0	0
sp|P01833|PIGR_HUMAN	sp|P01833|PIGR_HUMAN	10	10	10	>sp|P01833|PIGR_HUMAN Polymeric immunoglobulin receptor OS=Homo sapiens GN=PIGR PE=1 SV=4	1	10	10	10	4	5	4	3	2	0	2	1	2	0	2	3	3	4	1	0	2	0	2	0	1	0	1	1	6	2	1	0	1	4	2	0	0	1	0	1	1	3	2	1
sp|P01834|IGKC_HUMAN	sp|P01834|IGKC_HUMAN	5	5	5	>sp|P01834|IGKC_HUMAN Ig kappa chain C region OS=Homo sapiens GN=IGKC PE=1 SV=1	1	5	5	5	3	3	3	3	3	1	3	2	3	1	3	3	2	3	3	3	3	2	3	2	2	3	2	3	3	3	1	2	1	2	2	0	2	1	0	2	2	3	0	1
sp|P01857|IGHG1_HUMAN;sp|P01861|IGHG4_HUMAN;sp|P01860|IGHG3_HUMAN	sp|P01857|IGHG1_HUMAN;sp|P01861|IGHG4_HUMAN;sp|P01860|IGHG3_HUMAN	4;2;2	4;2;2	3;1;1	>sp|P01857|IGHG1_HUMAN Ig gamma-1 chain C region OS=Homo sapiens GN=IGHG1 PE=1 SV=1;>sp|P01861|IGHG4_HUMAN Ig gamma-4 chain C region OS=Homo sapiens GN=IGHG4 PE=1 SV=1;>sp|P01860|IGHG3_HUMAN Ig gamma-3 chain C region OS=Homo sapiens GN=IGHG3 PE=1 SV=2	3	4	4	3	2	4	3	2	2	1	3	1	4	3	3	2	4	3	3	3	3	2	4	2	3	2	2	2	4	4	0	1	1	2	3	1	2	2	2	2	2	2	1	1
sp|P01859|IGHG2_HUMAN	sp|P01859|IGHG2_HUMAN	2	1	1	>sp|P01859|IGHG2_HUMAN Ig gamma-2 chain C region OS=Homo sapiens GN=IGHG2 PE=1 SV=2	1	2	1	1	1	2	1	1	1	0	1	1	2	1	2	1	1	1	1	1	2	1	2	1	1	1	1	1	2	2	0	0	0	1	1	1	1	1	1	2	1	0	0	1
sp|P01876|IGHA1_HUMAN	sp|P01876|IGHA1_HUMAN	8	8	2	>sp|P01876|IGHA1_HUMAN Ig alpha-1 chain C region OS=Homo sapiens GN=IGHA1 PE=1 SV=2	1	8	8	2	4	6	5	4	2	1	4	1	5	1	2	4	5	5	3	3	2	1	3	2	3	3	1	4	5	3	1	2	1	3	2	0	1	2	1	3	3	2	2	1
sp|P01877|IGHA2_HUMAN	sp|P01877|IGHA2_HUMAN	7	1	1	>sp|P01877|IGHA2_HUMAN Ig alpha-2 chain C region OS=Homo sapiens GN=IGHA2 PE=1 SV=3	1	7	1	1	3	5	4	4	1	1	3	1	4	1	1	4	5	4	3	2	2	1	3	1	3	2	0	3	5	3	1	2	1	3	1	0	1	2	0	2	4	2	2	1
sp|P02452|CO1A1_HUMAN	sp|P02452|CO1A1_HUMAN	4	4	4	>sp|P02452|CO1A1_HUMAN Collagen alpha-1(I) chain OS=Homo sapiens GN=COL1A1 PE=1 SV=5	1	4	4	4	0	0	0	0	0	4	0	0	0	0	0	0	0	0	0	0	0	0	0	0	0	0	1	0	0	0	0	0	0	0	0	0	0	0	0	0	0	0	0	0
sp|P02511|CRYAB_HUMAN	sp|P02511|CRYAB_HUMAN	2	2	2	>sp|P02511|CRYAB_HUMAN Alpha-crystallin B chain OS=Homo sapiens GN=CRYAB PE=1 SV=2	1	2	2	2	0	0	0	0	0	0	0	0	0	0	0	0	0	0	0	0	0	0	0	0	0	0	0	0	2	0	0	0	0	0	0	0	0	0	0	0	0	0	0	0
sp|P02545|LMNA_HUMAN;sp|Q03252|LMNB2_HUMAN	sp|P02545|LMNA_HUMAN	28;1	28;1	27;0	>sp|P02545|LMNA_HUMAN Prelamin-A/C OS=Homo sapiens GN=LMNA PE=1 SV=1	2	28	28	27	12	6	2	7	4	7	7	8	7	6	4	5	6	5	5	3	3	2	5	2	3	5	4	3	9	1	3	1	4	12	9	1	16	2	1	0	3	6	2	1
sp|P02647|APOA1_HUMAN	sp|P02647|APOA1_HUMAN	5	4	4	>sp|P02647|APOA1_HUMAN Apolipoprotein A-I OS=Homo sapiens GN=APOA1 PE=1 SV=1	1	5	4	4	1	0	0	1	0	0	0	0	1	0	0	0	1	0	1	0	0	0	1	0	0	0	0	0	2	0	1	0	0	1	1	0	0	0	0	0	0	0	0	0
sp|P02766|TTHY_HUMAN	sp|P02766|TTHY_HUMAN	2	2	2	>sp|P02766|TTHY_HUMAN Transthyretin OS=Homo sapiens GN=TTR PE=1 SV=1	1	2	2	2	0	0	0	0	0	0	0	0	0	0	1	0	0	0	0	0	0	0	0	0	0	0	0	0	0	0	0	0	0	0	0	0	0	0	0	0	0	0	0	0
sp|P02786|TFR1_HUMAN	sp|P02786|TFR1_HUMAN	8	8	8	>sp|P02786|TFR1_HUMAN Transferrin receptor protein 1 OS=Homo sapiens GN=TFRC PE=1 SV=2	1	8	8	8	1	0	0	0	0	0	0	0	0	0	0	0	0	0	0	0	0	0	0	0	0	0	0	0	0	1	5	3	4	1	0	1	0	4	4	5	8	1	7	8
sp|P02788|TRFL_HUMAN	sp|P02788|TRFL_HUMAN	18	18	17	>sp|P02788|TRFL_HUMAN Lactotransferrin OS=Homo sapiens GN=LTF PE=1 SV=6	1	18	18	17	11	12	7	10	6	2	10	3	10	5	5	11	11	8	9	8	7	3	11	6	4	5	8	8	12	8	2	2	2	5	2	2	1	3	2	8	5	4	5	2
sp|P02794|FRIH_HUMAN	sp|P02794|FRIH_HUMAN	5	5	5	>sp|P02794|FRIH_HUMAN Ferritin heavy chain OS=Homo sapiens GN=FTH1 PE=1 SV=2	1	5	5	5	2	3	3	2	3	2	3	3	4	2	3	4	4	3	4	3	4	4	4	4	4	4	4	4	3	4	4	4	3	2	2	2	3	4	5	5	4	2	2	3
sp|P02810|PRPC_HUMAN	sp|P02810|PRPC_HUMAN	3	3	3	>sp|P02810|PRPC_HUMAN Salivary acidic proline-rich phosphoprotein 1/2 OS=Homo sapiens GN=PRH1 PE=1 SV=2	1	3	3	3	2	1	1	1	2	1	1	1	2	2	2	2	2	0	1	2	1	2	2	1	0	2	1	2	3	1	1	1	1	2	2	0	0	2	2	2	3	3	1	0
sp|P04040|CATA_HUMAN	sp|P04040|CATA_HUMAN	11	11	11	>sp|P04040|CATA_HUMAN Catalase OS=Homo sapiens GN=CAT PE=1 SV=3	1	11	11	11	11	9	9	11	10	7	10	9	9	6	10	10	9	9	10	10	5	8	8	8	8	7	4	7	9	9	7	8	6	8	5	5	6	6	7	9	7	9	11	7
sp|P04062|GLCM_HUMAN	sp|P04062|GLCM_HUMAN	4	4	4	>sp|P04062|GLCM_HUMAN Glucosylceramidase OS=Homo sapiens GN=GBA PE=1 SV=3	1	4	4	4	0	0	0	0	0	0	0	0	0	0	0	0	0	0	0	0	0	0	0	0	0	0	0	0	0	0	0	0	0	1	0	0	1	0	1	0	0	1	0	0
sp|P04075|ALDOA_HUMAN;sp|P05062|ALDOB_HUMAN	sp|P04075|ALDOA_HUMAN	19;1	19;1	17;0	>sp|P04075|ALDOA_HUMAN Fructose-bisphosphate aldolase A OS=Homo sapiens GN=ALDOA PE=1 SV=2	2	19	19	17	15	13	11	14	13	10	13	9	13	12	8	11	14	11	10	13	11	10	13	13	12	12	13	10	9	12	14	13	11	14	13	10	13	9	10	6	9	8	9	11
sp|P04080|CYTB_HUMAN	sp|P04080|CYTB_HUMAN	5	5	5	>sp|P04080|CYTB_HUMAN Cystatin-B OS=Homo sapiens GN=CSTB PE=1 SV=2	1	5	5	5	3	2	3	3	4	3	4	3	5	3	3	3	3	3	3	3	3	3	3	3	2	3	2	4	5	3	3	3	3	2	3	1	2	1	2	1	3	2	2	2
sp|P04083|ANXA1_HUMAN	sp|P04083|ANXA1_HUMAN	23	23	23	>sp|P04083|ANXA1_HUMAN Annexin A1 OS=Homo sapiens GN=ANXA1 PE=1 SV=2	1	23	23	23	15	8	7	7	12	7	12	7	15	6	4	4	8	9	7	8	14	6	6	5	7	5	7	10	20	6	5	2	4	7	4	2	1	1	3	3	13	15	6	1
sp|P04179|SODM_HUMAN	sp|P04179|SODM_HUMAN	3	3	3	>sp|P04179|SODM_HUMAN Superoxide dismutase [Mn], mitochondrial OS=Homo sapiens GN=SOD2 PE=1 SV=2	1	3	3	3	0	2	0	2	3	1	1	1	2	1	0	0	1	0	1	2	2	0	0	0	0	1	0	1	0	0	0	0	0	0	0	0	0	1	0	0	0	0	0	0
sp|P04181|OAT_HUMAN	sp|P04181|OAT_HUMAN	8	8	8	>sp|P04181|OAT_HUMAN Ornithine aminotransferase, mitochondrial OS=Homo sapiens GN=OAT PE=1 SV=1	1	8	8	8	5	5	4	3	4	4	3	3	4	2	6	4	4	3	4	3	4	3	3	3	3	3	3	3	0	1	4	3	5	6	6	1	3	1	3	1	2	0	2	3
sp|P04259|K2C6B_HUMAN	sp|P04259|K2C6B_HUMAN	49	2	2	>sp|P04259|K2C6B_HUMAN Keratin, type II cytoskeletal 6B OS=Homo sapiens GN=KRT6B PE=1 SV=5	1	49	2	2	47	39	40	43	39	35	39	41	40	38	37	39	45	35	41	39	36	29	35	24	40	41	38	39	45	42	32	25	27	35	35	30	39	24	25	39	36	38	35	29
sp|P04264|K2C1_HUMAN;CON__P04264;P04264;H-INV:HIT000016045;CON__H-INV:HIT000016045	sp|P04264|K2C1_HUMAN;CON__P04264;P04264	71;69;69;4;4	71;69;69;4;4	48;46;46;0;0	>sp|P04264|K2C1_HUMAN Keratin, type II cytoskeletal 1 OS=Homo sapiens GN=KRT1 PE=1 SV=6;>P04264 SWISS-PROT:P04264 Tax_Id=9606 Gene_Symbol=KRT1 Keratin, type II cytoskeletal 1;>P04264 SWISS-PROT:P04264 Tax_Id=9606 Gene_Symbol=KRT1 Keratin, type II cytoskele	5	71	71	48	64	53	55	58	55	49	54	61	55	47	57	51	57	47	47	45	42	44	43	43	50	50	51	52	66	54	44	41	39	46	43	37	49	44	46	57	62	54	50	43
sp|P04279|SEMG1_HUMAN	sp|P04279|SEMG1_HUMAN	31	31	26	>sp|P04279|SEMG1_HUMAN Semenogelin-1 OS=Homo sapiens GN=SEMG1 PE=1 SV=2	1	31	31	26	25	24	23	25	25	22	25	21	24	21	25	25	26	24	24	24	24	23	23	23	24	26	25	25	23	24	23	23	24	25	22	23	24	26	22	30	29	24	24	22
sp|P04406|G3P_HUMAN;sp|O14556|G3PT_HUMAN	sp|P04406|G3P_HUMAN	17;1	17;1	17;1	>sp|P04406|G3P_HUMAN Glyceraldehyde-3-phosphate dehydrogenase OS=Homo sapiens GN=GAPDH PE=1 SV=3	2	17	17	17	14	9	9	12	11	11	12	13	14	13	12	11	16	10	14	13	16	16	15	10	10	14	14	14	13	15	13	11	15	13	12	8	10	13	11	12	12	12	12	10
sp|P04745|AMY1_HUMAN;sp|P19961|AMY2B_HUMAN;sp|P04746|AMYP_HUMAN;Q3MHH8;CON__Q3MHH8	sp|P04745|AMY1_HUMAN;sp|P19961|AMY2B_HUMAN;sp|P04746|AMYP_HUMAN	12;10;10;2;2	12;10;10;2;2	12;10;10;2;2	>sp|P04745|AMY1_HUMAN Alpha-amylase 1 OS=Homo sapiens GN=AMY1A PE=1 SV=2;>sp|P19961|AMY2B_HUMAN Alpha-amylase 2B OS=Homo sapiens GN=AMY2B PE=1 SV=1;>sp|P04746|AMYP_HUMAN Pancreatic alpha-amylase OS=Homo sapiens GN=AMY2A PE=1 SV=2	5	12	12	12	5	4	3	4	3	0	2	0	9	0	0	0	1	1	2	2	1	0	1	0	0	0	0	1	3	0	0	0	0	0	0	0	0	0	0	1	1	0	1	0
sp|P04792|HSPB1_HUMAN	sp|P04792|HSPB1_HUMAN	14	14	14	>sp|P04792|HSPB1_HUMAN Heat shock protein beta-1 OS=Homo sapiens GN=HSPB1 PE=1 SV=2	1	14	14	14	8	5	5	4	4	2	5	4	6	3	5	3	4	2	4	3	3	3	3	1	2	3	4	3	10	3	3	0	4	3	4	3	9	1	0	2	5	8	2	1
sp|P04843|RPN1_HUMAN	sp|P04843|RPN1_HUMAN	12	12	12	>sp|P04843|RPN1_HUMAN Dolichyl-diphosphooligosaccharide--protein glycosyltransferase subunit 1 OS=Homo sapiens GN=RPN1 PE=1 SV=1	1	12	12	12	5	2	0	5	1	3	2	2	4	0	2	2	4	2	1	2	6	3	4	4	6	8	8	9	6	10	12	11	11	9	5	4	8	7	6	5	3	1	6	4
sp|P04844|RPN2_HUMAN	sp|P04844|RPN2_HUMAN	8	8	8	>sp|P04844|RPN2_HUMAN Dolichyl-diphosphooligosaccharide--protein glycosyltransferase subunit 2 OS=Homo sapiens GN=RPN2 PE=1 SV=3	1	8	8	8	3	1	0	4	1	2	2	0	1	1	1	0	0	0	1	1	4	2	3	4	1	3	3	2	3	5	4	4	5	4	2	1	4	5	6	2	4	2	4	5
sp|Q99878|H2A1J_HUMAN;sp|Q96KK5|H2A1H_HUMAN;sp|Q9BTM1|H2AJ_HUMAN;sp|Q16777|H2A2C_HUMAN;sp|Q93077|H2A1C_HUMAN;sp|Q7L7L0|H2A3_HUMAN;sp|Q6FI13|H2A2A_HUMAN;sp|P20671|H2A1D_HUMAN;sp|P0C0S8|H2A1_HUMAN;sp|P04908|H2A1B_HUMAN	sp|Q99878|H2A1J_HUMAN;sp|Q96KK5|H2A1H_HUMAN;sp|Q9BTM1|H2AJ_HUMAN;sp|Q16777|H2A2C_HUMAN;sp|Q93077|H2A1C_HUMAN;sp|Q7L7L0|H2A3_HUMAN;sp|Q6FI13|H2A2A_HUMAN;sp|P20671|H2A1D_HUMAN;sp|P0C0S8|H2A1_HUMAN;sp|P04908|H2A1B_HUMAN	4;4;4;4;4;4;4;4;4;4	4;4;4;4;4;4;4;4;4;4	1;1;1;1;1;1;1;1;1;1	>sp|Q99878|H2A1J_HUMAN Histone H2A type 1-J OS=Homo sapiens GN=HIST1H2AJ PE=1 SV=3;>sp|Q96KK5|H2A1H_HUMAN Histone H2A type 1-H OS=Homo sapiens GN=HIST1H2AH PE=1 SV=3;>sp|Q9BTM1|H2AJ_HUMAN Histone H2A.J OS=Homo sapiens GN=H2AFJ PE=1 SV=1;>sp|Q16777|H2A2C_HU	10	4	4	1	3	3	2	3	3	3	3	2	3	2	3	3	3	3	3	3	2	3	3	3	4	3	4	4	4	4	3	2	2	3	3	2	2	3	4	4	2	2	3	3
sp|P05023|AT1A1_HUMAN;sp|P50993|AT1A2_HUMAN;sp|Q13733|AT1A4_HUMAN;sp|P20648|ATP4A_HUMAN	sp|P05023|AT1A1_HUMAN	10;4;1;1	10;4;1;1	6;0;0;0	>sp|P05023|AT1A1_HUMAN Sodium/potassium-transporting ATPase subunit alpha-1 OS=Homo sapiens GN=ATP1A1 PE=1 SV=1	4	10	10	6	3	1	0	0	1	4	0	0	0	0	0	0	0	0	1	0	1	0	1	0	1	0	1	4	0	2	2	5	5	5	6	3	6	7	5	5	6	2	4	4
sp|P05089|ARGI1_HUMAN	sp|P05089|ARGI1_HUMAN	12	12	12	>sp|P05089|ARGI1_HUMAN Arginase-1 OS=Homo sapiens GN=ARG1 PE=1 SV=2	1	12	12	12	10	9	9	10	11	10	10	11	11	9	11	10	11	8	10	9	7	8	11	5	8	7	5	6	11	8	8	1	5	7	6	3	6	2	5	10	9	10	9	5
sp|P05090|APOD_HUMAN	sp|P05090|APOD_HUMAN	6	6	6	>sp|P05090|APOD_HUMAN Apolipoprotein D OS=Homo sapiens GN=APOD PE=1 SV=1	1	6	6	6	1	3	2	2	3	2	3	1	3	2	2	1	3	2	3	3	3	3	3	2	2	3	6	3	3	3	4	2	2	3	3	2	3	3	3	4	2	1	0	1
sp|P05091|ALDH2_HUMAN;sp|P00352|AL1A1_HUMAN;sp|P47895|AL1A3_HUMAN	sp|P05091|ALDH2_HUMAN	8;2;1	8;2;1	7;1;0	>sp|P05091|ALDH2_HUMAN Aldehyde dehydrogenase, mitochondrial OS=Homo sapiens GN=ALDH2 PE=1 SV=2	3	8	8	7	4	2	1	2	0	3	0	1	1	1	0	1	1	2	1	1	1	1	0	1	1	1	2	0	3	1	0	1	2	5	1	0	2	1	1	1	2	1	1	3
sp|P05109|S10A8_HUMAN	sp|P05109|S10A8_HUMAN	7	7	7	>sp|P05109|S10A8_HUMAN Protein S100-A8 OS=Homo sapiens GN=S100A8 PE=1 SV=1	1	7	7	7	6	5	6	6	7	5	6	5	6	5	5	4	6	7	5	5	6	5	7	6	4	5	4	4	5	5	4	4	4	5	4	3	3	3	2	3	4	5	3	4
sp|P05114|HMGN1_HUMAN	sp|P05114|HMGN1_HUMAN	2	2	2	>sp|P05114|HMGN1_HUMAN Non-histone chromosomal protein HMG-14 OS=Homo sapiens GN=HMGN1 PE=1 SV=3	1	2	2	2	0	0	0	0	0	0	0	0	0	0	0	0	0	0	0	0	0	1	0	0	0	0	1	0	0	0	1	1	1	0	0	0	0	1	1	1	0	0	1	0
sp|P05141|ADT2_HUMAN	sp|P05141|ADT2_HUMAN	10	10	4	>sp|P05141|ADT2_HUMAN ADP/ATP translocase 2 OS=Homo sapiens GN=SLC25A5 PE=1 SV=7	1	10	10	4	6	8	3	6	4	5	4	6	6	4	6	4	6	6	7	6	6	7	6	6	6	5	8	7	6	6	7	7	7	8	7	8	8	6	6	4	5	8	7	6
sp|P05164|PERM_HUMAN	sp|P05164|PERM_HUMAN	2	2	2	>sp|P05164|PERM_HUMAN Myeloperoxidase OS=Homo sapiens GN=MPO PE=1 SV=1	1	2	2	2	1	1	0	1	0	0	1	0	0	0	0	1	1	1	0	0	0	0	0	0	0	0	0	1	1	1	0	0	0	1	0	0	0	0	0	1	0	0	0	0
sp|P05165|PCCA_HUMAN	sp|P05165|PCCA_HUMAN	15	15	15	>sp|P05165|PCCA_HUMAN Propionyl-CoA carboxylase alpha chain, mitochondrial OS=Homo sapiens GN=PCCA PE=1 SV=4	1	15	15	15	5	7	0	0	0	1	2	0	1	1	0	0	8	5	10	14	12	11	13	11	9	15	14	13	0	0	0	0	0	0	0	0	0	0	0	0	2	0	0	0
sp|P05166|PCCB_HUMAN	sp|P05166|PCCB_HUMAN	14	14	14	>sp|P05166|PCCB_HUMAN Propionyl-CoA carboxylase beta chain, mitochondrial OS=Homo sapiens GN=PCCB PE=1 SV=3	1	14	14	14	6	5	0	2	1	1	0	0	0	0	0	1	6	5	6	8	11	10	12	7	7	12	11	8	1	0	0	0	0	1	0	0	1	0	0	0	0	0	1	0
sp|P05387|RLA2_HUMAN	sp|P05387|RLA2_HUMAN	6	6	6	>sp|P05387|RLA2_HUMAN 60S acidic ribosomal protein P2 OS=Homo sapiens GN=RPLP2 PE=1 SV=1	1	6	6	6	5	5	5	5	5	5	5	6	5	5	5	3	5	5	4	5	6	6	5	6	5	6	5	5	6	6	5	6	6	6	6	5	6	5	4	4	6	4	6	6
sp|P05388|RLA0_HUMAN;sp|Q8NHW5|RLA0L_HUMAN	sp|P05388|RLA0_HUMAN;sp|Q8NHW5|RLA0L_HUMAN	9;6	9;6	9;6	>sp|P05388|RLA0_HUMAN 60S acidic ribosomal protein P0 OS=Homo sapiens GN=RPLP0 PE=1 SV=1;>sp|Q8NHW5|RLA0L_HUMAN 60S acidic ribosomal protein P0-like OS=Homo sapiens GN=RPLP0P6 PE=5 SV=1	2	9	9	9	9	7	5	8	8	7	7	8	8	5	6	6	9	8	5	6	7	6	5	7	7	7	7	7	9	7	7	9	7	8	4	2	8	8	7	6	7	2	6	5
sp|P05455|LA_HUMAN	sp|P05455|LA_HUMAN	6	6	6	>sp|P05455|LA_HUMAN Lupus La protein OS=Homo sapiens GN=SSB PE=1 SV=2	1	6	6	6	0	1	1	1	1	1	3	3	3	2	1	1	1	1	1	2	1	1	2	2	2	5	2	2	1	2	2	2	1	3	1	1	2	3	2	0	2	0	2	3
sp|P06280|AGAL_HUMAN	sp|P06280|AGAL_HUMAN	2	2	2	>sp|P06280|AGAL_HUMAN Alpha-galactosidase A OS=Homo sapiens GN=GLA PE=1 SV=1	1	2	2	2	0	0	0	0	0	0	1	1	0	0	1	0	0	0	0	0	0	0	0	0	0	0	0	1	0	0	0	0	0	1	0	1	0	0	0	0	0	0	0	0
sp|P06396|GELS_HUMAN;Q3SX14;CON__Q3SX14	sp|P06396|GELS_HUMAN;Q3SX14;CON__Q3SX14	7;5;5	7;5;5	7;5;5	>sp|P06396|GELS_HUMAN Gelsolin OS=Homo sapiens GN=GSN PE=1 SV=1;>Q3SX14 TREMBL:Q3SX14 (Bos taurus) Similar to Gelsolin;>Q3SX14 TREMBL:Q3SX14 (Bos taurus) Similar to Gelsolin	3	7	7	7	0	1	0	0	0	1	1	1	0	0	0	0	0	0	1	0	0	0	1	0	0	0	1	0	2	0	0	0	0	1	0	1	2	0	0	0	0	0	0	0
sp|P06454|PTMA_HUMAN	sp|P06454|PTMA_HUMAN	4	4	4	>sp|P06454|PTMA_HUMAN Prothymosin alpha OS=Homo sapiens GN=PTMA PE=1 SV=2	1	4	4	4	3	3	3	3	3	4	3	2	3	4	3	3	3	3	4	4	4	4	4	4	4	4	4	4	3	3	4	4	4	4	4	3	4	4	4	3	4	3	3	4
sp|P06493|CDK1_HUMAN;sp|Q00535|CDK5_HUMAN;sp|P24941|CDK2_HUMAN;sp|Q00526|CDK3_HUMAN;sp|Q00534|CDK6_HUMAN;sp|P50750|CDK9_HUMAN;sp|Q96Q40|CDK15_HUMAN;sp|O94921|CDK14_HUMAN;sp|Q07002|CDK18_HUMAN;sp|Q00536|CDK16_HUMAN;sp|Q00537|CDK17_HUMAN;sp|Q9NYV4|CDK12_HUMAN;sp|Q14004|CDK13_HUMAN	sp|P06493|CDK1_HUMAN;sp|Q00535|CDK5_HUMAN;sp|P24941|CDK2_HUMAN;sp|Q00526|CDK3_HUMAN;sp|Q00534|CDK6_HUMAN;sp|P50750|CDK9_HUMAN;sp|Q96Q40|CDK15_HUMAN;sp|O94921|CDK14_HUMAN;sp|Q07002|CDK18_HUMAN;sp|Q00536|CDK16_HUMAN;sp|Q00537|CDK17_HUMAN;sp|Q9NYV4|CDK12_HUMAN;sp|Q14004|CDK13_HUMAN	2;1;1;1;1;1;1;1;1;1;1;1;1	2;1;1;1;1;1;1;1;1;1;1;1;1	1;0;0;0;0;0;0;0;0;0;0;0;0	>sp|P06493|CDK1_HUMAN Cyclin-dependent kinase 1 OS=Homo sapiens GN=CDK1 PE=1 SV=3;>sp|Q00535|CDK5_HUMAN Cyclin-dependent-like kinase 5 OS=Homo sapiens GN=CDK5 PE=1 SV=3;>sp|P24941|CDK2_HUMAN Cyclin-dependent kinase 2 OS=Homo sapiens GN=CDK2 PE=1 SV=2;>sp|Q	13	2	2	1	2	1	1	1	0	2	1	1	1	0	1	0	1	1	0	0	1	1	0	0	0	1	0	1	0	0	0	2	1	1	0	0	1	0	0	1	0	0	0	0
sp|P06576|ATPB_HUMAN	sp|P06576|ATPB_HUMAN	23	23	23	>sp|P06576|ATPB_HUMAN ATP synthase subunit beta, mitochondrial OS=Homo sapiens GN=ATP5B PE=1 SV=3	1	23	23	23	13	12	13	14	16	15	9	16	17	17	12	11	13	12	15	16	18	16	19	13	14	20	20	19	19	16	20	12	17	9	9	7	8	14	12	13	8	5	10	7
sp|P06702|S10A9_HUMAN	sp|P06702|S10A9_HUMAN	8	8	8	>sp|P06702|S10A9_HUMAN Protein S100-A9 OS=Homo sapiens GN=S100A9 PE=1 SV=1	1	8	8	8	5	5	5	5	6	5	5	5	5	5	5	5	5	5	7	7	7	6	5	7	5	6	5	4	6	5	6	5	6	5	6	3	5	6	6	6	5	5	3	5
sp|P06733|ENOA_HUMAN;sp|P13929|ENOB_HUMAN	sp|P06733|ENOA_HUMAN	27;4	27;4	23;0	>sp|P06733|ENOA_HUMAN Alpha-enolase OS=Homo sapiens GN=ENO1 PE=1 SV=2	2	27	27	23	18	18	18	18	20	20	18	19	20	21	19	16	20	18	20	20	20	20	19	18	19	20	20	21	20	16	20	19	20	18	17	14	18	18	19	18	17	13	16	16
sp|P06744|G6PI_HUMAN;Q3ZBD7;CON__Q3ZBD7;sp|Q8N196|SIX5_HUMAN;REV__sp|Q9Y4D8|HECD4_HUMAN	sp|P06744|G6PI_HUMAN	12;2;2;1;1	12;2;2;1;1	12;2;2;1;1	>sp|P06744|G6PI_HUMAN Glucose-6-phosphate isomerase OS=Homo sapiens GN=GPI PE=1 SV=4	5	12	12	12	5	4	4	4	7	7	5	2	6	4	4	2	6	5	4	5	6	2	6	4	3	7	4	4	2	1	1	2	4	10	7	3	6	3	2	1	1	0	0	1
sp|P06748|NPM_HUMAN;REV__sp|Q7RTW8|OTOAN_HUMAN	sp|P06748|NPM_HUMAN	12;1	12;1	12;1	>sp|P06748|NPM_HUMAN Nucleophosmin OS=Homo sapiens GN=NPM1 PE=1 SV=2	2	12	12	12	8	8	8	8	9	10	9	10	11	11	11	7	10	10	9	11	12	11	11	8	9	10	10	8	8	9	10	9	9	6	8	3	7	11	10	10	7	4	7	8
sp|P06753|TPM3_HUMAN;sp|P09493|TPM1_HUMAN	sp|P06753|TPM3_HUMAN	10;4	10;4	5;0	>sp|P06753|TPM3_HUMAN Tropomyosin alpha-3 chain OS=Homo sapiens GN=TPM3 PE=1 SV=2	2	10	10	5	6	3	3	5	3	4	4	4	3	3	3	3	2	3	2	3	2	2	3	3	3	2	3	3	6	2	3	4	5	6	6	3	4	2	3	2	3	3	3	2
sp|P07195|LDHB_HUMAN	sp|P07195|LDHB_HUMAN	16	16	14	>sp|P07195|LDHB_HUMAN L-lactate dehydrogenase B chain OS=Homo sapiens GN=LDHB PE=1 SV=2	1	16	16	14	12	12	10	11	12	11	12	10	13	13	10	11	13	12	13	14	14	13	11	12	11	11	12	12	10	10	13	11	12	10	11	7	10	11	11	10	9	8	8	11
sp|P07237|PDIA1_HUMAN	sp|P07237|PDIA1_HUMAN	23	23	23	>sp|P07237|PDIA1_HUMAN Protein disulfide-isomerase OS=Homo sapiens GN=P4HB PE=1 SV=3	1	23	23	23	7	7	10	7	9	8	7	8	8	7	7	8	9	9	8	6	8	6	7	7	10	7	9	9	8	4	4	6	5	7	8	4	11	5	4	4	5	6	5	5
sp|P07288|KLK3_HUMAN	sp|P07288|KLK3_HUMAN	2	2	2	>sp|P07288|KLK3_HUMAN Prostate-specific antigen OS=Homo sapiens GN=KLK3 PE=1 SV=2	1	2	2	2	1	1	1	1	1	0	1	1	1	1	0	1	1	1	0	1	0	0	1	1	1	1	1	0	1	0	0	1	0	1	0	0	1	0	1	2	1	0	1	0
sp|P07339|CATD_HUMAN	sp|P07339|CATD_HUMAN	9	9	9	>sp|P07339|CATD_HUMAN Cathepsin D OS=Homo sapiens GN=CTSD PE=1 SV=1	1	9	9	9	9	7	7	8	6	5	4	8	7	6	8	5	8	5	7	6	6	5	8	3	2	7	4	6	8	4	4	3	4	5	3	0	3	6	5	6	4	4	2	3
sp|P07355|ANXA2_HUMAN;sp|A6NMY6|AXA2L_HUMAN	sp|P07355|ANXA2_HUMAN;sp|A6NMY6|AXA2L_HUMAN	18;14	18;14	18;14	>sp|P07355|ANXA2_HUMAN Annexin A2 OS=Homo sapiens GN=ANXA2 PE=1 SV=2;>sp|A6NMY6|AXA2L_HUMAN Putative annexin A2-like protein OS=Homo sapiens GN=ANXA2P2 PE=5 SV=2	2	18	18	18	16	12	11	13	11	12	13	11	13	11	14	10	14	11	11	9	11	11	10	8	10	10	11	13	15	7	8	7	7	11	9	4	14	6	6	9	7	10	9	5
sp|P07384|CAN1_HUMAN	sp|P07384|CAN1_HUMAN	4	4	4	>sp|P07384|CAN1_HUMAN Calpain-1 catalytic subunit OS=Homo sapiens GN=CAPN1 PE=1 SV=1	1	4	4	4	1	0	1	1	1	0	0	0	0	0	0	0	0	0	0	0	1	0	1	0	0	0	0	0	2	0	0	0	0	0	0	0	0	0	0	0	0	0	0	0
sp|P07437|TBB5_HUMAN	sp|P07437|TBB5_HUMAN	18	18	4	>sp|P07437|TBB5_HUMAN Tubulin beta chain OS=Homo sapiens GN=TUBB PE=1 SV=2	1	18	18	4	13	14	10	14	12	16	12	12	15	10	11	7	13	10	12	13	15	12	13	10	11	14	15	13	13	11	14	14	13	14	11	9	11	16	15	16	10	10	12	14
sp|P07476|INVO_HUMAN	sp|P07476|INVO_HUMAN	17	17	17	>sp|P07476|INVO_HUMAN Involucrin OS=Homo sapiens GN=IVL PE=1 SV=2	1	17	17	17	8	4	1	2	3	0	3	1	9	0	2	2	1	0	3	0	2	0	0	0	0	0	0	0	13	0	1	0	0	4	3	0	11	0	0	2	2	10	0	0
sp|P07686|HEXB_HUMAN	sp|P07686|HEXB_HUMAN	3	3	3	>sp|P07686|HEXB_HUMAN Beta-hexosaminidase subunit beta OS=Homo sapiens GN=HEXB PE=1 SV=3	1	3	3	3	0	1	0	0	0	0	0	1	1	0	1	0	0	0	0	0	0	0	0	0	0	0	0	0	1	0	0	0	0	0	0	0	0	0	0	0	0	0	1	0
sp|P07737|PROF1_HUMAN	sp|P07737|PROF1_HUMAN	6	6	5	>sp|P07737|PROF1_HUMAN Profilin-1 OS=Homo sapiens GN=PFN1 PE=1 SV=2	1	6	6	5	5	3	5	5	5	6	3	4	3	5	3	3	4	4	4	5	3	2	4	3	4	4	3	3	2	3	3	2	2	4	4	4	4	3	3	1	1	2	3	2
sp|P07741|APT_HUMAN	sp|P07741|APT_HUMAN	3	3	3	>sp|P07741|APT_HUMAN Adenine phosphoribosyltransferase OS=Homo sapiens GN=APRT PE=1 SV=2	1	3	3	3	0	0	0	1	1	1	0	2	1	1	1	1	2	1	1	1	1	0	1	1	1	2	1	0	0	0	1	1	1	1	0	0	0	0	0	0	1	0	0	1
sp|P07814|SYEP_HUMAN	sp|P07814|SYEP_HUMAN	14	14	14	>sp|P07814|SYEP_HUMAN Bifunctional glutamate/proline--tRNA ligase OS=Homo sapiens GN=EPRS PE=1 SV=5	1	14	14	14	4	4	1	1	2	3	2	0	5	2	1	4	12	11	13	12	11	9	5	5	3	4	3	1	0	0	1	1	0	3	0	0	1	1	1	1	1	1	1	1
sp|P07858|CATB_HUMAN	sp|P07858|CATB_HUMAN	2	2	2	>sp|P07858|CATB_HUMAN Cathepsin B OS=Homo sapiens GN=CTSB PE=1 SV=3	1	2	2	2	0	0	0	0	0	0	0	0	2	0	0	0	0	0	0	0	0	0	1	0	0	0	0	0	0	0	0	0	0	0	0	0	1	0	0	0	0	0	0	0
sp|P07900|HS90A_HUMAN;sp|Q14568|HS902_HUMAN;sp|Q58FG0|HS905_HUMAN;sp|Q58FG1|HS904_HUMAN	sp|P07900|HS90A_HUMAN	39;6;4;2	39;6;4;2	25;2;2;1	>sp|P07900|HS90A_HUMAN Heat shock protein HSP 90-alpha OS=Homo sapiens GN=HSP90AA1 PE=1 SV=5	4	39	39	25	24	22	22	19	21	27	17	23	24	21	22	18	18	19	18	17	19	21	20	18	14	22	17	16	14	14	15	22	28	30	29	20	20	22	16	10	14	17	25	33
sp|P07910|HNRPC_HUMAN;sp|P0DMR1|HNRC4_HUMAN;sp|O60812|HNRC1_HUMAN;sp|B7ZW38|HNRC3_HUMAN;sp|B2RXH8|HNRC2_HUMAN	sp|P07910|HNRPC_HUMAN;sp|P0DMR1|HNRC4_HUMAN;sp|O60812|HNRC1_HUMAN;sp|B7ZW38|HNRC3_HUMAN;sp|B2RXH8|HNRC2_HUMAN	9;6;6;6;6	9;6;6;6;6	9;6;6;6;6	>sp|P07910|HNRPC_HUMAN Heterogeneous nuclear ribonucleoproteins C1/C2 OS=Homo sapiens GN=HNRNPC PE=1 SV=4;>sp|P0DMR1|HNRC4_HUMAN Heterogeneous nuclear ribonucleoprotein C-like 4 OS=Homo sapiens GN=HNRNPCL4 PE=3 SV=1;>sp|O60812|HNRC1_HUMAN Heterogeneous nuc	5	9	9	9	8	8	7	9	9	8	9	8	8	9	7	6	9	8	7	9	9	9	8	8	6	9	8	8	5	4	5	4	5	6	6	5	7	6	4	3	5	1	2	4
sp|P07942|LAMB1_HUMAN	sp|P07942|LAMB1_HUMAN	3	3	3	>sp|P07942|LAMB1_HUMAN Laminin subunit beta-1 OS=Homo sapiens GN=LAMB1 PE=1 SV=2	1	3	3	3	0	0	0	0	0	0	0	0	0	0	0	0	0	0	0	0	0	0	0	0	0	0	0	0	0	0	0	0	0	0	0	0	1	3	3	0	0	0	0	0
sp|P08123|CO1A2_HUMAN	sp|P08123|CO1A2_HUMAN	4	4	4	>sp|P08123|CO1A2_HUMAN Collagen alpha-2(I) chain OS=Homo sapiens GN=COL1A2 PE=1 SV=7	1	4	4	4	1	1	0	0	0	4	0	0	0	0	1	0	0	0	0	0	0	0	0	0	0	0	3	0	0	0	0	0	0	0	0	0	0	0	0	1	2	0	0	0
sp|P08133|ANXA6_HUMAN	sp|P08133|ANXA6_HUMAN	5	5	5	>sp|P08133|ANXA6_HUMAN Annexin A6 OS=Homo sapiens GN=ANXA6 PE=1 SV=3	1	5	5	5	0	0	0	0	0	0	0	0	0	0	1	0	1	0	0	0	0	0	0	0	0	0	1	0	1	0	0	0	0	2	2	0	0	0	1	0	0	0	0	0
sp|P08238|HS90B_HUMAN;sp|Q58FF7|H90B3_HUMAN;sp|Q92538|GBF1_HUMAN	sp|P08238|HS90B_HUMAN	38;14;1	24;6;0	18;5;0	>sp|P08238|HS90B_HUMAN Heat shock protein HSP 90-beta OS=Homo sapiens GN=HSP90AB1 PE=1 SV=4	3	38	24	18	23	18	19	22	18	27	17	21	22	18	16	14	15	17	14	16	16	16	14	15	12	18	16	16	10	8	13	18	26	31	28	19	20	21	16	12	18	22	27	32
sp|P08243|ASNS_HUMAN	sp|P08243|ASNS_HUMAN	6	6	6	>sp|P08243|ASNS_HUMAN Asparagine synthetase [glutamine-hydrolyzing] OS=Homo sapiens GN=ASNS PE=1 SV=4	1	6	6	6	0	0	0	0	0	0	0	0	0	1	0	0	0	0	0	0	0	0	0	0	0	0	0	1	0	0	0	0	0	1	0	0	0	0	2	2	2	0	0	0
sp|P08559|ODPA_HUMAN;sp|P29803|ODPAT_HUMAN	sp|P08559|ODPA_HUMAN	3;1	3;1	3;1	>sp|P08559|ODPA_HUMAN Pyruvate dehydrogenase E1 component subunit alpha, somatic form, mitochondrial OS=Homo sapiens GN=PDHA1 PE=1 SV=3	2	3	3	3	0	0	0	0	1	1	2	1	1	0	0	0	0	0	0	1	1	1	0	0	0	0	0	0	0	0	0	0	1	2	1	0	1	0	0	0	0	0	0	0
sp|P08579|RU2B_HUMAN	sp|P08579|RU2B_HUMAN	2	2	1	>sp|P08579|RU2B_HUMAN U2 small nuclear ribonucleoprotein B OS=Homo sapiens GN=SNRPB2 PE=1 SV=1	1	2	2	1	1	1	1	1	1	1	1	1	1	1	1	1	1	1	1	1	1	1	1	1	1	0	1	1	0	1	1	0	0	1	0	0	1	0	0	0	2	0	0	0
sp|P08621|RU17_HUMAN	sp|P08621|RU17_HUMAN	2	2	2	>sp|P08621|RU17_HUMAN U1 small nuclear ribonucleoprotein 70 kDa OS=Homo sapiens GN=SNRNP70 PE=1 SV=2	1	2	2	2	1	1	1	1	1	2	0	2	1	2	1	2	1	1	0	2	1	1	1	2	2	2	0	1	0	2	2	1	2	1	2	2	2	2	1	1	2	0	0	1
sp|P08670|VIME_HUMAN;sp|P17661|DESM_HUMAN;sp|Q16352|AINX_HUMAN;sp|P07196|NFL_HUMAN;sp|P07197|NFM_HUMAN	sp|P08670|VIME_HUMAN	35;3;1;1;1	33;3;1;1;1	29;1;0;0;0	>sp|P08670|VIME_HUMAN Vimentin OS=Homo sapiens GN=VIM PE=1 SV=4	5	35	33	29	27	23	19	24	22	23	20	26	27	29	26	17	27	23	25	27	24	29	28	21	24	31	29	28	18	22	25	24	26	20	21	14	20	26	23	20	23	17	17	18
sp|P0CW22|RS17L_HUMAN;sp|P08708|RS17_HUMAN	sp|P0CW22|RS17L_HUMAN;sp|P08708|RS17_HUMAN	4;4	4;4	4;4	>sp|P0CW22|RS17L_HUMAN 40S ribosomal protein S17-like OS=Homo sapiens GN=RPS17L PE=1 SV=1;>sp|P08708|RS17_HUMAN 40S ribosomal protein S17 OS=Homo sapiens GN=RPS17 PE=1 SV=2	2	4	4	4	2	1	0	2	0	1	0	2	1	1	1	0	2	1	2	1	2	2	2	1	1	1	1	1	1	0	2	1	2	1	0	0	1	2	0	0	1	0	1	1
sp|P08758|ANXA5_HUMAN	sp|P08758|ANXA5_HUMAN	7	7	7	>sp|P08758|ANXA5_HUMAN Annexin A5 OS=Homo sapiens GN=ANXA5 PE=1 SV=2	1	7	7	7	4	2	2	4	3	6	3	3	3	3	3	3	3	3	2	3	3	2	2	4	3	4	3	3	2	1	2	0	3	5	2	1	4	0	2	1	1	2	3	1
sp|P08865|RSSA_HUMAN	sp|P08865|RSSA_HUMAN	8	8	8	>sp|P08865|RSSA_HUMAN 40S ribosomal protein SA OS=Homo sapiens GN=RPSA PE=1 SV=4	1	8	8	8	6	4	3	4	3	5	4	4	5	3	4	2	5	4	3	5	5	4	3	4	5	4	4	4	3	1	4	2	3	6	6	2	5	4	4	1	2	1	2	3
sp|P09012|SNRPA_HUMAN	sp|P09012|SNRPA_HUMAN	2	1	1	>sp|P09012|SNRPA_HUMAN U1 small nuclear ribonucleoprotein A OS=Homo sapiens GN=SNRPA PE=1 SV=3	1	2	1	1	0	0	0	0	0	0	1	0	0	1	1	0	0	0	0	0	0	0	0	0	0	0	0	0	0	0	0	1	0	0	0	0	0	0	0	0	1	0	0	0
sp|P09104|ENOG_HUMAN	sp|P09104|ENOG_HUMAN	8	4	4	>sp|P09104|ENOG_HUMAN Gamma-enolase OS=Homo sapiens GN=ENO2 PE=1 SV=3	1	8	4	4	4	3	4	3	4	5	4	4	4	4	3	3	4	3	4	3	3	3	3	3	4	5	3	4	3	2	3	3	3	2	2	2	2	2	2	1	2	2	2	2
sp|P09211|GSTP1_HUMAN	sp|P09211|GSTP1_HUMAN	9	9	9	>sp|P09211|GSTP1_HUMAN Glutathione S-transferase P OS=Homo sapiens GN=GSTP1 PE=1 SV=2	1	9	9	9	5	2	1	1	0	1	2	3	4	0	2	0	1	1	1	0	1	0	0	1	2	2	0	1	4	0	0	0	0	2	1	0	4	0	0	0	1	0	0	0
sp|P09228|CYTT_HUMAN	sp|P09228|CYTT_HUMAN	9	4	4	>sp|P09228|CYTT_HUMAN Cystatin-SA OS=Homo sapiens GN=CST2 PE=1 SV=1	1	9	4	4	2	0	3	5	3	0	1	0	4	0	1	1	2	1	2	5	3	0	2	1	1	1	3	3	3	0	0	0	0	1	0	1	0	1	0	2	4	2	0	0
sp|P09382|LEG1_HUMAN	sp|P09382|LEG1_HUMAN	2	2	2	>sp|P09382|LEG1_HUMAN Galectin-1 OS=Homo sapiens GN=LGALS1 PE=1 SV=2	1	2	2	2	2	2	0	2	1	2	0	0	0	0	0	0	0	0	0	0	0	0	0	0	0	0	0	0	0	0	0	0	0	0	0	0	0	0	0	0	0	0	0	0
sp|P09496|CLCA_HUMAN	sp|P09496|CLCA_HUMAN	5	5	5	>sp|P09496|CLCA_HUMAN Clathrin light chain A OS=Homo sapiens GN=CLTA PE=1 SV=1	1	5	5	5	2	1	1	2	1	1	2	2	1	4	3	4	5	4	2	1	1	1	0	2	1	1	1	0	0	0	0	0	0	0	0	0	1	0	0	0	0	0	0	0
sp|P09497|CLCB_HUMAN	sp|P09497|CLCB_HUMAN	4	4	4	>sp|P09497|CLCB_HUMAN Clathrin light chain B OS=Homo sapiens GN=CLTB PE=1 SV=1	1	4	4	4	0	1	0	0	0	0	0	0	0	0	0	1	4	0	0	0	0	0	0	0	0	0	1	0	0	0	0	0	0	0	0	0	0	0	0	0	0	0	0	0
sp|P09525|ANXA4_HUMAN	sp|P09525|ANXA4_HUMAN	4	4	4	>sp|P09525|ANXA4_HUMAN Annexin A4 OS=Homo sapiens GN=ANXA4 PE=1 SV=4	1	4	4	4	2	1	0	2	0	1	1	0	0	1	1	0	1	0	0	0	0	0	0	0	0	0	0	0	0	0	0	0	0	0	0	0	2	0	0	0	0	0	0	0
sp|P09601|HMOX1_HUMAN	sp|P09601|HMOX1_HUMAN	2	2	2	>sp|P09601|HMOX1_HUMAN Heme oxygenase 1 OS=Homo sapiens GN=HMOX1 PE=1 SV=1	1	2	2	2	0	0	0	0	0	0	0	0	0	0	0	0	0	0	0	0	0	0	0	0	0	0	0	0	0	0	0	0	0	0	0	0	1	0	0	0	0	0	0	0
sp|P09622|DLDH_HUMAN	sp|P09622|DLDH_HUMAN	9	9	9	>sp|P09622|DLDH_HUMAN Dihydrolipoyl dehydrogenase, mitochondrial OS=Homo sapiens GN=DLD PE=1 SV=2	1	9	9	9	4	4	4	4	4	5	5	4	6	7	1	5	8	6	9	8	8	7	7	4	5	7	6	6	0	3	1	1	1	3	0	3	2	4	4	4	3	0	3	1
sp|P09651|ROA1_HUMAN;sp|Q32P51|RA1L2_HUMAN	sp|P09651|ROA1_HUMAN;sp|Q32P51|RA1L2_HUMAN	14;8	14;8	14;8	>sp|P09651|ROA1_HUMAN Heterogeneous nuclear ribonucleoprotein A1 OS=Homo sapiens GN=HNRNPA1 PE=1 SV=5;>sp|Q32P51|RA1L2_HUMAN Heterogeneous nuclear ribonucleoprotein A1-like 2 OS=Homo sapiens GN=HNRNPA1L2 PE=2 SV=2	2	14	14	14	8	11	8	8	8	10	11	10	11	12	12	10	10	9	9	10	12	11	9	10	10	12	10	11	8	11	9	12	12	11	9	10	8	11	10	10	7	7	7	7
sp|P09661|RU2A_HUMAN	sp|P09661|RU2A_HUMAN	2	2	2	>sp|P09661|RU2A_HUMAN U2 small nuclear ribonucleoprotein A OS=Homo sapiens GN=SNRPA1 PE=1 SV=2	1	2	2	2	0	1	0	0	0	1	1	1	1	1	1	0	1	1	2	2	1	2	2	1	0	0	0	1	0	0	0	0	0	0	0	0	0	0	0	0	0	0	0	0
sp|P09874|PARP1_HUMAN	sp|P09874|PARP1_HUMAN	16	16	16	>sp|P09874|PARP1_HUMAN Poly [ADP-ribose] polymerase 1 OS=Homo sapiens GN=PARP1 PE=1 SV=4	1	16	16	16	13	13	7	9	10	8	9	7	11	9	7	7	11	9	8	11	10	10	10	9	8	12	7	12	4	8	6	9	8	11	7	5	5	6	1	3	5	2	2	3
sp|P09936|UCHL1_HUMAN	sp|P09936|UCHL1_HUMAN	4	4	4	>sp|P09936|UCHL1_HUMAN Ubiquitin carboxyl-terminal hydrolase isozyme L1 OS=Homo sapiens GN=UCHL1 PE=1 SV=2	1	4	4	4	1	0	2	2	1	1	2	1	3	3	2	1	3	1	2	2	2	3	3	2	2	3	2	3	1	1	2	2	2	2	2	2	2	3	2	2	2	0	2	1
sp|P09960|LKHA4_HUMAN	sp|P09960|LKHA4_HUMAN	14	14	14	>sp|P09960|LKHA4_HUMAN Leukotriene A-4 hydrolase OS=Homo sapiens GN=LTA4H PE=1 SV=2	1	14	14	14	1	0	0	1	0	1	0	0	0	0	0	0	0	0	0	0	0	0	0	0	0	0	0	0	1	0	0	0	0	4	0	0	1	0	0	0	0	0	0	0
sp|P09972|ALDOC_HUMAN	sp|P09972|ALDOC_HUMAN	3	1	1	>sp|P09972|ALDOC_HUMAN Fructose-bisphosphate aldolase C OS=Homo sapiens GN=ALDOC PE=1 SV=2	1	3	1	1	2	1	1	1	1	1	1	1	1	1	1	1	1	1	1	1	1	1	1	1	1	1	1	1	2	1	1	1	1	1	1	0	1	0	0	0	0	1	0	1
sp|Q71UI9|H2AV_HUMAN;sp|P0C0S5|H2AZ_HUMAN	sp|Q71UI9|H2AV_HUMAN;sp|P0C0S5|H2AZ_HUMAN	4;4	2;2	2;2	>sp|Q71UI9|H2AV_HUMAN Histone H2A.V OS=Homo sapiens GN=H2AFV PE=1 SV=3;>sp|P0C0S5|H2AZ_HUMAN Histone H2A.Z OS=Homo sapiens GN=H2AFZ PE=1 SV=2	2	4	2	2	4	3	2	3	3	2	3	2	3	2	3	3	3	3	3	3	2	3	3	3	2	3	3	3	2	2	3	1	1	3	3	2	1	3	2	2	2	2	2	2
sp|P0C869|PA24B_HUMAN	sp|P0C869|PA24B_HUMAN	3	3	3	>sp|P0C869|PA24B_HUMAN Cytosolic phospholipase A2 beta OS=Homo sapiens GN=PLA2G4B PE=1 SV=2	1	3	3	3	0	0	0	0	0	0	0	0	0	0	0	0	0	0	0	0	0	0	0	0	0	0	0	0	0	0	0	1	0	0	0	0	0	0	0	0	0	0	0	0
sp|P0CG06|LAC3_HUMAN;sp|P0CG05|LAC2_HUMAN;sp|P0CG04|LAC1_HUMAN;sp|P0CF74|LAC6_HUMAN;sp|A0M8Q6|LAC7_HUMAN	sp|P0CG06|LAC3_HUMAN;sp|P0CG05|LAC2_HUMAN;sp|P0CG04|LAC1_HUMAN;sp|P0CF74|LAC6_HUMAN;sp|A0M8Q6|LAC7_HUMAN	2;2;1;1;1	2;2;1;1;1	1;1;0;0;0	>sp|P0CG06|LAC3_HUMAN Ig lambda-3 chain C regions OS=Homo sapiens GN=IGLC3 PE=1 SV=1;>sp|P0CG05|LAC2_HUMAN Ig lambda-2 chain C regions OS=Homo sapiens GN=IGLC2 PE=1 SV=1;>sp|P0CG04|LAC1_HUMAN Ig lambda-1 chain C regions OS=Homo sapiens GN=IGLC1 PE=1 SV=1;>	5	2	2	1	2	1	0	2	1	1	2	0	1	0	2	1	2	2	2	1	1	1	2	1	2	2	0	1	2	2	1	1	1	2	0	0	1	0	0	1	2	1	0	0
sp|P0CG39|POTEJ_HUMAN	sp|P0CG39|POTEJ_HUMAN	7	2	1	>sp|P0CG39|POTEJ_HUMAN POTE ankyrin domain family member J OS=Homo sapiens GN=POTEJ PE=3 SV=1	1	7	2	1	2	2	2	3	3	3	3	4	3	4	4	4	3	3	4	4	4	4	3	2	3	3	3	3	4	3	3	4	4	3	3	2	3	3	3	3	2	3	3	3
sp|P62987|RL40_HUMAN;sp|P62979|RS27A_HUMAN;sp|P0CG47|UBB_HUMAN;sp|P0CG48|UBC_HUMAN	sp|P62987|RL40_HUMAN;sp|P62979|RS27A_HUMAN;sp|P0CG47|UBB_HUMAN;sp|P0CG48|UBC_HUMAN	6;6;6;6	6;6;6;6	6;6;6;6	>sp|P62987|RL40_HUMAN Ubiquitin-60S ribosomal protein L40 OS=Homo sapiens GN=UBA52 PE=1 SV=2;>sp|P62979|RS27A_HUMAN Ubiquitin-40S ribosomal protein S27a OS=Homo sapiens GN=RPS27A PE=1 SV=2;>sp|P0CG47|UBB_HUMAN Polyubiquitin-B OS=Homo sapiens GN=UBB PE=1 SV	4	6	6	6	4	4	4	4	4	4	3	4	4	4	4	4	5	4	4	4	4	4	3	4	4	4	5	4	5	4	3	4	4	4	4	4	4	4	3	3	4	4	4	4
sp|P0DMV9|HS71B_HUMAN;sp|P0DMV8|HS71A_HUMAN	sp|P0DMV9|HS71B_HUMAN;sp|P0DMV8|HS71A_HUMAN	46;46	46;46	26;26	>sp|P0DMV9|HS71B_HUMAN Heat shock 70 kDa protein 1B OS=Homo sapiens GN=HSPA1B PE=1 SV=1;>sp|P0DMV8|HS71A_HUMAN Heat shock 70 kDa protein 1A OS=Homo sapiens GN=HSPA1A PE=1 SV=1	2	46	46	26	27	28	25	26	26	26	28	28	30	29	26	27	30	31	32	31	33	32	33	33	35	33	35	34	30	33	37	36	36	37	34	34	38	39	38	40	42	38	41	40
sp|P16403|H12_HUMAN;sp|P10412|H14_HUMAN;sp|P16402|H13_HUMAN;sp|P22492|H1T_HUMAN;sp|Q02539|H11_HUMAN	sp|P16403|H12_HUMAN;sp|P10412|H14_HUMAN;sp|P16402|H13_HUMAN	5;5;5;1;1	5;5;5;1;1	5;5;5;1;1	>sp|P16403|H12_HUMAN Histone H1.2 OS=Homo sapiens GN=HIST1H1C PE=1 SV=2;>sp|P10412|H14_HUMAN Histone H1.4 OS=Homo sapiens GN=HIST1H1E PE=1 SV=2;>sp|P16402|H13_HUMAN Histone H1.3 OS=Homo sapiens GN=HIST1H1D PE=1 SV=2	5	5	5	5	5	5	4	5	5	5	5	5	5	5	5	5	5	5	5	5	5	5	5	5	5	5	5	5	3	4	4	5	5	5	5	3	4	5	4	5	5	3	5	4
sp|P10515|ODP2_HUMAN	sp|P10515|ODP2_HUMAN	5	5	5	>sp|P10515|ODP2_HUMAN Dihydrolipoyllysine-residue acetyltransferase component of pyruvate dehydrogenase complex, mitochondrial OS=Homo sapiens GN=DLAT PE=1 SV=3	1	5	5	5	3	3	2	4	5	4	4	5	5	2	2	3	3	2	1	0	0	0	0	0	0	0	0	0	0	0	0	0	0	1	0	0	0	0	0	0	0	0	0	0
sp|P10599|THIO_HUMAN	sp|P10599|THIO_HUMAN	6	6	6	>sp|P10599|THIO_HUMAN Thioredoxin OS=Homo sapiens GN=TXN PE=1 SV=3	1	6	6	6	5	5	5	5	5	5	5	5	5	5	5	5	5	5	5	5	5	4	5	4	5	5	5	5	6	4	5	4	4	4	4	4	4	4	3	3	4	3	4	3
sp|P10606|COX5B_HUMAN	sp|P10606|COX5B_HUMAN	2	2	2	>sp|P10606|COX5B_HUMAN Cytochrome c oxidase subunit 5B, mitochondrial OS=Homo sapiens GN=COX5B PE=1 SV=2	1	2	2	2	1	1	1	1	1	2	1	2	2	1	1	1	1	1	2	1	1	2	1	1	1	1	1	0	1	1	1	2	2	2	1	1	1	1	1	1	2	0	1	0
sp|P10809|CH60_HUMAN	sp|P10809|CH60_HUMAN	31	31	31	>sp|P10809|CH60_HUMAN 60 kDa heat shock protein, mitochondrial OS=Homo sapiens GN=HSPD1 PE=1 SV=2	1	31	31	31	19	15	14	19	17	20	18	19	18	17	13	10	17	13	15	17	18	17	17	14	16	19	21	20	8	11	16	13	20	23	18	12	17	23	22	17	18	16	20	18
sp|P10909|CLUS_HUMAN	sp|P10909|CLUS_HUMAN	8	8	8	>sp|P10909|CLUS_HUMAN Clusterin OS=Homo sapiens GN=CLU PE=1 SV=1	1	8	8	8	5	6	2	3	2	0	4	1	3	0	1	4	4	1	2	0	1	0	1	0	0	0	8	2	4	1	0	0	0	3	1	0	0	0	1	6	4	0	0	0
sp|P11021|GRP78_HUMAN	sp|P11021|GRP78_HUMAN	42	42	41	>sp|P11021|GRP78_HUMAN 78 kDa glucose-regulated protein OS=Homo sapiens GN=HSPA5 PE=1 SV=2	1	42	42	41	21	21	16	17	18	22	18	18	20	22	17	16	27	19	25	22	25	28	29	26	26	30	30	29	25	25	30	31	34	35	34	31	34	34	37	41	35	32	34	35
sp|P11142|HSP7C_HUMAN	sp|P11142|HSP7C_HUMAN	38	35	26	>sp|P11142|HSP7C_HUMAN Heat shock cognate 71 kDa protein OS=Homo sapiens GN=HSPA8 PE=1 SV=1	1	38	35	26	25	27	18	25	24	25	25	22	24	25	21	20	30	28	29	30	28	32	32	29	32	33	30	31	29	30	31	33	34	33	34	32	33	34	36	36	36	35	33	35
sp|P11177|ODPB_HUMAN	sp|P11177|ODPB_HUMAN	2	2	2	>sp|P11177|ODPB_HUMAN Pyruvate dehydrogenase E1 component subunit beta, mitochondrial OS=Homo sapiens GN=PDHB PE=1 SV=3	1	2	2	2	0	0	0	0	1	1	1	0	0	1	0	0	0	0	0	0	0	0	0	0	0	0	0	0	0	0	0	0	0	0	0	0	0	0	0	0	0	0	0	0
sp|P11182|ODB2_HUMAN	sp|P11182|ODB2_HUMAN	28	28	28	>sp|P11182|ODB2_HUMAN Lipoamide acyltransferase component of branched-chain alpha-keto acid dehydrogenase complex, mitochondrial OS=Homo sapiens GN=DBT PE=1 SV=3	1	28	28	28	21	16	6	12	13	12	15	14	22	21	19	18	27	26	27	27	27	17	11	4	1	0	0	2	1	1	0	2	2	0	0	0	1	2	1	1	2	2	0	1
sp|P11279|LAMP1_HUMAN	sp|P11279|LAMP1_HUMAN	3	3	3	>sp|P11279|LAMP1_HUMAN Lysosome-associated membrane glycoprotein 1 OS=Homo sapiens GN=LAMP1 PE=1 SV=3	1	3	3	3	1	1	1	1	2	1	1	0	2	1	2	3	2	2	1	0	2	2	2	2	0	0	0	1	2	3	1	2	2	1	1	0	0	1	0	0	1	2	3	2
sp|P11387|TOP1_HUMAN	sp|P11387|TOP1_HUMAN	2	2	2	>sp|P11387|TOP1_HUMAN DNA topoisomerase 1 OS=Homo sapiens GN=TOP1 PE=1 SV=2	1	2	2	2	1	2	0	0	0	0	1	0	0	0	0	0	0	0	0	0	0	0	0	0	0	0	0	0	0	0	0	0	0	1	0	0	0	0	0	0	0	0	0	0
sp|P11388|TOP2A_HUMAN;sp|Q02880|TOP2B_HUMAN	sp|P11388|TOP2A_HUMAN;sp|Q02880|TOP2B_HUMAN	5;3	5;3	5;3	>sp|P11388|TOP2A_HUMAN DNA topoisomerase 2-alpha OS=Homo sapiens GN=TOP2A PE=1 SV=3;>sp|Q02880|TOP2B_HUMAN DNA topoisomerase 2-beta OS=Homo sapiens GN=TOP2B PE=1 SV=3	2	5	5	5	3	4	0	0	0	0	1	0	0	1	0	0	0	0	0	0	0	0	0	0	0	0	0	0	0	0	0	0	0	2	0	0	0	0	0	0	0	0	0	0
sp|P11498|PYC_HUMAN	sp|P11498|PYC_HUMAN	47	47	47	>sp|P11498|PYC_HUMAN Pyruvate carboxylase, mitochondrial OS=Homo sapiens GN=PC PE=1 SV=2	1	47	47	47	14	10	1	4	4	1	3	2	6	2	1	8	19	14	20	22	29	28	33	29	22	40	39	39	28	32	37	32	39	27	23	16	23	31	30	29	34	15	28	28
sp|P11586|C1TC_HUMAN	sp|P11586|C1TC_HUMAN	11	11	11	>sp|P11586|C1TC_HUMAN C-1-tetrahydrofolate synthase, cytoplasmic OS=Homo sapiens GN=MTHFD1 PE=1 SV=3	1	11	11	11	3	2	2	2	3	3	3	4	2	2	1	1	3	2	3	2	1	2	3	2	2	5	5	4	0	2	3	3	6	7	5	3	3	2	2	4	5	1	4	6
sp|P11802|CDK4_HUMAN	sp|P11802|CDK4_HUMAN	2	1	1	>sp|P11802|CDK4_HUMAN Cyclin-dependent kinase 4 OS=Homo sapiens GN=CDK4 PE=1 SV=2	1	2	1	1	1	1	1	1	0	1	1	1	1	0	1	0	1	1	0	0	0	1	0	0	0	1	0	1	0	0	0	1	1	1	0	0	1	0	0	1	0	0	0	0
sp|P11940|PABP1_HUMAN;sp|Q9H361|PABP3_HUMAN;sp|Q13310|PABP4_HUMAN;sp|Q4VXU2|PAP1L_HUMAN;sp|Q5JQF8|PAP1M_HUMAN	sp|P11940|PABP1_HUMAN;sp|Q9H361|PABP3_HUMAN	10;5;4;3;1	10;5;4;3;1	10;5;4;3;1	>sp|P11940|PABP1_HUMAN Polyadenylate-binding protein 1 OS=Homo sapiens GN=PABPC1 PE=1 SV=2;>sp|Q9H361|PABP3_HUMAN Polyadenylate-binding protein 3 OS=Homo sapiens GN=PABPC3 PE=1 SV=2	5	10	10	10	4	2	1	3	1	3	2	4	3	2	2	1	4	2	3	3	4	4	4	3	3	6	5	7	6	3	3	4	4	6	2	1	1	0	0	0	0	1	0	0
sp|P12004|PCNA_HUMAN	sp|P12004|PCNA_HUMAN	3	3	3	>sp|P12004|PCNA_HUMAN Proliferating cell nuclear antigen OS=Homo sapiens GN=PCNA PE=1 SV=1	1	3	3	3	3	3	3	3	3	3	3	3	3	3	2	3	2	2	3	3	3	3	3	2	2	3	3	3	1	2	3	2	0	1	2	1	1	1	0	1	0	1	0	1
sp|P12035|K2C3_HUMAN;CON__P12035;P12035	sp|P12035|K2C3_HUMAN;CON__P12035;P12035	33;31;31	12;12;12	11;11;11	>sp|P12035|K2C3_HUMAN Keratin, type II cytoskeletal 3 OS=Homo sapiens GN=KRT3 PE=1 SV=3;>P12035 SWISS-PROT:P12035 Tax_Id=9606 Gene_Symbol=KRT3 Keratin, type II cytoskeletal 3;>P12035 SWISS-PROT:P12035 Tax_Id=9606 Gene_Symbol=KRT3 Keratin, type II cytoskele	3	33	12	11	21	17	16	17	20	14	18	18	28	12	14	15	16	15	15	14	15	11	14	13	13	15	14	14	21	17	11	10	12	13	11	11	13	12	12	14	19	19	14	11
sp|P12081|SYHC_HUMAN;sp|P49590|SYHM_HUMAN	sp|P12081|SYHC_HUMAN;sp|P49590|SYHM_HUMAN	3;2	3;2	3;2	>sp|P12081|SYHC_HUMAN Histidine--tRNA ligase, cytoplasmic OS=Homo sapiens GN=HARS PE=1 SV=2;>sp|P49590|SYHM_HUMAN Probable histidine--tRNA ligase, mitochondrial OS=Homo sapiens GN=HARS2 PE=1 SV=1	2	3	3	3	1	0	1	2	2	1	2	2	2	0	1	2	1	2	1	0	0	0	1	0	0	1	0	0	3	0	0	0	0	0	0	0	2	0	0	0	1	0	0	0
sp|P12236|ADT3_HUMAN;sp|P12235|ADT1_HUMAN;sp|Q9H0C2|ADT4_HUMAN	sp|P12236|ADT3_HUMAN;sp|P12235|ADT1_HUMAN	8;6;3	2;1;0	2;1;0	>sp|P12236|ADT3_HUMAN ADP/ATP translocase 3 OS=Homo sapiens GN=SLC25A6 PE=1 SV=4;>sp|P12235|ADT1_HUMAN ADP/ATP translocase 1 OS=Homo sapiens GN=SLC25A4 PE=1 SV=4	3	8	2	2	6	6	2	4	3	4	4	4	5	2	5	3	6	6	6	6	6	6	4	6	6	6	7	6	6	6	7	7	6	7	5	7	7	5	4	3	4	6	5	4
sp|P12268|IMDH2_HUMAN	sp|P12268|IMDH2_HUMAN	6	6	6	>sp|P12268|IMDH2_HUMAN Inosine-5-monophosphate dehydrogenase 2 OS=Homo sapiens GN=IMPDH2 PE=1 SV=2	1	6	6	6	0	0	1	1	1	2	1	1	0	1	0	1	0	1	1	1	1	2	1	1	1	2	2	3	2	3	5	5	4	4	3	3	6	6	4	4	4	1	3	6
sp|P12270|TPR_HUMAN	sp|P12270|TPR_HUMAN	9	9	9	>sp|P12270|TPR_HUMAN Nucleoprotein TPR OS=Homo sapiens GN=TPR PE=1 SV=3	1	9	9	9	1	1	0	0	0	0	2	0	4	1	2	1	9	4	0	0	0	0	0	0	0	0	0	0	0	0	0	0	0	0	0	0	0	0	0	0	0	0	0	0
sp|P12273|PIP_HUMAN	sp|P12273|PIP_HUMAN	8	8	8	>sp|P12273|PIP_HUMAN Prolactin-inducible protein OS=Homo sapiens GN=PIP PE=1 SV=1	1	8	8	8	6	6	5	6	5	5	6	5	5	5	5	7	5	5	5	5	5	5	6	5	6	7	7	7	5	5	5	5	5	7	6	5	6	6	6	7	6	6	5	5
sp|P12277|KCRB_HUMAN;sp|P06732|KCRM_HUMAN	sp|P12277|KCRB_HUMAN	19;2	19;2	19;2	>sp|P12277|KCRB_HUMAN Creatine kinase B-type OS=Homo sapiens GN=CKB PE=1 SV=1	2	19	19	19	11	13	12	14	10	16	12	16	16	17	14	10	14	8	17	14	16	14	15	10	13	16	15	17	10	10	12	12	13	13	10	10	11	12	12	12	8	6	8	10
sp|P12532|KCRU_HUMAN;sp|P17540|KCRS_HUMAN	sp|P12532|KCRU_HUMAN	3;1	3;1	3;1	>sp|P12532|KCRU_HUMAN Creatine kinase U-type, mitochondrial OS=Homo sapiens GN=CKMT1A PE=1 SV=1	2	3	3	3	2	1	1	0	1	0	1	0	1	1	1	0	1	1	0	0	1	0	0	2	0	1	0	0	0	0	0	1	0	0	0	0	1	0	0	0	0	0	0	0
sp|P12694|ODBA_HUMAN	sp|P12694|ODBA_HUMAN	10	10	10	>sp|P12694|ODBA_HUMAN 2-oxoisovalerate dehydrogenase subunit alpha, mitochondrial OS=Homo sapiens GN=BCKDHA PE=1 SV=2	1	10	10	10	2	1	0	0	0	0	0	0	0	1	0	0	5	5	9	7	2	0	0	0	0	1	1	3	1	1	3	5	5	5	4	2	4	8	4	3	6	0	3	6
sp|P12814|ACTN1_HUMAN	sp|P12814|ACTN1_HUMAN	21	9	9	>sp|P12814|ACTN1_HUMAN Alpha-actinin-1 OS=Homo sapiens GN=ACTN1 PE=1 SV=2	1	21	9	9	4	3	2	6	4	3	3	4	3	2	3	2	2	2	3	3	4	2	3	2	2	2	1	3	4	1	2	4	7	8	5	2	5	5	4	3	3	3	7	17
sp|P12955|PEPD_HUMAN	sp|P12955|PEPD_HUMAN	3	3	3	>sp|P12955|PEPD_HUMAN Xaa-Pro dipeptidase OS=Homo sapiens GN=PEPD PE=1 SV=3	1	3	3	3	0	0	0	0	0	0	0	0	0	0	0	0	0	0	0	0	0	0	0	0	0	0	0	0	0	0	0	0	0	0	0	0	0	0	0	0	0	0	0	0
sp|P12956|XRCC6_HUMAN;sp|P51449|RORG_HUMAN	sp|P12956|XRCC6_HUMAN	20;1	20;1	20;1	>sp|P12956|XRCC6_HUMAN X-ray repair cross-complementing protein 6 OS=Homo sapiens GN=XRCC6 PE=1 SV=2	2	20	20	20	12	10	4	6	9	7	10	7	10	8	2	2	13	6	11	13	15	16	17	10	9	13	12	12	8	12	15	10	11	10	10	7	9	9	7	7	8	0	5	3
sp|P13010|XRCC5_HUMAN	sp|P13010|XRCC5_HUMAN	16	16	16	>sp|P13010|XRCC5_HUMAN X-ray repair cross-complementing protein 5 OS=Homo sapiens GN=XRCC5 PE=1 SV=3	1	16	16	16	7	10	1	4	4	4	3	5	6	7	2	3	7	4	7	9	8	9	12	9	9	14	12	13	5	9	11	7	9	9	6	7	7	6	4	2	7	1	3	3
sp|P13073|COX41_HUMAN	sp|P13073|COX41_HUMAN	3	3	3	>sp|P13073|COX41_HUMAN Cytochrome c oxidase subunit 4 isoform 1, mitochondrial OS=Homo sapiens GN=COX4I1 PE=1 SV=1	1	3	3	3	1	0	1	2	2	3	2	3	3	3	2	2	2	2	2	2	2	2	2	1	0	3	1	3	1	2	1	1	1	1	2	1	2	2	1	3	3	2	1	1
sp|P13473|LAMP2_HUMAN	sp|P13473|LAMP2_HUMAN	2	2	2	>sp|P13473|LAMP2_HUMAN Lysosome-associated membrane glycoprotein 2 OS=Homo sapiens GN=LAMP2 PE=1 SV=2	1	2	2	2	2	0	1	2	2	1	1	2	2	0	2	2	1	2	1	1	1	1	2	2	2	2	2	1	2	0	0	1	2	2	1	1	1	2	2	1	2	0	2	2
sp|P13489|RINI_HUMAN	sp|P13489|RINI_HUMAN	4	4	4	>sp|P13489|RINI_HUMAN Ribonuclease inhibitor OS=Homo sapiens GN=RNH1 PE=1 SV=2	1	4	4	4	1	0	0	0	0	0	0	0	0	0	0	0	0	0	0	0	0	0	0	0	0	0	0	0	0	0	0	0	0	1	0	0	1	0	0	0	0	0	0	0
sp|P13637|AT1A3_HUMAN	sp|P13637|AT1A3_HUMAN	5	1	1	>sp|P13637|AT1A3_HUMAN Sodium/potassium-transporting ATPase subunit alpha-3 OS=Homo sapiens GN=ATP1A3 PE=1 SV=3	1	5	1	1	1	0	0	0	0	1	1	0	0	0	0	0	0	0	0	0	0	0	1	0	0	0	1	2	0	1	0	1	2	1	2	2	2	2	1	1	2	1	2	1
sp|P13639|EF2_HUMAN	sp|P13639|EF2_HUMAN	31	31	30	>sp|P13639|EF2_HUMAN Elongation factor 2 OS=Homo sapiens GN=EEF2 PE=1 SV=4	1	31	31	30	24	17	13	20	14	20	16	17	23	19	15	12	20	13	21	22	22	21	23	18	16	22	21	21	20	19	22	26	21	16	20	12	22	21	20	15	15	12	16	14
sp|P13667|PDIA4_HUMAN	sp|P13667|PDIA4_HUMAN	18	18	18	>sp|P13667|PDIA4_HUMAN Protein disulfide-isomerase A4 OS=Homo sapiens GN=PDIA4 PE=1 SV=2	1	18	18	18	3	2	4	5	2	6	3	4	2	3	4	2	5	1	2	4	4	2	4	3	2	4	2	6	1	3	2	1	4	13	11	5	4	3	3	0	0	1	3	0
sp|P13693|TCTP_HUMAN;sp|Q9HAU6|TCTP8_HUMAN;sp|Q56UQ5|TPT1L_HUMAN	sp|P13693|TCTP_HUMAN	4;1;1	4;1;1	4;1;1	>sp|P13693|TCTP_HUMAN Translationally-controlled tumor protein OS=Homo sapiens GN=TPT1 PE=1 SV=1	3	4	4	4	0	1	1	0	1	2	1	1	2	2	0	1	2	1	1	1	2	1	2	0	1	3	0	4	2	1	0	0	1	2	2	0	3	0	1	1	0	0	0	0
sp|P13796|PLSL_HUMAN	sp|P13796|PLSL_HUMAN	3	1	1	>sp|P13796|PLSL_HUMAN Plastin-2 OS=Homo sapiens GN=LCP1 PE=1 SV=6	1	3	1	1	2	0	0	0	1	2	2	0	0	0	0	1	1	0	1	0	1	0	0	0	0	0	0	0	2	0	0	0	0	2	0	1	1	0	0	0	0	0	0	0
sp|P13797|PLST_HUMAN;sp|Q14651|PLSI_HUMAN	sp|P13797|PLST_HUMAN	9;2	9;2	7;1	>sp|P13797|PLST_HUMAN Plastin-3 OS=Homo sapiens GN=PLS3 PE=1 SV=4	2	9	9	7	4	0	0	1	1	3	3	1	1	0	0	1	2	0	2	1	2	0	1	0	0	0	0	1	2	0	0	0	0	7	3	1	3	0	0	0	0	0	1	1
sp|P13798|ACPH_HUMAN	sp|P13798|ACPH_HUMAN	2	2	2	>sp|P13798|ACPH_HUMAN Acylamino-acid-releasing enzyme OS=Homo sapiens GN=APEH PE=1 SV=4	1	2	2	2	2	0	0	1	0	1	0	0	0	0	0	0	1	0	0	0	0	0	0	0	0	0	0	0	0	0	0	0	0	2	0	0	0	0	0	1	0	0	0	0
sp|P13804|ETFA_HUMAN	sp|P13804|ETFA_HUMAN	2	2	2	>sp|P13804|ETFA_HUMAN Electron transfer flavoprotein subunit alpha, mitochondrial OS=Homo sapiens GN=ETFA PE=1 SV=1	1	2	2	2	0	0	0	0	0	0	0	1	1	0	0	0	0	0	0	1	1	1	1	1	0	1	1	1	0	1	1	1	2	2	1	1	1	2	1	1	0	0	0	1
sp|Q5VT79|AXA81_HUMAN;sp|P13928|ANXA8_HUMAN	sp|Q5VT79|AXA81_HUMAN;sp|P13928|ANXA8_HUMAN	4;4	4;4	4;4	>sp|Q5VT79|AXA81_HUMAN Annexin A8-like protein 1 OS=Homo sapiens GN=ANXA8L1 PE=2 SV=2;>sp|P13928|ANXA8_HUMAN Annexin A8 OS=Homo sapiens GN=ANXA8 PE=1 SV=3	2	4	4	4	0	0	0	0	0	0	0	0	0	0	0	0	0	0	0	0	0	0	0	0	0	0	0	0	0	0	0	0	0	0	0	0	1	0	1	0	1	0	0	0
sp|P14174|MIF_HUMAN	sp|P14174|MIF_HUMAN	2	2	2	>sp|P14174|MIF_HUMAN Macrophage migration inhibitory factor OS=Homo sapiens GN=MIF PE=1 SV=4	1	2	2	2	2	1	1	2	2	2	2	2	2	2	2	2	2	2	2	2	2	2	2	2	2	2	2	2	2	2	2	2	2	2	2	2	2	1	1	1	2	2	2	2
sp|P14314|GLU2B_HUMAN	sp|P14314|GLU2B_HUMAN	7	7	7	>sp|P14314|GLU2B_HUMAN Glucosidase 2 subunit beta OS=Homo sapiens GN=PRKCSH PE=1 SV=2	1	7	7	7	1	1	2	1	0	3	2	2	2	3	2	1	4	1	2	2	1	1	4	2	1	2	2	2	1	0	1	3	2	3	3	1	3	3	2	2	1	0	2	4
sp|P14324|FPPS_HUMAN	sp|P14324|FPPS_HUMAN	4	4	4	>sp|P14324|FPPS_HUMAN Farnesyl pyrophosphate synthase OS=Homo sapiens GN=FDPS PE=1 SV=4	1	4	4	4	0	0	0	0	0	0	0	0	0	0	0	0	0	0	0	0	0	0	0	0	0	0	0	0	0	0	1	0	0	2	2	0	0	0	0	0	0	0	0	0
sp|P14618|KPYM_HUMAN;sp|P30613|KPYR_HUMAN	sp|P14618|KPYM_HUMAN	25;2	25;2	25;2	>sp|P14618|KPYM_HUMAN Pyruvate kinase PKM OS=Homo sapiens GN=PKM PE=1 SV=4	2	25	25	25	17	13	14	18	16	19	13	18	17	20	17	12	19	15	18	19	20	17	16	16	17	19	17	20	15	17	18	19	20	18	19	14	18	18	14	14	15	15	16	16
sp|P14625|ENPL_HUMAN;sp|Q58FF3|ENPLL_HUMAN	sp|P14625|ENPL_HUMAN	25;4	24;4	24;4	>sp|P14625|ENPL_HUMAN Endoplasmin OS=Homo sapiens GN=HSP90B1 PE=1 SV=1	2	25	24	24	18	12	12	14	13	18	9	18	15	18	14	10	12	12	12	13	16	12	16	13	13	14	15	18	10	11	20	15	11	16	14	11	13	16	9	14	14	20	24	21
sp|P14735|IDE_HUMAN	sp|P14735|IDE_HUMAN	25	25	25	>sp|P14735|IDE_HUMAN Insulin-degrading enzyme OS=Homo sapiens GN=IDE PE=1 SV=4	1	25	25	25	9	1	0	3	1	0	1	0	0	0	1	0	5	1	0	0	0	0	0	0	0	0	0	0	1	0	0	0	0	5	2	0	16	0	0	1	0	5	0	1
sp|P14866|HNRPL_HUMAN	sp|P14866|HNRPL_HUMAN	9	9	9	>sp|P14866|HNRPL_HUMAN Heterogeneous nuclear ribonucleoprotein L OS=Homo sapiens GN=HNRNPL PE=1 SV=2	1	9	9	9	4	3	3	3	2	5	5	5	6	6	3	3	5	3	5	8	8	6	9	6	6	8	6	6	3	5	6	7	9	8	9	7	3	7	5	2	3	1	4	6
sp|P14868|SYDC_HUMAN	sp|P14868|SYDC_HUMAN	6	6	6	>sp|P14868|SYDC_HUMAN Aspartate--tRNA ligase, cytoplasmic OS=Homo sapiens GN=DARS PE=1 SV=2	1	6	6	6	2	0	0	0	0	0	2	0	3	0	1	0	5	6	5	6	6	5	6	4	2	3	1	1	0	0	0	0	0	2	0	0	1	0	0	0	0	0	0	0
sp|P14923|PLAK_HUMAN;sp|P35222|CTNB1_HUMAN	sp|P14923|PLAK_HUMAN	32;4	32;4	32;4	>sp|P14923|PLAK_HUMAN Junction plakoglobin OS=Homo sapiens GN=JUP PE=1 SV=3	2	32	32	32	30	26	25	27	25	21	26	23	25	19	24	22	21	21	23	20	15	13	16	12	16	20	20	18	28	20	16	11	15	19	18	10	17	10	14	22	21	18	18	14
sp|P15104|GLNA_HUMAN	sp|P15104|GLNA_HUMAN	3	3	3	>sp|P15104|GLNA_HUMAN Glutamine synthetase OS=Homo sapiens GN=GLUL PE=1 SV=4	1	3	3	3	0	0	0	0	0	0	0	0	0	0	0	0	0	0	0	0	0	0	0	0	0	0	0	0	0	1	1	0	1	1	0	0	1	0	0	0	0	0	0	0
sp|P15170|ERF3A_HUMAN;sp|Q8IYD1|ERF3B_HUMAN	sp|P15170|ERF3A_HUMAN;sp|Q8IYD1|ERF3B_HUMAN	3;2	3;2	3;2	>sp|P15170|ERF3A_HUMAN Eukaryotic peptide chain release factor GTP-binding subunit ERF3A OS=Homo sapiens GN=GSPT1 PE=1 SV=1;>sp|Q8IYD1|ERF3B_HUMAN Eukaryotic peptide chain release factor GTP-binding subunit ERF3B OS=Homo sapiens GN=GSPT2 PE=1 SV=2	2	3	3	3	0	0	0	0	0	0	0	0	0	0	0	0	0	0	0	0	0	0	0	0	0	0	0	0	0	0	0	0	0	0	0	0	0	0	0	0	0	0	1	0
sp|P15309|PPAP_HUMAN	sp|P15309|PPAP_HUMAN	9	9	9	>sp|P15309|PPAP_HUMAN Prostatic acid phosphatase OS=Homo sapiens GN=ACPP PE=1 SV=3	1	9	9	9	8	8	4	3	4	0	4	1	4	1	3	3	6	3	1	2	0	0	4	1	1	1	1	2	5	0	1	2	2	1	1	0	2	1	0	5	1	0	2	1
sp|P15311|EZRI_HUMAN	sp|P15311|EZRI_HUMAN	15	15	8	>sp|P15311|EZRI_HUMAN Ezrin OS=Homo sapiens GN=EZR PE=1 SV=4	1	15	15	8	8	6	3	5	4	10	5	5	8	8	4	3	8	5	8	9	8	6	10	7	10	9	9	10	8	7	10	8	10	3	6	7	9	11	8	8	8	6	8	7
sp|P15428|PGDH_HUMAN	sp|P15428|PGDH_HUMAN	2	2	2	>sp|P15428|PGDH_HUMAN 15-hydroxyprostaglandin dehydrogenase [NAD(+)] OS=Homo sapiens GN=HPGD PE=1 SV=1	1	2	2	2	0	0	0	0	1	0	0	0	0	0	0	0	0	0	0	0	0	0	0	0	0	0	0	0	0	0	0	1	0	0	0	0	0	0	0	0	0	0	0	0
sp|P15531|NDKA_HUMAN	sp|P15531|NDKA_HUMAN	7	3	3	>sp|P15531|NDKA_HUMAN Nucleoside diphosphate kinase A OS=Homo sapiens GN=NME1 PE=1 SV=1	1	7	3	3	6	6	6	6	5	7	7	6	7	7	6	4	7	5	6	7	7	6	7	6	6	7	6	6	6	6	7	7	7	5	7	5	6	7	5	5	7	6	6	6
sp|P15880|RS2_HUMAN	sp|P15880|RS2_HUMAN	6	6	6	>sp|P15880|RS2_HUMAN 40S ribosomal protein S2 OS=Homo sapiens GN=RPS2 PE=1 SV=2	1	6	6	6	5	4	2	3	0	3	4	1	2	1	1	0	3	3	1	2	3	1	3	2	1	2	1	1	2	0	1	1	1	3	3	1	3	1	1	0	1	1	0	3
sp|P15924|DESP_HUMAN	sp|P15924|DESP_HUMAN	158	158	158	>sp|P15924|DESP_HUMAN Desmoplakin OS=Homo sapiens GN=DSP PE=1 SV=3	1	158	158	158	123	81	90	106	77	63	91	86	100	71	93	76	92	66	95	67	38	40	60	34	66	71	75	59	119	66	36	18	27	70	53	29	87	21	41	89	84	84	60	27
sp|P16152|CBR1_HUMAN;sp|O75828|CBR3_HUMAN	sp|P16152|CBR1_HUMAN;sp|O75828|CBR3_HUMAN	4;2	4;2	4;2	>sp|P16152|CBR1_HUMAN Carbonyl reductase [NADPH] 1 OS=Homo sapiens GN=CBR1 PE=1 SV=3;>sp|O75828|CBR3_HUMAN Carbonyl reductase [NADPH] 3 OS=Homo sapiens GN=CBR3 PE=1 SV=3	2	4	4	4	0	0	0	1	0	0	0	1	0	0	0	0	0	0	0	0	0	0	0	1	1	1	0	0	1	1	0	0	0	1	0	0	1	1	0	0	1	0	0	0
sp|P16615|AT2A2_HUMAN;sp|O14983|AT2A1_HUMAN;sp|Q93084|AT2A3_HUMAN	sp|P16615|AT2A2_HUMAN	8;3;2	8;3;2	8;3;2	>sp|P16615|AT2A2_HUMAN Sarcoplasmic/endoplasmic reticulum calcium ATPase 2 OS=Homo sapiens GN=ATP2A2 PE=1 SV=1	3	8	8	8	4	2	0	1	0	1	0	0	0	0	0	0	0	0	0	0	2	1	1	0	0	3	4	4	2	4	4	4	3	3	3	1	3	3	0	1	2	1	1	2
sp|P16949|STMN1_HUMAN	sp|P16949|STMN1_HUMAN	4	4	3	>sp|P16949|STMN1_HUMAN Stathmin OS=Homo sapiens GN=STMN1 PE=1 SV=3	1	4	4	3	3	3	3	3	3	3	3	3	4	4	2	3	4	3	4	4	3	4	4	3	4	4	4	4	3	4	4	4	4	4	4	3	4	4	4	3	3	2	3	3
sp|P16989|YBOX3_HUMAN;sp|Q9Y2T7|YBOX2_HUMAN	sp|P16989|YBOX3_HUMAN	6;2	4;0	4;0	>sp|P16989|YBOX3_HUMAN Y-box-binding protein 3 OS=Homo sapiens GN=YBX3 PE=1 SV=4	2	6	4	4	3	4	3	3	2	3	3	4	3	4	2	4	3	3	4	4	4	5	5	5	5	5	4	5	4	5	5	5	5	5	5	4	5	4	3	0	4	4	4	5
sp|P17066|HSP76_HUMAN;sp|P48741|HSP77_HUMAN	sp|P17066|HSP76_HUMAN;sp|P48741|HSP77_HUMAN	11;6	1;1	1;1	>sp|P17066|HSP76_HUMAN Heat shock 70 kDa protein 6 OS=Homo sapiens GN=HSPA6 PE=1 SV=2;>sp|P48741|HSP77_HUMAN Putative heat shock 70 kDa protein 7 OS=Homo sapiens GN=HSPA7 PE=5 SV=2	2	11	1	1	10	10	10	10	10	8	10	10	10	10	9	10	10	10	10	10	10	10	10	10	10	10	10	10	10	10	11	11	11	11	10	10	11	11	11	11	11	11	11	11
sp|P17096|HMGA1_HUMAN	sp|P17096|HMGA1_HUMAN	2	2	2	>sp|P17096|HMGA1_HUMAN High mobility group protein HMG-I/HMG-Y OS=Homo sapiens GN=HMGA1 PE=1 SV=3	1	2	2	2	2	2	2	2	1	2	2	2	2	2	2	2	2	2	2	2	2	2	2	2	2	1	2	1	2	2	2	2	2	2	1	1	1	2	1	0	2	2	1	2
sp|P17174|AATC_HUMAN	sp|P17174|AATC_HUMAN	5	5	5	>sp|P17174|AATC_HUMAN Aspartate aminotransferase, cytoplasmic OS=Homo sapiens GN=GOT1 PE=1 SV=3	1	5	5	5	1	0	0	1	2	1	2	0	1	0	0	0	0	2	0	0	0	0	0	0	1	1	0	0	1	0	0	0	0	2	3	0	4	0	0	0	1	0	0	4
sp|P17612|KAPCA_HUMAN;sp|P22694|KAPCB_HUMAN	sp|P17612|KAPCA_HUMAN;sp|P22694|KAPCB_HUMAN	2;1	2;1	2;1	>sp|P17612|KAPCA_HUMAN cAMP-dependent protein kinase catalytic subunit alpha OS=Homo sapiens GN=PRKACA PE=1 SV=2;>sp|P22694|KAPCB_HUMAN cAMP-dependent protein kinase catalytic subunit beta OS=Homo sapiens GN=PRKACB PE=1 SV=2	2	2	2	2	0	0	0	0	0	0	0	0	0	0	0	0	0	0	0	0	0	0	1	0	0	0	0	0	0	0	0	0	0	0	0	0	0	0	0	0	0	0	0	0
sp|P17812|PYRG1_HUMAN;sp|Q9NRF8|PYRG2_HUMAN	sp|P17812|PYRG1_HUMAN	10;2	10;2	10;2	>sp|P17812|PYRG1_HUMAN CTP synthase 1 OS=Homo sapiens GN=CTPS1 PE=1 SV=2	2	10	10	10	0	0	0	0	0	1	0	0	0	0	0	0	0	0	0	0	1	0	0	0	0	0	0	0	0	0	0	0	0	5	3	0	0	0	0	0	0	0	0	0
sp|P17844|DDX5_HUMAN	sp|P17844|DDX5_HUMAN	9	5	5	>sp|P17844|DDX5_HUMAN Probable ATP-dependent RNA helicase DDX5 OS=Homo sapiens GN=DDX5 PE=1 SV=1	1	9	5	5	2	4	3	5	1	4	4	4	4	3	4	2	4	2	2	2	4	4	3	5	4	6	6	6	2	3	5	7	7	6	6	6	5	5	4	0	2	2	1	3
sp|P17900|SAP3_HUMAN	sp|P17900|SAP3_HUMAN	2	2	2	>sp|P17900|SAP3_HUMAN Ganglioside GM2 activator OS=Homo sapiens GN=GM2A PE=1 SV=4	1	2	2	2	2	2	1	1	1	0	2	0	1	0	1	1	2	1	1	1	0	0	2	0	1	0	2	1	0	1	0	0	0	1	1	0	2	0	0	1	0	1	1	0
sp|P17931|LEG3_HUMAN	sp|P17931|LEG3_HUMAN	6	6	6	>sp|P17931|LEG3_HUMAN Galectin-3 OS=Homo sapiens GN=LGALS3 PE=1 SV=5	1	6	6	6	2	2	0	2	1	1	2	1	1	1	2	1	2	0	0	2	0	0	0	1	1	0	1	0	3	2	0	1	0	1	0	0	3	0	0	0	1	0	0	0
sp|P17980|PRS6A_HUMAN	sp|P17980|PRS6A_HUMAN	11	11	11	>sp|P17980|PRS6A_HUMAN 26S protease regulatory subunit 6A OS=Homo sapiens GN=PSMC3 PE=1 SV=3	1	11	11	11	4	2	0	0	0	1	0	0	1	0	1	0	1	1	1	2	8	10	10	7	6	9	8	0	0	0	0	0	0	0	0	0	0	0	0	0	0	0	0	0
sp|P17987|TCPA_HUMAN	sp|P17987|TCPA_HUMAN	30	30	30	>sp|P17987|TCPA_HUMAN T-complex protein 1 subunit alpha OS=Homo sapiens GN=TCP1 PE=1 SV=1	1	30	30	30	11	9	2	9	5	8	5	3	6	5	4	3	7	7	8	11	12	13	13	12	15	21	29	30	10	4	5	5	7	10	6	3	3	10	5	0	3	1	4	1
sp|P18077|RL35A_HUMAN	sp|P18077|RL35A_HUMAN	2	2	2	>sp|P18077|RL35A_HUMAN 60S ribosomal protein L35a OS=Homo sapiens GN=RPL35A PE=1 SV=2	1	2	2	2	2	1	0	2	0	1	0	0	0	0	0	0	0	0	0	0	0	0	0	0	0	0	0	0	0	0	0	0	0	1	1	0	1	0	0	0	0	0	0	0
sp|P18085|ARF4_HUMAN	sp|P18085|ARF4_HUMAN	3	1	1	>sp|P18085|ARF4_HUMAN ADP-ribosylation factor 4 OS=Homo sapiens GN=ARF4 PE=1 SV=3	1	3	1	1	3	2	1	3	1	2	1	1	1	0	0	0	2	1	2	1	0	1	2	1	1	2	1	1	2	1	2	2	2	1	2	0	1	2	2	1	2	1	2	1
sp|P18124|RL7_HUMAN	sp|P18124|RL7_HUMAN	8	8	8	>sp|P18124|RL7_HUMAN 60S ribosomal protein L7 OS=Homo sapiens GN=RPL7 PE=1 SV=1	1	8	8	8	8	8	3	3	5	3	2	3	2	1	2	2	2	1	1	1	2	1	1	1	2	1	1	0	3	0	3	0	1	6	5	0	3	0	0	0	0	0	0	0
sp|P18206|VINC_HUMAN	sp|P18206|VINC_HUMAN	16	16	16	>sp|P18206|VINC_HUMAN Vinculin OS=Homo sapiens GN=VCL PE=1 SV=4	1	16	16	16	7	2	4	5	4	5	6	2	4	3	5	4	4	4	4	4	3	1	5	4	3	4	5	6	6	6	5	5	8	4	5	8	8	16	14	10	8	2	4	1
sp|P18510|IL1RA_HUMAN	sp|P18510|IL1RA_HUMAN	5	5	5	>sp|P18510|IL1RA_HUMAN Interleukin-1 receptor antagonist protein OS=Homo sapiens GN=IL1RN PE=1 SV=1	1	5	5	5	2	0	0	0	0	0	0	0	0	0	0	0	0	0	0	0	0	0	0	0	0	0	0	0	5	0	0	0	0	1	0	0	2	0	0	0	0	0	0	0
sp|P18621|RL17_HUMAN	sp|P18621|RL17_HUMAN	3	3	3	>sp|P18621|RL17_HUMAN 60S ribosomal protein L17 OS=Homo sapiens GN=RPL17 PE=1 SV=3	1	3	3	3	3	2	1	1	1	2	1	3	0	1	1	1	0	2	0	2	1	2	1	1	1	1	2	1	2	2	1	1	1	2	1	1	2	0	0	0	0	0	0	0
sp|P18669|PGAM1_HUMAN;sp|P15259|PGAM2_HUMAN;sp|Q8N0Y7|PGAM4_HUMAN	sp|P18669|PGAM1_HUMAN	12;5;3	12;5;3	12;5;3	>sp|P18669|PGAM1_HUMAN Phosphoglycerate mutase 1 OS=Homo sapiens GN=PGAM1 PE=1 SV=2	3	12	12	12	8	4	6	9	9	10	4	7	6	8	7	4	7	6	4	6	9	8	6	4	4	9	6	7	6	5	4	3	4	5	7	4	5	6	6	6	3	1	3	4
sp|P18754|RCC1_HUMAN	sp|P18754|RCC1_HUMAN	3	3	3	>sp|P18754|RCC1_HUMAN Regulator of chromosome condensation OS=Homo sapiens GN=RCC1 PE=1 SV=1	1	3	3	3	1	1	0	0	1	1	1	2	2	3	1	0	1	1	2	2	2	3	1	1	1	2	1	2	0	1	2	1	2	1	2	1	0	1	1	1	1	0	0	0
sp|P19338|NUCL_HUMAN	sp|P19338|NUCL_HUMAN	18	18	18	>sp|P19338|NUCL_HUMAN Nucleolin OS=Homo sapiens GN=NCL PE=1 SV=3	1	18	18	18	12	12	13	13	11	13	12	12	15	15	11	10	14	13	14	14	14	16	15	12	14	17	14	15	10	13	15	16	17	11	12	12	12	15	14	13	10	8	14	12
sp|P19367|HXK1_HUMAN;sp|Q2TB90|HKDC1_HUMAN	sp|P19367|HXK1_HUMAN	3;1	3;1	3;1	>sp|P19367|HXK1_HUMAN Hexokinase-1 OS=Homo sapiens GN=HK1 PE=1 SV=3	2	3	3	3	2	1	1	2	1	1	2	1	1	0	1	2	1	2	1	1	0	0	0	1	1	1	1	0	1	1	1	0	0	1	0	0	1	0	0	0	1	1	1	0
sp|P19623|SPEE_HUMAN	sp|P19623|SPEE_HUMAN	3	3	3	>sp|P19623|SPEE_HUMAN Spermidine synthase OS=Homo sapiens GN=SRM PE=1 SV=1	1	3	3	3	1	0	0	1	0	1	0	0	0	1	0	0	0	0	0	0	0	1	0	0	0	0	0	0	0	0	0	0	0	1	0	0	0	0	0	0	0	0	0	0
sp|P19971|TYPH_HUMAN	sp|P19971|TYPH_HUMAN	10	10	10	>sp|P19971|TYPH_HUMAN Thymidine phosphorylase OS=Homo sapiens GN=TYMP PE=1 SV=2	1	10	10	10	0	2	1	1	0	0	0	0	0	0	0	0	0	0	0	0	0	0	0	0	0	0	0	0	0	0	0	0	0	0	0	0	2	0	0	0	0	0	0	0
sp|P20290|BTF3_HUMAN	sp|P20290|BTF3_HUMAN	2	2	2	>sp|P20290|BTF3_HUMAN Transcription factor BTF3 OS=Homo sapiens GN=BTF3 PE=1 SV=1	1	2	2	2	0	0	1	1	1	1	1	2	1	1	1	1	1	1	0	1	0	1	1	1	0	0	2	1	1	0	0	1	0	1	1	1	0	0	0	0	2	0	1	0
sp|P20618|PSB1_HUMAN	sp|P20618|PSB1_HUMAN	7	7	7	>sp|P20618|PSB1_HUMAN Proteasome subunit beta type-1 OS=Homo sapiens GN=PSMB1 PE=1 SV=2	1	7	7	7	3	2	1	4	1	0	3	3	4	4	2	2	4	1	4	5	3	6	6	4	1	4	5	3	4	4	6	7	7	2	0	0	1	1	0	1	0	1	3	4
sp|P20700|LMNB1_HUMAN	sp|P20700|LMNB1_HUMAN	18	17	17	>sp|P20700|LMNB1_HUMAN Lamin-B1 OS=Homo sapiens GN=LMNB1 PE=1 SV=2	1	18	17	17	6	11	2	3	4	6	9	12	9	14	12	3	12	6	11	9	11	12	13	10	7	11	12	16	6	10	11	9	6	5	6	6	3	6	5	2	3	2	3	3
sp|P20929|NEBU_HUMAN	sp|P20929|NEBU_HUMAN	2	2	2	>sp|P20929|NEBU_HUMAN Nebulin OS=Homo sapiens GN=NEB PE=1 SV=5	1	2	2	2	0	0	0	1	0	0	0	0	0	1	1	1	0	0	0	0	0	0	0	0	0	0	1	0	1	1	1	1	0	0	0	1	0	0	0	0	0	1	1	0
sp|P60891|PRPS1_HUMAN;sp|P21108|PRPS3_HUMAN;sp|P11908|PRPS2_HUMAN	sp|P60891|PRPS1_HUMAN;sp|P21108|PRPS3_HUMAN	3;3;1	3;3;1	3;3;1	>sp|P60891|PRPS1_HUMAN Ribose-phosphate pyrophosphokinase 1 OS=Homo sapiens GN=PRPS1 PE=1 SV=2;>sp|P21108|PRPS3_HUMAN Ribose-phosphate pyrophosphokinase 3 OS=Homo sapiens GN=PRPS1L1 PE=1 SV=2	3	3	3	3	1	2	0	1	1	2	1	0	2	0	1	0	1	1	2	1	0	2	2	1	1	2	2	2	0	0	1	0	2	1	1	1	1	0	0	0	0	0	0	1
sp|P21281|VATB2_HUMAN	sp|P21281|VATB2_HUMAN	2	2	2	>sp|P21281|VATB2_HUMAN V-type proton ATPase subunit B, brain isoform OS=Homo sapiens GN=ATP6V1B2 PE=1 SV=3	1	2	2	2	0	0	0	0	0	0	0	0	0	0	0	0	0	0	0	0	0	0	0	0	0	0	0	0	0	0	0	0	0	0	0	0	0	0	0	0	0	0	0	0
sp|P21333|FLNA_HUMAN	sp|P21333|FLNA_HUMAN	76	76	70	>sp|P21333|FLNA_HUMAN Filamin-A OS=Homo sapiens GN=FLNA PE=1 SV=4	1	76	76	70	28	13	10	23	13	28	15	13	18	15	10	6	31	26	36	41	53	63	72	56	28	40	34	45	22	30	25	18	19	8	8	3	10	6	1	2	3	1	2	2
sp|P21796|VDAC1_HUMAN	sp|P21796|VDAC1_HUMAN	10	10	10	>sp|P21796|VDAC1_HUMAN Voltage-dependent anion-selective channel protein 1 OS=Homo sapiens GN=VDAC1 PE=1 SV=2	1	10	10	10	6	5	6	6	5	5	5	5	6	3	5	4	7	5	4	5	6	6	3	5	4	5	5	4	5	6	7	10	10	6	5	6	6	4	7	3	4	1	4	4
sp|P21953|ODBB_HUMAN	sp|P21953|ODBB_HUMAN	2	2	2	>sp|P21953|ODBB_HUMAN 2-oxoisovalerate dehydrogenase subunit beta, mitochondrial OS=Homo sapiens GN=BCKDHB PE=1 SV=2	1	2	2	2	0	0	0	0	0	0	0	0	0	0	0	0	0	0	1	2	0	0	0	0	0	0	0	0	0	0	1	1	1	2	0	0	1	0	0	0	0	0	0	0
sp|P22033|MUTA_HUMAN	sp|P22033|MUTA_HUMAN	3	3	3	>sp|P22033|MUTA_HUMAN Methylmalonyl-CoA mutase, mitochondrial OS=Homo sapiens GN=MUT PE=1 SV=4	1	3	3	3	1	2	0	0	0	0	1	0	0	0	0	1	0	1	0	0	0	0	0	0	0	0	1	0	0	1	0	0	0	0	0	0	0	0	0	0	0	0	0	0
sp|P22061|PIMT_HUMAN	sp|P22061|PIMT_HUMAN	11	11	11	>sp|P22061|PIMT_HUMAN Protein-L-isoaspartate(D-aspartate) O-methyltransferase OS=Homo sapiens GN=PCMT1 PE=1 SV=4	1	11	11	11	3	1	1	2	3	2	1	4	5	3	2	1	5	2	5	5	6	7	7	3	4	8	6	7	5	11	10	10	10	9	8	7	6	8	8	6	7	5	6	7
sp|P22102|PUR2_HUMAN	sp|P22102|PUR2_HUMAN	5	5	5	>sp|P22102|PUR2_HUMAN Trifunctional purine biosynthetic protein adenosine-3 OS=Homo sapiens GN=GART PE=1 SV=1	1	5	5	5	0	2	1	2	0	1	1	1	0	0	1	0	1	1	1	0	1	1	1	1	2	1	2	3	2	2	3	2	1	1	2	1	2	4	3	1	1	1	2	1
sp|P22234|PUR6_HUMAN	sp|P22234|PUR6_HUMAN	11	11	11	>sp|P22234|PUR6_HUMAN Multifunctional protein ADE2 OS=Homo sapiens GN=PAICS PE=1 SV=3	1	11	11	11	6	2	0	4	1	4	1	1	6	3	3	4	6	5	6	7	8	9	9	9	7	10	10	10	4	5	4	0	7	6	0	1	2	0	1	0	0	0	0	1
sp|P22314|UBA1_HUMAN	sp|P22314|UBA1_HUMAN	23	23	23	>sp|P22314|UBA1_HUMAN Ubiquitin-like modifier-activating enzyme 1 OS=Homo sapiens GN=UBA1 PE=1 SV=3	1	23	23	23	9	4	3	4	5	10	5	7	6	3	4	2	6	5	3	3	6	3	1	2	3	5	2	2	3	2	0	1	1	8	3	0	5	3	1	3	3	4	4	1
sp|P22392|NDKB_HUMAN;sp|O60361|NDK8_HUMAN	sp|P22392|NDKB_HUMAN;sp|O60361|NDK8_HUMAN	8;5	8;5	4;3	>sp|P22392|NDKB_HUMAN Nucleoside diphosphate kinase B OS=Homo sapiens GN=NME2 PE=1 SV=1;>sp|O60361|NDK8_HUMAN Putative nucleoside diphosphate kinase OS=Homo sapiens GN=NME2P1 PE=5 SV=1	2	8	8	4	6	6	6	6	5	6	6	5	7	6	6	5	6	5	6	6	7	5	7	6	6	6	6	5	6	6	6	6	6	6	5	4	6	6	5	4	6	5	6	6
sp|P22528|SPR1B_HUMAN	sp|P22528|SPR1B_HUMAN	3	3	1	>sp|P22528|SPR1B_HUMAN Cornifin-B OS=Homo sapiens GN=SPRR1B PE=1 SV=2	1	3	3	1	3	2	1	2	2	1	1	1	1	1	1	0	1	1	1	1	1	0	2	1	1	1	3	1	1	1	1	1	1	2	1	0	3	0	1	1	1	1	1	1
sp|P35325|SPR2B_HUMAN;sp|P22532|SPR2D_HUMAN;sp|Q96RM1|SPR2F_HUMAN;sp|P22531|SPR2E_HUMAN;sp|Q9BYE4|SPR2G_HUMAN	sp|P35325|SPR2B_HUMAN;sp|P22532|SPR2D_HUMAN;sp|Q96RM1|SPR2F_HUMAN;sp|P22531|SPR2E_HUMAN;sp|Q9BYE4|SPR2G_HUMAN	2;2;1;1;1	1;1;0;0;0	1;1;0;0;0	>sp|P35325|SPR2B_HUMAN Small proline-rich protein 2B OS=Homo sapiens GN=SPRR2B PE=2 SV=1;>sp|P22532|SPR2D_HUMAN Small proline-rich protein 2D OS=Homo sapiens GN=SPRR2D PE=2 SV=2;>sp|Q96RM1|SPR2F_HUMAN Small proline-rich protein 2F OS=Homo sapiens GN=SPRR2F	5	2	1	1	1	1	0	1	0	0	1	0	0	0	0	0	0	0	0	1	0	0	0	1	1	0	1	0	0	0	0	0	0	0	0	0	0	0	1	0	0	0	0	0
sp|P22626|ROA2_HUMAN	sp|P22626|ROA2_HUMAN	13	13	13	>sp|P22626|ROA2_HUMAN Heterogeneous nuclear ribonucleoproteins A2/B1 OS=Homo sapiens GN=HNRNPA2B1 PE=1 SV=2	1	13	13	13	9	7	7	6	7	8	8	10	11	11	8	7	9	6	9	10	11	11	12	8	9	12	12	12	7	7	8	9	9	9	10	9	9	12	9	7	7	6	8	9
sp|P22735|TGM1_HUMAN	sp|P22735|TGM1_HUMAN	22	22	22	>sp|P22735|TGM1_HUMAN Protein-glutamine gamma-glutamyltransferase K OS=Homo sapiens GN=TGM1 PE=1 SV=4	1	22	22	22	19	16	15	17	15	12	13	15	12	10	15	16	16	12	17	10	6	4	9	8	7	5	2	4	15	9	4	0	4	5	5	2	7	1	2	7	7	12	11	3
sp|P23246|SFPQ_HUMAN	sp|P23246|SFPQ_HUMAN	9	9	8	>sp|P23246|SFPQ_HUMAN Splicing factor, proline- and glutamine-rich OS=Homo sapiens GN=SFPQ PE=1 SV=2	1	9	9	8	5	5	4	6	2	6	2	5	5	2	4	2	4	4	5	6	5	5	3	5	5	5	4	6	5	7	7	7	6	6	5	4	4	3	3	1	3	0	5	3
sp|P23280|CAH6_HUMAN	sp|P23280|CAH6_HUMAN	4	4	4	>sp|P23280|CAH6_HUMAN Carbonic anhydrase 6 OS=Homo sapiens GN=CA6 PE=1 SV=3	1	4	4	4	0	0	0	0	0	0	0	0	0	0	0	0	0	0	0	0	0	0	0	0	0	0	0	0	2	0	0	0	0	0	0	0	0	0	1	1	1	0	0	1
sp|P23284|PPIB_HUMAN	sp|P23284|PPIB_HUMAN	5	5	5	>sp|P23284|PPIB_HUMAN Peptidyl-prolyl cis-trans isomerase B OS=Homo sapiens GN=PPIB PE=1 SV=2	1	5	5	5	0	3	2	1	1	3	3	4	4	3	1	2	4	3	3	4	4	4	3	3	3	5	4	4	3	2	4	4	3	4	3	3	3	5	4	1	3	2	2	3
sp|P23368|MAOM_HUMAN	sp|P23368|MAOM_HUMAN	2	2	2	>sp|P23368|MAOM_HUMAN NAD-dependent malic enzyme, mitochondrial OS=Homo sapiens GN=ME2 PE=1 SV=1	1	2	2	2	1	0	0	0	1	0	0	0	0	0	0	0	0	1	0	1	1	0	2	1	2	1	1	1	1	1	2	2	2	1	2	2	2	1	1	1	2	1	1	1
sp|P23381|SYWC_HUMAN	sp|P23381|SYWC_HUMAN	3	3	3	>sp|P23381|SYWC_HUMAN Tryptophan--tRNA ligase, cytoplasmic OS=Homo sapiens GN=WARS PE=1 SV=2	1	3	3	3	1	1	0	0	1	0	0	1	1	1	0	0	3	1	0	0	1	1	1	0	0	2	1	2	1	1	1	2	1	2	1	1	1	2	2	1	1	0	1	1
sp|P23396|RS3_HUMAN	sp|P23396|RS3_HUMAN	12	12	12	>sp|P23396|RS3_HUMAN 40S ribosomal protein S3 OS=Homo sapiens GN=RPS3 PE=1 SV=2	1	12	12	12	8	9	3	5	4	6	4	6	8	5	3	0	7	5	7	7	8	7	8	4	3	8	8	8	5	5	8	10	9	6	7	5	5	8	7	7	8	5	5	7
sp|P23490|LORI_HUMAN	sp|P23490|LORI_HUMAN	2	2	2	>sp|P23490|LORI_HUMAN Loricrin OS=Homo sapiens GN=LOR PE=1 SV=2	1	2	2	2	2	2	0	1	2	0	1	0	1	0	1	0	1	0	1	1	0	0	0	0	0	0	0	0	0	0	0	0	0	1	0	0	0	0	0	0	0	0	0	0
sp|P23526|SAHH_HUMAN	sp|P23526|SAHH_HUMAN	13	13	13	>sp|P23526|SAHH_HUMAN Adenosylhomocysteinase OS=Homo sapiens GN=AHCY PE=1 SV=4	1	13	13	13	9	4	4	8	5	7	6	5	5	6	6	4	6	4	5	5	5	2	7	3	5	5	4	3	5	4	9	8	10	9	9	7	6	9	9	9	7	7	11	11
sp|P23527|H2B1O_HUMAN;sp|Q16778|H2B2E_HUMAN;sp|P33778|H2B1B_HUMAN;sp|P06899|H2B1J_HUMAN;sp|Q8N257|H2B3B_HUMAN;sp|Q6DRA6|H2B2D_HUMAN;sp|Q6DN03|H2B2C_HUMAN	sp|P23527|H2B1O_HUMAN;sp|Q16778|H2B2E_HUMAN;sp|P33778|H2B1B_HUMAN;sp|P06899|H2B1J_HUMAN;sp|Q8N257|H2B3B_HUMAN	7;6;6;6;5;2;2	2;2;2;2;2;2;2	2;2;2;2;2;2;2	>sp|P23527|H2B1O_HUMAN Histone H2B type 1-O OS=Homo sapiens GN=HIST1H2BO PE=1 SV=3;>sp|Q16778|H2B2E_HUMAN Histone H2B type 2-E OS=Homo sapiens GN=HIST2H2BE PE=1 SV=3;>sp|P33778|H2B1B_HUMAN Histone H2B type 1-B OS=Homo sapiens GN=HIST1H2BB PE=1 SV=2;>sp|P06	7	7	2	2	6	6	6	6	6	6	6	6	6	6	6	5	6	6	5	5	6	6	5	5	5	6	5	5	5	5	4	4	6	6	6	4	4	6	5	4	4	4	4	4
sp|P23528|COF1_HUMAN;sp|Q9Y281|COF2_HUMAN	sp|P23528|COF1_HUMAN	7;1	7;1	7;1	>sp|P23528|COF1_HUMAN Cofilin-1 OS=Homo sapiens GN=CFL1 PE=1 SV=3	2	7	7	7	3	3	4	4	3	5	4	3	5	5	4	4	4	5	4	5	5	5	4	4	3	3	3	3	2	3	2	4	4	4	4	3	3	2	4	4	3	4	1	2
sp|P23588|IF4B_HUMAN	sp|P23588|IF4B_HUMAN	3	3	3	>sp|P23588|IF4B_HUMAN Eukaryotic translation initiation factor 4B OS=Homo sapiens GN=EIF4B PE=1 SV=2	1	3	3	3	0	0	1	0	0	1	0	0	0	0	1	0	0	0	1	0	1	1	1	1	0	1	0	1	0	1	1	1	2	1	1	1	1	1	0	0	0	0	0	0
sp|P24534|EF1B_HUMAN	sp|P24534|EF1B_HUMAN	6	5	5	>sp|P24534|EF1B_HUMAN Elongation factor 1-beta OS=Homo sapiens GN=EEF1B2 PE=1 SV=3	1	6	5	5	0	0	1	2	2	4	3	1	3	3	2	1	3	3	2	4	3	3	4	3	3	4	5	5	2	3	4	4	4	4	3	3	3	3	3	2	2	3	3	2
sp|P24539|AT5F1_HUMAN	sp|P24539|AT5F1_HUMAN	4	4	4	>sp|P24539|AT5F1_HUMAN ATP synthase F(0) complex subunit B1, mitochondrial OS=Homo sapiens GN=ATP5F1 PE=1 SV=2	1	4	4	4	0	0	0	1	0	0	0	0	0	0	0	0	0	0	0	0	1	1	2	2	2	2	3	4	3	3	3	0	2	2	0	0	0	0	0	0	0	0	1	0
sp|P24666|PPAC_HUMAN	sp|P24666|PPAC_HUMAN	3	3	3	>sp|P24666|PPAC_HUMAN Low molecular weight phosphotyrosine protein phosphatase OS=Homo sapiens GN=ACP1 PE=1 SV=3	1	3	3	3	1	0	0	1	0	1	0	1	0	0	1	0	0	1	0	0	0	0	0	1	0	1	1	1	1	1	1	2	1	1	0	1	2	0	0	0	0	0	0	0
sp|P24752|THIL_HUMAN	sp|P24752|THIL_HUMAN	5	5	5	>sp|P24752|THIL_HUMAN Acetyl-CoA acetyltransferase, mitochondrial OS=Homo sapiens GN=ACAT1 PE=1 SV=1	1	5	5	5	1	2	2	2	1	1	1	1	1	0	1	0	1	1	0	1	2	1	2	1	1	1	2	0	1	1	3	2	3	1	1	1	3	3	2	0	1	0	0	2
sp|P25205|MCM3_HUMAN	sp|P25205|MCM3_HUMAN	5	5	5	>sp|P25205|MCM3_HUMAN DNA replication licensing factor MCM3 OS=Homo sapiens GN=MCM3 PE=1 SV=3	1	5	5	5	1	0	0	1	0	0	1	0	1	0	0	2	1	1	2	2	1	3	1	1	1	1	4	3	1	0	2	2	4	1	1	1	2	3	4	3	1	0	1	1
sp|P25311|ZA2G_HUMAN	sp|P25311|ZA2G_HUMAN	11	11	11	>sp|P25311|ZA2G_HUMAN Zinc-alpha-2-glycoprotein OS=Homo sapiens GN=AZGP1 PE=1 SV=2	1	11	11	11	8	8	4	7	8	3	6	4	6	5	7	5	7	6	8	8	5	4	9	6	6	8	9	6	6	6	6	6	7	7	5	4	6	5	5	6	7	2	4	3
sp|P25398|RS12_HUMAN	sp|P25398|RS12_HUMAN	2	2	2	>sp|P25398|RS12_HUMAN 40S ribosomal protein S12 OS=Homo sapiens GN=RPS12 PE=1 SV=3	1	2	2	2	2	2	2	2	1	2	2	2	2	2	2	1	2	1	2	2	2	2	2	1	2	2	2	1	2	2	0	0	1	1	2	2	1	1	2	1	2	1	1	0
sp|P25705|ATPA_HUMAN	sp|P25705|ATPA_HUMAN	21	21	21	>sp|P25705|ATPA_HUMAN ATP synthase subunit alpha, mitochondrial OS=Homo sapiens GN=ATP5A1 PE=1 SV=1	1	21	21	21	11	7	9	11	11	10	7	7	10	8	7	5	10	8	12	13	14	14	17	9	11	19	19	16	17	17	19	13	17	9	9	6	10	10	10	9	9	8	10	5
sp|P25786|PSA1_HUMAN	sp|P25786|PSA1_HUMAN	9	9	9	>sp|P25786|PSA1_HUMAN Proteasome subunit alpha type-1 OS=Homo sapiens GN=PSMA1 PE=1 SV=1	1	9	9	9	2	2	2	2	1	2	3	2	2	1	3	2	2	2	1	2	4	3	5	3	1	2	3	3	3	4	7	9	7	2	1	0	2	2	3	2	1	0	2	3
sp|P25787|PSA2_HUMAN	sp|P25787|PSA2_HUMAN	8	8	8	>sp|P25787|PSA2_HUMAN Proteasome subunit alpha type-2 OS=Homo sapiens GN=PSMA2 PE=1 SV=2	1	8	8	8	4	3	3	5	2	5	4	4	3	2	4	4	5	2	5	5	7	7	6	4	3	3	3	3	4	6	8	8	7	3	1	0	2	3	1	2	1	1	2	4
sp|P25788|PSA3_HUMAN	sp|P25788|PSA3_HUMAN	8	8	8	>sp|P25788|PSA3_HUMAN Proteasome subunit alpha type-3 OS=Homo sapiens GN=PSMA3 PE=1 SV=2	1	8	8	8	2	1	2	2	1	3	1	2	1	2	2	2	2	2	1	3	3	5	4	3	2	2	3	3	3	4	7	8	5	3	1	0	3	2	2	1	2	1	3	4
sp|P25789|PSA4_HUMAN	sp|P25789|PSA4_HUMAN	6	6	6	>sp|P25789|PSA4_HUMAN Proteasome subunit alpha type-4 OS=Homo sapiens GN=PSMA4 PE=1 SV=1	1	6	6	6	2	0	0	0	1	0	1	1	3	1	2	1	2	1	1	3	2	3	2	1	0	1	2	1	1	1	5	5	5	1	2	1	1	1	1	0	1	0	2	1
sp|P25815|S100P_HUMAN	sp|P25815|S100P_HUMAN	2	2	2	>sp|P25815|S100P_HUMAN Protein S100-P OS=Homo sapiens GN=S100P PE=1 SV=2	1	2	2	2	1	2	0	0	0	0	0	0	0	0	0	0	0	0	0	0	0	0	0	0	0	0	0	0	0	0	0	1	0	0	0	0	2	0	0	0	0	0	0	0
sp|P26038|MOES_HUMAN	sp|P26038|MOES_HUMAN	10	3	3	>sp|P26038|MOES_HUMAN Moesin OS=Homo sapiens GN=MSN PE=1 SV=3	1	10	3	3	6	4	2	4	3	5	3	3	3	4	2	3	5	3	3	4	4	2	4	3	4	5	5	4	6	3	6	3	5	2	4	4	4	5	4	5	4	3	4	3
sp|P26196|DDX6_HUMAN	sp|P26196|DDX6_HUMAN	7	7	7	>sp|P26196|DDX6_HUMAN Probable ATP-dependent RNA helicase DDX6 OS=Homo sapiens GN=DDX6 PE=1 SV=2	1	7	7	7	3	1	0	1	1	0	1	0	3	0	0	0	2	3	2	2	4	3	6	3	4	5	5	5	3	4	5	6	6	3	4	1	4	5	4	3	3	0	2	3
sp|P26368|U2AF2_HUMAN	sp|P26368|U2AF2_HUMAN	4	4	4	>sp|P26368|U2AF2_HUMAN Splicing factor U2AF 65 kDa subunit OS=Homo sapiens GN=U2AF2 PE=1 SV=4	1	4	4	4	3	4	0	3	3	2	2	3	3	4	2	0	3	1	3	3	3	3	3	3	4	3	3	4	2	2	3	3	3	4	3	1	2	3	2	0	4	0	2	0
sp|P26373|RL13_HUMAN	sp|P26373|RL13_HUMAN	4	4	4	>sp|P26373|RL13_HUMAN 60S ribosomal protein L13 OS=Homo sapiens GN=RPL13 PE=1 SV=4	1	4	4	4	3	3	1	1	2	3	2	3	3	1	1	1	2	1	1	2	3	0	1	1	1	2	0	1	2	0	0	0	2	2	1	0	2	0	0	0	0	0	0	0
sp|P26599|PTBP1_HUMAN;sp|O95758|PTBP3_HUMAN	sp|P26599|PTBP1_HUMAN	11;2	11;2	11;2	>sp|P26599|PTBP1_HUMAN Polypyrimidine tract-binding protein 1 OS=Homo sapiens GN=PTBP1 PE=1 SV=1	2	11	11	11	5	6	5	4	5	5	5	7	8	7	5	2	6	5	8	7	8	7	9	4	5	6	5	5	5	6	6	7	8	7	4	2	4	6	5	5	6	1	4	4
sp|P26639|SYTC_HUMAN;sp|A2RTX5|SYTC2_HUMAN	sp|P26639|SYTC_HUMAN	10;1	10;1	10;1	>sp|P26639|SYTC_HUMAN Threonine--tRNA ligase, cytoplasmic OS=Homo sapiens GN=TARS PE=1 SV=3	2	10	10	10	2	1	1	0	1	4	1	1	1	0	1	0	0	1	0	0	2	1	1	2	3	3	3	4	1	3	4	3	6	6	6	8	10	9	8	0	2	1	0	1
sp|P26640|SYVC_HUMAN	sp|P26640|SYVC_HUMAN	9	9	9	>sp|P26640|SYVC_HUMAN Valine--tRNA ligase OS=Homo sapiens GN=VARS PE=1 SV=4	1	9	9	9	2	0	0	0	0	0	0	0	0	0	0	0	1	2	0	2	2	5	3	7	5	6	5	5	2	1	4	3	6	3	3	3	0	2	1	1	0	0	0	2
sp|P26641|EF1G_HUMAN	sp|P26641|EF1G_HUMAN	14	14	14	>sp|P26641|EF1G_HUMAN Elongation factor 1-gamma OS=Homo sapiens GN=EEF1G PE=1 SV=3	1	14	14	14	8	3	5	4	5	8	6	3	6	5	5	4	4	5	4	5	7	7	9	8	6	8	7	7	5	7	7	8	8	8	7	7	7	8	8	6	8	8	8	8
sp|P27348|1433T_HUMAN	sp|P27348|1433T_HUMAN	21	16	15	>sp|P27348|1433T_HUMAN 14-3-3 protein theta OS=Homo sapiens GN=YWHAQ PE=1 SV=1	1	21	16	15	10	10	8	10	9	10	10	8	11	8	5	8	11	10	13	13	13	14	15	12	12	16	14	17	11	14	16	15	16	19	19	16	18	14	18	14	18	14	17	18
sp|P27482|CALL3_HUMAN;sp|P02585|TNNC2_HUMAN	sp|P27482|CALL3_HUMAN	11;1	11;1	9;0	>sp|P27482|CALL3_HUMAN Calmodulin-like protein 3 OS=Homo sapiens GN=CALML3 PE=1 SV=2	2	11	11	9	3	2	1	2	1	2	3	2	2	2	2	1	2	1	3	3	2	1	4	1	1	2	1	2	6	2	1	0	1	5	4	1	6	1	1	2	2	3	2	1
sp|Q96L21|RL10L_HUMAN;sp|P27635|RL10_HUMAN	sp|Q96L21|RL10L_HUMAN;sp|P27635|RL10_HUMAN	2;2	2;2	2;2	>sp|Q96L21|RL10L_HUMAN 60S ribosomal protein L10-like OS=Homo sapiens GN=RPL10L PE=1 SV=3;>sp|P27635|RL10_HUMAN 60S ribosomal protein L10 OS=Homo sapiens GN=RPL10 PE=1 SV=4	2	2	2	2	2	2	0	2	0	1	1	0	2	0	1	0	0	0	1	1	1	0	0	0	1	0	0	2	0	1	0	0	0	0	0	0	1	1	0	0	0	0	0	0
sp|P27694|RFA1_HUMAN	sp|P27694|RFA1_HUMAN	2	2	2	>sp|P27694|RFA1_HUMAN Replication protein A 70 kDa DNA-binding subunit OS=Homo sapiens GN=RPA1 PE=1 SV=2	1	2	2	2	1	0	0	0	0	0	0	0	0	0	0	0	0	0	0	0	0	0	0	0	0	0	1	0	0	0	0	1	0	0	0	0	0	0	0	0	0	0	0	0
sp|P27708|PYR1_HUMAN	sp|P27708|PYR1_HUMAN	20	20	20	>sp|P27708|PYR1_HUMAN CAD protein OS=Homo sapiens GN=CAD PE=1 SV=3	1	20	20	20	3	0	0	1	1	0	0	0	0	0	0	0	3	3	5	11	17	18	19	10	8	14	16	18	6	18	11	0	0	0	1	1	0	0	0	0	0	0	0	0
sp|P27797|CALR_HUMAN	sp|P27797|CALR_HUMAN	12	12	12	>sp|P27797|CALR_HUMAN Calreticulin OS=Homo sapiens GN=CALR PE=1 SV=1	1	12	12	12	1	1	2	4	3	4	1	3	4	3	2	2	5	4	3	3	3	4	3	2	1	5	3	3	1	1	1	1	1	2	3	0	3	3	2	1	1	0	1	1
sp|P27824|CALX_HUMAN	sp|P27824|CALX_HUMAN	18	18	18	>sp|P27824|CALX_HUMAN Calnexin OS=Homo sapiens GN=CANX PE=1 SV=2	1	18	18	18	3	4	4	6	5	6	6	7	7	9	7	5	7	8	6	7	7	6	8	8	5	7	6	5	4	6	8	6	9	11	8	7	8	8	6	7	16	11	15	13
sp|P28066|PSA5_HUMAN	sp|P28066|PSA5_HUMAN	10	10	10	>sp|P28066|PSA5_HUMAN Proteasome subunit alpha type-5 OS=Homo sapiens GN=PSMA5 PE=1 SV=3	1	10	10	10	5	2	5	7	4	6	2	4	4	5	3	3	4	4	3	4	6	7	5	3	2	4	6	5	5	7	9	10	9	2	1	1	4	2	3	2	1	1	5	3
sp|P28070|PSB4_HUMAN	sp|P28070|PSB4_HUMAN	5	5	5	>sp|P28070|PSB4_HUMAN Proteasome subunit beta type-4 OS=Homo sapiens GN=PSMB4 PE=1 SV=4	1	5	5	5	1	0	0	1	0	2	0	2	1	0	1	0	0	0	1	1	2	2	3	0	0	1	1	1	3	1	4	5	4	0	1	0	1	0	0	0	0	1	1	1
sp|P28072|PSB6_HUMAN	sp|P28072|PSB6_HUMAN	3	3	3	>sp|P28072|PSB6_HUMAN Proteasome subunit beta type-6 OS=Homo sapiens GN=PSMB6 PE=1 SV=4	1	3	3	3	3	2	3	2	3	3	3	3	3	3	2	3	3	2	3	2	3	3	3	3	1	2	2	2	3	3	3	2	2	2	1	1	2	0	1	1	1	1	2	1
sp|P28074|PSB5_HUMAN	sp|P28074|PSB5_HUMAN	11	11	11	>sp|P28074|PSB5_HUMAN Proteasome subunit beta type-5 OS=Homo sapiens GN=PSMB5 PE=1 SV=3	1	11	11	11	6	4	4	5	3	3	5	2	2	1	4	3	5	6	4	6	5	8	7	5	4	3	4	5	3	9	9	10	10	5	3	2	3	0	0	1	1	2	4	5
sp|P28325|CYTD_HUMAN	sp|P28325|CYTD_HUMAN	3	3	3	>sp|P28325|CYTD_HUMAN Cystatin-D OS=Homo sapiens GN=CST5 PE=1 SV=1	1	3	3	3	1	1	0	0	0	0	0	0	0	0	0	0	0	0	0	0	0	0	0	0	0	0	0	2	1	0	0	0	0	0	0	1	0	0	0	0	2	1	1	0
sp|P28347|TEAD1_HUMAN	sp|P28347|TEAD1_HUMAN	12	6	6	>sp|P28347|TEAD1_HUMAN Transcriptional enhancer factor TEF-1 OS=Homo sapiens GN=TEAD1 PE=1 SV=2	1	12	6	6	5	7	2	7	7	6	7	5	7	5	2	5	8	5	8	8	9	8	10	6	7	9	9	8	7	9	9	9	11	10	8	7	8	9	8	9	9	5	9	9
sp|P28838|AMPL_HUMAN	sp|P28838|AMPL_HUMAN	3	3	3	>sp|P28838|AMPL_HUMAN Cytosol aminopeptidase OS=Homo sapiens GN=LAP3 PE=1 SV=3	1	3	3	3	0	0	0	0	0	0	0	0	0	0	0	0	0	0	0	0	0	0	0	0	0	0	0	0	0	0	0	0	0	0	0	0	1	3	3	2	0	0	0	0
sp|P29144|TPP2_HUMAN	sp|P29144|TPP2_HUMAN	3	3	3	>sp|P29144|TPP2_HUMAN Tripeptidyl-peptidase 2 OS=Homo sapiens GN=TPP2 PE=1 SV=4	1	3	3	3	0	0	0	0	0	0	0	0	0	0	0	0	0	0	0	0	0	0	0	0	0	0	0	0	0	0	0	0	0	1	0	0	0	0	0	0	0	1	3	1
sp|P29373|RABP2_HUMAN;sp|P29762|RABP1_HUMAN	sp|P29373|RABP2_HUMAN	5;1	5;1	5;1	>sp|P29373|RABP2_HUMAN Cellular retinoic acid-binding protein 2 OS=Homo sapiens GN=CRABP2 PE=1 SV=2	2	5	5	5	2	1	0	0	0	0	0	0	0	0	0	0	0	0	0	0	0	0	0	0	0	1	0	0	0	0	0	0	0	0	0	0	2	0	1	0	0	2	0	0
sp|P29401|TKT_HUMAN	sp|P29401|TKT_HUMAN	13	13	13	>sp|P29401|TKT_HUMAN Transketolase OS=Homo sapiens GN=TKT PE=1 SV=3	1	13	13	13	9	7	7	9	9	10	8	10	12	9	10	8	9	8	8	8	11	9	10	8	9	9	9	8	9	9	7	7	7	8	5	5	9	6	2	2	4	3	4	3
sp|P29508|SPB3_HUMAN	sp|P29508|SPB3_HUMAN	22	22	14	>sp|P29508|SPB3_HUMAN Serpin B3 OS=Homo sapiens GN=SERPINB3 PE=1 SV=2	1	22	22	14	18	14	11	14	14	7	11	14	13	9	15	8	15	12	15	13	10	7	18	9	10	12	11	8	14	9	8	5	7	12	10	7	13	5	4	8	7	6	7	4
sp|P29692|EF1D_HUMAN	sp|P29692|EF1D_HUMAN	6	6	5	>sp|P29692|EF1D_HUMAN Elongation factor 1-delta OS=Homo sapiens GN=EEF1D PE=1 SV=5	1	6	6	5	2	2	2	3	1	3	3	2	4	2	3	2	2	4	4	3	4	4	5	6	6	6	6	6	4	6	6	6	6	5	5	5	6	3	2	3	5	6	5	6
sp|P29966|MARCS_HUMAN	sp|P29966|MARCS_HUMAN	8	8	8	>sp|P29966|MARCS_HUMAN Myristoylated alanine-rich C-kinase substrate OS=Homo sapiens GN=MARCKS PE=1 SV=4	1	8	8	8	1	1	1	1	1	1	1	2	1	2	3	1	1	1	1	1	1	1	2	1	2	1	1	1	1	1	2	1	2	3	3	1	1	3	3	2	5	1	3	4
sp|P30040|ERP29_HUMAN	sp|P30040|ERP29_HUMAN	4	4	4	>sp|P30040|ERP29_HUMAN Endoplasmic reticulum resident protein 29 OS=Homo sapiens GN=ERP29 PE=1 SV=4	1	4	4	4	0	0	0	0	0	0	1	0	1	1	1	0	0	0	0	1	1	2	2	2	2	2	2	1	1	2	4	3	4	3	3	3	3	2	1	1	1	0	0	1
sp|P30041|PRDX6_HUMAN	sp|P30041|PRDX6_HUMAN	14	14	14	>sp|P30041|PRDX6_HUMAN Peroxiredoxin-6 OS=Homo sapiens GN=PRDX6 PE=1 SV=3	1	14	14	14	8	7	7	8	7	11	6	8	8	10	7	8	10	7	8	10	9	10	10	8	8	9	9	9	11	9	10	8	10	9	7	5	7	11	11	11	12	5	9	8
sp|P30043|BLVRB_HUMAN	sp|P30043|BLVRB_HUMAN	2	2	2	>sp|P30043|BLVRB_HUMAN Flavin reductase (NADPH) OS=Homo sapiens GN=BLVRB PE=1 SV=3	1	2	2	2	0	0	0	0	0	0	0	1	0	0	0	0	0	0	0	0	0	0	0	0	0	0	0	0	1	0	0	0	0	0	0	0	0	0	1	1	0	0	0	0
sp|P30044|PRDX5_HUMAN	sp|P30044|PRDX5_HUMAN	3	3	3	>sp|P30044|PRDX5_HUMAN Peroxiredoxin-5, mitochondrial OS=Homo sapiens GN=PRDX5 PE=1 SV=4	1	3	3	3	3	3	1	3	2	2	2	1	2	1	1	1	2	1	0	1	1	2	1	1	1	1	1	1	3	2	2	2	2	2	1	0	2	1	0	0	1	1	0	1
sp|P30046|DOPD_HUMAN;sp|A6NHG4|DDTL_HUMAN	sp|P30046|DOPD_HUMAN;sp|A6NHG4|DDTL_HUMAN	3;2	3;2	3;2	>sp|P30046|DOPD_HUMAN D-dopachrome decarboxylase OS=Homo sapiens GN=DDT PE=1 SV=3;>sp|A6NHG4|DDTL_HUMAN D-dopachrome decarboxylase-like protein OS=Homo sapiens GN=DDTL PE=2 SV=1	2	3	3	3	2	2	2	2	1	2	1	2	1	2	2	2	1	1	1	2	2	2	2	2	2	2	2	2	2	2	2	2	1	1	1	2	3	3	2	3	2	1	2	0
sp|P30048|PRDX3_HUMAN	sp|P30048|PRDX3_HUMAN	8	8	8	>sp|P30048|PRDX3_HUMAN Thioredoxin-dependent peroxide reductase, mitochondrial OS=Homo sapiens GN=PRDX3 PE=1 SV=3	1	8	8	8	5	3	4	3	3	5	5	4	4	5	4	3	4	4	4	4	4	4	4	4	3	4	4	4	3	3	3	5	4	5	5	2	4	3	4	4	5	4	4	5
sp|P30049|ATPD_HUMAN	sp|P30049|ATPD_HUMAN	3	3	3	>sp|P30049|ATPD_HUMAN ATP synthase subunit delta, mitochondrial OS=Homo sapiens GN=ATP5D PE=1 SV=2	1	3	3	3	1	1	3	3	1	3	1	3	1	3	2	2	3	2	3	3	3	3	3	3	2	3	3	3	3	3	3	3	3	3	2	2	2	2	1	1	3	0	2	2
sp|P30050|RL12_HUMAN	sp|P30050|RL12_HUMAN	7	7	7	>sp|P30050|RL12_HUMAN 60S ribosomal protein L12 OS=Homo sapiens GN=RPL12 PE=1 SV=1	1	7	7	7	3	4	3	2	1	4	3	1	3	3	1	1	4	2	3	3	4	3	3	4	2	3	4	6	2	3	4	5	4	5	4	3	5	4	1	1	0	1	1	2
sp|P30084|ECHM_HUMAN	sp|P30084|ECHM_HUMAN	6	6	6	>sp|P30084|ECHM_HUMAN Enoyl-CoA hydratase, mitochondrial OS=Homo sapiens GN=ECHS1 PE=1 SV=4	1	6	6	6	1	1	0	0	1	2	1	1	2	1	0	0	0	1	0	0	1	1	2	2	0	2	3	3	2	6	6	6	6	5	5	4	5	3	1	0	0	0	1	1
sp|P30086|PEBP1_HUMAN	sp|P30086|PEBP1_HUMAN	8	8	8	>sp|P30086|PEBP1_HUMAN Phosphatidylethanolamine-binding protein 1 OS=Homo sapiens GN=PEBP1 PE=1 SV=3	1	8	8	8	5	6	3	6	6	7	5	7	8	8	5	5	8	6	7	6	8	6	4	3	3	4	3	5	2	3	4	2	3	3	3	1	2	4	4	2	2	2	2	3
sp|P30101|PDIA3_HUMAN	sp|P30101|PDIA3_HUMAN	24	24	24	>sp|P30101|PDIA3_HUMAN Protein disulfide-isomerase A3 OS=Homo sapiens GN=PDIA3 PE=1 SV=4	1	24	24	24	4	3	5	7	4	9	4	8	9	11	6	2	7	5	7	12	11	7	10	6	6	10	9	6	5	8	10	8	12	12	11	9	12	13	11	7	7	3	6	8
sp|P30153|2AAA_HUMAN;sp|P30154|2AAB_HUMAN	sp|P30153|2AAA_HUMAN	9;2	9;2	9;2	>sp|P30153|2AAA_HUMAN Serine/threonine-protein phosphatase 2A 65 kDa regulatory subunit A alpha isoform OS=Homo sapiens GN=PPP2R1A PE=1 SV=4	2	9	9	9	4	2	2	1	0	7	4	2	0	0	3	0	0	2	0	1	3	1	2	2	1	2	2	0	3	2	2	1	1	7	5	2	6	3	0	3	6	5	2	5
sp|P30520|PURA2_HUMAN	sp|P30520|PURA2_HUMAN	8	8	8	>sp|P30520|PURA2_HUMAN Adenylosuccinate synthetase isozyme 2 OS=Homo sapiens GN=ADSS PE=1 SV=3	1	8	8	8	1	0	0	1	0	0	0	1	0	0	0	0	0	0	0	0	0	0	0	0	0	1	0	0	0	0	0	0	0	2	1	0	0	1	0	0	0	0	0	0
sp|P30626|SORCN_HUMAN	sp|P30626|SORCN_HUMAN	2	2	2	>sp|P30626|SORCN_HUMAN Sorcin OS=Homo sapiens GN=SRI PE=1 SV=1	1	2	2	2	1	1	0	1	0	2	0	0	0	0	0	0	0	0	0	0	0	0	0	0	0	0	0	0	0	0	0	0	0	0	0	0	0	0	0	0	0	0	0	0
sp|P30740|ILEU_HUMAN	sp|P30740|ILEU_HUMAN	3	3	2	>sp|P30740|ILEU_HUMAN Leukocyte elastase inhibitor OS=Homo sapiens GN=SERPINB1 PE=1 SV=1	1	3	3	2	0	0	0	1	1	0	0	1	1	0	1	1	1	1	1	1	1	1	1	0	0	0	0	0	2	0	0	0	0	0	0	0	0	1	1	1	0	0	1	0
sp|P30837|AL1B1_HUMAN	sp|P30837|AL1B1_HUMAN	2	1	1	>sp|P30837|AL1B1_HUMAN Aldehyde dehydrogenase X, mitochondrial OS=Homo sapiens GN=ALDH1B1 PE=1 SV=3	1	2	1	1	1	1	1	1	0	1	0	1	1	1	0	1	1	1	1	1	1	1	0	1	0	1	1	0	1	1	0	1	1	1	0	0	1	0	0	0	2	1	1	2
sp|P30838|AL3A1_HUMAN	sp|P30838|AL3A1_HUMAN	4	4	4	>sp|P30838|AL3A1_HUMAN Aldehyde dehydrogenase, dimeric NADP-preferring OS=Homo sapiens GN=ALDH3A1 PE=1 SV=3	1	4	4	4	1	1	0	0	0	0	0	0	2	0	0	0	0	0	0	0	0	0	0	0	0	0	0	0	2	0	0	0	0	0	0	0	0	0	0	0	0	0	0	0
sp|P31150|GDIA_HUMAN	sp|P31150|GDIA_HUMAN	9	4	4	>sp|P31150|GDIA_HUMAN Rab GDP dissociation inhibitor alpha OS=Homo sapiens GN=GDI1 PE=1 SV=2	1	9	4	4	1	0	0	0	0	0	0	0	0	0	0	0	0	0	0	0	0	0	0	0	0	0	0	0	2	0	1	1	3	2	1	1	2	3	4	2	0	1	0	0
sp|P31151|S10A7_HUMAN	sp|P31151|S10A7_HUMAN	6	6	2	>sp|P31151|S10A7_HUMAN Protein S100-A7 OS=Homo sapiens GN=S100A7 PE=1 SV=4	1	6	6	2	6	6	3	4	5	3	4	3	5	4	3	3	6	3	6	6	6	6	6	4	3	6	5	5	4	5	5	3	6	6	6	4	4	2	3	3	3	2	4	2
sp|P31153|METK2_HUMAN;sp|Q00266|METK1_HUMAN	sp|P31153|METK2_HUMAN	3;1	3;1	3;1	>sp|P31153|METK2_HUMAN S-adenosylmethionine synthase isoform type-2 OS=Homo sapiens GN=MAT2A PE=1 SV=1	2	3	3	3	0	0	0	0	1	1	0	0	0	0	0	0	0	0	0	0	1	1	0	0	0	1	1	1	0	0	1	0	0	0	0	0	1	0	0	1	0	0	1	1
sp|P31350|RIR2_HUMAN	sp|P31350|RIR2_HUMAN	2	2	2	>sp|P31350|RIR2_HUMAN Ribonucleoside-diphosphate reductase subunit M2 OS=Homo sapiens GN=RRM2 PE=1 SV=1	1	2	2	2	0	0	0	0	0	0	0	0	0	0	0	0	0	0	0	0	0	0	0	0	0	0	0	0	0	0	0	0	0	0	0	0	0	0	0	0	0	0	0	0
sp|P31689|DNJA1_HUMAN	sp|P31689|DNJA1_HUMAN	2	2	2	>sp|P31689|DNJA1_HUMAN DnaJ homolog subfamily A member 1 OS=Homo sapiens GN=DNAJA1 PE=1 SV=2	1	2	2	2	0	0	0	0	0	0	0	0	0	0	0	0	0	0	0	0	1	0	1	1	2	1	1	0	1	1	2	1	2	2	1	1	1	2	0	1	2	0	0	0
sp|P31930|QCR1_HUMAN	sp|P31930|QCR1_HUMAN	7	7	7	>sp|P31930|QCR1_HUMAN Cytochrome b-c1 complex subunit 1, mitochondrial OS=Homo sapiens GN=UQCRC1 PE=1 SV=3	1	7	7	7	0	0	0	0	0	0	0	0	0	0	0	0	0	0	0	0	1	0	0	0	0	0	0	0	0	0	0	0	1	0	0	0	0	0	0	0	1	0	0	0
sp|P31939|PUR9_HUMAN	sp|P31939|PUR9_HUMAN	6	6	6	>sp|P31939|PUR9_HUMAN Bifunctional purine biosynthesis protein PURH OS=Homo sapiens GN=ATIC PE=1 SV=3	1	6	6	6	0	0	0	1	0	0	1	1	0	0	0	0	0	0	0	0	0	0	0	0	0	0	0	0	0	0	0	0	0	2	1	0	0	0	0	0	0	1	0	0
sp|P31942|HNRH3_HUMAN	sp|P31942|HNRH3_HUMAN	5	5	5	>sp|P31942|HNRH3_HUMAN Heterogeneous nuclear ribonucleoprotein H3 OS=Homo sapiens GN=HNRNPH3 PE=1 SV=2	1	5	5	5	2	2	2	3	1	1	1	3	2	4	2	0	1	2	3	3	2	3	3	2	2	3	1	2	2	1	3	2	4	3	2	1	3	3	2	1	1	0	1	1
sp|P31943|HNRH1_HUMAN	sp|P31943|HNRH1_HUMAN	7	7	3	>sp|P31943|HNRH1_HUMAN Heterogeneous nuclear ribonucleoprotein H OS=Homo sapiens GN=HNRNPH1 PE=1 SV=4	1	7	7	3	6	5	3	6	4	6	5	5	5	6	2	1	5	5	4	3	4	4	2	5	4	4	5	3	3	4	4	5	4	6	7	2	5	4	3	1	4	1	3	4
sp|P31944|CASPE_HUMAN	sp|P31944|CASPE_HUMAN	13	13	13	>sp|P31944|CASPE_HUMAN Caspase-14 OS=Homo sapiens GN=CASP14 PE=1 SV=2	1	13	13	13	10	9	9	10	10	8	9	10	9	9	12	11	10	9	9	10	8	9	11	9	10	9	9	7	11	9	9	8	9	8	7	6	10	6	8	9	9	5	8	4
sp|P31946|1433B_HUMAN	sp|P31946|1433B_HUMAN	18	9	9	>sp|P31946|1433B_HUMAN 14-3-3 protein beta/alpha OS=Homo sapiens GN=YWHAB PE=1 SV=3	1	18	9	9	9	9	8	8	8	9	8	9	9	9	7	7	9	7	10	11	11	11	12	9	9	14	13	14	8	10	12	11	13	13	12	11	12	13	15	13	12	11	13	12
sp|P31947|1433S_HUMAN	sp|P31947|1433S_HUMAN	18	14	14	>sp|P31947|1433S_HUMAN 14-3-3 protein sigma OS=Homo sapiens GN=SFN PE=1 SV=1	1	18	14	14	7	3	3	4	4	3	5	4	6	3	3	3	5	3	3	3	4	3	5	3	3	3	3	4	10	3	3	3	3	7	5	3	9	4	5	4	5	5	3	3
sp|P31948|STIP1_HUMAN	sp|P31948|STIP1_HUMAN	10	10	10	>sp|P31948|STIP1_HUMAN Stress-induced-phosphoprotein 1 OS=Homo sapiens GN=STIP1 PE=1 SV=1	1	10	10	10	8	5	1	5	4	6	1	3	5	6	6	1	3	4	3	4	4	5	4	4	4	6	6	5	0	1	6	3	6	9	5	6	6	3	5	3	4	3	7	7
sp|P31949|S10AB_HUMAN	sp|P31949|S10AB_HUMAN	5	5	5	>sp|P31949|S10AB_HUMAN Protein S100-A11 OS=Homo sapiens GN=S100A11 PE=1 SV=2	1	5	5	5	2	1	3	2	3	2	2	2	3	3	3	1	1	2	2	3	3	2	2	1	1	1	0	1	3	1	0	0	1	2	2	1	3	2	1	1	1	2	1	1
sp|P32119|PRDX2_HUMAN	sp|P32119|PRDX2_HUMAN	11	10	10	>sp|P32119|PRDX2_HUMAN Peroxiredoxin-2 OS=Homo sapiens GN=PRDX2 PE=1 SV=5	1	11	10	10	8	8	8	8	9	7	8	10	10	9	8	8	9	8	7	8	8	9	9	9	9	9	7	10	10	9	10	9	9	8	7	5	9	9	9	8	8	5	9	7
sp|P32969|RL9_HUMAN	sp|P32969|RL9_HUMAN	5	5	5	>sp|P32969|RL9_HUMAN 60S ribosomal protein L9 OS=Homo sapiens GN=RPL9 PE=1 SV=1	1	5	5	5	4	4	3	3	2	3	2	0	3	1	0	0	1	0	1	0	4	0	2	0	0	1	1	2	3	0	0	1	1	2	3	0	1	0	0	0	0	0	0	0
sp|P33176|KINH_HUMAN;sp|O60282|KIF5C_HUMAN;sp|Q12840|KIF5A_HUMAN	sp|P33176|KINH_HUMAN	9;4;4	9;4;4	9;4;4	>sp|P33176|KINH_HUMAN Kinesin-1 heavy chain OS=Homo sapiens GN=KIF5B PE=1 SV=1	3	9	9	9	0	0	0	0	0	0	0	0	0	0	0	0	0	0	0	2	4	2	6	4	4	6	5	7	0	5	2	3	0	0	0	0	0	0	0	1	0	0	0	1
sp|P33316|DUT_HUMAN	sp|P33316|DUT_HUMAN	4	4	4	>sp|P33316|DUT_HUMAN Deoxyuridine 5-triphosphate nucleotidohydrolase, mitochondrial OS=Homo sapiens GN=DUT PE=1 SV=4	1	4	4	4	1	1	2	4	3	4	2	2	3	3	2	2	3	3	3	3	3	3	4	4	3	4	3	3	1	4	3	3	3	3	4	2	3	1	1	2	1	0	3	2
sp|P33991|MCM4_HUMAN	sp|P33991|MCM4_HUMAN	6	6	6	>sp|P33991|MCM4_HUMAN DNA replication licensing factor MCM4 OS=Homo sapiens GN=MCM4 PE=1 SV=5	1	6	6	6	0	0	0	0	0	0	0	0	0	0	0	0	0	0	0	0	1	0	0	0	0	0	0	0	0	0	1	0	1	1	2	3	6	4	4	2	2	0	0	2
sp|P33992|MCM5_HUMAN	sp|P33992|MCM5_HUMAN	3	3	3	>sp|P33992|MCM5_HUMAN DNA replication licensing factor MCM5 OS=Homo sapiens GN=MCM5 PE=1 SV=5	1	3	3	3	1	0	1	0	0	1	0	1	1	1	0	0	2	0	1	1	1	0	0	0	0	0	0	0	0	0	0	2	2	1	0	0	0	1	2	0	0	0	0	1
sp|P33993|MCM7_HUMAN	sp|P33993|MCM7_HUMAN	10	10	10	>sp|P33993|MCM7_HUMAN DNA replication licensing factor MCM7 OS=Homo sapiens GN=MCM7 PE=1 SV=4	1	10	10	10	2	1	0	1	0	0	0	0	0	0	0	0	1	1	2	2	0	0	1	0	0	0	0	1	0	0	0	0	4	4	1	2	6	9	8	3	3	0	0	0
sp|P34897|GLYM_HUMAN;sp|P34896|GLYC_HUMAN;REV__sp|Q5JV73|FRPD3_HUMAN	sp|P34897|GLYM_HUMAN	10;1;1	10;1;1	10;1;1	>sp|P34897|GLYM_HUMAN Serine hydroxymethyltransferase, mitochondrial OS=Homo sapiens GN=SHMT2 PE=1 SV=3	3	10	10	10	3	4	2	3	4	4	1	4	4	4	3	2	5	5	5	5	5	7	5	3	6	8	8	6	1	2	5	6	5	6	5	3	3	5	6	6	4	1	5	7
sp|P34931|HS71L_HUMAN	sp|P34931|HS71L_HUMAN	18	1	1	>sp|P34931|HS71L_HUMAN Heat shock 70 kDa protein 1-like OS=Homo sapiens GN=HSPA1L PE=1 SV=2	1	18	1	1	12	13	13	12	11	12	12	12	12	12	10	13	11	13	12	12	13	12	13	13	14	12	13	12	11	13	13	15	16	16	15	16	16	15	14	15	17	16	17	16
sp|P34932|HSP74_HUMAN	sp|P34932|HSP74_HUMAN	50	50	48	>sp|P34932|HSP74_HUMAN Heat shock 70 kDa protein 4 OS=Homo sapiens GN=HSPA4 PE=1 SV=4	1	50	50	48	7	7	2	4	3	6	3	2	2	1	2	3	4	4	2	4	3	2	3	3	5	7	5	5	4	6	25	21	33	40	43	24	23	31	22	18	25	20	32	30
sp|P34949|MPI_HUMAN	sp|P34949|MPI_HUMAN	3	3	3	>sp|P34949|MPI_HUMAN Mannose-6-phosphate isomerase OS=Homo sapiens GN=MPI PE=1 SV=2	1	3	3	3	0	0	0	0	0	0	0	0	0	0	0	0	0	0	0	0	0	0	0	0	0	0	0	0	0	0	0	0	0	0	0	0	0	0	0	0	0	0	0	0
sp|P35232|PHB_HUMAN	sp|P35232|PHB_HUMAN	9	9	9	>sp|P35232|PHB_HUMAN Prohibitin OS=Homo sapiens GN=PHB PE=1 SV=1	1	9	9	9	6	6	6	7	4	6	5	6	7	2	6	3	7	6	5	6	8	8	8	5	5	6	3	3	2	1	2	1	6	6	7	2	4	3	1	0	1	1	0	3
sp|P35237|SPB6_HUMAN	sp|P35237|SPB6_HUMAN	3	3	3	>sp|P35237|SPB6_HUMAN Serpin B6 OS=Homo sapiens GN=SERPINB6 PE=1 SV=3	1	3	3	3	0	0	0	0	0	0	0	0	0	0	0	0	0	0	0	0	0	0	0	0	0	0	0	0	0	0	0	0	0	0	0	0	0	0	0	0	0	0	0	0
sp|P35240|MERL_HUMAN	sp|P35240|MERL_HUMAN	9	9	9	>sp|P35240|MERL_HUMAN Merlin OS=Homo sapiens GN=NF2 PE=1 SV=1	1	9	9	9	5	7	0	2	0	0	4	0	4	1	0	2	6	6	7	8	8	8	7	6	5	6	8	4	1	3	6	3	4	0	0	0	1	1	1	0	2	0	0	0
sp|P35241|RADI_HUMAN	sp|P35241|RADI_HUMAN	9	2	2	>sp|P35241|RADI_HUMAN Radixin OS=Homo sapiens GN=RDX PE=1 SV=1	1	9	2	2	6	4	2	3	3	6	3	3	3	5	2	3	5	3	3	4	4	3	5	4	6	5	6	5	5	3	6	5	6	2	4	3	6	5	4	5	4	3	4	3
sp|P35244|RFA3_HUMAN	sp|P35244|RFA3_HUMAN	2	2	2	>sp|P35244|RFA3_HUMAN Replication protein A 14 kDa subunit OS=Homo sapiens GN=RPA3 PE=1 SV=1	1	2	2	2	0	0	0	0	0	0	0	0	0	0	0	0	0	0	0	0	0	0	0	0	0	0	0	0	0	0	0	0	0	0	0	0	0	0	0	0	0	0	0	0
sp|P35268|RL22_HUMAN	sp|P35268|RL22_HUMAN	2	2	2	>sp|P35268|RL22_HUMAN 60S ribosomal protein L22 OS=Homo sapiens GN=RPL22 PE=1 SV=2	1	2	2	2	2	2	2	2	2	2	2	2	2	2	2	2	2	2	2	2	2	2	2	2	2	2	2	2	2	2	2	2	1	2	2	2	2	2	2	1	2	2	1	2
sp|P35321|SPR1A_HUMAN	sp|P35321|SPR1A_HUMAN	3	1	1	>sp|P35321|SPR1A_HUMAN Cornifin-A OS=Homo sapiens GN=SPRR1A PE=1 SV=2	1	3	1	1	3	1	1	2	1	1	1	1	1	1	1	0	1	1	1	1	1	0	2	1	1	1	2	1	1	1	1	1	1	2	1	0	3	0	1	1	1	1	1	1
sp|P35326|SPR2A_HUMAN	sp|P35326|SPR2A_HUMAN	2	2	1	>sp|P35326|SPR2A_HUMAN Small proline-rich protein 2A OS=Homo sapiens GN=SPRR2A PE=1 SV=1	1	2	2	1	1	1	0	1	0	0	1	0	0	0	0	0	0	0	0	1	0	0	0	1	1	0	1	0	0	0	0	0	0	0	0	0	0	0	0	0	0	0	0	0
sp|P35527|K1C9_HUMAN;CON__P35527;P35527	sp|P35527|K1C9_HUMAN;CON__P35527;P35527	52;50;50	52;50;50	51;49;49	>sp|P35527|K1C9_HUMAN Keratin, type I cytoskeletal 9 OS=Homo sapiens GN=KRT9 PE=1 SV=3;>P35527 SWISS-PROT:P35527 Tax_Id=9606 Gene_Symbol=KRT9 Keratin, type I cytoskeletal 9;>P35527 SWISS-PROT:P35527 Tax_Id=9606 Gene_Symbol=KRT9 Keratin, type I cytoskeletal	3	52	52	51	47	38	39	41	39	37	37	46	41	37	42	38	43	34	37	38	33	37	35	34	35	37	40	38	51	39	37	35	32	31	30	27	30	34	37	42	48	37	37	33
sp|P35579|MYH9_HUMAN	sp|P35579|MYH9_HUMAN	53	53	45	>sp|P35579|MYH9_HUMAN Myosin-9 OS=Homo sapiens GN=MYH9 PE=1 SV=4	1	53	53	45	32	18	4	20	13	28	15	7	24	19	6	11	32	22	25	17	25	22	28	19	16	32	31	40	26	18	6	4	1	9	3	1	18	0	0	2	2	3	2	1
sp|P35580|MYH10_HUMAN	sp|P35580|MYH10_HUMAN	39	33	29	>sp|P35580|MYH10_HUMAN Myosin-10 OS=Homo sapiens GN=MYH10 PE=1 SV=3	1	39	33	29	7	6	0	6	3	6	7	2	7	13	3	4	23	15	14	13	18	13	18	17	16	25	29	38	26	32	16	3	0	3	1	0	2	0	0	0	0	0	0	0
sp|P35606|COPB2_HUMAN	sp|P35606|COPB2_HUMAN	5	5	5	>sp|P35606|COPB2_HUMAN Coatomer subunit beta OS=Homo sapiens GN=COPB2 PE=1 SV=2	1	5	5	5	1	1	0	0	0	1	0	1	0	0	0	0	0	0	0	0	0	1	1	1	1	5	4	5	1	4	3	1	0	0	0	0	0	0	0	0	0	0	0	0
sp|P35613|BASI_HUMAN	sp|P35613|BASI_HUMAN	6	6	6	>sp|P35613|BASI_HUMAN Basigin OS=Homo sapiens GN=BSG PE=1 SV=2	1	6	6	6	0	0	1	0	1	0	1	0	1	0	0	2	3	2	1	1	0	0	0	0	1	1	2	2	0	1	1	1	1	3	3	1	2	2	1	3	2	2	0	1
sp|P35637|FUS_HUMAN;sp|Q92804|RBP56_HUMAN	sp|P35637|FUS_HUMAN;sp|Q92804|RBP56_HUMAN	2;2	2;2	2;2	>sp|P35637|FUS_HUMAN RNA-binding protein FUS OS=Homo sapiens GN=FUS PE=1 SV=1;>sp|Q92804|RBP56_HUMAN TATA-binding protein-associated factor 2N OS=Homo sapiens GN=TAF15 PE=1 SV=1	2	2	2	2	1	1	1	1	1	0	1	1	1	1	0	1	1	1	1	1	1	1	1	1	1	1	1	1	1	1	1	0	1	1	1	1	0	1	0	1	1	1	1	0
sp|P35659|DEK_HUMAN	sp|P35659|DEK_HUMAN	2	2	2	>sp|P35659|DEK_HUMAN Protein DEK OS=Homo sapiens GN=DEK PE=1 SV=1	1	2	2	2	0	0	0	0	0	1	0	1	1	0	0	0	1	0	1	0	1	1	1	0	0	1	0	1	0	0	0	0	0	0	0	0	0	0	0	0	0	0	0	0
sp|P35908|K22E_HUMAN	sp|P35908|K22E_HUMAN	66	60	1	>sp|P35908|K22E_HUMAN Keratin, type II cytoskeletal 2 epidermal OS=Homo sapiens GN=KRT2 PE=1 SV=2	1	66	60	1	59	54	55	58	54	47	55	57	55	50	54	53	61	51	51	49	46	52	50	46	48	54	46	51	60	50	48	42	46	42	42	39	45	47	46	54	62	48	48	40
sp|P35998|PRS7_HUMAN	sp|P35998|PRS7_HUMAN	10	10	10	>sp|P35998|PRS7_HUMAN 26S protease regulatory subunit 7 OS=Homo sapiens GN=PSMC2 PE=1 SV=3	1	10	10	10	2	0	0	0	0	1	0	1	0	0	0	0	1	0	4	2	4	9	10	8	7	8	4	0	0	0	1	0	1	1	0	0	1	0	0	0	0	0	0	2
sp|P36542|ATPG_HUMAN	sp|P36542|ATPG_HUMAN	5	5	5	>sp|P36542|ATPG_HUMAN ATP synthase subunit gamma, mitochondrial OS=Homo sapiens GN=ATP5C1 PE=1 SV=1	1	5	5	5	4	2	0	0	0	0	1	0	0	0	0	0	2	1	0	1	2	4	4	2	4	5	4	5	4	5	5	2	3	1	0	0	0	0	0	0	0	1	0	0
sp|P36578|RL4_HUMAN	sp|P36578|RL4_HUMAN	6	6	6	>sp|P36578|RL4_HUMAN 60S ribosomal protein L4 OS=Homo sapiens GN=RPL4 PE=1 SV=5	1	6	6	6	5	5	4	4	5	5	4	3	4	3	3	2	3	3	2	2	4	1	0	2	1	2	2	1	2	0	1	2	2	4	4	2	3	1	0	0	0	0	0	0
sp|P36776|LONM_HUMAN	sp|P36776|LONM_HUMAN	8	8	8	>sp|P36776|LONM_HUMAN Lon protease homolog, mitochondrial OS=Homo sapiens GN=LONP1 PE=1 SV=2	1	8	8	8	1	0	1	1	1	0	0	1	1	1	0	0	0	0	0	0	0	0	0	0	0	0	0	0	0	0	1	0	0	0	0	0	0	0	0	0	0	0	0	0
sp|P36873|PP1G_HUMAN	sp|P36873|PP1G_HUMAN	7	2	2	>sp|P36873|PP1G_HUMAN Serine/threonine-protein phosphatase PP1-gamma catalytic subunit OS=Homo sapiens GN=PPP1CC PE=1 SV=1	1	7	2	2	4	3	2	4	4	3	2	3	3	3	4	3	5	4	5	5	6	6	5	6	4	5	7	7	4	5	5	5	5	6	5	4	5	3	3	2	4	3	5	3
sp|P36952|SPB5_HUMAN	sp|P36952|SPB5_HUMAN	12	12	12	>sp|P36952|SPB5_HUMAN Serpin B5 OS=Homo sapiens GN=SERPINB5 PE=1 SV=2	1	12	12	12	3	0	0	1	0	0	0	0	3	0	0	0	0	0	0	1	1	0	1	0	1	0	1	0	7	0	0	0	1	1	1	0	10	0	0	0	0	2	0	0
sp|P36957|ODO2_HUMAN	sp|P36957|ODO2_HUMAN	13	13	13	>sp|P36957|ODO2_HUMAN Dihydrolipoyllysine-residue succinyltransferase component of 2-oxoglutarate dehydrogenase complex, mitochondrial OS=Homo sapiens GN=DLST PE=1 SV=4	1	13	13	13	4	2	1	3	2	3	5	2	6	5	4	6	12	8	6	3	2	0	1	0	0	1	1	0	0	0	0	1	1	0	0	0	0	0	0	0	0	0	0	2
sp|P37802|TAGL2_HUMAN	sp|P37802|TAGL2_HUMAN	9	9	9	>sp|P37802|TAGL2_HUMAN Transgelin-2 OS=Homo sapiens GN=TAGLN2 PE=1 SV=3	1	9	9	9	4	5	6	6	6	6	6	8	8	7	8	4	6	6	8	6	8	7	7	4	6	9	8	6	5	6	7	8	9	6	6	5	5	8	6	5	4	4	6	3
sp|P37837|TALDO_HUMAN	sp|P37837|TALDO_HUMAN	5	5	5	>sp|P37837|TALDO_HUMAN Transaldolase OS=Homo sapiens GN=TALDO1 PE=1 SV=2	1	5	5	5	1	0	0	1	0	1	0	0	0	0	0	0	1	0	2	1	1	1	3	0	1	0	2	1	2	0	1	1	1	1	2	1	3	2	3	0	2	0	3	2
sp|P38117|ETFB_HUMAN	sp|P38117|ETFB_HUMAN	2	2	2	>sp|P38117|ETFB_HUMAN Electron transfer flavoprotein subunit beta OS=Homo sapiens GN=ETFB PE=1 SV=3	1	2	2	2	0	0	1	0	0	1	0	1	0	1	0	1	0	0	0	1	0	0	1	0	0	1	0	0	0	0	1	0	1	1	1	1	2	1	0	0	0	0	0	0
sp|P38159|RBMX_HUMAN;sp|Q96E39|RMXL1_HUMAN;sp|O75526|RMXL2_HUMAN;sp|Q8N7X1|RMXL3_HUMAN	sp|P38159|RBMX_HUMAN;sp|Q96E39|RMXL1_HUMAN	12;8;2;1	12;8;2;1	12;8;2;1	>sp|P38159|RBMX_HUMAN RNA-binding motif protein, X chromosome OS=Homo sapiens GN=RBMX PE=1 SV=3;>sp|Q96E39|RMXL1_HUMAN RNA binding motif protein, X-linked-like-1 OS=Homo sapiens GN=RBMXL1 PE=1 SV=1	4	12	12	12	2	5	5	3	5	7	4	8	8	10	6	3	3	4	5	5	7	7	5	7	4	8	9	9	2	8	9	11	12	7	10	11	8	7	5	3	4	4	6	4
sp|P38606|VATA_HUMAN	sp|P38606|VATA_HUMAN	5	5	5	>sp|P38606|VATA_HUMAN V-type proton ATPase catalytic subunit A OS=Homo sapiens GN=ATP6V1A PE=1 SV=2	1	5	5	5	1	0	0	0	1	0	0	1	0	0	0	0	0	0	0	0	0	0	0	0	0	1	0	1	2	0	0	1	2	0	0	0	1	0	0	0	0	0	0	0
sp|P38646|GRP75_HUMAN	sp|P38646|GRP75_HUMAN	37	36	36	>sp|P38646|GRP75_HUMAN Stress-70 protein, mitochondrial OS=Homo sapiens GN=HSPA9 PE=1 SV=2	1	37	36	36	19	18	10	14	15	19	15	17	17	21	13	13	25	19	23	25	26	27	28	20	23	30	29	28	21	24	33	33	33	31	30	26	27	36	34	32	30	31	31	31
sp|P38919|IF4A3_HUMAN	sp|P38919|IF4A3_HUMAN	4	2	2	>sp|P38919|IF4A3_HUMAN Eukaryotic initiation factor 4A-III OS=Homo sapiens GN=EIF4A3 PE=1 SV=4	1	4	2	2	2	1	1	1	1	1	0	2	2	0	2	1	2	1	0	0	1	0	1	1	0	1	2	1	1	0	0	0	1	1	0	1	1	1	1	0	0	0	0	0
sp|P39019|RS19_HUMAN	sp|P39019|RS19_HUMAN	7	7	7	>sp|P39019|RS19_HUMAN 40S ribosomal protein S19 OS=Homo sapiens GN=RPS19 PE=1 SV=2	1	7	7	7	5	4	3	5	3	4	4	4	4	5	4	3	5	4	5	5	5	5	5	5	6	5	6	6	6	5	5	6	6	6	5	4	5	7	4	4	4	1	2	3
sp|P39023|RL3_HUMAN;sp|Q92901|RL3L_HUMAN	sp|P39023|RL3_HUMAN	8;1	8;1	8;1	>sp|P39023|RL3_HUMAN 60S ribosomal protein L3 OS=Homo sapiens GN=RPL3 PE=1 SV=2	2	8	8	8	7	8	0	3	2	5	3	1	1	2	2	0	1	0	2	1	3	0	0	0	0	0	0	0	4	0	0	0	0	4	4	0	1	1	0	1	0	0	0	0
sp|P39060|COIA1_HUMAN	sp|P39060|COIA1_HUMAN	7	7	7	>sp|P39060|COIA1_HUMAN Collagen alpha-1(XVIII) chain OS=Homo sapiens GN=COL18A1 PE=1 SV=5	1	7	7	7	3	0	0	1	0	0	1	0	1	0	0	1	6	3	6	5	7	6	7	1	0	0	0	0	1	0	0	0	0	0	0	0	0	0	0	0	0	0	0	0
sp|P39656|OST48_HUMAN	sp|P39656|OST48_HUMAN	6	6	6	>sp|P39656|OST48_HUMAN Dolichyl-diphosphooligosaccharide--protein glycosyltransferase 48 kDa subunit OS=Homo sapiens GN=DDOST PE=1 SV=4	1	6	6	6	3	3	0	1	3	3	0	2	2	1	2	1	1	1	0	2	2	2	3	2	2	3	4	4	3	2	3	4	4	3	3	1	4	5	6	5	4	0	2	2
sp|P39687|AN32A_HUMAN;sp|O43423|AN32C_HUMAN;sp|O95626|AN32D_HUMAN	sp|P39687|AN32A_HUMAN	6;2;1	6;2;1	4;2;1	>sp|P39687|AN32A_HUMAN Acidic leucine-rich nuclear phosphoprotein 32 family member A OS=Homo sapiens GN=ANP32A PE=1 SV=1	3	6	6	4	3	4	1	4	5	5	5	5	5	4	5	3	5	4	5	5	4	4	3	3	5	4	4	4	3	3	4	4	4	4	4	2	4	5	4	1	3	1	4	4
sp|P40121|CAPG_HUMAN	sp|P40121|CAPG_HUMAN	4	4	4	>sp|P40121|CAPG_HUMAN Macrophage-capping protein OS=Homo sapiens GN=CAPG PE=1 SV=2	1	4	4	4	0	1	0	0	0	0	0	0	0	0	0	0	0	0	0	0	0	0	0	0	0	0	0	0	1	0	0	0	0	0	0	0	1	0	0	1	0	0	0	0
sp|P40227|TCPZ_HUMAN;sp|Q92526|TCPW_HUMAN	sp|P40227|TCPZ_HUMAN	22;5	22;5	22;5	>sp|P40227|TCPZ_HUMAN T-complex protein 1 subunit zeta OS=Homo sapiens GN=CCT6A PE=1 SV=3	2	22	22	22	10	9	3	7	6	9	9	6	7	6	4	6	8	7	9	10	13	13	16	14	15	19	22	22	12	8	7	8	5	5	5	1	7	7	2	3	2	1	2	3
sp|P40763|STAT3_HUMAN	sp|P40763|STAT3_HUMAN	2	2	2	>sp|P40763|STAT3_HUMAN Signal transducer and activator of transcription 3 OS=Homo sapiens GN=STAT3 PE=1 SV=2	1	2	2	2	1	1	0	0	0	0	1	0	1	1	0	1	1	1	1	1	1	1	1	1	0	0	0	0	0	0	0	0	0	0	0	0	1	1	0	1	1	1	1	1
sp|P40925|MDHC_HUMAN	sp|P40925|MDHC_HUMAN	6	6	6	>sp|P40925|MDHC_HUMAN Malate dehydrogenase, cytoplasmic OS=Homo sapiens GN=MDH1 PE=1 SV=4	1	6	6	6	1	0	1	1	1	3	1	2	0	2	1	1	1	1	1	0	1	0	1	1	1	1	1	2	1	1	1	0	2	6	1	1	3	0	0	1	0	0	1	2
sp|P40926|MDHM_HUMAN	sp|P40926|MDHM_HUMAN	14	14	14	>sp|P40926|MDHM_HUMAN Malate dehydrogenase, mitochondrial OS=Homo sapiens GN=MDH2 PE=1 SV=3	1	14	14	14	10	8	6	9	8	6	9	8	9	10	6	8	10	8	11	10	10	10	12	7	11	12	10	11	8	10	11	11	9	10	9	5	7	8	6	7	6	3	6	6
sp|P40939|ECHA_HUMAN	sp|P40939|ECHA_HUMAN	7	7	7	>sp|P40939|ECHA_HUMAN Trifunctional enzyme subunit alpha, mitochondrial OS=Homo sapiens GN=HADHA PE=1 SV=2	1	7	7	7	0	0	0	0	0	1	0	1	1	1	0	0	2	1	1	2	4	3	2	2	0	4	3	6	4	4	6	4	3	1	0	0	1	0	0	1	0	0	0	0
sp|Q2VIR3|IF2GL_HUMAN;sp|P41091|IF2G_HUMAN	sp|Q2VIR3|IF2GL_HUMAN;sp|P41091|IF2G_HUMAN	2;2	2;2	2;2	>sp|Q2VIR3|IF2GL_HUMAN Putative eukaryotic translation initiation factor 2 subunit 3-like protein OS=Homo sapiens GN=EIF2S3L PE=5 SV=2;>sp|P41091|IF2G_HUMAN Eukaryotic translation initiation factor 2 subunit 3 OS=Homo sapiens GN=EIF2S3 PE=1 SV=3	2	2	2	2	1	1	0	0	0	2	0	0	2	1	0	0	1	1	1	2	2	0	2	1	1	1	1	1	0	0	2	1	2	1	0	0	1	1	0	0	1	0	0	1
sp|P41250|SYG_HUMAN	sp|P41250|SYG_HUMAN	7	7	7	>sp|P41250|SYG_HUMAN Glycine--tRNA ligase OS=Homo sapiens GN=GARS PE=1 SV=3	1	7	7	7	2	1	0	0	0	3	0	0	0	0	0	0	0	0	0	0	0	1	0	1	0	0	1	0	1	1	2	1	1	3	1	1	3	0	0	0	0	0	0	0
sp|P41252|SYIC_HUMAN	sp|P41252|SYIC_HUMAN	12	12	12	>sp|P41252|SYIC_HUMAN Isoleucine--tRNA ligase, cytoplasmic OS=Homo sapiens GN=IARS PE=1 SV=2	1	12	12	12	2	1	0	0	0	1	1	0	0	0	1	1	7	6	9	8	7	4	4	4	1	2	2	0	0	0	0	0	0	0	0	0	1	0	0	0	0	0	0	0
sp|P42025|ACTY_HUMAN	sp|P42025|ACTY_HUMAN	4	1	1	>sp|P42025|ACTY_HUMAN Beta-centractin OS=Homo sapiens GN=ACTR1B PE=1 SV=1	1	4	1	1	1	0	0	0	0	2	0	1	1	2	0	0	2	0	3	2	3	4	4	3	1	2	1	0	0	1	0	0	0	1	1	0	2	0	0	1	0	0	0	0
sp|P42167|LAP2B_HUMAN;sp|P42166|LAP2A_HUMAN	sp|P42167|LAP2B_HUMAN;sp|P42166|LAP2A_HUMAN	8;7	8;7	8;7	>sp|P42167|LAP2B_HUMAN Lamina-associated polypeptide 2, isoforms beta/gamma OS=Homo sapiens GN=TMPO PE=1 SV=2;>sp|P42166|LAP2A_HUMAN Lamina-associated polypeptide 2, isoform alpha OS=Homo sapiens GN=TMPO PE=1 SV=2	2	8	8	8	3	4	3	3	4	4	3	5	6	5	5	5	3	7	5	5	6	6	6	5	6	7	8	6	5	6	5	7	7	6	5	3	7	7	5	3	6	3	6	5
sp|P42357|HUTH_HUMAN	sp|P42357|HUTH_HUMAN	14	14	14	>sp|P42357|HUTH_HUMAN Histidine ammonia-lyase OS=Homo sapiens GN=HAL PE=1 SV=1	1	14	14	14	7	3	4	6	3	3	6	7	5	1	7	5	3	1	4	2	1	0	3	2	0	0	0	1	4	2	1	0	1	3	1	0	10	0	0	1	2	6	2	1
sp|P42677|RS27_HUMAN;sp|Q71UM5|RS27L_HUMAN	sp|P42677|RS27_HUMAN	3;1	3;1	3;1	>sp|P42677|RS27_HUMAN 40S ribosomal protein S27 OS=Homo sapiens GN=RPS27 PE=1 SV=3	2	3	3	3	1	1	0	1	0	0	1	0	1	0	0	0	1	0	0	0	0	1	2	1	1	1	1	2	0	1	0	0	1	0	2	0	1	1	0	0	1	0	0	1
sp|P42704|LPPRC_HUMAN;sp|Q9NP80|PLPL8_HUMAN	sp|P42704|LPPRC_HUMAN	27;1	27;1	27;1	>sp|P42704|LPPRC_HUMAN Leucine-rich PPR motif-containing protein, mitochondrial OS=Homo sapiens GN=LRPPRC PE=1 SV=3	2	27	27	27	0	4	0	1	0	0	1	0	0	0	0	1	2	0	0	1	1	2	1	0	0	0	0	1	0	1	0	0	1	7	4	1	0	3	0	2	2	0	1	2
sp|P42766|RL35_HUMAN	sp|P42766|RL35_HUMAN	2	2	2	>sp|P42766|RL35_HUMAN 60S ribosomal protein L35 OS=Homo sapiens GN=RPL35 PE=1 SV=2	1	2	2	2	2	2	1	1	2	1	1	1	1	1	1	0	1	1	2	1	2	2	2	2	2	2	2	2	2	2	2	2	2	2	2	2	1	1	1	1	1	0	1	0
sp|P42771|CDN2A_HUMAN	sp|P42771|CDN2A_HUMAN	2	2	2	>sp|P42771|CDN2A_HUMAN Cyclin-dependent kinase inhibitor 2A OS=Homo sapiens GN=CDKN2A PE=1 SV=2	1	2	2	2	0	0	0	0	0	0	0	0	0	0	0	0	0	0	0	0	0	0	0	0	0	1	1	0	1	0	0	0	0	0	0	0	0	0	0	0	0	0	0	0
sp|P43243|MATR3_HUMAN	sp|P43243|MATR3_HUMAN	6	6	6	>sp|P43243|MATR3_HUMAN Matrin-3 OS=Homo sapiens GN=MATR3 PE=1 SV=2	1	6	6	6	5	6	2	5	4	1	5	4	4	5	4	0	4	5	5	3	5	4	3	2	2	3	1	3	1	3	3	4	4	4	3	2	4	5	5	2	2	0	1	1
sp|P43487|RANG_HUMAN;sp|Q9C010|IPKB_HUMAN	sp|P43487|RANG_HUMAN	5;1	5;1	5;1	>sp|P43487|RANG_HUMAN Ran-specific GTPase-activating protein OS=Homo sapiens GN=RANBP1 PE=1 SV=1	2	5	5	5	4	3	4	3	2	4	2	5	4	3	4	4	4	3	2	3	3	3	4	4	3	2	3	3	2	3	2	3	2	3	3	3	3	1	2	2	1	1	2	2
sp|P43490|NAMPT_HUMAN	sp|P43490|NAMPT_HUMAN	7	7	7	>sp|P43490|NAMPT_HUMAN Nicotinamide phosphoribosyltransferase OS=Homo sapiens GN=NAMPT PE=1 SV=1	1	7	7	7	0	0	0	0	0	1	0	0	0	0	0	0	0	0	0	0	0	0	0	0	0	0	0	0	0	0	0	0	0	1	0	0	1	0	0	0	0	0	0	0
sp|P43686|PRS6B_HUMAN	sp|P43686|PRS6B_HUMAN	13	13	13	>sp|P43686|PRS6B_HUMAN 26S protease regulatory subunit 6B OS=Homo sapiens GN=PSMC4 PE=1 SV=2	1	13	13	13	3	0	0	2	0	1	0	1	0	1	0	0	1	2	2	4	5	8	11	10	9	5	4	0	1	1	1	0	0	1	0	0	1	0	0	0	0	0	1	1
sp|P45880|VDAC2_HUMAN	sp|P45880|VDAC2_HUMAN	5	5	5	>sp|P45880|VDAC2_HUMAN Voltage-dependent anion-selective channel protein 2 OS=Homo sapiens GN=VDAC2 PE=1 SV=2	1	5	5	5	2	1	4	4	3	4	5	4	4	3	2	3	2	4	3	3	4	3	3	2	2	3	3	3	2	4	4	5	5	5	5	4	5	3	5	4	3	4	2	2
sp|P45954|ACDSB_HUMAN	sp|P45954|ACDSB_HUMAN	2	2	2	>sp|P45954|ACDSB_HUMAN Short/branched chain specific acyl-CoA dehydrogenase, mitochondrial OS=Homo sapiens GN=ACADSB PE=1 SV=1	1	2	2	2	0	0	0	0	0	0	0	0	0	0	0	0	0	0	0	0	0	0	0	0	0	0	0	0	0	0	0	0	0	0	0	0	0	0	0	0	0	0	0	0
sp|P45974|UBP5_HUMAN	sp|P45974|UBP5_HUMAN	6	6	6	>sp|P45974|UBP5_HUMAN Ubiquitin carboxyl-terminal hydrolase 5 OS=Homo sapiens GN=USP5 PE=1 SV=2	1	6	6	6	1	0	0	0	0	0	0	1	0	0	0	0	0	0	0	0	0	0	0	0	0	0	0	0	0	0	0	0	0	0	0	0	0	0	0	0	0	0	0	0
sp|P46379|BAG6_HUMAN	sp|P46379|BAG6_HUMAN	2	2	2	>sp|P46379|BAG6_HUMAN Large proline-rich protein BAG6 OS=Homo sapiens GN=BAG6 PE=1 SV=2	1	2	2	2	0	0	0	0	0	0	0	0	0	0	0	0	0	0	0	0	1	1	0	1	2	2	2	2	1	1	1	1	0	1	0	1	0	1	0	0	0	0	0	0
sp|P46439|GSTM5_HUMAN;sp|P21266|GSTM3_HUMAN	sp|P46439|GSTM5_HUMAN	3;1	3;1	1;0	>sp|P46439|GSTM5_HUMAN Glutathione S-transferase Mu 5 OS=Homo sapiens GN=GSTM5 PE=1 SV=3	2	3	3	1	3	0	0	2	2	3	0	0	0	0	0	0	0	0	0	0	0	0	0	0	0	0	0	1	0	0	1	0	0	0	0	0	1	0	0	0	0	0	0	0
sp|P46459|NSF_HUMAN	sp|P46459|NSF_HUMAN	4	4	4	>sp|P46459|NSF_HUMAN Vesicle-fusing ATPase OS=Homo sapiens GN=NSF PE=1 SV=3	1	4	4	4	0	0	0	0	0	0	0	0	0	0	0	0	0	0	0	0	0	0	0	1	0	1	3	3	1	1	0	0	0	0	0	0	1	0	0	0	0	0	0	0
sp|P46776|RL27A_HUMAN	sp|P46776|RL27A_HUMAN	2	2	2	>sp|P46776|RL27A_HUMAN 60S ribosomal protein L27a OS=Homo sapiens GN=RPL27A PE=1 SV=2	1	2	2	2	1	2	2	1	1	1	1	1	1	1	0	1	1	1	2	1	1	1	1	1	0	0	0	0	1	0	0	0	1	2	2	1	1	0	1	0	0	0	0	0
sp|P46777|RL5_HUMAN	sp|P46777|RL5_HUMAN	3	3	3	>sp|P46777|RL5_HUMAN 60S ribosomal protein L5 OS=Homo sapiens GN=RPL5 PE=1 SV=3	1	3	3	3	2	2	0	1	1	1	1	1	1	1	1	1	0	1	0	0	0	0	1	1	1	1	1	1	0	0	0	0	0	1	1	0	1	3	1	2	2	0	2	2
sp|P46779|RL28_HUMAN	sp|P46779|RL28_HUMAN	2	2	2	>sp|P46779|RL28_HUMAN 60S ribosomal protein L28 OS=Homo sapiens GN=RPL28 PE=1 SV=3	1	2	2	2	0	1	0	1	0	1	1	0	1	0	1	0	1	1	0	1	1	0	0	1	1	1	0	0	0	0	0	0	0	1	1	1	1	0	0	0	0	0	0	0
sp|P46781|RS9_HUMAN	sp|P46781|RS9_HUMAN	6	6	6	>sp|P46781|RS9_HUMAN 40S ribosomal protein S9 OS=Homo sapiens GN=RPS9 PE=1 SV=3	1	6	6	6	6	5	1	1	1	4	4	1	3	1	0	1	3	3	3	4	4	2	4	0	1	2	3	2	5	0	1	0	1	4	4	1	2	0	0	0	1	0	0	0
sp|P46782|RS5_HUMAN	sp|P46782|RS5_HUMAN	3	3	3	>sp|P46782|RS5_HUMAN 40S ribosomal protein S5 OS=Homo sapiens GN=RPS5 PE=1 SV=4	1	3	3	3	1	0	0	1	1	1	1	0	1	1	1	1	2	1	1	3	3	2	1	1	2	2	2	1	1	1	3	1	1	2	1	1	2	1	0	2	1	0	1	2
sp|P46783|RS10_HUMAN;sp|Q9NQ39|RS10L_HUMAN	sp|P46783|RS10_HUMAN;sp|Q9NQ39|RS10L_HUMAN	4;2	4;2	4;2	>sp|P46783|RS10_HUMAN 40S ribosomal protein S10 OS=Homo sapiens GN=RPS10 PE=1 SV=1;>sp|Q9NQ39|RS10L_HUMAN Putative 40S ribosomal protein S10-like OS=Homo sapiens GN=RPS10P5 PE=5 SV=1	2	4	4	4	2	2	1	2	2	2	1	2	1	1	2	1	2	1	2	2	2	1	3	2	2	2	2	1	1	2	2	2	2	2	1	1	1	3	2	2	0	0	1	0
sp|P46821|MAP1B_HUMAN	sp|P46821|MAP1B_HUMAN	2	2	2	>sp|P46821|MAP1B_HUMAN Microtubule-associated protein 1B OS=Homo sapiens GN=MAP1B PE=1 SV=2	1	2	2	2	2	0	0	0	1	0	2	0	1	1	0	1	2	2	2	2	2	1	1	0	0	0	0	0	0	0	0	0	0	0	0	0	0	0	0	0	0	0	0	0
sp|P46937|YAP1_HUMAN;sp|Q9UKV3|ACINU_HUMAN;sp|Q86UL8|MAGI2_HUMAN;sp|Q96QZ7|MAGI1_HUMAN	sp|P46937|YAP1_HUMAN	27;1;1;1	27;1;1;1	27;1;1;1	>sp|P46937|YAP1_HUMAN Transcriptional coactivator YAP1 OS=Homo sapiens GN=YAP1 PE=1 SV=2	4	27	27	27	20	20	17	20	20	20	18	19	20	20	17	18	22	19	20	20	20	20	20	19	21	22	23	22	20	20	21	21	21	21	21	20	21	23	25	26	22	21	22	23
sp|P46940|IQGA1_HUMAN	sp|P46940|IQGA1_HUMAN	10	10	10	>sp|P46940|IQGA1_HUMAN Ras GTPase-activating-like protein IQGAP1 OS=Homo sapiens GN=IQGAP1 PE=1 SV=1	1	10	10	10	3	2	0	2	1	2	0	0	2	0	0	0	0	0	1	1	0	0	1	0	0	2	3	3	4	0	4	1	4	0	0	0	5	2	1	3	3	0	0	0
sp|P47755|CAZA2_HUMAN	sp|P47755|CAZA2_HUMAN	2	1	1	>sp|P47755|CAZA2_HUMAN F-actin-capping protein subunit alpha-2 OS=Homo sapiens GN=CAPZA2 PE=1 SV=3	1	2	1	1	1	1	1	1	1	1	1	1	1	1	1	1	0	1	1	1	1	2	1	1	1	0	0	1	1	0	0	0	0	1	1	0	0	0	0	0	0	0	0	0
sp|P47756|CAPZB_HUMAN	sp|P47756|CAPZB_HUMAN	5	5	5	>sp|P47756|CAPZB_HUMAN F-actin-capping protein subunit beta OS=Homo sapiens GN=CAPZB PE=1 SV=4	1	5	5	5	1	1	0	1	0	2	1	2	2	1	0	0	1	0	1	1	3	2	3	1	1	1	2	1	1	0	1	1	1	1	0	1	3	0	1	0	0	0	0	1
sp|P47897|SYQ_HUMAN	sp|P47897|SYQ_HUMAN	5	5	5	>sp|P47897|SYQ_HUMAN Glutamine--tRNA ligase OS=Homo sapiens GN=QARS PE=1 SV=1	1	5	5	5	2	0	0	0	0	0	1	0	0	0	0	0	1	2	1	1	1	1	1	1	1	0	0	0	0	0	0	1	0	0	0	0	0	0	0	0	0	0	0	0
sp|P47929|LEG7_HUMAN	sp|P47929|LEG7_HUMAN	8	8	8	>sp|P47929|LEG7_HUMAN Galectin-7 OS=Homo sapiens GN=LGALS7 PE=1 SV=2	1	8	8	8	8	5	6	6	6	2	7	7	6	5	6	6	6	6	6	5	4	1	5	2	0	6	3	2	7	6	5	0	4	8	8	6	8	3	3	2	4	7	4	1
sp|P48047|ATPO_HUMAN	sp|P48047|ATPO_HUMAN	6	6	6	>sp|P48047|ATPO_HUMAN ATP synthase subunit O, mitochondrial OS=Homo sapiens GN=ATP5O PE=1 SV=1	1	6	6	6	0	0	0	0	0	1	0	0	0	1	0	0	0	1	2	1	3	1	2	4	3	5	4	6	4	4	4	4	4	1	1	1	1	1	0	0	0	0	0	0
sp|P48147|PPCE_HUMAN	sp|P48147|PPCE_HUMAN	2	2	2	>sp|P48147|PPCE_HUMAN Prolyl endopeptidase OS=Homo sapiens GN=PREP PE=1 SV=2	1	2	2	2	0	0	0	0	0	0	0	0	0	0	0	0	0	0	0	0	0	0	0	0	0	0	0	0	0	0	0	0	0	0	0	0	0	0	0	0	0	0	0	0
sp|P48163|MAOX_HUMAN	sp|P48163|MAOX_HUMAN	6	6	6	>sp|P48163|MAOX_HUMAN NADP-dependent malic enzyme OS=Homo sapiens GN=ME1 PE=1 SV=1	1	6	6	6	2	0	0	0	0	0	0	0	0	0	0	0	0	0	0	0	0	0	0	0	0	1	0	0	1	0	0	0	1	0	0	0	2	4	6	4	1	0	0	0
sp|P48444|COPD_HUMAN	sp|P48444|COPD_HUMAN	5	5	5	>sp|P48444|COPD_HUMAN Coatomer subunit delta OS=Homo sapiens GN=ARCN1 PE=1 SV=1	1	5	5	5	2	0	0	0	0	2	0	0	0	0	0	0	0	0	0	0	0	0	1	2	2	4	3	5	3	4	5	3	3	0	1	0	1	0	0	0	0	0	0	0
sp|P48556|PSMD8_HUMAN	sp|P48556|PSMD8_HUMAN	3	3	3	>sp|P48556|PSMD8_HUMAN 26S proteasome non-ATPase regulatory subunit 8 OS=Homo sapiens GN=PSMD8 PE=1 SV=2	1	3	3	3	0	0	0	0	0	0	0	0	0	0	0	0	1	1	0	1	0	2	2	3	3	2	2	1	0	0	0	0	0	0	0	0	0	0	0	0	0	0	0	0
sp|P48594|SPB4_HUMAN	sp|P48594|SPB4_HUMAN	18	10	10	>sp|P48594|SPB4_HUMAN Serpin B4 OS=Homo sapiens GN=SERPINB4 PE=1 SV=2	1	18	10	10	12	7	6	6	7	5	7	6	9	7	8	4	9	7	7	7	6	6	8	6	6	8	6	5	10	6	6	3	7	8	7	6	11	3	1	4	5	5	6	4
sp|P48637|GSHB_HUMAN	sp|P48637|GSHB_HUMAN	3	3	3	>sp|P48637|GSHB_HUMAN Glutathione synthetase OS=Homo sapiens GN=GSS PE=1 SV=1	1	3	3	3	0	0	0	0	0	0	0	0	0	0	0	0	0	0	0	0	0	0	0	0	0	0	0	0	1	0	0	0	0	0	0	0	0	0	0	0	0	0	0	0
sp|P48643|TCPE_HUMAN	sp|P48643|TCPE_HUMAN	30	30	30	>sp|P48643|TCPE_HUMAN T-complex protein 1 subunit epsilon OS=Homo sapiens GN=CCT5 PE=1 SV=1	1	30	30	30	8	2	3	5	2	6	2	5	7	3	2	2	4	5	4	10	8	10	14	10	10	26	29	27	10	1	0	2	2	5	3	0	1	4	2	4	0	1	1	2
sp|P48730|KC1D_HUMAN;sp|P49674|KC1E_HUMAN	sp|P48730|KC1D_HUMAN;sp|P49674|KC1E_HUMAN	3;3	3;3	3;3	>sp|P48730|KC1D_HUMAN Casein kinase I isoform delta OS=Homo sapiens GN=CSNK1D PE=1 SV=2;>sp|P49674|KC1E_HUMAN Casein kinase I isoform epsilon OS=Homo sapiens GN=CSNK1E PE=1 SV=1	2	3	3	3	0	0	0	0	0	0	0	0	0	0	0	0	0	0	0	0	0	0	0	0	0	0	0	0	3	0	0	0	0	0	0	0	0	1	0	0	0	0	0	0
sp|P49006|MRP_HUMAN	sp|P49006|MRP_HUMAN	3	3	3	>sp|P49006|MRP_HUMAN MARCKS-related protein OS=Homo sapiens GN=MARCKSL1 PE=1 SV=2	1	3	3	3	1	2	1	1	0	2	2	0	1	1	1	1	0	0	1	1	1	2	1	2	1	1	2	1	0	0	0	2	1	2	2	2	1	1	1	1	0	0	1	2
sp|P49189|AL9A1_HUMAN	sp|P49189|AL9A1_HUMAN	6	6	6	>sp|P49189|AL9A1_HUMAN 4-trimethylaminobutyraldehyde dehydrogenase OS=Homo sapiens GN=ALDH9A1 PE=1 SV=3	1	6	6	6	2	1	1	2	0	1	2	1	1	0	1	1	0	0	1	1	0	0	0	0	0	0	0	0	2	0	0	0	0	1	1	1	2	1	0	1	2	1	1	0
sp|P49207|RL34_HUMAN	sp|P49207|RL34_HUMAN	3	3	3	>sp|P49207|RL34_HUMAN 60S ribosomal protein L34 OS=Homo sapiens GN=RPL34 PE=1 SV=3	1	3	3	3	3	3	1	2	1	2	1	2	3	2	1	1	2	1	1	1	1	1	2	1	1	1	1	0	1	0	0	0	0	3	1	1	0	2	0	0	0	0	0	0
sp|P49257|LMAN1_HUMAN	sp|P49257|LMAN1_HUMAN	4	4	4	>sp|P49257|LMAN1_HUMAN Protein ERGIC-53 OS=Homo sapiens GN=LMAN1 PE=1 SV=2	1	4	4	4	0	0	0	0	0	0	0	0	0	0	0	0	0	0	0	0	0	0	0	0	0	0	0	0	1	1	3	3	3	1	2	1	3	3	0	0	0	0	0	0
sp|P49321|NASP_HUMAN	sp|P49321|NASP_HUMAN	14	14	14	>sp|P49321|NASP_HUMAN Nuclear autoantigenic sperm protein OS=Homo sapiens GN=NASP PE=1 SV=2	1	14	14	14	1	0	0	1	0	2	0	3	1	3	4	0	1	1	3	1	4	2	2	3	3	2	2	1	1	1	2	6	4	6	5	1	3	3	3	2	3	1	4	14
sp|P49327|FAS_HUMAN	sp|P49327|FAS_HUMAN	88	88	88	>sp|P49327|FAS_HUMAN Fatty acid synthase OS=Homo sapiens GN=FASN PE=1 SV=3	1	88	88	88	18	8	1	11	4	8	7	3	9	5	5	4	9	12	16	12	27	26	34	32	32	56	58	73	66	76	83	41	7	21	13	2	5	4	2	4	2	3	37	2
sp|P49368|TCPG_HUMAN	sp|P49368|TCPG_HUMAN	34	34	34	>sp|P49368|TCPG_HUMAN T-complex protein 1 subunit gamma OS=Homo sapiens GN=CCT3 PE=1 SV=4	1	34	34	34	8	7	4	10	6	11	7	5	8	6	4	4	5	6	13	8	10	15	15	10	11	28	34	34	10	8	6	5	4	8	7	3	7	7	6	3	4	2	4	3
sp|P49411|EFTU_HUMAN	sp|P49411|EFTU_HUMAN	5	5	5	>sp|P49411|EFTU_HUMAN Elongation factor Tu, mitochondrial OS=Homo sapiens GN=TUFM PE=1 SV=2	1	5	5	5	3	2	0	1	2	1	2	0	2	0	0	0	0	2	0	0	0	0	0	2	1	0	0	1	0	1	2	2	2	2	1	3	1	2	0	0	1	0	1	2
sp|P49419|AL7A1_HUMAN	sp|P49419|AL7A1_HUMAN	5	5	5	>sp|P49419|AL7A1_HUMAN Alpha-aminoadipic semialdehyde dehydrogenase OS=Homo sapiens GN=ALDH7A1 PE=1 SV=5	1	5	5	5	3	1	1	3	3	3	3	3	4	4	3	3	4	3	4	5	5	5	4	3	4	5	5	5	2	3	4	2	2	3	3	0	1	4	2	1	2	0	2	0
sp|P49588|SYAC_HUMAN	sp|P49588|SYAC_HUMAN	12	12	12	>sp|P49588|SYAC_HUMAN Alanine--tRNA ligase, cytoplasmic OS=Homo sapiens GN=AARS PE=1 SV=2	1	12	12	12	1	0	0	0	0	2	0	0	0	0	0	1	0	0	0	0	0	0	0	0	0	1	0	1	0	0	0	0	0	0	0	0	0	0	0	0	0	0	0	0
sp|P49591|SYSC_HUMAN	sp|P49591|SYSC_HUMAN	2	2	2	>sp|P49591|SYSC_HUMAN Serine--tRNA ligase, cytoplasmic OS=Homo sapiens GN=SARS PE=1 SV=3	1	2	2	2	1	1	0	0	0	0	0	0	0	0	0	0	0	0	0	0	0	0	0	0	0	0	0	0	0	0	0	0	0	0	0	0	0	0	0	0	0	0	0	0
sp|P49720|PSB3_HUMAN	sp|P49720|PSB3_HUMAN	7	7	7	>sp|P49720|PSB3_HUMAN Proteasome subunit beta type-3 OS=Homo sapiens GN=PSMB3 PE=1 SV=2	1	7	7	7	4	0	1	2	3	2	1	1	1	0	2	1	3	2	3	1	1	2	3	1	1	2	2	2	4	4	5	7	5	2	1	0	0	0	1	3	0	0	2	2
sp|P49721|PSB2_HUMAN	sp|P49721|PSB2_HUMAN	6	6	6	>sp|P49721|PSB2_HUMAN Proteasome subunit beta type-2 OS=Homo sapiens GN=PSMB2 PE=1 SV=1	1	6	6	6	2	3	1	3	1	2	1	3	3	0	2	3	3	2	2	3	4	5	5	1	0	3	2	5	1	5	6	6	5	1	1	1	2	1	0	1	1	0	3	2
sp|P49736|MCM2_HUMAN	sp|P49736|MCM2_HUMAN	5	5	5	>sp|P49736|MCM2_HUMAN DNA replication licensing factor MCM2 OS=Homo sapiens GN=MCM2 PE=1 SV=4	1	5	5	5	0	0	0	0	0	0	0	0	0	0	0	0	0	0	0	0	0	0	0	0	0	0	0	0	0	0	0	1	0	1	1	0	3	3	2	0	1	0	0	2
sp|P49748|ACADV_HUMAN	sp|P49748|ACADV_HUMAN	5	5	5	>sp|P49748|ACADV_HUMAN Very long-chain specific acyl-CoA dehydrogenase, mitochondrial OS=Homo sapiens GN=ACADVL PE=1 SV=1	1	5	5	5	0	0	0	0	0	0	0	0	0	0	0	0	0	0	0	0	0	0	0	0	0	0	0	0	0	0	0	0	0	1	1	0	1	0	0	1	0	0	0	0
sp|P49755|TMEDA_HUMAN	sp|P49755|TMEDA_HUMAN	3	3	3	>sp|P49755|TMEDA_HUMAN Transmembrane emp24 domain-containing protein 10 OS=Homo sapiens GN=TMED10 PE=1 SV=2	1	3	3	3	1	1	1	2	1	1	1	0	2	2	2	0	1	0	2	0	0	0	1	0	0	1	0	0	1	0	0	0	1	1	2	2	0	1	0	0	1	2	1	2
sp|P49773|HINT1_HUMAN	sp|P49773|HINT1_HUMAN	2	2	2	>sp|P49773|HINT1_HUMAN Histidine triad nucleotide-binding protein 1 OS=Homo sapiens GN=HINT1 PE=1 SV=2	1	2	2	2	0	0	1	1	0	1	1	2	1	1	1	1	1	1	1	0	1	1	1	1	1	1	1	1	0	1	1	1	1	1	0	1	1	1	1	1	1	1	1	1
sp|P50213|IDH3A_HUMAN	sp|P50213|IDH3A_HUMAN	2	2	2	>sp|P50213|IDH3A_HUMAN Isocitrate dehydrogenase [NAD] subunit alpha, mitochondrial OS=Homo sapiens GN=IDH3A PE=1 SV=1	1	2	2	2	0	0	0	0	0	0	0	0	0	0	0	0	0	0	0	0	0	0	0	0	0	0	0	0	0	0	0	1	1	1	1	1	0	0	0	0	0	0	0	0
sp|P50395|GDIB_HUMAN	sp|P50395|GDIB_HUMAN	14	14	9	>sp|P50395|GDIB_HUMAN Rab GDP dissociation inhibitor beta OS=Homo sapiens GN=GDI2 PE=1 SV=2	1	14	14	9	5	1	2	2	3	2	3	2	2	1	1	1	2	2	2	2	2	2	1	1	2	0	0	0	4	4	4	4	9	9	6	5	9	8	6	4	3	3	2	0
sp|P50402|EMD_HUMAN	sp|P50402|EMD_HUMAN	2	2	2	>sp|P50402|EMD_HUMAN Emerin OS=Homo sapiens GN=EMD PE=1 SV=1	1	2	2	2	0	0	0	0	0	0	1	0	0	0	0	0	1	0	1	0	1	1	1	0	1	0	1	2	0	1	1	0	1	1	0	0	0	0	0	0	0	0	0	1
sp|P50452|SPB8_HUMAN;sp|P50453|SPB9_HUMAN;sp|O75830|SPI2_HUMAN	sp|P50452|SPB8_HUMAN	3;1;1	2;0;0	2;0;0	>sp|P50452|SPB8_HUMAN Serpin B8 OS=Homo sapiens GN=SERPINB8 PE=1 SV=2	3	3	2	2	0	0	0	1	1	0	0	1	1	0	1	1	1	1	1	1	1	1	1	0	0	0	0	0	0	0	0	0	0	0	0	0	0	1	1	1	0	0	1	0
sp|P50454|SERPH_HUMAN	sp|P50454|SERPH_HUMAN	2	2	2	>sp|P50454|SERPH_HUMAN Serpin H1 OS=Homo sapiens GN=SERPINH1 PE=1 SV=2	1	2	2	2	1	0	0	1	0	0	0	1	0	0	0	0	0	0	0	0	0	1	1	0	1	0	2	0	0	0	0	1	1	1	2	2	2	0	1	0	0	0	1	0
sp|Q8IZP2|ST134_HUMAN;sp|P50502|F10A1_HUMAN;sp|Q8NFI4|F10A5_HUMAN	sp|Q8IZP2|ST134_HUMAN;sp|P50502|F10A1_HUMAN;sp|Q8NFI4|F10A5_HUMAN	3;3;2	3;3;2	3;3;2	>sp|Q8IZP2|ST134_HUMAN Putative protein FAM10A4 OS=Homo sapiens GN=ST13P4 PE=5 SV=1;>sp|P50502|F10A1_HUMAN Hsc70-interacting protein OS=Homo sapiens GN=ST13 PE=1 SV=2;>sp|Q8NFI4|F10A5_HUMAN Putative protein FAM10A5 OS=Homo sapiens GN=ST13P5 PE=5 SV=1	3	3	3	3	3	3	1	2	2	3	0	2	3	3	2	2	0	0	1	3	3	1	2	1	2	2	1	3	0	0	1	2	1	2	3	2	2	1	0	0	2	0	1	1
sp|P50914|RL14_HUMAN	sp|P50914|RL14_HUMAN	2	2	2	>sp|P50914|RL14_HUMAN 60S ribosomal protein L14 OS=Homo sapiens GN=RPL14 PE=1 SV=4	1	2	2	2	2	2	0	2	1	1	2	0	1	0	2	2	2	2	0	0	0	0	0	0	0	0	0	0	2	0	0	0	1	2	1	1	0	0	0	0	0	0	0	0
sp|P50990|TCPQ_HUMAN	sp|P50990|TCPQ_HUMAN	31	31	31	>sp|P50990|TCPQ_HUMAN T-complex protein 1 subunit theta OS=Homo sapiens GN=CCT8 PE=1 SV=4	1	31	31	31	11	9	9	11	9	14	10	13	18	12	9	6	14	10	14	18	20	20	21	16	16	30	31	31	10	6	4	7	9	13	13	5	10	10	1	2	2	0	3	6
sp|P50991|TCPD_HUMAN	sp|P50991|TCPD_HUMAN	28	28	28	>sp|P50991|TCPD_HUMAN T-complex protein 1 subunit delta OS=Homo sapiens GN=CCT4 PE=1 SV=4	1	28	28	28	13	10	6	11	5	11	9	9	8	9	8	7	11	9	12	12	13	14	14	12	13	26	27	28	8	8	6	6	8	10	10	7	6	8	4	3	2	3	5	4
sp|P51148|RAB5C_HUMAN;sp|P61020|RAB5B_HUMAN;sp|P20339|RAB5A_HUMAN	sp|P51148|RAB5C_HUMAN	3;1;1	3;1;1	3;1;1	>sp|P51148|RAB5C_HUMAN Ras-related protein Rab-5C OS=Homo sapiens GN=RAB5C PE=1 SV=2	3	3	3	3	1	1	1	1	1	2	1	1	1	1	1	2	1	1	1	1	1	1	1	1	1	0	2	1	1	2	1	2	2	2	1	2	2	3	3	2	1	1	1	2
sp|P51149|RAB7A_HUMAN	sp|P51149|RAB7A_HUMAN	7	7	7	>sp|P51149|RAB7A_HUMAN Ras-related protein Rab-7a OS=Homo sapiens GN=RAB7A PE=1 SV=1	1	7	7	7	4	2	0	2	1	3	1	2	2	2	0	0	0	1	0	1	3	0	1	1	1	0	0	3	3	2	4	4	4	2	2	1	4	3	1	1	1	1	0	0
sp|P51571|SSRD_HUMAN	sp|P51571|SSRD_HUMAN	3	3	3	>sp|P51571|SSRD_HUMAN Translocon-associated protein subunit delta OS=Homo sapiens GN=SSR4 PE=1 SV=1	1	3	3	3	2	2	1	2	0	1	0	0	1	0	1	1	2	1	0	0	0	0	0	2	1	1	1	1	0	0	1	0	3	2	2	0	3	1	1	0	1	1	1	2
sp|P51572|BAP31_HUMAN	sp|P51572|BAP31_HUMAN	10	10	10	>sp|P51572|BAP31_HUMAN B-cell receptor-associated protein 31 OS=Homo sapiens GN=BCAP31 PE=1 SV=3	1	10	10	10	2	0	0	0	0	2	1	1	1	1	1	1	3	0	2	1	3	2	2	2	2	4	2	3	0	3	2	3	4	4	3	2	3	9	10	6	5	3	3	4
sp|P51648|AL3A2_HUMAN	sp|P51648|AL3A2_HUMAN	4	4	4	>sp|P51648|AL3A2_HUMAN Fatty aldehyde dehydrogenase OS=Homo sapiens GN=ALDH3A2 PE=1 SV=1	1	4	4	4	0	0	0	0	0	0	0	0	0	0	0	0	0	0	0	0	0	0	0	0	0	0	0	0	0	0	0	0	1	0	2	1	1	2	1	0	1	0	1	1
sp|P51659|DHB4_HUMAN	sp|P51659|DHB4_HUMAN	8	8	8	>sp|P51659|DHB4_HUMAN Peroxisomal multifunctional enzyme type 2 OS=Homo sapiens GN=HSD17B4 PE=1 SV=3	1	8	8	8	4	4	2	3	2	1	1	0	1	0	2	1	2	2	1	1	3	2	1	2	1	2	1	2	3	1	3	2	4	3	2	1	3	0	1	1	1	1	0	1
sp|P51665|PSMD7_HUMAN	sp|P51665|PSMD7_HUMAN	5	5	5	>sp|P51665|PSMD7_HUMAN 26S proteasome non-ATPase regulatory subunit 7 OS=Homo sapiens GN=PSMD7 PE=1 SV=2	1	5	5	5	0	0	1	0	0	1	1	0	0	0	1	1	1	1	2	0	1	4	4	4	3	3	3	0	0	0	0	0	0	1	0	0	0	0	0	0	0	0	0	0
sp|P51784|UBP11_HUMAN	sp|P51784|UBP11_HUMAN	2	2	2	>sp|P51784|UBP11_HUMAN Ubiquitin carboxyl-terminal hydrolase 11 OS=Homo sapiens GN=USP11 PE=1 SV=3	1	2	2	2	1	1	0	0	0	0	0	0	0	0	0	0	0	0	0	0	0	0	0	0	0	0	0	0	0	0	0	0	0	0	0	0	0	0	0	0	0	0	0	0
sp|P51858|HDGF_HUMAN	sp|P51858|HDGF_HUMAN	4	4	4	>sp|P51858|HDGF_HUMAN Hepatoma-derived growth factor OS=Homo sapiens GN=HDGF PE=1 SV=1	1	4	4	4	1	1	0	1	0	2	0	1	2	4	1	0	1	1	1	2	1	2	3	2	2	2	1	3	0	0	2	1	1	2	1	1	1	0	1	1	0	0	0	1
sp|P51991|ROA3_HUMAN	sp|P51991|ROA3_HUMAN	7	7	7	>sp|P51991|ROA3_HUMAN Heterogeneous nuclear ribonucleoprotein A3 OS=Homo sapiens GN=HNRNPA3 PE=1 SV=2	1	7	7	7	5	4	3	4	3	6	4	4	5	6	4	3	5	5	5	5	4	6	6	4	4	5	4	4	3	5	6	7	6	5	6	4	4	5	5	5	2	0	3	4
sp|P52209|6PGD_HUMAN	sp|P52209|6PGD_HUMAN	5	5	5	>sp|P52209|6PGD_HUMAN 6-phosphogluconate dehydrogenase, decarboxylating OS=Homo sapiens GN=PGD PE=1 SV=3	1	5	5	5	4	0	0	2	1	4	2	1	2	1	1	2	3	3	1	4	4	3	4	3	3	4	2	3	5	2	1	3	4	4	3	4	3	3	3	0	2	1	2	2
sp|P52272|HNRPM_HUMAN	sp|P52272|HNRPM_HUMAN	10	10	10	>sp|P52272|HNRPM_HUMAN Heterogeneous nuclear ribonucleoprotein M OS=Homo sapiens GN=HNRNPM PE=1 SV=3	1	10	10	10	7	6	3	4	3	5	3	6	5	5	4	1	5	3	3	2	4	6	5	5	3	4	5	4	2	3	4	5	5	7	3	4	5	6	4	2	4	2	3	3
sp|P52292|IMA1_HUMAN	sp|P52292|IMA1_HUMAN	6	6	6	>sp|P52292|IMA1_HUMAN Importin subunit alpha-1 OS=Homo sapiens GN=KPNA2 PE=1 SV=1	1	6	6	6	2	2	0	0	0	1	0	0	1	1	1	0	1	1	0	0	1	1	1	0	2	2	0	2	0	1	1	2	1	3	2	0	1	2	1	0	1	1	1	0
sp|P52565|GDIR1_HUMAN	sp|P52565|GDIR1_HUMAN	6	6	6	>sp|P52565|GDIR1_HUMAN Rho GDP-dissociation inhibitor 1 OS=Homo sapiens GN=ARHGDIA PE=1 SV=3	1	6	6	6	3	2	2	3	1	3	3	2	1	4	2	3	2	1	1	3	3	4	3	3	4	3	1	1	0	1	2	3	3	3	3	3	3	1	3	2	4	3	2	2
sp|P52597|HNRPF_HUMAN	sp|P52597|HNRPF_HUMAN	6	4	4	>sp|P52597|HNRPF_HUMAN Heterogeneous nuclear ribonucleoprotein F OS=Homo sapiens GN=HNRNPF PE=1 SV=3	1	6	4	4	3	4	1	3	3	4	3	3	3	3	1	1	2	2	3	1	3	2	2	3	3	1	3	3	3	2	2	2	4	4	2	1	2	3	3	1	2	0	2	2
sp|P52815|RM12_HUMAN	sp|P52815|RM12_HUMAN	3	3	3	>sp|P52815|RM12_HUMAN 39S ribosomal protein L12, mitochondrial OS=Homo sapiens GN=MRPL12 PE=1 SV=2	1	3	3	3	1	1	2	2	2	2	2	1	1	2	2	1	1	1	2	2	2	1	1	2	1	1	1	1	1	1	1	2	1	2	1	2	1	1	1	0	2	1	1	1
sp|P52907|CAZA1_HUMAN	sp|P52907|CAZA1_HUMAN	5	5	4	>sp|P52907|CAZA1_HUMAN F-actin-capping protein subunit alpha-1 OS=Homo sapiens GN=CAPZA1 PE=1 SV=3	1	5	5	4	3	2	2	2	2	1	1	1	2	1	3	2	1	1	1	2	3	4	3	2	3	1	1	1	2	0	1	0	0	1	1	0	3	0	0	1	0	1	0	0
sp|P53396|ACLY_HUMAN;REV__sp|P23515|OMGP_HUMAN	sp|P53396|ACLY_HUMAN	27;1	27;1	27;1	>sp|P53396|ACLY_HUMAN ATP-citrate synthase OS=Homo sapiens GN=ACLY PE=1 SV=3	2	27	27	27	8	5	0	3	2	5	1	0	1	0	1	2	4	3	3	5	7	4	9	8	5	11	16	20	14	19	25	22	23	6	3	0	1	0	0	1	0	0	5	5
sp|P53618|COPB_HUMAN	sp|P53618|COPB_HUMAN	3	3	3	>sp|P53618|COPB_HUMAN Coatomer subunit beta OS=Homo sapiens GN=COPB1 PE=1 SV=3	1	3	3	3	0	0	0	0	0	1	0	0	0	0	0	0	0	0	0	0	0	1	0	1	2	2	3	3	1	3	3	0	0	0	0	0	0	0	0	0	0	0	0	0
sp|P53621|COPA_HUMAN	sp|P53621|COPA_HUMAN	7	7	7	>sp|P53621|COPA_HUMAN Coatomer subunit alpha OS=Homo sapiens GN=COPA PE=1 SV=2	1	7	7	7	1	0	0	1	0	1	0	0	0	0	0	0	0	0	0	0	0	0	2	1	2	4	5	4	4	6	5	0	0	1	0	0	0	0	0	0	0	0	0	0
sp|P53999|TCP4_HUMAN	sp|P53999|TCP4_HUMAN	3	3	3	>sp|P53999|TCP4_HUMAN Activated RNA polymerase II transcriptional coactivator p15 OS=Homo sapiens GN=SUB1 PE=1 SV=3	1	3	3	3	1	1	2	2	1	2	2	2	2	2	1	2	2	1	2	2	2	2	1	2	3	2	3	2	2	2	2	2	2	3	3	3	3	2	2	0	2	3	2	2
sp|P54136|SYRC_HUMAN	sp|P54136|SYRC_HUMAN	7	7	7	>sp|P54136|SYRC_HUMAN Arginine--tRNA ligase, cytoplasmic OS=Homo sapiens GN=RARS PE=1 SV=2	1	7	7	7	3	2	0	1	0	1	0	0	1	0	0	1	5	2	4	4	3	1	2	1	0	0	1	0	0	0	0	0	0	1	1	0	0	0	0	1	0	0	0	0
sp|P54577|SYYC_HUMAN	sp|P54577|SYYC_HUMAN	8	8	8	>sp|P54577|SYYC_HUMAN Tyrosine--tRNA ligase, cytoplasmic OS=Homo sapiens GN=YARS PE=1 SV=4	1	8	8	8	2	0	1	1	1	1	0	1	1	0	2	2	3	0	2	2	0	1	0	1	0	1	0	1	1	0	1	0	2	3	1	0	0	2	1	0	0	0	1	1
sp|P54578|UBP14_HUMAN	sp|P54578|UBP14_HUMAN	3	3	3	>sp|P54578|UBP14_HUMAN Ubiquitin carboxyl-terminal hydrolase 14 OS=Homo sapiens GN=USP14 PE=1 SV=3	1	3	3	3	1	1	0	1	0	0	0	0	0	0	0	0	0	0	0	1	1	0	0	0	0	0	1	1	0	0	0	0	0	2	0	0	0	0	0	0	0	0	0	0
sp|P54619|AAKG1_HUMAN	sp|P54619|AAKG1_HUMAN	2	2	2	>sp|P54619|AAKG1_HUMAN 5-AMP-activated protein kinase subunit gamma-1 OS=Homo sapiens GN=PRKAG1 PE=1 SV=1	1	2	2	2	0	0	0	0	0	0	0	0	0	0	0	0	0	0	0	0	0	0	0	0	0	0	0	0	0	0	0	0	0	0	0	0	0	0	0	0	0	0	0	0
sp|P54652|HSP72_HUMAN	sp|P54652|HSP72_HUMAN	22	10	9	>sp|P54652|HSP72_HUMAN Heat shock-related 70 kDa protein 2 OS=Homo sapiens GN=HSPA2 PE=1 SV=1	1	22	10	9	11	12	10	11	11	11	11	10	10	11	11	12	12	13	12	13	12	13	14	13	13	13	15	14	11	13	19	18	19	21	17	18	18	19	17	18	21	17	21	21
sp|P54709|AT1B3_HUMAN	sp|P54709|AT1B3_HUMAN	4	4	4	>sp|P54709|AT1B3_HUMAN Sodium/potassium-transporting ATPase subunit beta-3 OS=Homo sapiens GN=ATP1B3 PE=1 SV=1	1	4	4	4	1	0	0	0	0	0	1	0	0	1	0	1	1	1	1	0	1	1	0	0	0	0	0	0	0	0	0	0	0	2	1	0	1	2	0	1	1	0	1	0
sp|P54725|RD23A_HUMAN	sp|P54725|RD23A_HUMAN	4	2	2	>sp|P54725|RD23A_HUMAN UV excision repair protein RAD23 homolog A OS=Homo sapiens GN=RAD23A PE=1 SV=1	1	4	2	2	0	0	1	1	1	1	2	2	1	0	1	0	1	1	1	1	1	1	1	1	2	0	1	0	1	0	0	1	1	2	0	0	1	1	0	0	1	0	0	0
sp|P54727|RD23B_HUMAN	sp|P54727|RD23B_HUMAN	8	8	6	>sp|P54727|RD23B_HUMAN UV excision repair protein RAD23 homolog B OS=Homo sapiens GN=RAD23B PE=1 SV=1	1	8	8	6	0	0	1	1	1	1	2	2	1	0	1	0	1	2	2	1	1	2	2	1	2	2	1	1	1	0	0	2	2	1	0	0	2	1	0	0	2	0	0	0
sp|P54886|P5CS_HUMAN	sp|P54886|P5CS_HUMAN	4	4	4	>sp|P54886|P5CS_HUMAN Delta-1-pyrroline-5-carboxylate synthase OS=Homo sapiens GN=ALDH18A1 PE=1 SV=2	1	4	4	4	3	1	0	1	0	2	0	0	1	0	0	0	1	1	1	0	0	0	0	0	0	0	1	1	0	1	1	2	2	3	3	1	1	1	1	1	1	0	1	2
sp|P54920|SNAA_HUMAN;sp|Q9H115|SNAB_HUMAN	sp|P54920|SNAA_HUMAN	4;1	4;1	4;1	>sp|P54920|SNAA_HUMAN Alpha-soluble NSF attachment protein OS=Homo sapiens GN=NAPA PE=1 SV=3	2	4	4	4	0	0	0	0	0	0	0	0	0	0	0	0	0	0	0	0	0	0	0	0	0	0	1	1	0	0	0	0	0	0	0	0	0	1	0	0	0	0	0	0
sp|P55010|IF5_HUMAN	sp|P55010|IF5_HUMAN	2	2	2	>sp|P55010|IF5_HUMAN Eukaryotic translation initiation factor 5 OS=Homo sapiens GN=EIF5 PE=1 SV=2	1	2	2	2	0	0	0	0	0	0	0	0	1	1	0	1	0	1	0	0	1	0	1	0	1	0	0	0	1	0	0	0	0	1	2	0	0	0	0	0	0	0	0	0
sp|P55036|PSMD4_HUMAN;sp|A2A3N6|PIPSL_HUMAN	sp|P55036|PSMD4_HUMAN;sp|A2A3N6|PIPSL_HUMAN	4;2	4;2	4;2	>sp|P55036|PSMD4_HUMAN 26S proteasome non-ATPase regulatory subunit 4 OS=Homo sapiens GN=PSMD4 PE=1 SV=1;>sp|A2A3N6|PIPSL_HUMAN Putative PIP5K1A and PSMD4-like protein OS=Homo sapiens GN=PIPSL PE=5 SV=1	2	4	4	4	0	0	0	1	0	1	0	0	0	0	0	0	1	0	1	1	2	3	3	3	2	3	3	0	0	0	0	0	0	0	0	0	0	0	0	0	0	0	0	0
sp|P55060|XPO2_HUMAN	sp|P55060|XPO2_HUMAN	18	18	18	>sp|P55060|XPO2_HUMAN Exportin-2 OS=Homo sapiens GN=CSE1L PE=1 SV=3	1	18	18	18	7	2	0	1	1	2	0	0	1	0	0	1	1	0	0	0	0	0	1	0	0	1	0	1	1	2	2	2	5	8	4	2	4	4	2	3	4	2	2	4
sp|P55072|TERA_HUMAN	sp|P55072|TERA_HUMAN	23	23	23	>sp|P55072|TERA_HUMAN Transitional endoplasmic reticulum ATPase OS=Homo sapiens GN=VCP PE=1 SV=4	1	23	23	23	13	8	3	11	7	13	8	7	9	9	7	4	12	8	11	15	15	20	20	13	16	21	19	21	11	6	8	4	17	15	14	9	14	2	2	2	3	0	1	2
sp|P55084|ECHB_HUMAN	sp|P55084|ECHB_HUMAN	3	3	3	>sp|P55084|ECHB_HUMAN Trifunctional enzyme subunit beta, mitochondrial OS=Homo sapiens GN=HADHB PE=1 SV=3	1	3	3	3	0	0	0	1	0	2	1	0	0	0	0	0	0	0	1	1	1	1	1	1	2	2	3	3	2	2	1	1	0	0	1	0	1	0	0	0	0	0	0	0
sp|P55209|NP1L1_HUMAN;sp|Q99733|NP1L4_HUMAN	sp|P55209|NP1L1_HUMAN	4;1	4;1	4;1	>sp|P55209|NP1L1_HUMAN Nucleosome assembly protein 1-like 1 OS=Homo sapiens GN=NAP1L1 PE=1 SV=1	2	4	4	4	1	2	2	2	2	2	2	2	2	2	2	2	2	1	2	1	2	2	3	2	2	2	2	2	2	2	2	2	2	4	3	2	3	2	3	1	3	1	3	3
sp|P55327|TPD52_HUMAN	sp|P55327|TPD52_HUMAN	2	2	2	>sp|P55327|TPD52_HUMAN Tumor protein D52 OS=Homo sapiens GN=TPD52 PE=1 SV=2	1	2	2	2	1	0	0	0	0	1	1	0	0	1	0	0	0	0	0	1	0	0	0	0	0	0	0	0	0	0	0	0	0	1	1	0	0	0	0	0	0	0	0	0
sp|P55786|PSA_HUMAN;sp|A6NEC2|PSAL_HUMAN	sp|P55786|PSA_HUMAN	14;6	14;6	14;6	>sp|P55786|PSA_HUMAN Puromycin-sensitive aminopeptidase OS=Homo sapiens GN=NPEPPS PE=1 SV=2	2	14	14	14	7	1	0	3	1	4	0	0	2	0	0	0	2	0	1	1	0	0	1	0	1	0	0	0	4	0	0	0	1	10	9	0	4	0	0	0	0	2	0	0
sp|P55795|HNRH2_HUMAN	sp|P55795|HNRH2_HUMAN	5	2	2	>sp|P55795|HNRH2_HUMAN Heterogeneous nuclear ribonucleoprotein H2 OS=Homo sapiens GN=HNRNPH2 PE=1 SV=1	1	5	2	2	3	3	2	3	3	3	3	3	3	3	2	1	3	3	3	2	3	3	1	3	2	2	3	2	2	3	3	3	2	3	3	2	3	2	1	1	3	1	2	3
sp|P55884|EIF3B_HUMAN	sp|P55884|EIF3B_HUMAN	11	11	11	>sp|P55884|EIF3B_HUMAN Eukaryotic translation initiation factor 3 subunit B OS=Homo sapiens GN=EIF3B PE=1 SV=3	1	11	11	11	1	0	0	1	2	3	1	1	1	1	0	1	3	7	10	9	7	5	7	7	7	10	10	1	0	0	2	1	1	3	1	0	0	1	1	0	0	2	4	7
sp|P56192|SYMC_HUMAN	sp|P56192|SYMC_HUMAN	5	5	5	>sp|P56192|SYMC_HUMAN Methionine--tRNA ligase, cytoplasmic OS=Homo sapiens GN=MARS PE=1 SV=2	1	5	5	5	3	1	0	2	0	1	1	0	2	0	0	1	5	5	5	5	5	3	3	2	0	2	1	2	1	0	0	0	0	2	1	0	0	0	0	0	0	0	0	0
sp|P56537|IF6_HUMAN	sp|P56537|IF6_HUMAN	3	3	3	>sp|P56537|IF6_HUMAN Eukaryotic translation initiation factor 6 OS=Homo sapiens GN=EIF6 PE=1 SV=1	1	3	3	3	2	3	2	2	2	2	2	2	2	2	2	3	2	2	2	2	2	2	2	2	2	2	2	2	1	2	1	1	1	1	1	1	3	0	0	1	2	3	2	1
sp|P56545|CTBP2_HUMAN;sp|Q13363|CTBP1_HUMAN	sp|P56545|CTBP2_HUMAN;sp|Q13363|CTBP1_HUMAN	2;1	2;1	2;1	>sp|P56545|CTBP2_HUMAN C-terminal-binding protein 2 OS=Homo sapiens GN=CTBP2 PE=1 SV=1;>sp|Q13363|CTBP1_HUMAN C-terminal-binding protein 1 OS=Homo sapiens GN=CTBP1 PE=1 SV=2	2	2	2	2	1	1	0	0	0	0	0	0	0	0	0	0	0	0	0	0	1	0	0	0	0	0	0	0	0	0	0	0	0	0	0	0	0	0	0	0	0	0	0	0
sp|P58107|EPIPL_HUMAN	sp|P58107|EPIPL_HUMAN	32	32	28	>sp|P58107|EPIPL_HUMAN Epiplakin OS=Homo sapiens GN=EPPK1 PE=1 SV=2	1	32	32	28	5	1	1	1	1	1	2	2	2	0	1	0	1	1	3	1	1	1	2	8	15	14	6	5	2	1	1	3	1	5	1	0	13	3	2	1	2	2	0	1
sp|P59998|ARPC4_HUMAN	sp|P59998|ARPC4_HUMAN	3	3	3	>sp|P59998|ARPC4_HUMAN Actin-related protein 2/3 complex subunit 4 OS=Homo sapiens GN=ARPC4 PE=1 SV=3	1	3	3	3	2	0	1	0	0	1	0	1	1	0	1	0	1	1	1	1	1	2	1	2	1	1	0	0	2	0	1	0	0	0	0	0	2	1	0	0	1	0	0	0
sp|P60174|TPIS_HUMAN	sp|P60174|TPIS_HUMAN	17	17	17	>sp|P60174|TPIS_HUMAN Triosephosphate isomerase OS=Homo sapiens GN=TPI1 PE=1 SV=3	1	17	17	17	11	11	9	14	12	11	13	11	12	11	12	9	14	14	13	14	15	14	13	14	14	15	15	16	12	16	16	12	13	10	11	10	12	11	11	9	10	7	11	9
sp|P60228|EIF3E_HUMAN	sp|P60228|EIF3E_HUMAN	8	8	8	>sp|P60228|EIF3E_HUMAN Eukaryotic translation initiation factor 3 subunit E OS=Homo sapiens GN=EIF3E PE=1 SV=1	1	8	8	8	1	0	0	0	0	1	0	0	0	0	0	0	1	3	8	6	4	2	3	1	3	5	4	0	0	0	0	0	0	0	0	0	0	0	0	0	0	0	0	0
sp|P60660|MYL6_HUMAN;sp|P14649|MYL6B_HUMAN	sp|P60660|MYL6_HUMAN	5;1	5;1	5;1	>sp|P60660|MYL6_HUMAN Myosin light polypeptide 6 OS=Homo sapiens GN=MYL6 PE=1 SV=2	2	5	5	5	5	3	3	4	3	4	3	3	5	5	3	3	5	4	5	5	5	4	5	4	4	5	4	4	5	5	4	2	2	2	1	1	4	1	3	2	3	2	1	2
sp|P60842|IF4A1_HUMAN	sp|P60842|IF4A1_HUMAN	14	14	5	>sp|P60842|IF4A1_HUMAN Eukaryotic initiation factor 4A-I OS=Homo sapiens GN=EIF4A1 PE=1 SV=1	1	14	14	5	8	8	5	6	5	11	4	7	10	8	7	3	10	6	7	5	8	7	9	5	5	6	7	6	6	5	3	3	5	8	6	4	6	4	5	4	2	3	3	6
sp|P60866|RS20_HUMAN	sp|P60866|RS20_HUMAN	4	4	4	>sp|P60866|RS20_HUMAN 40S ribosomal protein S20 OS=Homo sapiens GN=RPS20 PE=1 SV=1	1	4	4	4	2	2	1	1	1	2	1	1	1	2	1	1	1	1	1	1	1	2	3	2	1	2	3	3	2	2	2	3	3	2	3	3	2	3	2	3	2	1	2	1
sp|P60900|PSA6_HUMAN	sp|P60900|PSA6_HUMAN	6	6	6	>sp|P60900|PSA6_HUMAN Proteasome subunit alpha type-6 OS=Homo sapiens GN=PSMA6 PE=1 SV=1	1	6	6	6	3	3	3	4	2	5	4	5	4	2	2	3	3	4	5	5	6	6	5	4	2	1	3	2	4	6	6	6	6	3	1	0	1	3	3	1	2	2	4	4
sp|P60903|S10AA_HUMAN	sp|P60903|S10AA_HUMAN	2	2	2	>sp|P60903|S10AA_HUMAN Protein S100-A10 OS=Homo sapiens GN=S100A10 PE=1 SV=2	1	2	2	2	1	0	1	0	0	1	1	1	1	0	1	0	0	1	1	0	1	1	0	1	0	0	1	1	1	0	1	1	1	0	1	1	1	0	0	0	0	1	0	0
sp|P61019|RAB2A_HUMAN;sp|Q8WUD1|RAB2B_HUMAN	sp|P61019|RAB2A_HUMAN	3;1	3;1	3;1	>sp|P61019|RAB2A_HUMAN Ras-related protein Rab-2A OS=Homo sapiens GN=RAB2A PE=1 SV=1	2	3	3	3	1	1	0	1	1	1	0	0	0	0	0	0	1	0	0	0	0	0	0	0	0	0	1	0	0	0	1	1	0	0	0	0	0	0	0	0	1	0	0	0
sp|P61026|RAB10_HUMAN	sp|P61026|RAB10_HUMAN	6	6	5	>sp|P61026|RAB10_HUMAN Ras-related protein Rab-10 OS=Homo sapiens GN=RAB10 PE=1 SV=1	1	6	6	5	3	3	1	3	1	1	1	1	3	0	0	0	1	0	1	0	1	1	1	0	0	1	1	1	2	2	1	1	3	2	2	2	2	4	3	2	1	3	1	2
sp|P61077|UB2D3_HUMAN;sp|P62837|UB2D2_HUMAN	sp|P61077|UB2D3_HUMAN;sp|P62837|UB2D2_HUMAN	2;1	2;1	2;1	>sp|P61077|UB2D3_HUMAN Ubiquitin-conjugating enzyme E2 D3 OS=Homo sapiens GN=UBE2D3 PE=1 SV=1;>sp|P62837|UB2D2_HUMAN Ubiquitin-conjugating enzyme E2 D2 OS=Homo sapiens GN=UBE2D2 PE=1 SV=1	2	2	2	2	1	1	0	1	1	1	1	1	1	0	0	0	1	1	1	1	1	1	1	1	0	1	1	1	1	1	1	1	1	2	1	0	2	1	1	0	1	0	0	0
sp|P61086|UBE2K_HUMAN	sp|P61086|UBE2K_HUMAN	3	3	3	>sp|P61086|UBE2K_HUMAN Ubiquitin-conjugating enzyme E2 K OS=Homo sapiens GN=UBE2K PE=1 SV=3	1	3	3	3	0	1	1	2	1	0	0	0	0	1	0	0	0	0	1	0	0	0	0	0	0	0	0	0	0	0	0	0	0	0	0	0	1	0	0	0	0	0	0	0
sp|P61088|UBE2N_HUMAN;sp|Q5JXB2|UE2NL_HUMAN	sp|P61088|UBE2N_HUMAN	3;1	3;1	3;1	>sp|P61088|UBE2N_HUMAN Ubiquitin-conjugating enzyme E2 N OS=Homo sapiens GN=UBE2N PE=1 SV=1	2	3	3	3	3	2	1	2	2	3	1	2	1	0	1	2	0	0	1	0	3	2	1	1	2	1	2	2	1	0	1	0	1	2	1	1	1	3	3	2	1	0	1	1
sp|P61106|RAB14_HUMAN	sp|P61106|RAB14_HUMAN	2	2	2	>sp|P61106|RAB14_HUMAN Ras-related protein Rab-14 OS=Homo sapiens GN=RAB14 PE=1 SV=4	1	2	2	2	1	0	0	0	0	0	0	0	0	0	0	0	0	0	0	0	0	0	0	0	0	0	0	0	0	0	0	0	0	0	0	0	0	0	0	1	0	0	0	0
sp|P61158|ARP3_HUMAN	sp|P61158|ARP3_HUMAN	2	2	2	>sp|P61158|ARP3_HUMAN Actin-related protein 3 OS=Homo sapiens GN=ACTR3 PE=1 SV=3	1	2	2	2	0	0	0	1	0	0	0	0	0	0	0	0	0	0	1	0	0	0	0	0	0	1	0	0	1	0	0	1	0	0	0	0	1	0	0	0	0	0	0	0
sp|P61160|ARP2_HUMAN	sp|P61160|ARP2_HUMAN	3	3	3	>sp|P61160|ARP2_HUMAN Actin-related protein 2 OS=Homo sapiens GN=ACTR2 PE=1 SV=1	1	3	3	3	2	1	1	0	0	1	1	1	0	1	1	0	1	1	0	1	2	1	2	1	1	0	2	3	1	1	0	1	1	2	0	0	0	0	1	0	0	0	0	0
sp|P61163|ACTZ_HUMAN	sp|P61163|ACTZ_HUMAN	7	7	4	>sp|P61163|ACTZ_HUMAN Alpha-centractin OS=Homo sapiens GN=ACTR1A PE=1 SV=1	1	7	7	4	2	1	0	0	0	2	0	1	2	2	0	0	3	0	4	4	5	7	7	6	2	3	1	2	1	2	0	0	0	1	1	0	3	0	0	1	0	0	0	0
sp|P61201|CSN2_HUMAN	sp|P61201|CSN2_HUMAN	3	3	3	>sp|P61201|CSN2_HUMAN COP9 signalosome complex subunit 2 OS=Homo sapiens GN=COPS2 PE=1 SV=1	1	3	3	3	0	0	0	0	0	0	0	0	0	0	0	0	0	0	0	0	0	0	0	0	0	0	0	0	0	0	0	1	1	0	1	1	3	3	0	0	0	0	0	0
sp|P84077|ARF1_HUMAN;sp|P61204|ARF3_HUMAN;sp|P84085|ARF5_HUMAN	sp|P84077|ARF1_HUMAN;sp|P61204|ARF3_HUMAN;sp|P84085|ARF5_HUMAN	6;6;3	6;6;3	4;4;1	>sp|P84077|ARF1_HUMAN ADP-ribosylation factor 1 OS=Homo sapiens GN=ARF1 PE=1 SV=2;>sp|P61204|ARF3_HUMAN ADP-ribosylation factor 3 OS=Homo sapiens GN=ARF3 PE=1 SV=2;>sp|P84085|ARF5_HUMAN ADP-ribosylation factor 5 OS=Homo sapiens GN=ARF5 PE=1 SV=2	3	6	6	4	5	3	1	3	1	6	1	4	1	1	2	2	2	1	2	1	0	2	2	2	2	3	3	1	4	1	2	3	3	2	4	2	3	3	2	2	3	2	2	2
sp|P62834|RAP1A_HUMAN;sp|P61224|RAP1B_HUMAN;sp|A6NIZ1|RP1BL_HUMAN	sp|P62834|RAP1A_HUMAN;sp|P61224|RAP1B_HUMAN;sp|A6NIZ1|RP1BL_HUMAN	3;3;2	3;3;2	3;3;2	>sp|P62834|RAP1A_HUMAN Ras-related protein Rap-1A OS=Homo sapiens GN=RAP1A PE=1 SV=1;>sp|P61224|RAP1B_HUMAN Ras-related protein Rap-1b OS=Homo sapiens GN=RAP1B PE=1 SV=1;>sp|A6NIZ1|RP1BL_HUMAN Ras-related protein Rap-1b-like protein OS=Homo sapiens PE=2 SV	3	3	3	3	3	3	0	2	1	2	0	1	1	0	0	0	0	1	1	1	0	0	0	0	0	0	0	0	0	0	0	0	0	0	0	0	0	1	0	0	0	0	0	0
sp|P61247|RS3A_HUMAN	sp|P61247|RS3A_HUMAN	5	5	5	>sp|P61247|RS3A_HUMAN 40S ribosomal protein S3a OS=Homo sapiens GN=RPS3A PE=1 SV=2	1	5	5	5	5	4	4	4	2	4	4	2	3	3	1	3	3	2	1	4	3	3	3	1	1	1	0	2	3	3	2	3	3	4	3	2	3	1	1	1	1	0	2	0
sp|Q9UNX3|RL26L_HUMAN;sp|P61254|RL26_HUMAN;sp|Q2PPJ7|RGPA2_HUMAN	sp|Q9UNX3|RL26L_HUMAN;sp|P61254|RL26_HUMAN	3;3;1	3;3;1	3;3;1	>sp|Q9UNX3|RL26L_HUMAN 60S ribosomal protein L26-like 1 OS=Homo sapiens GN=RPL26L1 PE=1 SV=1;>sp|P61254|RL26_HUMAN 60S ribosomal protein L26 OS=Homo sapiens GN=RPL26 PE=1 SV=1	3	3	3	3	3	2	1	1	1	2	2	0	1	2	1	1	1	1	1	0	1	0	2	1	1	1	1	0	0	0	1	0	1	1	1	1	0	1	0	0	0	0	0	0
sp|P61289|PSME3_HUMAN	sp|P61289|PSME3_HUMAN	4	4	4	>sp|P61289|PSME3_HUMAN Proteasome activator complex subunit 3 OS=Homo sapiens GN=PSME3 PE=1 SV=1	1	4	4	4	1	1	1	1	0	0	0	1	1	1	1	0	1	0	0	0	1	0	0	0	2	2	2	3	1	2	2	1	3	3	1	0	1	1	0	0	1	0	2	4
sp|P61313|RL15_HUMAN	sp|P61313|RL15_HUMAN	5	5	5	>sp|P61313|RL15_HUMAN 60S ribosomal protein L15 OS=Homo sapiens GN=RPL15 PE=1 SV=2	1	5	5	5	4	4	2	3	2	1	2	1	1	4	1	1	1	1	3	3	3	2	3	2	3	2	2	2	1	0	2	2	3	2	2	2	3	2	1	1	1	0	1	1
sp|P61353|RL27_HUMAN	sp|P61353|RL27_HUMAN	3	3	3	>sp|P61353|RL27_HUMAN 60S ribosomal protein L27 OS=Homo sapiens GN=RPL27 PE=1 SV=2	1	3	3	3	3	3	3	3	3	3	3	3	3	3	2	3	2	3	2	2	3	1	2	1	1	1	1	1	2	2	1	2	1	3	2	2	2	2	0	0	0	1	1	1
sp|P61604|CH10_HUMAN	sp|P61604|CH10_HUMAN	7	7	7	>sp|P61604|CH10_HUMAN 10 kDa heat shock protein, mitochondrial OS=Homo sapiens GN=HSPE1 PE=1 SV=2	1	7	7	7	6	6	4	6	5	6	4	4	6	4	4	4	5	5	5	5	6	4	6	5	5	5	5	5	6	5	6	6	6	6	4	5	6	5	5	6	5	2	4	6
sp|P61626|LYSC_HUMAN	sp|P61626|LYSC_HUMAN	6	6	6	>sp|P61626|LYSC_HUMAN Lysozyme C OS=Homo sapiens GN=LYZ PE=1 SV=1	1	6	6	6	4	4	2	4	2	3	3	3	4	4	3	2	4	3	4	4	4	4	4	3	3	3	3	5	4	3	3	4	4	5	3	4	4	3	3	3	3	3	4	3
sp|P61758|PFD3_HUMAN	sp|P61758|PFD3_HUMAN	10	10	10	>sp|P61758|PFD3_HUMAN Prefoldin subunit 3 OS=Homo sapiens GN=VBP1 PE=1 SV=3	1	10	10	10	0	0	0	0	0	1	0	0	0	0	0	0	0	0	0	0	0	0	0	0	0	0	0	0	1	0	1	0	0	0	0	0	0	9	0	0	2	0	0	0
sp|P61956|SUMO2_HUMAN;sp|Q6EEV6|SUMO4_HUMAN;sp|P55854|SUMO3_HUMAN	sp|P61956|SUMO2_HUMAN;sp|Q6EEV6|SUMO4_HUMAN;sp|P55854|SUMO3_HUMAN	2;1;1	2;1;1	2;1;1	>sp|P61956|SUMO2_HUMAN Small ubiquitin-related modifier 2 OS=Homo sapiens GN=SUMO2 PE=1 SV=3;>sp|Q6EEV6|SUMO4_HUMAN Small ubiquitin-related modifier 4 OS=Homo sapiens GN=SUMO4 PE=1 SV=2;>sp|P55854|SUMO3_HUMAN Small ubiquitin-related modifier 3 OS=Homo sapi	3	2	2	2	2	2	2	2	2	2	2	2	2	2	2	2	2	2	2	2	2	2	2	2	2	2	2	2	2	2	2	2	0	2	2	2	2	2	2	1	2	2	2	2
sp|P61978|HNRPK_HUMAN	sp|P61978|HNRPK_HUMAN	16	16	16	>sp|P61978|HNRPK_HUMAN Heterogeneous nuclear ribonucleoprotein K OS=Homo sapiens GN=HNRNPK PE=1 SV=1	1	16	16	16	10	8	8	10	10	9	9	12	11	12	12	7	9	10	10	10	12	12	11	8	8	13	11	11	7	9	12	12	12	10	10	6	9	11	11	9	8	3	7	8
sp|P61981|1433G_HUMAN	sp|P61981|1433G_HUMAN	19	14	12	>sp|P61981|1433G_HUMAN 14-3-3 protein gamma OS=Homo sapiens GN=YWHAG PE=1 SV=2	1	19	14	12	7	7	6	7	6	7	7	7	8	8	6	6	9	8	8	9	11	11	9	10	9	13	12	14	9	7	11	12	12	13	13	10	10	14	14	13	12	10	11	12
sp|P62081|RS7_HUMAN	sp|P62081|RS7_HUMAN	6	6	6	>sp|P62081|RS7_HUMAN 40S ribosomal protein S7 OS=Homo sapiens GN=RPS7 PE=1 SV=1	1	6	6	6	5	3	3	4	3	3	5	4	5	3	3	2	4	5	4	4	4	5	5	4	4	4	4	3	4	5	5	5	5	3	4	3	2	2	2	1	4	1	3	3
sp|P62136|PP1A_HUMAN;sp|P62140|PP1B_HUMAN	sp|P62136|PP1A_HUMAN	12;5	12;5	7;1	>sp|P62136|PP1A_HUMAN Serine/threonine-protein phosphatase PP1-alpha catalytic subunit OS=Homo sapiens GN=PPP1CA PE=1 SV=1	2	12	12	7	5	6	3	6	5	3	4	5	8	6	5	6	10	8	9	9	9	10	10	10	9	10	11	10	8	9	10	9	9	10	8	5	8	6	5	2	6	4	7	6
sp|P62158|CALM_HUMAN	sp|P62158|CALM_HUMAN	9	7	7	>sp|P62158|CALM_HUMAN Calmodulin OS=Homo sapiens GN=CALM1 PE=1 SV=2	1	9	7	7	4	4	3	4	4	5	4	4	5	5	4	3	5	3	5	6	6	6	5	4	3	5	3	6	5	4	4	3	5	5	5	2	5	3	2	2	4	2	5	5
sp|P62191|PRS4_HUMAN	sp|P62191|PRS4_HUMAN	9	9	9	>sp|P62191|PRS4_HUMAN 26S protease regulatory subunit 4 OS=Homo sapiens GN=PSMC1 PE=1 SV=1	1	9	9	9	3	1	0	0	0	1	1	0	0	0	0	0	1	0	0	3	5	7	9	8	6	6	4	1	0	0	0	1	0	0	0	0	1	0	0	0	0	0	0	0
sp|P62195|PRS8_HUMAN;sp|Q8NB90|SPAT5_HUMAN	sp|P62195|PRS8_HUMAN	10;1	10;1	10;1	>sp|P62195|PRS8_HUMAN 26S protease regulatory subunit 8 OS=Homo sapiens GN=PSMC5 PE=1 SV=1	2	10	10	10	4	0	0	1	0	2	0	1	0	0	0	1	2	2	3	5	5	5	8	9	8	7	5	3	1	1	0	1	0	1	1	1	3	0	0	0	0	1	0	0
sp|P62241|RS8_HUMAN	sp|P62241|RS8_HUMAN	6	6	6	>sp|P62241|RS8_HUMAN 40S ribosomal protein S8 OS=Homo sapiens GN=RPS8 PE=1 SV=2	1	6	6	6	4	5	1	4	2	5	3	2	3	2	2	2	3	2	0	2	3	2	2	2	1	2	2	2	4	1	1	0	2	4	5	1	3	0	0	0	1	0	0	0
sp|P62244|RS15A_HUMAN	sp|P62244|RS15A_HUMAN	3	3	3	>sp|P62244|RS15A_HUMAN 40S ribosomal protein S15a OS=Homo sapiens GN=RPS15A PE=1 SV=2	1	3	3	3	3	2	1	3	2	3	2	2	3	2	0	1	2	2	1	1	1	1	1	1	1	2	3	1	2	0	1	1	1	1	2	0	1	2	0	0	1	0	0	0
sp|P62249|RS16_HUMAN	sp|P62249|RS16_HUMAN	5	5	5	>sp|P62249|RS16_HUMAN 40S ribosomal protein S16 OS=Homo sapiens GN=RPS16 PE=1 SV=2	1	5	5	5	4	4	4	3	3	4	4	3	4	3	3	2	3	4	4	4	3	1	3	4	2	3	4	3	3	3	2	3	3	3	3	2	3	2	2	1	2	1	2	1
sp|P62258|1433E_HUMAN	sp|P62258|1433E_HUMAN	27	27	24	>sp|P62258|1433E_HUMAN 14-3-3 protein epsilon OS=Homo sapiens GN=YWHAE PE=1 SV=1	1	27	27	24	13	14	11	13	12	15	11	14	15	15	9	9	16	12	16	17	17	18	18	16	16	20	21	20	14	17	19	17	19	19	21	17	19	23	23	23	19	18	18	19
sp|P62263|RS14_HUMAN	sp|P62263|RS14_HUMAN	3	3	3	>sp|P62263|RS14_HUMAN 40S ribosomal protein S14 OS=Homo sapiens GN=RPS14 PE=1 SV=3	1	3	3	3	3	3	1	2	2	2	2	1	1	1	0	1	2	2	1	1	1	1	1	2	2	2	2	2	1	2	2	2	2	2	2	2	2	1	1	1	1	0	0	1
sp|P62266|RS23_HUMAN	sp|P62266|RS23_HUMAN	3	3	3	>sp|P62266|RS23_HUMAN 40S ribosomal protein S23 OS=Homo sapiens GN=RPS23 PE=1 SV=3	1	3	3	3	3	2	1	2	1	2	1	0	2	2	1	1	2	1	0	1	2	2	1	2	1	1	2	2	1	0	1	1	1	1	2	0	0	1	0	0	0	0	0	0
sp|P62269|RS18_HUMAN	sp|P62269|RS18_HUMAN	6	6	6	>sp|P62269|RS18_HUMAN 40S ribosomal protein S18 OS=Homo sapiens GN=RPS18 PE=1 SV=3	1	6	6	6	5	6	2	4	2	6	3	3	4	2	3	2	4	4	3	4	3	6	4	5	3	5	5	3	3	5	4	4	5	5	4	3	5	3	2	3	3	0	3	1
sp|P62277|RS13_HUMAN	sp|P62277|RS13_HUMAN	3	3	3	>sp|P62277|RS13_HUMAN 40S ribosomal protein S13 OS=Homo sapiens GN=RPS13 PE=1 SV=2	1	3	3	3	3	3	1	2	1	1	1	1	2	1	1	1	1	2	1	2	2	2	1	1	1	1	1	1	3	1	1	1	2	2	2	1	1	0	0	0	1	0	1	0
sp|P62280|RS11_HUMAN	sp|P62280|RS11_HUMAN	4	4	4	>sp|P62280|RS11_HUMAN 40S ribosomal protein S11 OS=Homo sapiens GN=RPS11 PE=1 SV=3	1	4	4	4	2	2	1	1	1	3	0	1	1	1	1	0	1	1	1	1	1	0	1	1	1	2	0	1	2	1	0	1	0	2	1	1	1	0	1	0	0	1	1	1
sp|P62333|PRS10_HUMAN	sp|P62333|PRS10_HUMAN	9	9	9	>sp|P62333|PRS10_HUMAN 26S protease regulatory subunit 10B OS=Homo sapiens GN=PSMC6 PE=1 SV=1	1	9	9	9	4	2	0	3	0	2	0	1	2	0	0	0	0	0	2	3	2	7	7	6	5	6	2	1	0	0	0	0	0	0	0	0	1	1	0	0	0	0	0	0
sp|P62424|RL7A_HUMAN	sp|P62424|RL7A_HUMAN	7	7	7	>sp|P62424|RL7A_HUMAN 60S ribosomal protein L7a OS=Homo sapiens GN=RPL7A PE=1 SV=2	1	7	7	7	6	7	5	6	4	6	4	5	5	3	3	0	5	5	4	5	5	5	4	3	2	2	2	2	5	2	3	1	2	6	5	2	4	1	2	2	3	1	2	1
sp|P62491|RB11A_HUMAN;sp|Q15907|RB11B_HUMAN	sp|P62491|RB11A_HUMAN;sp|Q15907|RB11B_HUMAN	6;6	6;6	6;6	>sp|P62491|RB11A_HUMAN Ras-related protein Rab-11A OS=Homo sapiens GN=RAB11A PE=1 SV=3;>sp|Q15907|RB11B_HUMAN Ras-related protein Rab-11B OS=Homo sapiens GN=RAB11B PE=1 SV=4	2	6	6	6	4	3	1	2	2	4	1	0	2	1	0	0	1	1	0	1	1	1	3	3	0	1	1	1	2	1	1	1	3	4	3	1	4	2	3	1	2	0	0	0
sp|P62701|RS4X_HUMAN;sp|P22090|RS4Y1_HUMAN;sp|Q8TD47|RS4Y2_HUMAN	sp|P62701|RS4X_HUMAN	11;5;5	11;5;5	11;5;5	>sp|P62701|RS4X_HUMAN 40S ribosomal protein S4, X isoform OS=Homo sapiens GN=RPS4X PE=1 SV=2	3	11	11	11	8	7	3	6	2	7	4	1	6	3	1	1	5	4	4	3	5	3	3	1	1	1	3	1	4	2	3	2	3	7	5	4	3	0	2	1	0	0	0	0
sp|P67775|PP2AA_HUMAN;sp|P62714|PP2AB_HUMAN	sp|P67775|PP2AA_HUMAN;sp|P62714|PP2AB_HUMAN	3;3	3;3	3;3	>sp|P67775|PP2AA_HUMAN Serine/threonine-protein phosphatase 2A catalytic subunit alpha isoform OS=Homo sapiens GN=PPP2CA PE=1 SV=1;>sp|P62714|PP2AB_HUMAN Serine/threonine-protein phosphatase 2A catalytic subunit beta isoform OS=Homo sapiens GN=PPP2CB PE=1	2	3	3	3	0	0	0	1	1	1	1	1	0	0	0	0	0	0	0	1	0	0	0	0	1	1	0	1	1	1	1	0	0	1	1	0	1	0	0	0	2	1	1	1
sp|P62750|RL23A_HUMAN	sp|P62750|RL23A_HUMAN	2	2	2	>sp|P62750|RL23A_HUMAN 60S ribosomal protein L23a OS=Homo sapiens GN=RPL23A PE=1 SV=1	1	2	2	2	1	1	1	1	1	1	1	1	1	2	1	1	0	1	1	1	1	1	2	1	1	2	1	2	0	1	1	1	1	1	1	0	1	1	0	1	0	0	1	0
sp|P62753|RS6_HUMAN	sp|P62753|RS6_HUMAN	2	2	2	>sp|P62753|RS6_HUMAN 40S ribosomal protein S6 OS=Homo sapiens GN=RPS6 PE=1 SV=1	1	2	2	2	2	2	0	2	1	2	2	0	1	1	0	0	1	1	0	1	1	0	0	0	0	0	0	0	1	0	0	0	1	2	1	0	1	0	0	0	0	0	0	0
sp|P62805|H4_HUMAN	sp|P62805|H4_HUMAN	10	10	10	>sp|P62805|H4_HUMAN Histone H4 OS=Homo sapiens GN=HIST1H4A PE=1 SV=2	1	10	10	10	8	8	6	7	7	6	7	6	7	6	6	6	6	6	6	6	5	5	4	6	6	6	6	5	9	5	4	5	4	8	9	6	6	6	6	4	6	7	5	4
sp|Q9H0U4|RAB1B_HUMAN;sp|Q92928|RAB1C_HUMAN;sp|P62820|RAB1A_HUMAN;sp|P51153|RAB13_HUMAN;sp|Q92930|RAB8B_HUMAN;sp|P61006|RAB8A_HUMAN;sp|P59190|RAB15_HUMAN	sp|Q9H0U4|RAB1B_HUMAN;sp|Q92928|RAB1C_HUMAN;sp|P62820|RAB1A_HUMAN;sp|P51153|RAB13_HUMAN;sp|Q92930|RAB8B_HUMAN;sp|P61006|RAB8A_HUMAN;sp|P59190|RAB15_HUMAN	2;2;2;1;1;1;1	1;1;1;0;0;0;0	1;1;1;0;0;0;0	>sp|Q9H0U4|RAB1B_HUMAN Ras-related protein Rab-1B OS=Homo sapiens GN=RAB1B PE=1 SV=1;>sp|Q92928|RAB1C_HUMAN Putative Ras-related protein Rab-1C OS=Homo sapiens GN=RAB1C PE=5 SV=2;>sp|P62820|RAB1A_HUMAN Ras-related protein Rab-1A OS=Homo sapiens GN=RAB1A PE	7	2	1	1	2	2	2	2	2	2	2	2	2	0	1	0	2	0	2	1	2	1	2	1	1	2	2	1	2	2	1	2	2	2	1	1	2	2	2	2	2	1	2	2
sp|P62826|RAN_HUMAN	sp|P62826|RAN_HUMAN	6	6	6	>sp|P62826|RAN_HUMAN GTP-binding nuclear protein Ran OS=Homo sapiens GN=RAN PE=1 SV=3	1	6	6	6	4	5	6	5	6	6	6	4	5	6	6	6	5	6	6	6	6	6	4	5	3	5	5	5	6	3	5	4	4	4	4	2	4	4	3	5	4	3	4	3
sp|P62829|RL23_HUMAN	sp|P62829|RL23_HUMAN	4	4	4	>sp|P62829|RL23_HUMAN 60S ribosomal protein L23 OS=Homo sapiens GN=RPL23 PE=1 SV=1	1	4	4	4	3	3	1	0	0	2	1	1	2	1	1	1	2	1	2	2	2	2	2	1	1	2	3	3	1	2	2	2	2	2	2	1	1	1	1	1	1	1	2	2
sp|P62851|RS25_HUMAN	sp|P62851|RS25_HUMAN	4	4	4	>sp|P62851|RS25_HUMAN 40S ribosomal protein S25 OS=Homo sapiens GN=RPS25 PE=1 SV=1	1	4	4	4	3	4	3	4	4	4	4	4	4	4	4	4	3	4	4	3	4	3	4	4	3	4	3	4	4	4	3	3	4	4	4	4	4	3	4	2	3	3	4	4
sp|P62854|RS26_HUMAN;sp|Q5JNZ5|RS26L_HUMAN	sp|P62854|RS26_HUMAN;sp|Q5JNZ5|RS26L_HUMAN	2;1	2;1	2;1	>sp|P62854|RS26_HUMAN 40S ribosomal protein S26 OS=Homo sapiens GN=RPS26 PE=1 SV=3;>sp|Q5JNZ5|RS26L_HUMAN Putative 40S ribosomal protein S26-like 1 OS=Homo sapiens GN=RPS26P11 PE=5 SV=1	2	2	2	2	2	2	2	1	1	2	1	0	2	0	0	0	1	2	1	1	0	0	0	0	0	0	0	0	2	0	0	1	2	2	2	1	1	0	0	0	0	0	0	0
sp|P62857|RS28_HUMAN	sp|P62857|RS28_HUMAN	2	2	2	>sp|P62857|RS28_HUMAN 40S ribosomal protein S28 OS=Homo sapiens GN=RPS28 PE=1 SV=1	1	2	2	2	1	1	1	1	1	2	1	2	2	2	1	1	2	0	2	1	2	2	1	1	1	2	1	2	1	1	1	2	2	1	2	1	1	0	1	0	1	0	1	1
sp|Q9HAV0|GBB4_HUMAN;sp|P62879|GBB2_HUMAN;sp|P62873|GBB1_HUMAN;sp|P16520|GBB3_HUMAN	sp|Q9HAV0|GBB4_HUMAN;sp|P62879|GBB2_HUMAN;sp|P62873|GBB1_HUMAN;sp|P16520|GBB3_HUMAN	2;2;2;1	2;2;2;1	2;2;2;1	>sp|Q9HAV0|GBB4_HUMAN Guanine nucleotide-binding protein subunit beta-4 OS=Homo sapiens GN=GNB4 PE=1 SV=3;>sp|P62879|GBB2_HUMAN Guanine nucleotide-binding protein G(I)/G(S)/G(T) subunit beta-2 OS=Homo sapiens GN=GNB2 PE=1 SV=3;>sp|P62873|GBB1_HUMAN Guanine	4	2	2	2	1	2	0	0	0	0	0	0	0	0	0	1	0	0	0	0	0	0	1	0	0	0	0	0	1	0	1	1	0	1	2	0	0	0	0	0	1	0	0	0
sp|P62899|RL31_HUMAN	sp|P62899|RL31_HUMAN	2	2	2	>sp|P62899|RL31_HUMAN 60S ribosomal protein L31 OS=Homo sapiens GN=RPL31 PE=1 SV=1	1	2	2	2	2	2	2	2	2	1	2	1	2	2	1	1	2	2	2	0	1	1	1	1	1	1	0	1	1	1	1	2	1	1	1	0	0	1	0	0	1	0	0	0
sp|P62906|RL10A_HUMAN	sp|P62906|RL10A_HUMAN	4	4	4	>sp|P62906|RL10A_HUMAN 60S ribosomal protein L10a OS=Homo sapiens GN=RPL10A PE=1 SV=2	1	4	4	4	4	2	1	2	2	2	2	1	2	1	2	1	2	1	2	1	1	1	1	1	1	1	1	1	1	1	1	1	1	2	1	1	1	1	1	1	1	2	1	1
sp|P62913|RL11_HUMAN	sp|P62913|RL11_HUMAN	3	3	3	>sp|P62913|RL11_HUMAN 60S ribosomal protein L11 OS=Homo sapiens GN=RPL11 PE=1 SV=2	1	3	3	3	3	3	2	3	3	3	3	3	3	3	2	2	2	2	3	3	3	3	3	3	3	3	3	3	3	3	3	3	3	3	3	2	3	2	3	3	3	2	2	3
sp|P62917|RL8_HUMAN	sp|P62917|RL8_HUMAN	3	3	3	>sp|P62917|RL8_HUMAN 60S ribosomal protein L8 OS=Homo sapiens GN=RPL8 PE=1 SV=2	1	3	3	3	3	3	3	3	3	3	3	3	3	3	3	1	2	3	3	3	3	2	2	0	3	2	3	1	1	1	1	0	2	2	2	0	2	1	0	0	0	0	0	0
sp|P62937|PPIA_HUMAN;sp|Q9Y536|PAL4A_HUMAN;sp|F5H284|PAL4D_HUMAN;sp|A2BFH1|PAL4G_HUMAN	sp|P62937|PPIA_HUMAN	10;2;2;1	10;2;2;1	10;2;2;1	>sp|P62937|PPIA_HUMAN Peptidyl-prolyl cis-trans isomerase A OS=Homo sapiens GN=PPIA PE=1 SV=2	4	10	10	10	7	6	6	6	6	6	6	6	8	6	7	5	8	5	6	6	4	7	7	5	5	7	7	9	7	5	6	6	6	4	6	4	6	8	7	7	4	4	5	5
sp|P62942|FKB1A_HUMAN	sp|P62942|FKB1A_HUMAN	2	2	2	>sp|P62942|FKB1A_HUMAN Peptidyl-prolyl cis-trans isomerase FKBP1A OS=Homo sapiens GN=FKBP1A PE=1 SV=2	1	2	2	2	1	1	1	2	2	1	0	2	2	2	1	0	2	1	2	2	2	2	2	1	1	1	1	2	0	1	1	1	1	1	1	1	0	2	2	1	1	1	1	1
sp|P62995|TRA2B_HUMAN	sp|P62995|TRA2B_HUMAN	2	2	2	>sp|P62995|TRA2B_HUMAN Transformer-2 protein homolog beta OS=Homo sapiens GN=TRA2B PE=1 SV=1	1	2	2	2	1	1	0	0	0	0	0	1	0	1	1	0	0	0	0	1	0	0	0	1	1	1	0	1	0	0	1	2	1	1	0	1	0	0	0	0	0	0	0	1
sp|P63092|GNAS2_HUMAN;sp|Q5JWF2|GNAS1_HUMAN;sp|P11488|GNAT1_HUMAN;sp|P63096|GNAI1_HUMAN;sp|P19087|GNAT2_HUMAN;sp|P09471|GNAO_HUMAN;sp|P08754|GNAI3_HUMAN;sp|A8MTJ3|GNAT3_HUMAN;sp|P04899|GNAI2_HUMAN;sp|P38405|GNAL_HUMAN	sp|P63092|GNAS2_HUMAN;sp|Q5JWF2|GNAS1_HUMAN;sp|P11488|GNAT1_HUMAN;sp|P63096|GNAI1_HUMAN;sp|P19087|GNAT2_HUMAN;sp|P09471|GNAO_HUMAN;sp|P08754|GNAI3_HUMAN;sp|A8MTJ3|GNAT3_HUMAN;sp|P04899|GNAI2_HUMAN;sp|P38405|GNAL_HUMAN	2;2;1;1;1;1;1;1;1;1	2;2;1;1;1;1;1;1;1;1	2;2;1;1;1;1;1;1;1;1	>sp|P63092|GNAS2_HUMAN Guanine nucleotide-binding protein G(s) subunit alpha isoforms short OS=Homo sapiens GN=GNAS PE=1 SV=1;>sp|Q5JWF2|GNAS1_HUMAN Guanine nucleotide-binding protein G(s) subunit alpha isoforms XLas OS=Homo sapiens GN=GNAS PE=1 SV=2;>sp|P	10	2	2	2	2	1	1	1	1	1	1	0	1	0	1	0	1	1	0	0	0	0	1	0	0	0	1	1	1	0	0	0	0	0	1	1	1	0	0	0	0	0	1	1
sp|P63104|1433Z_HUMAN	sp|P63104|1433Z_HUMAN	23	20	16	>sp|P63104|1433Z_HUMAN 14-3-3 protein zeta/delta OS=Homo sapiens GN=YWHAZ PE=1 SV=1	1	23	20	16	11	11	9	11	10	11	11	11	10	10	9	7	13	9	12	12	14	13	13	12	13	15	13	16	13	14	13	13	14	16	17	13	15	16	17	16	14	11	16	15
sp|P63151|2ABA_HUMAN	sp|P63151|2ABA_HUMAN	2	2	2	>sp|P63151|2ABA_HUMAN Serine/threonine-protein phosphatase 2A 55 kDa regulatory subunit B alpha isoform OS=Homo sapiens GN=PPP2R2A PE=1 SV=1	1	2	2	2	0	0	0	0	0	0	0	0	0	0	0	0	1	0	0	0	0	1	0	0	0	0	1	1	0	0	2	1	2	2	2	2	2	1	1	1	2	2	2	2
sp|P63208|SKP1_HUMAN	sp|P63208|SKP1_HUMAN	6	6	6	>sp|P63208|SKP1_HUMAN S-phase kinase-associated protein 1 OS=Homo sapiens GN=SKP1 PE=1 SV=2	1	6	6	6	2	1	0	1	2	1	2	1	3	1	0	1	2	1	2	1	2	3	3	1	1	3	2	3	1	2	5	4	4	4	3	2	3	4	5	5	5	3	3	2
sp|P63241|IF5A1_HUMAN;sp|Q9GZV4|IF5A2_HUMAN;sp|Q6IS14|IF5AL_HUMAN	sp|P63241|IF5A1_HUMAN	3;1;1	3;1;1	3;1;1	>sp|P63241|IF5A1_HUMAN Eukaryotic translation initiation factor 5A-1 OS=Homo sapiens GN=EIF5A PE=1 SV=2	3	3	3	3	2	1	2	2	2	1	1	2	3	3	2	1	1	1	1	2	3	1	2	1	1	2	1	1	1	1	1	1	1	1	1	1	1	1	1	1	1	1	0	1
sp|P63244|GBLP_HUMAN	sp|P63244|GBLP_HUMAN	9	9	9	>sp|P63244|GBLP_HUMAN Guanine nucleotide-binding protein subunit beta-2-like 1 OS=Homo sapiens GN=GNB2L1 PE=1 SV=3	1	9	9	9	6	6	3	7	4	7	7	3	4	6	1	2	6	5	6	5	6	6	7	6	7	7	6	7	6	7	7	8	7	6	7	5	4	3	2	2	3	3	4	3
sp|P67809|YBOX1_HUMAN	sp|P67809|YBOX1_HUMAN	6	6	4	>sp|P67809|YBOX1_HUMAN Nuclease-sensitive element-binding protein 1 OS=Homo sapiens GN=YBX1 PE=1 SV=3	1	6	6	4	3	4	3	3	2	4	4	3	4	4	4	4	4	3	4	4	4	4	4	4	4	5	4	5	3	4	4	4	4	4	4	4	3	4	3	1	4	4	4	4
sp|P67936|TPM4_HUMAN;sp|P07951|TPM2_HUMAN;Q3SX28;CON__Q3SX28	sp|P67936|TPM4_HUMAN;sp|P07951|TPM2_HUMAN;Q3SX28;CON__Q3SX28	10;6;6;6	5;1;1;1	5;1;1;1	>sp|P67936|TPM4_HUMAN Tropomyosin alpha-4 chain OS=Homo sapiens GN=TPM4 PE=1 SV=3;>sp|P07951|TPM2_HUMAN Tropomyosin beta chain OS=Homo sapiens GN=TPM2 PE=1 SV=1;>Q3SX28 TREMBL:Q3SX28;Q5KR48 (Bos taurus) Tropomyosin 2;>Q3SX28 TREMBL:Q3SX28;Q5KR48 (Bos tauru	4	10	5	5	3	2	2	3	4	4	3	5	4	4	4	3	2	4	2	3	2	2	4	3	3	2	3	3	4	2	3	2	3	6	6	2	4	1	2	1	3	2	2	2
sp|P68032|ACTC_HUMAN;sp|P63267|ACTH_HUMAN;sp|P62736|ACTA_HUMAN;sp|P68133|ACTS_HUMAN	sp|P68032|ACTC_HUMAN;sp|P63267|ACTH_HUMAN;sp|P62736|ACTA_HUMAN;sp|P68133|ACTS_HUMAN	17;16;16;15	1;1;1;1	1;1;1;1	>sp|P68032|ACTC_HUMAN Actin, alpha cardiac muscle 1 OS=Homo sapiens GN=ACTC1 PE=1 SV=1;>sp|P63267|ACTH_HUMAN Actin, gamma-enteric smooth muscle OS=Homo sapiens GN=ACTG2 PE=1 SV=1;>sp|P62736|ACTA_HUMAN Actin, aortic smooth muscle OS=Homo sapiens GN=ACTA2 PE	4	17	1	1	12	11	9	10	10	13	12	14	12	13	14	14	13	13	13	15	12	15	14	11	12	13	12	13	11	12	12	14	14	13	14	12	13	10	9	10	12	12	13	10
sp|P68036|UB2L3_HUMAN	sp|P68036|UB2L3_HUMAN	2	2	2	>sp|P68036|UB2L3_HUMAN Ubiquitin-conjugating enzyme E2 L3 OS=Homo sapiens GN=UBE2L3 PE=1 SV=1	1	2	2	2	1	1	0	1	1	1	2	1	1	1	0	1	1	1	0	1	1	0	0	0	1	1	1	1	0	1	1	1	1	0	1	1	1	0	0	0	0	1	0	0
sp|Q5VTE0|EF1A3_HUMAN;sp|P68104|EF1A1_HUMAN;sp|Q05639|EF1A2_HUMAN	sp|Q5VTE0|EF1A3_HUMAN;sp|P68104|EF1A1_HUMAN	20;20;9	20;20;9	20;20;9	>sp|Q5VTE0|EF1A3_HUMAN Putative elongation factor 1-alpha-like 3 OS=Homo sapiens GN=EEF1A1P5 PE=5 SV=1;>sp|P68104|EF1A1_HUMAN Elongation factor 1-alpha 1 OS=Homo sapiens GN=EEF1A1 PE=1 SV=1	3	20	20	20	16	14	9	14	12	15	14	13	15	14	12	10	13	12	13	13	15	13	12	13	12	15	16	17	12	10	14	13	14	11	12	9	10	12	12	8	9	8	11	8
sp|P68366|TBA4A_HUMAN	sp|P68366|TBA4A_HUMAN	17	4	2	>sp|P68366|TBA4A_HUMAN Tubulin alpha-4A chain OS=Homo sapiens GN=TUBA4A PE=1 SV=1	1	17	4	2	14	12	7	9	9	12	11	8	11	9	8	8	11	8	10	11	11	11	10	8	8	11	11	13	12	10	9	10	10	13	9	7	12	10	8	8	12	7	9	11
sp|P68371|TBB4B_HUMAN;sp|P04350|TBB4A_HUMAN;sp|Q3ZCM7|TBB8_HUMAN;sp|A6NNZ2|TBB8L_HUMAN;sp|Q9H4B7|TBB1_HUMAN;ENSEMBL:ENSBTAP00000025008;CON__ENSEMBL:ENSBTAP00000025008	sp|P68371|TBB4B_HUMAN;sp|P04350|TBB4A_HUMAN	18;12;6;5;3;3;3	5;3;1;0;0;0;0	3;2;1;0;0;0;0	>sp|P68371|TBB4B_HUMAN Tubulin beta-4B chain OS=Homo sapiens GN=TUBB4B PE=1 SV=1;>sp|P04350|TBB4A_HUMAN Tubulin beta-4A chain OS=Homo sapiens GN=TUBB4A PE=1 SV=2	7	18	5	3	12	13	9	14	8	16	9	10	12	8	8	7	11	6	8	10	12	10	10	7	9	12	13	10	13	9	11	11	13	12	11	9	10	15	14	14	9	8	10	12
sp|P68400|CSK21_HUMAN;sp|Q8NEV1|CSK23_HUMAN	sp|P68400|CSK21_HUMAN;sp|Q8NEV1|CSK23_HUMAN	3;2	3;2	3;2	>sp|P68400|CSK21_HUMAN Casein kinase II subunit alpha OS=Homo sapiens GN=CSNK2A1 PE=1 SV=1;>sp|Q8NEV1|CSK23_HUMAN Casein kinase II subunit alpha 3 OS=Homo sapiens GN=CSNK2A3 PE=1 SV=2	2	3	3	3	0	2	1	1	1	1	1	1	1	1	1	1	1	1	1	1	1	2	1	1	1	2	0	0	1	0	1	1	2	2	1	1	1	1	0	0	2	1	1	1
sp|P68402|PA1B2_HUMAN	sp|P68402|PA1B2_HUMAN	2	2	2	>sp|P68402|PA1B2_HUMAN Platelet-activating factor acetylhydrolase IB subunit beta OS=Homo sapiens GN=PAFAH1B2 PE=1 SV=1	1	2	2	2	1	0	1	1	1	1	0	1	1	0	1	1	1	1	1	0	1	1	1	1	0	1	0	0	1	0	1	0	0	1	0	0	0	1	1	0	0	0	0	0
sp|Q71DI3|H32_HUMAN;sp|Q16695|H31T_HUMAN;sp|P84243|H33_HUMAN;sp|P68431|H31_HUMAN;sp|Q6NXT2|H3C_HUMAN	sp|Q71DI3|H32_HUMAN;sp|Q16695|H31T_HUMAN;sp|P84243|H33_HUMAN;sp|P68431|H31_HUMAN;sp|Q6NXT2|H3C_HUMAN	6;6;6;6;4	6;6;6;6;4	6;6;6;6;4	>sp|Q71DI3|H32_HUMAN Histone H3.2 OS=Homo sapiens GN=HIST2H3A PE=1 SV=3;>sp|Q16695|H31T_HUMAN Histone H3.1t OS=Homo sapiens GN=HIST3H3 PE=1 SV=3;>sp|P84243|H33_HUMAN Histone H3.3 OS=Homo sapiens GN=H3F3A PE=1 SV=2;>sp|P68431|H31_HUMAN Histone H3.1 OS=Homo	5	6	6	6	4	5	4	4	4	3	4	4	3	3	4	4	4	4	4	3	4	4	4	4	4	3	3	3	5	4	3	4	3	4	4	4	4	3	3	3	4	3	3	4
sp|P68871|HBB_HUMAN;sp|P02042|HBD_HUMAN;P02070;CON__P02070;sp|P69892|HBG2_HUMAN;sp|P69891|HBG1_HUMAN;sp|P02100|HBE_HUMAN	sp|P68871|HBB_HUMAN;sp|P02042|HBD_HUMAN	7;6;1;1;1;1;1	7;6;1;1;1;1;1	5;4;0;0;0;0;0	>sp|P68871|HBB_HUMAN Hemoglobin subunit beta OS=Homo sapiens GN=HBB PE=1 SV=2;>sp|P02042|HBD_HUMAN Hemoglobin subunit delta OS=Homo sapiens GN=HBD PE=1 SV=2	7	7	7	5	4	2	1	3	3	2	3	0	3	1	2	1	3	1	1	2	2	2	2	1	0	1	2	3	6	4	4	3	4	5	3	3	1	2	2	1	4	3	1	2
sp|Q15155|NOMO1_HUMAN;sp|P69849|NOMO3_HUMAN;sp|Q5JPE7|NOMO2_HUMAN	sp|Q15155|NOMO1_HUMAN;sp|P69849|NOMO3_HUMAN;sp|Q5JPE7|NOMO2_HUMAN	2;2;2	2;2;2	2;2;2	>sp|Q15155|NOMO1_HUMAN Nodal modulator 1 OS=Homo sapiens GN=NOMO1 PE=1 SV=5;>sp|P69849|NOMO3_HUMAN Nodal modulator 3 OS=Homo sapiens GN=NOMO3 PE=3 SV=2;>sp|Q5JPE7|NOMO2_HUMAN Nodal modulator 2 OS=Homo sapiens GN=NOMO2 PE=1 SV=1	3	2	2	2	1	0	0	0	0	0	0	0	0	0	0	0	0	0	0	0	0	0	1	0	0	0	1	1	0	1	2	2	2	0	0	0	0	1	0	0	0	0	0	0
sp|P69905|HBA_HUMAN;sp|P02008|HBAZ_HUMAN	sp|P69905|HBA_HUMAN	5;1	5;1	3;0	>sp|P69905|HBA_HUMAN Hemoglobin subunit alpha OS=Homo sapiens GN=HBA1 PE=1 SV=2	2	5	5	3	3	2	0	3	3	2	3	0	3	0	3	1	2	2	1	0	1	2	2	2	1	1	0	1	5	4	2	0	1	1	1	1	1	0	0	0	0	0	0	0
sp|P78347|GTF2I_HUMAN;sp|Q86UP8|GTD2A_HUMAN;sp|Q6EKJ0|GTD2B_HUMAN	sp|P78347|GTF2I_HUMAN	17;1;1	17;1;1	17;1;1	>sp|P78347|GTF2I_HUMAN General transcription factor II-I OS=Homo sapiens GN=GTF2I PE=1 SV=2	3	17	17	17	2	0	0	0	1	0	2	0	1	1	0	0	1	0	1	2	4	2	3	2	4	6	6	6	2	7	11	10	13	7	13	14	12	11	10	7	4	0	4	2
sp|P78371|TCPB_HUMAN	sp|P78371|TCPB_HUMAN	30	30	30	>sp|P78371|TCPB_HUMAN T-complex protein 1 subunit beta OS=Homo sapiens GN=CCT2 PE=1 SV=4	1	30	30	30	7	2	3	6	6	12	5	10	12	12	5	2	9	7	11	13	15	19	18	12	14	22	27	27	11	7	3	8	8	12	10	4	11	14	9	3	5	3	4	3
sp|P78417|GSTO1_HUMAN	sp|P78417|GSTO1_HUMAN	5	5	5	>sp|P78417|GSTO1_HUMAN Glutathione S-transferase omega-1 OS=Homo sapiens GN=GSTO1 PE=1 SV=2	1	5	5	5	0	0	0	2	1	2	0	1	1	1	0	0	2	2	0	2	1	2	0	0	0	0	2	2	2	2	1	3	1	4	3	2	4	4	2	3	2	0	2	2
sp|P78527|PRKDC_HUMAN	sp|P78527|PRKDC_HUMAN	28	28	28	>sp|P78527|PRKDC_HUMAN DNA-dependent protein kinase catalytic subunit OS=Homo sapiens GN=PRKDC PE=1 SV=3	1	28	28	28	11	5	1	3	2	0	2	1	1	0	0	1	9	6	8	14	15	19	19	16	17	22	23	24	11	17	10	5	5	3	0	0	0	0	0	0	0	1	0	0
sp|P80188|NGAL_HUMAN	sp|P80188|NGAL_HUMAN	2	2	2	>sp|P80188|NGAL_HUMAN Neutrophil gelatinase-associated lipocalin OS=Homo sapiens GN=LCN2 PE=1 SV=2	1	2	2	2	0	0	0	0	0	0	0	0	0	0	0	0	0	0	0	0	0	0	0	0	0	0	0	0	0	0	0	0	0	0	0	0	0	0	0	0	0	0	0	0
sp|P80303|NUCB2_HUMAN	sp|P80303|NUCB2_HUMAN	2	2	2	>sp|P80303|NUCB2_HUMAN Nucleobindin-2 OS=Homo sapiens GN=NUCB2 PE=1 SV=2	1	2	2	2	1	0	0	0	0	1	0	0	0	0	1	0	0	0	0	0	0	0	1	0	0	0	1	1	1	0	0	0	0	0	1	0	0	0	0	1	0	0	1	0
sp|P80723|BASP1_HUMAN	sp|P80723|BASP1_HUMAN	10	10	10	>sp|P80723|BASP1_HUMAN Brain acid soluble protein 1 OS=Homo sapiens GN=BASP1 PE=1 SV=2	1	10	10	10	0	2	4	3	1	5	2	3	3	5	1	3	5	1	2	1	4	2	2	4	3	5	3	3	0	1	3	2	2	6	3	4	3	6	6	4	4	1	4	5
sp|P81605|DCD_HUMAN	sp|P81605|DCD_HUMAN	4	4	4	>sp|P81605|DCD_HUMAN Dermcidin OS=Homo sapiens GN=DCD PE=1 SV=2	1	4	4	4	4	3	3	3	2	2	2	3	3	2	3	2	4	3	4	3	2	2	2	2	2	3	3	4	4	3	2	2	2	2	2	2	2	3	3	4	4	2	2	2
sp|P83731|RL24_HUMAN	sp|P83731|RL24_HUMAN	3	3	3	>sp|P83731|RL24_HUMAN 60S ribosomal protein L24 OS=Homo sapiens GN=RPL24 PE=1 SV=1	1	3	3	3	3	2	0	2	0	3	1	0	1	1	0	0	0	1	1	1	1	0	0	0	0	1	0	0	2	0	0	0	0	2	2	0	0	0	0	0	0	0	0	0
sp|P84098|RL19_HUMAN	sp|P84098|RL19_HUMAN	2	2	2	>sp|P84098|RL19_HUMAN 60S ribosomal protein L19 OS=Homo sapiens GN=RPL19 PE=1 SV=1	1	2	2	2	2	2	1	2	0	1	1	0	1	1	0	1	1	1	0	0	1	0	0	0	0	0	0	0	1	0	0	0	0	0	1	0	1	0	0	0	0	0	0	0
sp|P84103|SRSF3_HUMAN	sp|P84103|SRSF3_HUMAN	4	4	3	>sp|P84103|SRSF3_HUMAN Serine/arginine-rich splicing factor 3 OS=Homo sapiens GN=SRSF3 PE=1 SV=1	1	4	4	3	2	2	2	2	2	3	2	1	2	2	2	2	1	2	3	1	1	2	1	3	3	3	3	2	2	2	3	3	3	3	3	2	4	1	3	2	2	1	2	1
sp|P99999|CYC_HUMAN	sp|P99999|CYC_HUMAN	2	2	2	>sp|P99999|CYC_HUMAN Cytochrome c OS=Homo sapiens GN=CYCS PE=1 SV=2	1	2	2	2	1	1	1	1	1	1	2	0	1	0	1	0	1	1	1	1	1	1	0	0	0	1	1	1	0	1	1	2	2	1	1	0	1	1	0	0	0	0	0	0
sp|Q00325|MPCP_HUMAN	sp|Q00325|MPCP_HUMAN	6	6	6	>sp|Q00325|MPCP_HUMAN Phosphate carrier protein, mitochondrial OS=Homo sapiens GN=SLC25A3 PE=1 SV=2	1	6	6	6	4	2	0	2	0	1	0	0	1	1	0	0	3	2	2	6	4	5	4	4	4	5	5	5	5	3	5	5	3	5	3	5	3	5	4	5	4	4	4	3
sp|Q00610|CLH1_HUMAN;sp|P53675|CLH2_HUMAN	sp|Q00610|CLH1_HUMAN	57;10	57;10	57;10	>sp|Q00610|CLH1_HUMAN Clathrin heavy chain 1 OS=Homo sapiens GN=CLTC PE=1 SV=5	2	57	57	57	22	11	0	13	17	13	16	11	30	30	20	35	57	32	12	5	1	0	2	0	0	2	0	2	11	4	1	1	0	7	4	1	6	1	0	1	0	1	1	1
sp|Q00688|FKBP3_HUMAN	sp|Q00688|FKBP3_HUMAN	2	2	2	>sp|Q00688|FKBP3_HUMAN Peptidyl-prolyl cis-trans isomerase FKBP3 OS=Homo sapiens GN=FKBP3 PE=1 SV=1	1	2	2	2	0	0	1	1	0	2	1	2	1	2	1	1	1	1	1	1	1	2	1	2	2	1	1	2	0	1	1	1	0	0	0	0	0	1	1	0	1	0	0	0
sp|Q00796|DHSO_HUMAN	sp|Q00796|DHSO_HUMAN	4	4	4	>sp|Q00796|DHSO_HUMAN Sorbitol dehydrogenase OS=Homo sapiens GN=SORD PE=1 SV=4	1	4	4	4	0	0	0	0	0	0	0	0	0	0	0	0	0	0	0	0	0	0	0	0	0	0	0	0	0	0	0	0	0	0	0	0	0	1	1	1	0	0	0	0
sp|Q00839|HNRPU_HUMAN	sp|Q00839|HNRPU_HUMAN	15	15	15	>sp|Q00839|HNRPU_HUMAN Heterogeneous nuclear ribonucleoprotein U OS=Homo sapiens GN=HNRNPU PE=1 SV=6	1	15	15	15	10	7	5	7	7	9	8	10	9	9	10	6	8	8	11	11	11	12	10	7	6	10	9	9	7	7	12	8	13	8	9	6	7	8	8	7	8	4	7	6
sp|Q01082|SPTB2_HUMAN	sp|Q01082|SPTB2_HUMAN	6	6	5	>sp|Q01082|SPTB2_HUMAN Spectrin beta chain, non-erythrocytic 1 OS=Homo sapiens GN=SPTBN1 PE=1 SV=2	1	6	6	5	2	1	1	1	1	2	1	1	1	1	1	1	5	5	5	4	5	4	4	2	1	2	1	1	1	1	1	1	1	1	1	1	1	1	1	1	1	1	1	1
sp|Q01105|SET_HUMAN;sp|P0DME0|SETLP_HUMAN	sp|Q01105|SET_HUMAN;sp|P0DME0|SETLP_HUMAN	7;5	7;5	7;5	>sp|Q01105|SET_HUMAN Protein SET OS=Homo sapiens GN=SET PE=1 SV=3;>sp|P0DME0|SETLP_HUMAN Protein SETSIP OS=Homo sapiens GN=SETSIP PE=1 SV=1	2	7	7	7	5	5	5	6	6	5	5	6	5	6	6	5	6	6	6	6	6	6	5	5	5	5	5	4	4	4	5	4	4	4	4	5	4	4	5	5	4	3	4	5
sp|Q01130|SRSF2_HUMAN;sp|Q9BRL6|SRSF8_HUMAN	sp|Q01130|SRSF2_HUMAN;sp|Q9BRL6|SRSF8_HUMAN	2;2	2;2	2;2	>sp|Q01130|SRSF2_HUMAN Serine/arginine-rich splicing factor 2 OS=Homo sapiens GN=SRSF2 PE=1 SV=4;>sp|Q9BRL6|SRSF8_HUMAN Serine/arginine-rich splicing factor 8 OS=Homo sapiens GN=SRSF8 PE=1 SV=1	2	2	2	2	1	0	1	2	2	2	2	2	2	2	2	2	2	1	1	2	2	2	2	1	0	2	1	1	1	1	1	2	2	2	1	1	2	2	0	2	2	1	0	2
sp|Q01469|FABP5_HUMAN;sp|A8MUU1|FB5L3_HUMAN	sp|Q01469|FABP5_HUMAN	9;1	9;1	9;1	>sp|Q01469|FABP5_HUMAN Fatty acid-binding protein, epidermal OS=Homo sapiens GN=FABP5 PE=1 SV=3	2	9	9	9	5	4	2	3	3	2	3	4	4	2	4	2	5	3	4	4	4	2	5	2	5	4	5	6	3	4	4	4	4	5	5	4	5	3	3	3	4	3	4	5
sp|Q01518|CAP1_HUMAN;sp|P40123|CAP2_HUMAN	sp|Q01518|CAP1_HUMAN	7;1	7;1	7;1	>sp|Q01518|CAP1_HUMAN Adenylyl cyclase-associated protein 1 OS=Homo sapiens GN=CAP1 PE=1 SV=5	2	7	7	7	2	0	0	0	0	0	0	1	1	1	0	0	1	0	0	1	0	1	2	1	1	4	1	2	0	2	5	5	6	1	5	1	1	1	0	0	0	0	1	0
sp|Q01581|HMCS1_HUMAN;sp|P54868|HMCS2_HUMAN	sp|Q01581|HMCS1_HUMAN	11;1	11;1	11;1	>sp|Q01581|HMCS1_HUMAN Hydroxymethylglutaryl-CoA synthase, cytoplasmic OS=Homo sapiens GN=HMGCS1 PE=1 SV=2	2	11	11	11	1	1	0	1	1	0	0	0	1	0	0	0	2	0	1	1	1	0	0	1	0	0	0	0	0	0	0	0	0	0	0	0	0	0	0	0	0	0	0	0
sp|Q01813|PFKAP_HUMAN	sp|Q01813|PFKAP_HUMAN	2	2	2	>sp|Q01813|PFKAP_HUMAN ATP-dependent 6-phosphofructokinase, platelet type OS=Homo sapiens GN=PFKP PE=1 SV=2	1	2	2	2	0	0	0	0	0	0	1	0	0	0	0	0	0	0	0	0	0	0	0	0	0	0	1	1	0	0	0	0	1	2	0	0	0	1	0	0	0	0	0	1
sp|Q01844|EWS_HUMAN	sp|Q01844|EWS_HUMAN	2	2	2	>sp|Q01844|EWS_HUMAN RNA-binding protein EWS OS=Homo sapiens GN=EWSR1 PE=1 SV=1	1	2	2	2	1	1	1	1	1	2	1	1	2	2	2	0	1	1	2	1	2	1	1	1	1	1	2	2	1	2	2	2	2	2	2	2	2	1	1	0	0	0	1	1
sp|Q01995|TAGL_HUMAN	sp|Q01995|TAGL_HUMAN	4	4	4	>sp|Q01995|TAGL_HUMAN Transgelin OS=Homo sapiens GN=TAGLN PE=1 SV=4	1	4	4	4	0	0	0	4	0	0	0	0	0	0	0	0	0	0	0	0	0	0	0	0	0	0	0	0	0	0	0	0	0	0	0	0	0	0	0	1	0	0	0	0
sp|Q02218|ODO1_HUMAN;sp|Q9ULD0|OGDHL_HUMAN	sp|Q02218|ODO1_HUMAN	13;5	13;5	13;5	>sp|Q02218|ODO1_HUMAN 2-oxoglutarate dehydrogenase, mitochondrial OS=Homo sapiens GN=OGDH PE=1 SV=3	2	13	13	13	1	0	0	0	0	0	0	0	2	3	0	5	13	5	0	0	0	0	0	0	0	0	0	1	0	0	1	1	1	4	1	1	1	1	1	1	1	1	1	2
sp|Q02383|SEMG2_HUMAN	sp|Q02383|SEMG2_HUMAN	28	23	23	>sp|Q02383|SEMG2_HUMAN Semenogelin-2 OS=Homo sapiens GN=SEMG2 PE=1 SV=1	1	28	23	23	20	19	18	19	20	18	20	16	19	17	20	21	20	19	20	21	19	15	19	19	21	21	20	19	20	18	14	15	17	21	17	16	18	19	16	27	20	15	19	15
sp|Q02413|DSG1_HUMAN	sp|Q02413|DSG1_HUMAN	30	30	29	>sp|Q02413|DSG1_HUMAN Desmoglein-1 OS=Homo sapiens GN=DSG1 PE=1 SV=2	1	30	30	29	24	20	21	24	21	19	18	21	22	16	22	19	24	17	22	15	12	16	20	12	13	16	14	17	23	13	14	9	10	13	13	9	12	7	9	20	19	17	18	9
sp|Q02543|RL18A_HUMAN	sp|Q02543|RL18A_HUMAN	3	3	3	>sp|Q02543|RL18A_HUMAN 60S ribosomal protein L18a OS=Homo sapiens GN=RPL18A PE=1 SV=2	1	3	3	3	3	1	1	1	0	0	2	0	1	0	0	0	0	1	0	0	0	0	0	0	0	0	0	0	0	0	0	0	0	2	0	0	0	0	0	0	0	0	0	0
sp|Q02790|FKBP4_HUMAN	sp|Q02790|FKBP4_HUMAN	12	12	12	>sp|Q02790|FKBP4_HUMAN Peptidyl-prolyl cis-trans isomerase FKBP4 OS=Homo sapiens GN=FKBP4 PE=1 SV=3	1	12	12	12	3	2	3	2	2	3	1	4	4	4	5	1	2	1	2	1	4	2	2	2	1	1	3	2	1	2	1	3	2	9	4	0	1	1	2	1	4	1	6	7
sp|Q02833|RASF7_HUMAN	sp|Q02833|RASF7_HUMAN	4	4	4	>sp|Q02833|RASF7_HUMAN Ras association domain-containing protein 7 OS=Homo sapiens GN=RASSF7 PE=1 SV=1	1	4	4	4	0	0	0	0	0	0	0	0	0	0	0	0	0	0	0	2	2	3	3	3	1	4	3	3	1	4	4	4	4	1	0	2	3	3	0	0	0	0	0	0
sp|Q02878|RL6_HUMAN	sp|Q02878|RL6_HUMAN	13	13	13	>sp|Q02878|RL6_HUMAN 60S ribosomal protein L6 OS=Homo sapiens GN=RPL6 PE=1 SV=3	1	13	13	13	9	10	1	4	3	6	3	2	4	1	4	1	2	1	1	1	1	0	0	0	0	0	2	1	2	0	0	0	0	6	4	0	3	1	1	0	0	0	0	0
sp|Q04637|IF4G1_HUMAN	sp|Q04637|IF4G1_HUMAN	8	8	8	>sp|Q04637|IF4G1_HUMAN Eukaryotic translation initiation factor 4 gamma 1 OS=Homo sapiens GN=EIF4G1 PE=1 SV=4	1	8	8	8	0	1	0	2	0	0	0	0	0	0	1	0	0	0	1	1	2	1	1	4	3	3	5	5	2	4	3	4	4	1	1	0	3	1	1	0	0	0	0	0
sp|Q04760|LGUL_HUMAN	sp|Q04760|LGUL_HUMAN	5	5	5	>sp|Q04760|LGUL_HUMAN Lactoylglutathione lyase OS=Homo sapiens GN=GLO1 PE=1 SV=4	1	5	5	5	3	2	3	2	2	4	1	2	3	4	1	0	3	3	3	3	2	3	2	1	1	3	5	3	0	0	1	2	2	3	3	1	1	2	1	1	2	1	1	1
sp|Q04837|SSBP_HUMAN	sp|Q04837|SSBP_HUMAN	3	3	3	>sp|Q04837|SSBP_HUMAN Single-stranded DNA-binding protein, mitochondrial OS=Homo sapiens GN=SSBP1 PE=1 SV=1	1	3	3	3	1	2	0	1	1	1	0	1	1	2	1	0	2	1	1	1	2	2	1	1	1	1	1	1	0	1	1	1	0	2	0	1	1	2	0	0	0	0	1	2
sp|Q04917|1433F_HUMAN	sp|Q04917|1433F_HUMAN	20	15	15	>sp|Q04917|1433F_HUMAN 14-3-3 protein eta OS=Homo sapiens GN=YWHAH PE=1 SV=4	1	20	15	15	5	7	4	8	7	6	6	7	6	8	3	4	10	6	8	8	9	10	10	9	12	14	15	15	6	11	13	13	16	16	17	15	15	16	17	15	16	11	14	14
sp|Q06203|PUR1_HUMAN	sp|Q06203|PUR1_HUMAN	4	4	4	>sp|Q06203|PUR1_HUMAN Amidophosphoribosyltransferase OS=Homo sapiens GN=PPAT PE=1 SV=1	1	4	4	4	0	0	0	0	0	0	0	0	0	0	0	0	0	0	0	0	0	0	0	0	0	0	0	0	0	0	0	0	0	0	0	0	0	0	0	0	0	2	2	4
sp|Q06323|PSME1_HUMAN	sp|Q06323|PSME1_HUMAN	6	6	6	>sp|Q06323|PSME1_HUMAN Proteasome activator complex subunit 1 OS=Homo sapiens GN=PSME1 PE=1 SV=1	1	6	6	6	3	1	0	2	1	3	0	0	1	0	0	0	0	1	2	1	1	1	0	0	0	2	2	0	4	4	6	4	1	3	0	1	2	0	0	0	1	0	4	2
sp|Q06830|PRDX1_HUMAN	sp|Q06830|PRDX1_HUMAN	12	12	9	>sp|Q06830|PRDX1_HUMAN Peroxiredoxin-1 OS=Homo sapiens GN=PRDX1 PE=1 SV=1	1	12	12	9	10	10	10	10	9	10	9	11	10	9	10	8	9	8	10	11	11	10	11	8	8	11	10	11	10	10	9	10	11	9	11	8	9	9	10	8	10	7	9	7
sp|Q07020|RL18_HUMAN	sp|Q07020|RL18_HUMAN	4	4	4	>sp|Q07020|RL18_HUMAN 60S ribosomal protein L18 OS=Homo sapiens GN=RPL18 PE=1 SV=2	1	4	4	4	4	4	2	3	2	3	4	2	3	1	2	1	1	3	0	0	2	1	1	1	1	1	1	1	3	0	0	2	2	3	3	2	2	1	0	0	1	0	0	0
sp|Q07021|C1QBP_HUMAN	sp|Q07021|C1QBP_HUMAN	7	7	7	>sp|Q07021|C1QBP_HUMAN Complement component 1 Q subcomponent-binding protein, mitochondrial OS=Homo sapiens GN=C1QBP PE=1 SV=1	1	7	7	7	4	4	4	4	4	4	4	4	5	3	5	5	4	5	4	5	5	5	4	5	5	6	5	4	4	5	5	5	6	5	5	4	5	4	3	3	5	2	4	4
sp|Q07065|CKAP4_HUMAN	sp|Q07065|CKAP4_HUMAN	15	14	14	>sp|Q07065|CKAP4_HUMAN Cytoskeleton-associated protein 4 OS=Homo sapiens GN=CKAP4 PE=1 SV=2	1	15	14	14	4	6	0	1	3	2	4	1	5	3	1	0	6	7	8	9	9	8	9	10	5	7	9	8	4	4	4	2	3	1	0	1	1	0	1	0	0	0	0	0
sp|Q07157|ZO1_HUMAN	sp|Q07157|ZO1_HUMAN	2	2	2	>sp|Q07157|ZO1_HUMAN Tight junction protein ZO-1 OS=Homo sapiens GN=TJP1 PE=1 SV=3	1	2	2	2	0	0	0	0	0	0	0	0	0	0	0	0	0	0	0	0	0	0	0	0	1	1	1	0	0	0	0	0	0	0	0	0	0	0	0	0	0	0	0	0
sp|Q8IUG1|KRA13_HUMAN;sp|Q07627|KRA11_HUMAN;sp|P0C5Y4|KRA14_HUMAN;sp|Q9BYS1|KRA15_HUMAN	sp|Q8IUG1|KRA13_HUMAN;sp|Q07627|KRA11_HUMAN;sp|P0C5Y4|KRA14_HUMAN;sp|Q9BYS1|KRA15_HUMAN	2;2;1;1	2;2;1;1	2;2;1;1	>sp|Q8IUG1|KRA13_HUMAN Keratin-associated protein 1-3 OS=Homo sapiens GN=KRTAP1-3 PE=2 SV=1;>sp|Q07627|KRA11_HUMAN Keratin-associated protein 1-1 OS=Homo sapiens GN=KRTAP1-1 PE=2 SV=1;>sp|P0C5Y4|KRA14_HUMAN Keratin-associated protein 1-4 OS=Homo sapiens GN	4	2	2	2	0	0	0	0	0	0	0	0	0	0	0	0	0	0	0	0	0	0	0	0	0	0	0	0	2	1	0	0	0	0	0	0	0	0	0	0	0	0	0	0
sp|Q07955|SRSF1_HUMAN	sp|Q07955|SRSF1_HUMAN	4	4	4	>sp|Q07955|SRSF1_HUMAN Serine/arginine-rich splicing factor 1 OS=Homo sapiens GN=SRSF1 PE=1 SV=2	1	4	4	4	1	3	1	1	1	4	3	2	3	4	3	2	2	1	2	2	2	2	3	3	1	3	3	2	1	2	3	3	3	3	1	1	0	1	0	0	0	1	1	0
sp|Q13247|SRSF6_HUMAN;sp|Q08170|SRSF4_HUMAN;sp|Q13243|SRSF5_HUMAN	sp|Q13247|SRSF6_HUMAN;sp|Q08170|SRSF4_HUMAN;sp|Q13243|SRSF5_HUMAN	2;2;1	2;2;1	2;2;1	>sp|Q13247|SRSF6_HUMAN Serine/arginine-rich splicing factor 6 OS=Homo sapiens GN=SRSF6 PE=1 SV=2;>sp|Q08170|SRSF4_HUMAN Serine/arginine-rich splicing factor 4 OS=Homo sapiens GN=SRSF4 PE=1 SV=2;>sp|Q13243|SRSF5_HUMAN Serine/arginine-rich splicing factor 5	3	2	2	2	1	2	0	1	0	1	1	1	1	1	2	0	1	1	1	1	1	0	1	1	0	0	0	1	0	2	1	2	1	2	2	1	1	0	0	0	1	0	1	1
sp|Q08188|TGM3_HUMAN	sp|Q08188|TGM3_HUMAN	25	25	25	>sp|Q08188|TGM3_HUMAN Protein-glutamine gamma-glutamyltransferase E OS=Homo sapiens GN=TGM3 PE=1 SV=4	1	25	25	25	24	18	17	23	19	11	21	19	18	11	23	13	19	11	17	17	13	10	19	9	12	12	11	13	13	10	9	4	7	10	9	5	14	4	8	11	12	16	16	5
sp|Q08209|PP2BA_HUMAN;sp|P48454|PP2BC_HUMAN;sp|P16298|PP2BB_HUMAN	sp|Q08209|PP2BA_HUMAN;sp|P48454|PP2BC_HUMAN;sp|P16298|PP2BB_HUMAN	2;1;1	2;1;1	2;1;1	>sp|Q08209|PP2BA_HUMAN Serine/threonine-protein phosphatase 2B catalytic subunit alpha isoform OS=Homo sapiens GN=PPP3CA PE=1 SV=1;>sp|P48454|PP2BC_HUMAN Serine/threonine-protein phosphatase 2B catalytic subunit gamma isoform OS=Homo sapiens GN=PPP3CC PE=1	3	2	2	2	0	1	0	1	0	0	1	1	0	0	1	0	0	1	0	0	0	0	0	1	1	1	1	0	1	1	1	0	1	1	0	1	1	0	0	1	0	1	1	0
sp|Q08211|DHX9_HUMAN	sp|Q08211|DHX9_HUMAN	10	10	10	>sp|Q08211|DHX9_HUMAN ATP-dependent RNA helicase A OS=Homo sapiens GN=DHX9 PE=1 SV=4	1	10	10	10	6	5	0	3	3	3	4	3	4	3	2	3	4	5	3	3	5	5	4	4	1	6	4	5	1	3	2	4	5	6	7	3	2	5	4	1	3	1	1	0
sp|Q08378|GOGA3_HUMAN	sp|Q08378|GOGA3_HUMAN	2	1	1	>sp|Q08378|GOGA3_HUMAN Golgin subfamily A member 3 OS=Homo sapiens GN=GOLGA3 PE=1 SV=2	1	2	1	1	1	1	1	1	1	1	1	1	1	1	1	1	1	1	1	1	1	2	1	2	2	2	2	2	1	1	1	1	1	1	1	1	1	2	1	2	1	1	1	1
sp|Q08380|LG3BP_HUMAN	sp|Q08380|LG3BP_HUMAN	2	2	2	>sp|Q08380|LG3BP_HUMAN Galectin-3-binding protein OS=Homo sapiens GN=LGALS3BP PE=1 SV=1	1	2	2	2	1	1	0	1	2	0	2	0	2	2	1	2	2	2	2	2	1	0	1	1	1	1	1	0	1	1	0	1	1	1	1	0	1	1	0	0	1	0	1	1
sp|Q08554|DSC1_HUMAN	sp|Q08554|DSC1_HUMAN	21	21	21	>sp|Q08554|DSC1_HUMAN Desmocollin-1 OS=Homo sapiens GN=DSC1 PE=1 SV=2	1	21	21	21	13	14	9	16	11	10	15	10	13	9	14	11	13	12	13	12	9	11	12	9	9	12	10	10	13	9	8	9	7	11	9	6	10	6	6	10	10	8	9	6
sp|Q08945|SSRP1_HUMAN	sp|Q08945|SSRP1_HUMAN	2	2	2	>sp|Q08945|SSRP1_HUMAN FACT complex subunit SSRP1 OS=Homo sapiens GN=SSRP1 PE=1 SV=1	1	2	2	2	0	1	0	0	0	0	0	0	0	0	0	0	0	0	0	0	0	0	0	1	1	1	1	0	0	0	1	1	1	1	0	0	0	2	0	2	1	0	0	0
sp|Q08J23|NSUN2_HUMAN	sp|Q08J23|NSUN2_HUMAN	3	3	3	>sp|Q08J23|NSUN2_HUMAN tRNA (cytosine(34)-C(5))-methyltransferase OS=Homo sapiens GN=NSUN2 PE=1 SV=2	1	3	3	3	1	0	0	0	0	0	0	0	0	0	0	0	1	0	0	0	0	0	0	0	0	1	0	1	0	0	0	0	1	1	2	0	0	0	0	0	1	0	0	1
sp|Q09028|RBBP4_HUMAN;sp|Q16576|RBBP7_HUMAN	sp|Q09028|RBBP4_HUMAN;sp|Q16576|RBBP7_HUMAN	3;2	3;2	3;2	>sp|Q09028|RBBP4_HUMAN Histone-binding protein RBBP4 OS=Homo sapiens GN=RBBP4 PE=1 SV=3;>sp|Q16576|RBBP7_HUMAN Histone-binding protein RBBP7 OS=Homo sapiens GN=RBBP7 PE=1 SV=1	2	3	3	3	1	1	1	1	0	1	1	1	1	3	1	0	1	0	1	1	2	2	2	2	3	2	2	2	1	1	3	1	2	2	1	1	1	2	1	1	1	0	1	1
sp|Q09666|AHNK_HUMAN	sp|Q09666|AHNK_HUMAN	45	45	45	>sp|Q09666|AHNK_HUMAN Neuroblast differentiation-associated protein AHNAK OS=Homo sapiens GN=AHNAK PE=1 SV=2	1	45	45	45	20	4	2	9	5	5	9	4	5	3	4	2	6	4	5	6	6	3	5	1	3	5	2	2	16	3	1	1	1	3	2	1	12	2	2	4	3	19	2	1
sp|Q10567|AP1B1_HUMAN;sp|P63010|AP2B1_HUMAN	sp|Q10567|AP1B1_HUMAN	3;1	3;1	3;1	>sp|Q10567|AP1B1_HUMAN AP-1 complex subunit beta-1 OS=Homo sapiens GN=AP1B1 PE=1 SV=2	2	3	3	3	0	0	0	0	0	0	0	0	0	0	0	0	0	0	0	0	0	0	0	0	0	0	0	0	0	0	0	1	2	1	1	0	2	2	1	0	0	0	0	1
sp|Q12874|SF3A3_HUMAN	sp|Q12874|SF3A3_HUMAN	3	3	3	>sp|Q12874|SF3A3_HUMAN Splicing factor 3A subunit 3 OS=Homo sapiens GN=SF3A3 PE=1 SV=1	1	3	3	3	2	1	0	0	0	0	1	1	0	2	0	0	1	1	1	2	1	1	0	0	1	1	3	2	1	1	2	0	1	1	1	0	1	0	0	0	0	0	0	0
sp|Q12904|AIMP1_HUMAN	sp|Q12904|AIMP1_HUMAN	3	3	3	>sp|Q12904|AIMP1_HUMAN Aminoacyl tRNA synthase complex-interacting multifunctional protein 1 OS=Homo sapiens GN=AIMP1 PE=1 SV=2	1	3	3	3	1	0	0	1	0	1	0	0	1	0	0	1	2	2	3	1	2	1	2	1	0	0	0	0	0	0	0	0	0	0	0	0	0	0	0	0	0	0	0	0
sp|Q12905|ILF2_HUMAN	sp|Q12905|ILF2_HUMAN	6	6	6	>sp|Q12905|ILF2_HUMAN Interleukin enhancer-binding factor 2 OS=Homo sapiens GN=ILF2 PE=1 SV=2	1	6	6	6	4	3	3	3	3	2	4	3	5	4	4	3	4	5	5	5	5	5	4	5	5	4	5	4	2	5	5	4	5	4	4	5	4	4	4	2	3	3	3	3
sp|Q12906|ILF3_HUMAN	sp|Q12906|ILF3_HUMAN	8	8	8	>sp|Q12906|ILF3_HUMAN Interleukin enhancer-binding factor 3 OS=Homo sapiens GN=ILF3 PE=1 SV=3	1	8	8	8	4	3	1	2	1	3	3	2	5	5	3	1	5	5	4	6	4	7	6	5	5	8	5	6	2	5	3	4	4	5	7	2	3	3	4	2	2	0	1	5
sp|Q12931|TRAP1_HUMAN	sp|Q12931|TRAP1_HUMAN	9	9	9	>sp|Q12931|TRAP1_HUMAN Heat shock protein 75 kDa, mitochondrial OS=Homo sapiens GN=TRAP1 PE=1 SV=3	1	9	9	9	3	0	0	0	0	1	1	1	0	0	0	0	0	0	0	0	0	0	0	0	0	0	1	1	0	1	2	1	3	4	4	1	2	4	4	1	2	0	0	1
sp|Q13011|ECH1_HUMAN	sp|Q13011|ECH1_HUMAN	6	6	6	>sp|Q13011|ECH1_HUMAN Delta(3,5)-Delta(2,4)-dienoyl-CoA isomerase, mitochondrial OS=Homo sapiens GN=ECH1 PE=1 SV=2	1	6	6	6	0	0	0	0	0	0	0	0	0	1	0	0	0	1	2	1	2	2	2	2	1	3	4	5	2	4	3	3	3	2	1	0	3	2	0	0	1	0	0	0
sp|Q13098|CSN1_HUMAN	sp|Q13098|CSN1_HUMAN	3	3	3	>sp|Q13098|CSN1_HUMAN COP9 signalosome complex subunit 1 OS=Homo sapiens GN=GPS1 PE=1 SV=4	1	3	3	3	0	0	0	0	0	0	0	0	0	0	0	0	0	0	0	0	0	0	0	0	0	0	0	0	0	0	0	0	0	1	0	1	3	1	0	0	0	0	0	0
sp|Q13136|LIPA1_HUMAN;sp|O75334|LIPA2_HUMAN	sp|Q13136|LIPA1_HUMAN;sp|O75334|LIPA2_HUMAN	2;1	2;1	2;1	>sp|Q13136|LIPA1_HUMAN Liprin-alpha-1 OS=Homo sapiens GN=PPFIA1 PE=1 SV=1;>sp|O75334|LIPA2_HUMAN Liprin-alpha-2 OS=Homo sapiens GN=PPFIA2 PE=1 SV=2	2	2	2	2	0	0	0	0	0	0	0	0	0	0	0	0	0	0	0	0	0	0	1	1	1	1	1	0	0	0	0	0	1	0	0	0	0	0	0	0	0	0	0	0
sp|Q13148|TADBP_HUMAN	sp|Q13148|TADBP_HUMAN	3	3	3	>sp|Q13148|TADBP_HUMAN TAR DNA-binding protein 43 OS=Homo sapiens GN=TARDBP PE=1 SV=1	1	3	3	3	1	1	0	1	0	0	0	0	0	0	0	0	0	0	0	0	0	0	1	0	0	0	0	0	1	0	0	0	1	1	0	0	0	0	0	0	0	0	0	0
sp|Q13151|ROA0_HUMAN	sp|Q13151|ROA0_HUMAN	6	6	6	>sp|Q13151|ROA0_HUMAN Heterogeneous nuclear ribonucleoprotein A0 OS=Homo sapiens GN=HNRNPA0 PE=1 SV=1	1	6	6	6	2	3	1	2	1	2	3	4	2	3	4	2	1	3	3	2	4	2	4	5	5	3	4	4	3	2	4	4	5	4	4	3	3	3	2	2	1	1	1	2
sp|Q13162|PRDX4_HUMAN	sp|Q13162|PRDX4_HUMAN	11	9	9	>sp|Q13162|PRDX4_HUMAN Peroxiredoxin-4 OS=Homo sapiens GN=PRDX4 PE=1 SV=1	1	11	9	9	6	5	4	4	4	4	3	4	4	4	2	4	4	7	7	6	7	4	6	7	6	5	6	8	5	6	7	8	8	7	5	6	6	7	8	6	11	7	4	2
sp|Q13185|CBX3_HUMAN;sp|P83916|CBX1_HUMAN	sp|Q13185|CBX3_HUMAN	3;1	3;1	3;1	>sp|Q13185|CBX3_HUMAN Chromobox protein homolog 3 OS=Homo sapiens GN=CBX3 PE=1 SV=4	2	3	3	3	2	1	0	1	0	2	1	1	3	1	2	1	3	1	1	2	2	2	3	2	1	2	2	2	1	1	2	2	2	1	2	1	1	2	1	0	2	0	0	0
sp|Q13200|PSMD2_HUMAN	sp|Q13200|PSMD2_HUMAN	13	13	13	>sp|Q13200|PSMD2_HUMAN 26S proteasome non-ATPase regulatory subunit 2 OS=Homo sapiens GN=PSMD2 PE=1 SV=3	1	13	13	13	2	1	0	1	0	3	0	1	1	0	0	0	4	2	3	7	8	10	11	12	11	7	8	1	2	0	0	1	1	1	0	0	1	0	0	0	0	0	0	0
sp|Q13228|SBP1_HUMAN	sp|Q13228|SBP1_HUMAN	2	2	2	>sp|Q13228|SBP1_HUMAN Selenium-binding protein 1 OS=Homo sapiens GN=SELENBP1 PE=1 SV=2	1	2	2	2	0	1	0	0	0	0	0	0	0	0	0	0	0	0	0	0	0	0	0	0	0	0	0	0	2	0	0	0	0	0	0	0	0	0	0	0	0	0	0	0
sp|Q13257|MD2L1_HUMAN	sp|Q13257|MD2L1_HUMAN	8	8	8	>sp|Q13257|MD2L1_HUMAN Mitotic spindle assembly checkpoint protein MAD2A OS=Homo sapiens GN=MAD2L1 PE=1 SV=1	1	8	8	8	2	1	0	2	0	1	0	0	2	0	1	0	0	0	0	0	0	2	0	1	1	1	2	0	0	1	0	0	0	1	0	0	0	0	0	1	0	0	0	1
sp|Q13263|TIF1B_HUMAN	sp|Q13263|TIF1B_HUMAN	12	12	12	>sp|Q13263|TIF1B_HUMAN Transcription intermediary factor 1-beta OS=Homo sapiens GN=TRIM28 PE=1 SV=5	1	12	12	12	5	4	1	5	3	4	4	4	2	6	3	3	4	4	4	2	3	3	6	3	5	5	5	8	3	4	7	7	9	7	7	5	7	10	9	7	8	3	5	6
sp|Q13347|EIF3I_HUMAN	sp|Q13347|EIF3I_HUMAN	5	5	5	>sp|Q13347|EIF3I_HUMAN Eukaryotic translation initiation factor 3 subunit I OS=Homo sapiens GN=EIF3I PE=1 SV=1	1	5	5	5	0	0	0	0	1	0	0	1	0	0	0	2	2	2	4	5	4	3	3	2	3	5	4	1	0	0	1	1	0	0	0	0	0	0	0	0	1	0	2	2
sp|Q13404|UB2V1_HUMAN;sp|Q15819|UB2V2_HUMAN	sp|Q13404|UB2V1_HUMAN	3;1	3;1	3;1	>sp|Q13404|UB2V1_HUMAN Ubiquitin-conjugating enzyme E2 variant 1 OS=Homo sapiens GN=UBE2V1 PE=1 SV=2	2	3	3	3	1	2	1	2	1	1	1	1	1	1	1	0	1	1	1	2	1	1	1	0	1	0	1	0	1	1	0	1	1	2	1	0	1	0	0	0	0	0	0	1
sp|Q13409|DC1I2_HUMAN	sp|Q13409|DC1I2_HUMAN	5	5	5	>sp|Q13409|DC1I2_HUMAN Cytoplasmic dynein 1 intermediate chain 2 OS=Homo sapiens GN=DYNC1I2 PE=1 SV=3	1	5	5	5	0	0	0	0	0	0	0	0	0	0	0	0	5	4	4	1	0	0	1	0	0	0	0	0	0	0	0	0	0	0	0	0	0	0	0	0	0	0	0	0
sp|Q13510|ASAH1_HUMAN	sp|Q13510|ASAH1_HUMAN	4	4	4	>sp|Q13510|ASAH1_HUMAN Acid ceramidase OS=Homo sapiens GN=ASAH1 PE=1 SV=5	1	4	4	4	2	1	1	2	1	0	2	0	2	0	1	1	4	0	0	1	0	0	0	0	1	0	0	0	2	0	0	0	1	2	0	0	0	1	0	2	1	0	1	1
sp|Q13547|HDAC1_HUMAN;sp|Q92769|HDAC2_HUMAN	sp|Q13547|HDAC1_HUMAN;sp|Q92769|HDAC2_HUMAN	2;2	1;1	1;1	>sp|Q13547|HDAC1_HUMAN Histone deacetylase 1 OS=Homo sapiens GN=HDAC1 PE=1 SV=1;>sp|Q92769|HDAC2_HUMAN Histone deacetylase 2 OS=Homo sapiens GN=HDAC2 PE=1 SV=2	2	2	1	1	1	1	0	1	1	1	0	1	0	0	0	0	1	1	1	1	1	1	1	1	1	2	2	1	0	1	1	1	2	2	2	0	0	0	0	0	1	0	0	1
sp|Q13561|DCTN2_HUMAN	sp|Q13561|DCTN2_HUMAN	11	11	11	>sp|Q13561|DCTN2_HUMAN Dynactin subunit 2 OS=Homo sapiens GN=DCTN2 PE=1 SV=4	1	11	11	11	2	0	0	1	0	0	0	0	0	0	0	0	0	0	1	3	6	9	11	3	1	1	2	0	1	0	0	0	0	2	1	0	1	1	1	1	1	0	0	1
sp|Q13564|ULA1_HUMAN	sp|Q13564|ULA1_HUMAN	4	4	4	>sp|Q13564|ULA1_HUMAN NEDD8-activating enzyme E1 regulatory subunit OS=Homo sapiens GN=NAE1 PE=1 SV=1	1	4	4	4	0	0	0	0	0	0	0	0	0	0	0	0	0	0	0	0	0	0	0	0	0	0	0	0	0	0	0	0	0	0	0	0	0	0	0	0	0	0	0	0
sp|Q13576|IQGA2_HUMAN	sp|Q13576|IQGA2_HUMAN	2	2	2	>sp|Q13576|IQGA2_HUMAN Ras GTPase-activating-like protein IQGAP2 OS=Homo sapiens GN=IQGAP2 PE=1 SV=4	1	2	2	2	1	1	0	0	0	0	0	0	0	0	0	0	1	0	0	0	0	0	0	0	0	0	0	0	2	0	0	0	0	0	0	0	0	0	0	0	1	1	0	0
sp|Q13618|CUL3_HUMAN	sp|Q13618|CUL3_HUMAN	3	3	3	>sp|Q13618|CUL3_HUMAN Cullin-3 OS=Homo sapiens GN=CUL3 PE=1 SV=2	1	3	3	3	0	0	0	0	0	0	0	0	0	0	0	0	0	0	0	0	0	0	0	0	0	0	0	0	0	0	0	0	0	1	0	0	0	0	0	0	0	0	0	0
sp|Q13625|ASPP2_HUMAN;sp|Q96KQ4|ASPP1_HUMAN	sp|Q13625|ASPP2_HUMAN	36;1	36;1	36;1	>sp|Q13625|ASPP2_HUMAN Apoptosis-stimulating of p53 protein 2 OS=Homo sapiens GN=TP53BP2 PE=1 SV=2	2	36	36	36	14	13	0	4	3	4	9	6	10	6	4	7	26	15	24	23	26	26	23	21	20	32	30	35	22	30	34	31	32	12	13	15	17	20	19	22	17	6	9	9
sp|Q13630|FCL_HUMAN	sp|Q13630|FCL_HUMAN	3	3	3	>sp|Q13630|FCL_HUMAN GDP-L-fucose synthase OS=Homo sapiens GN=TSTA3 PE=1 SV=1	1	3	3	3	0	0	0	0	0	0	0	0	0	0	0	0	0	0	0	0	0	0	0	0	0	0	0	0	0	0	0	0	0	0	0	0	1	0	0	0	0	0	1	1
sp|Q13813|SPTN1_HUMAN	sp|Q13813|SPTN1_HUMAN	14	14	14	>sp|Q13813|SPTN1_HUMAN Spectrin alpha chain, non-erythrocytic 1 OS=Homo sapiens GN=SPTAN1 PE=1 SV=3	1	14	14	14	4	2	2	3	1	2	1	2	3	1	1	2	4	6	8	11	13	5	3	3	2	2	2	0	5	2	1	0	0	0	2	1	0	0	0	0	0	1	1	0
sp|Q13835|PKP1_HUMAN	sp|Q13835|PKP1_HUMAN	18	18	18	>sp|Q13835|PKP1_HUMAN Plakophilin-1 OS=Homo sapiens GN=PKP1 PE=1 SV=2	1	18	18	18	15	9	7	12	7	6	14	8	10	6	10	6	6	5	9	4	3	3	5	2	4	5	3	5	14	7	3	0	0	5	4	2	7	1	1	6	7	8	6	4
sp|Q13838|DX39B_HUMAN	sp|Q13838|DX39B_HUMAN	9	9	2	>sp|Q13838|DX39B_HUMAN Spliceosome RNA helicase DDX39B OS=Homo sapiens GN=DDX39B PE=1 SV=1	1	9	9	2	5	4	3	5	4	5	6	4	5	6	5	3	4	5	4	4	4	5	6	3	2	6	3	3	2	2	2	4	6	9	4	3	5	5	3	3	2	1	1	6
sp|Q13867|BLMH_HUMAN	sp|Q13867|BLMH_HUMAN	14	14	14	>sp|Q13867|BLMH_HUMAN Bleomycin hydrolase OS=Homo sapiens GN=BLMH PE=1 SV=1	1	14	14	14	8	3	3	3	5	2	3	5	6	3	5	3	6	2	6	5	4	2	7	4	4	4	2	4	3	4	3	2	4	4	4	2	4	2	2	5	4	3	6	2
sp|Q13885|TBB2A_HUMAN;sp|Q9BVA1|TBB2B_HUMAN	sp|Q13885|TBB2A_HUMAN;sp|Q9BVA1|TBB2B_HUMAN	15;14	2;1	2;1	>sp|Q13885|TBB2A_HUMAN Tubulin beta-2A chain OS=Homo sapiens GN=TUBB2A PE=1 SV=1;>sp|Q9BVA1|TBB2B_HUMAN Tubulin beta-2B chain OS=Homo sapiens GN=TUBB2B PE=1 SV=1	2	15	2	2	9	11	7	11	8	13	9	8	10	5	6	3	8	5	6	8	10	6	7	4	6	8	9	7	11	6	8	8	9	9	8	6	6	11	10	11	6	7	7	8
sp|Q13907|IDI1_HUMAN	sp|Q13907|IDI1_HUMAN	2	2	2	>sp|Q13907|IDI1_HUMAN Isopentenyl-diphosphate Delta-isomerase 1 OS=Homo sapiens GN=IDI1 PE=1 SV=2	1	2	2	2	0	0	0	0	0	0	0	0	0	0	0	0	0	0	0	0	0	0	0	0	0	0	0	0	0	0	0	0	0	0	0	0	0	0	0	0	0	0	0	0
sp|Q14103|HNRPD_HUMAN	sp|Q14103|HNRPD_HUMAN	4	4	4	>sp|Q14103|HNRPD_HUMAN Heterogeneous nuclear ribonucleoprotein D0 OS=Homo sapiens GN=HNRNPD PE=1 SV=1	1	4	4	4	1	0	0	1	1	2	1	2	1	1	1	2	2	2	2	2	2	2	2	2	2	2	3	2	1	2	2	3	2	2	2	2	3	2	2	2	3	1	2	2
sp|Q14134|TRI29_HUMAN	sp|Q14134|TRI29_HUMAN	7	7	7	>sp|Q14134|TRI29_HUMAN Tripartite motif-containing protein 29 OS=Homo sapiens GN=TRIM29 PE=1 SV=2	1	7	7	7	0	1	0	0	0	1	0	1	2	0	0	1	0	0	0	0	0	0	0	0	0	0	0	0	4	1	1	1	1	1	1	1	4	1	0	0	1	1	0	1
sp|Q14152|EIF3A_HUMAN	sp|Q14152|EIF3A_HUMAN	25	25	25	>sp|Q14152|EIF3A_HUMAN Eukaryotic translation initiation factor 3 subunit A OS=Homo sapiens GN=EIF3A PE=1 SV=1	1	25	25	25	10	6	1	4	3	4	3	1	1	4	1	1	10	16	22	23	19	12	17	15	20	24	20	5	4	1	1	0	2	1	0	1	1	1	0	0	1	0	0	1
sp|Q14166|TTL12_HUMAN	sp|Q14166|TTL12_HUMAN	4	4	4	>sp|Q14166|TTL12_HUMAN Tubulin--tyrosine ligase-like protein 12 OS=Homo sapiens GN=TTLL12 PE=1 SV=2	1	4	4	4	0	0	0	0	0	0	0	0	0	0	0	0	0	0	0	0	0	0	0	0	0	0	0	0	0	0	0	0	0	2	0	0	0	0	0	0	0	0	0	0
sp|Q14203|DCTN1_HUMAN	sp|Q14203|DCTN1_HUMAN	14	14	14	>sp|Q14203|DCTN1_HUMAN Dynactin subunit 1 OS=Homo sapiens GN=DCTN1 PE=1 SV=3	1	14	14	14	1	0	1	0	0	2	0	0	0	0	0	0	1	0	0	3	4	11	14	0	0	0	1	1	0	0	2	3	0	1	0	0	0	0	0	0	0	0	0	0
sp|Q14204|DYHC1_HUMAN	sp|Q14204|DYHC1_HUMAN	57	57	57	>sp|Q14204|DYHC1_HUMAN Cytoplasmic dynein 1 heavy chain 1 OS=Homo sapiens GN=DYNC1H1 PE=1 SV=5	1	57	57	57	11	5	1	3	1	5	2	2	2	2	0	2	46	47	41	14	5	10	26	13	7	13	1	1	0	2	1	2	2	1	0	1	0	1	1	0	1	0	0	2
sp|Q14240|IF4A2_HUMAN	sp|Q14240|IF4A2_HUMAN	11	2	2	>sp|Q14240|IF4A2_HUMAN Eukaryotic initiation factor 4A-II OS=Homo sapiens GN=EIF4A2 PE=1 SV=2	1	11	2	2	7	5	4	5	5	7	3	8	6	5	5	3	6	5	3	3	6	3	7	5	3	5	7	5	4	3	3	2	5	6	4	4	4	5	5	4	2	3	2	4
sp|Q14247|SRC8_HUMAN	sp|Q14247|SRC8_HUMAN	4	4	4	>sp|Q14247|SRC8_HUMAN Src substrate cortactin OS=Homo sapiens GN=CTTN PE=1 SV=2	1	4	4	4	1	0	0	0	2	1	1	2	1	1	0	0	0	0	0	0	0	0	0	0	0	0	0	0	0	0	0	0	2	0	0	0	0	0	0	0	0	0	0	0
sp|Q14257|RCN2_HUMAN	sp|Q14257|RCN2_HUMAN	3	3	3	>sp|Q14257|RCN2_HUMAN Reticulocalbin-2 OS=Homo sapiens GN=RCN2 PE=1 SV=1	1	3	3	3	0	0	0	0	0	0	0	0	0	0	0	0	0	0	0	0	0	0	0	0	0	0	0	0	0	0	0	0	0	0	0	0	0	0	0	0	0	0	0	0
sp|Q14566|MCM6_HUMAN	sp|Q14566|MCM6_HUMAN	8	8	8	>sp|Q14566|MCM6_HUMAN DNA replication licensing factor MCM6 OS=Homo sapiens GN=MCM6 PE=1 SV=1	1	8	8	8	0	0	0	0	0	1	0	0	0	0	0	0	0	1	1	0	0	0	0	0	0	0	0	0	1	0	1	0	4	1	1	5	6	6	5	3	4	0	1	3
sp|Q14574|DSC3_HUMAN	sp|Q14574|DSC3_HUMAN	5	5	5	>sp|Q14574|DSC3_HUMAN Desmocollin-3 OS=Homo sapiens GN=DSC3 PE=1 SV=3	1	5	5	5	4	1	4	5	5	0	4	3	4	1	5	4	4	5	3	4	0	2	5	1	2	2	1	3	4	3	1	0	0	2	1	0	0	0	1	2	3	1	3	0
sp|Q14677|EPN4_HUMAN	sp|Q14677|EPN4_HUMAN	2	2	2	>sp|Q14677|EPN4_HUMAN Clathrin interactor 1 OS=Homo sapiens GN=CLINT1 PE=1 SV=1	1	2	2	2	1	1	0	0	1	0	1	0	1	0	0	0	1	1	1	0	1	1	1	0	0	1	0	0	1	0	0	0	0	0	0	0	0	0	0	0	1	0	0	0
sp|Q14683|SMC1A_HUMAN	sp|Q14683|SMC1A_HUMAN	2	2	2	>sp|Q14683|SMC1A_HUMAN Structural maintenance of chromosomes protein 1A OS=Homo sapiens GN=SMC1A PE=1 SV=2	1	2	2	2	0	0	0	0	0	1	0	0	0	0	0	0	0	0	0	0	0	1	0	0	0	0	0	0	1	0	0	0	0	0	0	0	0	0	0	0	0	0	0	0
sp|Q14697|GANAB_HUMAN	sp|Q14697|GANAB_HUMAN	15	15	15	>sp|Q14697|GANAB_HUMAN Neutral alpha-glucosidase AB OS=Homo sapiens GN=GANAB PE=1 SV=3	1	15	15	15	4	4	1	1	4	8	2	6	2	2	3	2	4	4	2	3	6	1	4	3	3	4	3	4	1	3	3	3	5	10	9	5	4	7	4	7	6	3	8	9
sp|Q14739|LBR_HUMAN	sp|Q14739|LBR_HUMAN	3	3	3	>sp|Q14739|LBR_HUMAN Lamin-B receptor OS=Homo sapiens GN=LBR PE=1 SV=2	1	3	3	3	1	0	0	1	0	0	2	0	0	0	0	0	1	1	1	1	2	1	1	2	2	2	2	1	1	2	1	1	2	1	1	0	1	0	1	0	0	0	0	0
sp|Q14847|LASP1_HUMAN	sp|Q14847|LASP1_HUMAN	2	2	2	>sp|Q14847|LASP1_HUMAN LIM and SH3 domain protein 1 OS=Homo sapiens GN=LASP1 PE=1 SV=2	1	2	2	2	2	1	1	0	0	2	0	0	0	1	0	0	0	0	0	0	0	0	1	0	0	0	0	1	0	0	0	1	1	0	0	0	0	0	1	0	0	0	0	0
sp|Q14974|IMB1_HUMAN	sp|Q14974|IMB1_HUMAN	12	12	12	>sp|Q14974|IMB1_HUMAN Importin subunit beta-1 OS=Homo sapiens GN=KPNB1 PE=1 SV=2	1	12	12	12	4	4	2	3	2	3	2	2	2	1	1	1	3	2	2	1	3	2	4	2	3	5	2	2	4	2	2	1	4	5	2	1	2	4	4	2	3	2	6	4
sp|Q14978|NOLC1_HUMAN	sp|Q14978|NOLC1_HUMAN	2	2	2	>sp|Q14978|NOLC1_HUMAN Nucleolar and coiled-body phosphoprotein 1 OS=Homo sapiens GN=NOLC1 PE=1 SV=2	1	2	2	2	1	1	0	0	0	0	1	1	1	0	1	1	1	0	0	1	1	1	1	1	1	1	1	1	1	0	0	0	0	0	1	0	0	1	2	0	0	1	1	0
sp|Q15008|PSMD6_HUMAN	sp|Q15008|PSMD6_HUMAN	11	11	11	>sp|Q15008|PSMD6_HUMAN 26S proteasome non-ATPase regulatory subunit 6 OS=Homo sapiens GN=PSMD6 PE=1 SV=1	1	11	11	11	1	1	0	0	0	0	0	0	0	0	0	0	0	0	2	1	4	6	9	7	8	7	6	0	0	0	0	0	1	1	1	0	1	0	0	0	0	0	0	0
sp|Q15029|U5S1_HUMAN	sp|Q15029|U5S1_HUMAN	2	1	1	>sp|Q15029|U5S1_HUMAN 116 kDa U5 small nuclear ribonucleoprotein component OS=Homo sapiens GN=EFTUD2 PE=1 SV=1	1	2	1	1	2	1	0	1	1	1	2	0	1	2	0	0	1	0	2	2	1	2	1	2	2	2	2	1	0	2	0	0	0	2	0	0	1	1	0	0	0	0	1	0
sp|Q15046|SYK_HUMAN	sp|Q15046|SYK_HUMAN	3	3	3	>sp|Q15046|SYK_HUMAN Lysine--tRNA ligase OS=Homo sapiens GN=KARS PE=1 SV=3	1	3	3	3	0	0	0	1	0	0	0	0	0	0	0	0	2	2	3	3	3	2	3	0	2	3	2	2	1	0	2	0	1	0	0	1	2	1	0	0	0	0	0	0
sp|Q15067|ACOX1_HUMAN	sp|Q15067|ACOX1_HUMAN	2	2	2	>sp|Q15067|ACOX1_HUMAN Peroxisomal acyl-coenzyme A oxidase 1 OS=Homo sapiens GN=ACOX1 PE=1 SV=3	1	2	2	2	0	0	1	0	0	0	0	0	0	0	0	0	0	0	0	0	1	0	0	0	0	0	0	0	0	0	0	0	0	0	0	0	0	0	0	0	0	0	0	0
sp|Q15075|EEA1_HUMAN	sp|Q15075|EEA1_HUMAN	2	2	2	>sp|Q15075|EEA1_HUMAN Early endosome antigen 1 OS=Homo sapiens GN=EEA1 PE=1 SV=2	1	2	2	2	0	0	0	0	0	0	0	0	0	0	0	0	0	0	0	0	0	0	0	1	2	1	0	0	0	0	0	0	0	0	0	0	0	0	0	0	0	0	0	0
sp|Q15084|PDIA6_HUMAN	sp|Q15084|PDIA6_HUMAN	10	10	10	>sp|Q15084|PDIA6_HUMAN Protein disulfide-isomerase A6 OS=Homo sapiens GN=PDIA6 PE=1 SV=1	1	10	10	10	3	2	2	3	3	4	2	4	2	2	2	2	3	3	1	3	4	3	1	1	1	4	2	2	1	0	2	1	3	4	4	2	3	4	1	1	5	1	1	3
sp|Q15102|PA1B3_HUMAN	sp|Q15102|PA1B3_HUMAN	4	4	4	>sp|Q15102|PA1B3_HUMAN Platelet-activating factor acetylhydrolase IB subunit gamma OS=Homo sapiens GN=PAFAH1B3 PE=1 SV=1	1	4	4	4	0	1	0	1	1	2	0	0	0	1	0	0	1	1	1	0	0	0	0	1	1	1	1	0	2	1	0	1	1	1	2	1	1	1	0	1	0	0	1	1
sp|Q15125|EBP_HUMAN	sp|Q15125|EBP_HUMAN	2	2	2	>sp|Q15125|EBP_HUMAN 3-beta-hydroxysteroid-Delta(8),Delta(7)-isomerase OS=Homo sapiens GN=EBP PE=1 SV=3	1	2	2	2	0	0	0	0	0	0	0	0	0	0	0	0	0	0	0	0	0	0	0	0	0	0	0	0	0	1	0	0	0	0	1	0	0	2	1	1	0	0	0	2
sp|Q15149|PLEC_HUMAN	sp|Q15149|PLEC_HUMAN	28	24	23	>sp|Q15149|PLEC_HUMAN Plectin OS=Homo sapiens GN=PLEC PE=1 SV=3	1	28	24	23	4	3	0	3	0	0	2	1	1	1	1	0	2	0	1	0	0	0	0	3	3	2	2	1	4	0	2	2	1	3	0	1	7	0	2	1	1	3	0	0
sp|Q15181|IPYR_HUMAN	sp|Q15181|IPYR_HUMAN	9	9	9	>sp|Q15181|IPYR_HUMAN Inorganic pyrophosphatase OS=Homo sapiens GN=PPA1 PE=1 SV=2	1	9	9	9	4	4	3	5	3	4	5	4	6	5	4	4	5	2	3	3	5	4	3	4	3	3	5	5	3	3	3	3	2	7	4	2	3	4	2	1	2	1	1	1
sp|Q15185|TEBP_HUMAN	sp|Q15185|TEBP_HUMAN	3	3	3	>sp|Q15185|TEBP_HUMAN Prostaglandin E synthase 3 OS=Homo sapiens GN=PTGES3 PE=1 SV=1	1	3	3	3	0	1	2	1	1	1	1	2	2	2	2	1	1	1	2	2	1	1	2	1	1	1	1	1	0	1	1	1	1	1	1	1	0	1	0	0	1	0	1	0
sp|Q15233|NONO_HUMAN	sp|Q15233|NONO_HUMAN	7	6	6	>sp|Q15233|NONO_HUMAN Non-POU domain-containing octamer-binding protein OS=Homo sapiens GN=NONO PE=1 SV=4	1	7	6	6	3	2	2	2	1	4	1	4	3	5	3	1	1	1	3	2	5	2	5	1	3	5	4	6	1	3	5	6	6	3	4	3	3	7	6	5	2	0	3	2
sp|Q15257|PTPA_HUMAN	sp|Q15257|PTPA_HUMAN	2	2	2	>sp|Q15257|PTPA_HUMAN Serine/threonine-protein phosphatase 2A activator OS=Homo sapiens GN=PPP2R4 PE=1 SV=3	1	2	2	2	0	0	0	0	0	2	0	0	0	0	0	0	0	0	0	0	0	0	0	0	0	0	0	0	0	0	0	0	1	2	0	0	1	0	1	0	0	0	0	0
sp|Q15293|RCN1_HUMAN	sp|Q15293|RCN1_HUMAN	6	6	6	>sp|Q15293|RCN1_HUMAN Reticulocalbin-1 OS=Homo sapiens GN=RCN1 PE=1 SV=1	1	6	6	6	0	0	0	0	1	1	0	2	2	2	1	2	1	2	0	0	2	1	1	1	2	3	2	1	2	0	2	0	1	3	3	0	4	0	1	0	1	0	1	2
sp|Q15365|PCBP1_HUMAN	sp|Q15365|PCBP1_HUMAN	5	4	4	>sp|Q15365|PCBP1_HUMAN Poly(rC)-binding protein 1 OS=Homo sapiens GN=PCBP1 PE=1 SV=2	1	5	4	4	2	1	1	1	1	4	1	1	2	1	1	1	1	1	1	1	2	1	1	1	1	1	0	0	3	1	1	1	3	3	3	1	2	1	1	1	2	1	1	1
sp|Q15366|PCBP2_HUMAN;sp|P57721|PCBP3_HUMAN	sp|Q15366|PCBP2_HUMAN	5;2	5;2	4;1	>sp|Q15366|PCBP2_HUMAN Poly(rC)-binding protein 2 OS=Homo sapiens GN=PCBP2 PE=1 SV=1	2	5	5	4	3	2	0	1	1	3	1	0	3	0	0	0	0	1	0	0	1	1	1	1	1	0	1	1	1	1	1	1	2	3	2	0	1	1	1	1	2	0	1	0
sp|Q15393|SF3B3_HUMAN	sp|Q15393|SF3B3_HUMAN	3	3	3	>sp|Q15393|SF3B3_HUMAN Splicing factor 3B subunit 3 OS=Homo sapiens GN=SF3B3 PE=1 SV=4	1	3	3	3	1	1	1	1	1	1	1	1	1	0	1	0	1	1	1	2	2	2	1	1	1	1	1	1	0	0	0	0	0	2	1	0	2	0	0	0	0	0	0	0
sp|Q15435|PP1R7_HUMAN	sp|Q15435|PP1R7_HUMAN	2	2	2	>sp|Q15435|PP1R7_HUMAN Protein phosphatase 1 regulatory subunit 7 OS=Homo sapiens GN=PPP1R7 PE=1 SV=1	1	2	2	2	0	0	0	0	0	0	0	0	0	0	0	0	0	0	0	0	0	0	0	0	0	0	0	0	0	0	0	0	0	0	0	0	0	0	0	0	0	0	0	0
sp|Q15459|SF3A1_HUMAN	sp|Q15459|SF3A1_HUMAN	3	3	3	>sp|Q15459|SF3A1_HUMAN Splicing factor 3A subunit 1 OS=Homo sapiens GN=SF3A1 PE=1 SV=1	1	3	3	3	0	2	0	1	0	2	0	1	1	1	1	1	0	2	3	3	3	3	2	3	1	3	3	3	3	3	2	1	2	0	2	0	1	0	0	0	0	0	0	0
sp|Q15517|CDSN_HUMAN	sp|Q15517|CDSN_HUMAN	4	4	4	>sp|Q15517|CDSN_HUMAN Corneodesmosin OS=Homo sapiens GN=CDSN PE=1 SV=3	1	4	4	4	4	2	2	3	3	2	3	2	3	2	4	3	3	3	3	1	1	1	2	1	1	1	2	2	3	2	1	1	2	2	3	2	1	0	0	1	2	2	1	1
sp|Q15561|TEAD4_HUMAN	sp|Q15561|TEAD4_HUMAN	10	4	3	>sp|Q15561|TEAD4_HUMAN Transcriptional enhancer factor TEF-3 OS=Homo sapiens GN=TEAD4 PE=1 SV=3	1	10	4	3	3	4	2	4	4	4	4	2	5	6	1	2	5	4	6	5	7	7	9	6	7	8	7	5	5	7	10	9	9	8	6	5	6	8	7	7	6	4	6	6
sp|Q15562|TEAD2_HUMAN	sp|Q15562|TEAD2_HUMAN	7	1	1	>sp|Q15562|TEAD2_HUMAN Transcriptional enhancer factor TEF-4 OS=Homo sapiens GN=TEAD2 PE=1 SV=2	1	7	1	1	2	4	2	3	3	3	3	2	3	3	1	1	3	2	3	3	5	4	6	3	4	6	5	4	4	5	6	6	6	5	3	3	5	5	5	6	4	2	5	5
sp|Q15599|NHRF2_HUMAN	sp|Q15599|NHRF2_HUMAN	17	17	17	>sp|Q15599|NHRF2_HUMAN Na(+)/H(+) exchange regulatory cofactor NHE-RF2 OS=Homo sapiens GN=SLC9A3R2 PE=1 SV=2	1	17	17	17	5	5	0	4	7	3	7	6	9	7	0	5	12	11	11	11	13	12	13	12	11	13	13	13	11	14	15	14	14	15	14	13	12	13	9	11	10	9	12	12
sp|Q15631|TSN_HUMAN	sp|Q15631|TSN_HUMAN	2	2	2	>sp|Q15631|TSN_HUMAN Translin OS=Homo sapiens GN=TSN PE=1 SV=1	1	2	2	2	1	0	0	0	0	0	0	0	1	0	0	0	1	1	1	0	0	0	0	0	0	0	0	0	0	0	0	0	0	1	0	0	0	0	0	0	0	0	0	0
sp|Q15637|SF01_HUMAN	sp|Q15637|SF01_HUMAN	3	3	3	>sp|Q15637|SF01_HUMAN Splicing factor 1 OS=Homo sapiens GN=SF1 PE=1 SV=4	1	3	3	3	0	0	0	0	0	2	0	2	1	2	2	0	0	0	1	1	2	1	1	1	2	1	3	1	1	2	3	3	1	1	2	2	1	2	1	2	2	0	1	1
sp|Q15645|PCH2_HUMAN	sp|Q15645|PCH2_HUMAN	3	3	3	>sp|Q15645|PCH2_HUMAN Pachytene checkpoint protein 2 homolog OS=Homo sapiens GN=TRIP13 PE=1 SV=2	1	3	3	3	0	0	0	0	0	0	0	0	0	0	0	0	0	0	0	0	0	0	0	0	0	0	0	0	0	0	0	0	0	0	0	0	0	0	0	0	0	0	0	0
sp|Q15678|PTN14_HUMAN;sp|Q16825|PTN21_HUMAN	sp|Q15678|PTN14_HUMAN	47;1	47;1	47;1	>sp|Q15678|PTN14_HUMAN Tyrosine-protein phosphatase non-receptor type 14 OS=Homo sapiens GN=PTPN14 PE=1 SV=2	2	47	47	47	33	31	6	13	17	10	15	14	25	23	12	15	35	29	35	32	37	37	35	29	28	39	35	36	23	35	37	35	39	36	32	29	31	40	39	41	36	26	35	31
sp|Q15691|MARE1_HUMAN	sp|Q15691|MARE1_HUMAN	5	5	5	>sp|Q15691|MARE1_HUMAN Microtubule-associated protein RP/EB family member 1 OS=Homo sapiens GN=MAPRE1 PE=1 SV=3	1	5	5	5	1	0	1	2	2	3	2	2	3	2	1	2	1	1	2	1	3	2	2	3	2	2	4	3	0	2	2	2	4	5	2	5	2	1	1	0	0	0	1	0
sp|Q15717|ELAV1_HUMAN;sp|Q12926|ELAV2_HUMAN;sp|P26378|ELAV4_HUMAN	sp|Q15717|ELAV1_HUMAN;sp|Q12926|ELAV2_HUMAN;sp|P26378|ELAV4_HUMAN	2;1;1	2;1;1	2;1;1	>sp|Q15717|ELAV1_HUMAN ELAV-like protein 1 OS=Homo sapiens GN=ELAVL1 PE=1 SV=2;>sp|Q12926|ELAV2_HUMAN ELAV-like protein 2 OS=Homo sapiens GN=ELAVL2 PE=1 SV=2;>sp|P26378|ELAV4_HUMAN ELAV-like protein 4 OS=Homo sapiens GN=ELAVL4 PE=1 SV=2	3	2	2	2	0	0	0	0	0	0	0	0	1	0	0	0	1	1	0	1	1	0	0	1	0	1	1	1	0	1	1	1	0	1	2	1	1	0	0	0	1	0	1	1
sp|Q15758|AAAT_HUMAN	sp|Q15758|AAAT_HUMAN	3	3	3	>sp|Q15758|AAAT_HUMAN Neutral amino acid transporter B(0) OS=Homo sapiens GN=SLC1A5 PE=1 SV=2	1	3	3	3	0	0	0	0	0	0	0	0	1	0	0	0	0	0	0	0	1	0	0	0	1	0	1	0	1	1	2	0	2	2	1	1	2	2	3	3	2	0	2	3
sp|Q15828|CYTM_HUMAN	sp|Q15828|CYTM_HUMAN	2	2	2	>sp|Q15828|CYTM_HUMAN Cystatin-M OS=Homo sapiens GN=CST6 PE=1 SV=1	1	2	2	2	1	0	0	1	0	1	2	0	1	0	0	2	1	1	2	0	0	1	1	1	1	0	1	0	1	0	0	0	1	1	0	0	0	0	0	0	0	0	0	0
sp|Q16181|SEPT7_HUMAN	sp|Q16181|SEPT7_HUMAN	2	2	2	>sp|Q16181|SEPT7_HUMAN Septin-7 OS=Homo sapiens GN=SEPT7 PE=1 SV=2	1	2	2	2	1	0	0	0	0	1	0	0	0	0	0	0	0	0	0	0	0	0	1	0	0	0	0	0	0	1	0	0	1	0	0	0	0	0	0	0	0	0	0	0
sp|Q16531|DDB1_HUMAN	sp|Q16531|DDB1_HUMAN	15	15	15	>sp|Q16531|DDB1_HUMAN DNA damage-binding protein 1 OS=Homo sapiens GN=DDB1 PE=1 SV=1	1	15	15	15	3	3	1	2	1	1	1	0	3	0	3	1	2	3	2	3	3	3	3	2	5	8	4	5	3	4	4	6	5	7	4	2	5	5	6	4	7	1	4	4
sp|Q16543|CDC37_HUMAN	sp|Q16543|CDC37_HUMAN	5	5	5	>sp|Q16543|CDC37_HUMAN Hsp90 co-chaperone Cdc37 OS=Homo sapiens GN=CDC37 PE=1 SV=1	1	5	5	5	1	0	0	1	0	0	0	0	0	0	0	0	0	0	0	0	0	0	0	0	0	0	0	0	0	0	0	0	0	0	0	0	0	0	0	1	0	0	0	0
sp|Q16555|DPYL2_HUMAN	sp|Q16555|DPYL2_HUMAN	3	3	3	>sp|Q16555|DPYL2_HUMAN Dihydropyrimidinase-related protein 2 OS=Homo sapiens GN=DPYSL2 PE=1 SV=1	1	3	3	3	1	0	0	0	0	1	0	0	0	0	0	0	0	0	0	0	0	0	0	0	0	0	0	0	1	2	3	3	3	0	0	0	1	0	0	0	2	1	2	0
sp|Q16610|ECM1_HUMAN	sp|Q16610|ECM1_HUMAN	5	5	5	>sp|Q16610|ECM1_HUMAN Extracellular matrix protein 1 OS=Homo sapiens GN=ECM1 PE=1 SV=2	1	5	5	5	3	3	2	3	2	2	3	2	2	2	3	2	3	3	3	1	1	1	2	2	2	2	2	2	2	2	1	0	0	2	0	0	1	0	0	0	2	2	3	0
sp|Q16629|SRSF7_HUMAN	sp|Q16629|SRSF7_HUMAN	4	3	3	>sp|Q16629|SRSF7_HUMAN Serine/arginine-rich splicing factor 7 OS=Homo sapiens GN=SRSF7 PE=1 SV=1	1	4	3	3	2	3	3	3	2	3	2	2	4	3	2	1	1	3	3	2	1	2	1	2	3	1	3	2	1	2	1	2	4	3	3	1	2	2	1	1	3	0	2	2
sp|Q16658|FSCN1_HUMAN	sp|Q16658|FSCN1_HUMAN	4	4	4	>sp|Q16658|FSCN1_HUMAN Fascin OS=Homo sapiens GN=FSCN1 PE=1 SV=3	1	4	4	4	0	2	1	2	1	2	3	0	1	1	1	0	0	1	1	0	1	0	0	1	0	1	1	1	1	0	0	1	1	0	1	0	0	0	0	0	0	0	0	0
sp|Q16775|GLO2_HUMAN	sp|Q16775|GLO2_HUMAN	4	4	4	>sp|Q16775|GLO2_HUMAN Hydroxyacylglutathione hydrolase, mitochondrial OS=Homo sapiens GN=HAGH PE=1 SV=2	1	4	4	4	0	0	0	0	0	0	0	0	0	0	0	0	0	0	0	0	1	1	1	1	1	1	1	2	0	1	3	2	3	1	2	1	1	2	1	1	0	0	0	1
sp|Q16850|CP51A_HUMAN	sp|Q16850|CP51A_HUMAN	3	3	3	>sp|Q16850|CP51A_HUMAN Lanosterol 14-alpha demethylase OS=Homo sapiens GN=CYP51A1 PE=1 SV=3	1	3	3	3	3	1	0	1	0	3	0	0	0	0	0	0	0	0	0	0	0	0	0	0	0	0	0	0	0	0	0	0	0	0	0	0	0	1	0	0	1	0	0	0
sp|Q16891|MIC60_HUMAN	sp|Q16891|MIC60_HUMAN	3	3	3	>sp|Q16891|MIC60_HUMAN MICOS complex subunit MIC60 OS=Homo sapiens GN=IMMT PE=1 SV=1	1	3	3	3	0	1	0	0	0	0	0	0	0	0	0	0	0	0	0	2	3	1	3	2	1	3	3	3	0	0	0	0	0	0	0	0	0	0	0	0	0	0	0	0
sp|Q32P28|P3H1_HUMAN	sp|Q32P28|P3H1_HUMAN	5	5	5	>sp|Q32P28|P3H1_HUMAN Prolyl 3-hydroxylase 1 OS=Homo sapiens GN=P3H1 PE=1 SV=2	1	5	5	5	0	1	1	0	0	0	0	0	0	0	0	0	0	0	0	0	0	0	0	0	0	0	0	0	0	0	0	0	0	0	0	0	0	0	0	0	0	0	0	0
sp|Q3MHD2|LSM12_HUMAN	sp|Q3MHD2|LSM12_HUMAN	2	2	2	>sp|Q3MHD2|LSM12_HUMAN Protein LSM12 homolog OS=Homo sapiens GN=LSM12 PE=1 SV=2	1	2	2	2	0	0	0	0	0	0	0	0	0	0	0	0	0	0	0	1	1	1	2	2	2	2	2	1	2	1	2	2	2	1	1	1	2	1	1	0	2	1	1	1
sp|Q3ZCQ8|TIM50_HUMAN	sp|Q3ZCQ8|TIM50_HUMAN	4	4	4	>sp|Q3ZCQ8|TIM50_HUMAN Mitochondrial import inner membrane translocase subunit TIM50 OS=Homo sapiens GN=TIMM50 PE=1 SV=2	1	4	4	4	0	1	0	0	0	0	0	0	1	0	0	0	1	1	1	1	2	1	1	1	1	1	1	0	0	1	1	0	3	1	0	0	1	2	1	0	1	0	1	1
sp|Q3ZCW2|LEGL_HUMAN	sp|Q3ZCW2|LEGL_HUMAN	2	2	2	>sp|Q3ZCW2|LEGL_HUMAN Galectin-related protein OS=Homo sapiens GN=LGALSL PE=1 SV=2	1	2	2	2	0	0	0	0	0	0	0	0	0	0	0	0	0	0	0	0	0	0	0	0	0	0	0	0	0	0	0	0	0	0	0	0	1	0	0	0	1	1	0	0
sp|Q4VCS5|AMOT_HUMAN;sp|O43663|PRC1_HUMAN	sp|Q4VCS5|AMOT_HUMAN	51;1	51;1	46;1	>sp|Q4VCS5|AMOT_HUMAN Angiomotin OS=Homo sapiens GN=AMOT PE=1 SV=1	2	51	51	46	25	21	5	12	13	9	20	12	24	21	13	17	39	31	45	46	48	46	46	34	34	47	46	44	26	27	30	27	28	14	11	9	10	12	10	6	10	5	12	14
sp|Q58FF6|H90B4_HUMAN	sp|Q58FF6|H90B4_HUMAN	6	1	1	>sp|Q58FF6|H90B4_HUMAN Putative heat shock protein HSP 90-beta 4 OS=Homo sapiens GN=HSP90AB4P PE=5 SV=1	1	6	1	1	6	4	6	4	5	6	5	5	6	5	5	5	5	5	5	5	5	5	5	5	5	5	5	5	3	3	3	5	6	6	6	6	5	4	2	2	4	5	6	6
sp|Q58FF8|H90B2_HUMAN	sp|Q58FF8|H90B2_HUMAN	11	1	1	>sp|Q58FF8|H90B2_HUMAN Putative heat shock protein HSP 90-beta 2 OS=Homo sapiens GN=HSP90AB2P PE=1 SV=2	1	11	1	1	5	4	5	4	4	7	2	6	6	6	5	4	5	5	4	5	6	5	5	5	4	5	5	4	3	2	3	5	6	8	6	5	7	6	4	1	3	4	7	8
sp|Q5QJ74|TBCEL_HUMAN	sp|Q5QJ74|TBCEL_HUMAN	2	2	2	>sp|Q5QJ74|TBCEL_HUMAN Tubulin-specific chaperone cofactor E-like protein OS=Homo sapiens GN=TBCEL PE=1 SV=2	1	2	2	2	2	2	2	1	2	2	2	2	2	0	2	2	1	2	2	2	1	1	1	1	2	2	1	2	2	2	1	1	1	1	0	0	1	0	1	1	1	1	0	0
sp|Q93079|H2B1H_HUMAN;sp|Q5QNW6|H2B2F_HUMAN;sp|Q99880|H2B1L_HUMAN;sp|Q99879|H2B1M_HUMAN;sp|Q99877|H2B1N_HUMAN;sp|P62807|H2B1C_HUMAN;sp|P58876|H2B1D_HUMAN;sp|P57053|H2BFS_HUMAN;sp|O60814|H2B1K_HUMAN;sp|Q96A08|H2B1A_HUMAN	sp|Q93079|H2B1H_HUMAN;sp|Q5QNW6|H2B2F_HUMAN;sp|Q99880|H2B1L_HUMAN;sp|Q99879|H2B1M_HUMAN;sp|Q99877|H2B1N_HUMAN;sp|P62807|H2B1C_HUMAN;sp|P58876|H2B1D_HUMAN;sp|P57053|H2BFS_HUMAN;sp|O60814|H2B1K_HUMAN	7;7;6;6;6;6;6;6;6;3	7;7;6;6;6;6;6;6;6;3	2;2;2;2;2;2;2;2;2;0	>sp|Q93079|H2B1H_HUMAN Histone H2B type 1-H OS=Homo sapiens GN=HIST1H2BH PE=1 SV=3;>sp|Q5QNW6|H2B2F_HUMAN Histone H2B type 2-F OS=Homo sapiens GN=HIST2H2BF PE=1 SV=3;>sp|Q99880|H2B1L_HUMAN Histone H2B type 1-L OS=Homo sapiens GN=HIST1H2BL PE=1 SV=3;>sp|Q99	10	7	7	2	6	6	6	6	6	6	6	6	6	6	6	6	6	6	6	6	6	6	6	5	6	6	6	6	5	6	6	6	7	6	6	4	6	7	6	6	5	6	6	6
sp|Q5T2N8|ATD3C_HUMAN;sp|Q5T9A4|ATD3B_HUMAN	sp|Q5T2N8|ATD3C_HUMAN;sp|Q5T9A4|ATD3B_HUMAN	2;2	2;2	1;1	>sp|Q5T2N8|ATD3C_HUMAN ATPase family AAA domain-containing protein 3C OS=Homo sapiens GN=ATAD3C PE=2 SV=2;>sp|Q5T9A4|ATD3B_HUMAN ATPase family AAA domain-containing protein 3B OS=Homo sapiens GN=ATAD3B PE=1 SV=1	2	2	2	1	1	1	0	0	0	1	1	0	0	0	0	0	1	0	1	2	2	2	1	1	0	0	0	1	0	1	1	0	1	0	1	1	1	1	1	0	1	0	1	1
sp|Q5T4S7|UBR4_HUMAN	sp|Q5T4S7|UBR4_HUMAN	5	5	5	>sp|Q5T4S7|UBR4_HUMAN E3 ubiquitin-protein ligase UBR4 OS=Homo sapiens GN=UBR4 PE=1 SV=1	1	5	5	5	0	0	0	0	0	0	0	0	0	0	0	0	0	0	5	3	0	1	1	0	0	1	0	0	0	0	0	0	0	0	0	0	0	0	0	0	0	0	0	1
sp|Q5T749|KPRP_HUMAN	sp|Q5T749|KPRP_HUMAN	19	19	19	>sp|Q5T749|KPRP_HUMAN Keratinocyte proline-rich protein OS=Homo sapiens GN=KPRP PE=1 SV=1	1	19	19	19	14	14	4	17	15	9	16	5	12	8	10	5	11	11	13	8	4	6	7	5	11	11	10	8	7	8	7	6	3	9	8	3	7	3	6	8	6	5	7	6
sp|Q5T750|XP32_HUMAN	sp|Q5T750|XP32_HUMAN	2	2	2	>sp|Q5T750|XP32_HUMAN Skin-specific protein 32 OS=Homo sapiens GN=XP32 PE=1 SV=1	1	2	2	2	2	2	1	1	1	1	2	1	1	1	1	1	1	1	1	1	1	1	1	1	1	1	1	1	1	1	2	1	1	1	1	1	1	1	1	1	1	2	1	0
sp|Q5TC12|ATPF1_HUMAN	sp|Q5TC12|ATPF1_HUMAN	2	2	2	>sp|Q5TC12|ATPF1_HUMAN ATP synthase mitochondrial F1 complex assembly factor 1 OS=Homo sapiens GN=ATPAF1 PE=1 SV=1	1	2	2	2	1	0	1	0	0	0	0	0	0	0	0	0	0	0	0	0	0	0	0	0	0	0	0	0	0	0	0	0	0	0	0	0	0	0	0	0	0	0	0	0
sp|Q6P2E9|EDC4_HUMAN	sp|Q6P2E9|EDC4_HUMAN	2	2	2	>sp|Q6P2E9|EDC4_HUMAN Enhancer of mRNA-decapping protein 4 OS=Homo sapiens GN=EDC4 PE=1 SV=1	1	2	2	2	0	0	0	0	0	0	0	0	0	0	0	0	0	1	1	2	1	1	0	0	0	0	0	0	0	0	0	0	0	0	0	0	0	0	0	0	0	0	0	0
sp|Q6UWP8|SBSN_HUMAN	sp|Q6UWP8|SBSN_HUMAN	22	22	22	>sp|Q6UWP8|SBSN_HUMAN Suprabasin OS=Homo sapiens GN=SBSN PE=1 SV=2	1	22	22	22	14	15	11	14	12	7	13	11	15	11	13	15	17	13	16	14	13	16	16	15	12	12	11	14	19	12	12	11	14	16	15	7	15	12	9	14	16	13	12	7
sp|Q6ZN66|GBP6_HUMAN	sp|Q6ZN66|GBP6_HUMAN	2	2	2	>sp|Q6ZN66|GBP6_HUMAN Guanylate-binding protein 6 OS=Homo sapiens GN=GBP6 PE=2 SV=1	1	2	2	2	0	0	0	0	0	0	0	0	0	0	0	0	0	0	0	0	0	0	0	0	0	0	0	0	0	0	0	0	0	0	0	0	0	0	0	0	0	0	0	0
sp|Q6ZNC8|MBOA1_HUMAN	sp|Q6ZNC8|MBOA1_HUMAN	2	2	2	>sp|Q6ZNC8|MBOA1_HUMAN Lysophospholipid acyltransferase 1 OS=Homo sapiens GN=MBOAT1 PE=1 SV=1	1	2	2	2	1	0	1	0	0	1	0	0	0	1	0	0	1	0	0	0	0	0	0	0	0	0	0	0	0	1	1	0	2	0	1	0	1	0	0	1	1	1	1	1
sp|Q6ZNF0|PAPL_HUMAN	sp|Q6ZNF0|PAPL_HUMAN	2	2	2	>sp|Q6ZNF0|PAPL_HUMAN Iron/zinc purple acid phosphatase-like protein OS=Homo sapiens GN=PAPL PE=2 SV=2	1	2	2	2	0	0	0	0	0	0	0	0	0	0	0	0	0	0	0	0	0	0	0	0	0	0	0	0	0	0	0	0	0	0	0	0	0	0	1	2	1	0	0	1
sp|Q6ZVX7|FBX50_HUMAN	sp|Q6ZVX7|FBX50_HUMAN	9	9	9	>sp|Q6ZVX7|FBX50_HUMAN F-box only protein 50 OS=Homo sapiens GN=NCCRP1 PE=1 SV=1	1	9	9	9	8	4	5	5	4	3	5	4	4	5	7	5	4	4	4	4	3	2	5	1	4	2	1	0	3	4	0	1	1	3	3	1	5	1	1	2	1	6	4	0
sp|Q71U36|TBA1A_HUMAN;sp|Q13748|TBA3C_HUMAN;sp|Q6PEY2|TBA3E_HUMAN	sp|Q71U36|TBA1A_HUMAN;sp|Q13748|TBA3C_HUMAN;sp|Q6PEY2|TBA3E_HUMAN	20;16;13	20;16;13	1;1;1	>sp|Q71U36|TBA1A_HUMAN Tubulin alpha-1A chain OS=Homo sapiens GN=TUBA1A PE=1 SV=1;>sp|Q13748|TBA3C_HUMAN Tubulin alpha-3C/D chain OS=Homo sapiens GN=TUBA3C PE=1 SV=3;>sp|Q6PEY2|TBA3E_HUMAN Tubulin alpha-3E chain OS=Homo sapiens GN=TUBA3E PE=1 SV=2	3	20	20	1	16	14	10	13	13	14	13	10	11	12	10	10	13	11	12	14	14	13	12	10	11	13	14	16	14	13	12	12	12	15	11	10	14	13	11	11	15	10	12	15
sp|Q7KZF4|SND1_HUMAN;REV__sp|Q92994|TF3B_HUMAN	sp|Q7KZF4|SND1_HUMAN	5;1	5;1	5;1	>sp|Q7KZF4|SND1_HUMAN Staphylococcal nuclease domain-containing protein 1 OS=Homo sapiens GN=SND1 PE=1 SV=1	2	5	5	5	3	1	0	1	0	3	0	1	1	1	0	0	2	1	2	2	1	2	2	2	1	1	1	1	3	1	3	1	2	2	1	1	3	0	0	1	2	0	1	0
sp|Q7L2H7|EIF3M_HUMAN	sp|Q7L2H7|EIF3M_HUMAN	5	5	5	>sp|Q7L2H7|EIF3M_HUMAN Eukaryotic translation initiation factor 3 subunit M OS=Homo sapiens GN=EIF3M PE=1 SV=1	1	5	5	5	0	0	0	0	0	0	0	0	0	0	0	0	2	1	3	4	3	1	1	1	1	5	2	0	0	0	0	0	1	0	0	0	0	0	0	0	0	0	0	0
sp|Q7L576|CYFP1_HUMAN;sp|Q96F07|CYFP2_HUMAN	sp|Q7L576|CYFP1_HUMAN;sp|Q96F07|CYFP2_HUMAN	3;2	3;2	3;2	>sp|Q7L576|CYFP1_HUMAN Cytoplasmic FMR1-interacting protein 1 OS=Homo sapiens GN=CYFIP1 PE=1 SV=1;>sp|Q96F07|CYFP2_HUMAN Cytoplasmic FMR1-interacting protein 2 OS=Homo sapiens GN=CYFIP2 PE=1 SV=2	2	3	3	3	0	0	0	0	0	0	0	0	0	0	0	0	1	0	0	1	2	1	1	2	2	3	2	2	1	1	1	2	1	0	0	0	0	0	0	0	0	0	0	0
sp|Q7L5L3|GDPD3_HUMAN	sp|Q7L5L3|GDPD3_HUMAN	2	2	2	>sp|Q7L5L3|GDPD3_HUMAN Glycerophosphodiester phosphodiesterase domain-containing protein 3 OS=Homo sapiens GN=GDPD3 PE=2 SV=3	1	2	2	2	2	0	0	1	0	0	0	0	0	0	0	0	0	0	0	0	0	0	0	0	0	0	0	0	0	0	0	0	0	0	0	0	1	0	0	0	0	0	0	0
sp|Q7L5N1|CSN6_HUMAN	sp|Q7L5N1|CSN6_HUMAN	3	3	3	>sp|Q7L5N1|CSN6_HUMAN COP9 signalosome complex subunit 6 OS=Homo sapiens GN=COPS6 PE=1 SV=1	1	3	3	3	0	0	0	0	0	0	0	0	0	0	0	0	0	0	0	0	0	0	0	0	0	0	0	0	0	0	0	1	1	0	0	1	2	3	0	0	0	0	0	0
sp|Q9H8S9|MOB1A_HUMAN;sp|Q7L9L4|MOB1B_HUMAN	sp|Q9H8S9|MOB1A_HUMAN;sp|Q7L9L4|MOB1B_HUMAN	5;5	5;5	5;5	>sp|Q9H8S9|MOB1A_HUMAN MOB kinase activator 1A OS=Homo sapiens GN=MOB1A PE=1 SV=4;>sp|Q7L9L4|MOB1B_HUMAN MOB kinase activator 1B OS=Homo sapiens GN=MOB1B PE=1 SV=3	2	5	5	5	1	1	0	1	1	0	1	0	1	1	0	0	1	1	1	1	4	2	3	3	3	4	4	4	2	4	4	4	4	4	4	4	4	5	5	5	4	2	4	4
sp|Q7LG56|RIR2B_HUMAN	sp|Q7LG56|RIR2B_HUMAN	2	2	2	>sp|Q7LG56|RIR2B_HUMAN Ribonucleoside-diphosphate reductase subunit M2 B OS=Homo sapiens GN=RRM2B PE=1 SV=1	1	2	2	2	0	0	0	0	0	0	0	0	0	0	0	0	0	0	0	0	0	0	0	0	0	0	0	0	0	0	0	0	0	1	0	0	0	0	0	0	0	0	0	0
sp|Q7RTP6|MICA3_HUMAN	sp|Q7RTP6|MICA3_HUMAN	2	1	1	>sp|Q7RTP6|MICA3_HUMAN Protein-methionine sulfoxide oxidase MICAL3 OS=Homo sapiens GN=MICAL3 PE=1 SV=2	1	2	1	1	0	1	0	1	1	1	1	1	1	1	1	1	1	1	1	1	0	1	1	1	1	1	1	0	1	1	1	0	1	1	1	1	0	0	0	1	0	0	0	0
sp|Q7Z2K6|ERMP1_HUMAN	sp|Q7Z2K6|ERMP1_HUMAN	5	5	5	>sp|Q7Z2K6|ERMP1_HUMAN Endoplasmic reticulum metallopeptidase 1 OS=Homo sapiens GN=ERMP1 PE=1 SV=2	1	5	5	5	4	3	1	4	2	3	0	0	0	0	0	0	0	0	0	0	0	0	0	0	0	0	0	0	0	0	2	0	0	0	0	0	0	0	0	0	0	0	1	0
sp|Q7Z3U7|MON2_HUMAN	sp|Q7Z3U7|MON2_HUMAN	2	2	2	>sp|Q7Z3U7|MON2_HUMAN Protein MON2 homolog OS=Homo sapiens GN=MON2 PE=1 SV=3	1	2	2	2	0	1	0	0	1	1	1	1	1	1	0	0	1	0	0	0	0	1	1	1	1	1	1	0	2	1	1	1	0	0	0	0	0	1	1	1	0	0	0	0
sp|Q7Z406|MYH14_HUMAN	sp|Q7Z406|MYH14_HUMAN	15	10	10	>sp|Q7Z406|MYH14_HUMAN Myosin-14 OS=Homo sapiens GN=MYH14 PE=1 SV=2	1	15	10	10	2	1	0	1	0	2	1	0	0	0	0	0	3	1	2	1	2	0	1	1	1	3	3	7	5	3	2	1	0	1	0	0	0	0	0	0	0	0	0	0
sp|Q7Z417|NUFP2_HUMAN	sp|Q7Z417|NUFP2_HUMAN	5	5	5	>sp|Q7Z417|NUFP2_HUMAN Nuclear fragile X mental retardation-interacting protein 2 OS=Homo sapiens GN=NUFIP2 PE=1 SV=1	1	5	5	5	1	1	0	0	0	0	0	0	0	0	0	0	1	0	0	1	1	3	1	3	2	4	5	5	3	3	3	3	3	0	0	0	1	0	0	0	0	0	0	0
sp|Q7Z4H3|HDDC2_HUMAN	sp|Q7Z4H3|HDDC2_HUMAN	2	2	2	>sp|Q7Z4H3|HDDC2_HUMAN HD domain-containing protein 2 OS=Homo sapiens GN=HDDC2 PE=1 SV=1	1	2	2	2	1	1	0	0	0	0	0	0	0	0	0	0	0	0	0	0	0	0	0	0	0	0	0	0	0	0	0	0	0	0	0	0	1	0	0	0	1	0	0	0
sp|Q7Z6Z7|HUWE1_HUMAN	sp|Q7Z6Z7|HUWE1_HUMAN	23	23	23	>sp|Q7Z6Z7|HUWE1_HUMAN E3 ubiquitin-protein ligase HUWE1 OS=Homo sapiens GN=HUWE1 PE=1 SV=3	1	23	23	23	0	2	0	0	0	1	0	1	0	0	0	0	0	0	0	1	2	0	3	6	6	16	20	21	6	0	0	1	0	0	0	0	0	1	0	1	0	0	0	0
sp|Q86SG5|S1A7A_HUMAN	sp|Q86SG5|S1A7A_HUMAN	5	1	1	>sp|Q86SG5|S1A7A_HUMAN Protein S100-A7A OS=Homo sapiens GN=S100A7A PE=1 SV=3	1	5	1	1	4	4	1	2	3	1	2	1	3	2	1	1	4	1	4	4	4	4	5	3	1	4	3	3	2	4	3	1	5	5	5	2	3	1	1	1	2	1	2	1
sp|Q86SJ6|DSG4_HUMAN	sp|Q86SJ6|DSG4_HUMAN	3	2	2	>sp|Q86SJ6|DSG4_HUMAN Desmoglein-4 OS=Homo sapiens GN=DSG4 PE=1 SV=1	1	3	2	2	0	0	0	0	0	0	0	0	0	0	0	0	1	1	0	0	0	0	0	0	0	0	0	0	2	0	0	0	0	0	0	0	0	0	0	0	0	0	0	0
sp|Q86U42|PABP2_HUMAN	sp|Q86U42|PABP2_HUMAN	2	2	2	>sp|Q86U42|PABP2_HUMAN Polyadenylate-binding protein 2 OS=Homo sapiens GN=PABPN1 PE=1 SV=3	1	2	2	2	1	0	0	0	2	0	1	1	0	1	1	1	2	2	2	1	2	1	2	2	2	0	2	2	0	2	0	2	1	2	2	1	1	1	1	0	1	0	0	2
sp|Q86UD0|SAPC2_HUMAN	sp|Q86UD0|SAPC2_HUMAN	3	3	3	>sp|Q86UD0|SAPC2_HUMAN Suppressor APC domain-containing protein 2 OS=Homo sapiens GN=SAPCD2 PE=2 SV=2	1	3	3	3	0	0	0	0	0	0	0	0	0	0	0	0	0	0	0	1	1	1	0	2	0	2	3	2	0	0	1	0	0	0	0	0	0	0	0	0	0	0	0	0
sp|Q86UP2|KTN1_HUMAN	sp|Q86UP2|KTN1_HUMAN	12	12	12	>sp|Q86UP2|KTN1_HUMAN Kinectin OS=Homo sapiens GN=KTN1 PE=1 SV=1	1	12	12	12	0	0	0	0	0	0	0	0	0	0	0	0	0	0	0	3	4	6	8	9	8	9	10	8	1	0	1	1	0	1	1	1	1	1	0	0	0	0	0	0
sp|Q86V81|THOC4_HUMAN	sp|Q86V81|THOC4_HUMAN	3	3	3	>sp|Q86V81|THOC4_HUMAN THO complex subunit 4 OS=Homo sapiens GN=ALYREF PE=1 SV=3	1	3	3	3	1	2	2	0	2	3	1	3	3	2	1	2	2	1	2	2	2	3	2	1	1	2	2	2	1	1	3	1	3	2	2	2	2	2	0	0	0	1	1	1
sp|Q86VP6|CAND1_HUMAN	sp|Q86VP6|CAND1_HUMAN	11	11	11	>sp|Q86VP6|CAND1_HUMAN Cullin-associated NEDD8-dissociated protein 1 OS=Homo sapiens GN=CAND1 PE=1 SV=2	1	11	11	11	6	2	0	2	2	2	1	1	1	1	0	0	2	0	1	1	2	2	1	1	1	1	1	1	3	5	7	8	6	7	4	3	6	5	3	4	10	8	9	7
sp|Q86XP0|PA24D_HUMAN	sp|Q86XP0|PA24D_HUMAN	4	4	4	>sp|Q86XP0|PA24D_HUMAN Cytosolic phospholipase A2 delta OS=Homo sapiens GN=PLA2G4D PE=2 SV=2	1	4	4	4	0	1	0	0	0	0	0	0	0	0	0	0	0	0	0	0	0	0	0	0	0	0	0	0	0	0	0	0	0	0	0	0	0	0	1	0	0	0	0	0
sp|Q8IUE6|H2A2B_HUMAN	sp|Q8IUE6|H2A2B_HUMAN	3	2	1	>sp|Q8IUE6|H2A2B_HUMAN Histone H2A type 2-B OS=Homo sapiens GN=HIST2H2AB PE=1 SV=3	1	3	2	1	2	2	2	2	2	1	3	2	2	2	2	2	2	2	2	2	3	2	2	2	2	2	2	1	1	1	2	1	2	2	2	2	2	1	2	1	1	1	1	1
sp|Q8IV36|HID1_HUMAN	sp|Q8IV36|HID1_HUMAN	2	2	2	>sp|Q8IV36|HID1_HUMAN Protein HID1 OS=Homo sapiens GN=HID1 PE=1 SV=1	1	2	2	2	1	1	1	1	1	1	0	1	1	0	1	1	1	1	1	1	0	1	1	1	1	1	1	1	0	0	1	1	2	2	1	1	1	0	0	1	0	2	2	1
sp|Q8IW75|SPA12_HUMAN	sp|Q8IW75|SPA12_HUMAN	7	7	7	>sp|Q8IW75|SPA12_HUMAN Serpin A12 OS=Homo sapiens GN=SERPINA12 PE=1 SV=1	1	7	7	7	5	5	4	7	4	0	5	2	4	1	7	5	6	5	7	2	2	1	6	1	2	4	3	3	7	2	2	3	2	4	3	0	1	0	0	3	3	3	4	1
sp|Q8IY63|AMOL1_HUMAN;sp|A1A5D9|BICR2_HUMAN;sp|Q8N283|ANR35_HUMAN;sp|Q66GS9|CP135_HUMAN;REV__sp|Q8TF72|SHRM3_HUMAN	sp|Q8IY63|AMOL1_HUMAN	43;1;1;1;1	38;1;1;1;0	37;1;0;0;0	>sp|Q8IY63|AMOL1_HUMAN Angiomotin-like protein 1 OS=Homo sapiens GN=AMOTL1 PE=1 SV=1	5	43	38	37	30	29	3	13	15	13	21	13	25	27	16	17	34	27	37	40	38	37	39	32	32	39	40	37	30	31	32	32	33	21	21	22	19	31	26	26	22	15	21	20
sp|Q8IYT4|KATL2_HUMAN	sp|Q8IYT4|KATL2_HUMAN	2	2	2	>sp|Q8IYT4|KATL2_HUMAN Katanin p60 ATPase-containing subunit A-like 2 OS=Homo sapiens GN=KATNAL2 PE=2 SV=3	1	2	2	2	2	2	1	1	1	1	1	1	1	1	1	1	2	2	1	2	2	1	1	1	1	1	1	1	1	1	1	1	1	1	1	1	1	0	0	0	0	1	1	0
sp|Q8IZP0|ABI1_HUMAN;sp|Q9NYB9|ABI2_HUMAN	sp|Q8IZP0|ABI1_HUMAN;sp|Q9NYB9|ABI2_HUMAN	2;1	2;1	2;1	>sp|Q8IZP0|ABI1_HUMAN Abl interactor 1 OS=Homo sapiens GN=ABI1 PE=1 SV=4;>sp|Q9NYB9|ABI2_HUMAN Abl interactor 2 OS=Homo sapiens GN=ABI2 PE=1 SV=1	2	2	2	2	0	0	0	0	0	0	0	0	0	0	0	0	0	0	0	1	0	0	0	0	1	2	2	2	0	2	1	1	1	1	0	0	0	0	0	0	0	1	0	0
sp|Q8N163|CCAR2_HUMAN	sp|Q8N163|CCAR2_HUMAN	6	6	6	>sp|Q8N163|CCAR2_HUMAN Cell cycle and apoptosis regulator protein 2 OS=Homo sapiens GN=CCAR2 PE=1 SV=2	1	6	6	6	0	0	0	0	0	0	0	0	1	0	0	0	2	1	4	3	5	4	6	3	4	6	5	6	2	4	1	0	0	0	0	0	1	0	0	0	0	0	0	0
sp|Q8N1F7|NUP93_HUMAN	sp|Q8N1F7|NUP93_HUMAN	6	6	6	>sp|Q8N1F7|NUP93_HUMAN Nuclear pore complex protein Nup93 OS=Homo sapiens GN=NUP93 PE=1 SV=2	1	6	6	6	0	0	0	0	0	0	0	0	0	0	0	0	0	0	0	0	0	0	0	1	0	1	1	0	0	1	1	1	2	1	0	1	1	0	0	0	1	1	1	1
sp|Q8N1N4|K2C78_HUMAN;Q8N1N4-2;CON__Q8N1N4-2;CON__Q7RTT2;Q7RTT2	sp|Q8N1N4|K2C78_HUMAN;Q8N1N4-2;CON__Q8N1N4-2;CON__Q7RTT2;Q7RTT2	25;24;24;24;24	20;19;19;19;19	20;19;19;19;19	>sp|Q8N1N4|K2C78_HUMAN Keratin, type II cytoskeletal 78 OS=Homo sapiens GN=KRT78 PE=2 SV=2;>Q8N1N4-2 SWISS-PROT:Q8N1N4-2 Tax_Id=9606 Gene_Symbol=KRT78 Isoform 2 of Keratin, type II cytoskeletal 78;>Q8N1N4-2 SWISS-PROT:Q8N1N4-2 Tax_Id=9606 Gene_Symbol=KRT78	5	25	20	20	23	17	16	22	22	15	21	16	18	14	18	19	17	17	18	16	16	16	18	15	14	15	15	14	22	14	11	8	14	16	13	9	15	9	11	15	17	18	16	12
sp|Q8N3R9|MPP5_HUMAN	sp|Q8N3R9|MPP5_HUMAN	36	36	36	>sp|Q8N3R9|MPP5_HUMAN MAGUK p55 subfamily member 5 OS=Homo sapiens GN=MPP5 PE=1 SV=3	1	36	36	36	20	22	4	7	7	10	11	10	16	19	12	18	30	26	33	35	36	35	34	29	24	29	27	27	25	22	26	24	22	5	6	3	7	12	12	7	4	1	4	2
sp|Q8N3Y7|RDHE2_HUMAN	sp|Q8N3Y7|RDHE2_HUMAN	3	3	3	>sp|Q8N3Y7|RDHE2_HUMAN Epidermal retinol dehydrogenase 2 OS=Homo sapiens GN=SDR16C5 PE=2 SV=2	1	3	3	3	0	0	0	0	0	0	0	0	0	0	0	0	0	0	0	0	1	0	0	0	0	0	0	1	1	0	0	0	0	0	0	0	2	1	1	0	0	1	0	0
sp|Q8N4F0|BPIB2_HUMAN	sp|Q8N4F0|BPIB2_HUMAN	3	3	3	>sp|Q8N4F0|BPIB2_HUMAN BPI fold-containing family B member 2 OS=Homo sapiens GN=BPIFB2 PE=1 SV=2	1	3	3	3	1	0	0	0	0	0	0	0	0	0	0	0	0	0	0	0	0	0	0	0	0	0	0	0	2	0	0	0	0	0	0	0	0	0	0	0	1	0	0	0
sp|Q8NBF2|NHLC2_HUMAN	sp|Q8NBF2|NHLC2_HUMAN	2	2	2	>sp|Q8NBF2|NHLC2_HUMAN NHL repeat-containing protein 2 OS=Homo sapiens GN=NHLRC2 PE=1 SV=1	1	2	2	2	1	0	0	0	0	1	0	0	0	0	0	0	0	0	0	0	0	0	0	0	0	0	0	0	0	0	0	0	0	0	0	0	0	0	0	0	0	0	0	0
sp|Q8NBS9|TXND5_HUMAN	sp|Q8NBS9|TXND5_HUMAN	5	5	5	>sp|Q8NBS9|TXND5_HUMAN Thioredoxin domain-containing protein 5 OS=Homo sapiens GN=TXNDC5 PE=1 SV=2	1	5	5	5	1	0	0	0	0	0	0	1	0	0	1	0	0	0	1	0	0	0	1	0	1	0	1	0	0	0	0	0	0	0	0	0	0	0	0	0	0	0	0	0
sp|Q8NC51|PAIRB_HUMAN	sp|Q8NC51|PAIRB_HUMAN	9	9	9	>sp|Q8NC51|PAIRB_HUMAN Plasminogen activator inhibitor 1 RNA-binding protein OS=Homo sapiens GN=SERBP1 PE=1 SV=2	1	9	9	9	4	4	4	6	2	7	3	4	6	5	3	5	6	4	8	6	8	8	5	7	6	6	6	7	4	4	5	9	9	8	7	5	5	3	2	2	4	2	4	4
sp|Q8NCW5|NNRE_HUMAN	sp|Q8NCW5|NNRE_HUMAN	3	3	3	>sp|Q8NCW5|NNRE_HUMAN NAD(P)H-hydrate epimerase OS=Homo sapiens GN=APOA1BP PE=1 SV=2	1	3	3	3	1	0	0	1	1	1	0	1	1	0	1	1	1	0	1	0	0	0	1	0	2	1	0	1	0	0	0	1	1	1	1	0	0	0	0	0	0	0	0	0
sp|Q8NEY4|VATC2_HUMAN	sp|Q8NEY4|VATC2_HUMAN	2	2	2	>sp|Q8NEY4|VATC2_HUMAN V-type proton ATPase subunit C 2 OS=Homo sapiens GN=ATP6V1C2 PE=1 SV=2	1	2	2	2	0	1	0	0	0	0	0	0	0	0	1	0	0	0	0	0	0	0	0	0	0	0	0	0	0	0	0	0	0	0	1	0	0	0	0	0	0	0	0	0
sp|Q8NHQ8|RASF8_HUMAN	sp|Q8NHQ8|RASF8_HUMAN	7	7	7	>sp|Q8NHQ8|RASF8_HUMAN Ras association domain-containing protein 8 OS=Homo sapiens GN=RASSF8 PE=1 SV=2	1	7	7	7	3	5	0	0	1	0	1	0	1	1	1	1	6	5	7	6	5	7	6	5	5	5	7	7	2	5	6	6	5	0	1	0	0	0	0	0	0	0	0	0
sp|Q8NI35|INADL_HUMAN	sp|Q8NI35|INADL_HUMAN	71	70	69	>sp|Q8NI35|INADL_HUMAN InaD-like protein OS=Homo sapiens GN=INADL PE=1 SV=3	1	71	70	69	38	34	3	9	9	7	14	5	26	11	11	24	55	49	60	64	66	68	63	53	49	56	57	59	41	46	50	45	50	19	21	16	22	31	25	27	24	12	18	14
sp|Q8TAX7|MUC7_HUMAN	sp|Q8TAX7|MUC7_HUMAN	2	2	2	>sp|Q8TAX7|MUC7_HUMAN Mucin-7 OS=Homo sapiens GN=MUC7 PE=1 SV=2	1	2	2	2	2	1	1	1	1	0	1	0	1	1	0	0	1	1	1	1	1	0	0	0	0	0	0	1	2	1	1	0	1	1	0	1	1	1	0	0	1	2	1	1
sp|Q8TBC4|UBA3_HUMAN	sp|Q8TBC4|UBA3_HUMAN	4	4	4	>sp|Q8TBC4|UBA3_HUMAN NEDD8-activating enzyme E1 catalytic subunit OS=Homo sapiens GN=UBA3 PE=1 SV=2	1	4	4	4	0	0	0	0	0	0	1	0	0	0	0	0	1	0	1	1	1	0	0	0	0	0	0	0	0	0	0	0	1	0	0	0	0	0	0	0	0	0	0	0
sp|Q8TDL5|BPIB1_HUMAN	sp|Q8TDL5|BPIB1_HUMAN	14	14	14	>sp|Q8TDL5|BPIB1_HUMAN BPI fold-containing family B member 1 OS=Homo sapiens GN=BPIFB1 PE=1 SV=1	1	14	14	14	4	10	0	3	0	0	9	0	0	0	0	1	3	0	0	1	0	0	1	0	0	0	0	0	5	0	0	0	0	0	0	0	0	0	0	1	1	0	0	0
sp|Q8TDY2|RBCC1_HUMAN	sp|Q8TDY2|RBCC1_HUMAN	2	2	2	>sp|Q8TDY2|RBCC1_HUMAN RB1-inducible coiled-coil protein 1 OS=Homo sapiens GN=RB1CC1 PE=1 SV=3	1	2	2	2	2	1	0	1	2	1	2	0	1	1	1	2	1	1	2	2	2	2	2	2	1	1	1	1	1	2	2	2	2	1	1	2	1	1	1	0	2	1	2	1
sp|Q8TE68|ES8L1_HUMAN	sp|Q8TE68|ES8L1_HUMAN	2	2	2	>sp|Q8TE68|ES8L1_HUMAN Epidermal growth factor receptor kinase substrate 8-like protein 1 OS=Homo sapiens GN=EPS8L1 PE=1 SV=3	1	2	2	2	0	0	0	0	0	0	0	0	0	0	0	0	0	0	0	0	0	0	0	0	0	0	0	0	0	0	0	0	0	0	0	0	1	0	0	0	0	0	0	0
sp|Q8TE73|DYH5_HUMAN	sp|Q8TE73|DYH5_HUMAN	2	2	2	>sp|Q8TE73|DYH5_HUMAN Dynein heavy chain 5, axonemal OS=Homo sapiens GN=DNAH5 PE=1 SV=3	1	2	2	2	1	1	0	1	0	0	0	0	0	0	1	0	1	1	1	1	0	0	1	1	0	1	1	1	1	1	1	1	1	2	1	1	2	1	2	1	2	1	1	1
sp|Q8TEM1|PO210_HUMAN	sp|Q8TEM1|PO210_HUMAN	10	10	10	>sp|Q8TEM1|PO210_HUMAN Nuclear pore membrane glycoprotein 210 OS=Homo sapiens GN=NUP210 PE=1 SV=3	1	10	10	10	1	1	0	0	1	0	1	0	0	0	0	0	2	3	5	9	10	6	1	0	0	0	0	0	0	0	0	0	0	0	0	0	0	0	0	0	0	0	0	0
sp|Q8TEW0|PARD3_HUMAN	sp|Q8TEW0|PARD3_HUMAN	7	7	7	>sp|Q8TEW0|PARD3_HUMAN Partitioning defective 3 homolog OS=Homo sapiens GN=PARD3 PE=1 SV=2	1	7	7	7	0	1	0	0	0	0	0	0	0	0	0	0	1	1	1	4	3	5	6	6	5	5	6	5	2	4	5	4	6	1	2	1	2	3	2	2	2	0	4	2
sp|Q8TF66|LRC15_HUMAN	sp|Q8TF66|LRC15_HUMAN	11	11	11	>sp|Q8TF66|LRC15_HUMAN Leucine-rich repeat-containing protein 15 OS=Homo sapiens GN=LRRC15 PE=2 SV=2	1	11	11	11	2	1	1	3	1	1	1	1	1	1	2	1	6	1	2	2	1	1	1	1	1	1	1	1	6	1	1	1	0	0	0	1	0	1	1	0	0	0	0	1
sp|Q8WUM4|PDC6I_HUMAN	sp|Q8WUM4|PDC6I_HUMAN	9	9	9	>sp|Q8WUM4|PDC6I_HUMAN Programmed cell death 6-interacting protein OS=Homo sapiens GN=PDCD6IP PE=1 SV=1	1	9	9	9	1	1	0	0	0	0	0	0	0	0	0	0	0	0	0	0	0	0	0	0	1	0	0	5	3	3	2	3	3	0	0	0	1	0	0	0	0	0	0	0
sp|Q8WVV4|POF1B_HUMAN	sp|Q8WVV4|POF1B_HUMAN	13	13	13	>sp|Q8WVV4|POF1B_HUMAN Protein POF1B OS=Homo sapiens GN=POF1B PE=1 SV=3	1	13	13	13	9	3	5	6	4	0	8	3	5	5	6	4	5	2	6	1	1	0	0	0	2	0	2	0	4	2	0	0	1	4	2	0	6	0	0	2	2	4	1	0
sp|Q8WWA1|TMM40_HUMAN	sp|Q8WWA1|TMM40_HUMAN	2	2	2	>sp|Q8WWA1|TMM40_HUMAN Transmembrane protein 40 OS=Homo sapiens GN=TMEM40 PE=1 SV=2	1	2	2	2	0	0	0	0	0	0	0	0	0	0	0	0	0	0	0	0	0	0	0	0	0	0	0	0	0	0	0	0	0	0	0	0	0	0	0	0	0	0	0	0
sp|Q8WWM7|ATX2L_HUMAN	sp|Q8WWM7|ATX2L_HUMAN	23	23	23	>sp|Q8WWM7|ATX2L_HUMAN Ataxin-2-like protein OS=Homo sapiens GN=ATXN2L PE=1 SV=2	1	23	23	23	0	1	0	0	1	1	2	2	3	5	0	2	5	5	7	7	9	13	14	11	12	17	18	20	13	17	19	21	20	13	14	11	12	15	11	12	15	9	9	11
sp|Q92542|NICA_HUMAN	sp|Q92542|NICA_HUMAN	2	2	2	>sp|Q92542|NICA_HUMAN Nicastrin OS=Homo sapiens GN=NCSTN PE=1 SV=2	1	2	2	2	0	0	0	0	0	0	0	0	0	0	0	0	0	0	0	0	0	0	0	0	0	0	0	0	0	0	0	0	0	0	0	0	0	0	0	0	0	0	0	0
sp|Q92598|HS105_HUMAN;sp|Q12872|SFSWA_HUMAN;sp|Q8TDX9|PK1L1_HUMAN	sp|Q92598|HS105_HUMAN	38;1;1	37;1;1	35;1;1	>sp|Q92598|HS105_HUMAN Heat shock protein 105 kDa OS=Homo sapiens GN=HSPH1 PE=1 SV=1	3	38	37	35	5	4	1	0	0	3	0	2	3	3	2	1	4	2	4	3	5	7	6	5	3	5	9	9	3	7	19	23	27	31	30	24	28	27	21	16	24	13	31	31
sp|Q92616|GCN1L_HUMAN	sp|Q92616|GCN1L_HUMAN	2	2	2	>sp|Q92616|GCN1L_HUMAN Translational activator GCN1 OS=Homo sapiens GN=GCN1L1 PE=1 SV=6	1	2	2	2	0	0	0	0	0	0	0	0	0	0	0	0	0	0	0	0	0	0	0	1	0	1	1	1	0	1	2	1	2	0	0	0	1	0	0	0	0	0	0	0
sp|Q92688|AN32B_HUMAN	sp|Q92688|AN32B_HUMAN	3	1	1	>sp|Q92688|AN32B_HUMAN Acidic leucine-rich nuclear phosphoprotein 32 family member B OS=Homo sapiens GN=ANP32B PE=1 SV=1	1	3	1	1	0	1	0	1	2	2	1	2	1	1	2	1	1	0	1	2	1	2	0	1	1	2	1	2	1	2	2	2	2	2	1	0	1	2	0	0	2	0	1	2
sp|Q92734|TFG_HUMAN	sp|Q92734|TFG_HUMAN	2	2	2	>sp|Q92734|TFG_HUMAN Protein TFG OS=Homo sapiens GN=TFG PE=1 SV=2	1	2	2	2	1	0	0	1	1	1	0	0	0	0	0	0	0	0	1	0	0	1	0	1	1	2	1	1	1	1	1	0	1	1	1	1	1	0	0	0	1	1	1	1
sp|Q92747|ARC1A_HUMAN	sp|Q92747|ARC1A_HUMAN	4	4	4	>sp|Q92747|ARC1A_HUMAN Actin-related protein 2/3 complex subunit 1A OS=Homo sapiens GN=ARPC1A PE=1 SV=2	1	4	4	4	0	0	0	0	0	0	0	0	0	0	0	0	0	0	0	0	0	0	0	0	0	0	0	1	0	0	0	0	0	0	0	0	0	0	0	0	0	0	0	0
sp|Q92817|EVPL_HUMAN;sp|A8MZ36|EVPLL_HUMAN;REV__sp|Q8IYM9|TRI22_HUMAN;REV__sp|Q15311|RBP1_HUMAN	sp|Q92817|EVPL_HUMAN	38;2;1;1	38;2;1;1	37;2;1;0	>sp|Q92817|EVPL_HUMAN Envoplakin OS=Homo sapiens GN=EVPL PE=1 SV=3	4	38	38	37	6	3	0	1	1	1	1	1	2	1	1	1	2	0	2	1	0	2	1	1	0	2	2	2	15	1	2	3	2	1	2	2	11	2	3	0	2	4	2	3
sp|Q92820|GGH_HUMAN	sp|Q92820|GGH_HUMAN	3	3	3	>sp|Q92820|GGH_HUMAN Gamma-glutamyl hydrolase OS=Homo sapiens GN=GGH PE=1 SV=2	1	3	3	3	2	1	1	3	2	2	2	0	1	0	2	1	2	1	1	1	2	1	1	1	1	1	1	1	0	0	0	0	1	0	0	0	0	2	0	0	1	0	2	2
sp|Q92841|DDX17_HUMAN	sp|Q92841|DDX17_HUMAN	9	9	5	>sp|Q92841|DDX17_HUMAN Probable ATP-dependent RNA helicase DDX17 OS=Homo sapiens GN=DDX17 PE=1 SV=2	1	9	9	5	2	3	2	2	1	3	1	1	2	3	1	1	2	1	0	3	2	2	3	2	3	2	5	5	0	2	4	6	6	6	4	3	3	5	3	0	0	2	1	3
sp|Q92876|KLK6_HUMAN	sp|Q92876|KLK6_HUMAN	2	2	2	>sp|Q92876|KLK6_HUMAN Kallikrein-6 OS=Homo sapiens GN=KLK6 PE=1 SV=1	1	2	2	2	0	0	0	0	0	0	0	0	0	0	0	0	0	0	0	0	0	0	0	0	0	0	0	0	0	0	0	0	0	0	0	0	2	0	0	0	0	0	0	0
sp|Q92878|RAD50_HUMAN	sp|Q92878|RAD50_HUMAN	3	3	3	>sp|Q92878|RAD50_HUMAN DNA repair protein RAD50 OS=Homo sapiens GN=RAD50 PE=1 SV=1	1	3	3	3	2	0	0	0	0	0	0	0	0	0	0	0	0	0	0	0	1	1	3	3	3	3	3	1	0	0	1	0	0	0	1	1	0	1	0	1	0	0	0	0
sp|Q92905|CSN5_HUMAN	sp|Q92905|CSN5_HUMAN	2	2	2	>sp|Q92905|CSN5_HUMAN COP9 signalosome complex subunit 5 OS=Homo sapiens GN=COPS5 PE=1 SV=4	1	2	2	2	0	0	0	0	0	0	0	0	0	0	0	0	0	0	0	0	0	0	0	0	0	0	0	0	1	0	0	0	1	0	0	1	2	1	0	0	0	0	0	0
sp|Q92945|FUBP2_HUMAN	sp|Q92945|FUBP2_HUMAN	9	9	9	>sp|Q92945|FUBP2_HUMAN Far upstream element-binding protein 2 OS=Homo sapiens GN=KHSRP PE=1 SV=4	1	9	9	9	3	2	1	2	2	6	0	2	2	3	2	0	2	1	1	2	2	2	2	2	3	5	4	3	1	3	2	4	6	5	2	4	4	6	3	1	2	0	1	1
sp|Q92973|TNPO1_HUMAN	sp|Q92973|TNPO1_HUMAN	6	6	6	>sp|Q92973|TNPO1_HUMAN Transportin-1 OS=Homo sapiens GN=TNPO1 PE=1 SV=2	1	6	6	6	0	0	0	0	0	0	0	0	0	0	0	0	0	0	0	0	0	0	0	0	0	0	0	0	0	0	1	1	1	2	1	1	1	1	1	1	1	1	2	1
sp|Q93045|STMN2_HUMAN	sp|Q93045|STMN2_HUMAN	2	1	1	>sp|Q93045|STMN2_HUMAN Stathmin-2 OS=Homo sapiens GN=STMN2 PE=1 SV=3	1	2	1	1	2	2	2	2	2	2	1	2	2	2	2	2	2	2	2	2	2	2	2	2	2	2	2	2	2	2	2	2	2	1	2	2	2	2	2	1	1	1	1	2
sp|Q969H8|MYDGF_HUMAN	sp|Q969H8|MYDGF_HUMAN	3	3	3	>sp|Q969H8|MYDGF_HUMAN Myeloid-derived growth factor OS=Homo sapiens GN=MYDGF PE=1 SV=1	1	3	3	3	0	0	0	1	1	2	0	1	1	0	0	0	1	2	2	2	2	1	0	2	2	1	0	2	0	1	1	2	2	1	1	1	1	3	3	3	2	2	2	1
sp|Q969T9|WBP2_HUMAN	sp|Q969T9|WBP2_HUMAN	4	4	4	>sp|Q969T9|WBP2_HUMAN WW domain-binding protein 2 OS=Homo sapiens GN=WBP2 PE=1 SV=1	1	4	4	4	0	1	0	0	0	0	0	0	0	0	0	0	0	0	0	0	0	0	0	0	0	1	2	1	0	1	3	2	3	3	3	2	2	2	1	0	2	2	3	3
sp|Q96A65|EXOC4_HUMAN	sp|Q96A65|EXOC4_HUMAN	2	1	1	>sp|Q96A65|EXOC4_HUMAN Exocyst complex component 4 OS=Homo sapiens GN=EXOC4 PE=1 SV=1	1	2	1	1	1	2	1	1	1	2	1	1	0	1	2	1	2	2	2	2	2	2	2	1	1	2	2	2	2	2	2	2	2	2	1	1	2	2	2	1	1	0	1	1
sp|Q96AE4|FUBP1_HUMAN;sp|Q96I24|FUBP3_HUMAN	sp|Q96AE4|FUBP1_HUMAN	8;1	8;1	8;1	>sp|Q96AE4|FUBP1_HUMAN Far upstream element-binding protein 1 OS=Homo sapiens GN=FUBP1 PE=1 SV=3	2	8	8	8	4	1	3	4	1	5	3	4	3	3	2	1	3	1	2	2	3	3	2	1	2	5	4	3	0	3	4	4	6	4	4	2	4	5	3	0	2	0	1	2
sp|Q96AG4|LRC59_HUMAN	sp|Q96AG4|LRC59_HUMAN	2	2	2	>sp|Q96AG4|LRC59_HUMAN Leucine-rich repeat-containing protein 59 OS=Homo sapiens GN=LRRC59 PE=1 SV=1	1	2	2	2	1	2	1	2	2	2	1	1	2	2	2	2	2	2	1	2	2	2	2	2	2	2	2	2	2	2	2	2	2	2	2	2	2	1	1	1	2	0	2	2
sp|Q96AY3|FKB10_HUMAN	sp|Q96AY3|FKB10_HUMAN	2	2	2	>sp|Q96AY3|FKB10_HUMAN Peptidyl-prolyl cis-trans isomerase FKBP10 OS=Homo sapiens GN=FKBP10 PE=1 SV=1	1	2	2	2	0	0	0	0	0	0	0	0	0	0	0	0	0	0	0	0	0	0	0	0	0	0	0	0	0	0	0	0	0	0	0	0	0	0	0	0	0	0	0	0
sp|Q96DA0|ZG16B_HUMAN	sp|Q96DA0|ZG16B_HUMAN	6	6	6	>sp|Q96DA0|ZG16B_HUMAN Zymogen granule protein 16 homolog B OS=Homo sapiens GN=ZG16B PE=1 SV=3	1	6	6	6	4	4	3	4	4	2	4	2	5	1	3	2	4	4	3	3	4	4	3	2	1	3	3	4	5	4	3	1	2	4	3	0	1	3	1	1	4	4	4	0
sp|Q96DR5|BPIA2_HUMAN	sp|Q96DR5|BPIA2_HUMAN	6	6	6	>sp|Q96DR5|BPIA2_HUMAN BPI fold-containing family A member 2 OS=Homo sapiens GN=BPIFA2 PE=1 SV=2	1	6	6	6	3	0	2	0	0	0	0	0	1	0	0	0	0	0	0	0	0	0	0	0	0	0	0	0	2	0	0	0	0	0	0	0	0	0	0	0	1	4	0	0
sp|Q96DR8|MUCL1_HUMAN	sp|Q96DR8|MUCL1_HUMAN	2	2	2	>sp|Q96DR8|MUCL1_HUMAN Mucin-like protein 1 OS=Homo sapiens GN=MUCL1 PE=1 SV=1	1	2	2	2	2	1	1	2	2	1	2	0	2	2	0	0	2	2	1	2	1	1	2	2	2	1	1	2	2	2	1	1	1	2	1	0	2	1	1	1	1	1	1	1
sp|Q96EK5|KBP_HUMAN	sp|Q96EK5|KBP_HUMAN	3	3	3	>sp|Q96EK5|KBP_HUMAN KIF1-binding protein OS=Homo sapiens GN=KIF1BP PE=1 SV=1	1	3	3	3	0	0	0	0	0	0	0	0	0	0	0	0	0	0	0	0	0	0	0	0	0	0	1	0	0	0	0	0	0	1	0	0	0	0	0	1	1	0	0	0
sp|Q96FQ6|S10AG_HUMAN	sp|Q96FQ6|S10AG_HUMAN	2	2	2	>sp|Q96FQ6|S10AG_HUMAN Protein S100-A16 OS=Homo sapiens GN=S100A16 PE=1 SV=1	1	2	2	2	2	2	2	2	2	2	2	2	2	2	2	0	1	2	2	2	2	0	1	0	1	2	0	0	2	1	0	1	0	0	1	0	1	1	1	2	1	1	1	0
sp|Q96G03|PGM2_HUMAN	sp|Q96G03|PGM2_HUMAN	7	7	6	>sp|Q96G03|PGM2_HUMAN Phosphoglucomutase-2 OS=Homo sapiens GN=PGM2 PE=1 SV=4	1	7	7	6	0	0	0	1	0	0	0	1	0	0	0	0	0	1	0	0	0	1	0	0	1	2	1	0	0	1	0	0	1	2	1	0	1	1	1	2	1	0	0	1
sp|Q96HE7|ERO1A_HUMAN	sp|Q96HE7|ERO1A_HUMAN	2	2	2	>sp|Q96HE7|ERO1A_HUMAN ERO1-like protein alpha OS=Homo sapiens GN=ERO1L PE=1 SV=2	1	2	2	2	0	0	0	0	0	0	0	0	0	0	0	0	1	0	0	0	0	0	0	0	0	0	0	0	0	0	0	0	0	0	0	0	0	0	0	0	0	0	0	0
sp|Q96KP4|CNDP2_HUMAN	sp|Q96KP4|CNDP2_HUMAN	2	2	2	>sp|Q96KP4|CNDP2_HUMAN Cytosolic non-specific dipeptidase OS=Homo sapiens GN=CNDP2 PE=1 SV=2	1	2	2	2	0	0	0	0	0	0	0	0	0	0	0	0	0	0	0	0	0	0	0	0	0	1	0	0	0	0	0	0	0	0	0	0	1	0	0	0	0	0	0	0
sp|Q96NH3|BROMI_HUMAN;REV__sp|Q5VTA0|PRA17_HUMAN	sp|Q96NH3|BROMI_HUMAN;REV__sp|Q5VTA0|PRA17_HUMAN	2;1	2;1	2;1	>sp|Q96NH3|BROMI_HUMAN Protein broad-minded OS=Homo sapiens GN=TBC1D32 PE=2 SV=4;>sp|Q5VTA0|PRA17_HUMAN PRAME family member 17 OS=Homo sapiens GN=PRAMEF17 PE=2 SV=1	2	2	2	2	1	1	0	0	0	1	1	1	1	1	0	0	1	1	1	1	1	1	1	1	0	1	1	1	2	2	1	1	2	1	1	2	1	1	1	1	0	0	0	0
sp|Q96NR8|RDH12_HUMAN	sp|Q96NR8|RDH12_HUMAN	2	2	2	>sp|Q96NR8|RDH12_HUMAN Retinol dehydrogenase 12 OS=Homo sapiens GN=RDH12 PE=1 SV=3	1	2	2	2	0	0	0	0	0	1	0	0	1	0	0	0	0	1	0	1	1	0	1	1	0	1	1	1	0	1	0	0	0	0	0	0	1	0	1	0	0	0	0	0
sp|Q96P63|SPB12_HUMAN	sp|Q96P63|SPB12_HUMAN	10	10	10	>sp|Q96P63|SPB12_HUMAN Serpin B12 OS=Homo sapiens GN=SERPINB12 PE=1 SV=1	1	10	10	10	7	6	8	8	7	6	6	8	6	6	7	6	7	5	5	5	3	4	8	3	5	5	5	5	7	4	5	3	3	6	5	4	4	4	2	6	6	6	5	5
sp|Q96QA5|GSDMA_HUMAN	sp|Q96QA5|GSDMA_HUMAN	10	10	10	>sp|Q96QA5|GSDMA_HUMAN Gasdermin-A OS=Homo sapiens GN=GSDMA PE=1 SV=4	1	10	10	10	7	6	6	5	6	2	5	5	4	3	3	5	6	5	4	2	2	2	3	3	3	5	1	2	5	2	2	1	2	4	1	1	4	0	1	4	3	3	5	3
sp|Q96QK1|VPS35_HUMAN	sp|Q96QK1|VPS35_HUMAN	5	5	5	>sp|Q96QK1|VPS35_HUMAN Vacuolar protein sorting-associated protein 35 OS=Homo sapiens GN=VPS35 PE=1 SV=2	1	5	5	5	0	0	0	0	0	0	0	0	0	0	0	0	0	0	0	0	0	0	0	0	0	0	0	1	0	0	0	0	0	2	0	0	2	2	3	2	3	0	3	4
sp|Q96RQ3|MCCA_HUMAN	sp|Q96RQ3|MCCA_HUMAN	5	5	5	>sp|Q96RQ3|MCCA_HUMAN Methylcrotonoyl-CoA carboxylase subunit alpha, mitochondrial OS=Homo sapiens GN=MCCC1 PE=1 SV=3	1	5	5	5	1	3	0	0	0	0	0	0	1	0	0	0	2	3	1	2	3	3	5	2	2	4	2	5	0	2	1	1	2	2	1	1	2	3	0	1	2	0	0	2
sp|Q99426|TBCB_HUMAN	sp|Q99426|TBCB_HUMAN	2	2	2	>sp|Q99426|TBCB_HUMAN Tubulin-folding cofactor B OS=Homo sapiens GN=TBCB PE=1 SV=2	1	2	2	2	0	0	0	0	0	0	0	0	0	0	0	0	0	0	0	0	0	0	0	0	0	1	0	0	0	0	0	0	0	0	0	0	0	0	0	0	0	0	0	0
sp|Q99436|PSB7_HUMAN	sp|Q99436|PSB7_HUMAN	3	3	3	>sp|Q99436|PSB7_HUMAN Proteasome subunit beta type-7 OS=Homo sapiens GN=PSMB7 PE=1 SV=1	1	3	3	3	0	1	1	1	0	0	0	0	0	0	1	0	1	0	1	1	1	1	1	0	0	1	0	1	1	1	3	3	3	0	0	0	0	0	0	0	0	0	0	0
sp|Q99460|PSMD1_HUMAN	sp|Q99460|PSMD1_HUMAN	14	14	14	>sp|Q99460|PSMD1_HUMAN 26S proteasome non-ATPase regulatory subunit 1 OS=Homo sapiens GN=PSMD1 PE=1 SV=2	1	14	14	14	1	2	0	0	0	2	0	0	0	0	0	0	2	2	2	3	6	12	14	10	10	9	7	1	1	0	0	0	0	1	0	0	0	0	0	0	0	0	0	1
sp|Q99471|PFD5_HUMAN	sp|Q99471|PFD5_HUMAN	7	7	7	>sp|Q99471|PFD5_HUMAN Prefoldin subunit 5 OS=Homo sapiens GN=PFDN5 PE=1 SV=2	1	7	7	7	0	0	1	0	0	0	0	0	0	0	0	0	0	0	0	0	0	0	0	0	0	0	0	0	0	0	0	0	0	1	1	0	0	7	1	0	3	0	2	2
sp|Q99497|PARK7_HUMAN	sp|Q99497|PARK7_HUMAN	7	7	7	>sp|Q99497|PARK7_HUMAN Protein deglycase DJ-1 OS=Homo sapiens GN=PARK7 PE=1 SV=2	1	7	7	7	5	5	5	5	5	6	5	6	6	5	5	5	7	5	6	7	6	7	6	5	5	7	7	7	4	5	5	5	3	5	5	4	5	5	4	5	1	3	4	5
sp|Q99536|VAT1_HUMAN	sp|Q99536|VAT1_HUMAN	4	4	4	>sp|Q99536|VAT1_HUMAN Synaptic vesicle membrane protein VAT-1 homolog OS=Homo sapiens GN=VAT1 PE=1 SV=2	1	4	4	4	0	0	0	0	0	0	0	0	0	1	0	0	1	0	1	0	0	0	0	0	0	0	0	0	0	0	0	0	0	0	0	0	0	0	0	0	0	0	0	1
sp|Q99594|TEAD3_HUMAN	sp|Q99594|TEAD3_HUMAN	14	14	8	>sp|Q99594|TEAD3_HUMAN Transcriptional enhancer factor TEF-5 OS=Homo sapiens GN=TEAD3 PE=1 SV=2	1	14	14	8	4	6	2	7	6	6	8	4	8	7	1	4	7	6	7	9	13	10	13	7	8	12	11	12	7	12	12	13	13	12	8	8	7	10	8	9	7	6	8	10
sp|Q99613|EIF3C_HUMAN;sp|B5ME19|EIFCL_HUMAN	sp|Q99613|EIF3C_HUMAN;sp|B5ME19|EIFCL_HUMAN	10;9	10;9	10;9	>sp|Q99613|EIF3C_HUMAN Eukaryotic translation initiation factor 3 subunit C OS=Homo sapiens GN=EIF3C PE=1 SV=1;>sp|B5ME19|EIFCL_HUMAN Eukaryotic translation initiation factor 3 subunit C-like protein OS=Homo sapiens GN=EIF3CL PE=3 SV=1	2	10	10	10	2	3	0	1	0	0	0	0	0	0	0	0	4	5	7	6	6	5	4	7	6	9	6	0	1	0	0	0	2	0	0	0	0	0	0	0	0	0	0	0
sp|Q99623|PHB2_HUMAN	sp|Q99623|PHB2_HUMAN	8	8	8	>sp|Q99623|PHB2_HUMAN Prohibitin-2 OS=Homo sapiens GN=PHB2 PE=1 SV=2	1	8	8	8	5	5	4	4	5	5	3	4	7	5	5	4	6	5	4	7	7	7	6	4	3	4	3	3	2	3	3	2	3	4	2	1	3	2	2	1	1	0	0	3
sp|Q99714|HCD2_HUMAN	sp|Q99714|HCD2_HUMAN	5	5	5	>sp|Q99714|HCD2_HUMAN 3-hydroxyacyl-CoA dehydrogenase type-2 OS=Homo sapiens GN=HSD17B10 PE=1 SV=3	1	5	5	5	1	1	2	4	0	3	2	2	3	3	2	0	2	3	2	1	0	1	2	1	3	4	4	4	2	3	4	5	4	5	2	3	4	2	2	0	4	1	2	3
sp|Q99729|ROAA_HUMAN	sp|Q99729|ROAA_HUMAN	3	3	3	>sp|Q99729|ROAA_HUMAN Heterogeneous nuclear ribonucleoprotein A/B OS=Homo sapiens GN=HNRNPAB PE=1 SV=2	1	3	3	3	2	2	1	1	1	2	1	2	3	3	2	2	2	2	3	3	3	3	3	2	2	3	2	3	3	2	3	3	3	2	2	2	2	2	2	2	2	0	1	3
sp|Q99798|ACON_HUMAN	sp|Q99798|ACON_HUMAN	2	2	2	>sp|Q99798|ACON_HUMAN Aconitate hydratase, mitochondrial OS=Homo sapiens GN=ACO2 PE=1 SV=2	1	2	2	2	2	1	0	2	0	2	0	0	0	0	0	0	0	0	0	0	0	0	0	0	0	0	1	1	0	0	1	1	1	0	0	0	0	0	0	0	0	0	0	0
sp|Q99832|TCPH_HUMAN	sp|Q99832|TCPH_HUMAN	28	28	28	>sp|Q99832|TCPH_HUMAN T-complex protein 1 subunit eta OS=Homo sapiens GN=CCT7 PE=1 SV=2	1	28	28	28	8	5	3	8	7	12	6	8	7	9	7	3	9	8	10	10	9	10	12	10	17	23	26	27	12	7	3	6	4	7	4	5	1	6	8	2	3	1	4	2
sp|Q99873|ANM1_HUMAN;sp|Q9NR22|ANM8_HUMAN	sp|Q99873|ANM1_HUMAN	6;2	6;2	6;2	>sp|Q99873|ANM1_HUMAN Protein arginine N-methyltransferase 1 OS=Homo sapiens GN=PRMT1 PE=1 SV=2	2	6	6	6	0	0	0	0	0	0	0	0	0	0	0	0	0	0	0	0	0	0	0	0	0	0	0	0	1	0	0	0	0	3	2	0	0	0	3	2	2	0	1	3
sp|Q99961|SH3G1_HUMAN;sp|Q99962|SH3G2_HUMAN	sp|Q99961|SH3G1_HUMAN;sp|Q99962|SH3G2_HUMAN	2;1	2;1	2;1	>sp|Q99961|SH3G1_HUMAN Endophilin-A2 OS=Homo sapiens GN=SH3GL1 PE=1 SV=1;>sp|Q99962|SH3G2_HUMAN Endophilin-A1 OS=Homo sapiens GN=SH3GL2 PE=1 SV=1	2	2	2	2	1	1	1	1	0	2	1	1	0	0	1	1	1	1	1	1	1	1	1	1	1	1	0	1	0	1	0	0	0	0	0	1	0	1	1	0	0	0	0	0
sp|Q99972|MYOC_HUMAN	sp|Q99972|MYOC_HUMAN	2	2	2	>sp|Q99972|MYOC_HUMAN Myocilin OS=Homo sapiens GN=MYOC PE=1 SV=2	1	2	2	2	0	1	1	0	0	1	1	2	1	2	2	1	1	1	1	1	2	1	1	0	0	1	0	0	0	1	0	0	1	1	1	1	1	1	0	0	1	0	1	1
sp|Q9BPW9|DHRS9_HUMAN	sp|Q9BPW9|DHRS9_HUMAN	3	3	3	>sp|Q9BPW9|DHRS9_HUMAN Dehydrogenase/reductase SDR family member 9 OS=Homo sapiens GN=DHRS9 PE=1 SV=1	1	3	3	3	0	0	0	0	0	0	1	0	0	0	0	0	0	0	0	0	0	0	0	0	0	0	0	0	0	0	0	0	0	0	0	0	0	0	0	0	0	0	0	0
sp|Q9BQ50|TREX2_HUMAN	sp|Q9BQ50|TREX2_HUMAN	2	2	2	>sp|Q9BQ50|TREX2_HUMAN Three prime repair exonuclease 2 OS=Homo sapiens GN=TREX2 PE=1 SV=1	1	2	2	2	0	0	0	0	0	0	0	0	0	0	0	0	0	0	0	0	0	0	0	0	0	0	0	0	0	0	0	0	0	0	0	0	1	0	0	0	0	0	0	0
sp|Q9BQA1|MEP50_HUMAN	sp|Q9BQA1|MEP50_HUMAN	3	3	3	>sp|Q9BQA1|MEP50_HUMAN Methylosome protein 50 OS=Homo sapiens GN=WDR77 PE=1 SV=1	1	3	3	3	0	0	0	0	0	0	0	0	0	0	0	0	0	0	0	0	0	0	0	0	0	0	0	0	0	0	1	0	1	0	1	2	3	3	0	0	0	0	0	0
sp|Q9BQG0|MBB1A_HUMAN	sp|Q9BQG0|MBB1A_HUMAN	2	2	2	>sp|Q9BQG0|MBB1A_HUMAN Myb-binding protein 1A OS=Homo sapiens GN=MYBBP1A PE=1 SV=2	1	2	2	2	2	2	0	0	0	0	0	0	0	0	0	0	0	0	0	0	0	0	0	0	0	0	0	0	0	0	0	0	0	1	0	0	0	0	0	0	0	0	0	0
sp|Q9BS26|ERP44_HUMAN	sp|Q9BS26|ERP44_HUMAN	3	3	3	>sp|Q9BS26|ERP44_HUMAN Endoplasmic reticulum resident protein 44 OS=Homo sapiens GN=ERP44 PE=1 SV=1	1	3	3	3	1	0	1	1	1	1	0	1	1	1	1	1	1	1	1	1	1	1	0	0	0	0	0	0	1	1	1	1	1	1	1	1	0	0	1	0	0	1	1	0
sp|Q9BT78|CSN4_HUMAN	sp|Q9BT78|CSN4_HUMAN	5	5	5	>sp|Q9BT78|CSN4_HUMAN COP9 signalosome complex subunit 4 OS=Homo sapiens GN=COPS4 PE=1 SV=1	1	5	5	5	0	0	0	0	0	0	0	0	0	0	1	0	0	0	0	0	0	0	0	0	0	0	0	0	0	0	0	1	2	0	2	3	4	4	0	0	0	0	0	0
sp|Q9BTW9|TBCD_HUMAN	sp|Q9BTW9|TBCD_HUMAN	6	6	6	>sp|Q9BTW9|TBCD_HUMAN Tubulin-specific chaperone D OS=Homo sapiens GN=TBCD PE=1 SV=2	1	6	6	6	0	0	0	0	0	0	0	0	0	0	0	0	0	0	0	0	0	0	0	0	0	0	0	0	0	0	0	0	0	0	0	0	0	0	0	0	0	0	0	0
sp|Q9BUJ2|HNRL1_HUMAN	sp|Q9BUJ2|HNRL1_HUMAN	3	3	3	>sp|Q9BUJ2|HNRL1_HUMAN Heterogeneous nuclear ribonucleoprotein U-like protein 1 OS=Homo sapiens GN=HNRNPUL1 PE=1 SV=2	1	3	3	3	0	0	0	0	0	0	0	0	0	1	0	0	0	1	2	1	1	0	1	1	0	1	0	1	0	1	1	2	1	2	0	0	1	0	1	1	0	0	1	0
sp|Q9BV20|MTNA_HUMAN	sp|Q9BV20|MTNA_HUMAN	2	2	2	>sp|Q9BV20|MTNA_HUMAN Methylthioribose-1-phosphate isomerase OS=Homo sapiens GN=MRI1 PE=1 SV=1	1	2	2	2	0	0	0	0	0	0	0	0	0	0	0	0	0	1	0	0	0	0	0	0	0	0	0	0	0	0	0	0	0	0	0	0	0	0	0	0	0	0	0	0
sp|Q9BVK6|TMED9_HUMAN	sp|Q9BVK6|TMED9_HUMAN	2	2	2	>sp|Q9BVK6|TMED9_HUMAN Transmembrane emp24 domain-containing protein 9 OS=Homo sapiens GN=TMED9 PE=1 SV=2	1	2	2	2	2	1	0	1	1	1	1	0	1	1	1	1	0	1	1	0	0	1	0	0	1	0	0	1	1	1	0	1	0	0	0	0	1	0	0	0	0	0	0	1
sp|Q9BVL2|NUPL1_HUMAN	sp|Q9BVL2|NUPL1_HUMAN	2	2	2	>sp|Q9BVL2|NUPL1_HUMAN Nucleoporin p58/p45 OS=Homo sapiens GN=NUPL1 PE=1 SV=1	1	2	2	2	0	0	1	0	0	0	0	0	0	0	0	0	0	0	0	0	0	0	0	0	0	0	2	1	0	2	2	0	0	0	0	0	0	0	0	0	0	0	0	0
sp|Q9BWD1|THIC_HUMAN	sp|Q9BWD1|THIC_HUMAN	3	3	3	>sp|Q9BWD1|THIC_HUMAN Acetyl-CoA acetyltransferase, cytosolic OS=Homo sapiens GN=ACAT2 PE=1 SV=2	1	3	3	3	0	0	0	0	0	0	0	0	0	0	0	0	0	0	0	0	0	0	0	0	0	0	0	0	0	0	0	0	0	0	0	0	0	0	0	0	0	0	0	0
sp|Q9BWF3|RBM4_HUMAN;sp|Q9BQ04|RBM4B_HUMAN	sp|Q9BWF3|RBM4_HUMAN	3;1	3;1	3;1	>sp|Q9BWF3|RBM4_HUMAN RNA-binding protein 4 OS=Homo sapiens GN=RBM4 PE=1 SV=1	2	3	3	3	0	1	1	1	0	1	1	0	0	0	0	1	0	1	0	0	0	0	1	1	1	0	1	0	1	1	1	1	1	1	1	1	1	0	1	0	1	1	1	0
sp|Q9BYT8|NEUL_HUMAN	sp|Q9BYT8|NEUL_HUMAN	2	2	2	>sp|Q9BYT8|NEUL_HUMAN Neurolysin, mitochondrial OS=Homo sapiens GN=NLN PE=1 SV=1	1	2	2	2	1	0	0	0	0	1	0	0	0	0	0	0	0	0	0	0	0	0	0	0	0	0	0	0	0	0	0	0	0	0	0	0	0	0	0	0	0	0	0	0
sp|Q9BZD6|TMG4_HUMAN	sp|Q9BZD6|TMG4_HUMAN	2	2	2	>sp|Q9BZD6|TMG4_HUMAN Transmembrane gamma-carboxyglutamic acid protein 4 OS=Homo sapiens GN=PRRG4 PE=1 SV=1	1	2	2	2	0	0	0	0	0	0	0	0	0	0	0	0	0	0	0	0	0	0	0	0	0	0	0	0	0	0	1	1	1	1	0	1	1	1	1	0	2	1	1	0
sp|Q9C0A0|CNTP4_HUMAN	sp|Q9C0A0|CNTP4_HUMAN	2	2	2	>sp|Q9C0A0|CNTP4_HUMAN Contactin-associated protein-like 4 OS=Homo sapiens GN=CNTNAP4 PE=1 SV=3	1	2	2	2	0	0	0	0	0	0	0	0	0	0	0	0	0	0	0	0	0	0	0	0	0	0	0	0	0	0	0	0	0	0	0	0	0	0	0	0	0	0	0	0
sp|Q9GZT3|SLIRP_HUMAN	sp|Q9GZT3|SLIRP_HUMAN	2	2	2	>sp|Q9GZT3|SLIRP_HUMAN SRA stem-loop-interacting RNA-binding protein, mitochondrial OS=Homo sapiens GN=SLIRP PE=1 SV=1	1	2	2	2	0	0	0	0	0	0	0	0	0	0	0	0	0	0	0	0	0	0	0	0	0	0	1	0	0	0	0	0	0	0	0	0	0	0	0	0	0	0	1	0
sp|Q9H0P0|5NT3A_HUMAN	sp|Q9H0P0|5NT3A_HUMAN	3	3	3	>sp|Q9H0P0|5NT3A_HUMAN Cytosolic 5-nucleotidase 3A OS=Homo sapiens GN=NT5C3A PE=1 SV=3	1	3	3	3	1	1	0	1	0	0	0	0	0	0	0	0	1	1	0	0	0	0	1	0	0	0	0	0	1	0	0	0	0	0	0	0	0	0	0	0	0	0	0	0
sp|Q9H1E1|RNAS7_HUMAN	sp|Q9H1E1|RNAS7_HUMAN	2	2	2	>sp|Q9H1E1|RNAS7_HUMAN Ribonuclease 7 OS=Homo sapiens GN=RNASE7 PE=1 SV=2	1	2	2	2	2	0	0	1	1	0	1	0	1	0	1	1	1	1	1	1	0	1	1	0	0	0	1	0	1	0	0	0	1	1	1	0	1	0	0	1	0	1	0	0
sp|Q9H3G5|CPVL_HUMAN	sp|Q9H3G5|CPVL_HUMAN	11	11	11	>sp|Q9H3G5|CPVL_HUMAN Probable serine carboxypeptidase CPVL OS=Homo sapiens GN=CPVL PE=1 SV=2	1	11	11	11	0	0	0	0	0	0	0	0	0	0	0	0	0	0	0	1	0	1	1	1	1	2	1	1	1	1	3	3	4	3	4	5	7	10	9	7	3	4	4	4
sp|Q9H3P7|GCP60_HUMAN	sp|Q9H3P7|GCP60_HUMAN	2	2	2	>sp|Q9H3P7|GCP60_HUMAN Golgi resident protein GCP60 OS=Homo sapiens GN=ACBD3 PE=1 SV=4	1	2	2	2	0	1	1	0	0	1	1	0	1	0	0	0	1	0	1	1	0	0	1	0	1	0	0	1	1	1	0	0	1	1	1	1	1	0	1	0	0	1	1	1
sp|Q9H3U1|UN45A_HUMAN	sp|Q9H3U1|UN45A_HUMAN	3	3	3	>sp|Q9H3U1|UN45A_HUMAN Protein unc-45 homolog A OS=Homo sapiens GN=UNC45A PE=1 SV=1	1	3	3	3	0	0	0	0	0	0	0	0	0	0	0	1	0	0	0	0	0	0	0	0	0	0	0	0	0	0	0	0	0	0	0	0	0	0	0	1	0	0	0	0
sp|Q9H6T3|RPAP3_HUMAN	sp|Q9H6T3|RPAP3_HUMAN	13	13	13	>sp|Q9H6T3|RPAP3_HUMAN RNA polymerase II-associated protein 3 OS=Homo sapiens GN=RPAP3 PE=1 SV=2	1	13	13	13	1	0	1	1	1	1	1	0	1	1	0	2	0	1	0	1	1	0	1	1	1	1	0	0	0	0	1	1	1	0	0	1	2	13	0	0	1	0	1	0
sp|Q9H773|DCTP1_HUMAN	sp|Q9H773|DCTP1_HUMAN	2	2	2	>sp|Q9H773|DCTP1_HUMAN dCTP pyrophosphatase 1 OS=Homo sapiens GN=DCTPP1 PE=1 SV=1	1	2	2	2	0	0	0	0	0	0	0	0	0	0	0	0	0	0	0	0	0	0	0	0	0	0	0	0	0	0	0	0	0	0	0	0	0	0	0	0	0	0	0	0
sp|Q9H845|ACAD9_HUMAN	sp|Q9H845|ACAD9_HUMAN	5	5	5	>sp|Q9H845|ACAD9_HUMAN Acyl-CoA dehydrogenase family member 9, mitochondrial OS=Homo sapiens GN=ACAD9 PE=1 SV=1	1	5	5	5	0	0	0	0	0	0	0	0	0	0	0	0	0	0	0	0	0	0	0	0	0	0	0	0	0	0	2	0	0	0	1	0	0	1	1	1	2	1	4	5
sp|Q9H993|ARMT1_HUMAN	sp|Q9H993|ARMT1_HUMAN	3	3	3	>sp|Q9H993|ARMT1_HUMAN Protein-glutamate O-methyltransferase OS=Homo sapiens GN=ARMT1 PE=1 SV=1	1	3	3	3	0	0	0	0	0	0	0	0	0	0	0	0	1	0	0	0	0	0	0	0	0	0	0	0	0	0	0	0	0	0	0	0	0	0	0	0	0	0	0	0
sp|Q9HAV7|GRPE1_HUMAN	sp|Q9HAV7|GRPE1_HUMAN	4	4	4	>sp|Q9HAV7|GRPE1_HUMAN GrpE protein homolog 1, mitochondrial OS=Homo sapiens GN=GRPEL1 PE=1 SV=2	1	4	4	4	2	2	1	2	2	2	2	3	3	3	1	2	2	3	3	3	3	3	2	3	3	3	3	3	2	3	3	3	2	3	3	2	3	4	2	2	3	1	2	2
sp|Q9HB07|MYG1_HUMAN	sp|Q9HB07|MYG1_HUMAN	3	3	3	>sp|Q9HB07|MYG1_HUMAN UPF0160 protein MYG1, mitochondrial OS=Homo sapiens GN=C12orf10 PE=1 SV=2	1	3	3	3	0	0	0	0	0	0	0	0	0	0	0	0	0	0	0	0	0	0	0	0	0	0	0	0	0	0	0	0	0	0	0	0	0	0	0	0	0	0	0	0
sp|Q9HB71|CYBP_HUMAN	sp|Q9HB71|CYBP_HUMAN	2	2	2	>sp|Q9HB71|CYBP_HUMAN Calcyclin-binding protein OS=Homo sapiens GN=CACYBP PE=1 SV=2	1	2	2	2	0	1	0	0	0	0	0	0	0	1	0	0	1	1	1	1	1	1	2	2	1	2	2	1	1	2	2	1	2	2	1	2	2	1	0	0	2	0	0	2
sp|Q9HC38|GLOD4_HUMAN	sp|Q9HC38|GLOD4_HUMAN	3	3	3	>sp|Q9HC38|GLOD4_HUMAN Glyoxalase domain-containing protein 4 OS=Homo sapiens GN=GLOD4 PE=1 SV=1	1	3	3	3	1	1	0	0	0	0	0	0	0	0	0	0	0	0	0	0	0	0	0	0	0	0	0	0	0	0	0	0	0	0	0	0	0	0	0	0	0	0	0	0
sp|Q9HC84|MUC5B_HUMAN	sp|Q9HC84|MUC5B_HUMAN	6	6	6	>sp|Q9HC84|MUC5B_HUMAN Mucin-5B OS=Homo sapiens GN=MUC5B PE=1 SV=3	1	6	6	6	0	1	0	0	0	0	1	0	0	0	0	0	1	0	0	0	0	0	0	0	0	0	0	0	2	0	0	0	0	0	0	0	0	0	0	0	0	0	0	0
sp|Q9HCC0|MCCB_HUMAN	sp|Q9HCC0|MCCB_HUMAN	12	12	12	>sp|Q9HCC0|MCCB_HUMAN Methylcrotonoyl-CoA carboxylase beta chain, mitochondrial OS=Homo sapiens GN=MCCC2 PE=1 SV=1	1	12	12	12	5	5	0	0	1	0	0	0	0	1	0	1	5	4	4	9	9	9	9	6	6	11	7	11	7	9	11	10	9	0	2	4	4	9	5	9	10	0	0	0
sp|Q9HCY8|S10AE_HUMAN	sp|Q9HCY8|S10AE_HUMAN	5	5	5	>sp|Q9HCY8|S10AE_HUMAN Protein S100-A14 OS=Homo sapiens GN=S100A14 PE=1 SV=1	1	5	5	5	4	5	2	5	3	1	4	2	4	3	3	3	4	2	4	3	1	0	2	0	0	1	1	1	4	2	1	0	1	1	0	1	1	0	0	2	2	4	1	0
sp|Q9HDC9|APMAP_HUMAN	sp|Q9HDC9|APMAP_HUMAN	2	2	2	>sp|Q9HDC9|APMAP_HUMAN Adipocyte plasma membrane-associated protein OS=Homo sapiens GN=APMAP PE=1 SV=2	1	2	2	2	0	0	0	0	0	0	0	1	0	0	0	0	0	0	0	0	1	0	0	1	0	1	0	1	0	0	0	0	1	2	1	1	0	0	0	0	0	0	0	1
sp|Q9NP55|BPIA1_HUMAN	sp|Q9NP55|BPIA1_HUMAN	7	7	7	>sp|Q9NP55|BPIA1_HUMAN BPI fold-containing family A member 1 OS=Homo sapiens GN=BPIFA1 PE=1 SV=1	1	7	7	7	5	6	5	4	5	4	5	3	5	4	2	5	5	5	5	5	5	4	5	5	4	4	1	4	6	4	4	4	4	4	4	1	4	5	4	5	2	4	3	3
sp|Q9NP97|DLRB1_HUMAN;sp|Q8TF09|DLRB2_HUMAN	sp|Q9NP97|DLRB1_HUMAN;sp|Q8TF09|DLRB2_HUMAN	2;1	2;1	2;1	>sp|Q9NP97|DLRB1_HUMAN Dynein light chain roadblock-type 1 OS=Homo sapiens GN=DYNLRB1 PE=1 SV=3;>sp|Q8TF09|DLRB2_HUMAN Dynein light chain roadblock-type 2 OS=Homo sapiens GN=DYNLRB2 PE=1 SV=1	2	2	2	2	0	0	0	1	0	1	0	0	0	0	0	0	0	0	0	0	0	1	1	0	1	0	1	1	0	1	0	1	1	0	0	0	2	1	0	0	0	0	0	0
sp|Q9NPH2|INO1_HUMAN	sp|Q9NPH2|INO1_HUMAN	4	4	4	>sp|Q9NPH2|INO1_HUMAN Inositol-3-phosphate synthase 1 OS=Homo sapiens GN=ISYNA1 PE=1 SV=1	1	4	4	4	0	0	0	0	0	0	0	0	0	0	0	0	0	0	0	0	0	0	0	0	0	1	0	0	0	0	0	0	0	2	0	0	0	0	0	0	0	0	0	0
sp|Q9NQP4|PFD4_HUMAN	sp|Q9NQP4|PFD4_HUMAN	4	4	4	>sp|Q9NQP4|PFD4_HUMAN Prefoldin subunit 4 OS=Homo sapiens GN=PFDN4 PE=1 SV=1	1	4	4	4	0	0	0	0	0	0	0	0	0	0	0	0	0	0	0	0	0	0	0	0	0	0	0	0	0	0	0	0	0	0	0	0	0	4	1	0	0	0	0	0
sp|Q9NQW7|XPP1_HUMAN	sp|Q9NQW7|XPP1_HUMAN	3	3	3	>sp|Q9NQW7|XPP1_HUMAN Xaa-Pro aminopeptidase 1 OS=Homo sapiens GN=XPNPEP1 PE=1 SV=3	1	3	3	3	2	0	0	0	0	1	0	0	0	0	0	1	1	0	0	0	0	0	0	0	0	0	0	1	1	0	0	0	0	0	0	0	0	0	0	0	0	0	0	0
sp|Q9NQX4|MYO5C_HUMAN	sp|Q9NQX4|MYO5C_HUMAN	2	2	2	>sp|Q9NQX4|MYO5C_HUMAN Unconventional myosin-Vc OS=Homo sapiens GN=MYO5C PE=1 SV=2	1	2	2	2	0	0	0	0	0	1	1	0	0	0	0	0	1	0	0	0	1	1	1	1	1	0	1	1	1	0	0	0	0	1	1	0	0	1	0	0	1	0	1	1
sp|Q9NR30|DDX21_HUMAN;sp|Q9BQ39|DDX50_HUMAN	sp|Q9NR30|DDX21_HUMAN	10;1	10;1	10;1	>sp|Q9NR30|DDX21_HUMAN Nucleolar RNA helicase 2 OS=Homo sapiens GN=DDX21 PE=1 SV=5	2	10	10	10	8	9	5	5	6	6	5	6	6	5	6	3	6	6	5	8	7	6	8	5	4	6	6	6	1	4	3	2	6	6	6	0	3	5	1	1	2	0	2	1
sp|Q9NR45|SIAS_HUMAN	sp|Q9NR45|SIAS_HUMAN	4	4	4	>sp|Q9NR45|SIAS_HUMAN Sialic acid synthase OS=Homo sapiens GN=NANS PE=1 SV=2	1	4	4	4	0	0	0	0	0	1	0	0	0	0	0	0	0	0	0	0	0	0	0	0	0	0	0	0	0	0	0	0	0	1	1	0	0	1	2	0	2	1	1	2
sp|Q9NRR4|RNC_HUMAN	sp|Q9NRR4|RNC_HUMAN	3	3	3	>sp|Q9NRR4|RNC_HUMAN Ribonuclease 3 OS=Homo sapiens GN=DROSHA PE=1 SV=2	1	3	3	3	0	0	0	0	0	0	0	0	0	0	0	0	1	0	0	1	0	0	1	2	1	2	0	2	2	3	2	2	3	2	2	2	3	3	3	2	2	0	1	1
sp|Q9NUP9|LIN7C_HUMAN;sp|O14910|LIN7A_HUMAN;sp|Q9HAP6|LIN7B_HUMAN	sp|Q9NUP9|LIN7C_HUMAN	10;4;2	10;4;2	10;4;2	>sp|Q9NUP9|LIN7C_HUMAN Protein lin-7 homolog C OS=Homo sapiens GN=LIN7C PE=1 SV=1	3	10	10	10	8	5	2	4	3	3	5	5	10	8	5	6	10	8	10	10	10	9	10	8	8	10	10	10	6	8	8	6	10	5	6	4	6	7	4	6	6	2	5	4
sp|Q9NVI7|ATD3A_HUMAN	sp|Q9NVI7|ATD3A_HUMAN	2	1	1	>sp|Q9NVI7|ATD3A_HUMAN ATPase family AAA domain-containing protein 3A OS=Homo sapiens GN=ATAD3A PE=1 SV=2	1	2	1	1	2	2	0	0	0	0	0	0	0	0	0	0	0	0	0	1	2	2	0	0	0	0	1	0	0	0	0	0	0	0	0	0	0	0	0	0	0	0	0	0
sp|Q9NWS0|PIHD1_HUMAN	sp|Q9NWS0|PIHD1_HUMAN	3	3	3	>sp|Q9NWS0|PIHD1_HUMAN PIH1 domain-containing protein 1 OS=Homo sapiens GN=PIH1D1 PE=1 SV=1	1	3	3	3	0	0	0	0	0	0	0	0	0	0	0	0	0	0	0	0	0	0	0	0	0	0	0	0	0	0	0	0	0	0	0	0	0	3	0	0	0	0	0	0
sp|Q9NY33|DPP3_HUMAN	sp|Q9NY33|DPP3_HUMAN	5	5	5	>sp|Q9NY33|DPP3_HUMAN Dipeptidyl peptidase 3 OS=Homo sapiens GN=DPP3 PE=1 SV=2	1	5	5	5	1	0	0	0	0	0	0	0	0	0	1	0	0	0	0	0	0	0	0	0	0	0	0	0	0	0	0	0	0	0	0	1	1	1	0	0	0	0	0	0
sp|Q9NZ01|TECR_HUMAN	sp|Q9NZ01|TECR_HUMAN	2	2	2	>sp|Q9NZ01|TECR_HUMAN Very-long-chain enoyl-CoA reductase OS=Homo sapiens GN=TECR PE=1 SV=1	1	2	2	2	1	1	0	1	0	1	0	0	1	0	0	0	0	1	1	1	1	1	2	1	1	2	2	2	0	1	2	2	2	1	1	1	1	1	1	0	2	0	0	1
sp|Q9NZD2|GLTP_HUMAN	sp|Q9NZD2|GLTP_HUMAN	2	2	2	>sp|Q9NZD2|GLTP_HUMAN Glycolipid transfer protein OS=Homo sapiens GN=GLTP PE=1 SV=3	1	2	2	2	0	1	0	0	0	0	0	0	0	0	0	0	0	0	0	0	0	0	0	0	0	0	1	0	0	0	0	0	0	0	0	0	0	0	0	0	0	0	0	0
sp|Q9NZH8|IL36G_HUMAN	sp|Q9NZH8|IL36G_HUMAN	2	2	2	>sp|Q9NZH8|IL36G_HUMAN Interleukin-36 gamma OS=Homo sapiens GN=IL36G PE=1 SV=1	1	2	2	2	0	1	0	0	0	0	1	0	0	0	0	0	1	0	1	0	0	0	0	0	0	0	0	0	1	0	0	0	0	0	0	0	1	0	0	0	1	0	0	0
sp|Q9NZI8|IF2B1_HUMAN;sp|O00425|IF2B3_HUMAN;sp|Q9Y6M1|IF2B2_HUMAN	sp|Q9NZI8|IF2B1_HUMAN;sp|O00425|IF2B3_HUMAN;sp|Q9Y6M1|IF2B2_HUMAN	2;1;1	2;1;1	2;1;1	>sp|Q9NZI8|IF2B1_HUMAN Insulin-like growth factor 2 mRNA-binding protein 1 OS=Homo sapiens GN=IGF2BP1 PE=1 SV=2;>sp|O00425|IF2B3_HUMAN Insulin-like growth factor 2 mRNA-binding protein 3 OS=Homo sapiens GN=IGF2BP3 PE=1 SV=2;>sp|Q9Y6M1|IF2B2_HUMAN Insulin-l	3	2	2	2	0	1	0	0	0	0	0	0	1	0	0	0	0	0	1	0	1	0	0	0	0	1	1	0	0	0	1	0	1	1	1	0	0	0	2	0	0	0	0	0
sp|Q9NZL4|HPBP1_HUMAN	sp|Q9NZL4|HPBP1_HUMAN	11	11	11	>sp|Q9NZL4|HPBP1_HUMAN Hsp70-binding protein 1 OS=Homo sapiens GN=HSPBP1 PE=1 SV=1	1	11	11	11	1	1	0	0	0	0	0	0	0	0	0	0	0	0	0	0	0	0	0	0	0	0	0	0	1	0	2	3	4	4	2	1	3	8	9	9	7	3	3	4
sp|Q9NZL9|MAT2B_HUMAN	sp|Q9NZL9|MAT2B_HUMAN	3	3	3	>sp|Q9NZL9|MAT2B_HUMAN Methionine adenosyltransferase 2 subunit beta OS=Homo sapiens GN=MAT2B PE=1 SV=1	1	3	3	3	0	0	0	0	0	0	0	0	0	0	0	0	0	0	0	0	0	0	0	0	0	0	0	0	0	0	0	0	0	0	0	0	0	0	0	0	0	0	0	0
sp|Q9NZT1|CALL5_HUMAN	sp|Q9NZT1|CALL5_HUMAN	15	15	15	>sp|Q9NZT1|CALL5_HUMAN Calmodulin-like protein 5 OS=Homo sapiens GN=CALML5 PE=1 SV=2	1	15	15	15	10	7	6	7	5	6	7	6	6	5	5	7	10	7	7	7	6	7	8	7	8	7	9	8	10	6	6	5	7	11	10	7	11	7	5	6	8	4	6	6
sp|Q9P035|HACD3_HUMAN	sp|Q9P035|HACD3_HUMAN	5	5	5	>sp|Q9P035|HACD3_HUMAN Very-long-chain (3R)-3-hydroxyacyl-CoA dehydratase 3 OS=Homo sapiens GN=HACD3 PE=1 SV=2	1	5	5	5	4	4	1	3	0	2	0	0	4	1	1	1	4	4	3	4	5	4	5	5	3	3	4	4	3	4	5	5	5	5	4	4	5	4	3	1	5	2	5	3
sp|Q9P258|RCC2_HUMAN	sp|Q9P258|RCC2_HUMAN	2	2	2	>sp|Q9P258|RCC2_HUMAN Protein RCC2 OS=Homo sapiens GN=RCC2 PE=1 SV=2	1	2	2	2	0	1	0	0	0	0	0	0	0	0	0	0	0	0	0	0	0	0	0	0	0	0	2	0	0	0	0	1	1	1	1	0	1	0	0	0	0	0	0	0
sp|Q9P287|BCCIP_HUMAN	sp|Q9P287|BCCIP_HUMAN	2	2	2	>sp|Q9P287|BCCIP_HUMAN BRCA2 and CDKN1A-interacting protein OS=Homo sapiens GN=BCCIP PE=1 SV=1	1	2	2	2	0	0	0	0	0	0	0	0	0	0	0	0	0	0	0	1	0	0	1	0	0	0	0	0	1	1	0	0	0	0	0	0	0	0	0	0	0	0	0	0
sp|Q9P2J5|SYLC_HUMAN	sp|Q9P2J5|SYLC_HUMAN	4	4	4	>sp|Q9P2J5|SYLC_HUMAN Leucine--tRNA ligase, cytoplasmic OS=Homo sapiens GN=LARS PE=1 SV=2	1	4	4	4	3	2	0	1	0	0	0	0	0	0	0	0	2	1	2	1	1	1	1	1	0	2	3	0	0	0	0	0	2	1	3	2	1	3	1	0	0	0	0	0
sp|Q9UBB4|ATX10_HUMAN	sp|Q9UBB4|ATX10_HUMAN	3	3	3	>sp|Q9UBB4|ATX10_HUMAN Ataxin-10 OS=Homo sapiens GN=ATXN10 PE=1 SV=1	1	3	3	3	0	0	0	0	0	0	0	0	0	0	0	0	0	0	0	0	0	0	0	0	0	0	0	0	0	0	0	0	0	0	0	0	0	0	0	0	0	0	0	0
sp|Q9UBC9|SPRR3_HUMAN	sp|Q9UBC9|SPRR3_HUMAN	7	7	7	>sp|Q9UBC9|SPRR3_HUMAN Small proline-rich protein 3 OS=Homo sapiens GN=SPRR3 PE=1 SV=2	1	7	7	7	2	1	0	0	4	0	6	0	3	1	0	0	0	3	1	0	4	0	0	2	1	0	0	1	7	0	1	0	1	1	0	0	1	1	0	0	0	7	1	0
sp|Q9UBE0|SAE1_HUMAN	sp|Q9UBE0|SAE1_HUMAN	3	3	3	>sp|Q9UBE0|SAE1_HUMAN SUMO-activating enzyme subunit 1 OS=Homo sapiens GN=SAE1 PE=1 SV=1	1	3	3	3	0	0	0	0	0	0	0	0	0	0	0	0	0	0	0	0	0	1	0	0	0	0	0	0	0	0	0	0	0	0	0	0	0	0	0	0	0	0	0	0
sp|Q9UBF2|COPG2_HUMAN;sp|Q9Y678|COPG1_HUMAN	sp|Q9UBF2|COPG2_HUMAN;sp|Q9Y678|COPG1_HUMAN	2;2	2;2	2;2	>sp|Q9UBF2|COPG2_HUMAN Coatomer subunit gamma-2 OS=Homo sapiens GN=COPG2 PE=1 SV=1;>sp|Q9Y678|COPG1_HUMAN Coatomer subunit gamma-1 OS=Homo sapiens GN=COPG1 PE=1 SV=1	2	2	2	2	0	0	0	0	0	0	0	0	0	0	0	0	0	0	0	0	0	0	0	0	0	1	0	1	1	2	1	0	0	0	1	1	0	0	0	0	0	0	0	0
sp|Q9UBG3|CRNN_HUMAN	sp|Q9UBG3|CRNN_HUMAN	14	14	14	>sp|Q9UBG3|CRNN_HUMAN Cornulin OS=Homo sapiens GN=CRNN PE=1 SV=1	1	14	14	14	1	1	0	0	2	0	1	0	6	0	0	0	0	0	0	0	1	0	0	0	0	1	0	0	9	0	0	0	1	0	0	0	0	0	0	0	4	3	0	0
sp|Q9UBH0|I36RA_HUMAN	sp|Q9UBH0|I36RA_HUMAN	2	2	2	>sp|Q9UBH0|I36RA_HUMAN Interleukin-36 receptor antagonist protein OS=Homo sapiens GN=IL36RN PE=1 SV=1	1	2	2	2	0	0	0	0	0	0	0	0	0	0	0	0	0	0	0	0	0	0	0	0	0	0	0	0	0	0	0	0	0	0	0	0	0	0	0	0	0	0	0	0
sp|Q9UBK9|UXT_HUMAN	sp|Q9UBK9|UXT_HUMAN	2	2	2	>sp|Q9UBK9|UXT_HUMAN Protein UXT OS=Homo sapiens GN=UXT PE=1 SV=1	1	2	2	2	0	0	0	0	0	0	0	0	0	0	0	0	1	0	0	0	0	0	0	0	0	0	0	0	0	0	0	0	0	0	0	0	0	2	0	0	0	0	0	0
sp|Q9UBQ0|VPS29_HUMAN	sp|Q9UBQ0|VPS29_HUMAN	2	2	2	>sp|Q9UBQ0|VPS29_HUMAN Vacuolar protein sorting-associated protein 29 OS=Homo sapiens GN=VPS29 PE=1 SV=1	1	2	2	2	1	0	0	0	0	0	0	0	0	0	0	0	0	0	0	0	0	0	0	0	0	0	0	0	1	0	0	0	0	0	0	0	0	1	1	1	0	0	1	1
sp|Q9UBQ5|EIF3K_HUMAN	sp|Q9UBQ5|EIF3K_HUMAN	2	2	2	>sp|Q9UBQ5|EIF3K_HUMAN Eukaryotic translation initiation factor 3 subunit K OS=Homo sapiens GN=EIF3K PE=1 SV=1	1	2	2	2	0	1	0	0	0	0	0	0	0	0	0	0	0	1	1	1	1	1	1	1	2	2	1	0	0	0	0	0	0	0	0	0	0	0	0	0	0	0	0	0
sp|Q9UBQ7|GRHPR_HUMAN	sp|Q9UBQ7|GRHPR_HUMAN	2	2	2	>sp|Q9UBQ7|GRHPR_HUMAN Glyoxylate reductase/hydroxypyruvate reductase OS=Homo sapiens GN=GRHPR PE=1 SV=1	1	2	2	2	0	0	0	0	0	0	0	0	0	0	0	0	0	0	0	0	0	0	0	0	0	0	0	0	0	0	0	0	0	0	0	0	0	0	0	0	0	0	0	0
sp|Q9UBS4|DJB11_HUMAN	sp|Q9UBS4|DJB11_HUMAN	2	2	2	>sp|Q9UBS4|DJB11_HUMAN DnaJ homolog subfamily B member 11 OS=Homo sapiens GN=DNAJB11 PE=1 SV=1	1	2	2	2	1	0	0	0	0	0	0	0	0	0	0	0	0	0	0	0	0	0	0	0	0	1	1	1	0	2	2	2	2	1	1	0	1	0	0	0	0	0	0	0
sp|Q9UBT2|SAE2_HUMAN	sp|Q9UBT2|SAE2_HUMAN	15	15	15	>sp|Q9UBT2|SAE2_HUMAN SUMO-activating enzyme subunit 2 OS=Homo sapiens GN=UBA2 PE=1 SV=2	1	15	15	15	0	1	0	0	0	2	1	2	1	1	1	1	2	3	2	2	3	2	2	3	2	3	3	3	0	1	0	1	2	2	1	1	1	1	0	0	1	1	0	0
sp|Q9UBT7|CTNL1_HUMAN	sp|Q9UBT7|CTNL1_HUMAN	2	2	2	>sp|Q9UBT7|CTNL1_HUMAN Alpha-catulin OS=Homo sapiens GN=CTNNAL1 PE=1 SV=2	1	2	2	2	2	1	1	1	1	1	1	1	1	1	1	1	1	1	1	1	1	1	1	1	1	1	1	1	1	1	1	1	1	1	1	1	1	1	1	1	1	1	1	1
sp|Q9UBW8|CSN7A_HUMAN	sp|Q9UBW8|CSN7A_HUMAN	3	3	3	>sp|Q9UBW8|CSN7A_HUMAN COP9 signalosome complex subunit 7a OS=Homo sapiens GN=COPS7A PE=1 SV=1	1	3	3	3	0	0	0	0	0	0	0	0	0	0	0	0	0	0	0	0	0	0	0	0	0	0	0	0	0	0	0	0	0	0	0	1	3	0	0	0	0	0	0	0
sp|Q9UHV9|PFD2_HUMAN;REV__sp|Q6EMK4|VASN_HUMAN	sp|Q9UHV9|PFD2_HUMAN	8;1	8;1	8;1	>sp|Q9UHV9|PFD2_HUMAN Prefoldin subunit 2 OS=Homo sapiens GN=PFDN2 PE=1 SV=1	2	8	8	8	1	1	1	0	1	2	0	0	1	1	0	1	3	1	0	1	1	0	1	1	1	1	1	1	0	1	1	0	0	2	3	1	1	8	2	1	3	0	3	1
sp|Q9UI42|CBPA4_HUMAN	sp|Q9UI42|CBPA4_HUMAN	6	6	6	>sp|Q9UI42|CBPA4_HUMAN Carboxypeptidase A4 OS=Homo sapiens GN=CPA4 PE=1 SV=2	1	6	6	6	5	2	1	3	2	2	4	1	1	2	3	3	3	1	3	2	1	3	3	2	0	2	3	2	4	1	2	0	2	3	3	0	5	2	0	2	2	2	3	2
sp|Q9UIJ7|KAD3_HUMAN	sp|Q9UIJ7|KAD3_HUMAN	5	5	5	>sp|Q9UIJ7|KAD3_HUMAN GTP:AMP phosphotransferase AK3, mitochondrial OS=Homo sapiens GN=AK3 PE=1 SV=4	1	5	5	5	4	3	1	4	1	5	0	0	0	0	0	0	0	0	0	0	0	0	1	0	0	0	0	0	0	0	0	0	0	0	0	0	1	0	0	0	0	0	0	0
sp|Q9UIV8|SPB13_HUMAN	sp|Q9UIV8|SPB13_HUMAN	2	2	2	>sp|Q9UIV8|SPB13_HUMAN Serpin B13 OS=Homo sapiens GN=SERPINB13 PE=1 SV=2	1	2	2	2	1	0	0	0	0	0	0	0	0	0	0	0	0	0	0	0	0	0	0	0	0	0	0	0	1	0	0	0	0	0	0	0	0	0	0	0	0	0	0	0
sp|Q9UJ70|NAGK_HUMAN	sp|Q9UJ70|NAGK_HUMAN	3	3	3	>sp|Q9UJ70|NAGK_HUMAN N-acetyl-D-glucosamine kinase OS=Homo sapiens GN=NAGK PE=1 SV=4	1	3	3	3	0	0	0	0	0	0	0	0	0	0	0	0	0	0	0	0	0	0	0	0	0	0	0	0	0	0	0	0	0	0	0	0	0	0	0	0	0	0	0	0
sp|Q9UJW0|DCTN4_HUMAN	sp|Q9UJW0|DCTN4_HUMAN	2	2	2	>sp|Q9UJW0|DCTN4_HUMAN Dynactin subunit 4 OS=Homo sapiens GN=DCTN4 PE=1 SV=1	1	2	2	2	0	0	0	0	0	0	0	0	0	0	0	0	0	0	0	0	1	2	2	0	0	0	0	0	0	0	0	0	0	0	0	0	0	0	0	0	0	0	0	0
sp|Q9UJZ1|STML2_HUMAN	sp|Q9UJZ1|STML2_HUMAN	6	6	6	>sp|Q9UJZ1|STML2_HUMAN Stomatin-like protein 2, mitochondrial OS=Homo sapiens GN=STOML2 PE=1 SV=1	1	6	6	6	0	1	0	1	0	1	1	1	3	2	1	0	4	5	5	6	1	1	0	0	0	0	0	0	0	0	1	0	0	2	1	0	1	0	1	0	0	0	0	1
sp|Q9UKB1|FBW1B_HUMAN	sp|Q9UKB1|FBW1B_HUMAN	15	15	7	>sp|Q9UKB1|FBW1B_HUMAN F-box/WD repeat-containing protein 11 OS=Homo sapiens GN=FBXW11 PE=1 SV=1	1	15	15	7	1	2	0	0	0	0	1	0	3	1	0	1	6	6	7	6	7	6	8	7	7	11	7	10	4	8	8	6	10	9	8	10	10	9	11	11	12	7	7	7
sp|Q9UKK9|NUDT5_HUMAN	sp|Q9UKK9|NUDT5_HUMAN	4	4	4	>sp|Q9UKK9|NUDT5_HUMAN ADP-sugar pyrophosphatase OS=Homo sapiens GN=NUDT5 PE=1 SV=1	1	4	4	4	0	0	1	1	0	1	1	1	0	1	0	0	0	0	0	0	0	1	0	0	0	0	0	0	0	0	1	0	0	0	0	0	1	0	0	0	0	1	3	0
sp|Q9UL46|PSME2_HUMAN	sp|Q9UL46|PSME2_HUMAN	2	2	2	>sp|Q9UL46|PSME2_HUMAN Proteasome activator complex subunit 2 OS=Homo sapiens GN=PSME2 PE=1 SV=4	1	2	2	2	1	1	2	2	1	1	2	2	1	1	1	1	1	1	1	1	2	2	1	1	1	1	2	1	1	1	2	2	1	2	1	1	2	1	1	1	1	1	1	1
sp|Q9ULE0|WWC3_HUMAN	sp|Q9ULE0|WWC3_HUMAN	2	1	1	>sp|Q9ULE0|WWC3_HUMAN Protein WWC3 OS=Homo sapiens GN=WWC3 PE=1 SV=3	1	2	1	1	0	0	0	0	0	0	1	0	1	1	2	0	1	1	2	1	2	2	2	1	0	1	0	0	0	1	0	0	1	1	0	1	1	0	0	0	1	0	1	1
sp|Q9ULV4|COR1C_HUMAN	sp|Q9ULV4|COR1C_HUMAN	2	2	2	>sp|Q9ULV4|COR1C_HUMAN Coronin-1C OS=Homo sapiens GN=CORO1C PE=1 SV=1	1	2	2	2	0	1	0	0	0	0	0	0	1	1	0	0	0	0	0	0	1	1	1	1	0	1	2	2	1	0	1	1	2	1	0	0	1	1	0	0	0	0	0	0
sp|Q9UMS4|PRP19_HUMAN	sp|Q9UMS4|PRP19_HUMAN	4	4	4	>sp|Q9UMS4|PRP19_HUMAN Pre-mRNA-processing factor 19 OS=Homo sapiens GN=PRPF19 PE=1 SV=1	1	4	4	4	2	2	0	1	1	1	1	0	1	1	1	1	1	1	1	2	3	3	2	1	3	2	3	4	0	1	3	4	4	1	1	2	0	2	0	0	0	0	0	0
sp|Q9UMX0|UBQL1_HUMAN;sp|Q9NRR5|UBQL4_HUMAN;sp|Q9UHD9|UBQL2_HUMAN	sp|Q9UMX0|UBQL1_HUMAN;sp|Q9NRR5|UBQL4_HUMAN;sp|Q9UHD9|UBQL2_HUMAN	3;2;2	3;2;2	3;2;2	>sp|Q9UMX0|UBQL1_HUMAN Ubiquilin-1 OS=Homo sapiens GN=UBQLN1 PE=1 SV=2;>sp|Q9NRR5|UBQL4_HUMAN Ubiquilin-4 OS=Homo sapiens GN=UBQLN4 PE=1 SV=2;>sp|Q9UHD9|UBQL2_HUMAN Ubiquilin-2 OS=Homo sapiens GN=UBQLN2 PE=1 SV=2	3	3	3	3	0	0	0	0	0	0	1	1	1	0	0	0	1	1	0	0	0	0	0	0	1	0	1	1	0	0	0	1	1	1	0	0	0	0	0	0	0	0	0	1
sp|Q9UNE7|CHIP_HUMAN	sp|Q9UNE7|CHIP_HUMAN	6	6	6	>sp|Q9UNE7|CHIP_HUMAN E3 ubiquitin-protein ligase CHIP OS=Homo sapiens GN=STUB1 PE=1 SV=2	1	6	6	6	2	0	0	0	0	1	0	0	0	0	1	0	1	0	0	0	1	1	0	0	0	1	0	1	1	1	1	3	2	3	1	3	2	5	4	4	3	1	2	2
sp|Q9UNM6|PSD13_HUMAN	sp|Q9UNM6|PSD13_HUMAN	10	10	10	>sp|Q9UNM6|PSD13_HUMAN 26S proteasome non-ATPase regulatory subunit 13 OS=Homo sapiens GN=PSMD13 PE=1 SV=2	1	10	10	10	3	1	0	0	0	1	0	0	0	0	0	0	1	1	1	4	7	8	10	7	7	5	5	0	0	0	0	0	2	1	0	0	0	0	0	0	0	0	0	0
sp|Q9UNS2|CSN3_HUMAN	sp|Q9UNS2|CSN3_HUMAN	2	2	2	>sp|Q9UNS2|CSN3_HUMAN COP9 signalosome complex subunit 3 OS=Homo sapiens GN=COPS3 PE=1 SV=3	1	2	2	2	0	0	0	0	0	0	0	0	0	0	0	0	0	0	0	0	0	0	0	0	0	1	0	0	0	0	0	0	0	0	0	0	1	1	0	0	0	0	0	0
sp|Q9UNZ2|NSF1C_HUMAN	sp|Q9UNZ2|NSF1C_HUMAN	6	6	6	>sp|Q9UNZ2|NSF1C_HUMAN NSFL1 cofactor p47 OS=Homo sapiens GN=NSFL1C PE=1 SV=2	1	6	6	6	0	0	0	1	0	1	0	1	0	0	0	0	1	0	0	0	1	0	0	1	1	1	1	0	0	0	0	1	0	1	1	1	2	0	0	0	1	1	1	1
sp|Q9UPN3|MACF1_HUMAN	sp|Q9UPN3|MACF1_HUMAN	2	1	1	>sp|Q9UPN3|MACF1_HUMAN Microtubule-actin cross-linking factor 1, isoforms 1/2/3/5 OS=Homo sapiens GN=MACF1 PE=1 SV=4	1	2	1	1	1	0	0	0	0	0	1	0	0	0	1	0	0	0	0	0	1	0	0	0	0	0	0	0	2	1	0	0	0	0	1	0	1	0	1	0	0	2	0	0
sp|Q9UQ80|PA2G4_HUMAN	sp|Q9UQ80|PA2G4_HUMAN	10	10	10	>sp|Q9UQ80|PA2G4_HUMAN Proliferation-associated protein 2G4 OS=Homo sapiens GN=PA2G4 PE=1 SV=3	1	10	10	10	3	3	3	4	5	8	6	6	8	7	5	4	7	6	6	6	8	8	9	7	6	6	7	9	2	4	3	7	9	7	8	5	7	8	6	5	3	1	6	3
sp|Q9Y230|RUVB2_HUMAN	sp|Q9Y230|RUVB2_HUMAN	6	6	6	>sp|Q9Y230|RUVB2_HUMAN RuvB-like 2 OS=Homo sapiens GN=RUVBL2 PE=1 SV=3	1	6	6	6	4	2	0	2	1	4	2	0	1	1	0	0	4	5	3	3	5	2	5	3	3	3	5	4	1	3	4	5	5	5	4	4	4	6	6	6	4	0	0	0
sp|Q9Y262|EIF3L_HUMAN	sp|Q9Y262|EIF3L_HUMAN	12	12	12	>sp|Q9Y262|EIF3L_HUMAN Eukaryotic translation initiation factor 3 subunit L OS=Homo sapiens GN=EIF3L PE=1 SV=1	1	12	12	12	4	2	0	2	1	3	1	1	1	0	0	0	5	10	11	11	9	7	8	11	11	12	11	0	1	0	0	0	2	2	0	0	0	0	0	0	0	0	0	0
sp|Q9Y265|RUVB1_HUMAN	sp|Q9Y265|RUVB1_HUMAN	8	8	8	>sp|Q9Y265|RUVB1_HUMAN RuvB-like 1 OS=Homo sapiens GN=RUVBL1 PE=1 SV=1	1	8	8	8	4	3	0	4	2	3	2	1	3	3	1	1	4	5	4	5	3	4	3	4	4	3	4	6	4	5	5	6	7	4	6	5	8	8	8	7	7	0	0	0
sp|Q9Y266|NUDC_HUMAN	sp|Q9Y266|NUDC_HUMAN	8	8	8	>sp|Q9Y266|NUDC_HUMAN Nuclear migration protein nudC OS=Homo sapiens GN=NUDC PE=1 SV=1	1	8	8	8	1	1	3	4	3	5	2	5	6	6	4	2	3	3	2	3	5	1	3	2	3	4	2	2	1	4	2	5	4	4	6	0	2	4	2	1	4	0	2	4
sp|Q9Y276|BCS1_HUMAN	sp|Q9Y276|BCS1_HUMAN	11	11	11	>sp|Q9Y276|BCS1_HUMAN Mitochondrial chaperone BCS1 OS=Homo sapiens GN=BCS1L PE=1 SV=1	1	11	11	11	1	0	0	1	1	1	1	0	0	0	0	0	0	0	0	0	0	0	0	0	0	0	6	8	6	10	10	8	6	3	3	7	4	3	0	0	1	0	3	0
sp|Q9Y297|FBW1A_HUMAN	sp|Q9Y297|FBW1A_HUMAN	11	3	3	>sp|Q9Y297|FBW1A_HUMAN F-box/WD repeat-containing protein 1A OS=Homo sapiens GN=BTRC PE=1 SV=1	1	11	3	3	1	2	0	0	0	0	1	0	2	1	0	0	5	5	6	5	6	6	6	5	5	8	7	8	3	8	8	6	9	7	6	7	8	9	10	10	8	6	6	5
sp|Q9Y2A7|NCKP1_HUMAN	sp|Q9Y2A7|NCKP1_HUMAN	2	2	2	>sp|Q9Y2A7|NCKP1_HUMAN Nck-associated protein 1 OS=Homo sapiens GN=NCKAP1 PE=1 SV=1	1	2	2	2	0	0	0	0	0	0	0	0	0	0	0	0	1	0	0	0	0	0	1	0	1	0	1	2	1	2	1	0	0	0	0	0	0	0	0	0	0	0	0	0
sp|Q9Y2J4|AMOL2_HUMAN;sp|Q6PH85|DCNL2_HUMAN;REV__sp|A6NEF3|GG6L4_HUMAN;REV__sp|Q8WZA2|RPGF4_HUMAN;sp|P49454|CENPF_HUMAN	sp|Q9Y2J4|AMOL2_HUMAN	47;1;1;1;1	47;1;1;1;1	46;0;1;1;0	>sp|Q9Y2J4|AMOL2_HUMAN Angiomotin-like protein 2 OS=Homo sapiens GN=AMOTL2 PE=1 SV=3	5	47	47	46	24	26	3	7	12	13	20	9	25	26	15	26	37	31	41	43	43	42	44	41	42	43	43	45	39	42	44	41	40	23	24	25	31	28	21	11	14	11	28	16
sp|Q9Y2V2|CHSP1_HUMAN	sp|Q9Y2V2|CHSP1_HUMAN	2	2	2	>sp|Q9Y2V2|CHSP1_HUMAN Calcium-regulated heat stable protein 1 OS=Homo sapiens GN=CARHSP1 PE=1 SV=2	1	2	2	2	1	0	1	1	1	1	0	1	0	0	1	1	0	0	0	0	0	0	0	1	1	0	0	0	0	1	0	0	1	1	0	0	1	0	0	0	0	1	0	0
sp|Q9Y2Z0|SGT1_HUMAN	sp|Q9Y2Z0|SGT1_HUMAN	2	2	2	>sp|Q9Y2Z0|SGT1_HUMAN Protein SGT1 homolog OS=Homo sapiens GN=SUGT1 PE=1 SV=3	1	2	2	2	0	0	0	0	0	0	0	0	0	0	0	0	0	0	0	0	0	0	0	0	0	0	0	0	0	0	0	0	0	0	0	0	0	0	0	0	0	0	0	0
sp|Q9Y383|LC7L2_HUMAN;sp|Q9NQ29|LUC7L_HUMAN	sp|Q9Y383|LC7L2_HUMAN;sp|Q9NQ29|LUC7L_HUMAN	2;1	2;1	2;1	>sp|Q9Y383|LC7L2_HUMAN Putative RNA-binding protein Luc7-like 2 OS=Homo sapiens GN=LUC7L2 PE=1 SV=2;>sp|Q9NQ29|LUC7L_HUMAN Putative RNA-binding protein Luc7-like 1 OS=Homo sapiens GN=LUC7L PE=1 SV=1	2	2	2	2	1	0	1	0	1	1	1	0	0	0	0	0	1	1	0	0	0	0	0	0	0	0	1	0	0	0	0	0	0	2	2	1	0	0	0	0	0	0	0	1
sp|Q9Y3F4|STRAP_HUMAN	sp|Q9Y3F4|STRAP_HUMAN	2	2	2	>sp|Q9Y3F4|STRAP_HUMAN Serine-threonine kinase receptor-associated protein OS=Homo sapiens GN=STRAP PE=1 SV=1	1	2	2	2	0	0	0	0	0	0	0	0	0	0	0	1	0	0	0	0	0	0	0	0	0	0	0	0	0	0	0	0	1	0	0	1	1	0	0	0	0	0	0	0
sp|Q9Y446|PKP3_HUMAN	sp|Q9Y446|PKP3_HUMAN	5	5	5	>sp|Q9Y446|PKP3_HUMAN Plakophilin-3 OS=Homo sapiens GN=PKP3 PE=1 SV=1	1	5	5	5	0	0	0	0	0	0	0	0	0	0	0	0	0	0	0	0	0	0	0	0	0	0	0	0	3	0	0	0	0	0	0	0	0	0	0	0	0	0	0	0
sp|Q9Y490|TLN1_HUMAN	sp|Q9Y490|TLN1_HUMAN	7	7	7	>sp|Q9Y490|TLN1_HUMAN Talin-1 OS=Homo sapiens GN=TLN1 PE=1 SV=3	1	7	7	7	2	0	0	0	0	0	0	0	0	0	0	0	0	0	0	0	0	0	0	0	0	3	1	3	2	6	4	5	4	1	0	2	5	2	0	0	0	0	0	0
sp|Q9Y4A5|TRRAP_HUMAN	sp|Q9Y4A5|TRRAP_HUMAN	2	2	2	>sp|Q9Y4A5|TRRAP_HUMAN Transformation/transcription domain-associated protein OS=Homo sapiens GN=TRRAP PE=1 SV=3	1	2	2	2	0	0	0	0	0	0	0	0	0	0	0	0	0	0	0	0	0	0	0	0	2	1	2	1	0	0	0	0	0	0	0	0	1	0	0	0	0	0	0	0
sp|Q9Y4K1|AIM1_HUMAN	sp|Q9Y4K1|AIM1_HUMAN	3	3	3	>sp|Q9Y4K1|AIM1_HUMAN Absent in melanoma 1 protein OS=Homo sapiens GN=AIM1 PE=1 SV=3	1	3	3	3	2	0	0	0	0	0	0	0	0	0	0	0	0	0	0	0	0	0	0	0	0	0	0	0	0	0	0	0	0	0	0	0	0	0	0	0	0	0	0	0
sp|Q9Y4L1|HYOU1_HUMAN	sp|Q9Y4L1|HYOU1_HUMAN	2	2	2	>sp|Q9Y4L1|HYOU1_HUMAN Hypoxia up-regulated protein 1 OS=Homo sapiens GN=HYOU1 PE=1 SV=1	1	2	2	2	0	0	0	0	0	1	1	0	0	0	0	0	0	0	1	0	0	0	0	0	1	0	0	0	0	0	0	0	1	1	1	0	0	1	0	0	0	0	0	1
sp|Q9Y5B9|SP16H_HUMAN	sp|Q9Y5B9|SP16H_HUMAN	4	4	4	>sp|Q9Y5B9|SP16H_HUMAN FACT complex subunit SPT16 OS=Homo sapiens GN=SUPT16H PE=1 SV=1	1	4	4	4	0	2	0	0	0	1	1	1	0	0	1	0	1	1	0	1	1	3	2	1	1	2	3	2	0	2	3	0	2	3	2	0	3	3	0	1	4	0	1	1
sp|Q9Y617|SERC_HUMAN	sp|Q9Y617|SERC_HUMAN	9	9	9	>sp|Q9Y617|SERC_HUMAN Phosphoserine aminotransferase OS=Homo sapiens GN=PSAT1 PE=1 SV=2	1	9	9	9	1	0	0	1	0	1	1	0	0	0	0	0	1	0	1	1	1	1	0	0	0	1	0	1	0	0	0	1	1	2	2	0	1	1	0	0	0	0	0	1
sp|Q9Y6E2|BZW2_HUMAN	sp|Q9Y6E2|BZW2_HUMAN	2	2	2	>sp|Q9Y6E2|BZW2_HUMAN Basic leucine zipper and W2 domain-containing protein 2 OS=Homo sapiens GN=BZW2 PE=1 SV=1	1	2	2	2	0	1	0	0	0	0	0	0	0	0	0	0	0	0	0	0	0	0	0	0	0	0	0	0	0	0	0	0	0	0	0	0	0	0	0	0	0	0	0	0
sp|StrepHA-Tag|pTO_HA_StrepIII_GW_FRT_new	sp|StrepHA-Tag|pTO_HA_StrepIII_GW_FRT_new	5	5	5	>sp|StrepHA-Tag|pTO_HA_StrepIII_GW_FRT_new	1	5	5	5	3	3	2	3	3	2	2	3	3	3	2	3	4	4	3	3	3	4	4	4	4	4	4	4	3	4	4	4	5	4	4	3	4	5	5	4	4	3	4	4
[truncated: 496 more columns]

## Sheet: Max Quant output phosphosites
Proteins	Positions within proteins	Leading proteins	Protein	Fasta headers	Localization prob	Score diff	PEP	Score	Delta score	Score for localization	Localization prob APMS_460_01	Score diff APMS_460_01	PEP APMS_460_01	Score APMS_460_01	Localization prob APMS_460_02	Score diff APMS_460_02	PEP APMS_460_02	Score APMS_460_02	Localization prob APMS_460_03	Score diff APMS_460_03	PEP APMS_460_03	Score APMS_460_03	Localization prob APMS_460_04	Score diff APMS_460_04	PEP APMS_460_04	Score APMS_460_04	Localization prob APMS_460_05	Score diff APMS_460_05	PEP APMS_460_05	Score APMS_460_05	Localization prob APMS_460_06	Score diff APMS_460_06	PEP APMS_460_06	Score APMS_460_06	Localization prob APMS_460_07	Score diff APMS_460_07	PEP APMS_460_07	Score APMS_460_07	Localization prob APMS_460_08	Score diff APMS_460_08	PEP APMS_460_08	Score APMS_460_08	Localization prob APMS_460_09	Score diff APMS_460_09	PEP APMS_460_09	Score APMS_460_09	Localization prob APMS_460_10	Score diff APMS_460_10	PEP APMS_460_10
P00761;CON__P00761	106;106	P00761	P00761	>P00761 SWISS-PROT:P00761|TRYP_PIG Trypsin - Sus scrofa (Pig).;>P00761 SWISS-PROT:P00761|TRYP_PIG Trypsin - Sus scrofa (Pig).	0.980911	17.1106	0.0551466	79.639	44.045	79.639					0	0		NaN	0	0		NaN	0	0		NaN	0	0		NaN	0	0		NaN	0	0		NaN	0	0		NaN	0	0		NaN	0	0
sp|P02533|K1C14_HUMAN;CON__P02533;P02533;Q61782;CON__Q61782	435;435;435;57;57	sp|P02533|K1C14_HUMAN;Q61782	sp|P02533|K1C14_HUMAN	>sp|P02533|K1C14_HUMAN Keratin, type I cytoskeletal 14 OS=Homo sapiens GN=KRT14 PE=1 SV=4;>P02533 SWISS-PROT:P02533 Tax_Id=9606 Gene_Symbol=KRT14 Keratin, type I cytoskeletal 14;>P02533 SWISS-PROT:P02533 Tax_Id=9606 Gene_Symbol=KRT14 Keratin, type I cytosk	0.895809	12.9308	1.39188e-100	237.12	216.77	142.65
P02662;CON__P02662	115;115	P02662	P02662	>P02662 SWISS-PROT:P02662 Alpha-S1-casein - Bos taurus (Bovine).;>P02662 SWISS-PROT:P02662 Alpha-S1-casein - Bos taurus (Bovine).	1	76.7597	5.11783e-48	225.54	179.42	91.64	1	82.8772	2.4165e-10	174	1	95.3749	2.59529e-10	171.35	1	68.4105	3.17015e-06	135.38	1	112.004	2.31077e-20	181.4	1	101.253	4.32038e-10	144.68	1	46.4939	4.48247e-06	118.72	1	125.617	5.07758e-19	186.45	1	108.774	6.58923e-37	216.16	1	80.8495	3.41934e-19	189.77	1	47.6798	3.18767e-06
P02663;CON__P02663	129;129	P02663	P02663	>P02663 SWISS-PROT:P02663 Alpha-S2-casein [Contains: Casocidin-1 - Bos taurus (Bovine).;>P02663 SWISS-PROT:P02663 Alpha-S2-casein [Contains: Casocidin-1 - Bos taurus (Bovine).	0.786728	5.3391	0.0312751	56.906	41.062	53.255	0	0		NaN	0	0		NaN					0	0		NaN	0	0		NaN					0	0		NaN	0.786728	5.3391	0.0404429	53.255
P02663;CON__P02663	131;131	P02663	P02663	>P02663 SWISS-PROT:P02663 Alpha-S2-casein [Contains: Casocidin-1 - Bos taurus (Bovine).;>P02663 SWISS-PROT:P02663 Alpha-S2-casein [Contains: Casocidin-1 - Bos taurus (Bovine).	0.947043	10.1572	0.00763735	81.632	61.954	44.925	0	0		NaN	0	0		NaN					0	0		NaN	0	0		NaN					0	0		NaN	0.912186	10.5476	0.0404429	53.255
P02663;CON__P02663	143;143	P02663	P02663	>P02663 SWISS-PROT:P02663 Alpha-S2-casein [Contains: Casocidin-1 - Bos taurus (Bovine).;>P02663 SWISS-PROT:P02663 Alpha-S2-casein [Contains: Casocidin-1 - Bos taurus (Bovine).	0.832475	6.96785	0.000198619	130.47	117.46	94.487	0.717549	4.04946	0.00031534	127.97	0.806374	6.19972	0.00150823	87.647	0.810307	6.35801	0.0248294	58.885	0.791267	5.8042	0.00820776	69.485	0.752681	4.84435	0.00128272	92.952	0.761392	5.08823	0.00221919	77.068	0.765441	5.13669	0.000312863	130.47	0.791356	5.8042	0.000249968	125.14	0.787269	5.69589	0.0123342	94.007	0	0
P02663;CON__P02663	31;31	P02663	P02663	>P02663 SWISS-PROT:P02663 Alpha-S2-casein [Contains: Casocidin-1 - Bos taurus (Bovine).;>P02663 SWISS-PROT:P02663 Alpha-S2-casein [Contains: Casocidin-1 - Bos taurus (Bovine).	1	80.2447	0.0297287	80.245	72.305	80.245	0	0		NaN																	0	0		NaN	0	0		NaN
P02666;CON__P02666	35;35	P02666	P02666	>P02666 SWISS-PROT:P02666 Beta-casein - Bos taurus (Bovine).;>P02666 SWISS-PROT:P02666 Beta-casein - Bos taurus (Bovine).	1	75.5092	4.62299e-288	349.58	320.48	154.69	1	139.849	6.96429e-135	281.55	1	79.0373	2.09571e-55	227.57	0.999989	49.4233	3.95911e-11	137.99	1	128.314	1.11368e-82	245.61	1	144.953	4.62299e-288	349.58	1	83.6053	1.81077e-10	131.98	1	121.439	6.05555e-55	223.36	1	90.6762	1.33432e-55	228.38	1	114.107	8.87315e-20	185.09	1	74.3893	3.30024e-10
P12763;CON__P12763	320;320	P12763	P12763	>P12763 SWISS-PROT:P12763 (Bos taurus) Alpha-2-HS-glycoprotein precursor;>P12763 SWISS-PROT:P12763 (Bos taurus) Alpha-2-HS-glycoprotein precursor	0.927445	13.077	0.000732651	52.465	48.715	52.465									0	0		NaN	0	0		NaN					0	0		NaN					0	0		NaN					0	0
P12763;CON__P12763	323;323	P12763	P12763	>P12763 SWISS-PROT:P12763 (Bos taurus) Alpha-2-HS-glycoprotein precursor;>P12763 SWISS-PROT:P12763 (Bos taurus) Alpha-2-HS-glycoprotein precursor	0.981619	19.3892	2.30455e-25	148.68	140.96	148.68									0	0		NaN	0	0		NaN					0	0		NaN					0	0		NaN					0	0
P12763;CON__P12763	324;324	P12763	P12763	>P12763 SWISS-PROT:P12763 (Bos taurus) Alpha-2-HS-glycoprotein precursor;>P12763 SWISS-PROT:P12763 (Bos taurus) Alpha-2-HS-glycoprotein precursor	0.813719	5.69101	1.09655e-14	98.3	91.818	52.185									0	0		NaN	0	0		NaN					0	0		NaN					0	0		NaN					0	0
P12763;CON__P12763	325;325	P12763	P12763	>P12763 SWISS-PROT:P12763 (Bos taurus) Alpha-2-HS-glycoprotein precursor;>P12763 SWISS-PROT:P12763 (Bos taurus) Alpha-2-HS-glycoprotein precursor	0.993325	21.7534	1.21146e-42	187.76	179.25	187.76									0	0		NaN	0	0		NaN					0	0		NaN					0	0		NaN					0	0
sp|P13645|K1C10_HUMAN;CON__P13645;P13645	42;42;42	sp|P13645|K1C10_HUMAN	sp|P13645|K1C10_HUMAN	>sp|P13645|K1C10_HUMAN Keratin, type I cytoskeletal 10 OS=Homo sapiens GN=KRT10 PE=1 SV=6;>P13645 SWISS-PROT:P13645 Tax_Id=9606 Gene_Symbol=KRT10 Keratin, type I cytoskeletal 10;>P13645 SWISS-PROT:P13645 Tax_Id=9606 Gene_Symbol=KRT10 Keratin, type I cytosk	0.999999	59.9953	5.27787e-16	108.5	101.26	108.5
sp|P13645|K1C10_HUMAN;CON__P13645;P13645	56;56;56	sp|P13645|K1C10_HUMAN	sp|P13645|K1C10_HUMAN	>sp|P13645|K1C10_HUMAN Keratin, type I cytoskeletal 10 OS=Homo sapiens GN=KRT10 PE=1 SV=6;>P13645 SWISS-PROT:P13645 Tax_Id=9606 Gene_Symbol=KRT10 Keratin, type I cytoskeletal 10;>P13645 SWISS-PROT:P13645 Tax_Id=9606 Gene_Symbol=KRT10 Keratin, type I cytosk	0.896651	11.0498	5.38739e-17	145.61	133.82	145.61
sp|P13645|K1C10_HUMAN;CON__P13645;P13645	61;61;61	sp|P13645|K1C10_HUMAN	sp|P13645|K1C10_HUMAN	>sp|P13645|K1C10_HUMAN Keratin, type I cytoskeletal 10 OS=Homo sapiens GN=KRT10 PE=1 SV=6;>P13645 SWISS-PROT:P13645 Tax_Id=9606 Gene_Symbol=KRT10 Keratin, type I cytoskeletal 10;>P13645 SWISS-PROT:P13645 Tax_Id=9606 Gene_Symbol=KRT10 Keratin, type I cytosk	0.499746	0	9.7108e-06	56.68	53.534	56.68
sp|P13645|K1C10_HUMAN;CON__P13645;P13645	62;62;62	sp|P13645|K1C10_HUMAN	sp|P13645|K1C10_HUMAN	>sp|P13645|K1C10_HUMAN Keratin, type I cytoskeletal 10 OS=Homo sapiens GN=KRT10 PE=1 SV=6;>P13645 SWISS-PROT:P13645 Tax_Id=9606 Gene_Symbol=KRT10 Keratin, type I cytoskeletal 10;>P13645 SWISS-PROT:P13645 Tax_Id=9606 Gene_Symbol=KRT10 Keratin, type I cytosk	0.499746	0	9.7108e-06	56.68	53.534	56.68
P13646-1;CON__P13646-1	421;421	P13646-1	P13646-1	>P13646-1 SWISS-PROT:P13646-1 Tax_Id=9606 Gene_Symbol=KRT13 Isoform 1 of Keratin, type I cytoskeletal 13;>P13646-1 SWISS-PROT:P13646-1 Tax_Id=9606 Gene_Symbol=KRT13 Isoform 1 of Keratin, type I cytoskeletal 13	0.400166	1.41869	0.000747803	54.281	32.731	54.281	0	0		NaN													0	0		NaN					0.400166	1.41869	0.000747803	54.281
P13646-1;CON__P13646-1	422;422	P13646-1	P13646-1	>P13646-1 SWISS-PROT:P13646-1 Tax_Id=9606 Gene_Symbol=KRT13 Isoform 1 of Keratin, type I cytoskeletal 13;>P13646-1 SWISS-PROT:P13646-1 Tax_Id=9606 Gene_Symbol=KRT13 Isoform 1 of Keratin, type I cytoskeletal 13	0.356548	1.10207	0.00105692	52.862	31.312	52.862	0	0		NaN													0	0		NaN					0	0		NaN					0.356548	1.10207	0.00105692	52.862
P13646-1;CON__P13646-1	425;425	P13646-1	P13646-1	>P13646-1 SWISS-PROT:P13646-1 Tax_Id=9606 Gene_Symbol=KRT13 Isoform 1 of Keratin, type I cytoskeletal 13;>P13646-1 SWISS-PROT:P13646-1 Tax_Id=9606 Gene_Symbol=KRT13 Isoform 1 of Keratin, type I cytoskeletal 13	0.83443	7.17587	2.65272e-06	104.26	72.005	104.26	0	0		NaN													0	0		NaN					0	0		NaN
P13646-1;CON__P13646-1	427;427	P13646-1	P13646-1	>P13646-1 SWISS-PROT:P13646-1 Tax_Id=9606 Gene_Symbol=KRT13 Isoform 1 of Keratin, type I cytoskeletal 13;>P13646-1 SWISS-PROT:P13646-1 Tax_Id=9606 Gene_Symbol=KRT13 Isoform 1 of Keratin, type I cytoskeletal 13	0.988188	19.2268	7.28736e-07	155.49	126.68	155.49	0	0		NaN													0	0		NaN					0	0		NaN					0.902441	9.78856	0.00188687	84.581
sp|Q86YZ3|HORN_HUMAN;CON__Q86YZ3;Q86YZ3	1006;1006;1006	sp|Q86YZ3|HORN_HUMAN	sp|Q86YZ3|HORN_HUMAN	>sp|Q86YZ3|HORN_HUMAN Hornerin OS=Homo sapiens GN=HRNR PE=1 SV=2;>Q86YZ3 SWISS-PROT:Q86YZ3 Tax_Id=9606 Gene_Symbol=HRNR Hornerin;>Q86YZ3 SWISS-PROT:Q86YZ3 Tax_Id=9606 Gene_Symbol=HRNR Hornerin	0.904099	10.51	2.24689e-42	190.85	170.11	190.85					0	0		NaN	0	0		NaN					0	0		NaN	0	0		NaN	0	0		NaN					0	0		NaN
sp|Q86YZ3|HORN_HUMAN;CON__Q86YZ3;Q86YZ3	1008;1008;1008	sp|Q86YZ3|HORN_HUMAN	sp|Q86YZ3|HORN_HUMAN	>sp|Q86YZ3|HORN_HUMAN Hornerin OS=Homo sapiens GN=HRNR PE=1 SV=2;>Q86YZ3 SWISS-PROT:Q86YZ3 Tax_Id=9606 Gene_Symbol=HRNR Hornerin;>Q86YZ3 SWISS-PROT:Q86YZ3 Tax_Id=9606 Gene_Symbol=HRNR Hornerin	0.84881	9.56704	2.57819e-21	112.26	104.55	41.166	0.573728	3.20538	2.41909e-09	91.599	0	0		NaN	0	0		NaN	0.707114	5.4435	0.00025346	70.145	0	0		NaN	0	0		NaN	0.691725	4.916	0.0286362	43.696					0	0		NaN
CON__Q8BGZ7;Q8BGZ7;sp|P04264|K2C1_HUMAN;CON__P04264;P04264	314;314;344;344;344	CON__Q8BGZ7;sp|P04264|K2C1_HUMAN	sp|P04264|K2C1_HUMAN	>Q8BGZ7 TREMBL:Q8BGZ7;Q99MH7 Tax_Id=10090 Gene_Symbol=Krt75 10 days neonate skin cDNA, RIKEN full-length enriched library, clone:4732475I03 product:CYTOKERATIN homolog;>Q8BGZ7 TREMBL:Q8BGZ7;Q99MH7 Tax_Id=10090 Gene_Symbol=Krt75 10 days neonate skin cDNA, R	0.999481	32.8441	0.0307182	77.664	56.313	77.664	0.999481	32.8441	0.0307182	77.664	0	0		NaN	0	0		NaN	0	0		NaN	0	0		NaN									0	0		NaN
		REV__sp|Q92614|MY18A_HUMAN	REV__sp|Q92614|MY18A_HUMAN		0.499959	0	0.063015	43.03	14.218	43.03
sp|A6NKD9|CC85C_HUMAN	246	sp|A6NKD9|CC85C_HUMAN	sp|A6NKD9|CC85C_HUMAN	>sp|A6NKD9|CC85C_HUMAN Coiled-coil domain-containing protein 85C OS=Homo sapiens GN=CCDC85C PE=1 SV=1	0.997418	25.8694	0.00241939	62.162	43.431	62.162
sp|A6NKD9|CC85C_HUMAN	251	sp|A6NKD9|CC85C_HUMAN	sp|A6NKD9|CC85C_HUMAN	>sp|A6NKD9|CC85C_HUMAN Coiled-coil domain-containing protein 85C OS=Homo sapiens GN=CCDC85C PE=1 SV=1	0.651109	2.70963	0.0121135	41.109	31.597	41.109
sp|A6NKD9|CC85C_HUMAN	178	sp|A6NKD9|CC85C_HUMAN	sp|A6NKD9|CC85C_HUMAN	>sp|A6NKD9|CC85C_HUMAN Coiled-coil domain-containing protein 85C OS=Homo sapiens GN=CCDC85C PE=1 SV=1	0.481936	0	0.00749274	60.95	54.834	60.95
sp|A6NKD9|CC85C_HUMAN	179	sp|A6NKD9|CC85C_HUMAN	sp|A6NKD9|CC85C_HUMAN	>sp|A6NKD9|CC85C_HUMAN Coiled-coil domain-containing protein 85C OS=Homo sapiens GN=CCDC85C PE=1 SV=1	0.481936	0	0.00749274	60.95	54.834	60.95
sp|O75970|MPDZ_HUMAN	483	sp|O75970|MPDZ_HUMAN	sp|O75970|MPDZ_HUMAN	>sp|O75970|MPDZ_HUMAN Multiple PDZ domain protein OS=Homo sapiens GN=MPDZ PE=1 SV=2	0.999999	62.7985	0.000619873	125.86	99.312	125.86																									0	0		NaN					0	0		NaN
sp|O75970|MPDZ_HUMAN	230	sp|O75970|MPDZ_HUMAN	sp|O75970|MPDZ_HUMAN	>sp|O75970|MPDZ_HUMAN Multiple PDZ domain protein OS=Homo sapiens GN=MPDZ PE=1 SV=2	0.991318	20.5763	0.0108039	80.738	69.155	74.141	0	0		NaN																													0	0		NaN
sp|O75970|MPDZ_HUMAN	352	sp|O75970|MPDZ_HUMAN	sp|O75970|MPDZ_HUMAN	>sp|O75970|MPDZ_HUMAN Multiple PDZ domain protein OS=Homo sapiens GN=MPDZ PE=1 SV=2	0.290243	0	0.0244573	43.696	37.261	43.696	0	0		NaN	0	0		NaN																													0	0
sp|O75970|MPDZ_HUMAN	353	sp|O75970|MPDZ_HUMAN	sp|O75970|MPDZ_HUMAN	>sp|O75970|MPDZ_HUMAN Multiple PDZ domain protein OS=Homo sapiens GN=MPDZ PE=1 SV=2	0.435507	0	5.31069e-26	155.8	145.24	149.07	0	0		NaN	0	0		NaN																													0	0
sp|O75970|MPDZ_HUMAN	354	sp|O75970|MPDZ_HUMAN	sp|O75970|MPDZ_HUMAN	>sp|O75970|MPDZ_HUMAN Multiple PDZ domain protein OS=Homo sapiens GN=MPDZ PE=1 SV=2	0.881841	11.5868	8.82837e-42	185.71	163.28	115.5	0	0		NaN	0	0		NaN																													0	0
sp|O95835|LATS1_HUMAN	1111	sp|O95835|LATS1_HUMAN	sp|O95835|LATS1_HUMAN	>sp|O95835|LATS1_HUMAN Serine/threonine-protein kinase LATS1 OS=Homo sapiens GN=LATS1 PE=1 SV=1	0.595213	4.95374	0.000446332	46.862	43.964	46.862
sp|O95835|LATS1_HUMAN	613	sp|O95835|LATS1_HUMAN	sp|O95835|LATS1_HUMAN	>sp|O95835|LATS1_HUMAN Serine/threonine-protein kinase LATS1 OS=Homo sapiens GN=LATS1 PE=1 SV=1	0.937847	12.2457	0.0195311	89.43	56.342	89.43																									0	0		NaN
sp|O95835|LATS1_HUMAN	464	sp|O95835|LATS1_HUMAN	sp|O95835|LATS1_HUMAN	>sp|O95835|LATS1_HUMAN Serine/threonine-protein kinase LATS1 OS=Homo sapiens GN=LATS1 PE=1 SV=1	0.998751	29.0294	0.00867897	132.9	117.27	84.753
sp|P04264|K2C1_HUMAN;CON__P04264;P04264	604;604;604	sp|P04264|K2C1_HUMAN	sp|P04264|K2C1_HUMAN	>sp|P04264|K2C1_HUMAN Keratin, type II cytoskeletal 1 OS=Homo sapiens GN=KRT1 PE=1 SV=6;>P04264 SWISS-PROT:P04264 Tax_Id=9606 Gene_Symbol=KRT1 Keratin, type II cytoskeletal 1;>P04264 SWISS-PROT:P04264 Tax_Id=9606 Gene_Symbol=KRT1 Keratin, type II cytoskele	0.36363	1.54276	0.00280559	48.647	43.891	48.647
sp|P04264|K2C1_HUMAN;CON__P04264;P04264	19;19;19	sp|P04264|K2C1_HUMAN	sp|P04264|K2C1_HUMAN	>sp|P04264|K2C1_HUMAN Keratin, type II cytoskeletal 1 OS=Homo sapiens GN=KRT1 PE=1 SV=6;>P04264 SWISS-PROT:P04264 Tax_Id=9606 Gene_Symbol=KRT1 Keratin, type II cytoskeletal 1;>P04264 SWISS-PROT:P04264 Tax_Id=9606 Gene_Symbol=KRT1 Keratin, type II cytoskele	0.974491	16.5389	1.94762e-26	195.25	180.97	195.25	0	0		NaN
sp|P04264|K2C1_HUMAN;CON__P04264;P04264	21;21;21	sp|P04264|K2C1_HUMAN	sp|P04264|K2C1_HUMAN	>sp|P04264|K2C1_HUMAN Keratin, type II cytoskeletal 1 OS=Homo sapiens GN=KRT1 PE=1 SV=6;>P04264 SWISS-PROT:P04264 Tax_Id=9606 Gene_Symbol=KRT1 Keratin, type II cytoskeletal 1;>P04264 SWISS-PROT:P04264 Tax_Id=9606 Gene_Symbol=KRT1 Keratin, type II cytoskele	0.997416	26.1465	7.85254e-26	191.07	180.46	116.73	0	0		NaN																													0.94336	12.4459	4.73888e-05	81.807
sp|P04264|K2C1_HUMAN;CON__P04264;P04264	66;66;66	sp|P04264|K2C1_HUMAN	sp|P04264|K2C1_HUMAN	>sp|P04264|K2C1_HUMAN Keratin, type II cytoskeletal 1 OS=Homo sapiens GN=KRT1 PE=1 SV=6;>P04264 SWISS-PROT:P04264 Tax_Id=9606 Gene_Symbol=KRT1 Keratin, type II cytoskeletal 1;>P04264 SWISS-PROT:P04264 Tax_Id=9606 Gene_Symbol=KRT1 Keratin, type II cytoskele	1	90.4271	0.00894136	112.02	66.115	112.02
sp|P04279|SEMG1_HUMAN;sp|Q02383|SEMG2_HUMAN	290;410	sp|P04279|SEMG1_HUMAN;sp|Q02383|SEMG2_HUMAN	sp|P04279|SEMG1_HUMAN	>sp|P04279|SEMG1_HUMAN Semenogelin-1 OS=Homo sapiens GN=SEMG1 PE=1 SV=2;>sp|Q02383|SEMG2_HUMAN Semenogelin-2 OS=Homo sapiens GN=SEMG2 PE=1 SV=1	0.249557	0	0.0188345	41.996	25.11	41.996
sp|P04279|SEMG1_HUMAN;sp|Q02383|SEMG2_HUMAN	291;411	sp|P04279|SEMG1_HUMAN;sp|Q02383|SEMG2_HUMAN	sp|P04279|SEMG1_HUMAN	>sp|P04279|SEMG1_HUMAN Semenogelin-1 OS=Homo sapiens GN=SEMG1 PE=1 SV=2;>sp|Q02383|SEMG2_HUMAN Semenogelin-2 OS=Homo sapiens GN=SEMG2 PE=1 SV=1	0.249557	0	0.0188345	41.996	25.11	41.996
sp|P04279|SEMG1_HUMAN;sp|Q02383|SEMG2_HUMAN	292;412	sp|P04279|SEMG1_HUMAN;sp|Q02383|SEMG2_HUMAN	sp|P04279|SEMG1_HUMAN	>sp|P04279|SEMG1_HUMAN Semenogelin-1 OS=Homo sapiens GN=SEMG1 PE=1 SV=2;>sp|Q02383|SEMG2_HUMAN Semenogelin-2 OS=Homo sapiens GN=SEMG2 PE=1 SV=1	0.249557	0	0.0188345	41.996	25.11	41.996
sp|P07900|HS90A_HUMAN	231	sp|P07900|HS90A_HUMAN	sp|P07900|HS90A_HUMAN	>sp|P07900|HS90A_HUMAN Heat shock protein HSP 90-alpha OS=Homo sapiens GN=HSP90AA1 PE=1 SV=5	1	41.3228	6.59128e-12	151.44	131.67	41.323																					0	0		NaN
sp|P07900|HS90A_HUMAN	263	sp|P07900|HS90A_HUMAN	sp|P07900|HS90A_HUMAN	>sp|P07900|HS90A_HUMAN Heat shock protein HSP 90-alpha OS=Homo sapiens GN=HSP90AA1 PE=1 SV=5	1	75.5931	1.77814e-24	143.47	135.62	93.949					0	0		NaN													0	0		NaN					0	0		NaN					0	0
sp|P08238|HS90B_HUMAN	226	sp|P08238|HS90B_HUMAN	sp|P08238|HS90B_HUMAN	>sp|P08238|HS90B_HUMAN Heat shock protein HSP 90-beta OS=Homo sapiens GN=HSP90AB1 PE=1 SV=4	1	101.055	0.00236923	101.05	77.002	101.05
sp|P08238|HS90B_HUMAN;sp|Q58FF8|H90B2_HUMAN	255;177	sp|P08238|HS90B_HUMAN;sp|Q58FF8|H90B2_HUMAN	sp|P08238|HS90B_HUMAN	>sp|P08238|HS90B_HUMAN Heat shock protein HSP 90-beta OS=Homo sapiens GN=HSP90AB1 PE=1 SV=4;>sp|Q58FF8|H90B2_HUMAN Putative heat shock protein HSP 90-beta 2 OS=Homo sapiens GN=HSP90AB2P PE=1 SV=2	0.99981	37.2059	0.0140384	71.601	68.404	71.601																					0	0		NaN					0	0		NaN
sp|P12694|ODBA_HUMAN	337	sp|P12694|ODBA_HUMAN	sp|P12694|ODBA_HUMAN	>sp|P12694|ODBA_HUMAN 2-oxoisovalerate dehydrogenase subunit alpha, mitochondrial OS=Homo sapiens GN=BCKDHA PE=1 SV=2	0.731698	4.5388	5.36152e-07	134.81	127.9	134.81
sp|P27824|CALX_HUMAN	583	sp|P27824|CALX_HUMAN	sp|P27824|CALX_HUMAN	>sp|P27824|CALX_HUMAN Calnexin OS=Homo sapiens GN=CANX PE=1 SV=2	1	97.4499	0.0119074	97.45	87.378	97.45																																					0	0
sp|P29966|MARCS_HUMAN	170	sp|P29966|MARCS_HUMAN	sp|P29966|MARCS_HUMAN	>sp|P29966|MARCS_HUMAN Myristoylated alanine-rich C-kinase substrate OS=Homo sapiens GN=MARCKS PE=1 SV=4	0.999968	44.9835	0.0369002	72.848	30.13	72.848
sp|P46937|YAP1_HUMAN	127	sp|P46937|YAP1_HUMAN	sp|P46937|YAP1_HUMAN	>sp|P46937|YAP1_HUMAN Transcriptional coactivator YAP1 OS=Homo sapiens GN=YAP1 PE=1 SV=2	0.993668	21.9869	0	362.14	352.28	302.66	0.449696	0	6.48568e-114	185.7	0.711126	4.67905	1.93794e-92	158.67	0.454322	0	1.95361e-48	110.13	0.416445	0	9.17325e-11	56.681	0.62297	4.88273	6.07674e-88	145.13	0.44085	0	9.96e-39	103.46	0.331537	0	1.70364e-06	47.884	0.43198	0	3.55893e-24	80.646	0.436375	0	3.1882e-105	181.75	0.445106	0	1.21174e-75
sp|P46937|YAP1_HUMAN	128	sp|P46937|YAP1_HUMAN	sp|P46937|YAP1_HUMAN	>sp|P46937|YAP1_HUMAN Transcriptional coactivator YAP1 OS=Homo sapiens GN=YAP1 PE=1 SV=2	0.773925	6.30221	0	322.34	315.19	108.86	0.449696	0	6.48568e-114	185.7	0.434031	0	1.93794e-92	158.67	0.454322	0	1.95361e-48	110.13	0.416445	0	9.17325e-11	56.681	0.484475	0	6.07674e-88	145.13	0.44085	0	9.96e-39	103.46	0.331537	0	1.70364e-06	47.884	0.43198	0	3.55893e-24	80.646	0.436375	0	3.1882e-105	181.75	0.544472	1.20049	1.21174e-75
sp|P46937|YAP1_HUMAN	131	sp|P46937|YAP1_HUMAN	sp|P46937|YAP1_HUMAN	>sp|P46937|YAP1_HUMAN Transcriptional coactivator YAP1 OS=Homo sapiens GN=YAP1 PE=1 SV=2	0.551522	3.96517	1.34161e-30	91.171	89.575	43.048	0	0		NaN	0	0		NaN	0	0		NaN	0	0		NaN					0.325327	0	2.98085e-06	44.167	0.331537	0	1.70364e-06	47.884	0	0		NaN
sp|P46937|YAP1_HUMAN	138	sp|P46937|YAP1_HUMAN	sp|P46937|YAP1_HUMAN	>sp|P46937|YAP1_HUMAN Transcriptional coactivator YAP1 OS=Homo sapiens GN=YAP1 PE=1 SV=2	0.999933	41.7455	0	342.62	327.6	342.62	0	0		NaN	0.924599	10.9188	2.60697e-60	123.87	0	0		NaN	0	0		NaN	0.988518	19.7314	8.09989e-74	134.93	0	0		NaN	0.744271	9.67103	4.54291e-08	52.056	0	0		NaN	0.808885	6.7147	9.059e-49	115	0.936989	11.7415	2.11258e-92
sp|P46937|YAP1_HUMAN	149	sp|P46937|YAP1_HUMAN	sp|P46937|YAP1_HUMAN	>sp|P46937|YAP1_HUMAN Transcriptional coactivator YAP1 OS=Homo sapiens GN=YAP1 PE=1 SV=2	0.578708	5.23871	3.81514e-39	103.09	101.37	103.09	0	0		NaN	0	0		NaN	0	0		NaN	0	0		NaN					0	0		NaN					0	0		NaN
sp|P46937|YAP1_HUMAN	397	sp|P46937|YAP1_HUMAN	sp|P46937|YAP1_HUMAN	>sp|P46937|YAP1_HUMAN Transcriptional coactivator YAP1 OS=Homo sapiens GN=YAP1 PE=1 SV=2	0.983162	17.6635	2.09458e-166	233.66	229.74	188.04
sp|P46937|YAP1_HUMAN	400	sp|P46937|YAP1_HUMAN	sp|P46937|YAP1_HUMAN	>sp|P46937|YAP1_HUMAN Transcriptional coactivator YAP1 OS=Homo sapiens GN=YAP1 PE=1 SV=2	0.997399	26.6979	1.63832e-26	195.46	185.33	193.27
sp|P46937|YAP1_HUMAN	403	sp|P46937|YAP1_HUMAN	sp|P46937|YAP1_HUMAN	>sp|P46937|YAP1_HUMAN Transcriptional coactivator YAP1 OS=Homo sapiens GN=YAP1 PE=1 SV=2	0.951807	13.9729	5.90873e-15	168.81	159.25	98.3
sp|P46937|YAP1_HUMAN	61	sp|P46937|YAP1_HUMAN	sp|P46937|YAP1_HUMAN	>sp|P46937|YAP1_HUMAN Transcriptional coactivator YAP1 OS=Homo sapiens GN=YAP1 PE=1 SV=2	0.999986	48.5169	2.68296e-270	339.44	329.49	339.44	0.995085	23.0633	1.27783e-17	153.06	0.961266	13.9476	3.96956e-17	140.35	0	0		NaN	0.995223	23.188	2.69892e-21	172.66	0.997671	26.318	1.04738e-18	162.76	0.959882	13.7888	4.14355e-06	81.016	0.816694	6.48882	0.000821033	61.942	0.955635	13.3325	2.17208e-15	110.6	0.816694	6.48882	0.000821033	61.942	0.999279	31.419	6.14397e-41
sp|P46937|YAP1_HUMAN	276	sp|P46937|YAP1_HUMAN	sp|P46937|YAP1_HUMAN	>sp|P46937|YAP1_HUMAN Transcriptional coactivator YAP1 OS=Homo sapiens GN=YAP1 PE=1 SV=2	1	66.9154	9.07789e-31	104.42	41.348	104.42
sp|P46937|YAP1_HUMAN	289	sp|P46937|YAP1_HUMAN	sp|P46937|YAP1_HUMAN	>sp|P46937|YAP1_HUMAN Transcriptional coactivator YAP1 OS=Homo sapiens GN=YAP1 PE=1 SV=2	1	79.9065	4.59071e-163	261.54	248.05	124.06																																					0	0
sp|P46937|YAP1_HUMAN	340	sp|P46937|YAP1_HUMAN	sp|P46937|YAP1_HUMAN	>sp|P46937|YAP1_HUMAN Transcriptional coactivator YAP1 OS=Homo sapiens GN=YAP1 PE=1 SV=2	0.999969	45.7835	0.00358743	157.09	131.39	137.93					0	0		NaN					0	0		NaN	0	0		NaN					0	0		NaN	0	0		NaN	0	0		NaN	0	0
sp|P46937|YAP1_HUMAN	109	sp|P46937|YAP1_HUMAN	sp|P46937|YAP1_HUMAN	>sp|P46937|YAP1_HUMAN Transcriptional coactivator YAP1 OS=Homo sapiens GN=YAP1 PE=1 SV=2	0.999991	50.2991	1.46917e-145	283.64	272.66	283.64	0.93972	11.9293	5.22056e-05	79.69	0.495614	0	1.52779e-05	75.046	0.357628	0	0.0272804	45.384	0.784807	5.61936	4.2194e-08	90.308	0.971343	15.3034	2.44261e-05	83.064	0	0		NaN	0.988502	19.3435	1.04368e-33	194.56	0.970293	15.1415	3.07909e-16	112.57	0	0		NaN	0.942521	12.1478	8.35209e-42
sp|P46937|YAP1_HUMAN	163	sp|P46937|YAP1_HUMAN	sp|P46937|YAP1_HUMAN	>sp|P46937|YAP1_HUMAN Transcriptional coactivator YAP1 OS=Homo sapiens GN=YAP1 PE=1 SV=2	0.785293	5.63184	1.56936e-13	99.6	96.413	71.06	0.577204	1.35199	0.00363682	56.972	0.785293	5.63184	0.00122781	71.06					0	0		NaN	0	0		NaN	0	0		NaN	0	0		NaN	0	0		NaN	0.5	0	0.00479628	43.696	0.783303	5.58077	1.56936e-13
sp|P46937|YAP1_HUMAN	164	sp|P46937|YAP1_HUMAN	sp|P46937|YAP1_HUMAN	>sp|P46937|YAP1_HUMAN Transcriptional coactivator YAP1 OS=Homo sapiens GN=YAP1 PE=1 SV=2	0.872034	8.33439	7.31778e-27	159.76	155.06	159.76	0.834615	7.02992	1.01135e-08	93.21	0.770629	5.26308	3.52001e-06	80.082					0	0		NaN	0.808637	6.25896	0.000298518	65.197	0	0		NaN	0	0		NaN	0	0		NaN	0.5	0	0.00479628	43.696	0	0
sp|P46937|YAP1_HUMAN	105	sp|P46937|YAP1_HUMAN	sp|P46937|YAP1_HUMAN	>sp|P46937|YAP1_HUMAN Transcriptional coactivator YAP1 OS=Homo sapiens GN=YAP1 PE=1 SV=2	0.927515	11.2829	6.64276e-87	218.98	211.36	127.28
sp|P46937|YAP1_HUMAN	366	sp|P46937|YAP1_HUMAN	sp|P46937|YAP1_HUMAN	>sp|P46937|YAP1_HUMAN Transcriptional coactivator YAP1 OS=Homo sapiens GN=YAP1 PE=1 SV=2	0.807727	6.37531	5.03274e-38	122.57	118.76	73.771	0	0		NaN													0	0		NaN					0	0		NaN					0	0		NaN	0	0
sp|P46937|YAP1_HUMAN	367	sp|P46937|YAP1_HUMAN	sp|P46937|YAP1_HUMAN	>sp|P46937|YAP1_HUMAN Transcriptional coactivator YAP1 OS=Homo sapiens GN=YAP1 PE=1 SV=2	0.986602	19.8686	5.39003e-86	210.36	201.75	198.33	0	0		NaN													0	0		NaN					0	0		NaN					0.933844	13.0413	0.000329585	59.226	0	0
sp|P46937|YAP1_HUMAN	371	sp|P46937|YAP1_HUMAN	sp|P46937|YAP1_HUMAN	>sp|P46937|YAP1_HUMAN Transcriptional coactivator YAP1 OS=Homo sapiens GN=YAP1 PE=1 SV=2	0.993087	22.0111	2.55489e-51	164.16	158.49	103.75	0	0		NaN													0	0		NaN					0	0		NaN					0	0		NaN	0	0
sp|P46937|YAP1_HUMAN	381	sp|P46937|YAP1_HUMAN	sp|P46937|YAP1_HUMAN	>sp|P46937|YAP1_HUMAN Transcriptional coactivator YAP1 OS=Homo sapiens GN=YAP1 PE=1 SV=2	0.616401	2.40489	6.80865e-27	174.63	163.63	156.05					0	0		NaN																					0	0		NaN					0	0
sp|P46937|YAP1_HUMAN	382	sp|P46937|YAP1_HUMAN	sp|P46937|YAP1_HUMAN	>sp|P46937|YAP1_HUMAN Transcriptional coactivator YAP1 OS=Homo sapiens GN=YAP1 PE=1 SV=2	0.94652	12.4955	6.80865e-27	178.22	168.95	98.3					0	0		NaN																					0	0		NaN					0	0
sp|P46937|YAP1_HUMAN	393	sp|P46937|YAP1_HUMAN	sp|P46937|YAP1_HUMAN	>sp|P46937|YAP1_HUMAN Transcriptional coactivator YAP1 OS=Homo sapiens GN=YAP1 PE=1 SV=2	0.541575	1.67624	7.78716e-138	215.22	212.62	215.22					0	0		NaN																					0	0		NaN					0	0
sp|P46937|YAP1_HUMAN	419	sp|P46937|YAP1_HUMAN	sp|P46937|YAP1_HUMAN	>sp|P46937|YAP1_HUMAN Transcriptional coactivator YAP1 OS=Homo sapiens GN=YAP1 PE=1 SV=2	0.999117	30.5356	1.06598e-101	210.06	205.66	177.1
sp|P62258|1433E_HUMAN	210	sp|P62258|1433E_HUMAN	sp|P62258|1433E_HUMAN	>sp|P62258|1433E_HUMAN 14-3-3 protein epsilon OS=Homo sapiens GN=YWHAE PE=1 SV=1	0.993701	23.217	5.41318e-22	163.95	158.82	163.95
sp|P63104|1433Z_HUMAN	230	sp|P63104|1433Z_HUMAN	sp|P63104|1433Z_HUMAN	>sp|P63104|1433Z_HUMAN 14-3-3 protein zeta/delta OS=Homo sapiens GN=YWHAZ PE=1 SV=1	0.43708	0	0.0189633	55.705	55.345	55.705
sp|Q13625|ASPP2_HUMAN	698	sp|Q13625|ASPP2_HUMAN	sp|Q13625|ASPP2_HUMAN	>sp|Q13625|ASPP2_HUMAN Apoptosis-stimulating of p53 protein 2 OS=Homo sapiens GN=TP53BP2 PE=1 SV=2	0.999601	33.9837	0.00933538	107.97	55.241	98.105					0	0		NaN					0	0		NaN	0	0		NaN					0	0		NaN					0	0		NaN	0	0
sp|Q13625|ASPP2_HUMAN	780	sp|Q13625|ASPP2_HUMAN	sp|Q13625|ASPP2_HUMAN	>sp|Q13625|ASPP2_HUMAN Apoptosis-stimulating of p53 protein 2 OS=Homo sapiens GN=TP53BP2 PE=1 SV=2	0.230161	0	0.011521	41.446	37.914	41.446	0	0		NaN	0	0		NaN													0	0		NaN					0	0		NaN	0	0		NaN
sp|Q13625|ASPP2_HUMAN	781	sp|Q13625|ASPP2_HUMAN	sp|Q13625|ASPP2_HUMAN	>sp|Q13625|ASPP2_HUMAN Apoptosis-stimulating of p53 protein 2 OS=Homo sapiens GN=TP53BP2 PE=1 SV=2	0.230161	0	0.011521	41.446	37.914	41.446	0	0		NaN	0	0		NaN													0	0		NaN					0	0		NaN	0	0		NaN
sp|Q13625|ASPP2_HUMAN	783	sp|Q13625|ASPP2_HUMAN	sp|Q13625|ASPP2_HUMAN	>sp|Q13625|ASPP2_HUMAN Apoptosis-stimulating of p53 protein 2 OS=Homo sapiens GN=TP53BP2 PE=1 SV=2	0.230161	0	0.011521	41.446	37.914	41.446	0	0		NaN	0	0		NaN													0	0		NaN					0	0		NaN	0	0		NaN
sp|Q15678|PTN14_HUMAN	642	sp|Q15678|PTN14_HUMAN	sp|Q15678|PTN14_HUMAN	>sp|Q15678|PTN14_HUMAN Tyrosine-protein phosphatase non-receptor type 14 OS=Homo sapiens GN=PTPN14 PE=1 SV=2	1	81.5074	0.000166806	98.281	67.283	98.281
sp|Q15678|PTN14_HUMAN	809	sp|Q15678|PTN14_HUMAN	sp|Q15678|PTN14_HUMAN	>sp|Q15678|PTN14_HUMAN Tyrosine-protein phosphatase non-receptor type 14 OS=Homo sapiens GN=PTPN14 PE=1 SV=2	0.96177	15.353	5.16121e-05	65.766	58.62	65.766
sp|Q15678|PTN14_HUMAN	593	sp|Q15678|PTN14_HUMAN	sp|Q15678|PTN14_HUMAN	>sp|Q15678|PTN14_HUMAN Tyrosine-protein phosphatase non-receptor type 14 OS=Homo sapiens GN=PTPN14 PE=1 SV=2	0.62386	2.203	0.00314511	129.38	78.482	129.38																					0	0		NaN					0	0		NaN	0	0		NaN	0	0
sp|Q15678|PTN14_HUMAN	594	sp|Q15678|PTN14_HUMAN	sp|Q15678|PTN14_HUMAN	>sp|Q15678|PTN14_HUMAN Tyrosine-protein phosphatase non-receptor type 14 OS=Homo sapiens GN=PTPN14 PE=1 SV=2	0.967905	14.8045	9.42297e-12	144.18	123.12	144.18	0.751194	4.8549	0.0138841	90.348	0.7504	4.78422	9.42297e-12	126.77													0	0		NaN					0	0		NaN	0	0		NaN	0	0
sp|Q4VCS5|AMOT_HUMAN	200	sp|Q4VCS5|AMOT_HUMAN	sp|Q4VCS5|AMOT_HUMAN	>sp|Q4VCS5|AMOT_HUMAN Angiomotin OS=Homo sapiens GN=AMOT PE=1 SV=1	0.974619	18.8769	0.0385865	41.446	35.329	41.446
sp|Q4VCS5|AMOT_HUMAN	712	sp|Q4VCS5|AMOT_HUMAN	sp|Q4VCS5|AMOT_HUMAN	>sp|Q4VCS5|AMOT_HUMAN Angiomotin OS=Homo sapiens GN=AMOT PE=1 SV=1	0.44248	0	0.00342446	51.566	47.762	51.566
sp|Q4VCS5|AMOT_HUMAN	714	sp|Q4VCS5|AMOT_HUMAN	sp|Q4VCS5|AMOT_HUMAN	>sp|Q4VCS5|AMOT_HUMAN Angiomotin OS=Homo sapiens GN=AMOT PE=1 SV=1	0.99999	50.8768	5.10813e-138	271.72	256.93	257.2	0.782945	5.92193	1.34219e-06	84.68
sp|Q4VCS5|AMOT_HUMAN	718	sp|Q4VCS5|AMOT_HUMAN	sp|Q4VCS5|AMOT_HUMAN	>sp|Q4VCS5|AMOT_HUMAN Angiomotin OS=Homo sapiens GN=AMOT PE=1 SV=1	0.515972	0.578098	0.00342446	51.566	47.762	46.494
sp|Q4VCS5|AMOT_HUMAN	309	sp|Q4VCS5|AMOT_HUMAN	sp|Q4VCS5|AMOT_HUMAN	>sp|Q4VCS5|AMOT_HUMAN Angiomotin OS=Homo sapiens GN=AMOT PE=1 SV=1	0.498963	5.62776	2.77541e-17	90.397	84.034	77.51
sp|Q4VCS5|AMOT_HUMAN	312	sp|Q4VCS5|AMOT_HUMAN	sp|Q4VCS5|AMOT_HUMAN	>sp|Q4VCS5|AMOT_HUMAN Angiomotin OS=Homo sapiens GN=AMOT PE=1 SV=1	0.267528	0	2.05801e-43	119.45	115.65	65.248
sp|Q4VCS5|AMOT_HUMAN	313	sp|Q4VCS5|AMOT_HUMAN	sp|Q4VCS5|AMOT_HUMAN	>sp|Q4VCS5|AMOT_HUMAN Angiomotin OS=Homo sapiens GN=AMOT PE=1 SV=1	0.267528	0	2.05801e-43	119.45	115.65	65.248
sp|Q8IY63|AMOL1_HUMAN	720	sp|Q8IY63|AMOL1_HUMAN	sp|Q8IY63|AMOL1_HUMAN	>sp|Q8IY63|AMOL1_HUMAN Angiomotin-like protein 1 OS=Homo sapiens GN=AMOTL1 PE=1 SV=1	1	89.4372	0.00197658	138.63	115.61	138.63					0	0		NaN																									0	0		NaN
sp|Q8IY63|AMOL1_HUMAN	724	sp|Q8IY63|AMOL1_HUMAN	sp|Q8IY63|AMOL1_HUMAN	>sp|Q8IY63|AMOL1_HUMAN Angiomotin-like protein 1 OS=Homo sapiens GN=AMOTL1 PE=1 SV=1	0.999949	42.9509	7.70832e-44	135.84	131.07	135.84
sp|Q8NI35|INADL_HUMAN	645	sp|Q8NI35|INADL_HUMAN	sp|Q8NI35|INADL_HUMAN	>sp|Q8NI35|INADL_HUMAN InaD-like protein OS=Homo sapiens GN=INADL PE=1 SV=3	1	95.5698	0.00778155	104.95	92.163	95.57
sp|Q9UPN3|MACF1_HUMAN	3650	sp|Q9UPN3|MACF1_HUMAN	sp|Q9UPN3|MACF1_HUMAN	>sp|Q9UPN3|MACF1_HUMAN Microtubule-actin cross-linking factor 1, isoforms 1/2/3/5 OS=Homo sapiens GN=MACF1 PE=1 SV=4	0.985132	22.6511	0.0396265	42.095	16.729	42.095
sp|Q9Y2J4|AMOL2_HUMAN	180	sp|Q9Y2J4|AMOL2_HUMAN	sp|Q9Y2J4|AMOL2_HUMAN	>sp|Q9Y2J4|AMOL2_HUMAN Angiomotin-like protein 2 OS=Homo sapiens GN=AMOTL2 PE=1 SV=3	0.377503	0	2.50379e-08	100.02	74.837	100.02																																					0	0
sp|Q9Y2J4|AMOL2_HUMAN	181	sp|Q9Y2J4|AMOL2_HUMAN	sp|Q9Y2J4|AMOL2_HUMAN	>sp|Q9Y2J4|AMOL2_HUMAN Angiomotin-like protein 2 OS=Homo sapiens GN=AMOTL2 PE=1 SV=3	0.377503	0	2.50379e-08	100.02	74.837	100.02																																					0	0
sp|Q9Y2J4|AMOL2_HUMAN	183	sp|Q9Y2J4|AMOL2_HUMAN	sp|Q9Y2J4|AMOL2_HUMAN	>sp|Q9Y2J4|AMOL2_HUMAN Angiomotin-like protein 2 OS=Homo sapiens GN=AMOTL2 PE=1 SV=3	0.99436	23.7463	2.97653e-11	145.52	121.67	145.52																																					0	0
sp|Q9Y2J4|AMOL2_HUMAN	236	sp|Q9Y2J4|AMOL2_HUMAN	sp|Q9Y2J4|AMOL2_HUMAN	>sp|Q9Y2J4|AMOL2_HUMAN Angiomotin-like protein 2 OS=Homo sapiens GN=AMOTL2 PE=1 SV=3	1	54.2531	0.000194478	80.738	68.246	54.253
sp|Q9Y2J4|AMOL2_HUMAN	602	sp|Q9Y2J4|AMOL2_HUMAN	sp|Q9Y2J4|AMOL2_HUMAN	>sp|Q9Y2J4|AMOL2_HUMAN Angiomotin-like protein 2 OS=Homo sapiens GN=AMOTL2 PE=1 SV=3	0.996142	24.2037	9.53428e-164	260.18	252.15	98.491
sp|Q9Y2J4|AMOL2_HUMAN	606	sp|Q9Y2J4|AMOL2_HUMAN	sp|Q9Y2J4|AMOL2_HUMAN	>sp|Q9Y2J4|AMOL2_HUMAN Angiomotin-like protein 2 OS=Homo sapiens GN=AMOTL2 PE=1 SV=3	0.585071	6.20502	1.46702e-09	73.758	68.612	73.758
sp|Q9Y2J4|AMOL2_HUMAN	50	sp|Q9Y2J4|AMOL2_HUMAN	sp|Q9Y2J4|AMOL2_HUMAN	>sp|Q9Y2J4|AMOL2_HUMAN Angiomotin-like protein 2 OS=Homo sapiens GN=AMOTL2 PE=1 SV=3	0.249993	0	2.57441e-05	49.087	46.042	49.087
sp|Q9Y2J4|AMOL2_HUMAN	54	sp|Q9Y2J4|AMOL2_HUMAN	sp|Q9Y2J4|AMOL2_HUMAN	>sp|Q9Y2J4|AMOL2_HUMAN Angiomotin-like protein 2 OS=Homo sapiens GN=AMOTL2 PE=1 SV=3	0.249993	0	2.57441e-05	49.087	46.042	49.087
sp|Q9Y2J4|AMOL2_HUMAN	537	sp|Q9Y2J4|AMOL2_HUMAN	sp|Q9Y2J4|AMOL2_HUMAN	>sp|Q9Y2J4|AMOL2_HUMAN Angiomotin-like protein 2 OS=Homo sapiens GN=AMOTL2 PE=1 SV=3	0.529085	1.17437	0.00131159	69.248	61.929	69.248	0	0		NaN
sp|Q9Y2J4|AMOL2_HUMAN	540	sp|Q9Y2J4|AMOL2_HUMAN	sp|Q9Y2J4|AMOL2_HUMAN	>sp|Q9Y2J4|AMOL2_HUMAN Angiomotin-like protein 2 OS=Homo sapiens GN=AMOTL2 PE=1 SV=3	0.979975	17.9304	6.32482e-26	154.34	145.07	103.12	0	0		NaN
sp|StrepHA-Tag|pTO_HA_StrepIII_GW_FRT_new	32	sp|StrepHA-Tag|pTO_HA_StrepIII_GW_FRT_new	sp|StrepHA-Tag|pTO_HA_StrepIII_GW_FRT_new	>sp|StrepHA-Tag|pTO_HA_StrepIII_GW_FRT_new	0.999631	34.3335	3.66534e-24	120.42	114.43	102.16
sp|StrepHA-Tag|pTO_HA_StrepIII_GW_FRT_new	36	sp|StrepHA-Tag|pTO_HA_StrepIII_GW_FRT_new	sp|StrepHA-Tag|pTO_HA_StrepIII_GW_FRT_new	>sp|StrepHA-Tag|pTO_HA_StrepIII_GW_FRT_new	0.846036	10.377	1.59433e-08	90.978	82.486	76.21
sp|StrepHA-Tag|pTO_HA_StrepIII_GW_FRT_new	40	sp|StrepHA-Tag|pTO_HA_StrepIII_GW_FRT_new	sp|StrepHA-Tag|pTO_HA_StrepIII_GW_FRT_new	>sp|StrepHA-Tag|pTO_HA_StrepIII_GW_FRT_new	0.994993	24.5312	1.94149e-34	179.64	172.87	115.01
P00761;CON__P00761	110;110	P00761	P00761	>P00761 SWISS-PROT:P00761|TRYP_PIG Trypsin - Sus scrofa (Pig).;>P00761 SWISS-PROT:P00761|TRYP_PIG Trypsin - Sus scrofa (Pig).	0.66783	3.03305	0.0163957	73.841	42.952	73.841
P02663;CON__P02663	130;130	P02663	P02663	>P02663 SWISS-PROT:P02663 Alpha-S2-casein [Contains: Casocidin-1 - Bos taurus (Bovine).;>P02663 SWISS-PROT:P02663 Alpha-S2-casein [Contains: Casocidin-1 - Bos taurus (Bovine).	0.561624	0.673687	0.00763735	44.925	35.623	44.925	0	0		NaN	0	0		NaN					0	0		NaN	0	0		NaN					0	0		NaN	0	0		NaN
P02663;CON__P02663	144;144	P02663	P02663	>P02663 SWISS-PROT:P02663 Alpha-S2-casein [Contains: Casocidin-1 - Bos taurus (Bovine).;>P02663 SWISS-PROT:P02663 Alpha-S2-casein [Contains: Casocidin-1 - Bos taurus (Bovine).	0.612613	2.01936	0.000249968	93.371	60.106	82.651	0	0		NaN	0	0		NaN	0	0		NaN	0	0		NaN	0	0		NaN	0	0		NaN	0.497737	0	0.0163859	41.695	0.499966	0	0.000249968	93.371	0	0		NaN	0	0
sp|P04279|SEMG1_HUMAN;sp|Q02383|SEMG2_HUMAN	293;413	sp|P04279|SEMG1_HUMAN;sp|Q02383|SEMG2_HUMAN	sp|P04279|SEMG1_HUMAN	>sp|P04279|SEMG1_HUMAN Semenogelin-1 OS=Homo sapiens GN=SEMG1 PE=1 SV=2;>sp|Q02383|SEMG2_HUMAN Semenogelin-2 OS=Homo sapiens GN=SEMG2 PE=1 SV=1	0.249557	0	0.0188345	41.996	25.11	41.996
sp|P0DMV9|HS71B_HUMAN;sp|P0DMV8|HS71A_HUMAN	158;158	sp|P0DMV9|HS71B_HUMAN	sp|P0DMV9|HS71B_HUMAN	>sp|P0DMV9|HS71B_HUMAN Heat shock 70 kDa protein 1B OS=Homo sapiens GN=HSPA1B PE=1 SV=1;>sp|P0DMV8|HS71A_HUMAN Heat shock 70 kDa protein 1A OS=Homo sapiens GN=HSPA1A PE=1 SV=1	0.999825	38.1857	0.000651348	46.557	44.457	46.557
sp|P23396|RS3_HUMAN	221	sp|P23396|RS3_HUMAN	sp|P23396|RS3_HUMAN	>sp|P23396|RS3_HUMAN 40S ribosomal protein S3 OS=Homo sapiens GN=RPS3 PE=1 SV=2	0.783321	6.19972	0.00380249	87.647	72.659	87.647
sp|P28074|PSB5_HUMAN	89	sp|P28074|PSB5_HUMAN	sp|P28074|PSB5_HUMAN	>sp|P28074|PSB5_HUMAN Proteasome subunit beta type-5 OS=Homo sapiens GN=PSMB5 PE=1 SV=3	0.999831	41.5301	0.0509502	45.28	33.012	45.28	0	0		NaN	0	0		NaN	0	0		NaN	0	0		NaN	0	0		NaN	0	0		NaN	0	0		NaN	0	0		NaN	0	0		NaN	0	0
sp|P46937|YAP1_HUMAN	141	sp|P46937|YAP1_HUMAN	sp|P46937|YAP1_HUMAN	>sp|P46937|YAP1_HUMAN Transcriptional coactivator YAP1 OS=Homo sapiens GN=YAP1 PE=1 SV=2	0.693529	3.4943	4.98041e-61	126.91	123.66	126.91	0	0		NaN	0	0		NaN	0	0		NaN	0	0		NaN					0	0		NaN					0	0		NaN
sp|P46937|YAP1_HUMAN	143	sp|P46937|YAP1_HUMAN	sp|P46937|YAP1_HUMAN	>sp|P46937|YAP1_HUMAN Transcriptional coactivator YAP1 OS=Homo sapiens GN=YAP1 PE=1 SV=2	0.995762	24.3966	0	322.34	315.19	307.9	0	0		NaN	0	0		NaN	0	0		NaN	0	0		NaN					0	0		NaN					0	0		NaN
sp|P46937|YAP1_HUMAN	145	sp|P46937|YAP1_HUMAN	sp|P46937|YAP1_HUMAN	>sp|P46937|YAP1_HUMAN Transcriptional coactivator YAP1 OS=Homo sapiens GN=YAP1 PE=1 SV=2	0.500054	4.36675	5.38128e-12	56.648	55.968	44.533	0	0		NaN	0	0		NaN	0	0		NaN	0	0		NaN					0	0		NaN					0	0		NaN
sp|P46937|YAP1_HUMAN	398	sp|P46937|YAP1_HUMAN	sp|P46937|YAP1_HUMAN	>sp|P46937|YAP1_HUMAN Transcriptional coactivator YAP1 OS=Homo sapiens GN=YAP1 PE=1 SV=2	0.783563	6.21282	1.95321e-16	155.49	146.7	74.141
sp|P46937|YAP1_HUMAN	63	sp|P46937|YAP1_HUMAN	sp|P46937|YAP1_HUMAN	>sp|P46937|YAP1_HUMAN Transcriptional coactivator YAP1 OS=Homo sapiens GN=YAP1 PE=1 SV=2	0.6468	2.6275	7.10924e-17	129.43	121.08	129.43	0	0		NaN	0	0		NaN	0	0		NaN	0.59389	1.65062	3.33819e-05	68.411					0	0		NaN	0.5	0	0.00540911	43.696	0.5	0	0.000166043	69.747	0.545877	0.799215	7.33251e-05	63.447
sp|P46937|YAP1_HUMAN	337	sp|P46937|YAP1_HUMAN	sp|P46937|YAP1_HUMAN	>sp|P46937|YAP1_HUMAN Transcriptional coactivator YAP1 OS=Homo sapiens GN=YAP1 PE=1 SV=2	0.488044	0.0416685	0.013714	109.15	76.146	109.15					0	0		NaN					0	0		NaN	0	0		NaN					0	0		NaN	0	0		NaN	0	0		NaN	0	0
sp|P46937|YAP1_HUMAN	110	sp|P46937|YAP1_HUMAN	sp|P46937|YAP1_HUMAN	>sp|P46937|YAP1_HUMAN Transcriptional coactivator YAP1 OS=Homo sapiens GN=YAP1 PE=1 SV=2	0.67019	3.08144	2.75434e-52	213.21	196.9	138.9	0.494568	1.40542	0.0130705	51.798	0.495614	0	1.52779e-05	75.046	0.357628	0	0.0272804	45.384	0.45504	0	0.000507345	65.248	0.333277	0	0.00912602	51.495	0	0		NaN									0	0		NaN
sp|P46937|YAP1_HUMAN	114	sp|P46937|YAP1_HUMAN	sp|P46937|YAP1_HUMAN	>sp|P46937|YAP1_HUMAN Transcriptional coactivator YAP1 OS=Homo sapiens GN=YAP1 PE=1 SV=2	0.965416	14.4584	3.69689e-21	165.1	158.12	165.1					0	0		NaN									0.333277	0	0.00912602	51.495	0	0		NaN									0	0		NaN
sp|P46937|YAP1_HUMAN	119	sp|P46937|YAP1_HUMAN	sp|P46937|YAP1_HUMAN	>sp|P46937|YAP1_HUMAN Transcriptional coactivator YAP1 OS=Homo sapiens GN=YAP1 PE=1 SV=2	0.999937	42.1349	3.56181e-33	186.27	181.57	100.95					0	0		NaN													0	0		NaN									0	0		NaN
sp|P46937|YAP1_HUMAN	83	sp|P46937|YAP1_HUMAN	sp|P46937|YAP1_HUMAN	>sp|P46937|YAP1_HUMAN Transcriptional coactivator YAP1 OS=Homo sapiens GN=YAP1 PE=1 SV=2	0.999999	61.2221	0.0325838	83.474	65.809	78.888
sp|P46937|YAP1_HUMAN	378	sp|P46937|YAP1_HUMAN	sp|P46937|YAP1_HUMAN	>sp|P46937|YAP1_HUMAN Transcriptional coactivator YAP1 OS=Homo sapiens GN=YAP1 PE=1 SV=2	0.283491	0.803431	1.09912e-08	87.676	83.289	74.732					0	0		NaN																					0	0		NaN					0	0
sp|P46937|YAP1_HUMAN	379	sp|P46937|YAP1_HUMAN	sp|P46937|YAP1_HUMAN	>sp|P46937|YAP1_HUMAN Transcriptional coactivator YAP1 OS=Homo sapiens GN=YAP1 PE=1 SV=2	0.508268	2.2027	9.88763e-17	112.82	103.98	85.805					0	0		NaN																					0	0		NaN					0	0
sp|P46937|YAP1_HUMAN	412	sp|P46937|YAP1_HUMAN	sp|P46937|YAP1_HUMAN	>sp|P46937|YAP1_HUMAN Transcriptional coactivator YAP1 OS=Homo sapiens GN=YAP1 PE=1 SV=2	0.999458	32.9508	1.84253e-17	89.391	87.128	73.239
sp|P46937|YAP1_HUMAN	425	sp|P46937|YAP1_HUMAN	sp|P46937|YAP1_HUMAN	>sp|P46937|YAP1_HUMAN Transcriptional coactivator YAP1 OS=Homo sapiens GN=YAP1 PE=1 SV=2	0.327691	0	2.0498e-05	50.029	47.327	50.029
sp|P46937|YAP1_HUMAN	428	sp|P46937|YAP1_HUMAN	sp|P46937|YAP1_HUMAN	>sp|P46937|YAP1_HUMAN Transcriptional coactivator YAP1 OS=Homo sapiens GN=YAP1 PE=1 SV=2	0.327691	0	2.0498e-05	50.029	47.327	50.029
sp|P63104|1433Z_HUMAN	232	sp|P63104|1433Z_HUMAN	sp|P63104|1433Z_HUMAN	>sp|P63104|1433Z_HUMAN 14-3-3 protein zeta/delta OS=Homo sapiens GN=YWHAZ PE=1 SV=1	0.43708	0	0.0189633	55.705	55.345	55.705
sp|Q13625|ASPP2_HUMAN	778	sp|Q13625|ASPP2_HUMAN	sp|Q13625|ASPP2_HUMAN	>sp|Q13625|ASPP2_HUMAN Apoptosis-stimulating of p53 protein 2 OS=Homo sapiens GN=TP53BP2 PE=1 SV=2	0.230161	0	0.011521	41.446	37.914	41.446	0	0		NaN	0	0		NaN													0	0		NaN					0	0		NaN	0	0		NaN
sp|Q4VCS5|AMOT_HUMAN	717	sp|Q4VCS5|AMOT_HUMAN	sp|Q4VCS5|AMOT_HUMAN	>sp|Q4VCS5|AMOT_HUMAN Angiomotin OS=Homo sapiens GN=AMOT PE=1 SV=1	0.514312	0.578098	0.00342446	51.566	47.762	46.494
sp|Q4VCS5|AMOT_HUMAN	311	sp|Q4VCS5|AMOT_HUMAN	sp|Q4VCS5|AMOT_HUMAN	>sp|Q4VCS5|AMOT_HUMAN Angiomotin OS=Homo sapiens GN=AMOT PE=1 SV=1	0.382596	0	2.05801e-43	119.45	115.65	90.397
sp|Q8IY63|AMOL1_HUMAN	808	sp|Q8IY63|AMOL1_HUMAN	sp|Q8IY63|AMOL1_HUMAN	>sp|Q8IY63|AMOL1_HUMAN Angiomotin-like protein 1 OS=Homo sapiens GN=AMOTL1 PE=1 SV=1	0.579274	1.48953	0.0182671	48.527	31.315	48.527
sp|Q96NH3|BROMI_HUMAN	1016	sp|Q96NH3|BROMI_HUMAN	sp|Q96NH3|BROMI_HUMAN	>sp|Q96NH3|BROMI_HUMAN Protein broad-minded OS=Homo sapiens GN=TBC1D32 PE=2 SV=4	0.531589	0.55019	0.00810193	44.788	30.165	44.788
sp|Q9UBT7|CTNL1_HUMAN	351	sp|Q9UBT7|CTNL1_HUMAN	sp|Q9UBT7|CTNL1_HUMAN	>sp|Q9UBT7|CTNL1_HUMAN Alpha-catulin OS=Homo sapiens GN=CTNNAL1 PE=1 SV=2	0.83852	7.15396	0.0311628	88.37	40.501	85.67	0	0		NaN	0	0		NaN	0	0		NaN	0	0		NaN	0	0		NaN	0	0		NaN	0	0		NaN	0	0		NaN	0	0		NaN	0	0
sp|Q9Y2J4|AMOL2_HUMAN	596	sp|Q9Y2J4|AMOL2_HUMAN	sp|Q9Y2J4|AMOL2_HUMAN	>sp|Q9Y2J4|AMOL2_HUMAN Angiomotin-like protein 2 OS=Homo sapiens GN=AMOTL2 PE=1 SV=3	0.405227	0.611751	1.7918e-34	111.18	105.72	90.363
sp|Q9Y2J4|AMOL2_HUMAN	597	sp|Q9Y2J4|AMOL2_HUMAN	sp|Q9Y2J4|AMOL2_HUMAN	>sp|Q9Y2J4|AMOL2_HUMAN Angiomotin-like protein 2 OS=Homo sapiens GN=AMOTL2 PE=1 SV=3	0.445249	0.406391	1.7918e-34	111.18	105.72	51.034
sp|Q9Y2J4|AMOL2_HUMAN	45	sp|Q9Y2J4|AMOL2_HUMAN	sp|Q9Y2J4|AMOL2_HUMAN	>sp|Q9Y2J4|AMOL2_HUMAN Angiomotin-like protein 2 OS=Homo sapiens GN=AMOTL2 PE=1 SV=3	0.841146	10.0239	4.23724e-22	87.891	84.692	87.891
sp|Q9Y2J4|AMOL2_HUMAN	48	sp|Q9Y2J4|AMOL2_HUMAN	sp|Q9Y2J4|AMOL2_HUMAN	>sp|Q9Y2J4|AMOL2_HUMAN Angiomotin-like protein 2 OS=Homo sapiens GN=AMOTL2 PE=1 SV=3	0.467354	0.639642	4.25113e-30	102.6	97.589	102.6
[truncated: 831 more columns]

## Sheet: Fig_3_protein_phospho_profile
ID	1	2	3	4	5	6	7	8	9	10	11	12	13	14	15	16	17	18	19	20	21	22	23	24	25	26	27	28	29	30	31	32	33	34	35	36	37	38	39	40	41	42	43	44	45	46	47	48	49
AMOT	7.8436e+07	4.66121e+07	1.23643e+06	5.82883e+06	7.67422e+06	3.78119e+06	2.94234e+07	6.21753e+06	2.80655e+07	2.00516e+07	1.16478e+07	2.11787e+07	1.39855e+08	1.07069e+08	2.00293e+08	1.98463e+08	2.94789e+08	2.3305e+08	3.79559e+08	2.07279e+08	1.54852e+08	3.24206e+08	3.3182e+08	2.65028e+08	1.36563e+08	1.02344e+08	9.67002e+07	7.98682e+07	9.16516e+07	3.30042e+07	1.18164e+07	9.81504e+06	1.71151e+07	2.53129e+07	2.06749e+07	1.26834e+07	2.2264e+07	3.87375e+06	1.78934e+07	2.13961e+07	2.85887e+07	1.32401e+07	1.3818e+07	2.25445e+06	1.28564e+06	8.09998e+06	5.75181e+06	3.1638e+06	1.20799e+07
AMOTL1	1.82643e+08	1.13506e+08	1.81547e+06	7.28937e+06	7.99686e+06	6.63936e+06	3.15065e+07	5.3885e+06	4.37904e+07	2.7168e+07	1.27838e+07	1.99541e+07	2.19646e+08	8.70861e+07	2.49574e+08	2.29222e+08	3.06234e+08	2.5425e+08	3.5553e+08	1.88789e+08	1.66437e+08	3.60823e+08	3.68646e+08	3.93315e+08	2.97956e+08	1.97067e+08	2.57255e+08	1.94842e+08	2.56148e+08	5.98393e+07	3.03662e+07	3.3336e+07	3.96909e+07	1.12585e+08	8.79352e+07	7.99668e+07	4.28026e+07	1.04955e+07	5.22926e+07	4.20948e+07	5.67586e+07	3.13979e+07	3.75795e+07	5.82792e+06	2.43317e+06	1.90738e+07	1.45569e+07	1.00406e+07	2.16364e+07
AMOTL2	7.39021e+07	4.0545e+07	556187	5.91753e+06	7.47076e+06	7.05072e+06	1.94228e+07	3.41694e+06	2.74911e+07	1.7887e+07	9.85124e+06	2.60495e+07	1.08442e+08	1.00862e+08	2.10891e+08	2.00499e+08	3.77329e+08	3.33378e+08	5.03731e+08	3.11671e+08	2.61415e+08	4.68584e+08	5.59626e+08	6.37895e+08	5.68432e+08	4.17602e+08	4.57538e+08	2.82227e+08	2.97371e+08	5.41719e+07	2.71906e+07	2.97328e+07	6.08514e+07	7.33626e+07	4.31031e+07	2.10015e+07	1.90543e+07	5.16974e+06	5.5619e+07	1.66953e+07	2.71217e+07	2.00934e+07	2.90694e+07	2.65694e+06	1.05265e+06	6.35045e+06	1.15879e+07	3.13477e+06	1.25045e+07
CCDC85C	1.07451e+07	1.74091e+06	0	401324	274400	174822	3.51701e+06	0	342179	154258	346498	655735	6.20783e+06	4.9864e+06	9.7423e+06	8.67704e+06	2.74637e+07	1.79083e+07	3.0931e+07	3.7258e+07	2.38657e+07	6.33056e+07	1.17509e+08	1.12728e+08	6.88842e+07	7.3305e+07	6.39655e+07	6.78633e+07	6.44047e+07	1.33869e+07	7.38807e+06	6.26654e+06	1.1777e+07	3.8328e+07	2.49194e+07	2.64783e+07	8.57246e+06	1.72808e+06	6.83665e+06	1.42756e+07	1.75039e+07	7.61229e+06	9.73384e+06	331149	265624	1.69467e+07	1.61021e+06	1.27421e+06	3.56132e+06
FBXW11	610333	361482	0	0	0	0	150014	0	770749	182152	0	128858	2.39515e+06	1.44738e+06	3.74429e+06	2.57232e+06	5.50646e+06	4.24567e+06	5.3169e+06	3.71459e+06	4.2524e+06	8.71565e+06	7.25691e+06	9.05925e+06	5.73643e+06	8.58728e+06	1.46994e+07	1.40122e+07	3.9699e+07	2.14909e+07	1.10744e+07	1.18568e+07	1.48889e+07	3.68588e+07	9.57512e+07	1.13315e+08	9.82006e+07	6.81808e+06	1.39899e+07	1.06465e+07	9.43311e+06	7.28457e+06	9.07573e+06	3.16937e+06	545470	1.66747e+06	1.47252e+06	179620	4.9979e+06
HSPA4L	1.14592e+07	725547	143106	304132	587727	596522	448114	6.62856e+06	0	373117	1.49433e+06	433757	479799	461035	1.02248e+06	417440	1.28575e+06	715004	2.19892e+06	322029	693728	1.3919e+06	2.15638e+06	1.309e+06	1.3993e+07	2.88166e+06	5.41398e+07	3.97331e+07	4.57368e+07	3.3577e+07	1.0949e+07	1.40069e+07	3.01526e+07	9.00091e+07	7.28035e+07	1.0534e+08	1.78506e+08	5.28081e+07	2.25961e+08	3.93381e+08	2.40749e+08	2.12854e+07	1.86287e+07	2.80303e+06	5.71907e+06	8.72046e+06	1.00123e+07	4.85351e+06	1.4451e+07
LATS1	2.1624e+07	9.24127e+06	0	909188	815454	0	1.9804e+06	145373	3.9852e+06	1.76119e+06	0	0	1.35036e+07	6.4186e+06	1.19002e+07	1.11753e+07	2.04055e+07	1.91469e+07	3.81388e+07	2.19643e+07	2.13562e+07	3.94427e+07	4.45947e+07	5.32453e+07	3.97555e+07	4.36676e+07	1.21811e+08	1.41246e+08	1.87733e+08	6.82938e+07	3.1216e+07	3.6999e+07	4.74795e+07	8.64051e+07	5.24318e+07	5.41909e+07	8.32361e+07	2.15306e+07	9.41684e+07	8.90813e+07	1.0857e+08	2.66997e+07	3.30908e+07	5.62074e+06	2.27656e+06	1.16499e+07	1.39194e+07	6.47516e+06	1.51166e+07
LIN7C	2.0847e+07	9.15399e+06	2.07696e+06	3.23356e+06	2.92508e+06	2.34165e+06	9.65031e+06	1.19546e+07	2.38626e+07	1.59023e+07	1.06292e+07	1.31924e+07	4.90807e+07	5.081e+07	9.95921e+07	8.79572e+07	1.40676e+08	8.98916e+07	1.04203e+08	5.06101e+07	2.48204e+07	5.5776e+07	6.22405e+07	5.05532e+07	2.78569e+07	2.66188e+07	2.95361e+07	2.27177e+07	4.11509e+07	1.0894e+07	1.0111e+07	5.87641e+06	1.89509e+07	1.37956e+07	1.58271e+07	1.15167e+07	1.76381e+07	1.46824e+06	4.59992e+06	7.6865e+06	2.94574e+06	3.45397e+06	6.9065e+06	0	461721	8.24637e+06	1.69892e+06	675133	4.36094e+06
MOB1A	1.49036e+06	1.31013e+06	0	390595	516144	0	293566	0	468648	561498	0	0	817437	717896	492482	1.13503e+06	2.29177e+06	1.02421e+06	2.95566e+06	2.58621e+06	2.59052e+06	4.34841e+06	6.97313e+06	6.21246e+06	5.56078e+06	1.01338e+07	1.777e+07	2.35638e+07	3.5206e+07	1.94703e+07	9.94433e+06	1.04938e+07	1.86861e+07	4.20238e+07	4.37084e+07	2.71989e+07	1.43233e+07	1.30052e+06	6.8861e+06	7.50865e+06	1.51763e+07	8.68701e+06	9.2128e+06	946798	3.00631e+06	1.14625e+07	5.91103e+06	6.35203e+06	9.47758e+06
MOB1B	1.49036e+06	1.31013e+06	0	390595	516144	0	293566	0	468648	561498	0	0	817437	717896	492482	1.13503e+06	2.29177e+06	1.02421e+06	2.95566e+06	2.58621e+06	2.59052e+06	4.34841e+06	6.97313e+06	6.21246e+06	5.56078e+06	1.01338e+07	1.777e+07	2.35638e+07	3.5206e+07	1.94703e+07	9.94433e+06	1.04938e+07	1.86861e+07	4.20238e+07	4.37084e+07	2.71989e+07	1.43233e+07	1.30052e+06	6.8861e+06	7.50865e+06	1.51763e+07	8.68701e+06	9.2128e+06	946798	3.00631e+06	1.14625e+07	5.91103e+06	6.35203e+06	9.47758e+06
MPDZ	1.47133e+08	1.03121e+08	778424	3.947e+06	1.50302e+07	7.35001e+06	2.93544e+07	3.67483e+06	5.75755e+07	3.12849e+07	2.39333e+07	3.27519e+07	2.32543e+08	2.19176e+08	4.23823e+08	4.68366e+08	6.96495e+08	4.10343e+08	4.6579e+08	1.62285e+08	8.89078e+07	1.86268e+08	2.10281e+08	1.61516e+08	9.81521e+07	9.28884e+07	1.06329e+08	6.26545e+07	4.76512e+07	8.43667e+06	4.0632e+06	6.18874e+06	9.69517e+06	1.65081e+07	1.72317e+07	2.84638e+07	1.57144e+07	0	6.94972e+06	5.51479e+06	5.06697e+06	3.27999e+06	1.19419e+06	340487	67359.7	3.34085e+06	1.02414e+07	1.08487e+06	1.01444e+07
MPP5	9.15358e+07	5.87098e+07	1.76365e+06	4.05562e+06	4.66143e+06	5.78678e+06	1.25514e+07	5.96078e+06	3.69332e+07	2.02628e+07	1.46896e+07	2.10742e+07	1.3819e+08	1.11393e+08	2.54447e+08	2.86526e+08	4.38831e+08	2.98758e+08	3.54882e+08	1.2301e+08	6.45138e+07	1.34874e+08	1.32511e+08	1.07674e+08	8.56275e+07	5.21796e+07	7.58979e+07	5.18923e+07	4.36196e+07	4.11605e+06	2.50725e+06	1.33142e+06	4.03284e+06	1.51085e+07	1.65437e+07	6.03494e+06	3.25644e+06	320732	2.54972e+06	956636	1.91101e+06	789998	1.0567e+06	313547	1.16276e+06	310403	354183	1.48179e+06	946719
PATJ	9.44082e+07	6.42621e+07	2.89992e+06	5.74721e+06	9.80842e+06	3.88334e+06	1.55151e+07	3.48346e+06	2.60383e+07	1.09779e+07	8.55582e+06	1.5336e+07	1.28816e+08	1.14444e+08	2.13387e+08	2.48158e+08	4.08784e+08	3.02863e+08	3.68041e+08	1.52385e+08	8.91733e+07	1.34157e+08	1.49008e+08	1.27439e+08	1.27255e+08	9.01507e+07	1.09343e+08	8.12365e+07	1.61697e+08	2.95371e+07	2.638e+07	1.33153e+07	5.38581e+07	1.32929e+08	1.91324e+08	2.32876e+08	1.80214e+08	1.22687e+07	3.50857e+07	1.67243e+07	1.65144e+07	9.25559e+06	1.24026e+07	268995	1.21179e+07	2.37238e+07	9.42344e+06	1.58163e+07	2.01588e+07
PTPN14	2.35333e+08	1.2918e+08	2.68877e+06	9.42368e+06	1.83554e+07	7.33814e+06	2.4151e+07	9.48573e+06	3.71941e+07	2.85426e+07	1.36079e+07	1.69665e+07	9.5297e+07	4.6665e+07	7.73962e+07	6.5687e+07	9.68368e+07	7.91125e+07	1.31185e+08	6.97881e+07	5.05586e+07	1.24032e+08	1.22087e+08	1.39952e+08	1.00476e+08	1.36904e+08	2.26839e+08	2.68467e+08	4.07202e+08	1.8545e+08	8.84571e+07	9.03611e+07	1.48058e+08	3.95194e+08	3.98794e+08	3.83607e+08	2.52194e+08	3.62111e+07	1.46529e+08	9.43344e+07	1.5663e+08	6.25147e+07	8.61331e+07	1.85122e+07	1.62907e+07	8.90733e+07	5.2799e+07	4.37454e+07	6.75354e+07
SLC9A3R2	5.29661e+06	4.77266e+06	0	2.48422e+06	4.63324e+06	1.46736e+06	1.01808e+07	2.72747e+06	1.12355e+07	5.22973e+06	0	4.10274e+06	1.68331e+07	1.14216e+07	1.781e+07	1.48295e+07	2.0309e+07	1.78471e+07	3.19533e+07	2.32992e+07	2.0333e+07	2.83084e+07	3.4354e+07	3.55967e+07	3.6101e+07	4.39447e+07	7.01149e+07	1.02867e+08	1.41839e+08	1.62137e+08	5.24366e+07	2.64489e+07	3.69559e+07	4.54598e+07	4.48056e+07	4.39933e+07	4.67396e+07	1.17965e+07	4.20064e+07	7.04541e+07	1.56549e+08	6.74021e+07	7.94652e+07	1.16851e+07	5.62108e+06	1.91857e+07	2.65099e+07	2.75396e+07	4.14273e+07
TEAD1	6.67561e+06	9.72388e+06	0	2.84248e+06	3.70791e+06	1.43228e+06	7.75271e+06	2.2858e+06	4.14293e+06	3.28422e+06	426814	2.70372e+06	9.29194e+06	6.20758e+06	1.2566e+07	1.09424e+07	1.60358e+07	1.15769e+07	1.22802e+07	7.71265e+06	8.11618e+06	1.98586e+07	1.50295e+07	1.8655e+07	2.76416e+07	1.25726e+07	2.75163e+07	6.67285e+07	1.20587e+08	5.59165e+07	1.9131e+07	1.11198e+07	1.38744e+07	2.11788e+07	2.21293e+07	1.78522e+07	2.18437e+07	4.72434e+06	1.86948e+07	3.54966e+07	6.01183e+07	1.66393e+07	2.15147e+07	5.13697e+06	8.74505e+06	2.3278e+07	1.32006e+07	1.11152e+07	7.46445e+06
TEAD3	1.78931e+07	1.4571e+07	533092	5.31986e+06	6.32053e+06	3.96007e+06	9.52753e+06	3.33715e+06	1.08729e+07	6.71896e+06	517736	2.59937e+06	1.66033e+07	1.12212e+07	1.60476e+07	1.54177e+07	2.7725e+07	2.30289e+07	4.14407e+07	2.67688e+07	2.43229e+07	4.54324e+07	4.7599e+07	5.85758e+07	5.63177e+07	6.18123e+07	1.03635e+08	1.59853e+08	2.49154e+08	1.03749e+08	3.18501e+07	3.43933e+07	4.04811e+07	5.81896e+07	4.82424e+07	5.92867e+07	4.93964e+07	1.24637e+07	4.97978e+07	6.78547e+07	1.0949e+08	3.31991e+07	3.7672e+07	1.38424e+07	9.21608e+06	4.30514e+07	2.01861e+07	2.7768e+07	3.25253e+07
TEAD4	0	0	0	0	0	0	0	0	847901	3.59981e+06	0	0	868032	2.66167e+06	8.64184e+06	1.49707e+06	4.76132e+06	4.6143e+06	7.98137e+06	5.29232e+06	4.75063e+06	8.73464e+06	977805	0	1.06348e+07	9.08054e+06	1.8991e+07	1.97883e+07	4.15238e+07	1.93254e+07	7.72867e+06	1.26215e+06	1.58224e+06	5.5662e+06	6.17351e+06	3.35364e+06	1.26981e+06	372544	1.61609e+06	2.5744e+06	3.37203e+06	0	1.20525e+06	0	0	8.98103e+06	6.23747e+06	0	1.04291e+07
TP53BP2	3.05966e+07	2.45898e+07	0	940067	916314	600633	6.36242e+06	1.09056e+06	5.71985e+06	2.73734e+06	1.47608e+06	3.38982e+06	3.11693e+07	2.31483e+07	4.02714e+07	3.41088e+07	5.21725e+07	4.54676e+07	7.14833e+07	5.12084e+07	4.3096e+07	1.166e+08	1.3253e+08	1.5577e+08	1.40946e+08	1.28867e+08	1.39831e+08	1.12569e+08	1.41295e+08	2.0581e+07	1.03413e+07	1.31557e+07	1.77049e+07	3.98279e+07	3.62624e+07	5.45354e+07	2.94203e+07	1.88268e+06	9.47299e+06	7.32247e+06	1.44169e+07	5.23493e+06	1.06471e+07	440841	723988	4.50584e+06	2.10582e+06	927843	4.01424e+06
YAP1	6.32344e+08	3.92368e+08	6.1986e+07	2.20891e+08	2.83651e+08	1.17889e+08	4.44971e+08	1.68075e+08	6.98885e+08	3.75466e+08	9.62406e+07	1.93757e+08	4.97988e+08	3.94532e+08	8.11553e+08	6.23272e+08	1.01319e+09	9.04643e+08	1.38219e+09	5.34211e+08	7.99511e+08	1.02979e+09	1.3655e+09	1.28754e+09	1.99771e+09	1.38536e+09	4.97739e+09	5.88482e+09	1.37249e+10	6.9254e+09	3.44758e+09	2.116e+09	2.76907e+09	9.95734e+09	1.31345e+10	1.35039e+10	1.13728e+10	2.74196e+09	7.97264e+09	8.14994e+09	8.47938e+09	3.11585e+09	3.67984e+09	9.2993e+08	1.18992e+09	2.19515e+10	5.41942e+09	1.68378e+10	5.73059e+09
YWHAB	2.45706e+07	1.3995e+07	7.40009e+06	7.88819e+06	1.10168e+07	8.86158e+06	1.51482e+07	8.93886e+06	1.84798e+07	1.26167e+07	6.77436e+06	1.23083e+07	2.43894e+07	1.75316e+07	2.63673e+07	2.30326e+07	3.34766e+07	2.87263e+07	4.67796e+07	5.00111e+07	3.21829e+07	5.69102e+07	7.45081e+07	6.1132e+07	7.40933e+07	4.89304e+07	9.35667e+07	8.14304e+07	1.69813e+08	6.15422e+08	1.77853e+08	9.60346e+07	2.08345e+08	3.0967e+08	2.09992e+08	2.50686e+08	2.77008e+08	5.55979e+07	1.33558e+08	1.52538e+08	4.30516e+08	2.67489e+08	2.93774e+08	9.77629e+07	7.81091e+07	2.7584e+08	1.54612e+08	2.2318e+08	4.15812e+08
YWHAE	1.79631e+08	9.30236e+07	3.13494e+07	5.60571e+07	6.21306e+07	8.13392e+07	9.65984e+07	6.00295e+07	1.30335e+08	8.71095e+07	4.27164e+07	4.42136e+07	1.53561e+08	9.19215e+07	1.64607e+08	1.30779e+08	1.98882e+08	1.72385e+08	2.91469e+08	2.1666e+08	1.49638e+08	2.79398e+08	3.57275e+08	3.62465e+08	4.68094e+08	2.74378e+08	5.08824e+08	4.7696e+08	9.24031e+08	3.66678e+09	1.27514e+09	5.61385e+08	8.86978e+08	1.87589e+09	2.02752e+09	2.40655e+09	1.43412e+09	3.28679e+08	7.43205e+08	9.41284e+08	2.52393e+09	1.4031e+09	1.90771e+09	7.49473e+08	5.89906e+08	1.74344e+09	1.04463e+09	1.4678e+09	1.72361e+09
YWHAG	1.76149e+07	1.11892e+07	3.51303e+06	6.60275e+06	6.51884e+06	9.64124e+06	1.15821e+07	5.90533e+06	1.59547e+07	1.12304e+07	5.79525e+06	5.49489e+06	2.24953e+07	1.35067e+07	1.76936e+07	1.94873e+07	3.00237e+07	2.72642e+07	3.79821e+07	3.28581e+07	2.58718e+07	4.83439e+07	6.39332e+07	5.41228e+07	6.50862e+07	4.16302e+07	8.9656e+07	8.36437e+07	1.56087e+08	4.61452e+08	1.731e+08	9.40629e+07	1.9144e+08	4.6347e+08	4.82742e+08	5.31221e+08	2.09195e+08	3.22663e+07	9.92071e+07	1.50665e+08	3.98231e+08	1.95049e+08	2.15023e+08	7.82362e+07	6.66036e+07	2.77369e+08	1.38416e+08	2.08433e+08	3.23551e+08
YWHAH	1.21075e+07	7.3081e+06	907819	5.08609e+06	4.95456e+06	4.38525e+06	8.53996e+06	3.87492e+06	7.60588e+06	7.23135e+06	822948	1.78776e+06	1.37646e+07	5.2964e+06	1.1968e+07	1.10664e+07	2.0317e+07	1.65464e+07	2.88845e+07	2.07135e+07	1.75435e+07	3.24293e+07	4.9587e+07	3.98074e+07	2.60318e+07	3.00331e+07	6.23296e+07	6.7156e+07	1.2265e+08	3.32049e+08	1.28582e+08	7.98765e+07	1.33137e+08	2.42842e+08	2.69251e+08	2.78758e+08	1.5103e+08	3.63211e+07	9.14526e+07	1.20553e+08	3.95193e+08	1.40708e+08	1.8836e+08	4.60123e+07	3.26916e+07	2.06832e+08	1.02885e+08	1.7338e+08	2.54862e+08
YWHAQ	2.85524e+07	1.50536e+07	3.38683e+06	9.87658e+06	1.15589e+07	1.10535e+07	1.65314e+07	7.3599e+06	2.02174e+07	1.08364e+07	3.433e+06	7.8029e+06	2.91399e+07	2.14381e+07	3.77794e+07	3.26313e+07	4.43091e+07	3.92166e+07	5.78004e+07	6.0785e+07	4.89053e+07	8.95734e+07	1.10656e+08	9.72903e+07	1.05562e+08	7.00738e+07	1.50369e+08	1.25382e+08	3.37404e+08	1.8258e+09	6.56075e+08	1.85965e+08	3.22802e+08	3.93145e+08	5.83726e+08	8.19949e+08	8.12014e+08	1.00907e+08	3.98722e+08	4.71213e+08	1.43432e+09	7.18353e+08	1.14828e+09	5.88442e+08	3.73269e+08	1.48396e+09	4.78108e+08	1.03637e+09	8.26882e+08
YWHAZ	6.69673e+07	1.81387e+07	1.02719e+07	2.2611e+07	1.76105e+07	1.90158e+07	2.2587e+07	1.41763e+07	3.10442e+07	1.84107e+07	1.35016e+07	6.28124e+06	3.51288e+07	2.02235e+07	3.81965e+07	3.22467e+07	5.52099e+07	4.02285e+07	8.07334e+07	5.6419e+07	3.99828e+07	7.86696e+07	9.00932e+07	8.78148e+07	1.74996e+08	5.52048e+07	1.12294e+08	9.85626e+07	2.12521e+08	9.0802e+08	3.62205e+08	1.23234e+08	1.89924e+08	4.8e+08	5.35025e+08	5.9182e+08	3.76071e+08	7.21246e+07	2.05958e+08	2.27309e+08	7.90754e+08	3.58235e+08	4.97617e+08	1.86987e+08	1.74741e+08	5.88818e+08	2.37995e+08	4.91167e+08	3.98408e+08
YAP1_340	0	1.29377e+06	1.29377e+06	886738	956792	956792	1.98037e+06	1.20761e+06	1.1511e+06	1.39836e+06	1.39836e+06	2.05781e+06	2.12315e+06	1.68029e+06	1.27119e+06	1.15672e+06	1.51775e+06	1.67688e+06	1.55371e+06	1.55371e+06	2.05517e+06	2.27475e+06	1.88918e+06	2.42055e+06	2.61936e+06	2.59919e+06	2.40854e+06	1.54393e+06	1.1759e+06	5.12698e+06	4.10558e+06	4.09835e+06	6.22342e+06	3.99611e+06	4.0958e+06	5.15068e+06	6.47474e+06	5.74848e+06	6.10358e+06	6.07331e+06	5.26758e+06	5.1453e+06	3.72676e+06	6.36504e+06	1.30707e+07	1.16055e+07	1.13803e+07	1.00151e+07	8.606e+06
YAP1_127	0	1.67324e+07	0	0	1.53443e+07	0	0	0	0	0	0	0	0	1.51431e+07	1.51431e+07	1.31233e+07	1.31328e+07	1.31328e+07	1.57519e+07	2.25132e+07	6.7827e+06	1.11379e+07	1.11379e+07	6.29904e+06	6.29904e+06	2.39196e+07	8.58805e+06	1.3342e+07	5.31939e+06	6.86892e+07	2.57289e+07	1.32686e+06	2.99477e+07	1.91955e+07	3.75232e+07	4.28684e+07	3.03317e+07	9.39529e+06	3.60331e+07	3.3006e+07	5.54227e+07	2.01331e+07	3.94006e+07	2.55386e+06	1.07623e+06	3.16713e+07	6.34124e+07	6.95396e+06	7.99926e+07
YAP1_109	1.86976e+07	2.43507e+07	2.43507e+07	1.86475e+07	1.47354e+07	2.05996e+07	2.78605e+07	1.36384e+07	1.19692e+07	1.15785e+07	1.1643e+07	1.90288e+07	1.77677e+07	1.21503e+07	1.38225e+07	1.0229e+07	1.06389e+07	1.06389e+07	8.69193e+06	2.40699e+07	1.56308e+07	1.79897e+07	1.82393e+07	1.21907e+07	2.03651e+07	2.33663e+07	1.37796e+07	1.18736e+07	1.27872e+07	4.58467e+07	3.29093e+07	3.35435e+07	3.96612e+07	3.49839e+07	2.30838e+07	3.32118e+07	5.3227e+07	2.02577e+07	3.1596e+07	3.56533e+07	4.43841e+07	5.49388e+07	4.47226e+07	3.72015e+07	4.02148e+07	3.96031e+07	4.95524e+07	9.37185e+07	6.73573e+07
YAP1_400	0	0	0	0	0	0	0	0	0	0	0	0	0	0	0	638813	638813	1.13329e+06	1.38911e+06	0	0	1.25267e+06	725723	1.41343e+06	0	0	0	251339	243882	243882	482649	0	0	2.03972e+06	1.84888e+06	2.15638e+06	652576	303375	464716	464716	505025	259964	218187	506153	1.16052e+06	706985	320961	112151	0
YAP1_61	1.84545e+07	2.63969e+07	1.967e+07	2.18347e+07	3.09885e+07	1.32126e+07	3.77853e+06	2.34465e+07	6.45504e+06	1.75574e+07	1.69129e+07	1.47126e+07	7.44542e+06	2.22022e+07	1.72245e+07	1.55396e+07	1.59958e+07	1.36589e+07	1.92664e+07	3.05698e+07	1.42596e+07	2.0124e+07	1.21604e+07	9.08634e+06	1.73086e+07	2.94227e+07	1.28251e+07	7.20328e+06	5.14741e+06	1.7555e+07	1.48653e+06	1.48653e+06	1.74122e+07	1.17811e+07	1.00178e+07	9.20814e+06	1.54374e+07	723447	1.9955e+07	1.39563e+07	2.46429e+07	4.15964e+06	1.35704e+07	2.0547e+07	1.06628e+06	9.25167e+06	2.00494e+07	2.66367e+07	1.01396e+07
YAP1_276	0	0	0	0	0	0	0	0	0	0	0	0	0	0	0	0	0	0	0	0	0	0	0	0	0	0	0	0	0	0	0	0	0	0	5.8904e+06	5.72313e+06	5.72313e+06	1.38034e+07	0	0	1.33192e+07	1.40184e+07	1.67805e+07	2.1153e+07	2.96697e+07	2.63125e+07	2.72435e+07	2.1357e+07	2.69328e+07
YAP1_289	0	0	0	0	0	0	0	0	0	4.43787e+06	0	0	3.68667e+06	3.68667e+06	2.68456e+06	2.00483e+06	1.92108e+06	3.85408e+06	4.41513e+06	0	0	5.50721e+06	5.50721e+06	5.81958e+06	0	0	1.06106e+06	248098	392715	0	0	0	0	1.00998e+07	1.05998e+07	1.20584e+07	1.38694e+06	775348	1.15629e+06	1.15629e+06	1.30554e+06	0	0	1.65728e+06	2.03281e+06	868643	0	0	0
YAP1_143	4.44138e+06	1.06457e+07	1.06457e+07	1.43862e+07	0	0	0	6.41793e+06	0	0	0	0	0	0	6.73495e+06	4.92437e+08	4.92437e+08	6.13662e+06	5.60807e+06	0	0	1.12042e+07	3.37737e+06	3.37737e+06	5.51204e+06	0	0	2.81996e+06	7.03213e+06	2.89291e+07	6.60978e+06	6.60978e+06	2.25435e+07	6.28269e+06	1.91186e+07	2.69458e+07	2.66449e+07	2.17962e+06	2.16994e+07	1.82508e+07	2.71947e+07	1.23542e+07	1.45088e+07	2.04e+06	6.52554e+06	2.74444e+07	1.92944e+07	1.57526e+07	2.65058e+07
YAP1_114	0	0	0	0	0	0	0	0	530819	0	0	0	0	0	761518	0	0	416857	657249	998018	705886	835240	990563	872246	872246	959830	689726	548110	471258	206119	1.71158e+06	1.82761e+06	1.82761e+06	1.07123e+06	0	0	0	1.38305e+06	1.54008e+06	0	0	0	0	3.04975e+06	0	0	2.89067e+06	0	0
YAP1_119	0	0	0	0	0	0	0	0	0	0	0	0	0	0	796743	0	0	0	583698	583698	867184	832127	623877	913154	913154	724468	724468	573193	451488	2.02765e+06	168745	1.32919e+06	1.76477e+06	1.23545e+06	593239	136923	2.46847e+06	620740	2.01699e+06	1.73672e+06	2.05365e+06	2.43224e+06	2.3928e+06	1.72901e+06	213224	2.22515e+06	2.9614e+06	2.68184e+06	3.44049e+06
YAP1_138	0	3.72241e+07	0	0	4.57135e+07	1.37463e+07	7.70388e+07	7.70388e+07	2.17189e+07	3.02608e+07	3.30155e+07	8.77248e+06	2.92744e+07	3.15212e+07	3.15212e+07	5.20607e+08	3.24419e+07	2.62802e+07	3.31381e+07	5.48602e+07	1.89079e+07	3.00225e+07	8.6878e+06	1.11925e+07	5.64453e+07	6.24438e+07	2.1433e+07	2.71335e+07	1.96018e+07	7.08412e+07	2.19436e+07	2.19436e+07	4.4455e+07	2.59625e+07	3.46118e+07	3.8418e+07	3.93745e+07	1.07159e+07	5.51684e+07	3.47728e+07	3.63455e+07	1.8549e+07	1.35132e+06	2.47574e+07	2.0714e+07	2.51955e+07	2.36938e+07	2.95729e+07	1.69404e+06
YAP1_164	5.52229e+06	9.22448e+06	9.22448e+06	5.97757e+06	8.81786e+06	8.05773e+06	1.89684e+06	6.0895e+06	2.22249e+06	5.11735e+06	5.11735e+06	5.31826e+06	6.18911e+06	7.11056e+06	4.2461e+06	5.50798e+06	4.03875e+06	4.03875e+06	5.83788e+06	1.13637e+07	5.89393e+06	7.36413e+06	5.37718e+06	7.20345e+06	7.92807e+06	9.30703e+06	4.11891e+06	3.60164e+06	2.61532e+06	5.06328e+06	1.70895e+06	1.32148e+06	7.95084e+06	4.15676e+06	4.12287e+06	5.30139e+06	6.65297e+06	125042	6.44546e+06	6.37342e+06	7.46578e+06	3.10352e+06	6.71012e+06	8.82831e+06	762311	4.98924e+06	9.24911e+06	1.15965e+07	1.06874e+07
YAP1_382	0	810586	0	0	0	0	0	3.98008e+06	3.98008e+06	3.45726e+06	0	0	0	0	0	0	0	0	0	0	0	993320	462258	4.30333e+06	4.30333e+06	367708	367708	986214	992556	992556	380752	422733	422733	9.97858e+06	8.11274e+06	8.76141e+06	1.52142e+06	1.91481e+06	198326	198326	2.2545e+06	291351	291351	1.85599e+06	1.85599e+06	2.41593e+06	2.41593e+06	593302	310003
YAP1_397	0	0	0	0	0	0	0	0	0	0	0	0	0	0	0	0	0	0	0	0	0	0	0	0	0	599226	206073	189776	110028	360679	400595	537547	471693	471693	114627	228750	454150	387599	614862	468460	518539	411303	410825	410825	496906	494562	663217	905970	784011
YAP1_367	1.05194e+07	0	0	0	3.44495e+06	0	0	0	7.5008e+06	1.33867e+07	0	0	1.66734e+07	1.66734e+07	1.00366e+07	9.13005e+06	1.22991e+07	1.14583e+07	1.09866e+07	1.09866e+07	1.5706e+06	1.56101e+07	8.0207e+06	1.55708e+07	1.55708e+07	1.20846e+06	8.05402e+06	3.41872e+06	2.37565e+06	2.29148e+06	6.94642e+06	1.95533e+06	1.95533e+06	2.36282e+07	2.36282e+07	2.00027e+07	8.72976e+06	5.08789e+06	6.41431e+06	505978	5.96301e+06	3.32236e+06	2.74157e+06	6.9493e+06	6.9493e+06	1.10481e+07	1.10481e+07	1.2094e+06	0
[truncated: 15 more columns]

## Sheet: Fig_3_protein_phospho_cluster
protein	clusterID	top peak	ID	MW observed
AMOT	1	19	AMOT_0	118085
AMOT	2	23	AMOT_1	118085
AMOTL1	1	18	AMOTL1_0	106574
AMOTL1	2	23	AMOTL1_1	106574
AMOTL2	2	24	AMOTL2	85764
CCDC85C	2	24	CCDC85C	45210
FBXW11	3	36	FBXW11	62091
LATS1	4	28	LATS1_0	126870
LATS1	5	40	LATS1_1	126870
LIN7C	1	17	LIN7C	21834
MOB1A	4	29	MOB1A_0	25080
MOB1A	3	35	MOB1A_1	25080
MOB1A	6	51	MOB1A_2	25080
MPDZ	1	17	MPDZ	221618
MPP5	1	17	MPP5	77294
PATJ	1	18	PATJ_0	196368
PATJ	3	36	PATJ_1	196368
PTPN14	4	29	PTPN14_0	135261
PTPN14	3	35	PTPN14_1	135261
SLC9A3R2	4	29	SLC9A3R2_0	37414
SLC9A3R2	5	41	SLC9A3R2_1	37414
SLC9A3R2	6	53	SLC9A3R2_2	37414
TEAD1	4	29	TEAD1_0	47946
TEAD1	5	41	TEAD1_1	47946
TEAD3	4	29	TEAD3_0	48676
TEAD3	5	41	TEAD3_1	48676
TEAD4	4	29	TEAD4_0	48329
TEAD4	6	52	TEAD4_1	48329
TEAD4	7	57	TEAD4_2	48329
TP53BP2	2	24	TP53BP2	125616
YAP1	5	38	YAP1_340_0	54462
YAP1	9	46	YAP1_340_1	54462
YAP1	3	36	YAP1_127_0	54462
YAP1	5	41	YAP1_127_1	54462
YAP1	9	49	YAP1_127_2	54462
YAP1	6	53	YAP1_127_3	54462
YAP1	6	50	YAP1_109	54462
YAP1	1	18	YAP1_400_0	54462
YAP1	2	23	YAP1_400_1	54462
YAP1	3	35	YAP1_400_2	54462
YAP1	8	64	YAP1_61	54462
YAP1	9	46	YAP1_276_0	54462
YAP1	7	58	YAP1_276_1	54462
YAP1	2	23	YAP1_289_0	54462
YAP1	3	35	YAP1_289_1	54462
YAP1	1	17	YAP1_143	54462
YAP1	3	32	YAP1_114_0	54462
YAP1	6	50	YAP1_114_1	54462
YAP1	6	50	YAP1_119	54462
YAP1	1	16	YAP1_138	54462
YAP1	6	50	YAP1_164_0	54462
YAP1	7	61	YAP1_164_1	54462
YAP1	3	35	YAP1_382	54462
YAP1	3	32	YAP1_397_0	54462
YAP1	5	40	YAP1_397_1	54462
YAP1	9	48	YAP1_397_2	54462
YAP1	1	14	YAP1_367_0	54462
YAP1	2	24	YAP1_367_1	54462
YAP1	3	35	YAP1_367_2	54462
YWHAB	8	64	YWHAB	28082
YWHAE	8	64	YWHAE	29174
YWHAG	8	64	YWHAG	28303
YWHAH	8	64	YWHAH	28219
YWHAQ	8	64	YWHAQ	27764
YWHAZ	8	64	YWHAZ	27745
