# Supplementary material for: Phosphorylation‐linked complex profiling identifies assemblies required for Hippo signal integration
Source: Mol Syst Biol. 2023 Mar 10;19(4):e11024. doi: 10.15252/msb.202211024 (PMC10090947; doi:10.15252/msb.202211024)
Supplement: Supplementary file 6 — Dataset EV3 [file MSB-19-e11024-s008.xlsx]

## Sheet: LEGEND
Table	Description
Raw file list
Maxquant output	DDA ouput for identification of interactors of SH YAP1 mutated (S61A, S109A, S127A, S138A, S143A, S367A, 5SA, ΔWW1, ΔWW2, ΔWW1/2, Okadaic acid treatment)
Protein intensity table	MS1 intensity of proteins identified in the dataset
Statistical analysis	ANOVA statistical analysis of YAP1 interactors
Fig_3_Phosphorylation effects on YAP1 interactors	Intensity of YAP1 interactors in a panel of YAP1 phospho-mutants (S61A, S109A, S127A, S138A, S143A, S367A, 5SA)
Fig_5_WW effects on YAP1 interactors	Intensity of PTPN14 and LATS interactors in a panel of YAP1 WW deleted mutants (ΔWW1, ΔWW2, ΔWW1/2)

## Sheet: Raw file list
Name	Condition	NOTE
221203_EXT_IBC_ulianaf_EXT_15_02	YAP1_SH_S61A
221203_EXT_IBC_ulianaf_EXT_15_03	YAP1_SH_S61A
221203_EXT_IBC_ulianaf_EXT_15_04	YAP1_SH_S61A
221203_EXT_IBC_ulianaf_EXT_15_06	YAP1_SH_S109A
221203_EXT_IBC_ulianaf_EXT_15_07	YAP1_SH_S109A
221203_EXT_IBC_ulianaf_EXT_15_08	YAP1_SH_S109A
221203_EXT_IBC_ulianaf_EXT_15_10	YAP1_SH_S127A
221203_EXT_IBC_ulianaf_EXT_15_11	YAP1_SH_S127A
221203_EXT_IBC_ulianaf_EXT_15_12	YAP1_SH_S127A
221203_EXT_IBC_ulianaf_EXT_15_14	YAP1_SH_S138A
221203_EXT_IBC_ulianaf_EXT_15_15	YAP1_SH_S138A
221203_EXT_IBC_ulianaf_EXT_15_16	YAP1_SH_S138A
221203_EXT_IBC_ulianaf_EXT_15_18	YAP1_SH_S143A
221203_EXT_IBC_ulianaf_EXT_15_19	YAP1_SH_S143A
221203_EXT_IBC_ulianaf_EXT_15_20	YAP1_SH_S143A
221203_EXT_IBC_ulianaf_EXT_15_22	YAP1_SH_S367A
221203_EXT_IBC_ulianaf_EXT_15_23	YAP1_SH_S367A
221203_EXT_IBC_ulianaf_EXT_15_24	YAP1_SH_S367A
221217_EXP_IBC_ulianaf_EXT_15_02	YAP1_SH_WT
221217_EXP_IBC_ulianaf_EXT_15_03	YAP1_SH_WT
221217_EXP_IBC_ulianaf_EXT_15_04	YAP1_SH_WT
221217_EXP_IBC_ulianaf_EXT_15_06	YAP1_SH_OK	Okadaic acid treatment 150min
221217_EXP_IBC_ulianaf_EXT_15_07	YAP1_SH_OK	Okadaic acid treatment 150min
221217_EXP_IBC_ulianaf_EXT_15_08	YAP1_SH_OK	Okadaic acid treatment 150min
221217_EXP_IBC_ulianaf_EXT_15_10	YAP1_SH_deltaWW1
221217_EXP_IBC_ulianaf_EXT_15_11	YAP1_SH_deltaWW1
221217_EXP_IBC_ulianaf_EXT_15_12	YAP1_SH_deltaWW1x2
221217_EXP_IBC_ulianaf_EXT_15_14	YAP1_SH_deltaWW2
221217_EXP_IBC_ulianaf_EXT_15_15	YAP1_SH_deltaWW2
221217_EXP_IBC_ulianaf_EXT_15_16	YAP1_SH_deltaWW2
221217_EXP_IBC_ulianaf_EXT_15_18	YAP1_SH_deltaWW1x2
221217_EXP_IBC_ulianaf_EXT_15_19	YAP1_SH_deltaWW1
221217_EXP_IBC_ulianaf_EXT_15_20	YAP1_SH_deltaWW1x2
221217_EXP_IBC_ulianaf_EXT_15_22	YAP1_5SA_mutant
221217_EXP_IBC_ulianaf_EXT_15_23	YAP1_5SA_mutant
221217_EXP_IBC_ulianaf_EXT_15_24	YAP1_5SA_mutant

## Sheet: Max Quant output
Protein IDs	Majority protein IDs	Peptide counts (all)	Peptide counts (razor+unique)	Peptide counts (unique)	Fasta headers	Number of proteins	Peptides	Razor + unique peptides	Unique peptides	Peptides EXT_15_01	Peptides EXT_15_02	Peptides EXT_15_03	Peptides EXT_15_04	Peptides EXT_15_05	Peptides EXT_15_06	Peptides EXT_15_07	Peptides EXT_15_08	Peptides EXT_15_09	Peptides EXT_15_10	Peptides EXT_15_11	Peptides EXT_15_12	Peptides EXT_15_13	Peptides EXT_15_14	Peptides EXT_15_15	Peptides EXT_15_16	Peptides EXT_15_17	Peptides EXT_15_18	Peptides EXT_15_19	Peptides EXT_15_20	Peptides EXT_15_21	Peptides EXT_15_22	Peptides EXT_15_23	Peptides EXT_15_24	Peptides EXT_15_25	Peptides EXT_15_26	Peptides EXT_15_27	Peptides EXT_15_28	Peptides EXT_15_29	Peptides EXT_15_30	Peptides EXT_15_31	Peptides EXT_15_32	Peptides EXT_15_33	Peptides EXT_15_34	Peptides EXT_15_35	Peptides EXT_15_36	Razor + unique peptides EXT_15_01	Razor + unique peptides EXT_15_02	Razor + unique peptides EXT_15_03	Razor + unique peptides EXT_15_04
CON__A2A5Y0;sp|O76014|KRT37_HUMAN;CON__O76014	CON__A2A5Y0	14;3;3	3;0;0	3;0;0	>A2A5Y0 TREMBL:A2A5Y0 Tax_Id=10090 Gene_Symbol=Krt31 keratin complex 1, acidic, gene 1	3	14	3	3	2	1	2	3	2	2	2	5	1	12	1	5	2	3	2	2	3	2	2	2	2	3	3	3	1	2	2	2	1	2	2	1	10	1	14	4	0	0	0	0
CON__ENSEMBL:ENSBTAP00000024146;sp|P01023|A2MG_HUMAN;sp|P20742|PZP_HUMAN	CON__ENSEMBL:ENSBTAP00000024146	38;4;3	38;4;3	38;4;3	>ENSEMBL:ENSBTAP00000024146 (Bos taurus) similar to alpha-2-macroglobulin isoform 1	3	38	38	38	11	4	4	35	33	31	9	8	0	6	1	1	13	14	7	12	14	14	5	9	3	10	1	6	6	10	2	2	6	2	4	5	4	5	4	2	11	4	4	35
CON__ENSEMBL:ENSBTAP00000034412	CON__ENSEMBL:ENSBTAP00000034412	2	2	2	>ENSEMBL:ENSBTAP00000034412 (Bos taurus) similar to C4b-binding protein alpha chain	1	2	2	2	0	0	1	0	1	1	0	0	0	0	0	0	0	0	0	1	0	1	0	0	0	0	0	0	1	1	0	0	0	0	0	0	0	0	0	0	0	0	1	0
sp|O76009|KT33A_HUMAN;CON__O76009;CON__Q6NTB9	sp|O76009|KT33A_HUMAN;CON__O76009;CON__Q6NTB9	17;17;16	2;2;2	1;1;1	>sp|O76009|KT33A_HUMAN Keratin, type I cuticular Ha3-I OS=Homo sapiens OX=9606 GN=KRT33A PE=2 SV=2;>O76009 SWISS-PROT:O76009 Keratin, type I cuticular HA3-I (Hair keratin, type I HA3-I);>Q6NTB9 TREMBL:Q6NTB9 Type I hair keratin 3A - Homo sapiens (Human).	3	17	2	1	1	1	1	2	1	1	1	4	2	12	1	7	1	1	1	1	2	1	1	1	2	1	2	7	1	1	0	1	2	1	0	0	9	0	12	4	0	0	0	0
sp|O76013|KRT36_HUMAN;CON__O76013	sp|O76013|KRT36_HUMAN;CON__O76013	10;10	2;2	2;2	>sp|O76013|KRT36_HUMAN Keratin, type I cuticular Ha6 OS=Homo sapiens OX=9606 GN=KRT36 PE=1 SV=1;>O76013 SWISS-PROT:O76013 Keratin, type I cuticular HA6 (Hair keratin, type I HA6)	2	10	2	2	1	1	1	3	1	1	2	2	1	9	0	5	2	1	1	1	2	1	1	1	1	1	2	1	1	1	2	2	1	1	1	1	6	1	9	5	0	0	0	1
sp|O76015|KRT38_HUMAN;CON__O76015	sp|O76015|KRT38_HUMAN;CON__O76015	4;4	1;1	1;1	>sp|O76015|KRT38_HUMAN Keratin, type I cuticular Ha8 OS=Homo sapiens OX=9606 GN=KRT38 PE=1 SV=3;>O76015 SWISS-PROT:O76015 Keratin, type I cuticular HA8 (Hair keratin, type I HA8)	2	4	1	1	2	1	1	2	2	1	1	2	1	3	1	2	1	1	1	1	2	1	1	1	1	1	2	1	1	1	2	3	2	1	1	1	3	1	3	2	1	0	0	0
sp|O95678|K2C75_HUMAN;CON__O95678	sp|O95678|K2C75_HUMAN;CON__O95678	15;15	2;2	2;2	>sp|O95678|K2C75_HUMAN Keratin, type II cytoskeletal 75 OS=Homo sapiens OX=9606 GN=KRT75 PE=1 SV=2;>O95678 SWISS-PROT:O95678 Tax_Id=9606 Gene_Symbol=KRT75 Keratin, type II cytoskeletal 75	2	15	2	2	9	9	8	10	10	10	9	11	8	13	11	11	10	10	11	13	13	12	13	13	13	12	11	13	13	10	13	10	13	13	13	12	13	11	14	10	0	0	0	0
CON__P00761	CON__P00761	9	9	9	>P00761 SWISS-PROT:P00761|TRYP_PIG Trypsin - Sus scrofa (Pig).	1	9	9	9	5	6	5	6	6	5	6	5	6	6	6	6	5	6	6	6	7	6	6	5	6	6	6	6	6	6	6	6	6	6	6	6	6	7	8	8	5	6	5	6
CON__P01966	CON__P01966	7	7	4	>P01966 SWISS-PROT:P01966 (Bos taurus) Hemoglobin subunit alpha	1	7	7	4	3	1	2	5	6	6	2	3	2	0	4	3	0	1	1	6	5	4	1	3	4	6	4	6	2	4	2	3	5	2	2	3	1	0	2	2	3	1	2	5
sp|P02533|K1C14_HUMAN;CON__P02533;CON__Q6IFX2;CON__Q61782	sp|P02533|K1C14_HUMAN;CON__P02533	32;32;15;4	18;18;10;2	9;9;5;1	>sp|P02533|K1C14_HUMAN Keratin, type I cytoskeletal 14 OS=Homo sapiens OX=9606 GN=KRT14 PE=1 SV=4;>P02533 SWISS-PROT:P02533 Tax_Id=9606 Gene_Symbol=KRT14 Keratin, type I cytoskeletal 14	4	32	18	9	19	26	20	21	14	18	24	23	18	22	23	26	15	23	26	28	30	23	28	28	26	25	25	29	29	15	26	20	28	23	29	25	22	26	26	28	10	15	10	12
sp|P02538|K2C6A_HUMAN;CON__P02538	sp|P02538|K2C6A_HUMAN;CON__P02538	34;34	17;17	2;2	>sp|P02538|K2C6A_HUMAN Keratin, type II cytoskeletal 6A OS=Homo sapiens OX=9606 GN=KRT6A PE=1 SV=3;>P02538 SWISS-PROT:P02538 Tax_Id=9606 Gene_Symbol=KRT6A Keratin, type II cytoskeletal 6A	2	34	17	2	20	21	21	21	19	17	19	28	17	30	27	27	18	26	27	31	31	26	28	32	30	27	25	29	29	19	25	22	32	22	27	27	26	28	31	26	8	9	9	8
CON__P02662	CON__P02662	2	2	2	>P02662 SWISS-PROT:P02662 Alpha-S1-casein - Bos taurus (Bovine).	1	2	2	2	1	0	1	0	0	0	1	1	1	0	2	0	0	1	0	1	1	0	2	2	0	1	1	1	2	1	1	0	1	1	1	0	1	1	1	1	1	0	1	0
CON__P02663	CON__P02663	3	3	3	>P02663 SWISS-PROT:P02663 Alpha-S2-casein [Contains: Casocidin-1 - Bos taurus (Bovine).	1	3	3	3	1	0	0	0	0	0	0	0	0	0	1	0	0	0	0	0	0	0	0	3	0	0	0	0	0	0	0	0	2	0	0	0	1	0	1	0	1	0	0	0
CON__P02668	CON__P02668	5	5	5	>P02668 SWISS-PROT:P02668 Kappa-casein [Contains: Casoxin C; Casoxin 6; Casoxin A; Casoxin B; Casoplatelin] - Bos taurus (Bovine).	1	5	5	5	0	0	0	0	0	1	0	0	0	0	3	0	1	0	0	0	0	0	0	5	0	0	0	0	3	0	0	0	5	0	0	0	2	1	0	0	0	0	0	0
CON__P02672	CON__P02672	1	1	1	>P02672 SWISS-PROT:P02672 (Bos taurus) Fibrinogen alpha chain precursor	1	1	1	1	0	0	0	0	0	0	0	0	0	0	0	0	0	0	0	0	0	0	0	0	0	0	0	0	0	0	0	0	1	0	0	0	0	0	0	0	0	0	0	0
CON__P02754	CON__P02754	5	5	5	>P02754 SWISS-PROT:P02754 Beta-lactoglobulin - Bos taurus (Bovine).	1	5	5	5	2	0	0	0	0	0	0	0	0	0	2	0	0	0	0	0	1	0	4	1	1	1	1	1	1	0	0	0	1	0	1	1	1	0	0	0	2	0	0	0
sp|P02768|ALBU_HUMAN;CON__P02768-1	sp|P02768|ALBU_HUMAN;CON__P02768-1	24;24	20;20	20;20	>sp|P02768|ALBU_HUMAN Albumin OS=Homo sapiens OX=9606 GN=ALB PE=1 SV=2;>P02768-1 SWISS-PROT:P02768-1 Tax_Id=9606 Gene_Symbol=ALB Isoform 1 of Serum albumin precursor	2	24	20	20	5	5	5	20	6	12	4	4	4	10	4	4	4	6	5	12	5	6	10	5	13	5	4	6	5	5	6	13	15	4	11	4	5	6	4	5	1	2	2	16
CON__P02769	CON__P02769	37	37	33	>P02769 SWISS-PROT:P02769 (Bos taurus) Bovine serum albumin precursor	1	37	37	33	36	22	28	36	34	36	28	26	26	21	23	22	32	30	31	28	28	30	23	30	26	32	25	31	26	30	25	23	27	20	28	27	27	22	25	18	36	22	28	36
CON__P02777	CON__P02777	2	2	2	>P02777 SWISS-PROT:P02777 (Bos taurus) similar to Platelet factor 4	1	2	2	2	2	0	2	1	1	2	0	0	0	1	1	0	0	0	0	0	0	0	0	0	0	0	0	0	0	0	0	0	1	2	0	0	0	0	0	0	2	0	2	1
sp|P05787|K2C8_HUMAN;CON__P05787;CON__H-INV:HIT000292931;CON__Q9H552;CON__H-INV:HIT000016045;CON__Q9DCV7	sp|P05787|K2C8_HUMAN;CON__P05787	38;38;18;14;7;4	30;30;15;9;3;0	26;26;13;8;3;0	>sp|P05787|K2C8_HUMAN Keratin, type II cytoskeletal 8 OS=Homo sapiens OX=9606 GN=KRT8 PE=1 SV=7;>P05787 SWISS-PROT:P05787 Tax_Id=9606 Gene_Symbol=KRT8 Keratin, type II cytoskeletal 8	6	38	30	26	28	25	30	22	27	25	25	30	30	26	30	30	30	27	27	35	28	30	31	30	29	29	29	29	28	29	26	27	26	30	28	27	26	33	32	30	21	19	23	16
sp|P07477|TRY1_HUMAN;CON__P07477;sp|Q8NHM4|TRY6_HUMAN;sp|P07478|TRY2_HUMAN	sp|P07477|TRY1_HUMAN;CON__P07477;sp|Q8NHM4|TRY6_HUMAN;sp|P07478|TRY2_HUMAN	2;2;1;1	2;2;1;1	2;2;1;1	>sp|P07477|TRY1_HUMAN Trypsin-1 OS=Homo sapiens OX=9606 GN=PRSS1 PE=1 SV=1;>P07477 SWISS-PROT:P07477 Tax_Id=9606 Gene_Symbol=PRSS1 Trypsin-1 precursor;>sp|Q8NHM4|TRY6_HUMAN Putative trypsin-6 OS=Homo sapiens OX=9606 GN=PRSS3P2 PE=5 SV=2;>sp|P07478|TRY2_HUM	4	2	2	2	2	2	2	2	2	2	2	2	1	2	2	2	2	2	2	2	2	2	2	2	2	1	2	2	2	2	2	2	2	2	2	2	2	2	2	2	2	2	2	2
CON__P08730-1	CON__P08730-1	11	1	1	>P08730-1 SWISS-PROT:P08730-1 Tax_Id=10090 Gene_Symbol=Krt13 Isoform 1 of Keratin, type I cytoskeletal 13	1	11	1	1	8	8	9	7	8	7	8	9	9	7	8	9	8	6	9	10	9	8	8	8	8	9	8	7	10	7	7	6	9	8	8	8	8	8	8	8	1	1	1	1
sp|P08779|K1C16_HUMAN;CON__P08779;CON__Q9Z2K1;CON__Q3ZAW8;CON__Q9D312	sp|P08779|K1C16_HUMAN;CON__P08779	34;34;11;11;2	28;28;9;9;2	19;19;5;5;0	>sp|P08779|K1C16_HUMAN Keratin, type I cytoskeletal 16 OS=Homo sapiens OX=9606 GN=KRT16 PE=1 SV=4;>P08779 SWISS-PROT:P08779 Tax_Id=9606 Gene_Symbol=KRT16 Keratin, type I cytoskeletal 16	5	34	28	19	11	22	14	11	10	12	15	25	13	23	19	21	12	19	25	25	26	17	27	22	24	23	20	27	25	13	21	15	29	18	27	24	20	20	21	20	8	17	10	8
CON__P12763;sp|P02765|FETUA_HUMAN	CON__P12763	10;3	10;3	10;3	>P12763 SWISS-PROT:P12763 (Bos taurus) Alpha-2-HS-glycoprotein precursor	2	10	10	10	10	7	8	10	10	10	7	7	7	8	7	6	9	9	10	7	8	8	8	10	8	10	8	8	8	10	9	8	8	7	8	9	8	5	7	7	10	7	8	10
sp|P13645|K1C10_HUMAN;CON__P13645;CON__P02535-1;sp|Q2M2I5|K1C24_HUMAN;CON__Q2M2I5;sp|Q7Z3Y9|K1C26_HUMAN;CON__Q7Z3Y9	sp|P13645|K1C10_HUMAN;CON__P13645	40;40;11;3;3;1;1	40;40;11;3;3;1;1	29;29;6;0;0;0;0	>sp|P13645|K1C10_HUMAN Keratin, type I cytoskeletal 10 OS=Homo sapiens OX=9606 GN=KRT10 PE=1 SV=6;>P13645 SWISS-PROT:P13645 Tax_Id=9606 Gene_Symbol=KRT10 Keratin, type I cytoskeletal 10	7	40	40	29	27	34	27	27	25	26	29	28	30	30	30	27	26	28	30	39	37	28	31	30	29	29	27	32	33	25	30	28	29	29	32	29	27	29	28	28	27	34	27	27
CON__P13646-1	CON__P13646-1	18	1	1	>P13646-1 SWISS-PROT:P13646-1 Tax_Id=9606 Gene_Symbol=KRT13 Isoform 1 of Keratin, type I cytoskeletal 13	1	18	1	1	6	5	7	5	6	5	6	8	6	9	6	7	6	4	6	6	7	11	6	6	10	6	8	5	6	5	7	4	17	6	5	9	7	7	9	7	0	0	0	0
sp|P13647|K2C5_HUMAN;CON__P13647	sp|P13647|K2C5_HUMAN;CON__P13647	40;40	30;30	7;7	>sp|P13647|K2C5_HUMAN Keratin, type II cytoskeletal 5 OS=Homo sapiens OX=9606 GN=KRT5 PE=1 SV=3;>P13647 SWISS-PROT:P13647 Tax_Id=9606 Gene_Symbol=KRT5 Keratin, type II cytoskeletal 5	2	40	30	7	19	26	26	24	20	25	27	28	22	32	31	27	19	27	27	32	30	27	34	31	34	29	26	29	34	22	29	28	30	29	31	29	26	30	32	28	11	18	18	16
CON__P15497;sp|P02647|APOA1_HUMAN	CON__P15497	4;1	4;1	4;1	>P15497 SWISS-PROT:P15497 (Bos taurus) Apolipoprotein A-I precursor	2	4	4	4	2	0	0	3	2	0	0	0	0	0	0	0	0	0	0	1	1	2	0	1	0	0	0	1	0	0	0	0	0	0	0	0	0	0	0	0	2	0	0	3
CON__P15636	CON__P15636	10	10	10	>P15636 SWISS-PROT:P15636 Protease I precursor Lysyl endopeptidase Achromobacter lyticus.	1	10	10	10	9	9	9	10	9	9	9	9	9	9	9	9	9	9	9	9	8	8	9	8	9	9	7	8	9	8	9	9	9	9	9	9	9	8	9	8	9	9	9	10
sp|P19013|K2C4_HUMAN;CON__P19013	sp|P19013|K2C4_HUMAN;CON__P19013	16;16	14;14	10;10	>sp|P19013|K2C4_HUMAN Keratin, type II cytoskeletal 4 OS=Homo sapiens OX=9606 GN=KRT4 PE=1 SV=5;>P19013 SWISS-PROT:P19013 Tax_Id=9606 Gene_Symbol=KRT4 keratin 4	2	16	14	10	1	2	1	2	3	2	1	3	3	4	3	3	2	2	2	2	3	9	2	2	3	2	3	2	3	2	4	2	16	2	3	9	2	3	4	1	0	1	0	0
CON__P34955	CON__P34955	11	11	11	>P34955 SWISS-PROT:P34955 (Bos taurus) Alpha-1-antiproteinase precursor	1	11	11	11	10	8	9	10	10	10	9	10	7	9	9	9	10	10	8	9	10	10	8	11	8	9	7	5	9	9	8	9	9	8	9	10	10	8	10	8	10	8	9	10
CON__P35908	CON__P35908	58	1	1	>P35908 SWISS-PROT:P35908 Tax_Id=9606 Gene_Symbol=KRT2 Keratin, type II cytoskeletal 2 epidermal	1	58	1	1	33	40	37	36	33	34	33	38	35	36	42	37	34	35	41	51	48	39	42	41	43	37	37	47	48	38	44	37	41	43	45	39	39	36	37	40	0	1	0	0
sp|P78386|KRT85_HUMAN;CON__P78386	sp|P78386|KRT85_HUMAN;CON__P78386	25;25	8;8	4;4	>sp|P78386|KRT85_HUMAN Keratin, type II cuticular Hb5 OS=Homo sapiens OX=9606 GN=KRT85 PE=1 SV=1;>P78386 SWISS-PROT:P78386 Keratin, type II cuticular Hb5 (Hair keratin, type II Hb5) - Homo sapiens (Human).	2	25	8	4	2	2	1	6	1	4	1	8	3	24	2	9	1	2	2	1	1	1	1	1	2	1	1	7	2	1	1	2	1	1	1	1	15	2	23	9	0	0	0	1
CON__Q01546	CON__Q01546	13	1	1	>Q01546 SWISS-PROT:Q01546 Tax_Id=9606 Gene_Symbol=KRT76 Keratin, type II cytoskeletal 2 oral	1	13	1	1	7	7	8	7	8	8	7	8	7	8	10	9	8	8	11	11	10	10	11	11	11	10	9	11	11	11	11	10	12	11	10	11	11	10	9	11	0	0	0	0
sp|Q04695|K1C17_HUMAN;CON__Q04695;CON__Q99PS0	sp|Q04695|K1C17_HUMAN;CON__Q04695	25;25;1	10;10;1	2;2;0	>sp|Q04695|K1C17_HUMAN Keratin, type I cytoskeletal 17 OS=Homo sapiens OX=9606 GN=KRT17 PE=1 SV=2;>Q04695 SWISS-PROT:Q04695 Tax_Id=9606 Gene_Symbol=KRT17 Keratin, type I cytoskeletal 17	3	25	10	2	10	10	9	8	8	9	12	14	10	17	10	16	7	11	16	15	21	16	15	21	17	14	13	20	18	7	13	8	21	14	17	16	14	14	14	16	0	0	1	0
sp|Q06033|ITIH3_HUMAN;CON__Q0V8M9	sp|Q06033|ITIH3_HUMAN;CON__Q0V8M9	2;2	2;2	2;2	>sp|Q06033|ITIH3_HUMAN Inter-alpha-trypsin inhibitor heavy chain H3 OS=Homo sapiens OX=9606 GN=ITIH3 PE=1 SV=2;>Q0V8M9 TREMBL:Q0V8M9;Q9TRI0 (Bos taurus) similar to inter-alpha (globulin) inhibitor H3 isoform 2	2	2	2	2	1	0	0	1	0	0	0	1	0	1	0	0	0	1	0	1	0	1	0	0	0	2	2	1	0	1	0	1	0	1	0	2	0	0	0	0	1	0	0	1
sp|Q14525|KT33B_HUMAN;CON__Q14525	sp|Q14525|KT33B_HUMAN;CON__Q14525	18;18	6;6	4;4	>sp|Q14525|KT33B_HUMAN Keratin, type I cuticular Ha3-II OS=Homo sapiens OX=9606 GN=KRT33B PE=1 SV=3;>Q14525 SWISS-PROT:Q14525 Keratin, type I cuticular HA3-II (Hair keratin, type I HA3-II)	2	18	6	4	2	2	2	3	2	2	2	5	3	13	1	7	2	2	2	2	3	2	2	2	3	2	3	8	2	2	1	2	3	2	1	1	9	1	13	6	0	0	0	0
CON__Q148H6	CON__Q148H6	5	1	0	>Q148H6 TREMBL:Q148H6 (Bos taurus) Hypothetical protein MGC139876	1	5	1	0	3	5	3	3	3	3	4	3	3	3	2	4	4	4	3	4	4	4	3	3	3	4	3	3	5	3	3	4	3	3	5	4	4	3	3	3	0	1	0	0
sp|Q15323|K1H1_HUMAN;CON__Q9UE12;CON__Q15323	sp|Q15323|K1H1_HUMAN;CON__Q9UE12;CON__Q15323	18;18;18	15;15;15	1;1;1	>sp|Q15323|K1H1_HUMAN Keratin, type I cuticular Ha1 OS=Homo sapiens OX=9606 GN=KRT31 PE=1 SV=3;>Q9UE12 TREMBL:Q9UE12 Type I hair keratin 1 - Homo sapiens (Human).;>Q15323 SWISS-PROT:Q15323 Keratin, type I cuticular HA1 (Hair keratin, type I HA1)	3	18	15	1	2	2	2	3	2	2	2	5	3	14	1	7	2	2	2	2	3	2	2	2	3	3	3	8	2	2	1	2	3	2	1	1	11	1	15	6	1	1	1	2
CON__Q2UVX4	CON__Q2UVX4	3	3	3	>Q2UVX4 SWISS-PROT:Q2UVX4 (Bos taurus) Complement C3 precursor	1	3	3	3	0	0	0	2	1	2	0	0	0	0	0	0	0	0	0	0	0	0	0	0	0	0	0	0	0	0	0	0	0	0	0	0	0	0	0	0	0	0	0	2
sp|Q86Y46|K2C73_HUMAN;CON__Q32MB2	sp|Q86Y46|K2C73_HUMAN;CON__Q32MB2	5;5	1;1	0;0	>sp|Q86Y46|K2C73_HUMAN Keratin, type II cytoskeletal 73 OS=Homo sapiens OX=9606 GN=KRT73 PE=1 SV=1;>Q32MB2 TREMBL:Q32MB2;Q86Y46 Tax_Id=9606 Gene_Symbol=KRT73 Keratin-73	2	5	1	0	2	2	2	3	2	3	2	1	2	3	3	3	2	1	2	2	4	3	3	3	3	3	3	2	3	2	4	2	5	2	3	5	2	2	3	2	1	1	1	1
CON__Q3SX09;CON__P02070	CON__Q3SX09	8;2	6;1	6;1	>Q3SX09 TREMBL:Q3SX09 (Bos taurus) similar to HBG protein	2	8	6	6	5	2	1	7	7	6	1	1	1	0	3	2	3	3	0	5	5	4	2	3	3	6	2	4	2	3	2	4	3	2	2	1	2	1	1	0	4	2	1	5
CON__Q3T052	CON__Q3T052	2	2	2	>Q3T052 TREMBL:Q3T052;Q5EA67 (Bos taurus) Inter-alpha (Globulin) inhibitor H4	1	2	2	2	0	0	0	1	1	0	0	0	0	0	0	0	0	0	0	1	0	0	0	0	0	1	0	0	0	0	0	0	0	0	0	0	0	0	0	0	0	0	0	1
CON__Q497I4	CON__Q497I4	14	6	0	>Q497I4 TREMBL:Q497I4 Tax_Id=10090 Gene_Symbol=Krt35 Krt35 protein	1	14	6	0	3	3	3	3	3	3	3	4	3	14	2	6	3	3	3	3	3	3	3	3	3	3	3	4	3	3	2	2	3	3	2	2	8	2	14	5	0	0	0	0
CON__Q58D62	CON__Q58D62	3	3	3	>Q58D62 SWISS-PROT:Q58D62 (Bos taurus) Fetuin-B precursor	1	3	3	3	2	0	0	3	3	3	0	0	0	0	0	0	0	0	0	0	0	0	0	1	1	1	0	0	0	0	0	0	0	0	0	1	0	0	0	0	2	0	0	3
sp|Q5D862|FILA2_HUMAN;CON__Q5D862	sp|Q5D862|FILA2_HUMAN;CON__Q5D862	7;7	7;7	7;7	>sp|Q5D862|FILA2_HUMAN Filaggrin-2 OS=Homo sapiens OX=9606 GN=FLG2 PE=1 SV=1;>Q5D862 SWISS-PROT:Q5D862 Tax_Id=9606 Gene_Symbol=FLG2 Filaggrin-2	2	7	7	7	1	4	4	2	2	2	5	3	3	4	3	2	1	5	5	4	6	5	4	7	5	4	4	4	4	1	3	3	3	3	5	4	3	4	3	4	1	4	4	2
sp|Q5XKE5|K2C79_HUMAN;CON__Q5XKE5	sp|Q5XKE5|K2C79_HUMAN;CON__Q5XKE5	12;12	3;3	3;3	>sp|Q5XKE5|K2C79_HUMAN Keratin, type II cytoskeletal 79 OS=Homo sapiens OX=9606 GN=KRT79 PE=1 SV=2;>Q5XKE5 SWISS-PROT:Q5XKE5 Tax_Id=9606 Gene_Symbol=KRT79 Keratin, type II cytoskeletal 79	2	12	3	3	6	6	7	6	7	7	6	7	6	7	9	7	7	6	9	9	9	8	9	12	9	8	9	9	9	9	9	9	8	9	9	9	9	7	8	8	0	0	0	0
CON__Q61726	CON__Q61726	21	4	3	>Q61726 TREMBL:Q61726 Tax_Id=10090 Gene_Symbol=5430421N21Rik Keratin type II	1	21	4	3	3	1	1	5	1	4	1	6	3	21	2	8	1	2	2	1	1	1	1	1	1	1	1	5	2	1	1	2	1	2	1	1	16	2	20	8	0	0	0	0
sp|Q6KB66|K2C80_HUMAN;CON__Q6KB66-1;CON__Q0VBK2	sp|Q6KB66|K2C80_HUMAN;CON__Q6KB66-1;CON__Q0VBK2	2;2;1	2;2;1	2;2;1	>sp|Q6KB66|K2C80_HUMAN Keratin, type II cytoskeletal 80 OS=Homo sapiens OX=9606 GN=KRT80 PE=1 SV=2;>Q6KB66-1 SWISS-PROT:Q6KB66-1 Tax_Id=9606 Gene_Symbol=KRT80 Isoform 1 of Keratin, type II cytoskeletal 80;>Q0VBK2 TREMBL:Q0VBK2;Q8C1M7 Tax_Id=10090 Gene_Symb	3	2	2	2	0	0	0	0	0	0	0	0	0	1	0	0	0	0	1	0	0	0	0	0	0	0	0	1	0	0	0	0	0	0	0	0	0	0	0	0	0	0	0	0
sp|P78385|KRT83_HUMAN;CON__Q6NT21;CON__P78385	sp|P78385|KRT83_HUMAN;CON__Q6NT21;CON__P78385	27;27;25	26;26;24	1;1;0	>sp|P78385|KRT83_HUMAN Keratin, type II cuticular Hb3 OS=Homo sapiens OX=9606 GN=KRT83 PE=1 SV=2;>Q6NT21 TREMBL:Q6NT21 Keratin, hair, basic, 3 - Homo sapiens (Human).;>P78385 SWISS-PROT:P78385 Keratin, type II cuticular Hb3 (Hair keratin, type II Hb3) - Ho	3	27	26	1	3	4	1	6	1	5	1	8	3	25	1	10	1	1	1	1	1	1	1	1	2	1	1	7	2	2	1	2	1	1	1	1	19	1	26	9	2	3	0	5
sp|Q8N1N4|K2C78_HUMAN;CON__Q8N1N4-2;CON__Q7RTT2	sp|Q8N1N4|K2C78_HUMAN;CON__Q8N1N4-2;CON__Q7RTT2	12;12;12	8;8;8	8;8;8	>sp|Q8N1N4|K2C78_HUMAN Keratin, type II cytoskeletal 78 OS=Homo sapiens OX=9606 GN=KRT78 PE=1 SV=2;>Q8N1N4-2 SWISS-PROT:Q8N1N4-2 Tax_Id=9606 Gene_Symbol=KRT78 Isoform 2 of Keratin, type II cytoskeletal 78;>Q7RTT2 TREMBL:Q7RTT2 Tax_Id=9606 Gene_Symbol=KRT78	3	12	8	8	4	6	4	4	4	4	5	6	4	8	5	5	4	4	5	6	8	6	5	5	5	3	4	6	6	4	6	4	9	5	6	8	3	4	3	4	2	3	2	2
sp|Q7Z3Y7|K1C28_HUMAN;CON__Q7Z3Y7	sp|Q7Z3Y7|K1C28_HUMAN;CON__Q7Z3Y7	6;6	1;1	0;0	>sp|Q7Z3Y7|K1C28_HUMAN Keratin, type I cytoskeletal 28 OS=Homo sapiens OX=9606 GN=KRT28 PE=1 SV=2;>Q7Z3Y7 SWISS-PROT:Q7Z3Y7 Tax_Id=9606 Gene_Symbol=KRT28 Keratin 25D	2	6	1	0	3	5	3	3	3	3	3	3	3	4	3	3	3	3	4	5	5	3	3	3	3	3	3	4	4	3	3	3	4	3	4	3	3	4	3	4	0	0	0	0
sp|Q7Z794|K2C1B_HUMAN;CON__Q7Z794	sp|Q7Z794|K2C1B_HUMAN;CON__Q7Z794	17;17	12;12	8;8	>sp|Q7Z794|K2C1B_HUMAN Keratin, type II cytoskeletal 1b OS=Homo sapiens OX=9606 GN=KRT77 PE=1 SV=3;>Q7Z794 SWISS-PROT:Q7Z794 Tax_Id=9606 Gene_Symbol=KRT77 Keratin 77	2	17	12	8	3	11	3	3	6	5	3	5	3	5	7	4	4	3	6	10	13	7	7	11	8	5	7	10	8	5	7	5	7	7	9	9	4	9	6	4	0	8	0	0
sp|Q86YZ3|HORN_HUMAN;CON__Q86YZ3	sp|Q86YZ3|HORN_HUMAN;CON__Q86YZ3	12;12	12;12	12;12	>sp|Q86YZ3|HORN_HUMAN Hornerin OS=Homo sapiens OX=9606 GN=HRNR PE=1 SV=2;>Q86YZ3 SWISS-PROT:Q86YZ3 Tax_Id=9606 Gene_Symbol=HRNR Hornerin	2	12	12	12	1	3	1	1	1	1	9	1	3	1	1	7	1	1	6	4	4	2	5	7	8	6	3	8	4	1	6	1	7	4	12	8	1	4	6	5	1	3	1	1
CON__Q922U2	CON__Q922U2	27	1	0	>Q922U2 SWISS-PROT:Q922U2 Tax_Id=10090 Gene_Symbol=Krt5 Keratin, type II cytoskeletal 5	1	27	1	0	16	19	19	19	18	20	17	20	16	23	21	19	19	18	20	22	20	19	24	21	23	20	19	21	24	17	21	20	20	21	21	20	20	20	22	19	0	0	0	0
CON__Q92764;sp|Q92764|KRT35_HUMAN	CON__Q92764;sp|Q92764|KRT35_HUMAN	13;13	2;2	2;2	>Q92764 SWISS-PROT:Q92764 Keratin, type I cuticular HA5 (Hair keratin, type I HA5);>sp|Q92764|KRT35_HUMAN Keratin, type I cuticular Ha5 OS=Homo sapiens OX=9606 GN=KRT35 PE=1 SV=5	2	13	2	2	3	3	3	3	3	3	3	3	3	13	2	5	3	3	3	3	3	3	3	3	3	3	3	4	3	3	2	2	2	3	2	2	6	2	13	5	0	0	0	0
sp|Q99456|K1C12_HUMAN;CON__Q99456	sp|Q99456|K1C12_HUMAN;CON__Q99456	4;4	1;1	1;1	>sp|Q99456|K1C12_HUMAN Keratin, type I cytoskeletal 12 OS=Homo sapiens OX=9606 GN=KRT12 PE=1 SV=1;>Q99456 SWISS-PROT:Q99456 Tax_Id=9606 Gene_Symbol=KRT12 Keratin, type I cytoskeletal 12	2	4	1	1	1	1	2	1	1	1	1	2	2	2	2	2	1	1	2	2	2	1	1	1	1	2	1	2	2	1	1	1	2	1	2	1	1	1	2	1	0	0	0	0
sp|Q9BYT5|KRA22_HUMAN;sp|Q9BYU5|KRA21_HUMAN;sp|Q9BYR9|KRA24_HUMAN;sp|P0C7H8|KRA23_HUMAN;CON__Q9BYR9	sp|Q9BYT5|KRA22_HUMAN;sp|Q9BYU5|KRA21_HUMAN;sp|Q9BYR9|KRA24_HUMAN;sp|P0C7H8|KRA23_HUMAN;CON__Q9BYR9	2;2;2;2;2	2;2;2;2;2	2;2;2;2;2	>sp|Q9BYT5|KRA22_HUMAN Keratin-associated protein 2-2 OS=Homo sapiens OX=9606 GN=KRTAP2-2 PE=2 SV=3;>sp|Q9BYU5|KRA21_HUMAN Keratin-associated protein 2-1 OS=Homo sapiens OX=9606 GN=KRTAP2-1 PE=2 SV=2;>sp|Q9BYR9|KRA24_HUMAN Keratin-associated protein 2-4 OS	5	2	2	2	0	0	0	0	0	0	0	0	0	1	0	0	0	0	0	0	0	0	0	0	0	0	0	0	0	0	0	0	0	0	0	0	1	0	2	0	0	0	0	0
sp|Q9NSB4|KRT82_HUMAN;CON__Q9NSB4	sp|Q9NSB4|KRT82_HUMAN;CON__Q9NSB4	6;6	2;2	2;2	>sp|Q9NSB4|KRT82_HUMAN Keratin, type II cuticular Hb2 OS=Homo sapiens OX=9606 GN=KRT82 PE=1 SV=3;>Q9NSB4 SWISS-PROT:Q9NSB4 Keratin, type II cuticular Hb2 (Hair keratin, type II Hb2) - Homo sapiens (Human).	2	6	2	2	0	1	0	2	0	1	0	2	0	4	0	4	0	0	0	0	0	0	0	0	0	0	0	1	0	0	0	0	0	1	0	0	3	0	5	3	0	1	0	1
CON__Q9R0H5	CON__Q9R0H5	6	2	0	>Q9R0H5 SWISS-PROT:Q9R0H5 Tax_Id=10090 Gene_Symbol=Krt71 Keratin, type II cytoskeletal 6G	1	6	2	0	1	1	1	2	2	2	1	1	2	3	2	2	2	1	3	3	2	2	2	2	3	2	2	3	3	2	4	2	6	3	3	3	2	2	2	1	0	0	0	0
CON__Q9TRI1	CON__Q9TRI1	2	2	2	>Q9TRI1 TREMBL:Q9TRI1 (Bos taurus) similar to inter-alpha-trypsin inhibitor heavy chain2	1	2	2	2	0	0	0	2	2	0	0	0	0	0	0	0	0	0	0	0	0	0	0	0	0	0	0	0	0	0	0	0	0	0	0	0	0	0	0	0	0	0	0	2
CON__REFSEQ:XP_986630	CON__REFSEQ:XP_986630	14	5	3	>REFSEQ:XP_986630 Tax_Id=10090 Gene_Symbol=Krt33b keratin complex 1, acidic, gene 3	1	14	5	3	2	1	2	3	2	3	2	5	1	13	1	6	3	2	2	2	3	2	2	2	2	3	3	3	1	2	2	2	1	2	1	1	7	1	14	5	0	0	0	0
CON__Streptavidin;sp|P22629|SAV_STRAV	CON__Streptavidin;sp|P22629|SAV_STRAV	9;9	9;9	9;9	>Streptavidin (S.avidinii);>sp|P22629|SAV_STRAV Streptavidin OS=Streptomyces avidinii OX=1895 PE=1 SV=1	2	9	9	9	6	7	7	7	7	8	7	6	7	8	7	7	7	6	7	8	7	8	9	9	8	7	9	8	7	8	8	7	7	7	7	8	8	7	7	8	6	7	7	7
REV__CON__P01045-1;REV__CON__Q2KJ62;REV__CON__P01044-1	REV__CON__P01045-1;REV__CON__Q2KJ62;REV__CON__P01044-1	1;1;1	1;1;1	1;1;1	>P01045-1 SWISS-PROT:P01045-1 (Bos taurus) Isoform HMW of Kininogen-2 precursor;>Q2KJ62 TREMBL:Q2KJ62 (Bos taurus) KNG protein;>P01044-1 SWISS-PROT:P01044-1 (Bos taurus) Isoform HMW of Kininogen-1 precursor	3	1	1	1	1	1	1	1	1	1	1	1	1	1	1	1	1	1	1	1	1	1	1	1	1	1	1	1	1	1	1	1	1	1	1	1	1	1	1	1	1	1	1	1
REV__sp|Q9UFD9|RIM3A_HUMAN;REV__sp|A6NNM3|RIM3B_HUMAN;REV__sp|A6NJZ7|RIM3C_HUMAN	REV__sp|Q9UFD9|RIM3A_HUMAN;REV__sp|A6NNM3|RIM3B_HUMAN;REV__sp|A6NJZ7|RIM3C_HUMAN	3;3;3	3;3;3	3;3;3	>sp|Q9UFD9|RIM3A_HUMAN RIMS-binding protein 3A OS=Homo sapiens OX=9606 GN=RIMBP3 PE=1 SV=4;>sp|A6NNM3|RIM3B_HUMAN RIMS-binding protein 3B OS=Homo sapiens OX=9606 GN=RIMBP3B PE=3 SV=3;>sp|A6NJZ7|RIM3C_HUMAN RIMS-binding protein 3C OS=Homo sapiens OX=9606 GN	3	3	3	3	2	2	2	2	2	1	1	2	2	1	2	2	0	2	3	1	1	1	2	2	1	2	1	2	1	2	1	1	3	2	2	2	2	1	2	2	2	2	2	2
REV__sp|O00429|DNM1L_HUMAN	REV__sp|O00429|DNM1L_HUMAN	3	3	3	>sp|O00429|DNM1L_HUMAN Dynamin-1-like protein OS=Homo sapiens OX=9606 GN=DNM1L PE=1 SV=2	1	3	3	3	2	1	2	3	3	3	2	2	2	3	2	1	2	2	3	2	2	2	2	2	2	2	2	2	2	2	2	2	2	2	2	2	2	2	1	2	2	1	2	3
REV__sp|O14980|XPO1_HUMAN	REV__sp|O14980|XPO1_HUMAN	1	1	1	>sp|O14980|XPO1_HUMAN Exportin-1 OS=Homo sapiens OX=9606 GN=XPO1 PE=1 SV=1	1	1	1	1	0	0	0	1	0	0	0	0	0	1	0	0	0	0	0	0	0	0	0	0	0	0	0	0	0	0	0	0	0	1	0	0	0	0	0	0	0	0	0	1
REV__sp|O15054|KDM6B_HUMAN	REV__sp|O15054|KDM6B_HUMAN	1	1	1	>sp|O15054|KDM6B_HUMAN Lysine-specific demethylase 6B OS=Homo sapiens OX=9606 GN=KDM6B PE=1 SV=4	1	1	1	1	0	0	0	1	0	0	0	0	0	0	0	0	1	0	0	0	1	0	0	0	0	1	1	0	0	0	0	1	0	0	0	0	0	0	1	0	0	0	0	1
REV__sp|O43818|U3IP2_HUMAN	REV__sp|O43818|U3IP2_HUMAN	2	2	2	>sp|O43818|U3IP2_HUMAN U3 small nucleolar RNA-interacting protein 2 OS=Homo sapiens OX=9606 GN=RRP9 PE=1 SV=1	1	2	2	2	0	1	1	2	2	1	2	2	2	1	2	1	1	1	2	2	1	2	1	1	1	1	1	2	0	0	2	1	2	2	1	1	2	2	2	2	0	1	1	2
REV__sp|O60676|CST8_HUMAN	REV__sp|O60676|CST8_HUMAN	2	2	2	>sp|O60676|CST8_HUMAN Cystatin-8 OS=Homo sapiens OX=9606 GN=CST8 PE=1 SV=1	1	2	2	2	1	1	1	1	2	1	1	1	1	1	1	1	1	1	1	0	0	0	0	0	0	0	0	0	0	0	0	0	0	0	0	0	0	1	1	1	1	1	1	1
REV__sp|O75694|NU155_HUMAN	REV__sp|O75694|NU155_HUMAN	1	1	1	>sp|O75694|NU155_HUMAN Nuclear pore complex protein Nup155 OS=Homo sapiens OX=9606 GN=NUP155 PE=1 SV=1	1	1	1	1	0	0	0	0	0	0	0	0	0	0	0	0	0	0	0	0	0	1	0	0	0	0	0	1	0	1	0	0	0	0	0	0	0	0	1	0	0	0	0	0
REV__sp|P26640|SYVC_HUMAN	REV__sp|P26640|SYVC_HUMAN	1	1	1	>sp|P26640|SYVC_HUMAN Valine--tRNA ligase OS=Homo sapiens OX=9606 GN=VARS1 PE=1 SV=4	1	1	1	1	1	1	1	1	1	1	1	1	0	1	1	1	1	0	1	1	0	1	0	1	1	1	1	1	1	0	1	1	1	1	1	1	1	1	1	1	1	1	1	1
REV__sp|P32754|HPPD_HUMAN	REV__sp|P32754|HPPD_HUMAN	1	1	1	>sp|P32754|HPPD_HUMAN 4-hydroxyphenylpyruvate dioxygenase OS=Homo sapiens OX=9606 GN=HPD PE=1 SV=2	1	1	1	1	1	1	1	1	1	1	1	1	1	1	1	1	1	1	1	1	1	1	1	1	1	1	1	1	1	1	1	1	1	1	1	1	1	1	1	1	1	1	1	1
REV__sp|P35270|SPRE_HUMAN	REV__sp|P35270|SPRE_HUMAN	1	1	1	>sp|P35270|SPRE_HUMAN Sepiapterin reductase OS=Homo sapiens OX=9606 GN=SPR PE=1 SV=1	1	1	1	1	0	0	0	0	0	0	0	0	0	0	0	0	0	0	0	0	0	0	1	0	0	0	0	0	0	0	0	0	0	0	0	0	0	0	0	0	0	0	0	0
REV__sp|P35579|MYH9_HUMAN	REV__sp|P35579|MYH9_HUMAN	1	1	1	>sp|P35579|MYH9_HUMAN Myosin-9 OS=Homo sapiens OX=9606 GN=MYH9 PE=1 SV=4	1	1	1	1	0	1	0	0	1	1	1	0	0	0	0	1	0	1	0	0	1	1	1	0	0	1	1	1	1	1	0	1	1	0	1	0	1	0	1	1	0	1	0	0
REV__sp|P35749|MYH11_HUMAN;REV__sp|P35580|MYH10_HUMAN	REV__sp|P35749|MYH11_HUMAN;REV__sp|P35580|MYH10_HUMAN	1;1	1;1	1;1	>sp|P35749|MYH11_HUMAN Myosin-11 OS=Homo sapiens OX=9606 GN=MYH11 PE=1 SV=3;>sp|P35580|MYH10_HUMAN Myosin-10 OS=Homo sapiens OX=9606 GN=MYH10 PE=1 SV=3	2	1	1	1	1	1	1	1	1	1	1	1	1	1	1	1	1	1	1	1	1	1	1	1	1	1	1	1	1	1	1	0	1	1	1	1	1	1	1	1	1	1	1	1
REV__sp|P36021|MOT8_HUMAN	REV__sp|P36021|MOT8_HUMAN	1	1	1	>sp|P36021|MOT8_HUMAN Monocarboxylate transporter 8 OS=Homo sapiens OX=9606 GN=SLC16A2 PE=1 SV=2	1	1	1	1	0	0	0	0	0	0	0	0	0	0	0	0	0	0	0	1	0	1	0	0	0	0	0	0	0	0	0	0	1	1	0	1	0	0	0	0	0	0	0	0
REV__sp|P51956|NEK3_HUMAN	REV__sp|P51956|NEK3_HUMAN	1	1	1	>sp|P51956|NEK3_HUMAN Serine/threonine-protein kinase Nek3 OS=Homo sapiens OX=9606 GN=NEK3 PE=1 SV=2	1	1	1	1	1	1	1	1	1	1	1	1	1	1	1	1	1	1	1	1	1	1	1	1	1	1	1	1	1	1	1	1	1	1	1	1	1	1	1	1	1	1	1	1
REV__sp|P53618|COPB_HUMAN	REV__sp|P53618|COPB_HUMAN	1	1	1	>sp|P53618|COPB_HUMAN Coatomer subunit beta OS=Homo sapiens OX=9606 GN=COPB1 PE=1 SV=3	1	1	1	1	1	1	1	1	1	1	1	0	1	1	1	1	1	1	1	1	1	1	1	1	1	1	1	1	1	1	1	1	1	1	1	1	1	1	1	1	1	1	1	1
REV__sp|P54198|HIRA_HUMAN	REV__sp|P54198|HIRA_HUMAN	1	1	1	>sp|P54198|HIRA_HUMAN Protein HIRA OS=Homo sapiens OX=9606 GN=HIRA PE=1 SV=2	1	1	1	1	1	1	1	1	1	1	1	1	1	1	1	1	1	1	1	1	1	1	1	1	1	1	1	1	1	1	1	1	1	1	1	1	1	1	1	1	1	1	1	1
REV__sp|Q5BJF6|ODFP2_HUMAN	REV__sp|Q5BJF6|ODFP2_HUMAN	1	1	1	>sp|Q5BJF6|ODFP2_HUMAN Outer dense fiber protein 2 OS=Homo sapiens OX=9606 GN=ODF2 PE=1 SV=1	1	1	1	1	1	0	1	1	1	1	1	1	0	1	1	1	1	0	0	1	1	1	1	1	1	1	1	1	1	1	1	1	1	1	1	1	1	0	1	0	1	0	1	1
REV__sp|Q5JSL3|DOC11_HUMAN	REV__sp|Q5JSL3|DOC11_HUMAN	2	2	2	>sp|Q5JSL3|DOC11_HUMAN Dedicator of cytokinesis protein 11 OS=Homo sapiens OX=9606 GN=DOCK11 PE=1 SV=2	1	2	2	2	2	1	0	1	0	1	0	0	1	0	0	2	0	1	1	2	1	1	1	2	2	2	1	2	1	1	2	1	1	1	1	1	1	0	0	1	2	1	0	1
REV__sp|Q7RTP6|MICA3_HUMAN	REV__sp|Q7RTP6|MICA3_HUMAN	2	2	2	>sp|Q7RTP6|MICA3_HUMAN [F-actin]-monooxygenase MICAL3 OS=Homo sapiens OX=9606 GN=MICAL3 PE=1 SV=2	1	2	2	2	2	1	1	1	1	1	1	1	0	1	1	1	1	1	1	1	1	1	2	1	1	1	1	1	1	2	1	1	2	2	1	1	1	0	2	1	2	1	1	1
REV__sp|Q86T65|DAAM2_HUMAN	REV__sp|Q86T65|DAAM2_HUMAN	2	2	2	>sp|Q86T65|DAAM2_HUMAN Disheveled-associated activator of morphogenesis 2 OS=Homo sapiens OX=9606 GN=DAAM2 PE=1 SV=3	1	2	2	2	2	1	2	2	1	1	2	2	1	2	1	2	2	2	2	2	2	2	2	2	2	2	2	2	2	2	2	2	2	2	2	2	2	0	0	1	2	1	2	2
REV__sp|Q86T96|RN180_HUMAN	REV__sp|Q86T96|RN180_HUMAN	1	1	1	>sp|Q86T96|RN180_HUMAN E3 ubiquitin-protein ligase RNF180 OS=Homo sapiens OX=9606 GN=RNF180 PE=2 SV=2	1	1	1	1	1	1	1	1	1	1	1	1	1	1	1	1	1	1	1	1	1	1	1	1	1	1	1	1	1	1	1	1	1	1	1	1	1	1	1	1	1	1	1	1
REV__sp|Q8IWA0|WDR75_HUMAN	REV__sp|Q8IWA0|WDR75_HUMAN	1	1	1	>sp|Q8IWA0|WDR75_HUMAN WD repeat-containing protein 75 OS=Homo sapiens OX=9606 GN=WDR75 PE=1 SV=1	1	1	1	1	0	1	1	1	1	1	1	1	1	1	1	1	1	1	1	1	1	1	0	0	1	1	1	1	1	1	1	1	1	1	1	1	1	1	1	1	0	1	1	1
REV__sp|Q8IY33|MILK2_HUMAN	REV__sp|Q8IY33|MILK2_HUMAN	1	1	1	>sp|Q8IY33|MILK2_HUMAN MICAL-like protein 2 OS=Homo sapiens OX=9606 GN=MICALL2 PE=1 SV=1	1	1	1	1	0	1	0	1	0	1	0	0	1	1	0	0	0	1	1	1	1	1	0	0	0	0	0	0	0	0	0	0	0	1	0	0	0	0	0	0	0	1	0	1
REV__sp|Q8IZF3|AGRF4_HUMAN	REV__sp|Q8IZF3|AGRF4_HUMAN	2	2	2	>sp|Q8IZF3|AGRF4_HUMAN Adhesion G protein-coupled receptor F4 OS=Homo sapiens OX=9606 GN=ADGRF4 PE=1 SV=3	1	2	2	2	2	2	1	1	1	1	1	1	2	1	1	2	1	1	1	1	1	2	2	2	1	1	1	1	1	2	2	1	2	1	1	1	1	1	1	1	2	2	1	1
REV__sp|Q8N1V2|CFA52_HUMAN	REV__sp|Q8N1V2|CFA52_HUMAN	2	2	2	>sp|Q8N1V2|CFA52_HUMAN Cilia- and flagella-associated protein 52 OS=Homo sapiens OX=9606 GN=CFAP52 PE=1 SV=3	1	2	2	2	2	2	2	2	2	2	2	2	2	2	2	2	2	2	2	2	2	2	2	2	2	2	2	2	2	2	2	2	2	2	2	1	2	2	2	2	2	2	2	2
REV__sp|Q8N6Y1|PCD20_HUMAN	REV__sp|Q8N6Y1|PCD20_HUMAN	1	1	1	>sp|Q8N6Y1|PCD20_HUMAN Protocadherin-20 OS=Homo sapiens OX=9606 GN=PCDH20 PE=2 SV=2	1	1	1	1	1	1	1	1	1	1	1	1	1	1	1	1	1	1	1	1	1	1	1	1	1	1	1	1	1	1	1	1	1	1	1	1	1	1	1	1	1	1	1	1
REV__sp|Q8NI08|NCOA7_HUMAN	REV__sp|Q8NI08|NCOA7_HUMAN	2	2	2	>sp|Q8NI08|NCOA7_HUMAN Nuclear receptor coactivator 7 OS=Homo sapiens OX=9606 GN=NCOA7 PE=1 SV=2	1	2	2	2	1	1	1	1	1	1	1	1	1	2	1	1	1	1	1	1	1	1	1	1	1	1	1	1	1	1	1	1	1	1	1	1	1	1	1	1	1	1	1	1
REV__sp|Q92729|PTPRU_HUMAN	REV__sp|Q92729|PTPRU_HUMAN	1	1	1	>sp|Q92729|PTPRU_HUMAN Receptor-type tyrosine-protein phosphatase U OS=Homo sapiens OX=9606 GN=PTPRU PE=1 SV=2	1	1	1	1	1	1	1	1	1	1	1	1	1	1	1	1	1	1	1	1	1	1	1	1	1	1	1	1	1	1	1	1	1	1	1	1	1	1	1	1	1	1	1	1
REV__sp|Q92833|JARD2_HUMAN	REV__sp|Q92833|JARD2_HUMAN	1	1	1	>sp|Q92833|JARD2_HUMAN Protein Jumonji OS=Homo sapiens OX=9606 GN=JARID2 PE=1 SV=2	1	1	1	1	1	1	1	1	1	1	1	1	1	1	1	1	1	1	1	1	1	1	1	1	1	1	1	1	1	1	1	1	1	1	1	1	1	1	1	1	1	1	1	1
REV__sp|Q92887|MRP2_HUMAN	REV__sp|Q92887|MRP2_HUMAN	1	1	1	>sp|Q92887|MRP2_HUMAN Canalicular multispecific organic anion transporter 1 OS=Homo sapiens OX=9606 GN=ABCC2 PE=1 SV=3	1	1	1	1	1	1	1	1	0	1	1	0	1	1	1	1	1	1	1	1	1	1	1	1	1	1	0	1	1	1	1	1	0	1	1	1	1	1	1	1	1	1	1	1
REV__sp|Q96FS4|SIPA1_HUMAN	REV__sp|Q96FS4|SIPA1_HUMAN	2	2	2	>sp|Q96FS4|SIPA1_HUMAN Signal-induced proliferation-associated protein 1 OS=Homo sapiens OX=9606 GN=SIPA1 PE=1 SV=1	1	2	2	2	1	1	1	1	1	1	1	1	2	1	1	2	1	2	2	0	1	1	1	1	0	1	1	1	0	0	1	0	1	1	1	0	1	2	2	1	1	1	1	1
REV__sp|Q96HJ3|CCD34_HUMAN	REV__sp|Q96HJ3|CCD34_HUMAN	2	2	2	>sp|Q96HJ3|CCD34_HUMAN Coiled-coil domain-containing protein 34 OS=Homo sapiens OX=9606 GN=CCDC34 PE=1 SV=2	1	2	2	2	2	2	2	2	2	2	2	2	2	2	2	2	2	2	2	2	2	2	2	2	2	2	2	2	2	2	2	2	2	2	2	2	2	2	2	2	2	2	2	2
REV__sp|Q96KK3|KCNS1_HUMAN;REV__sp|Q9BQ31|KCNS3_HUMAN	REV__sp|Q96KK3|KCNS1_HUMAN;REV__sp|Q9BQ31|KCNS3_HUMAN	2;1	2;1	2;1	>sp|Q96KK3|KCNS1_HUMAN Potassium voltage-gated channel subfamily S member 1 OS=Homo sapiens OX=9606 GN=KCNS1 PE=1 SV=2;>sp|Q9BQ31|KCNS3_HUMAN Potassium voltage-gated channel subfamily S member 3 OS=Homo sapiens OX=9606 GN=KCNS3 PE=1 SV=3	2	2	2	2	2	2	2	2	2	2	2	2	2	2	2	2	2	2	2	2	2	2	2	2	2	2	2	2	2	2	2	2	2	2	2	2	2	2	2	2	2	2	2	2
REV__sp|Q96KQ7|EHMT2_HUMAN	REV__sp|Q96KQ7|EHMT2_HUMAN	1	1	1	>sp|Q96KQ7|EHMT2_HUMAN Histone-lysine N-methyltransferase EHMT2 OS=Homo sapiens OX=9606 GN=EHMT2 PE=1 SV=3	1	1	1	1	1	0	0	1	1	1	1	0	0	1	1	0	1	0	0	1	1	0	1	0	0	0	0	0	1	0	1	0	0	0	1	0	1	1	1	1	1	0	0	1
REV__sp|Q96NU1|SAM11_HUMAN	REV__sp|Q96NU1|SAM11_HUMAN	2	2	2	>sp|Q96NU1|SAM11_HUMAN Sterile alpha motif domain-containing protein 11 OS=Homo sapiens OX=9606 GN=SAMD11 PE=1 SV=3	1	2	2	2	2	1	2	1	1	2	1	2	1	2	0	1	1	2	1	1	2	1	1	1	2	2	2	2	2	1	2	2	1	2	2	2	2	2	2	1	2	1	2	1
REV__sp|Q99986|VRK1_HUMAN	REV__sp|Q99986|VRK1_HUMAN	2	2	2	>sp|Q99986|VRK1_HUMAN Serine/threonine-protein kinase VRK1 OS=Homo sapiens OX=9606 GN=VRK1 PE=1 SV=1	1	2	2	2	0	1	0	1	1	1	1	1	1	1	2	2	1	1	2	2	1	1	1	2	2	2	2	2	2	1	1	2	0	1	1	1	0	1	2	0	0	1	0	1
REV__sp|Q99996|AKAP9_HUMAN	REV__sp|Q99996|AKAP9_HUMAN	2	2	2	>sp|Q99996|AKAP9_HUMAN A-kinase anchor protein 9 OS=Homo sapiens OX=9606 GN=AKAP9 PE=1 SV=4	1	2	2	2	0	0	0	0	0	0	0	0	0	1	0	0	0	0	0	1	1	1	1	2	1	1	2	2	2	1	1	2	1	1	2	1	1	0	0	0	0	0	0	0
REV__sp|Q9BWS9|CHID1_HUMAN	REV__sp|Q9BWS9|CHID1_HUMAN	2	2	2	>sp|Q9BWS9|CHID1_HUMAN Chitinase domain-containing protein 1 OS=Homo sapiens OX=9606 GN=CHID1 PE=1 SV=1	1	2	2	2	1	1	1	1	1	1	1	1	1	1	1	1	1	1	1	1	1	1	2	1	2	1	1	1	1	1	1	1	1	0	1	1	1	1	1	1	1	1	1	1
REV__sp|Q9ULC6|PADI1_HUMAN	REV__sp|Q9ULC6|PADI1_HUMAN	2	2	2	>sp|Q9ULC6|PADI1_HUMAN Protein-arginine deiminase type-1 OS=Homo sapiens OX=9606 GN=PADI1 PE=1 SV=2	1	2	2	2	1	1	1	1	1	2	1	1	1	1	1	1	1	1	1	1	1	1	1	1	1	1	1	1	1	1	1	1	1	1	1	2	1	1	1	1	1	1	1	1
REV__sp|Q9UPP1|PHF8_HUMAN	REV__sp|Q9UPP1|PHF8_HUMAN	1	1	1	>sp|Q9UPP1|PHF8_HUMAN Histone lysine demethylase PHF8 OS=Homo sapiens OX=9606 GN=PHF8 PE=1 SV=3	1	1	1	1	0	0	0	0	0	0	0	0	0	0	0	0	0	0	0	0	0	0	0	0	0	0	0	0	0	0	0	0	0	0	0	0	0	1	0	0	0	0	0	0
REV__sp|Q9Y2I1|NISCH_HUMAN	REV__sp|Q9Y2I1|NISCH_HUMAN	1	1	1	>sp|Q9Y2I1|NISCH_HUMAN Nischarin OS=Homo sapiens OX=9606 GN=NISCH PE=1 SV=3	1	1	1	1	1	1	1	1	1	1	1	1	0	1	1	1	1	1	1	1	1	1	1	0	0	1	1	1	0	1	1	1	1	1	1	0	1	0	1	1	1	1	1	1
REV__sp|Q9Y4B6|DCAF1_HUMAN	REV__sp|Q9Y4B6|DCAF1_HUMAN	1	1	1	>sp|Q9Y4B6|DCAF1_HUMAN DDB1- and CUL4-associated factor 1 OS=Homo sapiens OX=9606 GN=DCAF1 PE=1 SV=3	1	1	1	1	0	0	1	1	1	0	1	1	1	1	0	0	1	1	1	0	0	0	1	0	0	0	0	0	0	0	0	0	0	0	1	0	1	0	0	1	0	0	1	1
REV__sp|Q9Y5S2|MRCKB_HUMAN	REV__sp|Q9Y5S2|MRCKB_HUMAN	2	2	2	>sp|Q9Y5S2|MRCKB_HUMAN Serine/threonine-protein kinase MRCK beta OS=Homo sapiens OX=9606 GN=CDC42BPB PE=1 SV=2	1	2	2	2	0	0	1	0	1	1	0	0	0	1	0	1	1	0	1	2	1	1	1	1	1	1	1	1	1	1	1	1	1	1	1	1	1	0	1	0	0	0	1	0
SH_tag_C|Strep_tag;SH_tag_N|Strep_tag	SH_tag_C|Strep_tag;SH_tag_N|Strep_tag	2;1	2;1	2;1	>SH_tag_C|Strep_tag;>SH_tag_N|Strep_tag	2	2	2	2	2	2	2	2	2	2	2	2	1	2	2	2	2	2	2	2	2	2	2	2	2	2	2	2	2	2	2	2	2	2	2	2	2	1	2	2	2	2	2	2
sp|P06310|KV230_HUMAN;sp|P01615|KVD28_HUMAN;sp|A2NJV5|KV229_HUMAN;sp|A0A0A0MRZ7|KVD26_HUMAN;sp|A0A075B6S6|KVD30_HUMAN;sp|A0A075B6S2|KVD29_HUMAN;sp|A0A075B6P5|KV228_HUMAN;sp|P01614|KVD40_HUMAN;sp|A0A087WW87|KV240_HUMAN	sp|P06310|KV230_HUMAN;sp|P01615|KVD28_HUMAN;sp|A2NJV5|KV229_HUMAN;sp|A0A0A0MRZ7|KVD26_HUMAN;sp|A0A075B6S6|KVD30_HUMAN;sp|A0A075B6S2|KVD29_HUMAN;sp|A0A075B6P5|KV228_HUMAN;sp|P01614|KVD40_HUMAN;sp|A0A087WW87|KV240_HUMAN	1;1;1;1;1;1;1;1;1	1;1;1;1;1;1;1;1;1	1;1;1;1;1;1;1;1;1	>sp|P06310|KV230_HUMAN Immunoglobulin kappa variable 2-30 OS=Homo sapiens OX=9606 GN=IGKV2-30 PE=3 SV=2;>sp|P01615|KVD28_HUMAN Immunoglobulin kappa variable 2D-28 OS=Homo sapiens OX=9606 GN=IGKV2D-28 PE=1 SV=2;>sp|A2NJV5|KV229_HUMAN Immunoglobulin kappa va	9	1	1	1	0	0	0	0	0	0	0	0	0	0	0	0	0	0	0	0	0	0	0	0	0	0	0	0	0	0	0	0	1	0	0	0	0	0	0	0	0	0	0	0
sp|A0A096LP01|SIM26_HUMAN	sp|A0A096LP01|SIM26_HUMAN	4	4	4	>sp|A0A096LP01|SIM26_HUMAN Small integral membrane protein 26 OS=Homo sapiens OX=9606 GN=SMIM26 PE=3 SV=1	1	4	4	4	1	1	2	2	2	2	1	1	1	2	2	2	2	1	2	2	3	2	2	2	2	2	3	3	2	2	3	3	2	2	2	1	2	2	1	3	1	1	2	2
sp|P0DPI2|GAL3A_HUMAN;sp|A0A0B4J2D5|GAL3B_HUMAN	sp|P0DPI2|GAL3A_HUMAN;sp|A0A0B4J2D5|GAL3B_HUMAN	3;3	3;3	3;3	>sp|P0DPI2|GAL3A_HUMAN Glutamine amidotransferase-like class 1 domain-containing protein 3A, mitochondrial OS=Homo sapiens OX=9606 GN=GATD3A PE=1 SV=1;>sp|A0A0B4J2D5|GAL3B_HUMAN Glutamine amidotransferase-like class 1 domain-containing protein 3B, mitochon	2	3	3	3	3	0	1	1	0	0	0	0	0	0	0	0	1	0	0	0	0	0	0	2	0	0	0	1	0	1	1	0	0	0	0	0	0	0	0	0	3	0	1	1
sp|A0FGR8|ESYT2_HUMAN	sp|A0FGR8|ESYT2_HUMAN	17	17	17	>sp|A0FGR8|ESYT2_HUMAN Extended synaptotagmin-2 OS=Homo sapiens OX=9606 GN=ESYT2 PE=1 SV=1	1	17	17	17	8	9	7	8	6	10	7	10	6	7	8	7	8	13	10	11	8	12	9	9	6	4	7	3	9	10	5	9	9	5	7	6	7	11	8	8	8	9	7	8
sp|A0PJW6|TM223_HUMAN	sp|A0PJW6|TM223_HUMAN	2	2	2	>sp|A0PJW6|TM223_HUMAN Transmembrane protein 223 OS=Homo sapiens OX=9606 GN=TMEM223 PE=1 SV=1	1	2	2	2	0	0	0	0	0	0	0	0	0	0	0	0	0	0	0	0	0	2	1	0	0	2	0	0	0	1	0	0	1	1	1	0	2	0	0	0	0	0	0	0
sp|A1L0T0|HACL2_HUMAN	sp|A1L0T0|HACL2_HUMAN	14	14	14	>sp|A1L0T0|HACL2_HUMAN 2-hydroxyacyl-CoA lyase 2 OS=Homo sapiens OX=9606 GN=ILVBL PE=1 SV=2	1	14	14	14	8	8	9	7	6	5	6	7	4	6	5	4	5	8	7	8	7	8	7	8	6	4	3	6	8	10	8	8	8	7	5	5	6	11	8	7	8	8	9	7
sp|A3KMH1|VWA8_HUMAN	sp|A3KMH1|VWA8_HUMAN	15	15	15	>sp|A3KMH1|VWA8_HUMAN von Willebrand factor A domain-containing protein 8 OS=Homo sapiens OX=9606 GN=VWA8 PE=1 SV=2	1	15	15	15	2	6	6	2	2	5	6	6	7	2	5	5	7	8	5	2	1	1	2	3	2	2	2	1	2	3	3	3	1	2	3	4	1	7	7	12	2	6	6	2
sp|A4D1E9|GTPBA_HUMAN	sp|A4D1E9|GTPBA_HUMAN	5	5	5	>sp|A4D1E9|GTPBA_HUMAN GTP-binding protein 10 OS=Homo sapiens OX=9606 GN=GTPBP10 PE=1 SV=1	1	5	5	5	3	2	2	1	1	0	1	2	0	1	0	1	0	0	1	1	0	1	0	1	1	0	0	1	2	2	1	1	0	1	0	1	0	1	1	3	3	2	2	1
sp|A5PL33|KRBA1_HUMAN	sp|A5PL33|KRBA1_HUMAN	1	1	1	>sp|A5PL33|KRBA1_HUMAN Protein KRBA1 OS=Homo sapiens OX=9606 GN=KRBA1 PE=1 SV=3	1	1	1	1	1	1	1	1	1	1	1	1	1	1	1	1	1	1	1	1	1	1	1	1	1	1	1	1	1	1	1	1	1	1	1	1	1	1	1	1	1	1	1	1
sp|A5YKK6|CNOT1_HUMAN	sp|A5YKK6|CNOT1_HUMAN	54	54	54	>sp|A5YKK6|CNOT1_HUMAN CCR4-NOT transcription complex subunit 1 OS=Homo sapiens OX=9606 GN=CNOT1 PE=1 SV=2	1	54	54	54	32	22	16	14	23	16	13	20	14	19	18	11	31	29	19	28	23	26	25	31	30	13	8	6	19	32	25	17	15	15	5	13	5	27	31	28	32	22	16	14
sp|Q9GZQ8|MLP3B_HUMAN;sp|A6NCE7|MP3B2_HUMAN	sp|Q9GZQ8|MLP3B_HUMAN;sp|A6NCE7|MP3B2_HUMAN	1;1	1;1	1;1	>sp|Q9GZQ8|MLP3B_HUMAN Microtubule-associated proteins 1A/1B light chain 3B OS=Homo sapiens OX=9606 GN=MAP1LC3B PE=1 SV=3;>sp|A6NCE7|MP3B2_HUMAN Microtubule-associated proteins 1A/1B light chain 3 beta 2 OS=Homo sapiens OX=9606 GN=MAP1LC3B2 PE=2 SV=1	2	1	1	1	1	0	0	1	0	0	0	0	0	0	0	0	1	0	0	0	0	0	0	0	0	1	0	0	0	1	1	0	0	1	0	0	0	0	0	0	1	0	0	1
sp|A6NCN2|KR87P_HUMAN	sp|A6NCN2|KR87P_HUMAN	15	1	1	>sp|A6NCN2|KR87P_HUMAN Putative keratin-87 protein OS=Homo sapiens OX=9606 GN=KRT87P PE=5 SV=4	1	15	1	1	1	2	0	2	0	3	0	4	0	15	0	5	0	0	0	0	0	0	0	0	1	0	0	2	0	0	0	0	0	0	0	0	11	0	15	5	0	0	0	0
sp|P30046|DOPD_HUMAN;sp|A6NHG4|DDTL_HUMAN	sp|P30046|DOPD_HUMAN;sp|A6NHG4|DDTL_HUMAN	3;3	3;3	3;3	>sp|P30046|DOPD_HUMAN D-dopachrome decarboxylase OS=Homo sapiens OX=9606 GN=DDT PE=1 SV=3;>sp|A6NHG4|DDTL_HUMAN D-dopachrome decarboxylase-like protein OS=Homo sapiens OX=9606 GN=DDTL PE=2 SV=1	2	3	3	3	3	0	0	1	1	1	1	0	1	0	0	1	1	1	1	0	1	1	0	0	2	1	1	1	0	0	1	0	0	0	0	0	0	1	1	0	3	0	0	1
sp|A6NHL2|TBAL3_HUMAN	sp|A6NHL2|TBAL3_HUMAN	4	1	1	>sp|A6NHL2|TBAL3_HUMAN Tubulin alpha chain-like 3 OS=Homo sapiens OX=9606 GN=TUBAL3 PE=1 SV=2	1	4	1	1	4	4	4	4	4	4	4	4	4	4	4	3	4	4	4	4	4	4	4	4	4	3	4	4	4	4	4	3	4	4	4	4	4	4	3	4	1	1	1	1
sp|A6NHR9|SMHD1_HUMAN	sp|A6NHR9|SMHD1_HUMAN	13	13	13	>sp|A6NHR9|SMHD1_HUMAN Structural maintenance of chromosomes flexible hinge domain-containing protein 1 OS=Homo sapiens OX=9606 GN=SMCHD1 PE=1 SV=2	1	13	13	13	8	2	2	2	2	3	2	1	0	0	0	0	0	2	1	4	2	3	1	4	2	1	1	2	1	3	1	2	1	1	1	1	1	1	2	1	8	2	2	2
sp|Q9UFD9|RIM3A_HUMAN;sp|A6NNM3|RIM3B_HUMAN;sp|A6NJZ7|RIM3C_HUMAN	sp|Q9UFD9|RIM3A_HUMAN;sp|A6NNM3|RIM3B_HUMAN;sp|A6NJZ7|RIM3C_HUMAN	1;1;1	1;1;1	1;1;1	>sp|Q9UFD9|RIM3A_HUMAN RIMS-binding protein 3A OS=Homo sapiens OX=9606 GN=RIMBP3 PE=1 SV=4;>sp|A6NNM3|RIM3B_HUMAN RIMS-binding protein 3B OS=Homo sapiens OX=9606 GN=RIMBP3B PE=3 SV=3;>sp|A6NJZ7|RIM3C_HUMAN RIMS-binding protein 3C OS=Homo sapiens OX=9606 GN	3	1	1	1	1	1	1	1	1	1	1	1	1	1	1	1	1	1	1	1	1	1	1	1	1	1	1	1	1	1	1	1	1	1	1	1	1	1	1	1	1	1	1	1
sp|A6NKD9|CC85C_HUMAN	sp|A6NKD9|CC85C_HUMAN	18	18	18	>sp|A6NKD9|CC85C_HUMAN Coiled-coil domain-containing protein 85C OS=Homo sapiens OX=9606 GN=CCDC85C PE=1 SV=1	1	18	18	18	16	18	18	7	9	7	2	2	0	8	8	8	1	1	3	13	11	11	17	14	15	9	9	10	11	16	15	12	12	10	7	8	8	6	8	6	16	18	18	7
sp|A6NKT7|RGPD3_HUMAN;sp|Q7Z3J3|RGPD4_HUMAN	sp|A6NKT7|RGPD3_HUMAN;sp|Q7Z3J3|RGPD4_HUMAN	25;24	1;1	1;1	>sp|A6NKT7|RGPD3_HUMAN RanBP2-like and GRIP domain-containing protein 3 OS=Homo sapiens OX=9606 GN=RGPD3 PE=3 SV=2;>sp|Q7Z3J3|RGPD4_HUMAN RanBP2-like and GRIP domain-containing protein 4 OS=Homo sapiens OX=9606 GN=RGPD4 PE=2 SV=3	2	25	1	1	14	15	12	8	8	10	11	12	7	9	11	7	15	12	13	15	9	16	12	13	12	10	7	8	11	12	8	7	8	10	5	4	6	11	13	10	1	1	1	1
sp|A6NNL5|CO061_HUMAN	sp|A6NNL5|CO061_HUMAN	5	5	5	>sp|A6NNL5|CO061_HUMAN Uncharacterized protein C15orf61 OS=Homo sapiens OX=9606 GN=C15orf61 PE=2 SV=2	1	5	5	5	3	3	3	4	4	5	5	5	5	3	4	4	4	5	3	3	5	3	3	2	2	4	5	5	4	2	3	5	4	2	5	4	5	3	2	5	3	3	3	4
sp|A7E2V4|ZSWM8_HUMAN	sp|A7E2V4|ZSWM8_HUMAN	1	1	1	>sp|A7E2V4|ZSWM8_HUMAN Zinc finger SWIM domain-containing protein 8 OS=Homo sapiens OX=9606 GN=ZSWIM8 PE=1 SV=1	1	1	1	1	0	0	0	0	0	0	0	0	0	0	0	0	0	0	0	0	0	0	0	0	0	0	0	0	0	0	0	0	0	0	0	0	0	1	0	1	0	0	0	0
sp|A7E2Y1|MYH7B_HUMAN;sp|P12883|MYH7_HUMAN;sp|P13535|MYH8_HUMAN;sp|Q9UKX3|MYH13_HUMAN;sp|Q9Y623|MYH4_HUMAN;sp|P13533|MYH6_HUMAN;sp|P12882|MYH1_HUMAN;sp|P11055|MYH3_HUMAN;sp|Q9UKX2|MYH2_HUMAN	sp|A7E2Y1|MYH7B_HUMAN	3;1;1;1;1;1;1;1;1	2;0;0;0;0;0;0;0;0	2;0;0;0;0;0;0;0;0	>sp|A7E2Y1|MYH7B_HUMAN Myosin-7B OS=Homo sapiens OX=9606 GN=MYH7B PE=1 SV=4	9	3	2	2	2	3	2	2	1	2	1	1	2	1	2	2	1	2	3	1	1	2	1	2	1	2	1	2	2	1	2	2	1	2	3	2	2	2	3	2	2	2	2	2
sp|A8CG34|P121C_HUMAN;sp|A6NF01|P121B_HUMAN	sp|A8CG34|P121C_HUMAN	25;7	7;1	7;1	>sp|A8CG34|P121C_HUMAN Nuclear envelope pore membrane protein POM 121C OS=Homo sapiens OX=9606 GN=POM121C PE=1 SV=3	2	25	7	7	9	13	13	11	15	11	15	15	16	17	19	15	19	16	14	19	18	19	18	16	20	11	17	13	18	14	17	20	17	19	13	14	9	20	18	22	3	4	4	5
sp|Q9Y241|HIG1A_HUMAN;sp|A8MV81|HIG1C_HUMAN	sp|Q9Y241|HIG1A_HUMAN;sp|A8MV81|HIG1C_HUMAN	1;1	1;1	1;1	>sp|Q9Y241|HIG1A_HUMAN HIG1 domain family member 1A, mitochondrial OS=Homo sapiens OX=9606 GN=HIGD1A PE=1 SV=1;>sp|A8MV81|HIG1C_HUMAN HIG1 domain family member 1C OS=Homo sapiens OX=9606 GN=HIGD1C PE=1 SV=2	2	1	1	1	0	1	1	1	1	1	1	1	1	1	1	1	1	1	1	1	1	1	1	0	1	1	1	1	1	1	1	1	1	1	1	1	1	1	1	1	0	1	1	1
sp|P62308|RUXG_HUMAN;sp|A8MWD9|RUXGL_HUMAN	sp|P62308|RUXG_HUMAN;sp|A8MWD9|RUXGL_HUMAN	3;3	3;3	3;3	>sp|P62308|RUXG_HUMAN Small nuclear ribonucleoprotein G OS=Homo sapiens OX=9606 GN=SNRPG PE=1 SV=1;>sp|A8MWD9|RUXGL_HUMAN Putative small nuclear ribonucleoprotein G-like protein 15 OS=Homo sapiens OX=9606 GN=SNRPGP15 PE=5 SV=2	2	3	3	3	2	2	2	2	1	1	1	1	2	1	2	1	2	3	2	2	2	2	2	2	2	2	2	2	2	2	2	1	2	2	1	2	2	2	3	2	2	2	2	2
sp|A8MXV4|NUD19_HUMAN	sp|A8MXV4|NUD19_HUMAN	5	5	5	>sp|A8MXV4|NUD19_HUMAN Nucleoside diphosphate-linked moiety X motif 19 OS=Homo sapiens OX=9606 GN=NUDT19 PE=1 SV=1	1	5	5	5	2	0	1	4	2	3	1	0	1	1	3	0	1	1	1	2	1	2	2	2	2	2	1	2	0	2	2	3	1	3	1	2	1	1	2	0	2	0	1	4
sp|B0I1T2|MYO1G_HUMAN	sp|B0I1T2|MYO1G_HUMAN	3	1	1	>sp|B0I1T2|MYO1G_HUMAN Unconventional myosin-Ig OS=Homo sapiens OX=9606 GN=MYO1G PE=1 SV=2	1	3	1	1	2	1	2	2	2	2	2	2	1	1	2	2	2	1	1	2	1	2	1	2	2	2	0	1	0	2	0	1	0	1	1	0	1	1	2	1	0	0	0	0
sp|B2RTY4|MYO9A_HUMAN	sp|B2RTY4|MYO9A_HUMAN	41	41	41	>sp|B2RTY4|MYO9A_HUMAN Unconventional myosin-IXa OS=Homo sapiens OX=9606 GN=MYO9A PE=1 SV=2	1	41	41	41	2	2	4	9	7	4	7	5	6	5	8	7	3	6	3	6	6	5	14	10	20	1	9	3	10	16	17	14	15	13	2	8	4	24	19	20	2	2	4	9
sp|P0CG08|GPHRB_HUMAN;sp|B7ZAQ6|GPHRA_HUMAN	sp|P0CG08|GPHRB_HUMAN;sp|B7ZAQ6|GPHRA_HUMAN	6;6	6;6	6;6	>sp|P0CG08|GPHRB_HUMAN Golgi pH regulator B OS=Homo sapiens OX=9606 GN=GPR89B PE=1 SV=1;>sp|B7ZAQ6|GPHRA_HUMAN Golgi pH regulator A OS=Homo sapiens OX=9606 GN=GPR89A PE=1 SV=2	2	6	6	6	3	3	5	2	2	3	4	3	2	3	1	2	4	4	3	4	5	4	5	5	2	0	1	1	2	3	1	2	1	0	1	0	1	2	1	1	3	3	5	2
sp|B8ZZ34|SHSA8_HUMAN	sp|B8ZZ34|SHSA8_HUMAN	2	2	2	>sp|B8ZZ34|SHSA8_HUMAN Protein shisa-8 OS=Homo sapiens OX=9606 GN=SHISA8 PE=3 SV=3	1	2	2	2	0	0	0	0	0	0	0	0	0	0	0	0	0	1	0	2	1	1	1	2	2	0	1	2	1	1	1	2	1	1	1	1	1	0	0	0	0	0	0	0
sp|C9JLW8|MCRI1_HUMAN	sp|C9JLW8|MCRI1_HUMAN	7	7	7	>sp|C9JLW8|MCRI1_HUMAN Mapk-regulated corepressor-interacting protein 1 OS=Homo sapiens OX=9606 GN=MCRIP1 PE=1 SV=1	1	7	7	7	5	5	5	5	5	5	5	5	6	5	6	5	5	5	6	5	5	5	5	5	5	5	5	5	5	5	5	5	5	5	5	5	5	5	5	6	5	5	5	5
sp|Q13765|NACA_HUMAN;sp|E9PAV3|NACAM_HUMAN;sp|Q9BZK3|NACP4_HUMAN	sp|Q13765|NACA_HUMAN;sp|E9PAV3|NACAM_HUMAN	4;4;1	4;4;1	4;4;1	>sp|Q13765|NACA_HUMAN Nascent polypeptide-associated complex subunit alpha OS=Homo sapiens OX=9606 GN=NACA PE=1 SV=1;>sp|E9PAV3|NACAM_HUMAN Nascent polypeptide-associated complex subunit alpha, muscle-specific form OS=Homo sapiens OX=9606 GN=NACA PE=1 SV=1	3	4	4	4	4	4	4	4	4	4	4	4	4	4	3	3	4	4	4	4	4	4	3	3	4	4	3	4	4	3	4	4	4	4	4	4	4	4	4	4	4	4	4	4
sp|E9PRG8|CK098_HUMAN	sp|E9PRG8|CK098_HUMAN	3	3	3	>sp|E9PRG8|CK098_HUMAN Uncharacterized protein C11orf98 OS=Homo sapiens OX=9606 GN=C11orf98 PE=4 SV=2	1	3	3	3	2	2	2	1	1	1	1	3	1	2	1	2	1	2	2	1	1	2	2	2	2	2	2	2	2	2	2	2	2	2	2	2	1	1	3	2	2	2	2	1
sp|Q6P9H4|CNKR3_HUMAN;sp|G9CGD6|CNIPF_HUMAN	sp|Q6P9H4|CNKR3_HUMAN;sp|G9CGD6|CNIPF_HUMAN	8;8	8;8	8;8	>sp|Q6P9H4|CNKR3_HUMAN Connector enhancer of kinase suppressor of ras 3 OS=Homo sapiens OX=9606 GN=CNKSR3 PE=1 SV=1;>sp|G9CGD6|CNIPF_HUMAN CNK3/IPCEF1 fusion protein OS=Homo sapiens OX=9606 GN=CNK3/IPCEF1 PE=1 SV=1	2	8	8	8	3	1	2	0	0	0	0	0	1	2	1	3	1	2	0	0	2	2	2	1	1	0	2	1	0	2	1	1	1	2	1	0	0	5	6	4	3	1	2	0
sp|O00116|ADAS_HUMAN	sp|O00116|ADAS_HUMAN	11	11	11	>sp|O00116|ADAS_HUMAN Alkyldihydroxyacetonephosphate synthase, peroxisomal OS=Homo sapiens OX=9606 GN=AGPS PE=1 SV=1	1	11	11	11	5	2	0	1	1	1	0	0	0	1	1	0	6	4	3	1	2	7	2	2	3	1	1	0	3	5	1	2	2	1	0	1	1	1	1	0	5	2	0	1
sp|O00124|UBXN8_HUMAN	sp|O00124|UBXN8_HUMAN	4	4	4	>sp|O00124|UBXN8_HUMAN UBX domain-containing protein 8 OS=Homo sapiens OX=9606 GN=UBXN8 PE=1 SV=2	1	4	4	4	0	0	0	0	0	0	1	0	0	1	0	1	1	1	0	2	1	2	0	0	0	0	1	0	1	0	0	1	2	2	1	1	1	0	0	0	0	0	0	0
sp|O00139|KIF2A_HUMAN	sp|O00139|KIF2A_HUMAN	3	3	3	>sp|O00139|KIF2A_HUMAN Kinesin-like protein KIF2A OS=Homo sapiens OX=9606 GN=KIF2A PE=1 SV=3	1	3	3	3	1	0	1	1	0	0	0	0	0	1	0	0	0	0	0	0	0	0	0	0	0	0	0	0	0	1	0	0	0	0	0	0	0	0	0	0	1	0	1	1
sp|O00148|DX39A_HUMAN	sp|O00148|DX39A_HUMAN	13	3	3	>sp|O00148|DX39A_HUMAN ATP-dependent RNA helicase DDX39A OS=Homo sapiens OX=9606 GN=DDX39A PE=1 SV=2	1	13	3	3	12	11	10	12	12	12	11	9	11	9	10	10	12	11	12	11	12	11	11	11	11	12	9	11	11	12	9	9	11	10	8	11	8	12	12	10	3	3	2	3
sp|O00151|PDLI1_HUMAN	sp|O00151|PDLI1_HUMAN	5	5	5	>sp|O00151|PDLI1_HUMAN PDZ and LIM domain protein 1 OS=Homo sapiens OX=9606 GN=PDLIM1 PE=1 SV=4	1	5	5	5	4	0	0	0	0	0	0	0	0	0	0	0	1	0	0	0	1	0	0	1	0	1	0	0	0	1	0	0	0	0	0	0	0	0	0	0	4	0	0	0
sp|O00154|BACH_HUMAN	sp|O00154|BACH_HUMAN	6	6	6	>sp|O00154|BACH_HUMAN Cytosolic acyl coenzyme A thioester hydrolase OS=Homo sapiens OX=9606 GN=ACOT7 PE=1 SV=3	1	6	6	6	6	0	1	0	0	0	0	0	1	1	0	1	3	2	1	0	0	1	1	2	1	3	0	2	2	1	1	0	0	1	1	1	0	0	1	0	6	0	1	0
sp|O00159|MYO1C_HUMAN	sp|O00159|MYO1C_HUMAN	35	35	35	>sp|O00159|MYO1C_HUMAN Unconventional myosin-Ic OS=Homo sapiens OX=9606 GN=MYO1C PE=1 SV=4	1	35	35	35	19	11	10	32	31	31	25	20	24	9	24	22	0	20	6	32	31	32	7	20	25	9	1	5	2	17	3	1	5	0	0	1	2	22	31	22	19	11	10	32
sp|O00161|SNP23_HUMAN	sp|O00161|SNP23_HUMAN	7	7	7	>sp|O00161|SNP23_HUMAN Synaptosomal-associated protein 23 OS=Homo sapiens OX=9606 GN=SNAP23 PE=1 SV=1	1	7	7	7	4	4	2	0	0	0	2	2	4	1	3	4	2	3	2	2	0	0	1	3	3	2	1	3	0	2	0	0	0	2	0	2	1	4	7	6	4	4	2	0
sp|O00165|HAX1_HUMAN	sp|O00165|HAX1_HUMAN	8	8	8	>sp|O00165|HAX1_HUMAN HCLS1-associated protein X-1 OS=Homo sapiens OX=9606 GN=HAX1 PE=1 SV=2	1	8	8	8	5	6	6	6	6	6	7	6	5	6	7	7	5	6	7	6	7	4	7	7	5	4	7	6	5	6	7	5	6	7	5	4	4	7	7	6	5	6	6	6
sp|O00170|AIP_HUMAN	sp|O00170|AIP_HUMAN	6	6	6	>sp|O00170|AIP_HUMAN AH receptor-interacting protein OS=Homo sapiens OX=9606 GN=AIP PE=1 SV=2	1	6	6	6	5	0	0	0	0	0	0	0	0	0	0	0	0	3	0	0	1	1	1	1	0	0	0	0	0	0	1	0	0	0	0	0	1	1	1	0	5	0	0	0
sp|O00193|SMAP_HUMAN	sp|O00193|SMAP_HUMAN	2	2	2	>sp|O00193|SMAP_HUMAN Small acidic protein OS=Homo sapiens OX=9606 GN=SMAP PE=1 SV=1	1	2	2	2	1	0	0	0	0	0	0	0	0	0	0	0	1	0	1	0	1	1	1	1	1	1	0	1	0	1	0	1	0	0	1	1	1	2	1	1	1	0	0	0
sp|O00203|AP3B1_HUMAN;sp|Q13367|AP3B2_HUMAN	sp|O00203|AP3B1_HUMAN	9;1	9;1	9;1	>sp|O00203|AP3B1_HUMAN AP-3 complex subunit beta-1 OS=Homo sapiens OX=9606 GN=AP3B1 PE=1 SV=3	2	9	9	9	6	3	1	1	0	3	0	0	1	0	0	0	1	0	0	2	0	1	1	2	2	1	1	0	0	4	0	0	1	0	0	0	0	2	2	1	6	3	1	1
sp|O00213|APBB1_HUMAN	sp|O00213|APBB1_HUMAN	1	1	1	>sp|O00213|APBB1_HUMAN Amyloid-beta A4 precursor protein-binding family B member 1 OS=Homo sapiens OX=9606 GN=APBB1 PE=1 SV=2	1	1	1	1	0	0	0	0	0	1	0	0	0	0	0	0	0	0	0	0	0	0	0	0	0	0	0	0	0	0	0	0	0	0	0	0	0	0	0	0	0	0	0	0
sp|O00217|NDUS8_HUMAN	sp|O00217|NDUS8_HUMAN	5	5	5	>sp|O00217|NDUS8_HUMAN NADH dehydrogenase [ubiquinone] iron-sulfur protein 8, mitochondrial OS=Homo sapiens OX=9606 GN=NDUFS8 PE=1 SV=1	1	5	5	5	3	2	4	2	2	2	2	2	2	2	2	1	4	3	3	2	4	2	3	3	3	1	1	1	1	3	3	3	3	3	1	2	2	2	2	3	3	2	4	2
sp|O00231|PSD11_HUMAN	sp|O00231|PSD11_HUMAN	21	21	21	>sp|O00231|PSD11_HUMAN 26S proteasome non-ATPase regulatory subunit 11 OS=Homo sapiens OX=9606 GN=PSMD11 PE=1 SV=3	1	21	21	21	15	19	16	19	18	18	14	13	16	15	19	15	15	17	16	13	16	16	15	16	16	16	14	13	15	16	15	14	13	12	10	12	10	21	19	20	15	19	16	19
sp|O00232|PSD12_HUMAN	sp|O00232|PSD12_HUMAN	18	18	18	>sp|O00232|PSD12_HUMAN 26S proteasome non-ATPase regulatory subunit 12 OS=Homo sapiens OX=9606 GN=PSMD12 PE=1 SV=3	1	18	18	18	12	12	11	13	12	12	11	11	9	10	10	7	13	13	11	12	10	12	11	13	12	6	7	5	8	13	10	8	10	7	4	6	3	14	16	12	12	12	11	13
sp|O00233|PSMD9_HUMAN	sp|O00233|PSMD9_HUMAN	4	4	4	>sp|O00233|PSMD9_HUMAN 26S proteasome non-ATPase regulatory subunit 9 OS=Homo sapiens OX=9606 GN=PSMD9 PE=1 SV=3	1	4	4	4	2	2	1	0	0	2	0	0	1	0	1	0	0	2	1	1	2	2	1	2	0	1	0	0	1	2	1	1	0	0	0	0	0	1	0	1	2	2	1	0
sp|O00258|GET1_HUMAN	sp|O00258|GET1_HUMAN	3	3	3	>sp|O00258|GET1_HUMAN Guided entry of tail-anchored proteins factor 1 OS=Homo sapiens OX=9606 GN=GET1 PE=1 SV=2	1	3	3	3	1	1	1	1	0	0	0	1	1	1	0	2	1	1	1	1	0	1	1	1	1	3	2	2	2	1	0	1	1	1	2	1	2	0	0	1	1	1	1	1
sp|O00264|PGRC1_HUMAN	sp|O00264|PGRC1_HUMAN	6	6	5	>sp|O00264|PGRC1_HUMAN Membrane-associated progesterone receptor component 1 OS=Homo sapiens OX=9606 GN=PGRMC1 PE=1 SV=3	1	6	6	5	5	4	5	4	4	4	4	4	4	3	4	4	5	4	5	3	5	5	2	3	4	3	3	2	3	5	2	2	4	3	4	2	2	5	4	4	5	4	5	4
sp|O00267|SPT5H_HUMAN	sp|O00267|SPT5H_HUMAN	9	9	9	>sp|O00267|SPT5H_HUMAN Transcription elongation factor SPT5 OS=Homo sapiens OX=9606 GN=SUPT5H PE=1 SV=1	1	9	9	9	6	1	0	0	1	1	0	0	1	0	0	1	3	3	2	2	0	2	0	2	3	2	2	1	1	2	2	0	1	1	0	1	0	2	1	1	6	1	0	0
sp|O00268|TAF4_HUMAN	sp|O00268|TAF4_HUMAN	2	2	2	>sp|O00268|TAF4_HUMAN Transcription initiation factor TFIID subunit 4 OS=Homo sapiens OX=9606 GN=TAF4 PE=1 SV=2	1	2	2	2	1	0	0	0	0	0	0	0	0	0	0	0	0	0	0	0	0	0	0	1	0	0	0	0	0	0	1	0	0	0	0	0	0	1	0	0	1	0	0	0
sp|O00299|CLIC1_HUMAN	sp|O00299|CLIC1_HUMAN	4	4	4	>sp|O00299|CLIC1_HUMAN Chloride intracellular channel protein 1 OS=Homo sapiens OX=9606 GN=CLIC1 PE=1 SV=4	1	4	4	4	4	0	0	1	0	0	0	0	0	0	0	0	0	0	0	0	0	0	0	1	0	0	0	0	0	1	0	0	0	0	0	0	0	0	0	0	4	0	0	1
sp|O00303|EIF3F_HUMAN	sp|O00303|EIF3F_HUMAN	12	12	12	>sp|O00303|EIF3F_HUMAN Eukaryotic translation initiation factor 3 subunit F OS=Homo sapiens OX=9606 GN=EIF3F PE=1 SV=1	1	12	12	12	11	9	10	10	9	8	9	9	9	9	10	7	9	11	9	9	7	10	9	8	10	5	8	7	8	9	9	6	10	10	3	8	6	9	7	10	11	9	10	10
sp|O00311|CDC7_HUMAN	sp|O00311|CDC7_HUMAN	16	16	16	>sp|O00311|CDC7_HUMAN Cell division cycle 7-related protein kinase OS=Homo sapiens OX=9606 GN=CDC7 PE=1 SV=1	1	16	16	16	8	7	6	8	8	9	8	7	6	5	9	5	9	8	7	11	10	4	8	5	4	6	7	6	5	5	4	7	8	7	6	8	6	10	10	12	8	7	6	8
sp|O00330|ODPX_HUMAN	sp|O00330|ODPX_HUMAN	8	8	8	>sp|O00330|ODPX_HUMAN Pyruvate dehydrogenase protein X component, mitochondrial OS=Homo sapiens OX=9606 GN=PDHX PE=1 SV=3	1	8	8	8	4	1	1	0	0	1	2	1	0	1	2	0	0	1	1	3	4	2	6	4	5	1	1	0	5	5	2	1	0	1	1	0	0	3	1	0	4	1	1	0
sp|O00401|WASL_HUMAN	sp|O00401|WASL_HUMAN	1	1	1	>sp|O00401|WASL_HUMAN Neural Wiskott-Aldrich syndrome protein OS=Homo sapiens OX=9606 GN=WASL PE=1 SV=2	1	1	1	1	1	0	0	0	0	0	0	0	0	0	0	0	0	0	0	0	0	0	0	0	0	0	0	0	0	0	0	0	0	0	0	0	0	0	0	0	1	0	0	0
sp|O00410|IPO5_HUMAN;sp|O60518|RNBP6_HUMAN	sp|O00410|IPO5_HUMAN	24;1	24;1	24;1	>sp|O00410|IPO5_HUMAN Importin-5 OS=Homo sapiens OX=9606 GN=IPO5 PE=1 SV=4	2	24	24	24	19	13	14	16	16	14	10	11	11	11	13	13	16	15	14	10	15	18	11	12	12	13	11	12	8	17	13	13	13	16	12	14	9	13	13	14	19	13	14	16
sp|O00411|RPOM_HUMAN	sp|O00411|RPOM_HUMAN	28	28	28	>sp|O00411|RPOM_HUMAN DNA-directed RNA polymerase, mitochondrial OS=Homo sapiens OX=9606 GN=POLRMT PE=1 SV=2	1	28	28	28	12	10	11	14	14	15	10	12	4	12	9	7	10	12	6	16	12	17	12	13	15	5	9	5	10	12	10	9	8	13	5	5	4	15	20	17	12	10	11	14
sp|O00422|SAP18_HUMAN	sp|O00422|SAP18_HUMAN	5	5	5	>sp|O00422|SAP18_HUMAN Histone deacetylase complex subunit SAP18 OS=Homo sapiens OX=9606 GN=SAP18 PE=1 SV=1	1	5	5	5	3	0	1	1	1	2	0	1	1	1	2	2	2	1	1	5	3	5	4	4	4	2	1	0	0	3	1	1	2	2	2	1	1	2	1	3	3	0	1	1
sp|O00425|IF2B3_HUMAN	sp|O00425|IF2B3_HUMAN	19	17	17	>sp|O00425|IF2B3_HUMAN Insulin-like growth factor 2 mRNA-binding protein 3 OS=Homo sapiens OX=9606 GN=IGF2BP3 PE=1 SV=2	1	19	17	17	14	13	11	6	11	13	9	10	7	9	9	13	10	9	8	9	6	9	10	9	12	11	5	10	5	10	12	5	9	10	4	9	6	14	14	15	12	11	10	5
sp|O00429|DNM1L_HUMAN	sp|O00429|DNM1L_HUMAN	5	5	5	>sp|O00429|DNM1L_HUMAN Dynamin-1-like protein OS=Homo sapiens OX=9606 GN=DNM1L PE=1 SV=2	1	5	5	5	5	0	0	0	0	0	0	0	0	0	0	0	0	0	0	0	0	0	0	0	0	0	0	0	0	1	1	0	0	0	0	0	0	1	0	0	5	0	0	0
sp|O00459|P85B_HUMAN	sp|O00459|P85B_HUMAN	2	1	1	>sp|O00459|P85B_HUMAN Phosphatidylinositol 3-kinase regulatory subunit beta OS=Homo sapiens OX=9606 GN=PIK3R2 PE=1 SV=2	1	2	1	1	1	1	1	0	0	1	1	1	0	1	1	0	0	1	0	1	0	0	0	0	1	0	0	0	0	1	0	0	0	0	1	0	0	0	1	0	0	0	0	0
sp|O00461|GOLI4_HUMAN	sp|O00461|GOLI4_HUMAN	7	7	7	>sp|O00461|GOLI4_HUMAN Golgi integral membrane protein 4 OS=Homo sapiens OX=9606 GN=GOLIM4 PE=1 SV=1	1	7	7	7	1	1	2	2	0	2	3	1	0	1	1	0	3	2	2	2	3	1	4	2	4	1	1	1	2	5	1	1	2	3	1	1	1	4	2	2	1	1	2	2
sp|O00471|EXOC5_HUMAN	sp|O00471|EXOC5_HUMAN	6	6	6	>sp|O00471|EXOC5_HUMAN Exocyst complex component 5 OS=Homo sapiens OX=9606 GN=EXOC5 PE=1 SV=1	1	6	6	6	0	1	0	1	1	1	1	0	0	0	1	0	0	3	0	2	2	1	3	2	2	0	0	0	1	1	2	0	1	1	0	1	0	1	1	1	0	1	0	1
sp|O00483|NDUA4_HUMAN	sp|O00483|NDUA4_HUMAN	4	4	4	>sp|O00483|NDUA4_HUMAN Cytochrome c oxidase subunit NDUFA4 OS=Homo sapiens OX=9606 GN=NDUFA4 PE=1 SV=1	1	4	4	4	4	4	4	4	4	4	4	4	3	4	3	3	4	4	3	4	4	4	4	4	4	4	4	4	4	4	4	4	4	4	4	4	4	3	4	2	4	4	4	4
sp|O00487|PSDE_HUMAN	sp|O00487|PSDE_HUMAN	6	6	6	>sp|O00487|PSDE_HUMAN 26S proteasome non-ATPase regulatory subunit 14 OS=Homo sapiens OX=9606 GN=PSMD14 PE=1 SV=1	1	6	6	6	4	3	4	4	5	4	4	5	2	3	3	2	3	2	2	4	4	4	3	4	4	4	3	3	4	5	3	3	4	5	2	4	2	4	4	5	4	3	4	4
sp|O00488|ZN593_HUMAN	sp|O00488|ZN593_HUMAN	1	1	1	>sp|O00488|ZN593_HUMAN Zinc finger protein 593 OS=Homo sapiens OX=9606 GN=ZNF593 PE=1 SV=2	1	1	1	1	0	0	1	0	0	0	0	0	0	0	0	0	0	1	0	0	0	0	0	0	0	0	0	0	0	0	0	0	0	0	0	0	0	1	1	0	0	0	1	0
sp|O00505|IMA4_HUMAN	sp|O00505|IMA4_HUMAN	4	4	3	>sp|O00505|IMA4_HUMAN Importin subunit alpha-4 OS=Homo sapiens OX=9606 GN=KPNA3 PE=1 SV=2	1	4	4	3	4	2	1	1	2	2	1	1	2	0	2	2	3	2	2	2	2	2	1	1	1	2	1	2	2	2	2	1	2	2	1	2	2	3	3	2	4	2	1	1
sp|O00541|PESC_HUMAN	sp|O00541|PESC_HUMAN	14	14	14	>sp|O00541|PESC_HUMAN Pescadillo homolog OS=Homo sapiens OX=9606 GN=PES1 PE=1 SV=1	1	14	14	14	9	7	7	5	7	8	10	8	5	8	9	8	7	10	13	8	6	10	6	9	9	10	5	9	5	7	8	6	4	6	3	7	5	9	10	8	9	7	7	5
sp|O00560|SDCB1_HUMAN	sp|O00560|SDCB1_HUMAN	7	7	7	>sp|O00560|SDCB1_HUMAN Syntenin-1 OS=Homo sapiens OX=9606 GN=SDCBP PE=1 SV=1	1	7	7	7	5	4	5	6	6	7	5	5	3	6	6	6	5	6	5	7	7	7	7	7	7	6	7	5	6	7	6	7	7	7	7	7	5	6	6	5	5	4	5	6
sp|O00566|MPP10_HUMAN	sp|O00566|MPP10_HUMAN	4	4	4	>sp|O00566|MPP10_HUMAN U3 small nucleolar ribonucleoprotein protein MPP10 OS=Homo sapiens OX=9606 GN=MPHOSPH10 PE=1 SV=2	1	4	4	4	0	0	0	0	0	0	0	0	0	0	0	1	0	0	2	0	0	3	0	0	0	3	0	0	0	0	0	0	1	0	0	0	0	0	1	1	0	0	0	0
sp|O00567|NOP56_HUMAN	sp|O00567|NOP56_HUMAN	20	20	20	>sp|O00567|NOP56_HUMAN Nucleolar protein 56 OS=Homo sapiens OX=9606 GN=NOP56 PE=1 SV=4	1	20	20	20	9	13	11	4	7	5	12	9	13	8	10	13	7	13	14	14	9	15	11	13	12	16	4	12	9	9	7	11	8	8	10	7	7	14	14	14	9	13	11	4
sp|O00571|DDX3X_HUMAN;sp|O15523|DDX3Y_HUMAN;sp|Q9NQI0|DDX4_HUMAN	sp|O00571|DDX3X_HUMAN;sp|O15523|DDX3Y_HUMAN	24;19;2	23;18;2	23;18;2	>sp|O00571|DDX3X_HUMAN ATP-dependent RNA helicase DDX3X OS=Homo sapiens OX=9606 GN=DDX3X PE=1 SV=3;>sp|O15523|DDX3Y_HUMAN ATP-dependent RNA helicase DDX3Y OS=Homo sapiens OX=9606 GN=DDX3Y PE=1 SV=2	3	24	23	23	21	18	21	16	16	18	16	18	19	20	18	17	20	20	19	17	10	15	11	14	16	16	15	15	15	18	18	11	13	15	15	14	14	20	21	19	20	17	20	15
sp|O00592|PODXL_HUMAN	sp|O00592|PODXL_HUMAN	4	4	4	>sp|O00592|PODXL_HUMAN Podocalyxin OS=Homo sapiens OX=9606 GN=PODXL PE=1 SV=2	1	4	4	4	2	0	1	1	1	1	0	1	0	1	0	0	1	1	1	1	1	1	0	0	1	0	0	0	0	4	1	0	1	0	0	0	0	0	1	1	2	0	1	1
sp|O00623|PEX12_HUMAN	sp|O00623|PEX12_HUMAN	2	2	2	>sp|O00623|PEX12_HUMAN Peroxisome assembly protein 12 OS=Homo sapiens OX=9606 GN=PEX12 PE=1 SV=1	1	2	2	2	0	0	0	0	0	0	0	0	1	0	0	0	0	0	0	1	0	0	0	0	0	0	0	0	0	0	0	0	0	0	2	0	1	0	0	0	0	0	0	0
sp|O00629|IMA3_HUMAN	sp|O00629|IMA3_HUMAN	4	3	3	>sp|O00629|IMA3_HUMAN Importin subunit alpha-3 OS=Homo sapiens OX=9606 GN=KPNA4 PE=1 SV=1	1	4	3	3	3	1	0	0	2	1	2	2	0	0	2	0	2	1	1	0	0	2	0	2	0	3	1	0	1	0	0	1	0	0	0	0	0	1	2	0	2	1	0	0
sp|O00743|PPP6_HUMAN	sp|O00743|PPP6_HUMAN	6	6	6	>sp|O00743|PPP6_HUMAN Serine/threonine-protein phosphatase 6 catalytic subunit OS=Homo sapiens OX=9606 GN=PPP6C PE=1 SV=1	1	6	6	6	4	5	3	2	2	3	3	3	4	3	4	4	3	6	4	5	4	2	1	2	3	2	0	1	2	3	2	2	3	2	1	2	1	5	3	6	4	5	3	2
sp|O00746|NDKM_HUMAN	sp|O00746|NDKM_HUMAN	3	3	3	>sp|O00746|NDKM_HUMAN Nucleoside diphosphate kinase, mitochondrial OS=Homo sapiens OX=9606 GN=NME4 PE=1 SV=1	1	3	3	3	0	0	0	0	0	1	0	1	0	0	0	0	0	1	0	1	1	2	0	0	0	0	1	0	1	0	2	0	0	0	0	0	0	0	2	0	0	0	0	0
sp|O00754|MA2B1_HUMAN	sp|O00754|MA2B1_HUMAN	2	2	2	>sp|O00754|MA2B1_HUMAN Lysosomal alpha-mannosidase OS=Homo sapiens OX=9606 GN=MAN2B1 PE=1 SV=3	1	2	2	2	1	0	0	0	0	0	0	0	0	0	0	0	0	0	0	0	0	0	0	0	0	1	0	0	0	0	0	0	0	0	1	0	0	1	1	1	1	0	0	0
sp|O00762|UBE2C_HUMAN	sp|O00762|UBE2C_HUMAN	2	2	2	>sp|O00762|UBE2C_HUMAN Ubiquitin-conjugating enzyme E2 C OS=Homo sapiens OX=9606 GN=UBE2C PE=1 SV=1	1	2	2	2	2	0	0	0	0	0	1	0	0	0	0	0	0	1	0	0	0	0	0	0	0	0	0	0	0	0	0	0	0	0	0	0	0	0	0	0	2	0	0	0
sp|O00767|SCD_HUMAN	sp|O00767|SCD_HUMAN	6	6	6	>sp|O00767|SCD_HUMAN Stearoyl-CoA desaturase OS=Homo sapiens OX=9606 GN=SCD PE=1 SV=2	1	6	6	6	2	3	2	2	3	3	3	3	2	3	3	4	3	3	4	4	5	4	3	4	4	4	4	3	4	3	4	4	4	4	3	3	5	3	4	4	2	3	2	2
sp|O14497|ARI1A_HUMAN;sp|Q8NFD5|ARI1B_HUMAN	sp|O14497|ARI1A_HUMAN	11;1	11;1	11;1	>sp|O14497|ARI1A_HUMAN AT-rich interactive domain-containing protein 1A OS=Homo sapiens OX=9606 GN=ARID1A PE=1 SV=3	2	11	11	11	9	7	7	1	3	1	1	2	0	3	3	0	2	1	1	3	4	3	6	8	6	1	2	0	1	6	2	1	4	1	0	0	0	1	2	3	9	7	7	1
sp|O14523|C2C2L_HUMAN	sp|O14523|C2C2L_HUMAN	5	5	5	>sp|O14523|C2C2L_HUMAN Phospholipid transfer protein C2CD2L OS=Homo sapiens OX=9606 GN=C2CD2L PE=1 SV=3	1	5	5	5	1	2	1	1	1	0	1	1	1	2	1	1	0	1	0	1	2	2	1	1	1	0	0	0	2	1	1	0	1	1	1	1	0	2	1	3	1	2	1	1
sp|O14545|TRAD1_HUMAN	sp|O14545|TRAD1_HUMAN	10	10	10	>sp|O14545|TRAD1_HUMAN TRAF-type zinc finger domain-containing protein 1 OS=Homo sapiens OX=9606 GN=TRAFD1 PE=1 SV=1	1	10	10	10	3	3	2	2	1	0	4	2	0	1	5	2	2	2	2	3	2	5	1	3	1	1	1	0	2	4	2	3	0	1	1	3	0	5	7	5	3	3	2	2
sp|O14559|RHG33_HUMAN;sp|A7KAX9|RHG32_HUMAN	sp|O14559|RHG33_HUMAN	7;1	7;1	7;1	>sp|O14559|RHG33_HUMAN Rho GTPase-activating protein 33 OS=Homo sapiens OX=9606 GN=ARHGAP33 PE=1 SV=2	2	7	7	7	5	5	4	0	1	0	0	1	0	1	0	1	0	0	0	3	1	0	3	2	1	0	0	0	2	1	0	1	1	1	0	0	0	0	1	0	5	5	4	0
sp|O14561|ACPM_HUMAN	sp|O14561|ACPM_HUMAN	3	3	3	>sp|O14561|ACPM_HUMAN Acyl carrier protein, mitochondrial OS=Homo sapiens OX=9606 GN=NDUFAB1 PE=1 SV=3	1	3	3	3	3	3	3	3	2	2	2	3	1	3	2	2	3	2	3	3	2	3	2	2	2	3	2	2	2	3	2	2	2	1	3	2	2	3	2	3	3	3	3	3
sp|O14578|CTRO_HUMAN	sp|O14578|CTRO_HUMAN	5	5	5	>sp|O14578|CTRO_HUMAN Citron Rho-interacting kinase OS=Homo sapiens OX=9606 GN=CIT PE=1 SV=2	1	5	5	5	3	1	1	2	2	1	2	1	1	2	2	1	2	2	1	3	0	1	2	2	2	2	1	1	1	2	2	1	0	2	1	0	2	1	1	1	3	1	1	2
sp|O14579|COPE_HUMAN	sp|O14579|COPE_HUMAN	11	11	11	>sp|O14579|COPE_HUMAN Coatomer subunit epsilon OS=Homo sapiens OX=9606 GN=COPE PE=1 SV=3	1	11	11	11	7	6	6	6	5	6	4	4	2	4	4	6	7	6	5	10	8	10	7	8	9	6	6	6	7	8	7	7	7	4	4	5	3	6	7	7	7	6	6	6
sp|P47813|IF1AX_HUMAN;sp|O14602|IF1AY_HUMAN	sp|P47813|IF1AX_HUMAN;sp|O14602|IF1AY_HUMAN	2;2	2;2	2;2	>sp|P47813|IF1AX_HUMAN Eukaryotic translation initiation factor 1A, X-chromosomal OS=Homo sapiens OX=9606 GN=EIF1AX PE=1 SV=2;>sp|O14602|IF1AY_HUMAN Eukaryotic translation initiation factor 1A, Y-chromosomal OS=Homo sapiens OX=9606 GN=EIF1AY PE=1 SV=4	2	2	2	2	2	0	1	0	0	0	0	0	1	1	0	0	1	2	0	0	0	1	0	1	2	1	0	0	0	2	2	0	0	0	0	0	0	1	0	0	2	0	1	0
sp|O14617|AP3D1_HUMAN	sp|O14617|AP3D1_HUMAN	23	23	23	>sp|O14617|AP3D1_HUMAN AP-3 complex subunit delta-1 OS=Homo sapiens OX=9606 GN=AP3D1 PE=1 SV=1	1	23	23	23	12	1	2	3	3	2	2	4	3	4	1	1	11	2	3	3	5	7	5	11	8	2	1	1	3	16	8	0	3	2	1	1	2	3	4	2	12	1	2	3
sp|O14639|ABLM1_HUMAN	sp|O14639|ABLM1_HUMAN	4	4	4	>sp|O14639|ABLM1_HUMAN Actin-binding LIM protein 1 OS=Homo sapiens OX=9606 GN=ABLIM1 PE=1 SV=3	1	4	4	4	1	0	0	0	0	0	0	0	1	1	0	0	0	0	0	0	0	0	0	0	0	0	0	0	0	0	0	0	0	0	1	0	0	0	2	0	1	0	0	0
sp|O14654|IRS4_HUMAN	sp|O14654|IRS4_HUMAN	50	50	50	>sp|O14654|IRS4_HUMAN Insulin receptor substrate 4 OS=Homo sapiens OX=9606 GN=IRS4 PE=1 SV=1	1	50	50	50	35	37	38	36	36	37	40	39	41	39	38	37	38	36	36	38	40	38	37	40	40	33	35	34	37	41	42	34	36	39	32	37	33	46	43	43	35	37	38	36
sp|O14681|EI24_HUMAN	sp|O14681|EI24_HUMAN	7	7	7	>sp|O14681|EI24_HUMAN Etoposide-induced protein 2.4 homolog OS=Homo sapiens OX=9606 GN=EI24 PE=1 SV=4	1	7	7	7	1	4	2	4	5	4	6	3	3	4	1	3	5	3	4	3	5	7	4	5	5	5	4	3	5	4	2	5	6	4	4	5	4	4	3	2	1	4	2	4
sp|O14686|KMT2D_HUMAN	sp|O14686|KMT2D_HUMAN	3	3	3	>sp|O14686|KMT2D_HUMAN Histone-lysine N-methyltransferase 2D OS=Homo sapiens OX=9606 GN=KMT2D PE=1 SV=2	1	3	3	3	1	0	0	0	0	0	0	0	0	0	0	0	0	0	0	0	0	1	1	2	0	0	0	0	0	0	0	0	0	0	0	1	0	0	0	0	1	0	0	0
sp|O14733|MP2K7_HUMAN	sp|O14733|MP2K7_HUMAN	11	11	11	>sp|O14733|MP2K7_HUMAN Dual specificity mitogen-activated protein kinase kinase 7 OS=Homo sapiens OX=9606 GN=MAP2K7 PE=1 SV=2	1	11	11	11	1	2	2	0	0	0	3	3	4	2	4	4	6	5	2	4	6	2	6	3	2	3	5	3	5	1	1	3	1	2	3	4	4	4	6	7	1	2	2	0
sp|O14734|ACOT8_HUMAN	sp|O14734|ACOT8_HUMAN	8	8	8	>sp|O14734|ACOT8_HUMAN Acyl-coenzyme A thioesterase 8 OS=Homo sapiens OX=9606 GN=ACOT8 PE=1 SV=1	1	8	8	8	7	7	7	7	5	6	7	7	6	7	7	7	8	7	6	7	8	6	7	7	7	6	5	6	7	6	6	7	7	8	5	7	7	8	7	6	7	7	7	7
sp|O14735|CDIPT_HUMAN	sp|O14735|CDIPT_HUMAN	4	4	4	>sp|O14735|CDIPT_HUMAN CDP-diacylglycerol--inositol 3-phosphatidyltransferase OS=Homo sapiens OX=9606 GN=CDIPT PE=1 SV=1	1	4	4	4	4	4	4	4	4	4	4	4	3	4	4	4	4	3	4	4	3	2	4	4	4	4	4	3	4	4	4	4	3	4	4	4	4	4	4	4	4	4	4	4
sp|O14737|PDCD5_HUMAN	sp|O14737|PDCD5_HUMAN	5	5	5	>sp|O14737|PDCD5_HUMAN Programmed cell death protein 5 OS=Homo sapiens OX=9606 GN=PDCD5 PE=1 SV=3	1	5	5	5	3	1	1	2	1	2	2	1	2	1	2	1	3	1	2	2	1	2	1	2	3	2	2	1	1	3	2	1	1	1	1	1	1	2	1	0	3	1	1	2
sp|O14744|ANM5_HUMAN	sp|O14744|ANM5_HUMAN	14	14	14	>sp|O14744|ANM5_HUMAN Protein arginine N-methyltransferase 5 OS=Homo sapiens OX=9606 GN=PRMT5 PE=1 SV=4	1	14	14	14	11	8	8	6	8	7	6	5	6	4	6	5	9	10	7	6	8	5	8	8	10	6	4	5	7	12	6	6	5	7	3	5	5	6	5	5	11	8	8	6
sp|O14745|NHRF1_HUMAN	sp|O14745|NHRF1_HUMAN	2	2	2	>sp|O14745|NHRF1_HUMAN Na(+)/H(+) exchange regulatory cofactor NHE-RF1 OS=Homo sapiens OX=9606 GN=SLC9A3R1 PE=1 SV=4	1	2	2	2	2	0	0	0	0	0	0	0	0	0	0	0	0	0	0	0	0	0	0	0	0	0	0	0	0	0	0	0	0	0	0	0	0	0	0	0	2	0	0	0
sp|O14773|TPP1_HUMAN	sp|O14773|TPP1_HUMAN	4	4	4	>sp|O14773|TPP1_HUMAN Tripeptidyl-peptidase 1 OS=Homo sapiens OX=9606 GN=TPP1 PE=1 SV=2	1	4	4	4	3	1	2	1	0	0	3	3	2	1	3	2	3	3	2	3	2	4	3	3	2	1	2	0	3	2	3	3	2	1	0	1	0	3	3	4	3	1	2	1
sp|O14776|TCRG1_HUMAN	sp|O14776|TCRG1_HUMAN	12	12	12	>sp|O14776|TCRG1_HUMAN Transcription elongation regulator 1 OS=Homo sapiens OX=9606 GN=TCERG1 PE=1 SV=2	1	12	12	12	9	4	4	5	2	4	3	1	5	1	4	0	7	6	3	4	4	6	5	7	6	5	3	3	5	9	5	2	3	4	1	1	1	8	6	3	9	4	4	5
sp|O14777|NDC80_HUMAN	sp|O14777|NDC80_HUMAN	3	3	3	>sp|O14777|NDC80_HUMAN Kinetochore protein NDC80 homolog OS=Homo sapiens OX=9606 GN=NDC80 PE=1 SV=1	1	3	3	3	3	0	0	0	0	0	0	0	0	0	0	0	0	0	0	0	0	0	0	0	0	0	0	0	0	0	0	0	0	0	0	0	0	0	0	0	3	0	0	0
sp|O14787|TNPO2_HUMAN	sp|O14787|TNPO2_HUMAN	8	5	5	>sp|O14787|TNPO2_HUMAN Transportin-2 OS=Homo sapiens OX=9606 GN=TNPO2 PE=1 SV=3	1	8	5	5	5	1	5	6	5	3	3	2	4	2	3	3	4	5	4	4	3	6	5	3	2	2	1	2	3	7	3	3	4	5	2	3	2	6	3	4	2	0	2	4
sp|O14802|RPC1_HUMAN	sp|O14802|RPC1_HUMAN	4	4	4	>sp|O14802|RPC1_HUMAN DNA-directed RNA polymerase III subunit RPC1 OS=Homo sapiens OX=9606 GN=POLR3A PE=1 SV=2	1	4	4	4	1	0	0	0	0	0	0	0	0	0	0	0	0	1	0	0	0	0	0	1	1	0	0	0	0	3	0	0	0	0	0	0	0	0	2	0	1	0	0	0
sp|O14818|PSA7_HUMAN;sp|Q8TAA3|PSMA8_HUMAN	sp|O14818|PSA7_HUMAN	11;5	11;5	11;5	>sp|O14818|PSA7_HUMAN Proteasome subunit alpha type-7 OS=Homo sapiens OX=9606 GN=PSMA7 PE=1 SV=1	2	11	11	11	9	9	8	9	8	9	7	9	6	7	8	7	9	9	8	7	7	9	8	7	8	7	7	7	7	7	7	8	8	8	7	8	6	11	9	9	9	9	8	9
sp|O14828|SCAM3_HUMAN	sp|O14828|SCAM3_HUMAN	6	6	6	>sp|O14828|SCAM3_HUMAN Secretory carrier-associated membrane protein 3 OS=Homo sapiens OX=9606 GN=SCAMP3 PE=1 SV=3	1	6	6	6	6	6	5	5	6	5	4	2	4	4	3	4	6	5	4	5	5	5	6	4	6	6	5	6	6	6	6	6	6	6	5	6	6	3	4	4	6	6	5	5
sp|O14874|BCKD_HUMAN	sp|O14874|BCKD_HUMAN	6	6	6	>sp|O14874|BCKD_HUMAN [3-methyl-2-oxobutanoate dehydrogenase [lipoamide]] kinase, mitochondrial OS=Homo sapiens OX=9606 GN=BCKDK PE=1 SV=2	1	6	6	6	1	1	0	2	3	3	2	2	2	3	1	0	2	2	2	2	3	1	2	5	4	2	3	2	3	4	3	1	1	1	1	3	2	2	2	2	1	1	0	2
sp|O14880|MGST3_HUMAN	sp|O14880|MGST3_HUMAN	3	3	3	>sp|O14880|MGST3_HUMAN Microsomal glutathione S-transferase 3 OS=Homo sapiens OX=9606 GN=MGST3 PE=1 SV=1	1	3	3	3	2	2	2	3	2	2	2	2	2	3	2	2	3	2	2	2	2	3	2	1	2	2	1	2	3	3	2	3	3	3	2	2	3	2	2	2	2	2	2	3
sp|O14893|GEMI2_HUMAN	sp|O14893|GEMI2_HUMAN	2	2	2	>sp|O14893|GEMI2_HUMAN Gem-associated protein 2 OS=Homo sapiens OX=9606 GN=GEMIN2 PE=1 SV=1	1	2	2	2	1	1	2	2	1	2	2	2	1	2	1	0	1	1	0	1	2	1	2	2	1	0	0	0	1	0	1	0	1	2	0	1	0	1	2	2	1	1	2	2
sp|O14925|TIM23_HUMAN;sp|Q5SRD1|TI23B_HUMAN	sp|O14925|TIM23_HUMAN;sp|Q5SRD1|TI23B_HUMAN	5;3	5;3	5;3	>sp|O14925|TIM23_HUMAN Mitochondrial import inner membrane translocase subunit Tim23 OS=Homo sapiens OX=9606 GN=TIMM23 PE=1 SV=1;>sp|Q5SRD1|TI23B_HUMAN Mitochondrial import inner membrane translocase subunit Tim23B OS=Homo sapiens OX=9606 GN=TIMM23B PE=1 S	2	5	5	5	4	4	4	4	4	4	4	4	4	5	4	4	4	4	4	4	4	4	4	4	4	4	4	4	4	4	4	4	4	4	4	4	4	4	4	4	4	4	4	4
sp|O14929|HAT1_HUMAN	sp|O14929|HAT1_HUMAN	8	8	8	>sp|O14929|HAT1_HUMAN Histone acetyltransferase type B catalytic subunit OS=Homo sapiens OX=9606 GN=HAT1 PE=1 SV=1	1	8	8	8	7	3	2	3	2	2	1	2	1	3	3	4	6	4	3	1	2	2	3	4	3	4	2	1	1	5	3	2	2	1	2	1	2	3	3	3	7	3	2	3
sp|O14936|CSKP_HUMAN	sp|O14936|CSKP_HUMAN	7	7	7	>sp|O14936|CSKP_HUMAN Peripheral plasma membrane protein CASK OS=Homo sapiens OX=9606 GN=CASK PE=1 SV=3	1	7	7	7	1	0	1	0	0	0	0	0	1	0	0	0	0	1	0	0	0	0	0	0	2	0	0	0	0	0	0	0	0	0	0	0	0	0	4	0	1	0	1	0
sp|O14949|QCR8_HUMAN	sp|O14949|QCR8_HUMAN	2	2	2	>sp|O14949|QCR8_HUMAN Cytochrome b-c1 complex subunit 8 OS=Homo sapiens OX=9606 GN=UQCRQ PE=1 SV=4	1	2	2	2	1	1	1	1	1	1	1	1	2	1	1	2	2	2	2	0	0	0	0	0	0	2	2	1	0	0	0	2	1	1	2	2	2	2	1	2	1	1	1	1
sp|P19105|ML12A_HUMAN;sp|O14950|ML12B_HUMAN;sp|P24844|MYL9_HUMAN	sp|P19105|ML12A_HUMAN;sp|O14950|ML12B_HUMAN;sp|P24844|MYL9_HUMAN	9;9;6	9;9;6	9;9;6	>sp|P19105|ML12A_HUMAN Myosin regulatory light chain 12A OS=Homo sapiens OX=9606 GN=MYL12A PE=1 SV=2;>sp|O14950|ML12B_HUMAN Myosin regulatory light chain 12B OS=Homo sapiens OX=9606 GN=MYL12B PE=1 SV=2;>sp|P24844|MYL9_HUMAN Myosin regulatory light polypept	3	9	9	9	7	6	5	5	5	5	6	5	4	5	4	5	5	5	5	4	6	6	6	5	5	3	3	5	6	7	5	2	5	5	3	5	3	6	6	4	7	6	5	5
sp|O14964|HGS_HUMAN	sp|O14964|HGS_HUMAN	3	3	3	>sp|O14964|HGS_HUMAN Hepatocyte growth factor-regulated tyrosine kinase substrate OS=Homo sapiens OX=9606 GN=HGS PE=1 SV=1	1	3	3	3	3	0	1	0	1	1	0	0	0	0	0	0	1	1	1	0	0	0	1	0	0	1	0	0	0	1	0	0	0	0	0	0	0	0	0	0	3	0	1	0
sp|O14965|AURKA_HUMAN	sp|O14965|AURKA_HUMAN	8	7	7	>sp|O14965|AURKA_HUMAN Aurora kinase A OS=Homo sapiens OX=9606 GN=AURKA PE=1 SV=2	1	8	7	7	1	4	3	1	1	2	3	4	4	1	2	4	4	4	5	1	4	2	2	2	2	4	5	5	2	3	4	4	3	3	4	4	4	4	2	6	1	3	2	0
sp|O14974|MYPT1_HUMAN	sp|O14974|MYPT1_HUMAN	5	5	5	>sp|O14974|MYPT1_HUMAN Protein phosphatase 1 regulatory subunit 12A OS=Homo sapiens OX=9606 GN=PPP1R12A PE=1 SV=1	1	5	5	5	4	0	2	0	0	0	1	1	1	0	0	1	0	0	1	0	0	0	0	0	0	1	0	0	0	0	0	0	0	0	0	0	0	1	3	1	4	0	2	0
sp|O14975|S27A2_HUMAN	sp|O14975|S27A2_HUMAN	11	11	11	>sp|O14975|S27A2_HUMAN Very long-chain acyl-CoA synthetase OS=Homo sapiens OX=9606 GN=SLC27A2 PE=1 SV=2	1	11	11	11	6	4	2	3	5	4	3	5	2	3	2	2	6	7	4	4	7	5	5	6	5	3	4	5	6	7	5	2	5	7	1	2	3	8	3	8	6	4	2	3
sp|O14979|HNRDL_HUMAN	sp|O14979|HNRDL_HUMAN	5	5	5	>sp|O14979|HNRDL_HUMAN Heterogeneous nuclear ribonucleoprotein D-like OS=Homo sapiens OX=9606 GN=HNRNPDL PE=1 SV=3	1	5	5	5	5	4	5	5	4	4	5	5	3	4	4	4	5	4	4	5	4	4	4	4	4	5	4	4	3	4	4	3	2	3	4	3	2	4	5	4	5	4	5	5
sp|O14980|XPO1_HUMAN	sp|O14980|XPO1_HUMAN	36	36	36	>sp|O14980|XPO1_HUMAN Exportin-1 OS=Homo sapiens OX=9606 GN=XPO1 PE=1 SV=1	1	36	36	36	31	31	30	32	32	31	29	28	24	29	29	25	32	31	29	32	35	31	29	29	28	26	26	26	28	30	29	30	31	28	25	30	24	30	32	29	31	31	30	32
sp|O14981|BTAF1_HUMAN	sp|O14981|BTAF1_HUMAN	10	10	10	>sp|O14981|BTAF1_HUMAN TATA-binding protein-associated factor 172 OS=Homo sapiens OX=9606 GN=BTAF1 PE=1 SV=2	1	10	10	10	4	2	2	2	3	2	3	1	2	1	2	1	3	3	1	4	4	3	3	4	5	3	2	3	3	6	2	2	3	2	1	3	1	0	2	2	4	2	2	2
sp|O15020|SPTN2_HUMAN	sp|O15020|SPTN2_HUMAN	44	37	37	>sp|O15020|SPTN2_HUMAN Spectrin beta chain, non-erythrocytic 2 OS=Homo sapiens OX=9606 GN=SPTBN2 PE=1 SV=3	1	44	37	37	19	9	13	5	6	5	15	14	23	11	20	26	7	10	8	7	7	5	5	9	14	7	2	6	6	5	6	3	5	7	3	4	3	13	33	23	13	2	7	1
sp|O15021|MAST4_HUMAN	sp|O15021|MAST4_HUMAN	1	1	1	>sp|O15021|MAST4_HUMAN Microtubule-associated serine/threonine-protein kinase 4 OS=Homo sapiens OX=9606 GN=MAST4 PE=1 SV=4	1	1	1	1	1	1	1	1	1	1	1	1	0	1	1	0	1	1	1	0	0	0	0	0	1	1	1	1	0	0	1	1	1	1	1	1	1	0	1	1	1	1	1	1
sp|O15027|SC16A_HUMAN	sp|O15027|SC16A_HUMAN	46	46	46	>sp|O15027|SC16A_HUMAN Protein transport protein Sec16A OS=Homo sapiens OX=9606 GN=SEC16A PE=1 SV=4	1	46	46	46	28	24	21	12	10	14	21	27	18	22	23	27	21	21	26	17	25	24	26	28	27	24	33	26	32	26	26	25	26	30	23	30	19	19	28	25	28	24	21	12
sp|O15042|SR140_HUMAN	sp|O15042|SR140_HUMAN	13	13	13	>sp|O15042|SR140_HUMAN U2 snRNP-associated SURP motif-containing protein OS=Homo sapiens OX=9606 GN=U2SURP PE=1 SV=2	1	13	13	13	6	7	7	8	8	9	4	4	5	3	4	4	9	8	7	8	5	10	9	12	9	8	4	6	8	11	9	6	6	5	3	3	3	10	11	9	6	7	7	8
sp|O15062|ZBTB5_HUMAN	sp|O15062|ZBTB5_HUMAN	4	4	4	>sp|O15062|ZBTB5_HUMAN Zinc finger and BTB domain-containing protein 5 OS=Homo sapiens OX=9606 GN=ZBTB5 PE=1 SV=1	1	4	4	4	0	0	0	0	0	0	0	1	0	0	1	1	0	0	0	0	0	0	0	0	0	0	0	0	0	0	0	1	0	0	0	0	0	2	2	3	0	0	0	0
sp|O15063|GRRE1_HUMAN	sp|O15063|GRRE1_HUMAN	4	4	4	>sp|O15063|GRRE1_HUMAN Granule associated Rac and RHOG effector protein 1 OS=Homo sapiens OX=9606 GN=GARRE1 PE=1 SV=2	1	4	4	4	0	0	0	0	1	0	0	1	1	0	0	0	0	0	0	0	1	1	1	0	0	0	0	0	0	2	0	0	1	0	0	1	0	0	0	1	0	0	0	0
sp|O15067|PUR4_HUMAN	sp|O15067|PUR4_HUMAN	14	14	14	>sp|O15067|PUR4_HUMAN Phosphoribosylformylglycinamidine synthase OS=Homo sapiens OX=9606 GN=PFAS PE=1 SV=4	1	14	14	14	10	0	2	1	1	1	2	1	0	2	2	1	6	3	2	0	2	1	4	2	3	1	1	1	1	7	6	2	2	2	0	0	1	0	3	0	10	0	2	1
sp|O15075|DCLK1_HUMAN	sp|O15075|DCLK1_HUMAN	2	2	2	>sp|O15075|DCLK1_HUMAN Serine/threonine-protein kinase DCLK1 OS=Homo sapiens OX=9606 GN=DCLK1 PE=1 SV=2	1	2	2	2	0	0	0	0	0	0	0	0	0	0	0	0	0	0	0	0	0	0	0	0	1	0	0	0	0	1	1	0	0	0	0	0	0	0	0	0	0	0	0	0
sp|O15084|ANR28_HUMAN;sp|Q8N8A2|ANR44_HUMAN	sp|O15084|ANR28_HUMAN	11;1	11;1	11;1	>sp|O15084|ANR28_HUMAN Serine/threonine-protein phosphatase 6 regulatory ankyrin repeat subunit A OS=Homo sapiens OX=9606 GN=ANKRD28 PE=1 SV=5	2	11	11	11	4	1	1	1	1	2	0	2	1	2	0	0	3	4	1	2	3	2	1	3	2	1	0	0	1	4	3	2	3	3	0	0	0	4	5	8	4	1	1	1
sp|O15091|MRPP3_HUMAN	sp|O15091|MRPP3_HUMAN	1	1	1	>sp|O15091|MRPP3_HUMAN Mitochondrial ribonuclease P catalytic subunit OS=Homo sapiens OX=9606 GN=PRORP PE=1 SV=2	1	1	1	1	0	0	0	0	0	0	0	1	0	0	0	0	0	0	0	1	0	1	0	0	0	0	0	0	0	0	0	0	0	0	0	0	0	0	0	0	0	0	0	0
sp|O15120|PLCB_HUMAN	sp|O15120|PLCB_HUMAN	4	4	4	>sp|O15120|PLCB_HUMAN 1-acyl-sn-glycerol-3-phosphate acyltransferase beta OS=Homo sapiens OX=9606 GN=AGPAT2 PE=1 SV=1	1	4	4	4	0	0	2	1	1	2	2	1	0	1	0	0	1	1	2	0	2	3	0	2	1	0	0	0	1	2	1	0	1	0	0	1	1	0	1	0	0	0	2	1
sp|O15121|DEGS1_HUMAN	sp|O15121|DEGS1_HUMAN	2	2	2	>sp|O15121|DEGS1_HUMAN Sphingolipid delta(4)-desaturase DES1 OS=Homo sapiens OX=9606 GN=DEGS1 PE=1 SV=1	1	2	2	2	2	0	0	0	0	0	1	0	0	0	0	0	1	0	0	2	1	2	1	2	2	0	1	0	0	1	0	0	2	0	0	0	0	0	0	0	2	0	0	0
sp|O15126|SCAM1_HUMAN	sp|O15126|SCAM1_HUMAN	2	2	2	>sp|O15126|SCAM1_HUMAN Secretory carrier-associated membrane protein 1 OS=Homo sapiens OX=9606 GN=SCAMP1 PE=1 SV=2	1	2	2	2	1	1	0	1	1	0	0	0	0	0	0	0	0	1	0	0	0	1	0	0	1	1	0	0	0	0	0	0	1	0	0	0	0	1	0	0	1	1	0	1
sp|O15127|SCAM2_HUMAN	sp|O15127|SCAM2_HUMAN	2	2	2	>sp|O15127|SCAM2_HUMAN Secretory carrier-associated membrane protein 2 OS=Homo sapiens OX=9606 GN=SCAMP2 PE=1 SV=2	1	2	2	2	1	1	1	0	1	0	0	1	0	0	1	0	1	1	0	1	1	2	1	1	2	1	0	0	0	2	2	0	0	0	0	0	0	0	0	1	1	1	1	0
sp|O15143|ARC1B_HUMAN	sp|O15143|ARC1B_HUMAN	3	2	2	>sp|O15143|ARC1B_HUMAN Actin-related protein 2/3 complex subunit 1B OS=Homo sapiens OX=9606 GN=ARPC1B PE=1 SV=3	1	3	2	2	3	0	1	0	0	0	1	0	1	1	0	0	1	0	0	0	0	1	0	0	1	0	0	0	0	1	0	0	0	0	0	0	0	1	2	0	2	0	0	0
sp|O15144|ARPC2_HUMAN	sp|O15144|ARPC2_HUMAN	8	8	8	>sp|O15144|ARPC2_HUMAN Actin-related protein 2/3 complex subunit 2 OS=Homo sapiens OX=9606 GN=ARPC2 PE=1 SV=1	1	8	8	8	7	3	4	0	1	2	4	2	4	3	3	4	5	3	4	1	0	1	0	2	0	5	0	0	3	3	1	1	0	0	0	0	1	3	7	3	7	3	4	0
sp|O15145|ARPC3_HUMAN	sp|O15145|ARPC3_HUMAN	2	2	2	>sp|O15145|ARPC3_HUMAN Actin-related protein 2/3 complex subunit 3 OS=Homo sapiens OX=9606 GN=ARPC3 PE=1 SV=3	1	2	2	2	2	1	2	0	0	0	1	2	2	0	1	1	0	2	1	2	1	1	1	1	1	1	1	0	1	1	0	1	1	1	0	0	0	2	2	1	2	1	2	0
sp|O15155|BET1_HUMAN	sp|O15155|BET1_HUMAN	2	2	2	>sp|O15155|BET1_HUMAN BET1 homolog OS=Homo sapiens OX=9606 GN=BET1 PE=1 SV=1	1	2	2	2	2	1	1	0	1	1	0	0	0	0	1	0	1	0	0	0	0	1	0	0	0	0	0	0	0	0	0	0	0	0	0	0	0	0	0	0	2	1	1	0
sp|O15160|RPAC1_HUMAN	sp|O15160|RPAC1_HUMAN	6	6	6	>sp|O15160|RPAC1_HUMAN DNA-directed RNA polymerases I and III subunit RPAC1 OS=Homo sapiens OX=9606 GN=POLR1C PE=1 SV=1	1	6	6	6	3	2	2	2	3	2	2	3	2	3	3	2	3	3	2	2	3	3	2	5	4	1	3	1	1	4	2	1	2	3	1	1	2	3	3	3	3	2	2	2
sp|O15173|PGRC2_HUMAN	sp|O15173|PGRC2_HUMAN	4	3	3	>sp|O15173|PGRC2_HUMAN Membrane-associated progesterone receptor component 2 OS=Homo sapiens OX=9606 GN=PGRMC2 PE=1 SV=1	1	4	3	3	2	4	3	1	1	2	1	1	2	1	1	1	4	3	2	4	1	4	1	2	3	0	0	0	1	4	0	1	1	2	1	1	0	3	1	3	1	3	2	0
sp|O15212|PFD6_HUMAN	sp|O15212|PFD6_HUMAN	5	5	5	>sp|O15212|PFD6_HUMAN Prefoldin subunit 6 OS=Homo sapiens OX=9606 GN=PFDN6 PE=1 SV=1	1	5	5	5	3	3	2	2	1	1	1	2	1	2	2	2	2	3	3	4	2	3	3	4	3	1	2	1	3	4	5	1	2	2	0	1	0	2	2	0	3	3	2	2
sp|O15213|WDR46_HUMAN	sp|O15213|WDR46_HUMAN	3	3	3	>sp|O15213|WDR46_HUMAN WD repeat-containing protein 46 OS=Homo sapiens OX=9606 GN=WDR46 PE=1 SV=3	1	3	3	3	0	0	0	0	0	0	0	0	0	0	0	0	0	0	0	0	0	1	0	0	0	2	0	0	0	0	0	0	0	0	0	0	0	0	0	0	0	0	0	0
sp|O15226|NKRF_HUMAN	sp|O15226|NKRF_HUMAN	19	19	19	>sp|O15226|NKRF_HUMAN NF-kappa-B-repressing factor OS=Homo sapiens OX=9606 GN=NKRF PE=1 SV=2	1	19	19	19	11	9	9	6	5	4	11	9	10	9	12	10	9	12	11	8	2	8	9	12	10	12	3	12	6	14	9	5	9	9	1	9	4	7	9	9	11	9	9	6
sp|O15228|GNPAT_HUMAN	sp|O15228|GNPAT_HUMAN	12	12	12	>sp|O15228|GNPAT_HUMAN Dihydroxyacetone phosphate acyltransferase OS=Homo sapiens OX=9606 GN=GNPAT PE=1 SV=1	1	12	12	12	5	4	7	3	1	4	1	4	5	2	4	2	9	5	5	4	4	6	3	4	4	6	1	4	5	5	1	4	5	5	7	6	10	7	7	5	5	4	7	3
sp|O15234|CASC3_HUMAN	sp|O15234|CASC3_HUMAN	3	3	3	>sp|O15234|CASC3_HUMAN Protein CASC3 OS=Homo sapiens OX=9606 GN=CASC3 PE=1 SV=2	1	3	3	3	0	0	0	0	0	0	0	1	1	0	1	0	0	0	0	2	0	1	2	1	0	1	0	0	0	1	0	0	0	1	0	0	1	1	1	1	0	0	0	0
sp|O15235|RT12_HUMAN	sp|O15235|RT12_HUMAN	4	4	4	>sp|O15235|RT12_HUMAN 28S ribosomal protein S12, mitochondrial OS=Homo sapiens OX=9606 GN=MRPS12 PE=1 SV=1	1	4	4	4	4	4	4	4	4	4	4	4	4	4	4	4	4	4	4	4	4	4	3	4	4	4	4	4	4	4	4	4	4	4	4	4	4	4	4	4	4	4	4	4
sp|O15239|NDUA1_HUMAN	sp|O15239|NDUA1_HUMAN	1	1	1	>sp|O15239|NDUA1_HUMAN NADH dehydrogenase [ubiquinone] 1 alpha subcomplex subunit 1 OS=Homo sapiens OX=9606 GN=NDUFA1 PE=1 SV=1	1	1	1	1	1	0	0	0	0	0	0	1	0	0	0	0	1	1	0	1	1	1	1	1	1	1	0	0	0	1	0	0	1	0	0	1	1	0	1	0	1	0	0	0
sp|O15243|OBRG_HUMAN	sp|O15243|OBRG_HUMAN	1	1	1	>sp|O15243|OBRG_HUMAN Leptin receptor gene-related protein OS=Homo sapiens OX=9606 GN=LEPROT PE=1 SV=1	1	1	1	1	1	0	1	1	1	1	1	1	1	1	1	1	1	1	1	1	1	1	1	1	1	1	1	1	1	1	1	1	1	1	1	1	1	1	1	1	1	0	1	1
sp|O15258|RER1_HUMAN	sp|O15258|RER1_HUMAN	4	4	4	>sp|O15258|RER1_HUMAN Protein RER1 OS=Homo sapiens OX=9606 GN=RER1 PE=1 SV=1	1	4	4	4	3	2	2	2	2	2	2	2	1	3	2	3	3	3	3	3	3	3	2	2	3	2	1	2	2	3	3	3	3	3	3	3	2	2	1	3	3	2	2	2
sp|O15260|SURF4_HUMAN	sp|O15260|SURF4_HUMAN	4	4	4	>sp|O15260|SURF4_HUMAN Surfeit locus protein 4 OS=Homo sapiens OX=9606 GN=SURF4 PE=1 SV=3	1	4	4	4	3	3	3	2	3	3	2	3	3	4	2	3	3	3	3	4	4	4	3	4	3	3	2	3	2	4	2	3	4	3	3	2	2	3	2	3	3	3	3	2
sp|O15269|SPTC1_HUMAN	sp|O15269|SPTC1_HUMAN	10	10	10	>sp|O15269|SPTC1_HUMAN Serine palmitoyltransferase 1 OS=Homo sapiens OX=9606 GN=SPTLC1 PE=1 SV=1	1	10	10	10	7	9	7	8	8	8	5	5	5	7	7	6	5	9	8	10	9	8	9	7	7	4	6	4	9	8	9	6	6	7	6	6	6	7	7	7	7	9	7	8
sp|O15270|SPTC2_HUMAN	sp|O15270|SPTC2_HUMAN	5	5	5	>sp|O15270|SPTC2_HUMAN Serine palmitoyltransferase 2 OS=Homo sapiens OX=9606 GN=SPTLC2 PE=1 SV=1	1	5	5	5	1	1	2	1	0	1	0	0	0	1	1	0	3	4	1	2	2	2	1	0	0	0	0	0	0	3	1	1	3	1	0	3	1	1	0	1	1	1	2	1
sp|O15287|FANCG_HUMAN	sp|O15287|FANCG_HUMAN	2	2	2	>sp|O15287|FANCG_HUMAN Fanconi anemia group G protein OS=Homo sapiens OX=9606 GN=FANCG PE=1 SV=1	1	2	2	2	0	0	0	0	1	1	0	0	0	0	0	0	0	0	0	0	1	0	1	1	0	0	0	0	0	0	0	0	0	0	0	0	0	0	0	0	0	0	0	0
sp|O15294|OGT1_HUMAN	sp|O15294|OGT1_HUMAN	18	18	18	>sp|O15294|OGT1_HUMAN UDP-N-acetylglucosamine--peptide N-acetylglucosaminyltransferase 110 kDa subunit OS=Homo sapiens OX=9606 GN=OGT PE=1 SV=3	1	18	18	18	10	7	8	8	7	9	5	5	5	5	7	7	9	7	7	6	6	7	6	10	9	2	3	3	8	9	7	6	3	4	1	4	0	9	13	9	10	7	8	8
sp|O15321|TM9S1_HUMAN	sp|O15321|TM9S1_HUMAN	3	3	3	>sp|O15321|TM9S1_HUMAN Transmembrane 9 superfamily member 1 OS=Homo sapiens OX=9606 GN=TM9SF1 PE=2 SV=2	1	3	3	3	2	0	0	1	2	0	0	0	0	0	0	0	1	1	0	2	2	3	0	0	0	0	0	0	0	0	0	0	0	0	0	0	0	1	1	1	2	0	0	1
sp|O15347|HMGB3_HUMAN	sp|O15347|HMGB3_HUMAN	2	2	2	>sp|O15347|HMGB3_HUMAN High mobility group protein B3 OS=Homo sapiens OX=9606 GN=HMGB3 PE=1 SV=4	1	2	2	2	2	0	0	0	0	0	0	0	0	0	0	0	0	0	0	0	0	0	0	0	0	0	0	0	0	1	1	0	0	0	0	0	0	0	0	0	2	0	0	0
sp|O15350|P73_HUMAN	sp|O15350|P73_HUMAN	1	1	1	>sp|O15350|P73_HUMAN Tumor protein p73 OS=Homo sapiens OX=9606 GN=TP73 PE=1 SV=1	1	1	1	1	0	0	0	0	0	0	0	0	0	0	0	0	0	0	0	0	1	0	0	1	0	0	0	0	0	0	0	0	0	0	0	0	0	0	0	0	0	0	0	0
sp|O15355|PPM1G_HUMAN	sp|O15355|PPM1G_HUMAN	5	5	5	>sp|O15355|PPM1G_HUMAN Protein phosphatase 1G OS=Homo sapiens OX=9606 GN=PPM1G PE=1 SV=1	1	5	5	5	3	1	0	0	0	0	0	0	0	0	0	0	1	1	0	0	0	2	0	0	1	0	0	0	0	2	1	0	0	0	0	1	0	0	0	0	3	1	0	0
sp|O15371|EIF3D_HUMAN	sp|O15371|EIF3D_HUMAN	20	20	20	>sp|O15371|EIF3D_HUMAN Eukaryotic translation initiation factor 3 subunit D OS=Homo sapiens OX=9606 GN=EIF3D PE=1 SV=1	1	20	20	20	14	13	9	11	10	12	9	11	12	10	11	8	11	12	13	13	9	13	10	14	13	10	10	9	9	15	12	9	11	12	9	9	9	14	12	15	14	13	9	11
sp|O15372|EIF3H_HUMAN	sp|O15372|EIF3H_HUMAN	13	13	13	>sp|O15372|EIF3H_HUMAN Eukaryotic translation initiation factor 3 subunit H OS=Homo sapiens OX=9606 GN=EIF3H PE=1 SV=1	1	13	13	13	8	8	7	8	7	7	5	8	3	6	7	5	7	9	7	7	8	8	7	8	8	4	5	4	6	10	8	7	6	7	4	6	3	9	6	11	8	8	7	8
sp|O15379|HDAC3_HUMAN	sp|O15379|HDAC3_HUMAN	6	5	5	>sp|O15379|HDAC3_HUMAN Histone deacetylase 3 OS=Homo sapiens OX=9606 GN=HDAC3 PE=1 SV=2	1	6	5	5	2	3	2	1	1	1	1	1	2	2	2	2	1	3	0	1	2	1	1	1	0	1	2	2	2	3	1	2	2	2	1	0	1	6	2	4	2	2	1	0
sp|O15381|NVL_HUMAN	sp|O15381|NVL_HUMAN	3	3	3	>sp|O15381|NVL_HUMAN Nuclear valosin-containing protein-like OS=Homo sapiens OX=9606 GN=NVL PE=1 SV=1	1	3	3	3	0	1	1	1	1	1	1	1	0	1	1	1	1	1	1	0	0	1	0	0	0	0	0	0	0	0	0	0	0	0	0	0	0	2	0	1	0	1	1	1
sp|O15397|IPO8_HUMAN	sp|O15397|IPO8_HUMAN	15	14	14	>sp|O15397|IPO8_HUMAN Importin-8 OS=Homo sapiens OX=9606 GN=IPO8 PE=1 SV=2	1	15	14	14	9	4	5	11	8	9	6	5	3	7	4	2	11	6	3	8	5	7	5	4	4	3	2	2	2	7	4	6	7	4	2	2	2	5	7	6	8	3	4	10
sp|O15400|STX7_HUMAN	sp|O15400|STX7_HUMAN	4	4	4	>sp|O15400|STX7_HUMAN Syntaxin-7 OS=Homo sapiens OX=9606 GN=STX7 PE=1 SV=4	1	4	4	4	4	1	2	2	2	1	0	2	0	1	2	0	4	2	1	1	0	4	1	3	2	1	0	0	1	3	1	2	3	0	0	1	1	2	1	1	4	1	2	2
sp|O15431|COPT1_HUMAN	sp|O15431|COPT1_HUMAN	1	1	1	>sp|O15431|COPT1_HUMAN High affinity copper uptake protein 1 OS=Homo sapiens OX=9606 GN=SLC31A1 PE=1 SV=1	1	1	1	1	0	0	0	0	0	0	0	0	0	0	0	0	0	1	0	0	1	0	0	0	0	0	0	0	0	0	1	0	0	1	0	0	0	0	0	0	0	0	0	0
sp|O15446|RPA34_HUMAN	sp|O15446|RPA34_HUMAN	3	3	3	>sp|O15446|RPA34_HUMAN DNA-directed RNA polymerase I subunit RPA34 OS=Homo sapiens OX=9606 GN=POLR1G PE=1 SV=1	1	3	3	3	2	2	2	0	1	1	2	2	2	2	1	1	2	2	2	1	0	1	1	1	1	1	0	1	0	1	1	1	1	0	0	0	1	1	1	1	2	2	2	0
sp|O15511|ARPC5_HUMAN	sp|O15511|ARPC5_HUMAN	1	1	1	>sp|O15511|ARPC5_HUMAN Actin-related protein 2/3 complex subunit 5 OS=Homo sapiens OX=9606 GN=ARPC5 PE=1 SV=3	1	1	1	1	1	0	0	0	0	0	0	0	0	0	0	0	0	0	0	0	0	0	0	0	0	0	0	0	0	0	0	0	0	0	0	0	0	0	0	0	1	0	0	0
sp|O43143|DHX15_HUMAN;sp|Q14562|DHX8_HUMAN	sp|O43143|DHX15_HUMAN	27;1	27;1	26;0	>sp|O43143|DHX15_HUMAN Pre-mRNA-splicing factor ATP-dependent RNA helicase DHX15 OS=Homo sapiens OX=9606 GN=DHX15 PE=1 SV=2	2	27	27	26	24	17	18	16	19	15	19	17	17	16	17	19	19	19	20	19	19	20	21	20	18	21	12	20	19	21	17	18	17	17	14	19	18	17	23	18	24	17	18	16
sp|O43148|MCES_HUMAN	sp|O43148|MCES_HUMAN	3	3	3	>sp|O43148|MCES_HUMAN mRNA cap guanine-N7 methyltransferase OS=Homo sapiens OX=9606 GN=RNMT PE=1 SV=1	1	3	3	3	1	1	0	2	1	1	0	1	0	1	0	0	1	1	0	0	0	0	0	1	0	2	0	1	0	1	1	0	0	0	0	0	0	0	3	0	1	1	0	2
sp|O43156|TTI1_HUMAN	sp|O43156|TTI1_HUMAN	2	2	2	>sp|O43156|TTI1_HUMAN TELO2-interacting protein 1 homolog OS=Homo sapiens OX=9606 GN=TTI1 PE=1 SV=3	1	2	2	2	0	0	0	0	0	0	0	0	0	0	0	0	0	0	0	1	0	1	0	1	0	0	0	0	0	0	0	0	0	0	0	0	0	0	1	0	0	0	0	0
sp|O43159|RRP8_HUMAN	sp|O43159|RRP8_HUMAN	4	4	4	>sp|O43159|RRP8_HUMAN Ribosomal RNA-processing protein 8 OS=Homo sapiens OX=9606 GN=RRP8 PE=1 SV=2	1	4	4	4	2	1	1	0	0	0	1	1	1	0	1	2	0	1	0	1	0	1	1	1	1	2	0	1	0	3	0	0	0	0	0	0	1	2	2	0	2	1	1	0
sp|O43164|PJA2_HUMAN	sp|O43164|PJA2_HUMAN	1	1	1	>sp|O43164|PJA2_HUMAN E3 ubiquitin-protein ligase Praja-2 OS=Homo sapiens OX=9606 GN=PJA2 PE=1 SV=4	1	1	1	1	0	0	0	0	0	0	0	0	0	0	1	0	1	0	0	1	0	0	1	1	1	0	0	0	0	1	0	0	0	0	0	0	0	0	0	0	0	0	0	0
sp|O43166|SI1L1_HUMAN	sp|O43166|SI1L1_HUMAN	4	4	3	>sp|O43166|SI1L1_HUMAN Signal-induced proliferation-associated 1-like protein 1 OS=Homo sapiens OX=9606 GN=SIPA1L1 PE=1 SV=4	1	4	4	3	2	2	1	0	1	1	2	1	1	1	2	2	1	1	1	2	2	1	1	1	1	2	1	1	1	1	1	1	1	1	1	1	1	0	2	1	2	2	1	0
sp|O43169|CYB5B_HUMAN	sp|O43169|CYB5B_HUMAN	4	4	4	>sp|O43169|CYB5B_HUMAN Cytochrome b5 type B OS=Homo sapiens OX=9606 GN=CYB5B PE=1 SV=3	1	4	4	4	2	1	2	2	0	2	2	2	1	0	1	1	3	2	1	2	2	3	1	2	2	1	1	1	1	4	2	1	2	2	1	1	2	1	1	2	2	1	2	2
sp|O43172|PRP4_HUMAN	sp|O43172|PRP4_HUMAN	19	19	19	>sp|O43172|PRP4_HUMAN U4/U6 small nuclear ribonucleoprotein Prp4 OS=Homo sapiens OX=9606 GN=PRPF4 PE=1 SV=2	1	19	19	19	13	9	7	9	7	9	5	7	5	6	5	6	11	9	9	6	11	8	9	12	9	7	4	5	7	13	9	8	6	6	3	5	0	11	10	13	13	9	7	9
sp|O43175|SERA_HUMAN	sp|O43175|SERA_HUMAN	17	17	17	>sp|O43175|SERA_HUMAN D-3-phosphoglycerate dehydrogenase OS=Homo sapiens OX=9606 GN=PHGDH PE=1 SV=4	1	17	17	17	15	15	14	14	15	15	15	15	14	14	14	13	16	15	15	16	16	17	15	16	14	13	14	14	15	17	15	15	16	16	12	14	14	15	15	15	15	15	14	14
sp|O43181|NDUS4_HUMAN	sp|O43181|NDUS4_HUMAN	1	1	1	>sp|O43181|NDUS4_HUMAN NADH dehydrogenase [ubiquinone] iron-sulfur protein 4, mitochondrial OS=Homo sapiens OX=9606 GN=NDUFS4 PE=1 SV=1	1	1	1	1	1	1	1	1	1	1	1	1	0	1	1	1	1	1	1	1	1	1	1	1	1	1	1	1	1	1	1	1	1	1	0	1	0	1	1	1	1	1	1	1
sp|O43237|DC1L2_HUMAN	sp|O43237|DC1L2_HUMAN	14	13	13	>sp|O43237|DC1L2_HUMAN Cytoplasmic dynein 1 light intermediate chain 2 OS=Homo sapiens OX=9606 GN=DYNC1LI2 PE=1 SV=1	1	14	13	13	9	6	6	6	4	2	6	5	2	6	6	4	8	7	5	6	6	8	4	9	7	4	2	5	6	10	8	5	4	7	2	5	2	7	6	5	8	5	5	5
sp|O43242|PSMD3_HUMAN	sp|O43242|PSMD3_HUMAN	26	26	26	>sp|O43242|PSMD3_HUMAN 26S proteasome non-ATPase regulatory subunit 3 OS=Homo sapiens OX=9606 GN=PSMD3 PE=1 SV=2	1	26	26	26	17	18	20	19	17	21	17	18	17	19	18	15	20	20	18	20	18	22	20	20	19	19	17	16	19	19	18	18	20	16	15	18	17	18	22	17	17	18	20	19
sp|O43251|RFOX2_HUMAN;sp|Q9NWB1|RFOX1_HUMAN	sp|O43251|RFOX2_HUMAN;sp|Q9NWB1|RFOX1_HUMAN	9;7	9;7	4;2	>sp|O43251|RFOX2_HUMAN RNA binding protein fox-1 homolog 2 OS=Homo sapiens OX=9606 GN=RBFOX2 PE=1 SV=3;>sp|Q9NWB1|RFOX1_HUMAN RNA binding protein fox-1 homolog 1 OS=Homo sapiens OX=9606 GN=RBFOX1 PE=1 SV=2	2	9	9	4	5	7	6	5	6	6	6	6	6	6	6	7	6	6	6	5	8	4	8	7	6	6	6	6	5	5	6	5	6	8	5	6	5	8	6	6	5	7	6	5
sp|O43264|ZW10_HUMAN	sp|O43264|ZW10_HUMAN	15	15	15	>sp|O43264|ZW10_HUMAN Centromere/kinetochore protein zw10 homolog OS=Homo sapiens OX=9606 GN=ZW10 PE=1 SV=3	1	15	15	15	5	4	7	6	5	5	4	2	3	3	4	0	2	4	5	8	7	6	3	2	3	1	1	1	3	3	1	3	4	3	0	4	0	4	4	5	5	4	7	6
sp|O43290|SNUT1_HUMAN	sp|O43290|SNUT1_HUMAN	19	19	19	>sp|O43290|SNUT1_HUMAN U4/U6.U5 tri-snRNP-associated protein 1 OS=Homo sapiens OX=9606 GN=SART1 PE=1 SV=1	1	19	19	19	8	7	5	6	6	5	5	7	8	7	7	7	7	9	8	9	7	8	12	14	12	8	3	5	8	12	10	8	5	6	5	6	3	11	11	13	8	7	5	6
sp|O43292|GPAA1_HUMAN	sp|O43292|GPAA1_HUMAN	2	2	2	>sp|O43292|GPAA1_HUMAN Glycosylphosphatidylinositol anchor attachment 1 protein OS=Homo sapiens OX=9606 GN=GPAA1 PE=1 SV=3	1	2	2	2	1	1	1	1	1	0	0	1	0	0	0	0	1	1	1	0	1	1	1	2	0	0	0	0	1	0	0	1	1	1	1	0	0	2	1	1	1	1	1	1
sp|O43303|CP110_HUMAN	sp|O43303|CP110_HUMAN	3	3	3	>sp|O43303|CP110_HUMAN Centriolar coiled-coil protein of 110 kDa OS=Homo sapiens OX=9606 GN=CCP110 PE=1 SV=3	1	3	3	3	0	1	0	0	0	1	0	1	0	0	0	0	0	0	0	0	1	0	2	0	1	0	1	0	1	0	0	0	0	0	0	1	0	2	0	1	0	1	0	0
sp|O43314|VIP2_HUMAN	sp|O43314|VIP2_HUMAN	1	1	1	>sp|O43314|VIP2_HUMAN Inositol hexakisphosphate and diphosphoinositol-pentakisphosphate kinase 2 OS=Homo sapiens OX=9606 GN=PPIP5K2 PE=1 SV=3	1	1	1	1	0	0	0	0	0	1	0	0	0	0	0	0	0	0	0	0	0	0	0	0	0	0	0	0	1	0	1	0	0	0	0	0	0	0	0	0	0	0	0	0
sp|O43324|MCA3_HUMAN	sp|O43324|MCA3_HUMAN	7	7	7	>sp|O43324|MCA3_HUMAN Eukaryotic translation elongation factor 1 epsilon-1 OS=Homo sapiens OX=9606 GN=EEF1E1 PE=1 SV=1	1	7	7	7	7	7	5	7	7	7	7	7	5	7	6	6	5	7	6	7	7	7	7	7	6	7	6	6	6	6	6	6	7	6	4	7	7	6	7	7	7	7	5	7
sp|O43347|MSI1H_HUMAN	sp|O43347|MSI1H_HUMAN	10	10	8	>sp|O43347|MSI1H_HUMAN RNA-binding protein Musashi homolog 1 OS=Homo sapiens OX=9606 GN=MSI1 PE=1 SV=1	1	10	10	8	7	7	7	6	6	8	4	3	3	3	3	4	2	6	2	6	6	6	7	5	7	1	2	1	4	3	4	3	3	4	1	1	1	6	9	8	7	7	7	6
sp|O43379|WDR62_HUMAN	sp|O43379|WDR62_HUMAN	7	7	7	>sp|O43379|WDR62_HUMAN WD repeat-containing protein 62 OS=Homo sapiens OX=9606 GN=WDR62 PE=1 SV=4	1	7	7	7	3	2	0	1	0	1	1	2	1	2	3	0	1	1	1	2	2	2	1	3	1	0	0	0	1	1	0	2	1	3	0	0	0	5	3	3	3	2	0	1
sp|O43390|HNRPR_HUMAN	sp|O43390|HNRPR_HUMAN	22	22	15	>sp|O43390|HNRPR_HUMAN Heterogeneous nuclear ribonucleoprotein R OS=Homo sapiens OX=9606 GN=HNRNPR PE=1 SV=1	1	22	22	15	18	19	16	16	15	15	13	16	15	13	16	15	14	17	19	19	20	19	19	20	18	20	17	15	21	18	18	19	17	15	17	19	12	15	19	18	18	19	16	16
sp|O43395|PRPF3_HUMAN	sp|O43395|PRPF3_HUMAN	13	13	13	>sp|O43395|PRPF3_HUMAN U4/U6 small nuclear ribonucleoprotein Prp3 OS=Homo sapiens OX=9606 GN=PRPF3 PE=1 SV=2	1	13	13	13	7	6	7	4	5	4	3	4	2	4	5	2	5	5	4	4	3	3	4	6	5	3	0	3	3	8	5	3	6	5	1	2	3	11	7	5	7	6	7	4
sp|O43396|TXNL1_HUMAN	sp|O43396|TXNL1_HUMAN	4	4	4	>sp|O43396|TXNL1_HUMAN Thioredoxin-like protein 1 OS=Homo sapiens OX=9606 GN=TXNL1 PE=1 SV=3	1	4	4	4	4	0	0	0	0	0	0	0	0	0	0	0	1	0	0	0	0	0	0	0	0	0	0	0	0	0	0	0	0	0	0	1	0	0	0	0	4	0	0	0
sp|O43399|TPD54_HUMAN	sp|O43399|TPD54_HUMAN	4	4	4	>sp|O43399|TPD54_HUMAN Tumor protein D54 OS=Homo sapiens OX=9606 GN=TPD52L2 PE=1 SV=2	1	4	4	4	1	0	0	1	0	0	0	1	0	0	0	0	1	1	0	0	0	3	0	1	1	0	0	0	1	3	1	0	1	0	0	2	0	0	1	1	1	0	0	1
sp|O43402|EMC8_HUMAN	sp|O43402|EMC8_HUMAN	2	2	2	>sp|O43402|EMC8_HUMAN ER membrane protein complex subunit 8 OS=Homo sapiens OX=9606 GN=EMC8 PE=1 SV=1	1	2	2	2	0	0	0	0	0	0	0	0	0	0	0	0	0	1	0	0	1	1	0	0	0	0	0	0	0	1	0	0	0	0	0	0	0	0	1	0	0	0	0	0
sp|O43405|COCH_HUMAN	sp|O43405|COCH_HUMAN	6	6	6	>sp|O43405|COCH_HUMAN Cochlin OS=Homo sapiens OX=9606 GN=COCH PE=1 SV=1	1	6	6	6	2	1	2	0	1	1	0	0	0	0	1	0	0	1	0	0	2	3	2	1	0	0	0	0	0	0	0	0	1	0	0	0	0	2	1	2	2	1	2	0
sp|O43432|IF4G3_HUMAN	sp|O43432|IF4G3_HUMAN	15	12	12	>sp|O43432|IF4G3_HUMAN Eukaryotic translation initiation factor 4 gamma 3 OS=Homo sapiens OX=9606 GN=EIF4G3 PE=1 SV=2	1	15	12	12	11	4	8	4	4	5	6	6	2	4	4	5	6	7	4	3	5	3	3	6	4	1	2	2	6	7	3	5	3	4	2	3	1	6	5	4	8	2	5	1
sp|O43435|TBX1_HUMAN;sp|O75333|TBX10_HUMAN	sp|O43435|TBX1_HUMAN;sp|O75333|TBX10_HUMAN	2;1	2;1	2;1	>sp|O43435|TBX1_HUMAN T-box transcription factor TBX1 OS=Homo sapiens OX=9606 GN=TBX1 PE=1 SV=1;>sp|O75333|TBX10_HUMAN T-box transcription factor TBX10 OS=Homo sapiens OX=9606 GN=TBX10 PE=2 SV=2	2	2	2	2	0	0	0	0	0	0	0	0	0	0	0	0	0	0	0	0	0	0	0	0	0	0	0	0	0	0	2	0	0	0	0	0	0	0	0	0	0	0	0	0
sp|O43447|PPIH_HUMAN	sp|O43447|PPIH_HUMAN	5	5	5	>sp|O43447|PPIH_HUMAN Peptidyl-prolyl cis-trans isomerase H OS=Homo sapiens OX=9606 GN=PPIH PE=1 SV=1	1	5	5	5	4	3	3	4	3	2	3	4	3	4	3	2	4	3	3	4	4	4	4	4	4	3	3	3	3	4	4	2	4	4	0	3	3	4	4	3	4	3	3	4
sp|O43464|HTRA2_HUMAN	sp|O43464|HTRA2_HUMAN	2	2	2	>sp|O43464|HTRA2_HUMAN Serine protease HTRA2, mitochondrial OS=Homo sapiens OX=9606 GN=HTRA2 PE=1 SV=2	1	2	2	2	1	1	1	1	1	1	1	1	1	1	1	2	1	1	2	1	1	1	1	1	1	2	1	1	1	1	1	1	1	1	2	1	1	2	1	1	1	1	1	1
sp|O43488|ARK72_HUMAN	sp|O43488|ARK72_HUMAN	1	1	1	>sp|O43488|ARK72_HUMAN Aflatoxin B1 aldehyde reductase member 2 OS=Homo sapiens OX=9606 GN=AKR7A2 PE=1 SV=3	1	1	1	1	1	0	0	0	0	0	0	0	0	0	0	0	0	0	0	0	0	0	0	0	0	0	0	0	0	0	0	0	0	0	0	0	0	0	0	0	1	0	0	0
sp|O43491|E41L2_HUMAN	sp|O43491|E41L2_HUMAN	24	24	22	>sp|O43491|E41L2_HUMAN Band 4.1-like protein 2 OS=Homo sapiens OX=9606 GN=EPB41L2 PE=1 SV=1	1	24	24	22	17	9	12	5	5	3	11	8	12	7	11	12	10	10	9	13	6	10	6	15	13	8	0	5	6	11	5	0	7	5	3	3	2	13	22	15	17	9	12	5
sp|O43505|B4GA1_HUMAN	sp|O43505|B4GA1_HUMAN	6	6	6	>sp|O43505|B4GA1_HUMAN Beta-1,4-glucuronyltransferase 1 OS=Homo sapiens OX=9606 GN=B4GAT1 PE=1 SV=1	1	6	6	6	3	3	2	3	1	3	3	1	0	1	1	0	1	2	2	1	2	3	4	3	3	1	0	0	2	2	1	1	2	0	0	0	0	2	1	3	3	3	2	3
sp|O43521|B2L11_HUMAN	sp|O43521|B2L11_HUMAN	1	1	1	>sp|O43521|B2L11_HUMAN Bcl-2-like protein 11 OS=Homo sapiens OX=9606 GN=BCL2L11 PE=1 SV=1	1	1	1	1	1	0	0	0	0	1	0	1	0	1	0	0	1	1	0	1	1	1	1	1	1	1	1	1	1	1	0	0	0	1	0	1	1	0	0	0	1	0	0	0
sp|O43542|XRCC3_HUMAN	sp|O43542|XRCC3_HUMAN	3	3	3	>sp|O43542|XRCC3_HUMAN DNA repair protein XRCC3 OS=Homo sapiens OX=9606 GN=XRCC3 PE=1 SV=1	1	3	3	3	1	0	0	2	1	2	1	1	0	0	1	0	1	0	0	0	0	0	0	0	0	1	0	0	0	0	0	0	0	0	0	0	0	0	0	0	1	0	0	2
sp|O43592|XPOT_HUMAN	sp|O43592|XPOT_HUMAN	27	27	27	>sp|O43592|XPOT_HUMAN Exportin-T OS=Homo sapiens OX=9606 GN=XPOT PE=1 SV=2	1	27	27	27	25	20	21	24	24	24	23	23	19	23	24	21	24	23	24	24	24	26	26	24	23	12	15	13	22	24	24	19	23	22	10	21	14	23	23	20	25	20	21	24
sp|O43598|DNPH1_HUMAN	sp|O43598|DNPH1_HUMAN	1	1	1	>sp|O43598|DNPH1_HUMAN 2-deoxynucleoside 5-phosphate N-hydrolase 1 OS=Homo sapiens OX=9606 GN=DNPH1 PE=1 SV=1	1	1	1	1	1	0	0	0	0	0	0	0	0	0	0	0	0	0	0	0	0	0	0	0	0	1	0	0	0	0	0	0	0	0	0	0	0	1	0	1	1	0	0	0
sp|O43615|TIM44_HUMAN	sp|O43615|TIM44_HUMAN	8	8	8	>sp|O43615|TIM44_HUMAN Mitochondrial import inner membrane translocase subunit TIM44 OS=Homo sapiens OX=9606 GN=TIMM44 PE=1 SV=2	1	8	8	8	6	1	1	3	2	1	1	2	2	3	3	2	3	4	3	3	4	6	3	4	4	3	2	3	4	5	5	3	5	2	1	1	2	1	2	2	6	1	1	3
sp|O43617|TPPC3_HUMAN	sp|O43617|TPPC3_HUMAN	2	2	2	>sp|O43617|TPPC3_HUMAN Trafficking protein particle complex subunit 3 OS=Homo sapiens OX=9606 GN=TRAPPC3 PE=1 SV=1	1	2	2	2	2	1	2	2	0	0	0	0	0	1	1	0	2	2	1	1	1	1	1	1	1	0	0	0	0	1	1	0	1	0	1	0	0	1	0	1	2	1	2	2
sp|O43660|PLRG1_HUMAN	sp|O43660|PLRG1_HUMAN	8	8	8	>sp|O43660|PLRG1_HUMAN Pleiotropic regulator 1 OS=Homo sapiens OX=9606 GN=PLRG1 PE=1 SV=1	1	8	8	8	4	0	2	3	2	3	4	4	1	2	2	2	4	2	3	4	4	6	4	4	4	4	3	4	1	3	2	3	5	6	1	1	3	1	4	3	4	0	2	3
sp|O43663|PRC1_HUMAN	sp|O43663|PRC1_HUMAN	9	9	9	>sp|O43663|PRC1_HUMAN Protein regulator of cytokinesis 1 OS=Homo sapiens OX=9606 GN=PRC1 PE=1 SV=2	1	9	9	9	2	2	3	2	1	1	3	5	2	3	1	2	2	5	5	1	2	2	2	4	4	3	1	3	1	2	3	1	3	1	1	2	2	6	7	6	2	2	3	2
sp|O43670|ZN207_HUMAN	sp|O43670|ZN207_HUMAN	3	3	3	>sp|O43670|ZN207_HUMAN BUB3-interacting and GLEBS motif-containing protein ZNF207 OS=Homo sapiens OX=9606 GN=ZNF207 PE=1 SV=1	1	3	3	3	3	3	2	3	3	3	1	2	1	2	3	1	2	1	3	3	3	3	2	3	2	2	1	1	1	3	2	1	2	3	0	3	1	3	3	1	3	3	2	3
sp|O43674|NDUB5_HUMAN	sp|O43674|NDUB5_HUMAN	3	3	3	>sp|O43674|NDUB5_HUMAN NADH dehydrogenase [ubiquinone] 1 beta subcomplex subunit 5, mitochondrial OS=Homo sapiens OX=9606 GN=NDUFB5 PE=1 SV=1	1	3	3	3	2	2	2	2	2	2	1	2	2	2	1	1	2	2	2	2	2	3	2	2	3	2	2	2	3	3	2	2	3	3	1	3	2	2	2	1	2	2	2	2
sp|O43676|NDUB3_HUMAN	sp|O43676|NDUB3_HUMAN	2	2	2	>sp|O43676|NDUB3_HUMAN NADH dehydrogenase [ubiquinone] 1 beta subcomplex subunit 3 OS=Homo sapiens OX=9606 GN=NDUFB3 PE=1 SV=3	1	2	2	2	0	0	1	1	0	0	0	1	1	0	0	0	1	1	1	1	1	1	1	1	1	0	0	1	1	1	1	1	1	1	0	1	0	1	0	1	0	0	1	1
sp|O43678|NDUA2_HUMAN	sp|O43678|NDUA2_HUMAN	2	2	2	>sp|O43678|NDUA2_HUMAN NADH dehydrogenase [ubiquinone] 1 alpha subcomplex subunit 2 OS=Homo sapiens OX=9606 GN=NDUFA2 PE=1 SV=3	1	2	2	2	1	0	1	0	0	0	0	0	0	0	1	0	1	0	1	0	0	2	0	1	0	0	0	0	0	1	1	0	0	0	0	0	0	0	0	0	1	0	1	0
sp|O43681|GET3_HUMAN	sp|O43681|GET3_HUMAN	4	4	4	>sp|O43681|GET3_HUMAN ATPase GET3 OS=Homo sapiens OX=9606 GN=GET3 PE=1 SV=2	1	4	4	4	1	0	1	1	1	1	0	0	0	0	1	0	3	0	1	1	1	2	2	4	2	2	0	0	1	4	3	0	1	0	0	0	0	0	0	0	1	0	1	1
sp|O43684|BUB3_HUMAN	sp|O43684|BUB3_HUMAN	9	9	9	>sp|O43684|BUB3_HUMAN Mitotic checkpoint protein BUB3 OS=Homo sapiens OX=9606 GN=BUB3 PE=1 SV=1	1	9	9	9	8	6	6	5	5	5	5	5	2	5	6	3	7	5	6	6	6	6	5	5	5	8	4	5	6	7	5	4	5	6	3	5	3	6	7	6	8	6	6	5
sp|O43707|ACTN4_HUMAN;sp|Q08043|ACTN3_HUMAN	sp|O43707|ACTN4_HUMAN	54;6	54;6	38;0	>sp|O43707|ACTN4_HUMAN Alpha-actinin-4 OS=Homo sapiens OX=9606 GN=ACTN4 PE=1 SV=2	2	54	54	38	50	43	47	30	37	37	41	42	48	35	40	44	42	43	38	40	30	41	23	39	37	40	22	35	21	39	20	17	24	28	21	24	21	46	49	42	50	43	47	30
sp|O43719|HTSF1_HUMAN	sp|O43719|HTSF1_HUMAN	16	16	16	>sp|O43719|HTSF1_HUMAN HIV Tat-specific factor 1 OS=Homo sapiens OX=9606 GN=HTATSF1 PE=1 SV=1	1	16	16	16	10	7	10	6	7	6	3	7	3	5	6	3	7	5	5	8	10	7	8	8	11	3	4	3	8	11	9	3	6	7	1	3	1	10	10	5	10	7	10	6
sp|O43747|AP1G1_HUMAN	sp|O43747|AP1G1_HUMAN	4	4	4	>sp|O43747|AP1G1_HUMAN AP-1 complex subunit gamma-1 OS=Homo sapiens OX=9606 GN=AP1G1 PE=1 SV=5	1	4	4	4	1	0	0	0	0	1	0	0	0	0	0	0	1	0	0	2	0	0	0	2	1	1	0	0	0	2	1	0	0	0	0	0	0	0	0	0	1	0	0	0
sp|O43760|SNG2_HUMAN	sp|O43760|SNG2_HUMAN	2	2	2	>sp|O43760|SNG2_HUMAN Synaptogyrin-2 OS=Homo sapiens OX=9606 GN=SYNGR2 PE=1 SV=1	1	2	2	2	1	1	1	1	1	1	1	1	1	1	1	1	1	1	1	1	1	1	1	1	1	1	0	0	0	1	1	0	1	0	0	0	0	2	1	1	1	1	1	1
sp|O43765|SGTA_HUMAN	sp|O43765|SGTA_HUMAN	5	5	5	>sp|O43765|SGTA_HUMAN Small glutamine-rich tetratricopeptide repeat-containing protein alpha OS=Homo sapiens OX=9606 GN=SGTA PE=1 SV=1	1	5	5	5	5	1	2	1	2	2	1	1	1	1	1	0	2	3	1	1	2	1	2	2	1	2	1	1	1	1	1	1	1	1	0	1	1	3	3	0	5	1	2	1
sp|O43768|ENSA_HUMAN	sp|O43768|ENSA_HUMAN	3	3	3	>sp|O43768|ENSA_HUMAN Alpha-endosulfine OS=Homo sapiens OX=9606 GN=ENSA PE=1 SV=1	1	3	3	3	2	0	0	1	1	0	0	0	1	0	1	0	0	2	0	0	1	1	2	2	2	1	1	2	2	1	2	0	1	1	1	1	1	2	1	0	2	0	0	1
sp|O43776|SYNC_HUMAN	sp|O43776|SYNC_HUMAN	8	8	8	>sp|O43776|SYNC_HUMAN Asparagine--tRNA ligase, cytoplasmic OS=Homo sapiens OX=9606 GN=NARS1 PE=1 SV=1	1	8	8	8	7	1	0	0	0	0	0	0	1	1	0	0	0	2	0	1	1	2	0	1	0	1	0	0	0	5	0	0	2	0	0	0	0	0	0	0	7	1	0	0
sp|O43795|MYO1B_HUMAN;sp|Q9UBC5|MYO1A_HUMAN;sp|Q8N1T3|MYO1H_HUMAN	sp|O43795|MYO1B_HUMAN	40;4;1	40;4;1	40;4;1	>sp|O43795|MYO1B_HUMAN Unconventional myosin-Ib OS=Homo sapiens OX=9606 GN=MYO1B PE=1 SV=3	3	40	40	40	28	28	22	37	36	36	33	34	30	15	34	27	10	27	19	34	37	37	18	25	25	22	15	24	18	24	20	19	18	2	7	7	22	28	36	30	28	28	22	37
sp|O43808|PM34_HUMAN	sp|O43808|PM34_HUMAN	6	6	6	>sp|O43808|PM34_HUMAN Peroxisomal membrane protein PMP34 OS=Homo sapiens OX=9606 GN=SLC25A17 PE=1 SV=1	1	6	6	6	4	6	5	4	5	5	6	5	5	4	4	6	5	5	6	6	6	6	6	4	4	6	6	5	6	5	6	6	6	6	6	6	6	5	4	5	4	6	5	4
sp|O43809|CPSF5_HUMAN	sp|O43809|CPSF5_HUMAN	6	6	6	>sp|O43809|CPSF5_HUMAN Cleavage and polyadenylation specificity factor subunit 5 OS=Homo sapiens OX=9606 GN=NUDT21 PE=1 SV=1	1	6	6	6	4	4	5	4	2	2	2	2	3	2	2	2	3	4	2	2	3	2	3	5	4	3	3	2	4	4	4	2	4	2	2	2	1	4	3	3	4	4	5	4
sp|O43813|LANC1_HUMAN	sp|O43813|LANC1_HUMAN	10	10	10	>sp|O43813|LANC1_HUMAN Glutathione S-transferase LANCL1 OS=Homo sapiens OX=9606 GN=LANCL1 PE=1 SV=1	1	10	10	10	10	10	9	8	8	8	7	9	9	9	9	8	8	10	9	10	9	10	10	9	10	9	9	9	9	9	9	9	9	10	9	9	7	9	9	9	10	10	9	8
sp|O43815|STRN_HUMAN	sp|O43815|STRN_HUMAN	7	7	7	>sp|O43815|STRN_HUMAN Striatin OS=Homo sapiens OX=9606 GN=STRN PE=1 SV=4	1	7	7	7	4	3	2	2	3	2	1	1	1	2	1	2	4	3	2	3	1	3	2	4	1	0	1	1	2	3	2	1	1	0	0	1	1	5	4	3	4	3	2	2
sp|O43819|SCO2_HUMAN	sp|O43819|SCO2_HUMAN	9	9	9	>sp|O43819|SCO2_HUMAN Protein SCO2 homolog, mitochondrial OS=Homo sapiens OX=9606 GN=SCO2 PE=1 SV=3	1	9	9	9	6	7	7	7	6	7	6	6	7	6	7	4	6	7	7	6	6	7	8	7	7	8	7	6	7	8	8	8	5	5	8	6	6	6	7	7	6	7	7	7
sp|O43823|AKAP8_HUMAN	sp|O43823|AKAP8_HUMAN	6	6	6	>sp|O43823|AKAP8_HUMAN A-kinase anchor protein 8 OS=Homo sapiens OX=9606 GN=AKAP8 PE=1 SV=1	1	6	6	6	1	0	2	1	2	0	0	1	1	1	1	1	2	1	2	1	0	1	1	2	1	3	1	2	1	2	0	3	0	0	0	1	0	0	1	1	1	0	2	1
sp|O43824|GTPB6_HUMAN	sp|O43824|GTPB6_HUMAN	5	5	5	>sp|O43824|GTPB6_HUMAN Putative GTP-binding protein 6 OS=Homo sapiens OX=9606 GN=GTPBP6 PE=2 SV=4	1	5	5	5	0	1	1	1	0	0	1	1	0	1	0	1	0	1	0	1	2	1	2	1	2	0	0	0	1	2	1	0	2	2	0	1	1	0	2	1	0	1	1	1
sp|O43826|G6PT1_HUMAN	sp|O43826|G6PT1_HUMAN	3	3	3	>sp|O43826|G6PT1_HUMAN Glucose-6-phosphate exchanger SLC37A4 OS=Homo sapiens OX=9606 GN=SLC37A4 PE=1 SV=1	1	3	3	3	1	1	1	2	0	1	2	1	1	0	0	1	2	0	0	0	1	1	1	1	0	0	0	0	1	1	1	0	1	1	1	1	2	1	1	1	1	1	1	2
sp|O43837|IDH3B_HUMAN	sp|O43837|IDH3B_HUMAN	14	14	14	>sp|O43837|IDH3B_HUMAN Isocitrate dehydrogenase [NAD] subunit beta, mitochondrial OS=Homo sapiens OX=9606 GN=IDH3B PE=1 SV=2	1	14	14	14	9	7	7	7	7	9	6	9	5	6	6	4	5	6	4	8	7	9	8	7	7	5	3	3	7	8	7	6	4	6	6	5	4	5	7	6	9	7	7	7
sp|O43847|NRDC_HUMAN	sp|O43847|NRDC_HUMAN	3	3	3	>sp|O43847|NRDC_HUMAN Nardilysin OS=Homo sapiens OX=9606 GN=NRDC PE=1 SV=3	1	3	3	3	3	0	0	0	0	0	0	0	0	0	0	0	0	0	0	0	0	0	0	0	0	0	0	0	0	0	0	0	0	0	0	0	0	0	0	0	3	0	0	0
sp|O43852|CALU_HUMAN	sp|O43852|CALU_HUMAN	15	15	15	>sp|O43852|CALU_HUMAN Calumenin OS=Homo sapiens OX=9606 GN=CALU PE=1 SV=2	1	15	15	15	14	14	14	8	4	5	13	13	13	13	14	14	14	14	14	4	3	7	13	13	13	12	11	11	14	14	14	12	13	13	10	13	11	15	14	12	14	14	14	8
sp|O43913|ORC5_HUMAN	sp|O43913|ORC5_HUMAN	2	2	2	>sp|O43913|ORC5_HUMAN Origin recognition complex subunit 5 OS=Homo sapiens OX=9606 GN=ORC5 PE=1 SV=1	1	2	2	2	1	0	0	0	1	0	1	0	0	0	0	0	1	0	1	0	0	2	0	1	0	0	0	0	0	0	0	0	0	0	0	0	0	0	0	0	1	0	0	0
sp|O43920|NDUS5_HUMAN	sp|O43920|NDUS5_HUMAN	6	6	6	>sp|O43920|NDUS5_HUMAN NADH dehydrogenase [ubiquinone] iron-sulfur protein 5 OS=Homo sapiens OX=9606 GN=NDUFS5 PE=1 SV=3	1	6	6	6	4	1	5	3	4	4	3	6	3	4	4	4	6	5	5	4	6	5	5	5	5	5	5	5	5	5	4	3	4	4	4	5	5	4	3	5	4	1	5	3
sp|O43933|PEX1_HUMAN	sp|O43933|PEX1_HUMAN	5	5	5	>sp|O43933|PEX1_HUMAN Peroxisome biogenesis factor 1 OS=Homo sapiens OX=9606 GN=PEX1 PE=1 SV=1	1	5	5	5	1	0	0	2	1	1	0	0	1	1	0	0	1	1	1	1	0	0	1	1	3	0	0	0	1	0	0	0	0	0	0	0	0	0	0	1	1	0	0	2
sp|O60216|RAD21_HUMAN	sp|O60216|RAD21_HUMAN	2	2	2	>sp|O60216|RAD21_HUMAN Double-strand-break repair protein rad21 homolog OS=Homo sapiens OX=9606 GN=RAD21 PE=1 SV=2	1	2	2	2	1	0	0	0	1	0	0	0	0	0	0	0	1	0	1	0	0	0	0	0	0	0	0	0	0	0	0	0	0	0	0	0	0	0	0	1	1	0	0	0
sp|O60220|TIM8A_HUMAN	sp|O60220|TIM8A_HUMAN	2	2	2	>sp|O60220|TIM8A_HUMAN Mitochondrial import inner membrane translocase subunit Tim8 A OS=Homo sapiens OX=9606 GN=TIMM8A PE=1 SV=1	1	2	2	2	1	1	1	1	0	1	0	0	1	1	0	0	1	2	0	1	1	2	0	1	1	1	0	0	1	2	1	0	0	0	0	0	0	1	2	1	1	1	1	1
sp|O60231|DHX16_HUMAN	sp|O60231|DHX16_HUMAN	3	2	2	>sp|O60231|DHX16_HUMAN Pre-mRNA-splicing factor ATP-dependent RNA helicase DHX16 OS=Homo sapiens OX=9606 GN=DHX16 PE=1 SV=2	1	3	2	2	3	1	2	1	1	1	1	1	1	1	2	1	2	1	1	1	1	1	1	1	1	1	1	1	1	1	1	1	1	1	1	1	1	1	1	1	2	0	1	0
sp|O60232|ZNRD2_HUMAN	sp|O60232|ZNRD2_HUMAN	5	5	5	>sp|O60232|ZNRD2_HUMAN Protein ZNRD2 OS=Homo sapiens OX=9606 GN=ZNRD2 PE=1 SV=1	1	5	5	5	1	1	1	0	1	2	1	2	0	1	1	1	2	2	1	3	3	2	3	1	3	1	0	2	2	3	2	0	2	0	0	1	0	2	4	2	1	1	1	0
sp|O60244|MED14_HUMAN	sp|O60244|MED14_HUMAN	7	7	7	>sp|O60244|MED14_HUMAN Mediator of RNA polymerase II transcription subunit 14 OS=Homo sapiens OX=9606 GN=MED14 PE=1 SV=2	1	7	7	7	2	1	0	0	0	0	0	0	0	0	0	0	0	1	0	1	1	0	2	3	0	0	0	0	0	2	1	0	0	0	0	0	0	1	2	2	2	1	0	0
sp|O60245|PCDH7_HUMAN	sp|O60245|PCDH7_HUMAN	3	3	3	>sp|O60245|PCDH7_HUMAN Protocadherin-7 OS=Homo sapiens OX=9606 GN=PCDH7 PE=1 SV=2	1	3	3	3	0	0	0	0	0	0	0	0	0	0	0	0	0	0	0	0	0	0	0	1	1	0	0	0	0	1	0	0	0	0	0	0	0	1	1	0	0	0	0	0
sp|O60256|KPRB_HUMAN	sp|O60256|KPRB_HUMAN	11	11	10	>sp|O60256|KPRB_HUMAN Phosphoribosyl pyrophosphate synthase-associated protein 2 OS=Homo sapiens OX=9606 GN=PRPSAP2 PE=1 SV=1	1	11	11	10	7	6	6	8	7	6	7	7	6	5	7	5	6	7	5	7	5	8	6	7	5	4	4	4	4	5	6	4	5	4	0	3	2	9	10	6	7	6	6	8
sp|O60264|SMCA5_HUMAN;sp|P28370|SMCA1_HUMAN	sp|O60264|SMCA5_HUMAN	23;7	23;7	23;7	>sp|O60264|SMCA5_HUMAN SWI/SNF-related matrix-associated actin-dependent regulator of chromatin subfamily A member 5 OS=Homo sapiens OX=9606 GN=SMARCA5 PE=1 SV=1	2	23	23	23	6	4	1	1	5	2	1	3	5	2	3	3	7	3	14	11	3	7	4	7	6	12	1	5	3	4	2	3	5	7	3	2	3	15	12	12	6	4	1	1
sp|O60271|JIP4_HUMAN;sp|Q9UPT6|JIP3_HUMAN	sp|O60271|JIP4_HUMAN	7;1	7;1	7;1	>sp|O60271|JIP4_HUMAN C-Jun-amino-terminal kinase-interacting protein 4 OS=Homo sapiens OX=9606 GN=SPAG9 PE=1 SV=4	2	7	7	7	5	1	0	1	0	1	0	0	0	0	0	0	1	0	0	1	1	1	0	3	2	0	0	0	0	2	1	0	1	0	0	0	0	2	0	0	5	1	0	1
sp|O60287|NPA1P_HUMAN	sp|O60287|NPA1P_HUMAN	7	7	7	>sp|O60287|NPA1P_HUMAN Nucleolar pre-ribosomal-associated protein 1 OS=Homo sapiens OX=9606 GN=URB1 PE=1 SV=4	1	7	7	7	3	1	1	0	0	0	0	0	2	1	0	2	1	2	3	2	0	1	0	1	2	3	0	2	2	1	0	0	0	0	1	0	0	0	2	0	3	1	1	0
sp|O60306|AQR_HUMAN	sp|O60306|AQR_HUMAN	2	2	2	>sp|O60306|AQR_HUMAN RNA helicase aquarius OS=Homo sapiens OX=9606 GN=AQR PE=1 SV=4	1	2	2	2	0	0	0	0	0	0	1	0	0	0	0	1	1	1	0	1	0	0	0	0	0	0	0	0	0	0	0	0	0	0	0	0	0	1	0	1	0	0	0	0
sp|O60313|OPA1_HUMAN	sp|O60313|OPA1_HUMAN	14	14	14	>sp|O60313|OPA1_HUMAN Dynamin-like 120 kDa protein, mitochondrial OS=Homo sapiens OX=9606 GN=OPA1 PE=1 SV=3	1	14	14	14	5	5	6	5	3	4	2	1	0	1	2	0	6	6	4	6	4	7	6	2	3	1	2	2	4	7	3	3	6	4	1	3	0	4	3	5	5	5	6	5
sp|O60318|GANP_HUMAN	sp|O60318|GANP_HUMAN	3	3	3	>sp|O60318|GANP_HUMAN Germinal-center associated nuclear protein OS=Homo sapiens OX=9606 GN=MCM3AP PE=1 SV=2	1	3	3	3	1	0	0	0	0	1	0	0	0	0	0	0	0	0	1	3	0	2	2	2	2	0	0	0	0	0	1	1	0	0	0	0	0	0	0	0	1	0	0	0
sp|O60341|KDM1A_HUMAN	sp|O60341|KDM1A_HUMAN	18	18	18	>sp|O60341|KDM1A_HUMAN Lysine-specific histone demethylase 1A OS=Homo sapiens OX=9606 GN=KDM1A PE=1 SV=2	1	18	18	18	8	5	8	7	7	6	6	7	6	7	5	8	8	5	5	6	8	7	7	9	7	2	3	4	4	9	6	4	9	4	3	4	3	7	8	10	8	5	8	7
sp|O60476|MA1A2_HUMAN	sp|O60476|MA1A2_HUMAN	2	2	2	>sp|O60476|MA1A2_HUMAN Mannosyl-oligosaccharide 1,2-alpha-mannosidase IB OS=Homo sapiens OX=9606 GN=MAN1A2 PE=1 SV=1	1	2	2	2	1	0	0	0	0	0	0	1	0	0	2	1	1	2	1	0	0	0	0	1	0	0	0	0	1	0	1	0	0	0	0	0	0	0	1	2	1	0	0	0
sp|O60488|ACSL4_HUMAN	sp|O60488|ACSL4_HUMAN	16	14	14	>sp|O60488|ACSL4_HUMAN Long-chain-fatty-acid--CoA ligase 4 OS=Homo sapiens OX=9606 GN=ACSL4 PE=1 SV=2	1	16	14	14	5	4	3	3	6	2	2	3	2	2	2	1	8	4	4	1	4	5	2	3	3	3	2	2	2	10	2	1	2	2	2	3	2	6	7	5	5	3	3	3
sp|O60506|HNRPQ_HUMAN	sp|O60506|HNRPQ_HUMAN	22	15	15	>sp|O60506|HNRPQ_HUMAN Heterogeneous nuclear ribonucleoprotein Q OS=Homo sapiens OX=9606 GN=SYNCRIP PE=1 SV=2	1	22	15	15	17	15	15	14	13	15	15	16	17	15	14	14	16	14	15	15	15	15	15	17	17	15	13	14	17	17	15	11	14	15	12	14	11	15	18	16	13	10	10	9
sp|O60563|CCNT1_HUMAN;sp|O60583|CCNT2_HUMAN	sp|O60563|CCNT1_HUMAN	12;1	12;1	12;1	>sp|O60563|CCNT1_HUMAN Cyclin-T1 OS=Homo sapiens OX=9606 GN=CCNT1 PE=1 SV=1	2	12	12	12	3	3	2	2	2	3	2	3	0	3	2	2	4	4	2	3	3	3	6	5	6	4	3	4	4	5	6	2	4	3	1	2	1	5	8	6	3	3	2	2
sp|O60573|IF4E2_HUMAN	sp|O60573|IF4E2_HUMAN	6	6	6	>sp|O60573|IF4E2_HUMAN Eukaryotic translation initiation factor 4E type 2 OS=Homo sapiens OX=9606 GN=EIF4E2 PE=1 SV=1	1	6	6	6	4	3	4	0	2	1	4	3	4	3	3	5	4	6	5	3	2	2	2	4	2	4	2	1	1	1	1	2	2	2	0	2	1	4	5	5	4	3	4	0
sp|O60610|DIAP1_HUMAN	sp|O60610|DIAP1_HUMAN	12	12	12	>sp|O60610|DIAP1_HUMAN Protein diaphanous homolog 1 OS=Homo sapiens OX=9606 GN=DIAPH1 PE=1 SV=2	1	12	12	12	8	3	4	4	3	4	4	3	2	4	3	1	8	7	5	1	3	2	3	2	2	3	2	2	0	4	3	1	2	3	0	0	0	7	6	3	8	3	4	4
sp|O60613|SEP15_HUMAN	sp|O60613|SEP15_HUMAN	1	1	1	>sp|O60613|SEP15_HUMAN Selenoprotein F OS=Homo sapiens OX=9606 GN=SELENOF PE=1 SV=4	1	1	1	1	1	0	0	0	0	0	0	0	0	0	0	0	0	0	0	0	0	0	0	0	0	0	0	0	0	0	0	0	0	0	0	0	0	0	0	0	1	0	0	0
sp|O60645|EXOC3_HUMAN	sp|O60645|EXOC3_HUMAN	2	2	2	>sp|O60645|EXOC3_HUMAN Exocyst complex component 3 OS=Homo sapiens OX=9606 GN=EXOC3 PE=1 SV=3	1	2	2	2	0	0	0	0	0	0	2	0	0	0	0	0	1	0	0	0	0	0	0	0	0	0	0	0	0	0	0	0	0	0	0	0	0	0	0	0	0	0	0	0
sp|O60683|PEX10_HUMAN	sp|O60683|PEX10_HUMAN	4	4	4	>sp|O60683|PEX10_HUMAN Peroxisome biogenesis factor 10 OS=Homo sapiens OX=9606 GN=PEX10 PE=1 SV=1	1	4	4	4	0	0	0	0	0	0	1	0	0	1	1	1	2	0	1	0	1	1	0	0	0	1	2	2	0	0	0	2	2	3	3	3	4	0	0	0	0	0	0	0
sp|O60684|IMA7_HUMAN;sp|O15131|IMA6_HUMAN	sp|O60684|IMA7_HUMAN;sp|O15131|IMA6_HUMAN	9;7	9;7	3;2	>sp|O60684|IMA7_HUMAN Importin subunit alpha-7 OS=Homo sapiens OX=9606 GN=KPNA6 PE=1 SV=1;>sp|O15131|IMA6_HUMAN Importin subunit alpha-6 OS=Homo sapiens OX=9606 GN=KPNA5 PE=1 SV=2	2	9	9	3	9	6	6	7	3	7	7	5	7	6	7	5	9	8	6	7	6	4	7	7	7	7	6	4	5	7	5	6	5	5	3	5	4	4	6	8	9	6	6	7
sp|O60716|CTND1_HUMAN	sp|O60716|CTND1_HUMAN	15	15	15	>sp|O60716|CTND1_HUMAN Catenin delta-1 OS=Homo sapiens OX=9606 GN=CTNND1 PE=1 SV=1	1	15	15	15	6	2	3	0	0	0	3	2	5	2	5	4	3	2	1	3	1	2	1	2	4	3	1	2	1	4	2	2	1	1	1	1	1	2	6	2	6	2	3	0
sp|O60725|ICMT_HUMAN	sp|O60725|ICMT_HUMAN	4	4	4	>sp|O60725|ICMT_HUMAN Protein-S-isoprenylcysteine O-methyltransferase OS=Homo sapiens OX=9606 GN=ICMT PE=1 SV=1	1	4	4	4	3	2	4	3	3	3	4	4	3	4	2	2	4	2	3	3	2	2	3	3	1	1	1	0	2	2	2	2	2	2	1	2	3	3	3	2	3	2	4	3
sp|P41567|EIF1_HUMAN;sp|O60739|EIF1B_HUMAN	sp|P41567|EIF1_HUMAN;sp|O60739|EIF1B_HUMAN	3;3	3;3	3;3	>sp|P41567|EIF1_HUMAN Eukaryotic translation initiation factor 1 OS=Homo sapiens OX=9606 GN=EIF1 PE=1 SV=1;>sp|O60739|EIF1B_HUMAN Eukaryotic translation initiation factor 1b OS=Homo sapiens OX=9606 GN=EIF1B PE=1 SV=2	2	3	3	3	1	1	1	1	1	2	0	0	0	1	1	0	1	2	1	0	1	1	1	2	1	3	1	2	1	1	0	1	1	1	1	1	0	2	1	1	1	1	1	1
sp|O60749|SNX2_HUMAN	sp|O60749|SNX2_HUMAN	4	4	4	>sp|O60749|SNX2_HUMAN Sorting nexin-2 OS=Homo sapiens OX=9606 GN=SNX2 PE=1 SV=2	1	4	4	4	3	0	0	0	0	0	0	0	0	0	0	0	0	0	0	0	0	0	0	0	0	0	0	0	0	1	0	0	0	0	0	0	0	0	0	0	3	0	0	0
sp|O60762|DPM1_HUMAN	sp|O60762|DPM1_HUMAN	14	14	14	>sp|O60762|DPM1_HUMAN Dolichol-phosphate mannosyltransferase subunit 1 OS=Homo sapiens OX=9606 GN=DPM1 PE=1 SV=1	1	14	14	14	11	11	12	11	10	12	11	11	11	9	11	11	11	12	12	9	9	11	10	9	8	10	8	10	7	9	11	9	9	8	11	9	8	13	10	12	11	11	12	11
sp|O60763|USO1_HUMAN	sp|O60763|USO1_HUMAN	8	8	8	>sp|O60763|USO1_HUMAN General vesicular transport factor p115 OS=Homo sapiens OX=9606 GN=USO1 PE=1 SV=2	1	8	8	8	4	1	0	0	1	1	0	0	0	0	0	0	4	1	2	0	0	1	0	1	1	0	0	0	0	4	0	0	0	0	0	2	0	0	0	0	4	1	0	0
sp|O60783|RT14_HUMAN	sp|O60783|RT14_HUMAN	3	3	3	>sp|O60783|RT14_HUMAN 28S ribosomal protein S14, mitochondrial OS=Homo sapiens OX=9606 GN=MRPS14 PE=1 SV=1	1	3	3	3	2	2	2	3	3	3	2	2	1	3	3	1	3	2	3	3	3	3	3	3	3	3	3	3	3	3	2	3	3	3	3	3	3	3	2	3	2	2	2	3
sp|Q99880|H2B1L_HUMAN;sp|Q99879|H2B1M_HUMAN;sp|Q99877|H2B1N_HUMAN;sp|Q93079|H2B1H_HUMAN;sp|Q5QNW6|H2B2F_HUMAN;sp|P62807|H2B1C_HUMAN;sp|P58876|H2B1D_HUMAN;sp|P57053|H2BFS_HUMAN;sp|O60814|H2B1K_HUMAN;sp|Q96A08|H2B1A_HUMAN;sp|A0A2R8Y619|H2BE1_HUMAN	sp|Q99880|H2B1L_HUMAN;sp|Q99879|H2B1M_HUMAN;sp|Q99877|H2B1N_HUMAN;sp|Q93079|H2B1H_HUMAN;sp|Q5QNW6|H2B2F_HUMAN;sp|P62807|H2B1C_HUMAN;sp|P58876|H2B1D_HUMAN;sp|P57053|H2BFS_HUMAN;sp|O60814|H2B1K_HUMAN;sp|Q96A08|H2B1A_HUMAN	7;7;7;7;7;7;7;7;7;4;2	2;2;2;2;2;2;2;2;2;0;0	2;2;2;2;2;2;2;2;2;0;0	>sp|Q99880|H2B1L_HUMAN Histone H2B type 1-L OS=Homo sapiens OX=9606 GN=H2BC13 PE=1 SV=3;>sp|Q99879|H2B1M_HUMAN Histone H2B type 1-M OS=Homo sapiens OX=9606 GN=H2BC14 PE=1 SV=3;>sp|Q99877|H2B1N_HUMAN Histone H2B type 1-N OS=Homo sapiens OX=9606 GN=H2BC15 PE	11	7	2	2	6	7	7	6	6	6	5	7	7	6	7	6	6	7	7	7	7	7	5	6	7	5	5	6	5	5	5	6	5	6	6	5	7	7	6	6	1	2	2	2
sp|O60826|CCD22_HUMAN	sp|O60826|CCD22_HUMAN	2	2	2	>sp|O60826|CCD22_HUMAN Coiled-coil domain-containing protein 22 OS=Homo sapiens OX=9606 GN=CCDC22 PE=1 SV=1	1	2	2	2	1	0	0	0	0	0	0	0	0	0	1	0	0	0	0	1	0	0	0	0	1	0	0	0	0	0	0	0	0	1	0	0	0	0	0	0	1	0	0	0
sp|O60828|PQBP1_HUMAN	sp|O60828|PQBP1_HUMAN	1	1	1	>sp|O60828|PQBP1_HUMAN Polyglutamine-binding protein 1 OS=Homo sapiens OX=9606 GN=PQBP1 PE=1 SV=1	1	1	1	1	1	0	0	0	0	0	0	0	0	0	0	0	0	0	0	0	0	0	0	0	0	0	0	0	0	0	1	0	0	0	0	0	0	0	0	0	1	0	0	0
sp|O60830|TI17B_HUMAN	sp|O60830|TI17B_HUMAN	5	5	5	>sp|O60830|TI17B_HUMAN Mitochondrial import inner membrane translocase subunit Tim17-B OS=Homo sapiens OX=9606 GN=TIMM17B PE=1 SV=1	1	5	5	5	3	4	4	4	4	4	4	4	4	4	4	4	4	4	4	4	5	5	4	4	3	4	4	4	4	4	4	4	4	4	4	3	3	3	4	4	3	4	4	4
sp|O60832|DKC1_HUMAN	sp|O60832|DKC1_HUMAN	15	15	15	>sp|O60832|DKC1_HUMAN H/ACA ribonucleoprotein complex subunit DKC1 OS=Homo sapiens OX=9606 GN=DKC1 PE=1 SV=3	1	15	15	15	9	8	8	6	5	6	10	8	12	8	11	13	4	11	12	10	7	10	8	11	11	11	5	10	6	6	4	8	10	9	8	6	5	12	11	10	9	8	8	6
sp|O60841|IF2P_HUMAN	sp|O60841|IF2P_HUMAN	15	15	15	>sp|O60841|IF2P_HUMAN Eukaryotic translation initiation factor 5B OS=Homo sapiens OX=9606 GN=EIF5B PE=1 SV=4	1	15	15	15	12	4	3	1	3	2	2	1	2	2	1	0	6	3	3	0	0	0	0	3	2	1	0	1	0	5	2	0	1	0	1	1	0	1	3	2	12	4	3	1
sp|O60869|EDF1_HUMAN	sp|O60869|EDF1_HUMAN	1	1	1	>sp|O60869|EDF1_HUMAN Endothelial differentiation-related factor 1 OS=Homo sapiens OX=9606 GN=EDF1 PE=1 SV=1	1	1	1	1	1	0	1	0	0	0	0	1	0	0	0	0	0	1	0	0	0	0	0	1	1	0	0	1	0	0	1	0	0	0	0	0	0	1	1	0	1	0	1	0
sp|O60884|DNJA2_HUMAN	sp|O60884|DNJA2_HUMAN	14	14	14	>sp|O60884|DNJA2_HUMAN DnaJ homolog subfamily A member 2 OS=Homo sapiens OX=9606 GN=DNAJA2 PE=1 SV=1	1	14	14	14	9	10	10	11	10	10	10	10	11	12	12	10	10	8	9	11	11	12	11	11	11	11	10	10	11	11	12	11	10	10	11	11	11	12	10	12	9	10	10	11
sp|O60925|PFD1_HUMAN	sp|O60925|PFD1_HUMAN	2	2	2	>sp|O60925|PFD1_HUMAN Prefoldin subunit 1 OS=Homo sapiens OX=9606 GN=PFDN1 PE=1 SV=2	1	2	2	2	1	0	0	2	1	1	0	0	0	0	1	0	2	0	1	0	0	0	0	0	0	0	0	1	1	1	0	0	0	0	0	0	0	0	2	0	1	0	0	2
sp|O60934|NBN_HUMAN	sp|O60934|NBN_HUMAN	6	6	6	>sp|O60934|NBN_HUMAN Nibrin OS=Homo sapiens OX=9606 GN=NBN PE=1 SV=1	1	6	6	6	1	2	1	0	1	1	1	0	3	1	1	2	0	2	1	1	0	1	2	1	2	2	1	1	0	1	1	0	1	1	0	1	1	0	1	2	1	2	1	0
sp|O60942|MCE1_HUMAN	sp|O60942|MCE1_HUMAN	22	22	22	>sp|O60942|MCE1_HUMAN mRNA-capping enzyme OS=Homo sapiens OX=9606 GN=RNGTT PE=1 SV=1	1	22	22	22	12	8	11	15	17	15	10	13	11	11	16	14	9	16	11	18	16	16	16	14	15	6	12	8	13	14	16	14	17	17	5	13	6	16	17	16	12	8	11	15
sp|O75027|ABCB7_HUMAN	sp|O75027|ABCB7_HUMAN	7	7	7	>sp|O75027|ABCB7_HUMAN ATP-binding cassette sub-family B member 7, mitochondrial OS=Homo sapiens OX=9606 GN=ABCB7 PE=1 SV=2	1	7	7	7	2	3	3	3	2	2	2	1	2	2	3	4	5	4	3	1	2	2	2	3	3	1	0	1	4	3	3	3	2	3	1	2	1	3	3	1	2	3	3	3
sp|O75083|WDR1_HUMAN	sp|O75083|WDR1_HUMAN	10	10	10	>sp|O75083|WDR1_HUMAN WD repeat-containing protein 1 OS=Homo sapiens OX=9606 GN=WDR1 PE=1 SV=4	1	10	10	10	5	2	3	0	0	0	4	2	10	2	4	6	2	2	1	2	0	2	0	0	0	1	0	0	0	2	0	0	0	1	0	0	0	6	7	5	5	2	3	0
sp|O75127|PTCD1_HUMAN	sp|O75127|PTCD1_HUMAN	5	5	5	>sp|O75127|PTCD1_HUMAN Pentatricopeptide repeat-containing protein 1, mitochondrial OS=Homo sapiens OX=9606 GN=PTCD1 PE=1 SV=2	1	5	5	5	2	0	1	0	0	1	3	3	0	0	0	0	0	1	0	2	2	2	0	1	1	1	1	1	0	1	1	0	1	1	0	0	1	1	1	1	2	0	1	0
sp|O75131|CPNE3_HUMAN;sp|Q96FN4|CPNE2_HUMAN;sp|Q8IYJ1|CPNE9_HUMAN;sp|Q96A23|CPNE4_HUMAN;sp|O95741|CPNE6_HUMAN;sp|Q86YQ8|CPNE8_HUMAN;sp|Q9HCH3|CPNE5_HUMAN;sp|Q9UBL6|CPNE7_HUMAN	sp|O75131|CPNE3_HUMAN	6;1;1;1;1;1;1;1	6;1;1;1;1;1;1;1	6;1;1;1;1;1;1;1	>sp|O75131|CPNE3_HUMAN Copine-3 OS=Homo sapiens OX=9606 GN=CPNE3 PE=1 SV=1	8	6	6	6	3	1	0	0	0	0	1	0	1	0	0	1	0	2	1	0	0	0	0	0	1	2	0	0	0	2	0	0	0	0	0	0	0	1	0	1	3	1	0	0
sp|O75132|ZBED4_HUMAN	sp|O75132|ZBED4_HUMAN	1	1	1	>sp|O75132|ZBED4_HUMAN Zinc finger BED domain-containing protein 4 OS=Homo sapiens OX=9606 GN=ZBED4 PE=1 SV=2	1	1	1	1	1	1	1	1	1	1	1	1	1	1	1	1	1	1	1	1	1	1	1	1	1	1	1	1	1	1	1	1	1	1	1	1	1	1	1	1	1	1	1	1
sp|O75147|OBSL1_HUMAN	sp|O75147|OBSL1_HUMAN	29	29	29	>sp|O75147|OBSL1_HUMAN Obscurin-like protein 1 OS=Homo sapiens OX=9606 GN=OBSL1 PE=1 SV=4	1	29	29	29	10	10	14	15	16	17	10	8	6	10	13	11	13	10	10	11	11	12	7	7	12	8	12	7	6	8	8	10	9	13	6	11	6	23	21	24	10	10	14	15
sp|O75150|BRE1B_HUMAN	sp|O75150|BRE1B_HUMAN	12	12	10	>sp|O75150|BRE1B_HUMAN E3 ubiquitin-protein ligase BRE1B OS=Homo sapiens OX=9606 GN=RNF40 PE=1 SV=5	1	12	12	10	4	3	4	0	0	0	0	0	0	1	0	0	4	3	1	3	1	3	3	5	4	1	1	0	0	5	1	2	3	1	0	1	0	6	4	1	4	3	4	0
sp|O75153|CLU_HUMAN	sp|O75153|CLU_HUMAN	3	3	3	>sp|O75153|CLU_HUMAN Clustered mitochondria protein homolog OS=Homo sapiens OX=9606 GN=CLUH PE=1 SV=2	1	3	3	3	2	0	1	0	0	0	0	0	1	0	0	0	0	1	0	0	1	0	2	0	1	1	0	1	0	1	0	1	0	0	0	0	1	1	0	0	2	0	1	0
sp|O75165|DJC13_HUMAN	sp|O75165|DJC13_HUMAN	4	4	4	>sp|O75165|DJC13_HUMAN DnaJ homolog subfamily C member 13 OS=Homo sapiens OX=9606 GN=DNAJC13 PE=1 SV=5	1	4	4	4	1	1	1	1	1	1	1	1	1	1	1	1	1	1	1	1	1	1	1	0	1	0	0	0	2	1	1	0	1	1	0	0	0	1	1	0	1	1	1	1
sp|O75170|PP6R2_HUMAN	sp|O75170|PP6R2_HUMAN	1	1	1	>sp|O75170|PP6R2_HUMAN Serine/threonine-protein phosphatase 6 regulatory subunit 2 OS=Homo sapiens OX=9606 GN=PPP6R2 PE=1 SV=2	1	1	1	1	1	1	1	1	1	1	0	1	0	1	0	0	1	0	0	1	1	1	1	1	1	0	0	0	1	1	1	1	1	0	0	1	0	1	0	0	1	1	1	1
sp|O75175|CNOT3_HUMAN	sp|O75175|CNOT3_HUMAN	5	5	5	>sp|O75175|CNOT3_HUMAN CCR4-NOT transcription complex subunit 3 OS=Homo sapiens OX=9606 GN=CNOT3 PE=1 SV=1	1	5	5	5	3	3	2	1	1	1	1	1	0	1	2	0	1	2	1	2	2	2	2	2	2	1	2	0	2	5	2	2	2	3	1	2	0	3	2	2	3	3	2	1
sp|O75179|ANR17_HUMAN	sp|O75179|ANR17_HUMAN	16	6	6	>sp|O75179|ANR17_HUMAN Ankyrin repeat domain-containing protein 17 OS=Homo sapiens OX=9606 GN=ANKRD17 PE=1 SV=3	1	16	6	6	7	7	6	3	2	3	5	5	1	6	7	7	8	8	5	2	5	3	3	5	3	3	5	2	4	8	6	5	3	3	2	4	3	9	7	4	1	1	1	1
sp|O75190|DNJB6_HUMAN;sp|Q8WWF6|DNJB3_HUMAN;sp|Q8NHS0|DNJB8_HUMAN;sp|P25686|DNJB2_HUMAN	sp|O75190|DNJB6_HUMAN	7;1;1;1	7;1;1;1	7;1;1;1	>sp|O75190|DNJB6_HUMAN DnaJ homolog subfamily B member 6 OS=Homo sapiens OX=9606 GN=DNAJB6 PE=1 SV=2	4	7	7	7	4	3	5	5	4	4	5	4	4	5	4	4	6	5	4	6	4	5	5	4	6	4	3	3	4	5	4	4	5	4	4	4	4	4	4	4	4	3	5	5
sp|O75223|GGCT_HUMAN	sp|O75223|GGCT_HUMAN	3	3	3	>sp|O75223|GGCT_HUMAN Gamma-glutamylcyclotransferase OS=Homo sapiens OX=9606 GN=GGCT PE=1 SV=1	1	3	3	3	2	2	1	1	1	1	1	0	1	3	1	1	1	1	1	2	1	1	0	2	0	2	1	2	2	0	1	1	0	1	1	0	1	1	2	1	2	2	1	1
sp|O75251|NDUS7_HUMAN	sp|O75251|NDUS7_HUMAN	4	4	4	>sp|O75251|NDUS7_HUMAN NADH dehydrogenase [ubiquinone] iron-sulfur protein 7, mitochondrial OS=Homo sapiens OX=9606 GN=NDUFS7 PE=1 SV=3	1	4	4	4	3	3	3	3	3	3	1	1	2	3	2	2	2	3	3	2	3	2	4	3	2	2	3	3	3	4	4	3	3	2	3	3	4	4	3	3	3	3	3	3
sp|O75306|NDUS2_HUMAN	sp|O75306|NDUS2_HUMAN	17	17	17	>sp|O75306|NDUS2_HUMAN NADH dehydrogenase [ubiquinone] iron-sulfur protein 2, mitochondrial OS=Homo sapiens OX=9606 GN=NDUFS2 PE=1 SV=2	1	17	17	17	11	13	12	12	11	12	13	12	10	11	11	11	13	13	13	14	14	14	13	13	14	11	12	12	14	13	13	12	14	13	10	13	12	13	13	13	11	13	12	12
sp|O75319|DUS11_HUMAN	sp|O75319|DUS11_HUMAN	5	5	5	>sp|O75319|DUS11_HUMAN RNA/RNP complex-1-interacting phosphatase OS=Homo sapiens OX=9606 GN=DUSP11 PE=1 SV=2	1	5	5	5	3	3	1	0	1	0	0	0	0	1	1	1	1	0	1	0	0	0	0	0	0	0	0	0	0	0	0	0	0	0	0	0	0	3	1	4	3	3	1	0
sp|O75323|NIPS2_HUMAN	sp|O75323|NIPS2_HUMAN	6	5	5	>sp|O75323|NIPS2_HUMAN Protein NipSnap homolog 2 OS=Homo sapiens OX=9606 GN=NIPSNAP2 PE=1 SV=1	1	6	5	5	1	2	4	3	3	2	1	3	1	3	3	1	2	4	1	3	3	3	2	3	3	1	1	1	1	1	1	2	1	2	3	3	4	3	6	4	1	2	3	3
sp|O75330|HMMR_HUMAN	sp|O75330|HMMR_HUMAN	3	3	3	>sp|O75330|HMMR_HUMAN Hyaluronan mediated motility receptor OS=Homo sapiens OX=9606 GN=HMMR PE=1 SV=2	1	3	3	3	2	0	0	0	1	0	0	1	0	1	0	0	0	1	0	1	0	0	0	1	0	0	0	1	0	0	0	0	1	1	0	0	0	1	1	0	2	0	0	0
sp|O75334|LIPA2_HUMAN;sp|O75335|LIPA4_HUMAN;sp|O75145|LIPA3_HUMAN;sp|Q13136|LIPA1_HUMAN	sp|O75334|LIPA2_HUMAN;sp|O75335|LIPA4_HUMAN;sp|O75145|LIPA3_HUMAN;sp|Q13136|LIPA1_HUMAN	2;1;1;1	2;1;1;1	2;1;1;1	>sp|O75334|LIPA2_HUMAN Liprin-alpha-2 OS=Homo sapiens OX=9606 GN=PPFIA2 PE=1 SV=2;>sp|O75335|LIPA4_HUMAN Liprin-alpha-4 OS=Homo sapiens OX=9606 GN=PPFIA4 PE=2 SV=3;>sp|O75145|LIPA3_HUMAN Liprin-alpha-3 OS=Homo sapiens OX=9606 GN=PPFIA3 PE=1 SV=3;>sp|Q13136	4	2	2	2	1	2	1	0	0	0	1	1	1	0	0	1	1	1	1	0	0	1	0	0	0	0	0	0	0	1	0	0	0	0	0	0	0	0	0	1	1	2	1	0
sp|O75340|PDCD6_HUMAN	sp|O75340|PDCD6_HUMAN	5	5	5	>sp|O75340|PDCD6_HUMAN Programmed cell death protein 6 OS=Homo sapiens OX=9606 GN=PDCD6 PE=1 SV=1	1	5	5	5	3	3	3	3	4	4	4	4	3	4	4	3	4	3	3	4	4	3	3	3	3	2	2	1	3	4	2	3	4	4	1	2	2	3	4	3	3	3	3	3
sp|O75347|TBCA_HUMAN	sp|O75347|TBCA_HUMAN	5	5	5	>sp|O75347|TBCA_HUMAN Tubulin-specific chaperone A OS=Homo sapiens OX=9606 GN=TBCA PE=1 SV=3	1	5	5	5	4	1	1	2	1	1	0	0	0	0	0	0	1	0	0	0	0	0	0	2	2	2	1	1	0	3	1	0	0	1	0	0	0	0	0	1	4	1	1	2
sp|O75352|MPU1_HUMAN	sp|O75352|MPU1_HUMAN	2	2	2	>sp|O75352|MPU1_HUMAN Mannose-P-dolichol utilization defect 1 protein OS=Homo sapiens OX=9606 GN=MPDU1 PE=1 SV=2	1	2	2	2	2	2	2	2	2	2	2	2	2	2	2	2	2	2	2	2	2	2	2	2	2	2	2	2	2	2	2	2	2	2	2	2	2	2	2	2	2	2	2	2
sp|O75354|ENTP6_HUMAN	sp|O75354|ENTP6_HUMAN	3	3	3	>sp|O75354|ENTP6_HUMAN Ectonucleoside triphosphate diphosphohydrolase 6 OS=Homo sapiens OX=9606 GN=ENTPD6 PE=1 SV=3	1	3	3	3	2	0	2	0	0	1	0	0	1	0	0	0	0	1	0	0	0	1	1	2	0	0	1	0	1	1	0	0	0	0	0	0	2	0	1	3	2	0	2	0
sp|O75364|PITX3_HUMAN;sp|P78337|PITX1_HUMAN;sp|Q99697|PITX2_HUMAN	sp|O75364|PITX3_HUMAN;sp|P78337|PITX1_HUMAN;sp|Q99697|PITX2_HUMAN	1;1;1	1;1;1	1;1;1	>sp|O75364|PITX3_HUMAN Pituitary homeobox 3 OS=Homo sapiens OX=9606 GN=PITX3 PE=1 SV=1;>sp|P78337|PITX1_HUMAN Pituitary homeobox 1 OS=Homo sapiens OX=9606 GN=PITX1 PE=1 SV=2;>sp|Q99697|PITX2_HUMAN Pituitary homeobox 2 OS=Homo sapiens OX=9606 GN=PITX2 PE=1	3	1	1	1	0	1	1	0	0	0	0	0	0	0	0	0	1	1	0	1	0	1	0	0	1	0	0	0	0	0	0	1	1	0	0	0	0	1	0	1	0	1	1	0
sp|O75367|H2AY_HUMAN	sp|O75367|H2AY_HUMAN	12	12	11	>sp|O75367|H2AY_HUMAN Core histone macro-H2A.1 OS=Homo sapiens OX=9606 GN=MACROH2A1 PE=1 SV=4	1	12	12	11	6	8	5	2	4	2	6	2	9	5	6	6	3	6	11	10	4	11	2	7	7	12	2	11	1	3	1	9	5	7	11	2	9	4	10	7	6	8	5	2
sp|O75369|FLNB_HUMAN	sp|O75369|FLNB_HUMAN	57	55	54	>sp|O75369|FLNB_HUMAN Filamin-B OS=Homo sapiens OX=9606 GN=FLNB PE=1 SV=2	1	57	55	54	42	24	25	21	22	27	20	16	16	13	10	14	27	21	13	23	22	26	23	29	27	14	7	8	12	33	19	7	10	13	5	6	6	25	28	18	41	22	23	20
sp|O75376|NCOR1_HUMAN	sp|O75376|NCOR1_HUMAN	10	10	9	>sp|O75376|NCOR1_HUMAN Nuclear receptor corepressor 1 OS=Homo sapiens OX=9606 GN=NCOR1 PE=1 SV=2	1	10	10	9	2	2	3	0	1	1	4	1	1	1	3	2	1	3	1	2	1	2	1	2	0	2	2	2	1	2	2	3	2	1	2	2	0	4	3	7	2	2	3	0
sp|O75380|NDUS6_HUMAN	sp|O75380|NDUS6_HUMAN	4	4	4	>sp|O75380|NDUS6_HUMAN NADH dehydrogenase [ubiquinone] iron-sulfur protein 6, mitochondrial OS=Homo sapiens OX=9606 GN=NDUFS6 PE=1 SV=1	1	4	4	4	2	2	2	1	2	1	2	2	2	2	2	1	2	2	2	1	2	3	2	3	0	2	2	2	1	2	2	1	2	2	0	2	1	3	1	3	2	2	2	1
sp|O75381|PEX14_HUMAN	sp|O75381|PEX14_HUMAN	3	3	3	>sp|O75381|PEX14_HUMAN Peroxisomal membrane protein PEX14 OS=Homo sapiens OX=9606 GN=PEX14 PE=1 SV=1	1	3	3	3	1	1	0	0	0	0	0	0	0	0	1	0	1	1	1	1	0	1	1	1	0	0	0	1	1	1	1	0	0	0	0	0	0	2	1	0	1	1	0	0
sp|O75390|CISY_HUMAN	sp|O75390|CISY_HUMAN	5	5	5	>sp|O75390|CISY_HUMAN Citrate synthase, mitochondrial OS=Homo sapiens OX=9606 GN=CS PE=1 SV=2	1	5	5	5	5	1	2	2	0	0	1	1	2	1	0	0	4	1	1	1	0	2	0	2	1	3	0	0	0	4	1	0	0	0	0	0	0	2	2	1	5	1	2	2
sp|O75394|RM33_HUMAN	sp|O75394|RM33_HUMAN	2	2	2	>sp|O75394|RM33_HUMAN 39S ribosomal protein L33, mitochondrial OS=Homo sapiens OX=9606 GN=MRPL33 PE=1 SV=1	1	2	2	2	2	2	2	2	2	1	1	1	1	1	2	1	2	2	2	1	1	1	1	2	1	1	1	1	1	2	1	2	1	1	1	1	1	1	2	2	2	2	2	2
sp|O75396|SC22B_HUMAN	sp|O75396|SC22B_HUMAN	8	8	8	>sp|O75396|SC22B_HUMAN Vesicle-trafficking protein SEC22b OS=Homo sapiens OX=9606 GN=SEC22B PE=1 SV=4	1	8	8	8	5	6	5	4	6	4	4	6	5	4	7	4	7	7	7	5	4	7	5	6	6	2	2	2	3	7	5	3	4	2	3	6	1	6	5	6	5	6	5	4
sp|O75400|PR40A_HUMAN;sp|Q6NWY9|PR40B_HUMAN	sp|O75400|PR40A_HUMAN	27;1	27;1	27;1	>sp|O75400|PR40A_HUMAN Pre-mRNA-processing factor 40 homolog A OS=Homo sapiens OX=9606 GN=PRPF40A PE=1 SV=2	2	27	27	27	21	23	18	20	18	18	20	20	18	20	21	23	18	22	23	18	19	20	22	22	21	16	20	19	21	21	19	18	20	23	18	19	17	23	22	23	21	23	18	20
sp|O75419|CDC45_HUMAN	sp|O75419|CDC45_HUMAN	6	6	6	>sp|O75419|CDC45_HUMAN Cell division control protein 45 homolog OS=Homo sapiens OX=9606 GN=CDC45 PE=1 SV=1	1	6	6	6	1	0	2	1	3	3	2	1	1	0	2	0	1	2	2	2	3	2	3	3	2	0	2	1	2	2	3	3	3	2	1	2	1	1	2	1	1	0	2	1
sp|O75431|MTX2_HUMAN	sp|O75431|MTX2_HUMAN	4	4	4	>sp|O75431|MTX2_HUMAN Metaxin-2 OS=Homo sapiens OX=9606 GN=MTX2 PE=1 SV=1	1	4	4	4	3	0	2	3	2	1	1	3	1	3	2	1	4	1	1	3	3	3	1	2	3	0	2	1	3	4	2	1	4	3	2	4	3	2	3	3	3	0	2	3
sp|O75436|VP26A_HUMAN	sp|O75436|VP26A_HUMAN	4	4	4	>sp|O75436|VP26A_HUMAN Vacuolar protein sorting-associated protein 26A OS=Homo sapiens OX=9606 GN=VPS26A PE=1 SV=2	1	4	4	4	3	1	0	1	0	0	0	0	0	0	1	0	2	1	0	1	0	0	0	0	0	0	0	0	0	1	0	0	0	0	0	0	0	1	0	1	3	1	0	1
sp|O75438|NDUB1_HUMAN	sp|O75438|NDUB1_HUMAN	3	3	3	>sp|O75438|NDUB1_HUMAN NADH dehydrogenase [ubiquinone] 1 beta subcomplex subunit 1 OS=Homo sapiens OX=9606 GN=NDUFB1 PE=1 SV=1	1	3	3	3	0	1	0	1	1	0	0	0	1	1	1	0	2	2	0	3	2	3	2	2	1	0	0	0	1	2	0	1	1	0	1	1	0	1	1	2	0	1	0	1
sp|O75439|MPPB_HUMAN	sp|O75439|MPPB_HUMAN	13	12	12	>sp|O75439|MPPB_HUMAN Mitochondrial-processing peptidase subunit beta OS=Homo sapiens OX=9606 GN=PMPCB PE=1 SV=2	1	13	12	12	10	3	7	4	7	6	5	5	5	5	4	6	4	6	5	5	5	4	6	5	4	3	2	2	4	5	3	2	1	3	1	1	1	5	9	5	9	2	6	3
sp|O75446|SAP30_HUMAN	sp|O75446|SAP30_HUMAN	2	2	2	>sp|O75446|SAP30_HUMAN Histone deacetylase complex subunit SAP30 OS=Homo sapiens OX=9606 GN=SAP30 PE=1 SV=1	1	2	2	2	2	1	2	2	2	2	2	2	1	2	2	1	2	1	1	2	2	2	1	1	2	1	0	1	2	2	2	2	1	2	1	1	1	2	2	2	2	1	2	2
sp|O75448|MED24_HUMAN	sp|O75448|MED24_HUMAN	1	1	1	>sp|O75448|MED24_HUMAN Mediator of RNA polymerase II transcription subunit 24 OS=Homo sapiens OX=9606 GN=MED24 PE=1 SV=1	1	1	1	1	1	0	0	0	0	0	0	0	0	0	0	0	0	0	0	0	0	0	0	0	0	0	0	0	0	0	0	0	0	0	0	0	0	0	0	0	1	0	0	0
sp|O75475|PSIP1_HUMAN	sp|O75475|PSIP1_HUMAN	5	5	5	>sp|O75475|PSIP1_HUMAN PC4 and SFRS1-interacting protein OS=Homo sapiens OX=9606 GN=PSIP1 PE=1 SV=1	1	5	5	5	4	1	1	1	1	1	1	1	1	1	1	2	1	1	4	1	0	3	1	2	2	3	1	3	1	2	1	1	1	1	1	0	1	1	2	2	4	1	1	1
sp|O75477|ERLN1_HUMAN	sp|O75477|ERLN1_HUMAN	8	6	6	>sp|O75477|ERLN1_HUMAN Erlin-1 OS=Homo sapiens OX=9606 GN=ERLIN1 PE=1 SV=2	1	8	6	6	6	5	6	5	7	4	6	6	4	5	4	4	5	5	6	6	6	5	7	5	5	5	4	5	4	6	5	5	5	7	3	6	4	6	6	6	4	4	4	3
sp|O75487|GPC4_HUMAN	sp|O75487|GPC4_HUMAN	7	7	7	>sp|O75487|GPC4_HUMAN Glypican-4 OS=Homo sapiens OX=9606 GN=GPC4 PE=1 SV=4	1	7	7	7	2	1	1	0	0	0	1	0	4	1	1	4	0	0	0	1	0	0	0	0	0	0	0	0	0	1	0	0	0	0	0	0	0	2	7	3	2	1	1	0
sp|O75489|NDUS3_HUMAN	sp|O75489|NDUS3_HUMAN	9	9	9	>sp|O75489|NDUS3_HUMAN NADH dehydrogenase [ubiquinone] iron-sulfur protein 3, mitochondrial OS=Homo sapiens OX=9606 GN=NDUFS3 PE=1 SV=1	1	9	9	9	7	6	6	8	6	6	7	8	6	7	6	6	8	6	6	8	9	8	8	8	8	5	8	9	9	8	7	6	8	8	6	8	7	7	8	7	7	6	6	8
sp|O75494|SRS10_HUMAN;sp|Q8WXF0|SRS12_HUMAN	sp|O75494|SRS10_HUMAN;sp|Q8WXF0|SRS12_HUMAN	3;2	3;2	3;2	>sp|O75494|SRS10_HUMAN Serine/arginine-rich splicing factor 10 OS=Homo sapiens OX=9606 GN=SRSF10 PE=1 SV=1;>sp|Q8WXF0|SRS12_HUMAN Serine/arginine-rich splicing factor 12 OS=Homo sapiens OX=9606 GN=SRSF12 PE=2 SV=1	2	3	3	3	2	2	1	1	3	2	1	2	1	1	2	3	1	2	3	1	1	1	1	1	1	1	1	1	1	1	1	1	0	0	2	0	1	2	3	1	2	2	1	1
sp|O75521|ECI2_HUMAN	sp|O75521|ECI2_HUMAN	4	4	4	>sp|O75521|ECI2_HUMAN Enoyl-CoA delta isomerase 2 OS=Homo sapiens OX=9606 GN=ECI2 PE=1 SV=4	1	4	4	4	3	0	1	0	1	0	0	0	0	0	0	0	2	2	0	0	0	1	1	2	0	0	0	0	1	3	1	0	0	0	0	0	0	0	1	0	3	0	1	0
sp|O75529|TAF5L_HUMAN	sp|O75529|TAF5L_HUMAN	2	2	2	>sp|O75529|TAF5L_HUMAN TAF5-like RNA polymerase II p300/CBP-associated factor-associated factor 65 kDa subunit 5L OS=Homo sapiens OX=9606 GN=TAF5L PE=1 SV=1	1	2	2	2	0	0	1	0	0	0	0	0	0	0	0	0	0	0	0	0	0	0	0	0	0	0	0	0	0	0	0	0	1	1	0	0	0	0	0	2	0	0	1	0
sp|O75530|EED_HUMAN	sp|O75530|EED_HUMAN	2	2	2	>sp|O75530|EED_HUMAN Polycomb protein EED OS=Homo sapiens OX=9606 GN=EED PE=1 SV=2	1	2	2	2	1	1	1	1	1	1	1	1	1	1	1	1	1	1	1	1	1	1	1	1	1	1	1	1	1	1	1	1	1	1	1	1	1	1	2	1	1	1	1	1
sp|O75531|BAF_HUMAN	sp|O75531|BAF_HUMAN	6	6	6	>sp|O75531|BAF_HUMAN Barrier-to-autointegration factor OS=Homo sapiens OX=9606 GN=BANF1 PE=1 SV=1	1	6	6	6	4	3	3	2	1	3	4	4	5	4	3	3	3	4	3	6	4	5	3	4	4	4	3	4	3	4	2	4	4	3	4	4	4	5	4	4	4	3	3	2
sp|O75533|SF3B1_HUMAN	sp|O75533|SF3B1_HUMAN	42	42	42	>sp|O75533|SF3B1_HUMAN Splicing factor 3B subunit 1 OS=Homo sapiens OX=9606 GN=SF3B1 PE=1 SV=3	1	42	42	42	35	26	30	28	27	29	29	29	19	27	27	25	34	27	32	28	32	28	29	33	31	25	24	22	30	33	24	27	26	28	23	24	22	35	32	36	35	26	30	28
sp|O75534|CSDE1_HUMAN	sp|O75534|CSDE1_HUMAN	23	23	23	>sp|O75534|CSDE1_HUMAN Cold shock domain-containing protein E1 OS=Homo sapiens OX=9606 GN=CSDE1 PE=1 SV=2	1	23	23	23	17	13	10	6	8	7	5	6	5	8	9	3	11	11	9	5	6	8	12	10	8	12	10	7	8	16	18	5	14	13	1	9	3	8	13	6	17	13	10	6
sp|O75569|PRKRA_HUMAN	sp|O75569|PRKRA_HUMAN	5	5	5	>sp|O75569|PRKRA_HUMAN Interferon-inducible double-stranded RNA-dependent protein kinase activator A OS=Homo sapiens OX=9606 GN=PRKRA PE=1 SV=1	1	5	5	5	4	1	3	3	2	4	1	2	3	3	3	2	3	2	2	1	1	2	2	0	4	3	0	1	3	2	2	2	3	3	1	1	1	5	4	4	4	1	3	3
sp|O75600|KBL_HUMAN	sp|O75600|KBL_HUMAN	6	6	6	>sp|O75600|KBL_HUMAN 2-amino-3-ketobutyrate coenzyme A ligase, mitochondrial OS=Homo sapiens OX=9606 GN=GCAT PE=1 SV=1	1	6	6	6	2	2	2	2	2	2	2	2	1	2	3	2	2	2	2	4	2	2	2	3	2	0	2	0	3	1	2	1	2	1	1	2	1	0	2	2	2	2	2	2
sp|O75607|NPM3_HUMAN	sp|O75607|NPM3_HUMAN	3	3	3	>sp|O75607|NPM3_HUMAN Nucleoplasmin-3 OS=Homo sapiens OX=9606 GN=NPM3 PE=1 SV=3	1	3	3	3	3	3	1	2	2	1	2	1	2	2	3	2	1	3	3	2	1	1	0	2	1	2	0	2	1	3	1	0	1	0	0	0	0	2	3	2	3	3	1	2
sp|O75616|ERAL1_HUMAN	sp|O75616|ERAL1_HUMAN	9	9	9	>sp|O75616|ERAL1_HUMAN GTPase Era, mitochondrial OS=Homo sapiens OX=9606 GN=ERAL1 PE=1 SV=2	1	9	9	9	0	2	3	4	1	3	2	2	1	1	1	2	3	5	2	4	6	3	7	6	2	2	1	2	5	2	3	3	4	3	1	2	2	4	5	5	0	2	3	4
sp|O75629|CREG1_HUMAN	sp|O75629|CREG1_HUMAN	1	1	1	>sp|O75629|CREG1_HUMAN Protein CREG1 OS=Homo sapiens OX=9606 GN=CREG1 PE=1 SV=1	1	1	1	1	0	0	0	0	0	0	0	0	0	0	0	0	0	0	0	0	0	1	1	0	1	0	0	0	1	1	0	0	1	1	0	1	0	0	0	0	0	0	0	0
sp|O75643|U520_HUMAN	sp|O75643|U520_HUMAN	72	72	72	>sp|O75643|U520_HUMAN U5 small nuclear ribonucleoprotein 200 kDa helicase OS=Homo sapiens OX=9606 GN=SNRNP200 PE=1 SV=2	1	72	72	72	56	52	50	49	46	49	46	42	40	42	48	37	52	50	55	54	43	49	51	56	57	49	31	47	54	55	51	45	41	45	35	38	37	54	54	49	56	52	50	49
sp|O75683|SURF6_HUMAN	sp|O75683|SURF6_HUMAN	3	3	3	>sp|O75683|SURF6_HUMAN Surfeit locus protein 6 OS=Homo sapiens OX=9606 GN=SURF6 PE=1 SV=3	1	3	3	3	1	0	0	1	0	0	1	1	1	1	1	1	1	1	1	1	1	0	1	1	2	2	1	1	1	0	1	1	1	1	1	1	1	1	1	2	1	0	0	1
sp|O75691|UTP20_HUMAN	sp|O75691|UTP20_HUMAN	16	16	16	>sp|O75691|UTP20_HUMAN Small subunit processome component 20 homolog OS=Homo sapiens OX=9606 GN=UTP20 PE=1 SV=3	1	16	16	16	7	2	2	0	2	2	3	4	2	0	1	0	0	1	4	5	3	10	3	3	2	6	0	3	3	3	1	3	2	0	0	0	0	2	9	5	7	2	2	0
sp|O75694|NU155_HUMAN	sp|O75694|NU155_HUMAN	18	18	18	>sp|O75694|NU155_HUMAN Nuclear pore complex protein Nup155 OS=Homo sapiens OX=9606 GN=NUP155 PE=1 SV=1	1	18	18	18	13	8	9	5	4	4	4	7	8	6	5	7	9	8	10	8	5	7	5	7	3	9	4	5	6	5	4	6	4	4	2	5	5	4	4	8	13	8	9	5
sp|O75695|XRP2_HUMAN	sp|O75695|XRP2_HUMAN	2	2	2	>sp|O75695|XRP2_HUMAN Protein XRP2 OS=Homo sapiens OX=9606 GN=RP2 PE=1 SV=4	1	2	2	2	1	1	0	1	0	0	1	1	2	1	1	1	1	1	1	0	0	0	0	1	1	1	0	0	0	1	0	0	0	0	0	0	0	1	2	1	1	1	0	1
sp|O75746|CMC1_HUMAN	sp|O75746|CMC1_HUMAN	25	20	20	>sp|O75746|CMC1_HUMAN Calcium-binding mitochondrial carrier protein Aralar1 OS=Homo sapiens OX=9606 GN=SLC25A12 PE=1 SV=2	1	25	20	20	14	15	19	21	20	19	18	21	17	20	18	20	17	20	18	20	22	21	18	18	18	17	14	16	17	19	15	18	17	16	19	14	15	20	16	19	9	11	14	16
sp|O75787|RENR_HUMAN	sp|O75787|RENR_HUMAN	10	10	10	>sp|O75787|RENR_HUMAN Renin receptor OS=Homo sapiens OX=9606 GN=ATP6AP2 PE=1 SV=2	1	10	10	10	4	4	3	2	3	4	3	2	1	2	1	1	4	3	2	4	2	4	3	3	3	0	0	1	2	5	2	0	2	0	0	0	0	2	3	4	4	4	3	2
sp|O75792|RNH2A_HUMAN	sp|O75792|RNH2A_HUMAN	3	3	3	>sp|O75792|RNH2A_HUMAN Ribonuclease H2 subunit A OS=Homo sapiens OX=9606 GN=RNASEH2A PE=1 SV=2	1	3	3	3	1	0	0	0	1	0	1	1	0	0	0	0	0	0	1	1	0	0	2	1	1	1	0	0	0	3	1	1	0	0	0	0	0	0	0	0	1	0	0	0
sp|O75817|POP7_HUMAN	sp|O75817|POP7_HUMAN	2	2	2	>sp|O75817|POP7_HUMAN Ribonuclease P protein subunit p20 OS=Homo sapiens OX=9606 GN=POP7 PE=1 SV=2	1	2	2	2	1	2	1	1	1	0	2	0	1	2	2	1	0	2	2	2	2	2	2	1	2	1	1	1	1	1	1	2	1	1	1	1	1	2	1	1	1	2	1	1
sp|O75821|EIF3G_HUMAN	sp|O75821|EIF3G_HUMAN	12	12	12	>sp|O75821|EIF3G_HUMAN Eukaryotic translation initiation factor 3 subunit G OS=Homo sapiens OX=9606 GN=EIF3G PE=1 SV=2	1	12	12	12	10	9	8	6	7	7	7	9	6	8	9	8	9	11	11	10	10	9	8	10	10	9	6	6	9	10	9	8	9	8	5	7	3	8	11	10	10	9	8	6
sp|O75822|EIF3J_HUMAN	sp|O75822|EIF3J_HUMAN	3	3	3	>sp|O75822|EIF3J_HUMAN Eukaryotic translation initiation factor 3 subunit J OS=Homo sapiens OX=9606 GN=EIF3J PE=1 SV=2	1	3	3	3	3	0	1	0	0	0	0	0	0	0	0	0	2	0	0	0	0	0	0	0	0	0	0	0	0	1	0	0	0	0	0	0	0	0	1	0	3	0	1	0
sp|O75832|PSD10_HUMAN	sp|O75832|PSD10_HUMAN	6	6	6	>sp|O75832|PSD10_HUMAN 26S proteasome non-ATPase regulatory subunit 10 OS=Homo sapiens OX=9606 GN=PSMD10 PE=1 SV=1	1	6	6	6	5	3	2	3	3	3	4	3	3	4	3	2	4	3	3	3	4	4	3	4	4	2	3	4	3	4	3	4	4	2	2	4	3	3	3	3	5	3	2	3
sp|O75844|FACE1_HUMAN	sp|O75844|FACE1_HUMAN	4	4	4	>sp|O75844|FACE1_HUMAN CAAX prenyl protease 1 homolog OS=Homo sapiens OX=9606 GN=ZMPSTE24 PE=1 SV=2	1	4	4	4	2	1	2	2	1	1	1	1	0	1	1	0	4	0	1	1	0	3	0	0	1	1	0	0	1	4	0	0	0	0	0	0	0	2	2	0	2	1	2	2
sp|O75874|IDHC_HUMAN	sp|O75874|IDHC_HUMAN	1	1	1	>sp|O75874|IDHC_HUMAN Isocitrate dehydrogenase [NADP] cytoplasmic OS=Homo sapiens OX=9606 GN=IDH1 PE=1 SV=2	1	1	1	1	1	0	0	0	0	0	0	0	0	0	0	0	0	0	0	0	0	0	0	0	0	0	0	0	0	0	0	0	0	0	0	0	0	0	0	0	1	0	0	0
sp|O75880|SCO1_HUMAN	sp|O75880|SCO1_HUMAN	3	3	3	>sp|O75880|SCO1_HUMAN Protein SCO1 homolog, mitochondrial OS=Homo sapiens OX=9606 GN=SCO1 PE=1 SV=1	1	3	3	3	2	1	2	0	0	1	0	2	0	1	0	0	2	1	2	0	0	1	1	1	1	1	1	0	0	1	1	0	1	1	0	0	0	2	2	1	2	1	2	0
sp|O75907|DGAT1_HUMAN	sp|O75907|DGAT1_HUMAN	3	3	3	>sp|O75907|DGAT1_HUMAN Diacylglycerol O-acyltransferase 1 OS=Homo sapiens OX=9606 GN=DGAT1 PE=1 SV=2	1	3	3	3	1	0	1	1	1	1	1	1	0	1	1	1	0	0	1	2	2	1	0	1	1	1	1	0	1	0	0	1	1	1	1	0	0	0	0	0	1	0	1	1
sp|O75909|CCNK_HUMAN	sp|O75909|CCNK_HUMAN	11	11	11	>sp|O75909|CCNK_HUMAN Cyclin-K OS=Homo sapiens OX=9606 GN=CCNK PE=1 SV=2	1	11	11	11	5	6	4	3	3	3	4	5	3	5	2	4	4	5	3	4	5	6	5	6	5	4	4	4	5	6	5	2	2	4	2	2	1	9	8	8	5	6	4	3
sp|O75911|DHRS3_HUMAN	sp|O75911|DHRS3_HUMAN	1	1	1	>sp|O75911|DHRS3_HUMAN Short-chain dehydrogenase/reductase 3 OS=Homo sapiens OX=9606 GN=DHRS3 PE=1 SV=2	1	1	1	1	0	0	0	0	0	0	0	0	0	0	0	0	0	1	1	1	1	1	1	1	1	0	0	0	0	1	0	0	0	1	0	0	0	0	0	0	0	0	0	0
sp|Q13177|PAK2_HUMAN;sp|Q13153|PAK1_HUMAN;sp|O75914|PAK3_HUMAN	sp|Q13177|PAK2_HUMAN;sp|Q13153|PAK1_HUMAN;sp|O75914|PAK3_HUMAN	1;1;1	1;1;1	1;1;1	>sp|Q13177|PAK2_HUMAN Serine/threonine-protein kinase PAK 2 OS=Homo sapiens OX=9606 GN=PAK2 PE=1 SV=3;>sp|Q13153|PAK1_HUMAN Serine/threonine-protein kinase PAK 1 OS=Homo sapiens OX=9606 GN=PAK1 PE=1 SV=2;>sp|O75914|PAK3_HUMAN Serine/threonine-protein kinas	3	1	1	1	1	0	0	0	0	0	0	0	0	0	0	0	0	0	0	0	0	0	0	0	0	0	0	0	0	0	0	0	0	0	0	0	0	0	0	0	1	0	0	0
sp|O75928|PIAS2_HUMAN;sp|O75925|PIAS1_HUMAN	sp|O75928|PIAS2_HUMAN;sp|O75925|PIAS1_HUMAN	1;1	1;1	1;1	>sp|O75928|PIAS2_HUMAN E3 SUMO-protein ligase PIAS2 OS=Homo sapiens OX=9606 GN=PIAS2 PE=1 SV=3;>sp|O75925|PIAS1_HUMAN E3 SUMO-protein ligase PIAS1 OS=Homo sapiens OX=9606 GN=PIAS1 PE=1 SV=2	2	1	1	1	0	0	0	0	0	0	0	0	0	0	0	0	0	0	0	1	1	1	1	0	0	0	0	0	0	1	0	0	0	0	0	0	0	0	0	0	0	0	0	0
sp|O75934|SPF27_HUMAN	sp|O75934|SPF27_HUMAN	9	9	9	>sp|O75934|SPF27_HUMAN Pre-mRNA-splicing factor SPF27 OS=Homo sapiens OX=9606 GN=BCAS2 PE=1 SV=1	1	9	9	9	7	5	8	6	7	5	6	6	4	7	5	5	9	6	7	6	4	7	8	7	5	4	3	4	4	8	6	4	5	5	2	6	3	7	9	8	7	5	8	6
sp|O75935|DCTN3_HUMAN	sp|O75935|DCTN3_HUMAN	2	2	2	>sp|O75935|DCTN3_HUMAN Dynactin subunit 3 OS=Homo sapiens OX=9606 GN=DCTN3 PE=1 SV=1	1	2	2	2	1	0	0	0	0	0	0	0	0	0	0	0	1	0	0	1	0	0	0	1	0	0	0	0	0	0	0	0	0	0	0	0	0	0	0	0	1	0	0	0
sp|O75937|DNJC8_HUMAN	sp|O75937|DNJC8_HUMAN	3	3	3	>sp|O75937|DNJC8_HUMAN DnaJ homolog subfamily C member 8 OS=Homo sapiens OX=9606 GN=DNAJC8 PE=1 SV=2	1	3	3	3	1	0	0	1	0	0	0	0	0	0	1	0	2	1	1	0	1	0	0	0	0	2	0	1	0	0	2	0	1	0	0	0	0	0	0	1	1	0	0	1
sp|O75940|SPF30_HUMAN	sp|O75940|SPF30_HUMAN	5	5	5	>sp|O75940|SPF30_HUMAN Survival of motor neuron-related-splicing factor 30 OS=Homo sapiens OX=9606 GN=SMNDC1 PE=1 SV=1	1	5	5	5	2	0	1	1	0	0	1	1	0	1	1	1	1	2	0	0	0	1	0	0	0	1	0	0	1	1	3	0	0	0	0	0	0	1	1	0	2	0	1	1
sp|O75947|ATP5H_HUMAN	sp|O75947|ATP5H_HUMAN	7	7	7	>sp|O75947|ATP5H_HUMAN ATP synthase subunit d, mitochondrial OS=Homo sapiens OX=9606 GN=ATP5PD PE=1 SV=3	1	7	7	7	6	7	7	7	7	7	7	7	6	7	6	5	6	5	6	7	7	6	6	7	6	6	5	6	6	7	7	7	6	7	7	7	6	6	7	7	6	7	7	7
sp|O75955|FLOT1_HUMAN	sp|O75955|FLOT1_HUMAN	18	18	18	>sp|O75955|FLOT1_HUMAN Flotillin-1 OS=Homo sapiens OX=9606 GN=FLOT1 PE=1 SV=3	1	18	18	18	16	10	14	4	4	4	14	9	16	9	13	13	7	8	12	15	16	13	17	13	13	13	10	10	13	14	13	15	16	13	6	9	7	17	17	14	16	10	14	4
sp|O75964|ATP5L_HUMAN	sp|O75964|ATP5L_HUMAN	4	4	4	>sp|O75964|ATP5L_HUMAN ATP synthase subunit g, mitochondrial OS=Homo sapiens OX=9606 GN=ATP5MG PE=1 SV=3	1	4	4	4	2	4	4	4	3	3	3	4	2	4	4	3	4	4	3	4	4	4	4	4	3	3	4	3	3	3	3	3	4	4	4	4	4	4	4	3	2	4	4	4
sp|O75970|MPDZ_HUMAN	sp|O75970|MPDZ_HUMAN	90	90	89	>sp|O75970|MPDZ_HUMAN Multiple PDZ domain protein OS=Homo sapiens OX=9606 GN=MPDZ PE=1 SV=2	1	90	90	89	79	79	76	58	57	57	9	10	3	74	74	70	3	9	1	81	85	79	82	81	84	69	77	69	79	80	83	74	77	71	69	75	72	73	76	76	79	79	76	58
sp|O75976|CBPD_HUMAN	sp|O75976|CBPD_HUMAN	12	12	12	>sp|O75976|CBPD_HUMAN Carboxypeptidase D OS=Homo sapiens OX=9606 GN=CPD PE=1 SV=2	1	12	12	12	3	0	1	0	0	0	0	0	1	0	0	0	7	7	3	0	1	2	0	2	3	1	0	0	3	8	1	1	2	0	0	1	0	5	3	3	3	0	1	0
sp|O76003|GLRX3_HUMAN	sp|O76003|GLRX3_HUMAN	7	7	7	>sp|O76003|GLRX3_HUMAN Glutaredoxin-3 OS=Homo sapiens OX=9606 GN=GLRX3 PE=1 SV=2	1	7	7	7	6	0	2	0	1	1	0	1	0	0	1	0	3	0	3	1	0	0	1	1	1	1	0	0	0	3	0	0	0	0	0	0	0	0	1	1	6	0	2	0
sp|O76021|RL1D1_HUMAN	sp|O76021|RL1D1_HUMAN	12	12	12	>sp|O76021|RL1D1_HUMAN Ribosomal L1 domain-containing protein 1 OS=Homo sapiens OX=9606 GN=RSL1D1 PE=1 SV=3	1	12	12	12	10	8	9	8	7	8	10	10	9	9	9	10	9	9	10	9	10	9	9	9	9	10	8	10	10	9	8	9	8	8	8	9	8	9	10	10	10	8	9	8
sp|O76031|CLPX_HUMAN	sp|O76031|CLPX_HUMAN	11	11	11	>sp|O76031|CLPX_HUMAN ATP-dependent Clp protease ATP-binding subunit clpX-like, mitochondrial OS=Homo sapiens OX=9606 GN=CLPX PE=1 SV=2	1	11	11	11	6	6	2	3	3	3	1	2	3	1	3	2	4	6	2	2	5	7	5	4	2	2	3	2	3	5	3	3	1	2	3	2	2	3	2	2	6	6	2	3
sp|O76071|CIAO1_HUMAN	sp|O76071|CIAO1_HUMAN	6	6	6	>sp|O76071|CIAO1_HUMAN Probable cytosolic iron-sulfur protein assembly protein CIAO1 OS=Homo sapiens OX=9606 GN=CIAO1 PE=1 SV=1	1	6	6	6	5	2	4	3	3	4	3	1	0	1	3	2	2	2	1	4	5	6	4	4	3	0	1	1	0	4	3	3	3	4	0	2	0	2	3	3	5	2	4	3
sp|O76094|SRP72_HUMAN	sp|O76094|SRP72_HUMAN	16	16	16	>sp|O76094|SRP72_HUMAN Signal recognition particle subunit SRP72 OS=Homo sapiens OX=9606 GN=SRP72 PE=1 SV=3	1	16	16	16	10	5	5	6	6	7	2	2	4	3	2	3	6	3	2	4	1	7	3	6	5	1	2	2	4	12	4	1	3	2	1	2	1	8	10	10	10	5	5	6
sp|O76095|JTB_HUMAN	sp|O76095|JTB_HUMAN	1	1	1	>sp|O76095|JTB_HUMAN Protein JTB OS=Homo sapiens OX=9606 GN=JTB PE=1 SV=1	1	1	1	1	1	1	1	0	1	0	1	1	0	0	1	1	1	1	1	0	0	1	0	0	0	0	0	0	0	1	0	1	0	0	0	0	0	0	0	1	1	1	1	0
sp|O94761|RECQ4_HUMAN	sp|O94761|RECQ4_HUMAN	14	14	14	>sp|O94761|RECQ4_HUMAN ATP-dependent DNA helicase Q4 OS=Homo sapiens OX=9606 GN=RECQL4 PE=1 SV=2	1	14	14	14	0	0	0	3	2	3	0	1	0	1	0	2	0	0	0	4	2	4	3	3	2	0	0	1	0	1	1	0	0	1	0	1	0	8	6	11	0	0	0	3
sp|O94763|RMP_HUMAN	sp|O94763|RMP_HUMAN	4	4	4	>sp|O94763|RMP_HUMAN Unconventional prefoldin RPB5 interactor 1 OS=Homo sapiens OX=9606 GN=URI1 PE=1 SV=3	1	4	4	4	3	1	1	1	2	2	1	1	2	2	1	1	2	2	1	1	1	1	1	1	1	1	1	1	1	1	1	1	1	1	1	1	1	2	1	2	3	1	1	1
sp|O94766|B3GA3_HUMAN	sp|O94766|B3GA3_HUMAN	7	7	7	>sp|O94766|B3GA3_HUMAN Galactosylgalactosylxylosylprotein 3-beta-glucuronosyltransferase 3 OS=Homo sapiens OX=9606 GN=B3GAT3 PE=1 SV=2	1	7	7	7	4	2	4	3	3	2	4	3	3	3	3	2	6	2	2	4	2	4	3	2	2	3	3	2	1	4	2	3	2	3	2	1	3	3	4	3	4	2	4	3
sp|O94776|MTA2_HUMAN	sp|O94776|MTA2_HUMAN	15	15	14	>sp|O94776|MTA2_HUMAN Metastasis-associated protein MTA2 OS=Homo sapiens OX=9606 GN=MTA2 PE=1 SV=1	1	15	15	14	9	5	5	2	6	3	3	6	3	2	3	0	7	5	4	2	4	4	4	6	6	3	4	5	4	6	6	3	5	5	4	2	2	8	8	5	9	5	5	2
sp|O94788|AL1A2_HUMAN	sp|O94788|AL1A2_HUMAN	1	1	1	>sp|O94788|AL1A2_HUMAN Retinal dehydrogenase 2 OS=Homo sapiens OX=9606 GN=ALDH1A2 PE=1 SV=3	1	1	1	1	1	0	0	0	0	0	0	0	0	0	0	0	0	0	0	0	0	0	0	0	0	0	0	0	0	0	0	0	0	0	0	0	0	0	0	0	1	0	0	0
sp|O94813|SLIT2_HUMAN	sp|O94813|SLIT2_HUMAN	5	5	5	>sp|O94813|SLIT2_HUMAN Slit homolog 2 protein OS=Homo sapiens OX=9606 GN=SLIT2 PE=1 SV=1	1	5	5	5	0	0	1	1	1	1	1	2	2	1	1	1	1	0	0	1	1	1	1	1	0	1	1	1	1	1	1	1	1	0	1	1	1	1	2	0	0	0	1	1
sp|O94822|LTN1_HUMAN	sp|O94822|LTN1_HUMAN	27	27	27	>sp|O94822|LTN1_HUMAN E3 ubiquitin-protein ligase listerin OS=Homo sapiens OX=9606 GN=LTN1 PE=1 SV=6	1	27	27	27	6	6	8	8	10	7	7	6	7	8	11	8	11	8	4	10	16	14	11	10	10	1	4	2	4	15	10	6	10	5	4	4	2	6	9	11	6	6	8	8
sp|O94826|TOM70_HUMAN	sp|O94826|TOM70_HUMAN	7	7	7	>sp|O94826|TOM70_HUMAN Mitochondrial import receptor subunit TOM70 OS=Homo sapiens OX=9606 GN=TOMM70 PE=1 SV=1	1	7	7	7	2	1	0	0	0	1	0	0	0	0	0	0	3	1	0	0	0	3	0	0	0	0	0	0	0	4	1	0	0	0	0	0	0	1	1	1	2	1	0	0
sp|O94829|IPO13_HUMAN	sp|O94829|IPO13_HUMAN	2	2	2	>sp|O94829|IPO13_HUMAN Importin-13 OS=Homo sapiens OX=9606 GN=IPO13 PE=1 SV=3	1	2	2	2	0	0	0	0	0	0	0	0	1	0	0	0	0	0	0	0	1	1	1	1	1	0	0	0	1	1	1	0	0	0	0	0	0	0	1	0	0	0	0	0
sp|O94832|MYO1D_HUMAN	sp|O94832|MYO1D_HUMAN	37	37	35	>sp|O94832|MYO1D_HUMAN Unconventional myosin-Id OS=Homo sapiens OX=9606 GN=MYO1D PE=1 SV=2	1	37	37	35	28	25	25	26	30	28	27	23	28	15	31	27	14	18	19	29	28	30	8	14	25	17	4	14	4	16	4	9	6	9	16	10	21	23	35	26	28	25	25	26
sp|O94842|TOX4_HUMAN;sp|O15405|TOX3_HUMAN;sp|Q96NM4|TOX2_HUMAN;sp|O94900|TOX_HUMAN	sp|O94842|TOX4_HUMAN;sp|O15405|TOX3_HUMAN	3;2;1;1	3;2;1;1	3;2;1;1	>sp|O94842|TOX4_HUMAN TOX high mobility group box family member 4 OS=Homo sapiens OX=9606 GN=TOX4 PE=1 SV=1;>sp|O15405|TOX3_HUMAN TOX high mobility group box family member 3 OS=Homo sapiens OX=9606 GN=TOX3 PE=1 SV=2	4	3	3	3	2	0	2	0	1	0	1	2	1	0	1	0	2	2	1	1	0	0	0	0	0	0	0	0	0	2	0	0	0	0	0	0	0	1	2	2	2	0	2	0
sp|O94864|ST65G_HUMAN	sp|O94864|ST65G_HUMAN	2	2	2	>sp|O94864|ST65G_HUMAN STAGA complex 65 subunit gamma OS=Homo sapiens OX=9606 GN=SUPT7L PE=1 SV=1	1	2	2	2	0	0	0	0	0	0	0	0	0	0	0	0	0	0	0	0	0	0	0	0	0	0	0	0	0	1	0	0	0	0	0	0	0	0	1	1	0	0	0	0
sp|O94874|UFL1_HUMAN	sp|O94874|UFL1_HUMAN	9	9	9	>sp|O94874|UFL1_HUMAN E3 UFM1-protein ligase 1 OS=Homo sapiens OX=9606 GN=UFL1 PE=1 SV=2	1	9	9	9	3	4	2	2	2	0	1	0	1	1	1	0	2	3	4	0	3	0	1	2	0	1	1	1	0	2	1	0	0	0	0	0	0	2	3	2	3	4	2	2
sp|O94905|ERLN2_HUMAN	sp|O94905|ERLN2_HUMAN	13	13	11	>sp|O94905|ERLN2_HUMAN Erlin-2 OS=Homo sapiens OX=9606 GN=ERLIN2 PE=1 SV=1	1	13	13	11	11	9	10	9	10	9	11	11	10	10	9	10	10	10	11	12	12	12	12	11	12	10	11	12	11	11	9	12	12	12	12	12	12	12	11	11	11	9	10	9
sp|O94906|PRP6_HUMAN	sp|O94906|PRP6_HUMAN	28	28	28	>sp|O94906|PRP6_HUMAN Pre-mRNA-processing factor 6 OS=Homo sapiens OX=9606 GN=PRPF6 PE=1 SV=1	1	28	28	28	21	16	17	15	16	16	15	16	9	14	16	12	16	15	18	18	13	17	17	21	21	14	7	14	15	18	16	16	14	14	13	12	11	16	20	18	21	16	17	15
sp|O94925|GLSK_HUMAN	sp|O94925|GLSK_HUMAN	3	3	3	>sp|O94925|GLSK_HUMAN Glutaminase kidney isoform, mitochondrial OS=Homo sapiens OX=9606 GN=GLS PE=1 SV=1	1	3	3	3	2	0	0	0	0	0	0	0	0	0	0	0	0	0	0	0	0	0	0	0	0	0	1	0	1	2	0	0	0	0	0	1	0	0	0	0	2	0	0	0
sp|O94927|HAUS5_HUMAN	sp|O94927|HAUS5_HUMAN	15	15	15	>sp|O94927|HAUS5_HUMAN HAUS augmin-like complex subunit 5 OS=Homo sapiens OX=9606 GN=HAUS5 PE=1 SV=2	1	15	15	15	12	8	7	9	8	9	9	7	8	7	8	7	7	11	9	9	10	10	7	6	8	4	8	6	9	11	9	8	11	8	6	10	4	9	10	12	12	8	7	9
sp|O94952|FBX21_HUMAN	sp|O94952|FBX21_HUMAN	15	15	15	>sp|O94952|FBX21_HUMAN F-box only protein 21 OS=Homo sapiens OX=9606 GN=FBXO21 PE=2 SV=2	1	15	15	15	11	12	12	13	12	12	13	12	10	11	12	12	12	12	12	12	12	12	12	12	13	12	12	12	12	12	12	12	12	13	12	13	12	14	13	12	11	12	12	13
sp|O94955|RHBT3_HUMAN	sp|O94955|RHBT3_HUMAN	5	5	5	>sp|O94955|RHBT3_HUMAN Rho-related BTB domain-containing protein 3 OS=Homo sapiens OX=9606 GN=RHOBTB3 PE=1 SV=2	1	5	5	5	0	0	0	0	1	1	0	0	0	0	1	1	1	1	0	0	0	2	1	0	1	0	0	0	2	0	2	2	0	0	0	1	0	1	3	1	0	0	0	0
sp|O94973|AP2A2_HUMAN	sp|O94973|AP2A2_HUMAN	5	1	1	>sp|O94973|AP2A2_HUMAN AP-2 complex subunit alpha-2 OS=Homo sapiens OX=9606 GN=AP2A2 PE=1 SV=2	1	5	1	1	3	2	0	0	0	0	0	0	0	0	0	1	0	1	0	0	0	1	0	0	0	0	0	0	0	2	1	0	0	0	0	0	0	0	1	0	1	1	0	0
sp|O94979|SC31A_HUMAN	sp|O94979|SC31A_HUMAN	6	6	6	>sp|O94979|SC31A_HUMAN Protein transport protein Sec31A OS=Homo sapiens OX=9606 GN=SEC31A PE=1 SV=3	1	6	6	6	4	0	0	1	1	1	0	0	0	1	0	0	3	2	2	0	0	0	2	1	2	0	0	0	0	3	1	0	2	0	0	0	0	0	2	2	4	0	0	1
sp|O94992|HEXI1_HUMAN	sp|O94992|HEXI1_HUMAN	2	2	2	>sp|O94992|HEXI1_HUMAN Protein HEXIM1 OS=Homo sapiens OX=9606 GN=HEXIM1 PE=1 SV=1	1	2	2	2	2	1	1	1	1	1	1	1	0	1	0	0	1	1	0	1	1	1	1	2	1	0	0	1	1	1	1	1	1	0	1	1	1	0	0	0	2	1	1	1
sp|O95070|YIF1A_HUMAN	sp|O95070|YIF1A_HUMAN	3	3	3	>sp|O95070|YIF1A_HUMAN Protein YIF1A OS=Homo sapiens OX=9606 GN=YIF1A PE=1 SV=2	1	3	3	3	0	1	0	1	0	2	1	1	1	0	1	3	1	3	3	1	2	2	1	1	0	0	0	1	0	1	1	2	1	1	1	0	1	2	0	1	0	1	0	1
sp|O95071|UBR5_HUMAN	sp|O95071|UBR5_HUMAN	41	41	41	>sp|O95071|UBR5_HUMAN E3 ubiquitin-protein ligase UBR5 OS=Homo sapiens OX=9606 GN=UBR5 PE=1 SV=2	1	41	41	41	18	14	17	10	5	11	11	13	10	17	15	10	11	17	8	9	7	16	14	13	14	8	9	4	12	14	11	12	14	8	6	9	5	16	17	20	18	14	17	10
sp|O95104|SCAF4_HUMAN	sp|O95104|SCAF4_HUMAN	3	2	2	>sp|O95104|SCAF4_HUMAN SR-related and CTD-associated factor 4 OS=Homo sapiens OX=9606 GN=SCAF4 PE=1 SV=3	1	3	2	2	2	1	2	1	1	1	1	1	1	1	1	1	2	2	2	1	1	2	1	2	1	1	1	2	1	1	1	1	1	1	1	1	1	2	1	2	1	0	1	0
sp|O95139|NDUB6_HUMAN	sp|O95139|NDUB6_HUMAN	1	1	1	>sp|O95139|NDUB6_HUMAN NADH dehydrogenase [ubiquinone] 1 beta subcomplex subunit 6 OS=Homo sapiens OX=9606 GN=NDUFB6 PE=1 SV=3	1	1	1	1	0	1	0	0	0	1	0	1	0	0	1	1	1	1	1	1	1	1	1	1	1	1	0	1	0	1	0	1	0	1	1	1	1	1	1	1	0	1	0	0
sp|O95140|MFN2_HUMAN	sp|O95140|MFN2_HUMAN	6	6	6	>sp|O95140|MFN2_HUMAN Mitofusin-2 OS=Homo sapiens OX=9606 GN=MFN2 PE=1 SV=3	1	6	6	6	1	2	2	1	1	1	1	1	2	1	1	2	1	1	1	1	1	1	1	1	1	2	2	1	1	1	1	1	2	1	2	2	2	1	1	1	1	2	2	1
sp|O95147|DUS14_HUMAN	sp|O95147|DUS14_HUMAN	1	1	1	>sp|O95147|DUS14_HUMAN Dual specificity protein phosphatase 14 OS=Homo sapiens OX=9606 GN=DUSP14 PE=1 SV=1	1	1	1	1	0	1	1	0	1	1	0	1	0	1	1	1	1	1	1	1	0	0	0	0	0	1	1	1	1	1	1	1	1	1	1	1	1	0	0	0	0	1	1	0
sp|O95158|NXPH4_HUMAN	sp|O95158|NXPH4_HUMAN	2	2	2	>sp|O95158|NXPH4_HUMAN Neurexophilin-4 OS=Homo sapiens OX=9606 GN=NXPH4 PE=2 SV=3	1	2	2	2	1	0	1	0	0	1	1	1	0	1	1	0	1	0	1	1	1	1	1	1	1	1	0	1	0	1	1	1	1	1	1	1	1	1	2	2	1	0	1	0
sp|O95159|ZFPL1_HUMAN	sp|O95159|ZFPL1_HUMAN	2	2	2	>sp|O95159|ZFPL1_HUMAN Zinc finger protein-like 1 OS=Homo sapiens OX=9606 GN=ZFPL1 PE=1 SV=2	1	2	2	2	1	0	1	1	1	0	1	1	0	1	1	0	1	1	0	0	0	1	0	0	0	0	0	0	0	0	1	0	0	0	1	0	0	1	2	1	1	0	1	1
sp|O95163|ELP1_HUMAN	sp|O95163|ELP1_HUMAN	29	29	29	>sp|O95163|ELP1_HUMAN Elongator complex protein 1 OS=Homo sapiens OX=9606 GN=ELP1 PE=1 SV=3	1	29	29	29	9	8	5	6	5	5	6	6	4	4	10	5	9	10	9	10	12	13	8	12	12	3	3	3	6	11	8	6	7	5	6	9	3	10	10	10	9	8	5	6
sp|O95167|NDUA3_HUMAN	sp|O95167|NDUA3_HUMAN	2	2	2	>sp|O95167|NDUA3_HUMAN NADH dehydrogenase [ubiquinone] 1 alpha subcomplex subunit 3 OS=Homo sapiens OX=9606 GN=NDUFA3 PE=1 SV=1	1	2	2	2	2	0	1	2	0	1	1	1	0	1	0	0	2	0	1	1	2	1	2	2	2	0	1	1	2	2	1	2	1	0	0	1	0	1	0	1	2	0	1	2
sp|O95168|NDUB4_HUMAN	sp|O95168|NDUB4_HUMAN	5	5	5	>sp|O95168|NDUB4_HUMAN NADH dehydrogenase [ubiquinone] 1 beta subcomplex subunit 4 OS=Homo sapiens OX=9606 GN=NDUFB4 PE=1 SV=3	1	5	5	5	2	2	3	1	2	1	1	2	3	4	4	2	3	2	3	3	5	3	4	3	3	3	4	3	4	5	5	4	4	3	3	4	3	5	4	5	2	2	3	1
sp|O95169|NDUB8_HUMAN	sp|O95169|NDUB8_HUMAN	3	3	3	>sp|O95169|NDUB8_HUMAN NADH dehydrogenase [ubiquinone] 1 beta subcomplex subunit 8, mitochondrial OS=Homo sapiens OX=9606 GN=NDUFB8 PE=1 SV=1	1	3	3	3	1	0	1	1	0	0	0	1	0	0	1	0	3	2	2	2	2	3	2	1	2	0	0	0	1	2	1	1	1	1	0	0	0	0	2	2	1	0	1	1
sp|O95182|NDUA7_HUMAN	sp|O95182|NDUA7_HUMAN	4	4	4	>sp|O95182|NDUA7_HUMAN NADH dehydrogenase [ubiquinone] 1 alpha subcomplex subunit 7 OS=Homo sapiens OX=9606 GN=NDUFA7 PE=1 SV=3	1	4	4	4	2	0	2	0	2	1	2	2	1	2	1	2	4	3	2	3	3	3	2	2	3	2	1	1	1	3	3	2	3	2	3	0	2	1	3	2	2	0	2	0
sp|O95197|RTN3_HUMAN	sp|O95197|RTN3_HUMAN	2	2	2	>sp|O95197|RTN3_HUMAN Reticulon-3 OS=Homo sapiens OX=9606 GN=RTN3 PE=1 SV=2	1	2	2	2	2	2	2	2	2	2	2	2	2	2	1	1	2	2	1	1	2	1	1	1	2	1	1	1	2	2	2	1	1	2	1	1	1	2	2	2	2	2	2	2
sp|O95202|LETM1_HUMAN	sp|O95202|LETM1_HUMAN	11	11	11	>sp|O95202|LETM1_HUMAN Mitochondrial proton/calcium exchanger protein OS=Homo sapiens OX=9606 GN=LETM1 PE=1 SV=1	1	11	11	11	8	3	1	5	3	3	2	4	2	2	2	2	6	4	4	1	4	7	1	3	2	0	1	2	3	7	2	2	4	2	1	1	1	3	7	3	8	3	1	5
sp|O95214|LERL1_HUMAN	sp|O95214|LERL1_HUMAN	1	1	1	>sp|O95214|LERL1_HUMAN Leptin receptor overlapping transcript-like 1 OS=Homo sapiens OX=9606 GN=LEPROTL1 PE=1 SV=2	1	1	1	1	1	0	0	0	0	0	0	1	0	0	0	0	0	0	0	0	1	1	0	0	0	0	0	0	0	0	0	1	0	1	0	0	0	0	0	0	1	0	0	0
sp|O95229|ZWINT_HUMAN	sp|O95229|ZWINT_HUMAN	1	1	1	>sp|O95229|ZWINT_HUMAN ZW10 interactor OS=Homo sapiens OX=9606 GN=ZWINT PE=1 SV=2	1	1	1	1	0	0	0	0	0	0	0	0	0	0	0	0	0	0	1	0	0	1	0	0	0	0	0	0	0	0	0	0	0	0	0	0	0	0	0	0	0	0	0	0
sp|O95232|LC7L3_HUMAN	sp|O95232|LC7L3_HUMAN	6	6	6	>sp|O95232|LC7L3_HUMAN Luc7-like protein 3 OS=Homo sapiens OX=9606 GN=LUC7L3 PE=1 SV=2	1	6	6	6	5	4	4	1	0	1	1	3	2	1	0	1	5	4	5	4	1	3	3	3	3	4	0	3	1	3	3	1	4	2	0	1	0	2	4	4	5	4	4	1
sp|O95235|KI20A_HUMAN	sp|O95235|KI20A_HUMAN	27	27	27	>sp|O95235|KI20A_HUMAN Kinesin-like protein KIF20A OS=Homo sapiens OX=9606 GN=KIF20A PE=1 SV=1	1	27	27	27	9	3	5	2	2	4	6	5	2	6	4	4	5	9	5	13	7	5	4	2	3	4	7	4	4	5	4	5	10	10	0	5	0	17	19	23	9	3	5	2
sp|O95239|KIF4A_HUMAN;sp|Q2VIQ3|KIF4B_HUMAN	sp|O95239|KIF4A_HUMAN	4;1	4;1	4;1	>sp|O95239|KIF4A_HUMAN Chromosome-associated kinesin KIF4A OS=Homo sapiens OX=9606 GN=KIF4A PE=1 SV=3	2	4	4	4	4	1	1	0	1	0	1	1	1	1	1	1	0	1	1	1	1	1	1	1	1	2	1	1	1	1	1	1	1	1	1	1	1	1	1	1	4	1	1	0
sp|O95249|GOSR1_HUMAN	sp|O95249|GOSR1_HUMAN	2	2	2	>sp|O95249|GOSR1_HUMAN Golgi SNAP receptor complex member 1 OS=Homo sapiens OX=9606 GN=GOSR1 PE=1 SV=1	1	2	2	2	0	0	0	0	0	0	0	0	0	0	0	1	0	0	1	0	0	1	1	1	1	0	1	1	0	1	1	1	0	0	0	1	0	0	1	0	0	0	0	0
sp|O95258|UCP5_HUMAN	sp|O95258|UCP5_HUMAN	3	2	2	>sp|O95258|UCP5_HUMAN Brain mitochondrial carrier protein 1 OS=Homo sapiens OX=9606 GN=SLC25A14 PE=2 SV=1	1	3	2	2	0	1	0	1	1	1	2	1	1	2	1	2	1	1	1	3	2	3	3	1	1	1	0	1	3	1	1	1	2	2	0	1	1	1	1	1	0	1	0	1
sp|O95260|ATE1_HUMAN	sp|O95260|ATE1_HUMAN	2	2	2	>sp|O95260|ATE1_HUMAN Arginyl-tRNA--protein transferase 1 OS=Homo sapiens OX=9606 GN=ATE1 PE=1 SV=2	1	2	2	2	1	1	1	0	0	0	1	0	0	1	0	0	0	0	0	1	0	1	1	0	0	1	1	0	0	0	1	0	1	1	0	1	0	0	0	0	1	1	1	0
sp|O95292|VAPB_HUMAN	sp|O95292|VAPB_HUMAN	7	6	6	>sp|O95292|VAPB_HUMAN Vesicle-associated membrane protein-associated protein B/C OS=Homo sapiens OX=9606 GN=VAPB PE=1 SV=3	1	7	6	6	4	4	3	4	4	4	5	3	2	4	4	1	4	5	4	3	4	5	4	4	4	2	2	2	3	7	2	2	5	2	2	3	2	5	5	5	4	3	3	3
sp|O95295|SNAPN_HUMAN	sp|O95295|SNAPN_HUMAN	1	1	1	>sp|O95295|SNAPN_HUMAN SNARE-associated protein Snapin OS=Homo sapiens OX=9606 GN=SNAPIN PE=1 SV=1	1	1	1	1	1	0	0	0	0	0	0	0	0	0	0	0	1	0	0	0	0	0	0	0	0	0	0	0	0	0	0	0	0	0	0	0	0	0	0	0	1	0	0	0
sp|O95298|NDUC2_HUMAN;sp|E9PQ53|NDUCR_HUMAN	sp|O95298|NDUC2_HUMAN;sp|E9PQ53|NDUCR_HUMAN	3;2	3;2	3;2	>sp|O95298|NDUC2_HUMAN NADH dehydrogenase [ubiquinone] 1 subunit C2 OS=Homo sapiens OX=9606 GN=NDUFC2 PE=1 SV=1;>sp|E9PQ53|NDUCR_HUMAN NADH dehydrogenase [ubiquinone] 1 subunit C2, isoform 2 OS=Homo sapiens OX=9606 GN=NDUFC2-KCTD14 PE=1 SV=1	2	3	3	3	1	1	2	2	1	1	1	1	2	2	2	3	3	3	3	2	2	2	2	2	2	1	2	2	2	2	3	2	1	1	1	2	1	2	1	2	1	1	2	2
sp|O95299|NDUAA_HUMAN	sp|O95299|NDUAA_HUMAN	9	9	9	>sp|O95299|NDUAA_HUMAN NADH dehydrogenase [ubiquinone] 1 alpha subcomplex subunit 10, mitochondrial OS=Homo sapiens OX=9606 GN=NDUFA10 PE=1 SV=1	1	9	9	9	3	4	5	4	5	4	3	5	6	2	4	5	4	8	4	4	5	7	5	7	3	5	1	2	4	4	5	4	5	4	4	4	2	5	6	7	3	4	5	4
sp|O95347|SMC2_HUMAN	sp|O95347|SMC2_HUMAN	39	39	39	>sp|O95347|SMC2_HUMAN Structural maintenance of chromosomes protein 2 OS=Homo sapiens OX=9606 GN=SMC2 PE=1 SV=2	1	39	39	39	29	20	20	26	23	26	12	17	11	11	16	13	19	19	13	22	19	25	25	25	24	10	11	7	15	23	20	17	21	15	8	12	5	29	22	21	29	20	20	26
sp|O95373|IPO7_HUMAN	sp|O95373|IPO7_HUMAN	21	21	20	>sp|O95373|IPO7_HUMAN Importin-7 OS=Homo sapiens OX=9606 GN=IPO7 PE=1 SV=1	1	21	21	20	16	11	12	15	16	16	13	12	11	12	12	12	16	13	14	14	17	18	14	15	15	12	10	7	13	15	10	14	15	14	9	10	5	13	15	13	16	11	12	15
sp|O95394|AGM1_HUMAN	sp|O95394|AGM1_HUMAN	3	3	3	>sp|O95394|AGM1_HUMAN Phosphoacetylglucosamine mutase OS=Homo sapiens OX=9606 GN=PGM3 PE=1 SV=1	1	3	3	3	2	0	0	0	0	0	0	0	0	0	0	0	0	0	0	0	0	0	0	0	0	0	0	0	0	1	0	0	0	0	0	0	0	0	0	0	2	0	0	0
sp|O95400|CD2B2_HUMAN	sp|O95400|CD2B2_HUMAN	5	5	5	>sp|O95400|CD2B2_HUMAN CD2 antigen cytoplasmic tail-binding protein 2 OS=Homo sapiens OX=9606 GN=CD2BP2 PE=1 SV=1	1	5	5	5	1	1	0	1	0	1	1	0	0	0	0	1	1	2	0	0	1	1	1	1	0	0	0	0	0	0	1	0	0	0	0	0	1	1	2	3	1	1	0	1
sp|O95409|ZIC2_HUMAN	sp|O95409|ZIC2_HUMAN	3	3	3	>sp|O95409|ZIC2_HUMAN Zinc finger protein ZIC 2 OS=Homo sapiens OX=9606 GN=ZIC2 PE=1 SV=2	1	3	3	3	0	1	0	1	1	0	1	0	1	0	0	0	1	1	0	0	0	1	0	2	0	1	1	0	0	0	2	0	1	0	0	0	0	0	1	0	0	1	0	1
sp|O95415|BRI3_HUMAN	sp|O95415|BRI3_HUMAN	1	1	1	>sp|O95415|BRI3_HUMAN Brain protein I3 OS=Homo sapiens OX=9606 GN=BRI3 PE=1 SV=1	1	1	1	1	0	0	1	0	0	0	0	1	0	0	1	0	1	0	0	0	1	0	1	1	1	0	0	0	0	1	0	1	0	1	1	1	0	0	0	0	0	0	1	0
sp|O95425|SVIL_HUMAN	sp|O95425|SVIL_HUMAN	13	13	13	>sp|O95425|SVIL_HUMAN Supervillin OS=Homo sapiens OX=9606 GN=SVIL PE=1 SV=2	1	13	13	13	1	1	2	1	1	1	5	7	6	1	2	6	1	1	1	1	1	1	1	1	1	2	1	1	1	1	1	1	1	1	1	1	1	1	9	1	1	1	2	1
sp|O95429|BAG4_HUMAN	sp|O95429|BAG4_HUMAN	11	11	11	>sp|O95429|BAG4_HUMAN BAG family molecular chaperone regulator 4 OS=Homo sapiens OX=9606 GN=BAG4 PE=1 SV=1	1	11	11	11	9	7	9	1	2	1	2	4	1	4	5	2	2	2	0	4	4	4	7	6	5	1	5	2	4	7	5	5	4	4	3	4	2	3	5	3	9	7	9	1
sp|O95433|AHSA1_HUMAN	sp|O95433|AHSA1_HUMAN	8	8	8	>sp|O95433|AHSA1_HUMAN Activator of 90 kDa heat shock protein ATPase homolog 1 OS=Homo sapiens OX=9606 GN=AHSA1 PE=1 SV=1	1	8	8	8	8	0	0	0	0	1	0	0	0	0	1	0	1	1	0	0	0	3	0	2	0	1	0	1	0	2	0	1	0	1	0	0	0	0	0	0	8	0	0	0
sp|O95456|PSMG1_HUMAN	sp|O95456|PSMG1_HUMAN	3	3	3	>sp|O95456|PSMG1_HUMAN Proteasome assembly chaperone 1 OS=Homo sapiens OX=9606 GN=PSMG1 PE=1 SV=1	1	3	3	3	2	1	0	1	1	1	1	1	1	1	0	1	1	1	1	1	0	0	0	0	0	0	0	0	0	1	0	0	1	1	0	0	1	1	1	1	2	1	0	1
sp|O95470|SGPL1_HUMAN	sp|O95470|SGPL1_HUMAN	8	8	8	>sp|O95470|SGPL1_HUMAN Sphingosine-1-phosphate lyase 1 OS=Homo sapiens OX=9606 GN=SGPL1 PE=1 SV=3	1	8	8	8	0	0	3	1	2	1	0	2	1	0	2	2	3	2	2	1	1	1	2	3	2	0	1	1	0	2	2	2	2	0	3	0	1	5	3	4	0	0	3	1
sp|O95478|NSA2_HUMAN	sp|O95478|NSA2_HUMAN	5	5	5	>sp|O95478|NSA2_HUMAN Ribosome biogenesis protein NSA2 homolog OS=Homo sapiens OX=9606 GN=NSA2 PE=1 SV=1	1	5	5	5	2	2	1	2	0	1	2	1	2	2	2	1	0	1	2	2	3	4	1	2	2	4	0	3	3	1	1	3	0	2	1	1	2	2	1	2	2	2	1	2
sp|O95490|AGRL2_HUMAN	sp|O95490|AGRL2_HUMAN	3	3	3	>sp|O95490|AGRL2_HUMAN Adhesion G protein-coupled receptor L2 OS=Homo sapiens OX=9606 GN=ADGRL2 PE=1 SV=2	1	3	3	3	1	0	1	0	0	0	0	1	0	0	0	0	1	2	0	0	1	1	0	1	1	0	0	0	1	1	0	0	0	0	0	0	0	0	0	0	1	0	1	0
sp|O95503|CBX6_HUMAN	sp|O95503|CBX6_HUMAN	4	4	4	>sp|O95503|CBX6_HUMAN Chromobox protein homolog 6 OS=Homo sapiens OX=9606 GN=CBX6 PE=1 SV=1	1	4	4	4	1	0	1	0	1	0	0	1	0	0	0	0	1	1	0	1	2	1	1	1	0	1	0	0	1	0	1	0	0	1	1	0	0	1	2	2	1	0	1	0
sp|O95563|MPC2_HUMAN	sp|O95563|MPC2_HUMAN	5	5	5	>sp|O95563|MPC2_HUMAN Mitochondrial pyruvate carrier 2 OS=Homo sapiens OX=9606 GN=MPC2 PE=1 SV=1	1	5	5	5	2	4	5	5	5	4	5	4	4	5	4	3	4	4	4	5	4	5	4	3	5	5	4	5	3	3	4	5	5	4	5	5	5	3	3	3	2	4	5	5
sp|O95573|ACSL3_HUMAN	sp|O95573|ACSL3_HUMAN	21	21	19	>sp|O95573|ACSL3_HUMAN Long-chain-fatty-acid--CoA ligase 3 OS=Homo sapiens OX=9606 GN=ACSL3 PE=1 SV=3	1	21	21	19	13	13	16	9	13	11	11	13	9	8	9	6	19	14	15	9	10	16	3	4	7	13	4	9	7	16	2	10	8	10	17	6	13	11	11	10	13	13	16	9
sp|O95602|RPA1_HUMAN	sp|O95602|RPA1_HUMAN	5	5	5	>sp|O95602|RPA1_HUMAN DNA-directed RNA polymerase I subunit RPA1 OS=Homo sapiens OX=9606 GN=POLR1A PE=1 SV=2	1	5	5	5	1	0	1	0	0	0	1	1	1	1	1	0	0	1	1	0	0	1	0	1	2	1	0	0	0	1	2	0	0	0	0	0	0	0	3	0	1	0	1	0
sp|O95613|PCNT_HUMAN	sp|O95613|PCNT_HUMAN	6	6	6	>sp|O95613|PCNT_HUMAN Pericentrin OS=Homo sapiens OX=9606 GN=PCNT PE=1 SV=4	1	6	6	6	1	0	2	0	2	1	1	0	1	1	1	2	1	1	2	1	1	1	2	1	1	2	2	2	1	1	1	2	1	1	2	2	2	3	4	2	1	0	2	0
sp|O95619|YETS4_HUMAN	sp|O95619|YETS4_HUMAN	12	12	12	>sp|O95619|YETS4_HUMAN YEATS domain-containing protein 4 OS=Homo sapiens OX=9606 GN=YEATS4 PE=1 SV=1	1	12	12	12	7	9	7	7	9	7	7	8	5	7	6	8	9	7	5	9	7	6	7	7	8	3	4	6	6	5	4	7	6	8	8	7	6	11	8	10	7	9	7	7
sp|O95639|CPSF4_HUMAN	sp|O95639|CPSF4_HUMAN	3	3	3	>sp|O95639|CPSF4_HUMAN Cleavage and polyadenylation specificity factor subunit 4 OS=Homo sapiens OX=9606 GN=CPSF4 PE=1 SV=1	1	3	3	3	1	1	0	0	0	1	0	0	0	0	1	0	1	0	1	0	1	0	0	2	0	0	0	1	0	0	0	0	0	0	0	0	0	1	1	1	1	1	0	0
sp|O95674|CDS2_HUMAN	sp|O95674|CDS2_HUMAN	5	5	4	>sp|O95674|CDS2_HUMAN Phosphatidate cytidylyltransferase 2 OS=Homo sapiens OX=9606 GN=CDS2 PE=1 SV=1	1	5	5	4	3	2	3	3	2	2	2	2	2	2	2	1	2	3	1	4	4	4	2	4	4	1	1	0	2	4	3	2	1	3	0	2	1	3	3	3	3	2	3	3
sp|O95707|RPP29_HUMAN	sp|O95707|RPP29_HUMAN	3	3	3	>sp|O95707|RPP29_HUMAN Ribonuclease P protein subunit p29 OS=Homo sapiens OX=9606 GN=POP4 PE=1 SV=2	1	3	3	3	1	1	2	1	1	1	1	0	1	2	1	0	0	0	0	1	0	0	1	1	1	1	0	0	0	1	1	0	0	0	0	0	0	1	2	0	1	1	2	1
sp|O95714|HERC2_HUMAN;sp|Q9BVR0|HRC23_HUMAN	sp|O95714|HERC2_HUMAN;sp|Q9BVR0|HRC23_HUMAN	4;2	4;2	4;2	>sp|O95714|HERC2_HUMAN E3 ubiquitin-protein ligase HERC2 OS=Homo sapiens OX=9606 GN=HERC2 PE=1 SV=2;>sp|Q9BVR0|HRC23_HUMAN Putative HERC2-like protein 3 OS=Homo sapiens OX=9606 GN=HERC2P3 PE=5 SV=2	2	4	4	4	0	1	0	0	1	0	0	1	0	0	0	0	0	1	0	1	0	0	2	3	0	0	0	0	0	0	1	0	0	0	0	0	0	1	0	1	0	1	0	0
sp|O95757|HS74L_HUMAN	sp|O95757|HS74L_HUMAN	33	29	29	>sp|O95757|HS74L_HUMAN Heat shock 70 kDa protein 4L OS=Homo sapiens OX=9606 GN=HSPA4L PE=1 SV=3	1	33	29	29	30	30	30	22	25	26	28	30	16	27	27	26	26	28	22	24	27	30	28	28	27	12	19	13	29	30	28	25	26	22	13	20	14	16	17	17	26	26	26	18
sp|O95777|LSM8_HUMAN	sp|O95777|LSM8_HUMAN	1	1	1	>sp|O95777|LSM8_HUMAN U6 snRNA-associated Sm-like protein LSm8 OS=Homo sapiens OX=9606 GN=LSM8 PE=1 SV=3	1	1	1	1	1	1	1	1	1	1	1	1	0	1	1	1	1	1	1	0	1	1	1	1	0	1	0	1	1	1	1	1	1	0	0	0	0	1	1	1	1	1	1	1
sp|O95782|AP2A1_HUMAN	sp|O95782|AP2A1_HUMAN	8	8	4	>sp|O95782|AP2A1_HUMAN AP-2 complex subunit alpha-1 OS=Homo sapiens OX=9606 GN=AP2A1 PE=1 SV=3	1	8	8	4	2	1	0	1	0	0	0	0	0	1	0	1	0	1	0	1	0	1	0	1	2	1	1	0	0	3	1	0	0	1	0	1	1	0	2	0	2	1	0	1
sp|O95785|WIZ_HUMAN	sp|O95785|WIZ_HUMAN	11	11	11	>sp|O95785|WIZ_HUMAN Protein Wiz OS=Homo sapiens OX=9606 GN=WIZ PE=1 SV=2	1	11	11	11	1	0	2	0	2	1	1	1	0	0	0	1	2	0	2	2	2	0	2	2	3	2	1	2	3	2	1	1	0	2	0	0	3	4	5	6	1	0	2	0
sp|O95793|STAU1_HUMAN	sp|O95793|STAU1_HUMAN	22	22	20	>sp|O95793|STAU1_HUMAN Double-stranded RNA-binding protein Staufen homolog 1 OS=Homo sapiens OX=9606 GN=STAU1 PE=1 SV=2	1	22	22	20	12	10	12	9	9	8	11	12	9	14	15	11	11	10	9	11	11	11	10	13	12	12	10	11	12	13	13	12	12	12	9	13	10	16	12	11	12	10	12	9
sp|O95816|BAG2_HUMAN	sp|O95816|BAG2_HUMAN	13	13	13	>sp|O95816|BAG2_HUMAN BAG family molecular chaperone regulator 2 OS=Homo sapiens OX=9606 GN=BAG2 PE=1 SV=1	1	13	13	13	11	10	13	9	11	7	11	11	10	11	9	10	10	10	12	10	9	6	11	10	9	9	10	7	10	10	10	11	10	9	10	11	8	10	10	12	11	10	13	9
sp|O95817|BAG3_HUMAN	sp|O95817|BAG3_HUMAN	16	16	16	>sp|O95817|BAG3_HUMAN BAG family molecular chaperone regulator 3 OS=Homo sapiens OX=9606 GN=BAG3 PE=1 SV=3	1	16	16	16	7	7	7	1	4	3	5	7	1	6	6	2	0	9	3	6	8	5	7	7	5	0	2	0	5	11	8	3	4	3	1	1	0	2	3	2	7	7	7	1
sp|O95831|AIFM1_HUMAN	sp|O95831|AIFM1_HUMAN	18	18	18	>sp|O95831|AIFM1_HUMAN Apoptosis-inducing factor 1, mitochondrial OS=Homo sapiens OX=9606 GN=AIFM1 PE=1 SV=1	1	18	18	18	17	16	18	17	18	17	17	17	15	17	15	15	17	15	16	17	17	17	15	16	16	13	14	15	15	16	16	15	15	15	13	15	14	14	17	15	17	16	18	17
sp|O95835|LATS1_HUMAN	sp|O95835|LATS1_HUMAN	49	49	45	>sp|O95835|LATS1_HUMAN Serine/threonine-protein kinase LATS1 OS=Homo sapiens OX=9606 GN=LATS1 PE=1 SV=1	1	49	49	45	44	44	44	35	37	37	0	2	1	25	21	18	2	2	0	41	41	38	42	41	44	27	30	24	38	42	43	32	38	34	21	27	24	27	29	29	44	44	44	35
sp|O95864|FADS2_HUMAN	sp|O95864|FADS2_HUMAN	10	10	10	>sp|O95864|FADS2_HUMAN Acyl-CoA 6-desaturase OS=Homo sapiens OX=9606 GN=FADS2 PE=1 SV=1	1	10	10	10	6	7	6	7	6	7	8	8	7	5	6	7	7	6	7	8	9	9	8	9	5	9	8	6	8	7	6	8	8	9	8	7	8	9	6	8	6	7	6	7
sp|O95881|TXD12_HUMAN	sp|O95881|TXD12_HUMAN	5	5	5	>sp|O95881|TXD12_HUMAN Thioredoxin domain-containing protein 12 OS=Homo sapiens OX=9606 GN=TXNDC12 PE=1 SV=1	1	5	5	5	4	2	2	0	0	1	0	1	0	1	1	0	2	4	2	0	0	1	1	2	2	4	1	0	0	2	1	1	0	0	0	0	0	0	2	0	4	2	2	0
sp|O95905|ECD_HUMAN	sp|O95905|ECD_HUMAN	6	6	6	>sp|O95905|ECD_HUMAN Protein ecdysoneless homolog OS=Homo sapiens OX=9606 GN=ECD PE=1 SV=1	1	6	6	6	1	0	1	1	1	1	1	1	1	2	1	1	2	1	3	1	3	2	0	1	1	1	0	0	1	3	0	0	2	1	0	0	0	2	1	2	1	0	1	1
sp|O95983|MBD3_HUMAN	sp|O95983|MBD3_HUMAN	3	3	3	>sp|O95983|MBD3_HUMAN Methyl-CpG-binding domain protein 3 OS=Homo sapiens OX=9606 GN=MBD3 PE=1 SV=1	1	3	3	3	3	3	2	1	2	2	3	2	2	2	1	2	3	3	2	2	2	1	1	1	1	0	0	0	2	2	2	1	2	2	0	1	0	2	2	3	3	3	2	1
sp|O96000|NDUBA_HUMAN	sp|O96000|NDUBA_HUMAN	8	8	8	>sp|O96000|NDUBA_HUMAN NADH dehydrogenase [ubiquinone] 1 beta subcomplex subunit 10 OS=Homo sapiens OX=9606 GN=NDUFB10 PE=1 SV=3	1	8	8	8	4	6	5	4	5	5	4	5	5	4	6	6	5	6	5	5	6	6	6	5	6	5	5	3	7	6	6	6	6	6	5	5	4	5	5	7	4	6	5	4
sp|O96005|CLPT1_HUMAN	sp|O96005|CLPT1_HUMAN	6	6	6	>sp|O96005|CLPT1_HUMAN Cleft lip and palate transmembrane protein 1 OS=Homo sapiens OX=9606 GN=CLPTM1 PE=1 SV=1	1	6	6	6	0	3	1	1	1	1	0	0	4	1	1	1	2	4	3	2	2	4	3	3	3	1	3	3	3	5	1	4	2	2	2	3	3	3	3	4	0	3	1	1
sp|O96008|TOM40_HUMAN	sp|O96008|TOM40_HUMAN	7	7	7	>sp|O96008|TOM40_HUMAN Mitochondrial import receptor subunit TOM40 homolog OS=Homo sapiens OX=9606 GN=TOMM40 PE=1 SV=1	1	7	7	7	6	4	5	5	4	4	4	6	3	4	3	3	7	5	5	4	4	5	4	5	4	6	3	2	6	6	4	4	4	5	5	6	6	4	5	6	6	4	5	5
sp|O96011|PX11B_HUMAN	sp|O96011|PX11B_HUMAN	8	8	8	>sp|O96011|PX11B_HUMAN Peroxisomal membrane protein 11B OS=Homo sapiens OX=9606 GN=PEX11B PE=1 SV=1	1	8	8	8	1	0	0	0	1	2	0	0	2	1	1	0	3	1	2	0	0	0	0	0	0	2	0	2	0	0	0	3	1	1	4	3	5	1	0	0	1	0	0	0
sp|O96019|ACL6A_HUMAN;sp|O94805|ACL6B_HUMAN	sp|O96019|ACL6A_HUMAN	11;2	11;2	11;2	>sp|O96019|ACL6A_HUMAN Actin-like protein 6A OS=Homo sapiens OX=9606 GN=ACTL6A PE=1 SV=1	2	11	11	11	9	6	9	5	7	7	8	7	3	7	9	6	6	8	8	10	6	9	9	9	6	8	7	3	9	9	6	6	4	6	2	4	2	7	10	8	9	6	9	5
sp|O96028|NSD2_HUMAN	sp|O96028|NSD2_HUMAN	2	2	2	>sp|O96028|NSD2_HUMAN Histone-lysine N-methyltransferase NSD2 OS=Homo sapiens OX=9606 GN=NSD2 PE=1 SV=1	1	2	2	2	2	0	0	0	0	0	0	0	0	1	0	0	0	0	0	0	0	0	0	1	0	0	0	0	0	0	0	0	1	0	0	0	0	0	0	0	2	0	0	0
sp|P00156|CYB_HUMAN	sp|P00156|CYB_HUMAN	2	2	2	>sp|P00156|CYB_HUMAN Cytochrome b OS=Homo sapiens OX=9606 GN=MT-CYB PE=1 SV=2	1	2	2	2	1	1	2	2	2	2	1	1	1	1	1	0	2	1	1	1	1	2	1	2	2	0	0	0	2	2	2	0	2	1	0	1	0	1	1	1	1	1	2	2
sp|P00167|CYB5_HUMAN	sp|P00167|CYB5_HUMAN	3	3	3	>sp|P00167|CYB5_HUMAN Cytochrome b5 OS=Homo sapiens OX=9606 GN=CYB5A PE=1 SV=2	1	3	3	3	0	0	0	0	0	0	0	0	0	0	0	0	2	0	0	0	0	3	1	1	0	0	0	0	0	3	0	0	1	0	0	0	0	0	0	0	0	0	0	0
sp|P00338|LDHA_HUMAN;sp|Q6ZMR3|LDH6A_HUMAN;sp|P07864|LDHC_HUMAN	sp|P00338|LDHA_HUMAN	12;1;1	12;1;1	11;0;0	>sp|P00338|LDHA_HUMAN L-lactate dehydrogenase A chain OS=Homo sapiens OX=9606 GN=LDHA PE=1 SV=2	3	12	12	11	12	11	9	11	11	11	7	7	9	10	7	7	11	9	9	7	7	10	10	9	10	12	9	8	9	11	12	5	7	7	6	8	7	10	9	8	12	11	9	11
sp|P00367|DHE3_HUMAN;sp|P49448|DHE4_HUMAN	sp|P00367|DHE3_HUMAN;sp|P49448|DHE4_HUMAN	19;13	19;13	19;13	>sp|P00367|DHE3_HUMAN Glutamate dehydrogenase 1, mitochondrial OS=Homo sapiens OX=9606 GN=GLUD1 PE=1 SV=2;>sp|P49448|DHE4_HUMAN Glutamate dehydrogenase 2, mitochondrial OS=Homo sapiens OX=9606 GN=GLUD2 PE=1 SV=2	2	19	19	19	18	15	16	17	18	18	13	13	10	17	13	14	16	15	12	13	16	15	13	14	13	6	10	11	16	15	15	10	11	14	8	13	9	15	15	16	18	15	16	17
sp|P00374|DYR_HUMAN	sp|P00374|DYR_HUMAN	4	4	4	>sp|P00374|DYR_HUMAN Dihydrofolate reductase OS=Homo sapiens OX=9606 GN=DHFR PE=1 SV=2	1	4	4	4	4	0	0	0	0	0	0	0	0	0	0	0	0	0	0	0	0	0	0	0	0	0	0	0	0	0	0	0	0	1	0	0	0	0	0	0	4	0	0	0
sp|P00387|NB5R3_HUMAN	sp|P00387|NB5R3_HUMAN	10	10	10	>sp|P00387|NB5R3_HUMAN NADH-cytochrome b5 reductase 3 OS=Homo sapiens OX=9606 GN=CYB5R3 PE=1 SV=3	1	10	10	10	6	6	6	7	7	7	6	6	4	4	5	3	8	9	8	5	7	7	8	7	8	5	3	2	9	9	8	5	8	4	4	5	4	5	5	6	6	6	6	7
sp|P00390|GSHR_HUMAN	sp|P00390|GSHR_HUMAN	3	3	3	>sp|P00390|GSHR_HUMAN Glutathione reductase, mitochondrial OS=Homo sapiens OX=9606 GN=GSR PE=1 SV=2	1	3	3	3	2	1	1	0	0	0	1	0	0	0	1	1	1	0	1	1	0	0	1	1	0	0	0	0	0	2	0	0	0	0	0	0	0	0	1	0	2	1	1	0
sp|P00395|COX1_HUMAN	sp|P00395|COX1_HUMAN	2	2	2	>sp|P00395|COX1_HUMAN Cytochrome c oxidase subunit 1 OS=Homo sapiens OX=9606 GN=MT-CO1 PE=1 SV=1	1	2	2	2	1	1	1	1	1	0	1	0	0	1	0	1	1	1	1	1	1	1	1	1	1	0	0	0	0	1	1	1	1	0	0	0	0	0	0	1	1	1	1	1
sp|P00403|COX2_HUMAN	sp|P00403|COX2_HUMAN	5	5	5	>sp|P00403|COX2_HUMAN Cytochrome c oxidase subunit 2 OS=Homo sapiens OX=9606 GN=MT-CO2 PE=1 SV=1	1	5	5	5	5	5	5	4	3	3	4	5	4	4	4	3	5	5	3	3	3	4	4	4	4	3	2	2	4	5	4	3	4	3	2	4	3	5	4	5	5	5	5	4
sp|P00414|COX3_HUMAN	sp|P00414|COX3_HUMAN	2	2	2	>sp|P00414|COX3_HUMAN Cytochrome c oxidase subunit 3 OS=Homo sapiens OX=9606 GN=MT-CO3 PE=1 SV=2	1	2	2	2	1	1	2	1	1	1	1	1	0	1	1	1	1	1	1	2	2	2	1	1	2	1	1	0	2	2	2	1	2	2	1	1	1	1	1	1	1	1	2	1
sp|P00441|SODC_HUMAN	sp|P00441|SODC_HUMAN	3	3	3	>sp|P00441|SODC_HUMAN Superoxide dismutase [Cu-Zn] OS=Homo sapiens OX=9606 GN=SOD1 PE=1 SV=2	1	3	3	3	3	0	1	0	0	0	0	0	0	1	0	0	3	2	0	0	0	0	0	2	1	3	1	1	2	2	1	0	0	0	1	1	0	1	1	0	3	0	1	0
sp|P00491|PNPH_HUMAN	sp|P00491|PNPH_HUMAN	8	8	8	>sp|P00491|PNPH_HUMAN Purine nucleoside phosphorylase OS=Homo sapiens OX=9606 GN=PNP PE=1 SV=2	1	8	8	8	7	1	0	1	0	2	0	0	1	1	0	1	2	1	1	0	1	1	0	1	1	3	0	1	1	2	2	0	0	0	0	0	0	1	1	1	7	1	0	1
sp|P00492|HPRT_HUMAN	sp|P00492|HPRT_HUMAN	8	8	8	>sp|P00492|HPRT_HUMAN Hypoxanthine-guanine phosphoribosyltransferase OS=Homo sapiens OX=9606 GN=HPRT1 PE=1 SV=2	1	8	8	8	8	1	2	4	2	5	1	2	3	3	1	1	8	3	3	2	1	4	3	4	4	5	1	2	1	4	2	0	0	0	1	0	1	3	2	2	8	1	2	4
sp|P00505|AATM_HUMAN	sp|P00505|AATM_HUMAN	10	10	10	>sp|P00505|AATM_HUMAN Aspartate aminotransferase, mitochondrial OS=Homo sapiens OX=9606 GN=GOT2 PE=1 SV=3	1	10	10	10	8	0	1	1	1	3	1	2	3	1	0	0	4	3	2	3	1	4	2	3	1	5	2	2	0	8	2	0	2	1	1	2	0	1	2	1	8	0	1	1
sp|P00558|PGK1_HUMAN;sp|P07205|PGK2_HUMAN	sp|P00558|PGK1_HUMAN	15;4	15;4	15;4	>sp|P00558|PGK1_HUMAN Phosphoglycerate kinase 1 OS=Homo sapiens OX=9606 GN=PGK1 PE=1 SV=3	2	15	15	15	12	6	7	9	8	11	3	2	8	10	0	1	12	8	8	3	7	10	9	9	12	12	5	8	5	13	11	2	2	3	2	1	2	5	7	1	12	6	7	9
sp|P00846|ATP6_HUMAN	sp|P00846|ATP6_HUMAN	2	2	2	>sp|P00846|ATP6_HUMAN ATP synthase subunit a OS=Homo sapiens OX=9606 GN=MT-ATP6 PE=1 SV=1	1	2	2	2	2	1	2	2	2	2	2	2	0	2	1	1	2	2	1	2	2	2	2	2	1	0	1	1	2	2	2	1	2	1	1	1	0	2	2	2	2	1	2	2
sp|P00966|ASSY_HUMAN	sp|P00966|ASSY_HUMAN	1	1	1	>sp|P00966|ASSY_HUMAN Argininosuccinate synthase OS=Homo sapiens OX=9606 GN=ASS1 PE=1 SV=2	1	1	1	1	1	0	0	0	0	0	0	0	0	0	0	0	0	0	0	0	0	0	0	0	0	0	0	0	0	0	0	0	0	0	0	0	0	0	0	0	1	0	0	0
sp|P01037|CYTN_HUMAN;sp|P01036|CYTS_HUMAN;sp|P09228|CYTT_HUMAN	sp|P01037|CYTN_HUMAN;sp|P01036|CYTS_HUMAN	3;2;1	3;2;1	3;2;1	>sp|P01037|CYTN_HUMAN Cystatin-SN OS=Homo sapiens OX=9606 GN=CST1 PE=1 SV=3;>sp|P01036|CYTS_HUMAN Cystatin-S OS=Homo sapiens OX=9606 GN=CST4 PE=1 SV=3	3	3	3	3	0	0	0	0	0	0	0	0	0	0	0	0	0	0	0	0	0	0	0	0	0	0	0	0	0	0	0	0	3	0	0	0	0	0	0	0	0	0	0	0
sp|P01040|CYTA_HUMAN	sp|P01040|CYTA_HUMAN	3	3	3	>sp|P01040|CYTA_HUMAN Cystatin-A OS=Homo sapiens OX=9606 GN=CSTA PE=1 SV=1	1	3	3	3	0	1	0	1	0	0	1	0	0	2	1	0	0	1	0	1	3	0	1	2	1	0	1	1	1	1	1	0	1	1	1	1	1	1	1	1	0	1	0	1
sp|P01112|RASH_HUMAN;sp|P01111|RASN_HUMAN;sp|P01116|RASK_HUMAN	sp|P01112|RASH_HUMAN;sp|P01111|RASN_HUMAN	3;3;1	3;3;1	3;3;1	>sp|P01112|RASH_HUMAN GTPase HRas OS=Homo sapiens OX=9606 GN=HRAS PE=1 SV=1;>sp|P01111|RASN_HUMAN GTPase NRas OS=Homo sapiens OX=9606 GN=NRAS PE=1 SV=1	3	3	3	3	2	1	0	0	0	0	0	1	1	0	0	1	2	0	0	0	0	1	0	1	1	1	0	1	0	3	0	0	0	0	0	0	0	1	1	1	2	1	0	0
sp|P01137|TGFB1_HUMAN	sp|P01137|TGFB1_HUMAN	3	3	3	>sp|P01137|TGFB1_HUMAN Transforming growth factor beta-1 proprotein OS=Homo sapiens OX=9606 GN=TGFB1 PE=1 SV=2	1	3	3	3	0	0	0	0	0	0	0	0	0	0	0	1	0	0	0	1	1	1	1	0	1	0	0	0	1	0	0	0	0	0	0	0	0	0	2	2	0	0	0	0
sp|P01591|IGJ_HUMAN	sp|P01591|IGJ_HUMAN	2	2	2	>sp|P01591|IGJ_HUMAN Immunoglobulin J chain OS=Homo sapiens OX=9606 GN=JCHAIN PE=1 SV=4	1	2	2	2	0	0	0	0	0	0	0	0	0	0	0	0	0	0	0	0	0	0	0	0	0	0	0	0	0	0	0	0	2	0	0	0	0	0	0	0	0	0	0	0
sp|P01833|PIGR_HUMAN	sp|P01833|PIGR_HUMAN	8	8	8	>sp|P01833|PIGR_HUMAN Polymeric immunoglobulin receptor OS=Homo sapiens OX=9606 GN=PIGR PE=1 SV=4	1	8	8	8	0	1	0	3	0	1	0	0	0	0	0	0	0	0	0	0	0	0	0	0	0	0	0	0	0	0	0	0	8	0	1	0	0	0	0	0	0	1	0	3
sp|P01834|IGKC_HUMAN	sp|P01834|IGKC_HUMAN	5	5	5	>sp|P01834|IGKC_HUMAN Immunoglobulin kappa constant OS=Homo sapiens OX=9606 GN=IGKC PE=1 SV=2	1	5	5	5	0	0	0	5	0	1	0	0	0	5	0	0	0	0	0	0	0	0	0	0	0	0	0	1	0	0	0	0	5	0	0	0	0	0	0	0	0	0	0	5
sp|P01857|IGHG1_HUMAN;sp|P01860|IGHG3_HUMAN	sp|P01857|IGHG1_HUMAN	9;4	9;4	6;1	>sp|P01857|IGHG1_HUMAN Immunoglobulin heavy constant gamma 1 OS=Homo sapiens OX=9606 GN=IGHG1 PE=1 SV=1	2	9	9	6	0	0	0	5	0	1	0	0	0	9	0	0	0	0	1	0	0	0	0	0	1	0	0	0	0	0	0	0	1	0	0	0	0	0	0	0	0	0	0	5
sp|P01859|IGHG2_HUMAN	sp|P01859|IGHG2_HUMAN	4	1	1	>sp|P01859|IGHG2_HUMAN Immunoglobulin heavy constant gamma 2 OS=Homo sapiens OX=9606 GN=IGHG2 PE=1 SV=2	1	4	1	1	0	1	0	1	0	0	0	0	1	4	0	1	0	1	1	0	0	0	0	0	0	0	0	0	0	0	0	0	0	0	0	0	0	0	0	0	0	0	0	0
sp|P01861|IGHG4_HUMAN	sp|P01861|IGHG4_HUMAN	4	1	0	>sp|P01861|IGHG4_HUMAN Immunoglobulin heavy constant gamma 4 OS=Homo sapiens OX=9606 GN=IGHG4 PE=1 SV=1	1	4	1	0	0	1	0	2	0	1	0	0	1	4	0	1	0	1	1	0	0	0	0	0	1	0	0	0	0	0	0	0	0	0	0	0	0	0	0	0	0	1	0	0
sp|P01876|IGHA1_HUMAN	sp|P01876|IGHA1_HUMAN	7	7	5	>sp|P01876|IGHA1_HUMAN Immunoglobulin heavy constant alpha 1 OS=Homo sapiens OX=9606 GN=IGHA1 PE=1 SV=2	1	7	7	5	0	1	0	4	0	3	0	0	0	1	1	0	0	0	0	2	0	0	0	0	0	0	0	0	0	0	0	0	6	0	2	0	0	0	0	0	0	1	0	4
sp|P01877|IGHA2_HUMAN	sp|P01877|IGHA2_HUMAN	3	1	1	>sp|P01877|IGHA2_HUMAN Immunoglobulin heavy constant alpha 2 OS=Homo sapiens OX=9606 GN=IGHA2 PE=1 SV=4	1	3	1	1	0	1	0	2	0	2	0	0	0	0	1	0	0	0	0	1	0	0	0	0	0	0	0	0	0	0	0	0	3	0	1	0	0	0	0	0	0	0	0	0
sp|P02545|LMNA_HUMAN	sp|P02545|LMNA_HUMAN	22	22	22	>sp|P02545|LMNA_HUMAN Prelamin-A/C OS=Homo sapiens OX=9606 GN=LMNA PE=1 SV=1	1	22	22	22	12	9	7	7	7	5	13	8	10	15	6	12	14	8	18	17	10	18	8	14	10	20	6	19	2	2	5	11	7	5	10	8	13	10	13	16	12	9	7	7
sp|P02679|FIBG_HUMAN	sp|P02679|FIBG_HUMAN	1	1	1	>sp|P02679|FIBG_HUMAN Fibrinogen gamma chain OS=Homo sapiens OX=9606 GN=FGG PE=1 SV=3	1	1	1	1	0	0	0	0	0	0	0	0	0	1	0	0	0	0	0	0	0	0	0	0	0	0	0	0	0	0	0	0	0	0	0	0	0	0	0	0	0	0	0	0
sp|P02786|TFR1_HUMAN	sp|P02786|TFR1_HUMAN	18	18	18	>sp|P02786|TFR1_HUMAN Transferrin receptor protein 1 OS=Homo sapiens OX=9606 GN=TFRC PE=1 SV=2	1	18	18	18	12	7	11	8	6	6	5	5	4	4	5	3	13	10	7	7	5	10	4	6	6	5	2	1	3	14	3	8	2	5	2	2	0	9	10	10	12	7	11	8
sp|P02788|TRFL_HUMAN	sp|P02788|TRFL_HUMAN	3	3	3	>sp|P02788|TRFL_HUMAN Lactotransferrin OS=Homo sapiens OX=9606 GN=LTF PE=1 SV=6	1	3	3	3	0	0	0	1	0	0	0	0	0	0	0	0	0	0	0	1	0	0	0	0	0	0	0	0	0	0	0	0	1	0	0	0	0	0	0	0	0	0	0	1
sp|P02792|FRIL_HUMAN	sp|P02792|FRIL_HUMAN	2	2	2	>sp|P02792|FRIL_HUMAN Ferritin light chain OS=Homo sapiens OX=9606 GN=FTL PE=1 SV=2	1	2	2	2	0	0	0	0	0	0	0	0	0	0	0	0	0	0	0	0	0	0	0	0	0	1	0	0	1	0	0	0	0	0	0	0	0	0	0	0	0	0	0	0
sp|P02808|STAT_HUMAN	sp|P02808|STAT_HUMAN	2	2	2	>sp|P02808|STAT_HUMAN Statherin OS=Homo sapiens OX=9606 GN=STATH PE=1 SV=2	1	2	2	2	0	0	0	0	0	0	0	0	0	0	0	0	0	0	0	0	1	0	0	0	0	0	0	0	0	0	0	0	0	0	0	0	0	2	1	0	0	0	0	0
sp|P03886|NU1M_HUMAN	sp|P03886|NU1M_HUMAN	3	3	3	>sp|P03886|NU1M_HUMAN NADH-ubiquinone oxidoreductase chain 1 OS=Homo sapiens OX=9606 GN=MT-ND1 PE=1 SV=1	1	3	3	3	3	1	3	3	2	2	3	2	1	3	1	0	3	1	1	2	0	0	0	1	0	0	0	0	0	0	0	0	0	0	0	0	0	1	1	0	3	1	3	3
sp|P03905|NU4M_HUMAN	sp|P03905|NU4M_HUMAN	3	3	3	>sp|P03905|NU4M_HUMAN NADH-ubiquinone oxidoreductase chain 4 OS=Homo sapiens OX=9606 GN=MT-ND4 PE=1 SV=1	1	3	3	3	2	1	2	2	1	2	2	2	1	1	3	2	2	2	2	1	3	1	3	3	2	2	0	0	2	3	2	2	0	1	1	1	0	2	0	2	2	1	2	2
sp|P03915|NU5M_HUMAN	sp|P03915|NU5M_HUMAN	4	4	4	>sp|P03915|NU5M_HUMAN NADH-ubiquinone oxidoreductase chain 5 OS=Homo sapiens OX=9606 GN=MT-ND5 PE=1 SV=2	1	4	4	4	0	1	0	0	1	1	2	1	1	1	1	1	3	2	2	1	2	2	3	3	3	0	0	0	3	3	3	2	2	2	1	0	1	4	4	4	0	1	0	0
sp|P03923|NU6M_HUMAN	sp|P03923|NU6M_HUMAN	1	1	1	>sp|P03923|NU6M_HUMAN NADH-ubiquinone oxidoreductase chain 6 OS=Homo sapiens OX=9606 GN=MT-ND6 PE=1 SV=2	1	1	1	1	1	0	1	0	0	1	0	1	0	0	1	1	1	0	1	0	1	0	0	0	0	1	0	1	0	0	1	0	0	0	0	0	0	0	0	0	1	0	1	0
sp|P03928|ATP8_HUMAN	sp|P03928|ATP8_HUMAN	2	2	2	>sp|P03928|ATP8_HUMAN ATP synthase protein 8 OS=Homo sapiens OX=9606 GN=MT-ATP8 PE=1 SV=1	1	2	2	2	1	1	1	0	1	0	0	1	1	1	1	0	1	1	1	1	1	1	2	1	2	0	1	1	0	1	0	1	1	1	0	1	1	0	1	1	1	1	1	0
sp|P03973|SLPI_HUMAN	sp|P03973|SLPI_HUMAN	1	1	1	>sp|P03973|SLPI_HUMAN Antileukoproteinase OS=Homo sapiens OX=9606 GN=SLPI PE=1 SV=2	1	1	1	1	0	0	0	1	0	0	0	0	0	0	0	0	0	0	0	0	0	0	0	0	0	0	0	0	0	0	0	0	0	0	0	0	0	0	0	0	0	0	0	1
sp|P04040|CATA_HUMAN	sp|P04040|CATA_HUMAN	4	4	4	>sp|P04040|CATA_HUMAN Catalase OS=Homo sapiens OX=9606 GN=CAT PE=1 SV=3	1	4	4	4	0	1	0	0	0	0	1	0	1	0	0	0	0	0	1	3	1	2	0	0	2	1	2	2	1	1	1	0	0	0	2	0	1	0	0	0	0	1	0	0
sp|P04049|RAF1_HUMAN	sp|P04049|RAF1_HUMAN	13	10	9	>sp|P04049|RAF1_HUMAN RAF proto-oncogene serine/threonine-protein kinase OS=Homo sapiens OX=9606 GN=RAF1 PE=1 SV=1	1	13	10	9	6	6	5	7	6	5	6	8	6	6	6	8	5	9	5	8	8	10	8	8	5	7	2	4	5	9	5	7	9	5	5	7	8	9	10	11	3	3	2	4
sp|P04062|GLCM_HUMAN	sp|P04062|GLCM_HUMAN	4	4	4	>sp|P04062|GLCM_HUMAN Lysosomal acid glucosylceramidase OS=Homo sapiens OX=9606 GN=GBA PE=1 SV=3	1	4	4	4	2	0	2	1	1	1	0	0	1	2	0	0	1	3	0	1	2	1	1	1	1	0	0	0	1	2	1	0	0	0	0	0	1	2	2	1	2	0	2	1
sp|P04075|ALDOA_HUMAN	sp|P04075|ALDOA_HUMAN	21	21	18	>sp|P04075|ALDOA_HUMAN Fructose-bisphosphate aldolase A OS=Homo sapiens OX=9606 GN=ALDOA PE=1 SV=2	1	21	21	18	20	13	12	14	11	13	12	12	12	17	7	6	18	15	12	12	14	15	14	18	17	18	15	15	16	19	17	9	12	13	10	13	11	15	12	10	20	13	12	14
sp|P04080|CYTB_HUMAN	sp|P04080|CYTB_HUMAN	4	4	4	>sp|P04080|CYTB_HUMAN Cystatin-B OS=Homo sapiens OX=9606 GN=CSTB PE=1 SV=2	1	4	4	4	3	1	1	1	1	1	0	2	0	1	0	1	3	3	2	1	1	1	2	2	1	3	1	1	1	2	2	1	2	1	1	1	1	2	3	3	3	1	1	1
sp|P04083|ANXA1_HUMAN	sp|P04083|ANXA1_HUMAN	2	2	2	>sp|P04083|ANXA1_HUMAN Annexin A1 OS=Homo sapiens OX=9606 GN=ANXA1 PE=1 SV=2	1	2	2	2	0	0	0	0	0	0	0	0	0	0	0	0	0	0	0	0	0	0	0	0	0	0	0	0	0	0	0	0	2	0	0	0	0	0	0	0	0	0	0	0
sp|P04114|APOB_HUMAN	sp|P04114|APOB_HUMAN	4	4	4	>sp|P04114|APOB_HUMAN Apolipoprotein B-100 OS=Homo sapiens OX=9606 GN=APOB PE=1 SV=2	1	4	4	4	1	3	3	4	3	4	4	3	4	3	3	4	3	3	3	3	2	3	3	3	3	2	2	2	3	3	2	3	3	3	3	3	2	2	1	3	1	3	3	4
sp|P04156|PRIO_HUMAN	sp|P04156|PRIO_HUMAN	2	2	2	>sp|P04156|PRIO_HUMAN Major prion protein OS=Homo sapiens OX=9606 GN=PRNP PE=1 SV=1	1	2	2	2	1	1	1	0	0	1	2	1	2	1	1	1	1	1	0	1	0	1	0	0	1	1	0	0	0	1	0	0	0	0	0	0	0	1	2	1	1	1	1	0
sp|P04181|OAT_HUMAN	sp|P04181|OAT_HUMAN	12	12	12	>sp|P04181|OAT_HUMAN Ornithine aminotransferase, mitochondrial OS=Homo sapiens OX=9606 GN=OAT PE=1 SV=1	1	12	12	12	9	2	5	5	4	2	3	2	2	2	2	1	6	4	2	3	4	4	5	5	5	7	2	5	5	6	2	2	2	3	2	1	1	2	3	1	9	2	5	5
sp|P04183|KITH_HUMAN	sp|P04183|KITH_HUMAN	3	3	3	>sp|P04183|KITH_HUMAN Thymidine kinase, cytosolic OS=Homo sapiens OX=9606 GN=TK1 PE=1 SV=2	1	3	3	3	2	0	0	0	0	0	1	0	1	0	0	0	1	1	0	0	0	0	0	0	0	0	1	0	0	0	0	1	0	0	1	0	0	1	1	1	2	0	0	0
sp|P04259|K2C6B_HUMAN	sp|P04259|K2C6B_HUMAN	34	4	1	>sp|P04259|K2C6B_HUMAN Keratin, type II cytoskeletal 6B OS=Homo sapiens OX=9606 GN=KRT6B PE=1 SV=5	1	34	4	1	18	19	20	20	17	16	17	26	14	27	25	24	17	23	24	29	30	24	27	32	30	25	23	27	27	20	23	20	32	21	24	25	25	25	28	23	0	0	0	0
sp|P04264|K2C1_HUMAN;CON__P04264	sp|P04264|K2C1_HUMAN;CON__P04264	57;56	51;50	38;37	>sp|P04264|K2C1_HUMAN Keratin, type II cytoskeletal 1 OS=Homo sapiens OX=9606 GN=KRT1 PE=1 SV=6;>P04264 SWISS-PROT:P04264 Tax_Id=9606 Gene_Symbol=KRT1 Keratin, type II cytoskeletal 1	2	57	51	38	28	42	33	33	29	32	29	35	34	33	45	29	33	33	38	52	47	36	45	42	44	35	37	46	46	35	44	36	37	43	46	39	34	34	40	36	24	38	29	30
sp|P04279|SEMG1_HUMAN	sp|P04279|SEMG1_HUMAN	11	11	9	>sp|P04279|SEMG1_HUMAN Semenogelin-1 OS=Homo sapiens OX=9606 GN=SEMG1 PE=1 SV=2	1	11	11	9	1	2	2	2	2	2	2	2	2	2	2	2	2	2	2	1	1	1	1	1	1	2	11	1	1	1	1	1	1	1	1	1	1	2	2	2	1	2	2	2
sp|P04350|TBB4A_HUMAN	sp|P04350|TBB4A_HUMAN	24	4	3	>sp|P04350|TBB4A_HUMAN Tubulin beta-4A chain OS=Homo sapiens OX=9606 GN=TUBB4A PE=1 SV=2	1	24	4	3	16	17	17	17	17	17	17	17	18	17	18	17	17	17	17	18	18	16	18	16	16	15	16	17	17	18	18	16	18	18	18	18	15	19	16	17	0	0	0	0
sp|P04406|G3P_HUMAN;sp|O14556|G3PT_HUMAN	sp|P04406|G3P_HUMAN	15;1	15;1	15;1	>sp|P04406|G3P_HUMAN Glyceraldehyde-3-phosphate dehydrogenase OS=Homo sapiens OX=9606 GN=GAPDH PE=1 SV=3	2	15	15	15	14	11	14	10	10	11	11	11	11	11	10	10	13	11	11	12	12	11	9	12	11	11	8	8	9	12	10	9	9	10	9	9	8	11	12	11	14	11	14	10
sp|P04439|HLAA_HUMAN;sp|P01893|HLAH_HUMAN;sp|P13747|HLAE_HUMAN	sp|P04439|HLAA_HUMAN	13;5;1	13;5;1	9;2;0	>sp|P04439|HLAA_HUMAN HLA class I histocompatibility antigen, A alpha chain OS=Homo sapiens OX=9606 GN=HLA-A PE=1 SV=2	3	13	13	9	9	8	8	6	8	8	4	6	2	5	4	4	9	7	5	7	6	9	4	6	8	6	4	4	4	12	5	6	4	3	2	4	2	8	6	6	9	8	8	6
sp|P04632|CPNS1_HUMAN	sp|P04632|CPNS1_HUMAN	2	2	2	>sp|P04632|CPNS1_HUMAN Calpain small subunit 1 OS=Homo sapiens OX=9606 GN=CAPNS1 PE=1 SV=1	1	2	2	2	1	0	0	0	0	0	0	0	0	0	0	0	0	0	0	0	0	0	0	0	0	0	0	0	0	2	1	0	0	0	0	0	0	0	0	0	1	0	0	0
sp|P04637|P53_HUMAN	sp|P04637|P53_HUMAN	16	16	16	>sp|P04637|P53_HUMAN Cellular tumor antigen p53 OS=Homo sapiens OX=9606 GN=TP53 PE=1 SV=4	1	16	16	16	12	10	12	4	8	4	12	11	12	7	11	11	7	7	10	13	5	12	6	10	9	15	9	9	2	6	7	3	10	10	9	7	7	7	14	11	12	10	12	4
sp|P04792|HSPB1_HUMAN	sp|P04792|HSPB1_HUMAN	6	6	6	>sp|P04792|HSPB1_HUMAN Heat shock protein beta-1 OS=Homo sapiens OX=9606 GN=HSPB1 PE=1 SV=2	1	6	6	6	2	3	0	1	1	1	0	1	2	4	2	3	2	5	1	5	5	5	4	4	6	1	1	2	3	3	4	2	5	3	2	2	1	5	3	4	2	3	0	1
sp|P04818|TYSY_HUMAN	sp|P04818|TYSY_HUMAN	5	5	5	>sp|P04818|TYSY_HUMAN Thymidylate synthase OS=Homo sapiens OX=9606 GN=TYMS PE=1 SV=3	1	5	5	5	4	2	2	3	1	1	1	2	0	1	1	1	2	3	2	2	2	3	2	3	2	1	2	2	2	2	2	1	1	1	2	2	0	1	1	1	4	2	2	3
sp|P04843|RPN1_HUMAN	sp|P04843|RPN1_HUMAN	29	29	29	>sp|P04843|RPN1_HUMAN Dolichyl-diphosphooligosaccharide--protein glycosyltransferase subunit 1 OS=Homo sapiens OX=9606 GN=RPN1 PE=1 SV=1	1	29	29	29	24	27	26	25	26	25	25	24	23	22	24	20	25	26	23	25	25	23	22	22	22	21	18	17	22	24	21	22	22	19	21	18	18	26	25	23	24	27	26	25
sp|P04844|RPN2_HUMAN	sp|P04844|RPN2_HUMAN	14	14	14	>sp|P04844|RPN2_HUMAN Dolichyl-diphosphooligosaccharide--protein glycosyltransferase subunit 2 OS=Homo sapiens OX=9606 GN=RPN2 PE=1 SV=3	1	14	14	14	12	11	13	13	12	12	13	12	11	11	13	12	13	13	12	14	14	14	14	14	14	14	14	13	14	13	14	12	14	14	13	14	12	10	13	12	12	11	13	13
sp|P04899|GNAI2_HUMAN	sp|P04899|GNAI2_HUMAN	12	11	7	>sp|P04899|GNAI2_HUMAN Guanine nucleotide-binding protein G(i) subunit alpha-2 OS=Homo sapiens OX=9606 GN=GNAI2 PE=1 SV=3	1	12	11	7	10	8	9	3	5	3	9	9	10	8	7	11	6	8	5	6	3	5	3	4	10	8	3	6	3	8	2	3	2	3	2	1	2	11	12	12	9	7	8	2
sp|P05023|AT1A1_HUMAN;sp|P13637|AT1A3_HUMAN;sp|Q13733|AT1A4_HUMAN;sp|P54707|AT12A_HUMAN	sp|P05023|AT1A1_HUMAN	40;13;7;4	40;13;7;4	28;3;0;0	>sp|P05023|AT1A1_HUMAN Sodium/potassium-transporting ATPase subunit alpha-1 OS=Homo sapiens OX=9606 GN=ATP1A1 PE=1 SV=1	4	40	40	28	35	34	36	33	31	31	35	34	31	35	35	33	37	35	36	38	39	37	36	35	38	35	36	34	38	38	37	37	38	37	32	36	34	36	36	31	35	34	36	33
sp|P05026|AT1B1_HUMAN	sp|P05026|AT1B1_HUMAN	5	5	5	>sp|P05026|AT1B1_HUMAN Sodium/potassium-transporting ATPase subunit beta-1 OS=Homo sapiens OX=9606 GN=ATP1B1 PE=1 SV=1	1	5	5	5	3	2	3	3	2	0	2	3	2	1	3	0	2	2	2	2	3	3	0	0	1	1	1	0	2	3	0	2	2	0	0	0	0	3	1	3	3	2	3	3
sp|P05067|A4_HUMAN	sp|P05067|A4_HUMAN	5	5	5	>sp|P05067|A4_HUMAN Amyloid-beta precursor protein OS=Homo sapiens OX=9606 GN=APP PE=1 SV=3	1	5	5	5	0	1	1	0	1	0	0	0	0	0	0	0	0	3	0	2	1	1	2	1	2	0	0	0	1	3	2	0	1	0	0	0	0	2	2	3	0	1	1	0
sp|P05089|ARGI1_HUMAN	sp|P05089|ARGI1_HUMAN	2	2	2	>sp|P05089|ARGI1_HUMAN Arginase-1 OS=Homo sapiens OX=9606 GN=ARG1 PE=1 SV=2	1	2	2	2	0	0	0	0	0	0	1	0	0	0	0	1	0	0	0	1	1	0	0	0	0	0	0	0	0	0	0	0	0	0	1	0	0	0	0	0	0	0	0	0
sp|P05091|ALDH2_HUMAN	sp|P05091|ALDH2_HUMAN	5	5	5	>sp|P05091|ALDH2_HUMAN Aldehyde dehydrogenase, mitochondrial OS=Homo sapiens OX=9606 GN=ALDH2 PE=1 SV=2	1	5	5	5	4	0	0	0	0	0	0	0	0	1	0	0	0	0	0	0	0	0	0	1	0	0	0	0	0	0	0	0	0	0	0	0	0	0	1	0	4	0	0	0
sp|P05109|S10A8_HUMAN	sp|P05109|S10A8_HUMAN	3	3	3	>sp|P05109|S10A8_HUMAN Protein S100-A8 OS=Homo sapiens OX=9606 GN=S100A8 PE=1 SV=1	1	3	3	3	1	1	0	2	0	1	0	1	1	3	0	0	1	2	2	1	2	0	0	3	1	0	0	3	0	1	2	0	1	1	0	1	2	1	1	2	1	1	0	2
sp|P05114|HMGN1_HUMAN	sp|P05114|HMGN1_HUMAN	3	3	3	>sp|P05114|HMGN1_HUMAN Non-histone chromosomal protein HMG-14 OS=Homo sapiens OX=9606 GN=HMGN1 PE=1 SV=3	1	3	3	3	2	0	0	0	0	0	0	0	0	0	0	1	0	2	3	0	0	3	0	0	1	3	0	3	0	0	2	2	3	1	2	0	2	0	1	2	2	0	0	0
sp|P05141|ADT2_HUMAN;sp|Q9H0C2|ADT4_HUMAN	sp|P05141|ADT2_HUMAN	19;3	19;3	8;0	>sp|P05141|ADT2_HUMAN ADP/ATP translocase 2 OS=Homo sapiens OX=9606 GN=SLC25A5 PE=1 SV=7	2	19	19	8	15	15	16	16	16	16	15	17	16	15	18	15	15	16	15	15	15	15	15	15	15	14	15	15	16	15	15	15	15	16	15	16	15	17	17	18	15	15	16	16
sp|P05165|PCCA_HUMAN	sp|P05165|PCCA_HUMAN	30	30	30	>sp|P05165|PCCA_HUMAN Propionyl-CoA carboxylase alpha chain, mitochondrial OS=Homo sapiens OX=9606 GN=PCCA PE=1 SV=4	1	30	30	30	19	14	11	18	18	18	11	14	1	13	13	10	1	13	2	27	24	24	1	0	0	0	1	1	0	1	3	1	1	4	27	28	3	6	10	8	19	14	11	18
sp|P05166|PCCB_HUMAN	sp|P05166|PCCB_HUMAN	17	17	17	>sp|P05166|PCCB_HUMAN Propionyl-CoA carboxylase beta chain, mitochondrial OS=Homo sapiens OX=9606 GN=PCCB PE=1 SV=3	1	17	17	17	13	8	6	9	10	10	8	6	3	4	9	4	1	8	0	16	14	13	0	0	0	0	0	0	0	0	0	1	0	0	16	16	1	8	7	5	13	8	6	9
sp|P05198|IF2A_HUMAN	sp|P05198|IF2A_HUMAN	13	13	13	>sp|P05198|IF2A_HUMAN Eukaryotic translation initiation factor 2 subunit 1 OS=Homo sapiens OX=9606 GN=EIF2S1 PE=1 SV=3	1	13	13	13	11	3	4	6	5	2	5	7	4	6	6	3	7	7	5	5	2	7	10	7	10	7	5	8	3	10	11	3	10	5	1	5	1	9	8	7	11	3	4	6
sp|P05386|RLA1_HUMAN	sp|P05386|RLA1_HUMAN	3	2	2	>sp|P05386|RLA1_HUMAN 60S acidic ribosomal protein P1 OS=Homo sapiens OX=9606 GN=RPLP1 PE=1 SV=1	1	3	2	2	2	1	2	1	3	2	1	2	1	3	2	2	2	1	2	2	2	2	3	2	2	2	2	2	2	2	2	2	2	3	2	2	2	1	2	3	1	1	1	1
sp|P05387|RLA2_HUMAN	sp|P05387|RLA2_HUMAN	7	7	6	>sp|P05387|RLA2_HUMAN 60S acidic ribosomal protein P2 OS=Homo sapiens OX=9606 GN=RPLP2 PE=1 SV=1	1	7	7	6	7	6	7	6	7	6	6	7	6	7	7	6	7	6	6	7	7	7	7	7	7	7	7	7	7	7	7	7	7	7	7	7	7	6	7	7	7	6	7	6
sp|P05388|RLA0_HUMAN;sp|Q8NHW5|RLA0L_HUMAN	sp|P05388|RLA0_HUMAN;sp|Q8NHW5|RLA0L_HUMAN	11;7	11;7	11;7	>sp|P05388|RLA0_HUMAN 60S acidic ribosomal protein P0 OS=Homo sapiens OX=9606 GN=RPLP0 PE=1 SV=1;>sp|Q8NHW5|RLA0L_HUMAN 60S acidic ribosomal protein P0-like OS=Homo sapiens OX=9606 GN=RPLP0P6 PE=5 SV=1	2	11	11	11	10	10	9	10	9	10	9	9	10	9	10	9	9	9	9	10	9	10	10	10	9	9	9	9	10	10	9	9	10	10	8	10	9	9	9	9	10	10	9	10
sp|P05412|JUN_HUMAN	sp|P05412|JUN_HUMAN	3	3	3	>sp|P05412|JUN_HUMAN Transcription factor AP-1 OS=Homo sapiens OX=9606 GN=JUN PE=1 SV=2	1	3	3	3	0	0	0	0	0	0	0	0	0	0	0	0	0	0	0	1	1	1	1	0	1	0	0	0	0	0	0	0	0	0	0	0	0	0	1	1	0	0	0	0
sp|P05423|RPC4_HUMAN	sp|P05423|RPC4_HUMAN	3	3	3	>sp|P05423|RPC4_HUMAN DNA-directed RNA polymerase III subunit RPC4 OS=Homo sapiens OX=9606 GN=POLR3D PE=1 SV=2	1	3	3	3	1	1	1	0	0	1	0	1	0	0	0	1	0	1	0	0	1	0	1	0	0	0	0	0	1	1	1	1	0	0	1	0	0	1	1	1	1	1	1	0
sp|P05455|LA_HUMAN	sp|P05455|LA_HUMAN	14	14	14	>sp|P05455|LA_HUMAN Lupus La protein OS=Homo sapiens OX=9606 GN=SSB PE=1 SV=2	1	14	14	14	10	6	7	8	7	6	7	8	5	7	4	7	7	6	7	9	10	10	10	9	8	11	6	10	10	12	9	5	7	8	5	9	6	6	9	6	10	6	7	8
sp|P05549|AP2A_HUMAN;sp|Q6VUC0|AP2E_HUMAN;sp|Q92481|AP2B_HUMAN	sp|P05549|AP2A_HUMAN;sp|Q6VUC0|AP2E_HUMAN;sp|Q92481|AP2B_HUMAN	1;1;1	1;1;1	1;1;1	>sp|P05549|AP2A_HUMAN Transcription factor AP-2-alpha OS=Homo sapiens OX=9606 GN=TFAP2A PE=1 SV=1;>sp|Q6VUC0|AP2E_HUMAN Transcription factor AP-2-epsilon OS=Homo sapiens OX=9606 GN=TFAP2E PE=2 SV=1;>sp|Q92481|AP2B_HUMAN Transcription factor AP-2-beta OS=Ho	3	1	1	1	0	0	0	0	0	0	0	0	0	0	0	0	0	0	0	0	0	1	0	0	0	0	0	0	0	0	0	0	0	0	0	0	0	0	0	0	0	0	0	0
sp|P05556|ITB1_HUMAN	sp|P05556|ITB1_HUMAN	8	8	8	>sp|P05556|ITB1_HUMAN Integrin beta-1 OS=Homo sapiens OX=9606 GN=ITGB1 PE=1 SV=2	1	8	8	8	4	3	1	3	1	2	1	3	0	0	0	1	5	3	3	3	1	4	2	5	3	1	0	0	2	4	1	2	2	1	0	0	0	5	2	6	4	3	1	3
sp|P05783|K1C18_HUMAN;CON__H-INV:HIT000015463	sp|P05783|K1C18_HUMAN	24;1	22;1	15;1	>sp|P05783|K1C18_HUMAN Keratin, type I cytoskeletal 18 OS=Homo sapiens OX=9606 GN=KRT18 PE=1 SV=2	2	24	22	15	17	17	18	10	16	15	18	17	18	13	16	21	15	15	17	23	17	19	18	20	20	20	18	19	20	16	16	15	15	17	14	15	16	21	23	22	16	15	16	9
sp|P05976|MYL1_HUMAN;sp|P08590|MYL3_HUMAN	sp|P05976|MYL1_HUMAN;sp|P08590|MYL3_HUMAN	1;1	1;1	1;1	>sp|P05976|MYL1_HUMAN Myosin light chain 1/3, skeletal muscle isoform OS=Homo sapiens OX=9606 GN=MYL1 PE=1 SV=3;>sp|P08590|MYL3_HUMAN Myosin light chain 3 OS=Homo sapiens OX=9606 GN=MYL3 PE=1 SV=3	2	1	1	1	1	1	1	1	0	0	1	1	1	1	1	1	1	1	1	1	1	1	1	1	1	1	1	1	0	1	1	1	1	1	1	1	0	1	1	1	1	1	1	1
sp|P06241|FYN_HUMAN	sp|P06241|FYN_HUMAN	5	3	3	>sp|P06241|FYN_HUMAN Tyrosine-protein kinase Fyn OS=Homo sapiens OX=9606 GN=FYN PE=1 SV=3	1	5	3	3	2	1	0	1	0	0	1	0	2	0	1	1	0	1	1	0	0	0	0	0	2	0	0	0	0	1	0	0	0	0	0	0	0	1	2	1	0	0	0	1
sp|P06280|AGAL_HUMAN	sp|P06280|AGAL_HUMAN	11	11	11	>sp|P06280|AGAL_HUMAN Alpha-galactosidase A OS=Homo sapiens OX=9606 GN=GLA PE=1 SV=1	1	11	11	11	9	7	5	5	7	5	5	5	4	3	6	5	5	7	6	6	5	7	7	6	5	5	3	4	5	5	6	5	7	4	0	3	4	7	8	10	9	7	5	5
sp|P06454|PTMA_HUMAN	sp|P06454|PTMA_HUMAN	4	4	4	>sp|P06454|PTMA_HUMAN Prothymosin alpha OS=Homo sapiens OX=9606 GN=PTMA PE=1 SV=2	1	4	4	4	4	1	2	1	1	1	1	0	0	1	1	0	3	1	2	1	1	3	1	2	2	3	1	1	1	3	1	0	1	1	1	1	0	0	2	0	4	1	2	1
sp|P06493|CDK1_HUMAN	sp|P06493|CDK1_HUMAN	14	13	12	>sp|P06493|CDK1_HUMAN Cyclin-dependent kinase 1 OS=Homo sapiens OX=9606 GN=CDK1 PE=1 SV=3	1	14	13	12	12	11	10	10	9	10	12	10	9	8	10	8	12	11	9	12	12	11	12	8	12	12	10	10	8	10	10	12	11	10	10	10	10	7	6	7	11	10	9	9
sp|P06576|ATPB_HUMAN	sp|P06576|ATPB_HUMAN	19	19	19	>sp|P06576|ATPB_HUMAN ATP synthase subunit beta, mitochondrial OS=Homo sapiens OX=9606 GN=ATP5F1B PE=1 SV=3	1	19	19	19	16	16	16	15	14	16	15	16	17	15	14	15	15	16	16	15	15	15	15	16	15	14	15	15	14	15	15	15	15	14	12	14	15	16	13	16	16	16	16	15
sp|P06702|S10A9_HUMAN	sp|P06702|S10A9_HUMAN	3	3	3	>sp|P06702|S10A9_HUMAN Protein S100-A9 OS=Homo sapiens OX=9606 GN=S100A9 PE=1 SV=1	1	3	3	3	2	2	0	3	0	3	1	2	0	3	1	0	0	2	2	2	2	0	1	2	2	0	0	2	1	0	1	0	2	1	0	2	1	1	2	2	2	2	0	3
sp|P06709|BIRA_ECOLI;Biognosys|iRT-Kit_WR_fusion	sp|P06709|BIRA_ECOLI;Biognosys|iRT-Kit_WR_fusion	13;7	13;7	13;7	>sp|P06709|BIRA_ECOLI Bifunctional ligase/repressor BirA OS=Escherichia coli (strain K12) OX=83333 GN=birA PE=1 SV=1;>Biognosys|iRT-Kit_WR_fusion	2	13	13	13	8	8	9	9	10	10	8	9	11	9	9	9	9	9	10	11	11	11	10	9	10	9	10	10	10	9	11	10	11	11	9	9	11	12	10	10	8	8	9	9
sp|P06730|IF4E_HUMAN	sp|P06730|IF4E_HUMAN	5	5	5	>sp|P06730|IF4E_HUMAN Eukaryotic translation initiation factor 4E OS=Homo sapiens OX=9606 GN=EIF4E PE=1 SV=2	1	5	5	5	5	4	5	3	4	3	3	3	4	5	4	4	5	4	3	3	4	4	5	4	5	4	2	4	4	5	4	2	4	5	3	5	3	4	5	5	5	4	5	3
sp|P06733|ENOA_HUMAN;sp|P13929|ENOB_HUMAN	sp|P06733|ENOA_HUMAN	19;2	19;2	17;0	>sp|P06733|ENOA_HUMAN Alpha-enolase OS=Homo sapiens OX=9606 GN=ENO1 PE=1 SV=2	2	19	19	17	17	15	15	16	15	15	14	14	16	15	14	11	16	17	16	12	15	16	15	17	17	17	16	16	16	17	16	12	14	13	15	15	12	16	16	12	17	15	15	16
sp|P06737|PYGL_HUMAN	sp|P06737|PYGL_HUMAN	8	7	7	>sp|P06737|PYGL_HUMAN Glycogen phosphorylase, liver form OS=Homo sapiens OX=9606 GN=PYGL PE=1 SV=4	1	8	7	7	6	2	0	0	0	1	0	0	0	0	0	0	1	1	0	0	0	0	0	1	1	0	0	0	0	2	0	0	0	0	0	0	0	1	0	0	6	1	0	0
sp|P06744|G6PI_HUMAN;CON__Q3ZBD7;sp|Q8N196|SIX5_HUMAN	sp|P06744|G6PI_HUMAN	15;4;1	15;4;1	15;4;1	>sp|P06744|G6PI_HUMAN Glucose-6-phosphate isomerase OS=Homo sapiens OX=9606 GN=GPI PE=1 SV=4	3	15	15	15	14	8	7	9	7	8	6	5	7	7	4	4	13	10	11	7	7	10	8	11	10	11	8	10	9	13	7	4	5	7	7	7	5	7	8	6	14	8	7	9
sp|P06748|NPM_HUMAN	sp|P06748|NPM_HUMAN	8	8	8	>sp|P06748|NPM_HUMAN Nucleophosmin OS=Homo sapiens OX=9606 GN=NPM1 PE=1 SV=2	1	8	8	8	8	7	7	6	6	7	7	7	7	7	7	7	7	7	8	8	6	7	7	8	7	7	7	7	7	7	7	7	7	7	7	5	6	7	7	7	8	7	7	6
sp|P06753|TPM3_HUMAN;sp|P09493|TPM1_HUMAN	sp|P06753|TPM3_HUMAN	4;1	2;0	2;0	>sp|P06753|TPM3_HUMAN Tropomyosin alpha-3 chain OS=Homo sapiens OX=9606 GN=TPM3 PE=1 SV=2	2	4	2	2	4	4	4	4	4	4	4	4	3	4	3	4	4	4	4	4	2	3	4	3	4	4	3	4	4	4	4	2	3	4	1	2	2	4	4	4	2	2	2	2
sp|P06865|HEXA_HUMAN	sp|P06865|HEXA_HUMAN	1	1	1	>sp|P06865|HEXA_HUMAN Beta-hexosaminidase subunit alpha OS=Homo sapiens OX=9606 GN=HEXA PE=1 SV=2	1	1	1	1	1	0	0	0	0	0	0	0	0	0	0	0	0	0	0	0	0	0	0	0	0	0	0	0	0	0	0	0	0	0	0	0	0	0	0	0	1	0	0	0
sp|Q16778|H2B2E_HUMAN;sp|P33778|H2B1B_HUMAN;sp|P23527|H2B1O_HUMAN;sp|P06899|H2B1J_HUMAN;sp|Q8N257|H2B3B_HUMAN;sp|Q6DRA6|H2B2D_HUMAN;sp|Q6DN03|H2B2C_HUMAN	sp|Q16778|H2B2E_HUMAN;sp|P33778|H2B1B_HUMAN;sp|P23527|H2B1O_HUMAN;sp|P06899|H2B1J_HUMAN;sp|Q8N257|H2B3B_HUMAN	7;7;7;7;6;2;2	7;7;7;7;6;2;2	2;2;2;2;2;2;2	>sp|Q16778|H2B2E_HUMAN Histone H2B type 2-E OS=Homo sapiens OX=9606 GN=H2BC21 PE=1 SV=3;>sp|P33778|H2B1B_HUMAN Histone H2B type 1-B OS=Homo sapiens OX=9606 GN=H2BC3 PE=1 SV=2;>sp|P23527|H2B1O_HUMAN Histone H2B type 1-O OS=Homo sapiens OX=9606 GN=H2BC17 PE=	7	7	7	2	5	6	5	4	5	6	6	7	7	7	6	5	5	6	6	6	6	6	5	6	6	6	5	6	5	5	5	5	5	5	5	6	7	7	5	5	5	6	5	4
sp|P07099|HYEP_HUMAN	sp|P07099|HYEP_HUMAN	8	8	8	>sp|P07099|HYEP_HUMAN Epoxide hydrolase 1 OS=Homo sapiens OX=9606 GN=EPHX1 PE=1 SV=1	1	8	8	8	3	1	0	1	1	0	0	1	0	0	1	0	4	2	1	0	0	2	0	1	0	2	0	0	0	5	1	1	0	0	1	0	0	1	0	0	3	1	0	1
sp|P07108|ACBP_HUMAN	sp|P07108|ACBP_HUMAN	1	1	1	>sp|P07108|ACBP_HUMAN Acyl-CoA-binding protein OS=Homo sapiens OX=9606 GN=DBI PE=1 SV=2	1	1	1	1	1	0	0	0	0	0	1	0	0	1	0	0	1	0	0	0	0	0	0	0	0	1	0	0	0	0	0	0	0	0	0	0	0	0	0	0	1	0	0	0
sp|P07195|LDHB_HUMAN	sp|P07195|LDHB_HUMAN	11	10	10	>sp|P07195|LDHB_HUMAN L-lactate dehydrogenase B chain OS=Homo sapiens OX=9606 GN=LDHB PE=1 SV=2	1	11	10	10	11	11	10	10	10	10	8	5	10	9	10	8	11	11	10	8	9	10	10	11	11	11	11	10	11	11	10	10	8	8	10	11	8	9	9	8	10	10	9	9
sp|P07196|NFL_HUMAN	sp|P07196|NFL_HUMAN	12	10	10	>sp|P07196|NFL_HUMAN Neurofilament light polypeptide OS=Homo sapiens OX=9606 GN=NEFL PE=1 SV=3	1	12	10	10	4	2	2	1	1	4	6	3	7	1	4	7	3	1	1	12	1	4	1	7	4	6	1	6	0	3	0	0	0	2	1	3	2	3	7	3	2	1	1	0
sp|P07237|PDIA1_HUMAN	sp|P07237|PDIA1_HUMAN	18	18	18	>sp|P07237|PDIA1_HUMAN Protein disulfide-isomerase OS=Homo sapiens OX=9606 GN=P4HB PE=1 SV=3	1	18	18	18	16	10	13	13	11	11	11	12	8	10	12	8	14	12	11	12	13	13	12	13	13	14	10	11	12	14	13	6	13	11	8	12	9	13	14	13	16	10	13	13
sp|P07305|H10_HUMAN	sp|P07305|H10_HUMAN	2	2	2	>sp|P07305|H10_HUMAN Histone H1.0 OS=Homo sapiens OX=9606 GN=H1-0 PE=1 SV=3	1	2	2	2	2	0	0	0	0	1	2	0	0	1	1	0	1	0	1	0	0	1	0	0	0	1	0	0	0	0	1	1	0	0	0	0	0	1	2	0	2	0	0	0
sp|P07339|CATD_HUMAN	sp|P07339|CATD_HUMAN	4	4	4	>sp|P07339|CATD_HUMAN Cathepsin D OS=Homo sapiens OX=9606 GN=CTSD PE=1 SV=1	1	4	4	4	0	0	0	1	0	1	0	0	2	2	0	1	2	2	1	0	1	0	1	3	1	2	0	0	1	1	1	0	1	0	0	0	0	3	1	1	0	0	0	1
sp|P07355|ANXA2_HUMAN;sp|A6NMY6|AXA2L_HUMAN	sp|P07355|ANXA2_HUMAN;sp|A6NMY6|AXA2L_HUMAN	12;9	12;9	12;9	>sp|P07355|ANXA2_HUMAN Annexin A2 OS=Homo sapiens OX=9606 GN=ANXA2 PE=1 SV=2;>sp|A6NMY6|AXA2L_HUMAN Putative annexin A2-like protein OS=Homo sapiens OX=9606 GN=ANXA2P2 PE=5 SV=2	2	12	12	12	10	4	7	2	2	1	5	6	3	10	5	3	8	7	5	7	0	5	5	9	6	5	2	6	4	8	3	2	5	1	1	3	1	4	6	7	10	4	7	2
sp|P07384|CAN1_HUMAN	sp|P07384|CAN1_HUMAN	2	2	2	>sp|P07384|CAN1_HUMAN Calpain-1 catalytic subunit OS=Homo sapiens OX=9606 GN=CAPN1 PE=1 SV=1	1	2	2	2	2	1	0	0	0	1	0	0	0	0	0	0	0	0	0	0	0	1	0	1	1	0	0	0	0	1	1	0	0	0	1	0	0	0	0	1	2	1	0	0
sp|P07437|TBB5_HUMAN	sp|P07437|TBB5_HUMAN	25	6	5	>sp|P07437|TBB5_HUMAN Tubulin beta chain OS=Homo sapiens OX=9606 GN=TUBB PE=1 SV=2	1	25	6	5	21	21	21	23	21	22	22	22	22	22	22	22	22	22	21	23	23	21	22	21	21	20	22	20	22	22	22	21	21	23	23	23	21	23	20	22	5	5	5	6
sp|P07476|INVO_HUMAN	sp|P07476|INVO_HUMAN	9	9	9	>sp|P07476|INVO_HUMAN Involucrin OS=Homo sapiens OX=9606 GN=IVL PE=1 SV=2	1	9	9	9	0	0	0	0	0	0	0	0	0	9	0	0	0	0	0	0	0	0	0	1	0	0	0	0	0	0	0	0	0	0	0	0	0	0	0	0	0	0	0	0
sp|P07602|SAP_HUMAN	sp|P07602|SAP_HUMAN	3	3	3	>sp|P07602|SAP_HUMAN Prosaposin OS=Homo sapiens OX=9606 GN=PSAP PE=1 SV=2	1	3	3	3	3	0	0	0	0	0	0	0	1	0	0	1	0	1	1	0	0	1	0	1	0	0	0	0	0	2	0	0	0	0	0	0	0	1	1	1	3	0	0	0
sp|P07686|HEXB_HUMAN	sp|P07686|HEXB_HUMAN	3	3	3	>sp|P07686|HEXB_HUMAN Beta-hexosaminidase subunit beta OS=Homo sapiens OX=9606 GN=HEXB PE=1 SV=3	1	3	3	3	3	0	1	1	0	1	1	1	0	1	0	0	1	1	0	1	1	1	1	1	1	1	0	0	0	3	1	0	1	1	0	0	0	1	1	0	3	0	1	1
sp|P07737|PROF1_HUMAN;CON__P02584	sp|P07737|PROF1_HUMAN	6;1	6;1	6;1	>sp|P07737|PROF1_HUMAN Profilin-1 OS=Homo sapiens OX=9606 GN=PFN1 PE=1 SV=2	2	6	6	6	5	3	3	4	6	4	4	3	4	4	4	3	5	5	4	3	5	5	5	5	5	6	5	4	6	6	6	3	3	3	4	4	4	3	4	0	5	3	3	4
sp|P07741|APT_HUMAN	sp|P07741|APT_HUMAN	2	2	2	>sp|P07741|APT_HUMAN Adenine phosphoribosyltransferase OS=Homo sapiens OX=9606 GN=APRT PE=1 SV=2	1	2	2	2	2	0	0	0	0	0	0	0	2	0	0	0	0	0	0	0	0	0	1	1	0	2	1	1	1	0	1	0	0	0	0	1	1	0	0	0	2	0	0	0
sp|P07814|SYEP_HUMAN	sp|P07814|SYEP_HUMAN	64	64	63	>sp|P07814|SYEP_HUMAN Bifunctional glutamate/proline--tRNA ligase OS=Homo sapiens OX=9606 GN=EPRS1 PE=1 SV=5	1	64	64	63	59	51	51	50	54	54	50	51	42	49	53	46	52	49	45	50	53	52	53	54	55	41	44	44	51	53	54	46	49	50	38	49	45	55	55	48	59	51	51	50
sp|P07858|CATB_HUMAN	sp|P07858|CATB_HUMAN	4	4	4	>sp|P07858|CATB_HUMAN Cathepsin B OS=Homo sapiens OX=9606 GN=CTSB PE=1 SV=3	1	4	4	4	2	0	1	3	2	0	2	0	1	1	1	0	1	1	0	3	2	3	2	2	3	0	0	0	0	3	2	1	0	2	0	0	0	0	2	2	2	0	1	3
sp|P07900|HS90A_HUMAN;sp|Q58FG0|HS905_HUMAN;sp|Q58FG1|HS904_HUMAN	sp|P07900|HS90A_HUMAN	33;5;1	21;3;0	19;3;0	>sp|P07900|HS90A_HUMAN Heat shock protein HSP 90-alpha OS=Homo sapiens OX=9606 GN=HSP90AA1 PE=1 SV=5	3	33	21	19	31	30	30	29	30	29	30	30	29	29	30	30	30	29	29	28	27	28	27	29	31	29	27	28	28	31	29	29	29	29	29	28	27	30	30	30	19	18	18	18
sp|P07910|HNRPC_HUMAN;sp|P0DMR1|HNRC4_HUMAN;sp|O60812|HNRC1_HUMAN;sp|B7ZW38|HNRC3_HUMAN;sp|B2RXH8|HNRC2_HUMAN;sp|Q86SE5|RALYL_HUMAN	sp|P07910|HNRPC_HUMAN;sp|P0DMR1|HNRC4_HUMAN;sp|O60812|HNRC1_HUMAN;sp|B7ZW38|HNRC3_HUMAN;sp|B2RXH8|HNRC2_HUMAN	16;8;8;8;8;1	16;8;8;8;8;1	16;8;8;8;8;1	>sp|P07910|HNRPC_HUMAN Heterogeneous nuclear ribonucleoproteins C1/C2 OS=Homo sapiens OX=9606 GN=HNRNPC PE=1 SV=4;>sp|P0DMR1|HNRC4_HUMAN Heterogeneous nuclear ribonucleoprotein C-like 4 OS=Homo sapiens OX=9606 GN=HNRNPCL4 PE=3 SV=1;>sp|O60812|HNRC1_HUMAN H	6	16	16	16	11	14	13	12	12	11	13	13	12	13	12	14	14	12	13	14	12	14	13	15	12	14	11	12	9	14	12	11	9	10	12	11	11	12	13	13	11	14	13	12
sp|P07919|QCR6_HUMAN;sp|A0A096LP55|QCR6L_HUMAN	sp|P07919|QCR6_HUMAN	3;1	3;1	3;1	>sp|P07919|QCR6_HUMAN Cytochrome b-c1 complex subunit 6, mitochondrial OS=Homo sapiens OX=9606 GN=UQCRH PE=1 SV=2	2	3	3	3	3	3	3	3	3	3	3	3	2	3	3	3	3	3	3	3	3	3	3	3	3	3	3	3	3	3	3	3	3	3	3	3	3	3	3	3	3	3	3	3
sp|P07942|LAMB1_HUMAN	sp|P07942|LAMB1_HUMAN	11	11	11	>sp|P07942|LAMB1_HUMAN Laminin subunit beta-1 OS=Homo sapiens OX=9606 GN=LAMB1 PE=1 SV=2	1	11	11	11	5	1	3	1	3	3	1	1	0	1	0	0	3	2	1	4	2	5	3	3	3	1	1	0	2	6	1	1	0	0	0	3	2	3	4	4	5	1	3	1
sp|P07947|YES_HUMAN;sp|P12931|SRC_HUMAN;sp|P06239|LCK_HUMAN	sp|P07947|YES_HUMAN	10;4;1	10;4;1	8;2;0	>sp|P07947|YES_HUMAN Tyrosine-protein kinase Yes OS=Homo sapiens OX=9606 GN=YES1 PE=1 SV=3	3	10	10	8	4	3	2	0	0	0	3	1	4	1	5	2	0	2	1	1	1	1	1	1	3	2	1	1	1	1	1	1	1	1	1	1	1	3	7	3	4	3	2	0
sp|P07948|LYN_HUMAN;sp|P08631|HCK_HUMAN	sp|P07948|LYN_HUMAN	8;1	8;1	8;1	>sp|P07948|LYN_HUMAN Tyrosine-protein kinase Lyn OS=Homo sapiens OX=9606 GN=LYN PE=1 SV=3	2	8	8	8	2	1	2	0	1	1	2	1	2	1	2	2	1	0	0	2	1	1	1	1	2	1	1	1	1	1	1	1	1	1	1	1	1	1	6	2	2	1	2	0
sp|P07954|FUMH_HUMAN	sp|P07954|FUMH_HUMAN	4	4	4	>sp|P07954|FUMH_HUMAN Fumarate hydratase, mitochondrial OS=Homo sapiens OX=9606 GN=FH PE=1 SV=3	1	4	4	4	4	0	0	0	0	0	0	0	0	0	0	0	0	0	0	0	0	0	0	0	0	0	0	0	0	0	0	0	0	0	0	0	0	0	0	0	4	0	0	0
sp|P08047|SP1_HUMAN	sp|P08047|SP1_HUMAN	2	2	2	>sp|P08047|SP1_HUMAN Transcription factor Sp1 OS=Homo sapiens OX=9606 GN=SP1 PE=1 SV=3	1	2	2	2	0	0	1	0	0	0	0	1	0	0	0	0	1	0	0	1	0	0	0	1	0	0	0	0	1	1	0	0	1	0	1	0	0	0	1	0	0	0	1	0
sp|P08133|ANXA6_HUMAN	sp|P08133|ANXA6_HUMAN	9	9	9	>sp|P08133|ANXA6_HUMAN Annexin A6 OS=Homo sapiens OX=9606 GN=ANXA6 PE=1 SV=3	1	9	9	9	8	0	1	1	0	0	0	1	0	1	0	0	1	0	1	1	1	1	2	1	2	2	1	2	1	3	2	1	1	1	1	1	1	0	0	0	8	0	1	1
sp|P08174|DAF_HUMAN	sp|P08174|DAF_HUMAN	2	2	2	>sp|P08174|DAF_HUMAN Complement decay-accelerating factor OS=Homo sapiens OX=9606 GN=CD55 PE=1 SV=4	1	2	2	2	0	0	0	0	0	0	1	0	0	0	1	0	0	0	0	0	0	0	0	0	0	0	0	0	0	0	0	0	0	0	0	0	0	0	2	0	0	0	0	0
sp|P08195|4F2_HUMAN	sp|P08195|4F2_HUMAN	18	18	18	>sp|P08195|4F2_HUMAN 4F2 cell-surface antigen heavy chain OS=Homo sapiens OX=9606 GN=SLC3A2 PE=1 SV=3	1	18	18	18	10	13	13	11	13	14	11	12	8	11	13	11	14	11	9	12	12	13	11	10	11	7	10	8	11	13	10	8	9	12	7	9	7	14	12	10	10	13	13	11
sp|P08236|BGLR_HUMAN	sp|P08236|BGLR_HUMAN	4	4	4	>sp|P08236|BGLR_HUMAN Beta-glucuronidase OS=Homo sapiens OX=9606 GN=GUSB PE=1 SV=2	1	4	4	4	2	2	2	1	1	3	1	2	0	1	0	1	0	1	1	2	1	3	2	1	2	0	0	0	1	2	0	2	1	2	0	1	0	0	1	2	2	2	2	1
sp|P08237|PFKAM_HUMAN	sp|P08237|PFKAM_HUMAN	16	14	14	>sp|P08237|PFKAM_HUMAN ATP-dependent 6-phosphofructokinase, muscle type OS=Homo sapiens OX=9606 GN=PFKM PE=1 SV=2	1	16	14	14	12	2	3	4	4	4	6	5	3	6	4	4	8	6	6	5	4	9	4	6	6	3	3	2	5	5	3	7	5	6	7	3	2	7	6	10	11	1	2	3
sp|P08238|HS90B_HUMAN;sp|Q58FF7|H90B3_HUMAN	sp|P08238|HS90B_HUMAN	35;15	35;15	20;8	>sp|P08238|HS90B_HUMAN Heat shock protein HSP 90-beta OS=Homo sapiens OX=9606 GN=HSP90AB1 PE=1 SV=4	2	35	35	20	33	30	31	31	31	30	29	31	30	29	31	29	32	31	31	26	29	26	27	29	29	28	27	26	27	31	30	28	28	30	28	28	25	29	32	31	33	30	31	31
sp|P08240|SRPRA_HUMAN	sp|P08240|SRPRA_HUMAN	14	14	14	>sp|P08240|SRPRA_HUMAN Signal recognition particle receptor subunit alpha OS=Homo sapiens OX=9606 GN=SRPRA PE=1 SV=2	1	14	14	14	8	6	6	5	5	4	3	6	6	1	5	3	8	8	6	3	5	8	4	5	4	0	0	1	3	10	5	0	3	2	1	2	1	8	8	9	8	6	6	5
sp|P08243|ASNS_HUMAN	sp|P08243|ASNS_HUMAN	12	12	12	>sp|P08243|ASNS_HUMAN Asparagine synthetase [glutamine-hydrolyzing] OS=Homo sapiens OX=9606 GN=ASNS PE=1 SV=4	1	12	12	12	10	4	6	5	3	2	6	8	2	5	6	3	7	7	5	8	6	9	7	9	7	9	3	6	7	7	7	4	5	8	3	5	4	3	5	4	10	4	6	5
sp|P08559|ODPA_HUMAN;sp|P29803|ODPAT_HUMAN	sp|P08559|ODPA_HUMAN	12;2	12;2	12;2	>sp|P08559|ODPA_HUMAN Pyruvate dehydrogenase E1 component subunit alpha, somatic form, mitochondrial OS=Homo sapiens OX=9606 GN=PDHA1 PE=1 SV=3	2	12	12	12	9	8	10	6	9	7	10	6	4	5	7	5	9	8	6	8	6	8	5	8	7	6	5	6	6	8	7	3	6	5	3	4	3	8	7	7	9	8	10	6
sp|P08574|CY1_HUMAN	sp|P08574|CY1_HUMAN	8	8	8	>sp|P08574|CY1_HUMAN Cytochrome c1, heme protein, mitochondrial OS=Homo sapiens OX=9606 GN=CYC1 PE=1 SV=3	1	8	8	8	6	5	6	7	6	6	5	5	5	5	5	5	7	5	5	6	6	7	6	6	6	7	7	6	6	8	5	7	6	7	8	8	8	5	6	5	6	5	6	7
sp|P08579|RU2B_HUMAN	sp|P08579|RU2B_HUMAN	6	6	6	>sp|P08579|RU2B_HUMAN U2 small nuclear ribonucleoprotein B OS=Homo sapiens OX=9606 GN=SNRPB2 PE=1 SV=1	1	6	6	6	5	5	4	5	5	5	6	6	3	6	5	5	6	3	4	5	5	5	4	4	4	4	3	4	4	5	5	4	3	3	2	4	2	4	6	3	5	5	4	5
sp|P08621|RU17_HUMAN	sp|P08621|RU17_HUMAN	11	11	11	>sp|P08621|RU17_HUMAN U1 small nuclear ribonucleoprotein 70 kDa OS=Homo sapiens OX=9606 GN=SNRNP70 PE=1 SV=2	1	11	11	11	10	9	9	7	9	9	8	8	7	8	7	7	7	8	8	9	8	9	8	9	9	9	8	8	9	10	9	7	8	7	5	8	7	9	9	9	10	9	9	7
sp|P08670|VIME_HUMAN;sp|P17661|DESM_HUMAN;sp|P41219|PERI_HUMAN	sp|P08670|VIME_HUMAN	47;5;5	47;5;5	42;2;3	>sp|P08670|VIME_HUMAN Vimentin OS=Homo sapiens OX=9606 GN=VIM PE=1 SV=4	3	47	47	42	36	38	37	33	38	34	37	36	41	34	35	37	34	30	32	47	33	32	28	33	30	34	29	33	28	31	28	28	29	29	31	29	31	36	40	36	36	38	37	33
sp|P08708|RS17_HUMAN	sp|P08708|RS17_HUMAN	9	9	9	>sp|P08708|RS17_HUMAN 40S ribosomal protein S17 OS=Homo sapiens OX=9606 GN=RPS17 PE=1 SV=2	1	9	9	9	7	4	5	4	5	3	3	5	5	5	4	4	6	5	5	5	6	6	5	6	4	7	4	5	5	7	6	5	6	6	6	5	5	6	5	5	7	4	5	4
sp|P08727|K1C19_HUMAN;CON__P08727	sp|P08727|K1C19_HUMAN;CON__P08727	27;26	19;18	14;13	>sp|P08727|K1C19_HUMAN Keratin, type I cytoskeletal 19 OS=Homo sapiens OX=9606 GN=KRT19 PE=1 SV=4;>P08727 SWISS-PROT:P08727 Tax_Id=9606 Gene_Symbol=KRT19 Keratin, type I cytoskeletal 19	2	27	19	14	18	18	19	11	15	15	21	19	22	18	23	25	19	19	21	26	20	20	19	23	22	24	16	24	20	23	19	17	19	20	20	21	19	24	24	26	14	12	14	6
sp|P08754|GNAI3_HUMAN;sp|P11488|GNAT1_HUMAN;sp|P19087|GNAT2_HUMAN;sp|A8MTJ3|GNAT3_HUMAN	sp|P08754|GNAI3_HUMAN	9;2;2;2	4;0;0;0	4;0;0;0	>sp|P08754|GNAI3_HUMAN Guanine nucleotide-binding protein G(i) subunit alpha-3 OS=Homo sapiens OX=9606 GN=GNAI3 PE=1 SV=3	4	9	4	4	9	8	9	4	7	5	9	8	9	8	9	6	8	9	6	7	4	6	4	7	8	7	5	7	4	8	3	5	4	4	3	3	4	9	8	8	4	4	4	1
sp|P08758|ANXA5_HUMAN	sp|P08758|ANXA5_HUMAN	6	6	6	>sp|P08758|ANXA5_HUMAN Annexin A5 OS=Homo sapiens OX=9606 GN=ANXA5 PE=1 SV=2	1	6	6	6	6	0	0	0	0	1	0	0	0	0	0	0	0	0	0	0	0	0	0	0	0	0	0	0	0	2	0	0	0	0	0	0	0	0	0	0	6	0	0	0
sp|P08865|RSSA_HUMAN	sp|P08865|RSSA_HUMAN	13	13	13	>sp|P08865|RSSA_HUMAN 40S ribosomal protein SA OS=Homo sapiens OX=9606 GN=RPSA PE=1 SV=4	1	13	13	13	12	12	12	11	11	11	11	12	11	12	11	11	11	11	9	11	11	12	12	12	12	11	11	11	11	12	12	11	10	11	11	11	10	11	10	11	12	12	12	11
sp|P08962|CD63_HUMAN	sp|P08962|CD63_HUMAN	2	2	2	>sp|P08962|CD63_HUMAN CD63 antigen OS=Homo sapiens OX=9606 GN=CD63 PE=1 SV=2	1	2	2	2	0	0	1	0	0	0	0	0	0	0	0	0	1	1	0	1	1	1	0	0	2	1	0	0	0	1	1	1	0	0	0	0	0	1	1	1	0	0	1	0
sp|P09001|RM03_HUMAN	sp|P09001|RM03_HUMAN	13	13	13	>sp|P09001|RM03_HUMAN 39S ribosomal protein L3, mitochondrial OS=Homo sapiens OX=9606 GN=MRPL3 PE=1 SV=1	1	13	13	13	9	10	8	8	8	9	7	9	6	6	10	9	7	9	10	6	5	6	6	7	7	5	6	4	8	7	5	5	9	7	7	6	4	9	10	10	9	10	8	8
sp|P09012|SNRPA_HUMAN	sp|P09012|SNRPA_HUMAN	6	6	6	>sp|P09012|SNRPA_HUMAN U1 small nuclear ribonucleoprotein A OS=Homo sapiens OX=9606 GN=SNRPA PE=1 SV=3	1	6	6	6	5	3	3	4	3	4	3	3	2	4	3	1	4	3	3	5	3	4	5	5	5	3	1	1	2	4	5	0	1	3	0	1	0	2	4	3	5	3	3	4
sp|P09104|ENOG_HUMAN	sp|P09104|ENOG_HUMAN	3	1	1	>sp|P09104|ENOG_HUMAN Gamma-enolase OS=Homo sapiens OX=9606 GN=ENO2 PE=1 SV=3	1	3	1	1	3	1	1	2	2	1	1	1	2	1	1	1	1	2	1	1	1	1	1	2	2	2	1	1	1	2	1	1	1	1	1	1	1	2	2	1	1	0	0	0
sp|P09110|THIK_HUMAN	sp|P09110|THIK_HUMAN	1	1	1	>sp|P09110|THIK_HUMAN 3-ketoacyl-CoA thiolase, peroxisomal OS=Homo sapiens OX=9606 GN=ACAA1 PE=1 SV=2	1	1	1	1	1	1	1	1	1	1	1	1	1	1	1	1	1	1	1	1	1	1	1	1	1	1	1	1	1	1	1	1	1	1	1	1	1	1	1	1	1	1	1	1
sp|P09132|SRP19_HUMAN	sp|P09132|SRP19_HUMAN	3	3	3	>sp|P09132|SRP19_HUMAN Signal recognition particle 19 kDa protein OS=Homo sapiens OX=9606 GN=SRP19 PE=1 SV=3	1	3	3	3	3	0	2	0	0	2	0	1	0	0	0	0	2	2	0	1	1	3	2	2	2	1	1	2	1	3	1	1	2	1	0	2	2	1	2	1	3	0	2	0
sp|P09211|GSTP1_HUMAN	sp|P09211|GSTP1_HUMAN	3	3	3	>sp|P09211|GSTP1_HUMAN Glutathione S-transferase P OS=Homo sapiens OX=9606 GN=GSTP1 PE=1 SV=2	1	3	3	3	3	0	0	0	0	0	0	0	0	3	0	0	0	0	0	0	0	0	0	0	0	0	0	0	0	0	0	0	0	0	0	0	0	0	0	0	3	0	0	0
sp|P09234|RU1C_HUMAN	sp|P09234|RU1C_HUMAN	3	3	3	>sp|P09234|RU1C_HUMAN U1 small nuclear ribonucleoprotein C OS=Homo sapiens OX=9606 GN=SNRPC PE=1 SV=1	1	3	3	3	3	3	2	2	2	2	0	1	2	2	2	1	3	3	3	3	2	2	3	3	3	3	1	2	2	3	3	1	2	1	1	2	1	3	3	3	3	3	2	2
sp|P09429|HMGB1_HUMAN;sp|B2RPK0|HGB1A_HUMAN	sp|P09429|HMGB1_HUMAN;sp|B2RPK0|HGB1A_HUMAN	5;3	4;2	4;2	>sp|P09429|HMGB1_HUMAN High mobility group protein B1 OS=Homo sapiens OX=9606 GN=HMGB1 PE=1 SV=3;>sp|B2RPK0|HGB1A_HUMAN Putative high mobility group protein B1-like 1 OS=Homo sapiens OX=9606 GN=HMGB1P1 PE=5 SV=1	2	5	4	4	5	1	2	3	3	3	2	1	2	3	1	0	3	5	2	2	3	4	3	3	3	3	2	3	3	3	4	2	3	3	2	3	1	0	3	1	4	1	2	3
sp|P09471|GNAO_HUMAN	sp|P09471|GNAO_HUMAN	5	3	3	>sp|P09471|GNAO_HUMAN Guanine nucleotide-binding protein G(o) subunit alpha OS=Homo sapiens OX=9606 GN=GNAO1 PE=1 SV=4	1	5	3	3	2	2	2	1	2	2	2	2	2	2	2	2	2	2	2	2	1	2	2	2	2	2	2	2	1	2	1	2	1	2	2	0	1	2	5	2	0	0	0	0
sp|P09496|CLCA_HUMAN	sp|P09496|CLCA_HUMAN	6	6	6	>sp|P09496|CLCA_HUMAN Clathrin light chain A OS=Homo sapiens OX=9606 GN=CLTA PE=1 SV=1	1	6	6	6	4	5	4	6	4	4	5	4	5	4	5	4	5	4	2	4	5	4	5	6	5	4	4	4	5	5	4	4	4	5	3	4	4	4	4	5	4	5	4	6
sp|P09497|CLCB_HUMAN	sp|P09497|CLCB_HUMAN	6	6	6	>sp|P09497|CLCB_HUMAN Clathrin light chain B OS=Homo sapiens OX=9606 GN=CLTB PE=1 SV=1	1	6	6	6	4	3	3	5	3	3	3	3	1	2	3	2	2	3	1	5	5	6	4	6	5	2	4	3	4	5	5	3	6	4	1	6	3	2	4	2	4	3	3	5
sp|P09543|CN37_HUMAN	sp|P09543|CN37_HUMAN	21	21	21	>sp|P09543|CN37_HUMAN 2,3-cyclic-nucleotide 3-phosphodiesterase OS=Homo sapiens OX=9606 GN=CNP PE=1 SV=2	1	21	21	21	19	17	19	17	17	17	19	19	17	18	17	19	19	18	19	17	18	17	17	18	17	17	18	16	17	17	18	17	17	17	16	17	17	20	18	20	19	17	19	17
sp|P09622|DLDH_HUMAN	sp|P09622|DLDH_HUMAN	10	10	10	>sp|P09622|DLDH_HUMAN Dihydrolipoyl dehydrogenase, mitochondrial OS=Homo sapiens OX=9606 GN=DLD PE=1 SV=2	1	10	10	10	10	8	7	6	5	5	6	4	4	3	4	4	6	9	6	4	7	4	7	5	5	4	1	3	4	6	4	3	3	4	2	5	2	10	5	8	10	8	7	6
sp|P09651|ROA1_HUMAN;sp|Q32P51|RA1L2_HUMAN	sp|P09651|ROA1_HUMAN;sp|Q32P51|RA1L2_HUMAN	15;10	15;10	14;9	>sp|P09651|ROA1_HUMAN Heterogeneous nuclear ribonucleoprotein A1 OS=Homo sapiens OX=9606 GN=HNRNPA1 PE=1 SV=5;>sp|Q32P51|RA1L2_HUMAN Heterogeneous nuclear ribonucleoprotein A1-like 2 OS=Homo sapiens OX=9606 GN=HNRNPA1L2 PE=2 SV=2	2	15	15	14	15	13	14	13	12	13	12	11	12	13	12	12	13	13	14	11	10	10	11	11	10	12	12	12	11	11	11	12	11	13	10	12	11	14	14	14	15	13	14	13
sp|P09661|RU2A_HUMAN	sp|P09661|RU2A_HUMAN	9	9	9	>sp|P09661|RU2A_HUMAN U2 small nuclear ribonucleoprotein A OS=Homo sapiens OX=9606 GN=SNRPA1 PE=1 SV=2	1	9	9	9	6	7	6	5	5	5	5	5	6	6	7	5	5	7	7	6	6	7	5	7	6	4	4	4	5	6	6	6	6	4	6	5	3	7	7	5	6	7	6	5
sp|P09874|PARP1_HUMAN	sp|P09874|PARP1_HUMAN	46	46	46	>sp|P09874|PARP1_HUMAN Poly [ADP-ribose] polymerase 1 OS=Homo sapiens OX=9606 GN=PARP1 PE=1 SV=4	1	46	46	46	40	37	39	34	36	31	40	39	38	38	39	41	41	39	40	37	39	39	37	36	36	37	31	37	33	36	35	30	33	35	28	28	31	38	42	40	40	37	39	34
sp|P09884|DPOLA_HUMAN	sp|P09884|DPOLA_HUMAN	4	4	4	>sp|P09884|DPOLA_HUMAN DNA polymerase alpha catalytic subunit OS=Homo sapiens OX=9606 GN=POLA1 PE=1 SV=2	1	4	4	4	3	1	1	2	1	1	1	0	1	1	1	2	3	1	1	1	1	1	0	2	0	1	0	0	2	3	1	1	1	2	1	1	0	0	0	0	3	1	1	2
sp|P09936|UCHL1_HUMAN	sp|P09936|UCHL1_HUMAN	8	8	8	>sp|P09936|UCHL1_HUMAN Ubiquitin carboxyl-terminal hydrolase isozyme L1 OS=Homo sapiens OX=9606 GN=UCHL1 PE=1 SV=2	1	8	8	8	8	3	2	4	3	4	3	3	4	1	2	2	7	5	5	1	1	4	4	5	5	7	3	3	3	7	3	1	2	3	2	2	2	4	5	0	8	3	2	4
sp|P09960|LKHA4_HUMAN	sp|P09960|LKHA4_HUMAN	13	13	13	>sp|P09960|LKHA4_HUMAN Leukotriene A-4 hydrolase OS=Homo sapiens OX=9606 GN=LTA4H PE=1 SV=2	1	13	13	13	13	0	0	0	0	0	0	0	0	0	0	0	0	0	0	0	0	1	0	0	0	3	0	0	0	2	1	0	0	0	0	0	0	0	0	0	13	0	0	0
sp|P09972|ALDOC_HUMAN	sp|P09972|ALDOC_HUMAN	4	1	1	>sp|P09972|ALDOC_HUMAN Fructose-bisphosphate aldolase C OS=Homo sapiens OX=9606 GN=ALDOC PE=1 SV=2	1	4	1	1	4	1	1	1	1	1	1	1	0	1	0	0	3	1	2	1	1	2	2	2	2	3	1	1	3	3	1	1	1	1	1	1	1	1	1	1	1	0	0	0
sp|Q71UI9|H2AV_HUMAN;sp|P0C0S5|H2AZ_HUMAN	sp|Q71UI9|H2AV_HUMAN;sp|P0C0S5|H2AZ_HUMAN	5;5	3;3	3;3	>sp|Q71UI9|H2AV_HUMAN Histone H2A.V OS=Homo sapiens OX=9606 GN=H2AZ2 PE=1 SV=3;>sp|P0C0S5|H2AZ_HUMAN Histone H2A.Z OS=Homo sapiens OX=9606 GN=H2AZ1 PE=1 SV=2	2	5	3	3	4	3	5	4	4	4	4	5	3	4	5	4	4	4	5	5	5	5	5	5	5	5	4	5	4	4	4	5	4	5	5	4	5	3	5	5	2	2	3	2
sp|P0C7M8|CLC2L_HUMAN	sp|P0C7M8|CLC2L_HUMAN	1	1	1	>sp|P0C7M8|CLC2L_HUMAN C-type lectin domain family 2 member L OS=Homo sapiens OX=9606 GN=CLEC2L PE=3 SV=1	1	1	1	1	0	1	1	1	1	1	1	1	1	1	1	1	1	1	1	1	1	1	1	1	1	1	1	1	1	1	1	1	1	1	1	1	1	1	1	1	0	1	1	1
sp|P0C7P0|CISD3_HUMAN	sp|P0C7P0|CISD3_HUMAN	4	4	4	>sp|P0C7P0|CISD3_HUMAN CDGSH iron-sulfur domain-containing protein 3, mitochondrial OS=Homo sapiens OX=9606 GN=CISD3 PE=1 SV=1	1	4	4	4	2	2	3	3	4	3	3	4	4	3	3	3	2	3	3	3	4	3	3	3	3	3	1	3	3	3	3	2	3	2	2	1	1	4	2	4	2	2	3	3
sp|P0CG39|POTEJ_HUMAN	sp|P0CG39|POTEJ_HUMAN	6	1	1	>sp|P0CG39|POTEJ_HUMAN POTE ankyrin domain family member J OS=Homo sapiens OX=9606 GN=POTEJ PE=3 SV=1	1	6	1	1	3	4	4	4	4	4	4	4	5	4	4	4	4	4	4	4	4	4	4	4	4	4	4	4	4	4	4	4	4	4	4	4	4	4	4	4	0	0	0	0
sp|P62987|RL40_HUMAN;sp|P0CG47|UBB_HUMAN;sp|P0CG48|UBC_HUMAN	sp|P62987|RL40_HUMAN;sp|P0CG47|UBB_HUMAN;sp|P0CG48|UBC_HUMAN	5;5;5	5;5;5	5;5;5	>sp|P62987|RL40_HUMAN Ubiquitin-60S ribosomal protein L40 OS=Homo sapiens OX=9606 GN=UBA52 PE=1 SV=2;>sp|P0CG47|UBB_HUMAN Polyubiquitin-B OS=Homo sapiens OX=9606 GN=UBB PE=1 SV=1;>sp|P0CG48|UBC_HUMAN Polyubiquitin-C OS=Homo sapiens OX=9606 GN=UBC PE=1 SV=3	3	5	5	5	3	3	3	3	3	3	3	3	3	3	3	3	3	3	3	4	4	3	4	4	3	4	4	4	3	4	3	4	3	4	4	3	3	4	4	4	3	3	3	3
sp|P0DI83|NARR_HUMAN	sp|P0DI83|NARR_HUMAN	9	9	9	>sp|P0DI83|NARR_HUMAN Ras-related protein Rab-34, isoform NARR OS=Homo sapiens OX=9606 GN=RAB34 PE=1 SV=1	1	9	9	9	6	8	7	8	5	5	7	6	5	7	6	8	5	8	8	6	7	6	6	7	7	6	8	7	6	4	6	7	6	6	5	6	7	8	8	7	6	8	7	8
sp|P0DMV9|HS71B_HUMAN;sp|P0DMV8|HS71A_HUMAN	sp|P0DMV9|HS71B_HUMAN;sp|P0DMV8|HS71A_HUMAN	42;42	42;42	23;23	>sp|P0DMV9|HS71B_HUMAN Heat shock 70 kDa protein 1B OS=Homo sapiens OX=9606 GN=HSPA1B PE=1 SV=1;>sp|P0DMV8|HS71A_HUMAN Heat shock 70 kDa protein 1A OS=Homo sapiens OX=9606 GN=HSPA1A PE=1 SV=1	2	42	42	23	39	36	35	33	33	31	36	40	33	36	34	35	35	35	34	37	37	37	38	36	39	34	38	34	41	39	39	37	36	37	35	36	36	34	33	31	39	36	35	33
sp|Q01081|U2AF1_HUMAN;sp|P0DN76|U2AF5_HUMAN;sp|Q8WU68|U2AF4_HUMAN	sp|Q01081|U2AF1_HUMAN;sp|P0DN76|U2AF5_HUMAN	7;7;1	7;7;1	7;7;1	>sp|Q01081|U2AF1_HUMAN Splicing factor U2AF 35 kDa subunit OS=Homo sapiens OX=9606 GN=U2AF1 PE=1 SV=3;>sp|P0DN76|U2AF5_HUMAN Splicing factor U2AF 35 kDa subunit-like protein OS=Homo sapiens OX=9606 GN=U2AF1L5 PE=1 SV=1	3	7	7	7	6	5	3	3	4	3	2	4	2	5	4	3	4	5	5	2	3	5	4	6	5	6	2	4	2	5	6	3	5	2	3	2	2	7	6	6	6	5	3	3
sp|P0DOY3|IGLC3_HUMAN;sp|P0DOY2|IGLC2_HUMAN;sp|P0CG04|IGLC1_HUMAN;sp|P0CF74|IGLC6_HUMAN;sp|B9A064|IGLL5_HUMAN;sp|A0M8Q6|IGLC7_HUMAN	sp|P0DOY3|IGLC3_HUMAN;sp|P0DOY2|IGLC2_HUMAN;sp|P0CG04|IGLC1_HUMAN;sp|P0CF74|IGLC6_HUMAN;sp|B9A064|IGLL5_HUMAN	3;3;2;2;2;1	3;3;2;2;2;1	3;3;2;2;2;1	>sp|P0DOY3|IGLC3_HUMAN Immunoglobulin lambda constant 3 OS=Homo sapiens OX=9606 GN=IGLC3 PE=1 SV=1;>sp|P0DOY2|IGLC2_HUMAN Immunoglobulin lambda constant 2 OS=Homo sapiens OX=9606 GN=IGLC2 PE=1 SV=1;>sp|P0CG04|IGLC1_HUMAN Immunoglobulin lambda constant 1 OS	6	3	3	3	0	0	0	1	0	1	0	0	0	3	0	0	0	0	0	0	0	0	0	0	0	0	0	0	0	0	0	0	3	0	0	0	0	0	0	0	0	0	0	1
sp|P0DP25|CALM3_HUMAN;sp|P0DP24|CALM2_HUMAN;sp|P0DP23|CALM1_HUMAN;sp|P27482|CALL3_HUMAN	sp|P0DP25|CALM3_HUMAN;sp|P0DP24|CALM2_HUMAN;sp|P0DP23|CALM1_HUMAN	7;7;7;1	7;7;7;1	7;7;7;1	>sp|P0DP25|CALM3_HUMAN Calmodulin-3 OS=Homo sapiens OX=9606 GN=CALM3 PE=1 SV=1;>sp|P0DP24|CALM2_HUMAN Calmodulin-2 OS=Homo sapiens OX=9606 GN=CALM2 PE=1 SV=1;>sp|P0DP23|CALM1_HUMAN Calmodulin-1 OS=Homo sapiens OX=9606 GN=CALM1 PE=1 SV=1	4	7	7	7	6	5	6	3	3	2	5	7	2	5	6	4	6	7	5	4	5	4	6	5	5	5	4	3	4	4	5	4	5	5	6	4	4	6	6	5	6	5	6	3
sp|P0DPB6|RPAC2_HUMAN	sp|P0DPB6|RPAC2_HUMAN	4	4	4	>sp|P0DPB6|RPAC2_HUMAN DNA-directed RNA polymerases I and III subunit RPAC2 OS=Homo sapiens OX=9606 GN=POLR1D PE=1 SV=1	1	4	4	4	3	3	1	2	1	3	2	2	0	2	3	1	2	2	2	1	1	1	1	2	1	2	1	1	1	2	1	1	1	1	0	1	2	2	2	3	3	3	1	2
sp|P10155|RO60_HUMAN	sp|P10155|RO60_HUMAN	9	9	9	>sp|P10155|RO60_HUMAN 60 kDa SS-A/Ro ribonucleoprotein OS=Homo sapiens OX=9606 GN=RO60 PE=1 SV=2	1	9	9	9	4	1	3	1	1	2	3	3	2	3	1	1	3	2	2	6	6	6	1	3	3	1	0	1	3	2	1	1	2	2	2	2	1	3	1	2	4	1	3	1
sp|P10163|PRB4_HUMAN	sp|P10163|PRB4_HUMAN	4	4	3	>sp|P10163|PRB4_HUMAN Basic salivary proline-rich protein 4 OS=Homo sapiens OX=9606 GN=PRB4 PE=1 SV=4	1	4	4	3	0	0	0	2	0	2	0	1	0	0	0	0	0	0	0	0	0	0	0	0	2	0	0	1	0	0	0	0	0	0	2	0	0	0	0	0	0	0	0	2
sp|P10321|HLAC_HUMAN	sp|P10321|HLAC_HUMAN	11	9	7	>sp|P10321|HLAC_HUMAN HLA class I histocompatibility antigen, C alpha chain OS=Homo sapiens OX=9606 GN=HLA-C PE=1 SV=3	1	11	9	7	6	7	8	6	7	6	7	6	5	3	6	3	3	8	6	8	8	8	6	7	9	3	2	3	6	8	7	6	6	4	2	3	0	6	5	7	6	7	8	6
sp|P10398|ARAF_HUMAN	sp|P10398|ARAF_HUMAN	14	14	10	>sp|P10398|ARAF_HUMAN Serine/threonine-protein kinase A-Raf OS=Homo sapiens OX=9606 GN=ARAF PE=1 SV=2	1	14	14	10	9	9	8	7	8	7	9	9	9	10	8	12	9	11	8	12	11	12	7	11	6	7	5	4	8	8	5	8	8	5	7	5	7	11	11	12	9	9	8	7
sp|P10412|H14_HUMAN	sp|P10412|H14_HUMAN	8	8	2	>sp|P10412|H14_HUMAN Histone H1.4 OS=Homo sapiens OX=9606 GN=H1-4 PE=1 SV=2	1	8	8	2	6	6	7	6	7	6	7	6	8	7	6	7	6	6	6	6	6	5	6	7	7	8	6	5	7	5	5	6	5	7	8	6	6	8	6	6	6	6	7	6
sp|P10515|ODP2_HUMAN	sp|P10515|ODP2_HUMAN	11	11	11	>sp|P10515|ODP2_HUMAN Dihydrolipoyllysine-residue acetyltransferase component of pyruvate dehydrogenase complex, mitochondrial OS=Homo sapiens OX=9606 GN=DLAT PE=1 SV=3	1	11	11	11	8	7	8	8	8	7	7	8	6	8	7	8	8	8	7	8	8	9	8	9	8	8	5	6	8	8	8	8	8	8	5	6	6	7	8	8	8	7	8	8
sp|P10586|PTPRF_HUMAN	sp|P10586|PTPRF_HUMAN	3	3	3	>sp|P10586|PTPRF_HUMAN Receptor-type tyrosine-protein phosphatase F OS=Homo sapiens OX=9606 GN=PTPRF PE=1 SV=2	1	3	3	3	2	0	0	0	0	0	0	0	0	0	0	0	0	1	0	0	0	0	0	0	0	0	0	0	0	0	0	0	0	0	0	0	0	0	1	0	2	0	0	0
sp|P10599|THIO_HUMAN	sp|P10599|THIO_HUMAN	6	6	6	>sp|P10599|THIO_HUMAN Thioredoxin OS=Homo sapiens OX=9606 GN=TXN PE=1 SV=3	1	6	6	6	5	6	6	5	6	6	5	5	6	6	6	6	6	6	6	6	5	6	5	6	6	6	4	6	6	6	6	5	6	4	5	4	6	4	5	6	5	6	6	5
sp|P10606|COX5B_HUMAN	sp|P10606|COX5B_HUMAN	4	4	4	>sp|P10606|COX5B_HUMAN Cytochrome c oxidase subunit 5B, mitochondrial OS=Homo sapiens OX=9606 GN=COX5B PE=1 SV=2	1	4	4	4	4	4	3	4	3	3	3	3	1	2	3	3	4	4	3	2	2	3	2	3	2	2	2	2	2	3	2	3	2	2	1	2	2	3	3	4	4	4	3	4
sp|P10619|PPGB_HUMAN	sp|P10619|PPGB_HUMAN	4	4	4	>sp|P10619|PPGB_HUMAN Lysosomal protective protein OS=Homo sapiens OX=9606 GN=CTSA PE=1 SV=2	1	4	4	4	0	1	0	0	0	0	1	0	0	0	0	0	0	1	0	1	2	1	2	2	1	0	0	0	0	1	0	0	0	0	0	0	0	1	1	0	0	1	0	0
sp|P10620|MGST1_HUMAN	sp|P10620|MGST1_HUMAN	2	2	2	>sp|P10620|MGST1_HUMAN Microsomal glutathione S-transferase 1 OS=Homo sapiens OX=9606 GN=MGST1 PE=1 SV=1	1	2	2	2	1	0	1	1	1	1	1	1	1	0	1	0	1	1	0	0	0	1	1	1	1	1	0	0	0	2	0	1	0	0	1	0	0	2	0	0	1	0	1	1
sp|P10644|KAP0_HUMAN	sp|P10644|KAP0_HUMAN	6	6	6	>sp|P10644|KAP0_HUMAN cAMP-dependent protein kinase type I-alpha regulatory subunit OS=Homo sapiens OX=9606 GN=PRKAR1A PE=1 SV=1	1	6	6	6	3	3	2	2	4	3	4	2	1	2	4	3	2	5	1	4	3	4	3	4	4	1	1	2	4	4	2	1	3	2	0	3	0	3	3	1	3	3	2	2
sp|P10768|ESTD_HUMAN	sp|P10768|ESTD_HUMAN	5	5	5	>sp|P10768|ESTD_HUMAN S-formylglutathione hydrolase OS=Homo sapiens OX=9606 GN=ESD PE=1 SV=2	1	5	5	5	4	0	0	1	0	0	0	0	0	0	0	0	0	1	0	1	0	0	0	2	0	2	0	0	0	2	0	0	0	0	0	0	0	0	0	0	4	0	0	1
sp|P10809|CH60_HUMAN	sp|P10809|CH60_HUMAN	27	27	27	>sp|P10809|CH60_HUMAN 60 kDa heat shock protein, mitochondrial OS=Homo sapiens OX=9606 GN=HSPD1 PE=1 SV=2	1	27	27	27	24	24	25	24	25	25	24	26	22	22	23	23	26	24	23	22	22	21	22	22	21	23	22	22	22	24	22	23	21	21	23	22	22	25	25	25	24	24	25	24
sp|P10909|CLUS_HUMAN	sp|P10909|CLUS_HUMAN	6	6	6	>sp|P10909|CLUS_HUMAN Clusterin OS=Homo sapiens OX=9606 GN=CLU PE=1 SV=1	1	6	6	6	1	1	1	0	0	0	1	1	0	1	0	2	1	0	2	3	4	4	2	1	0	3	1	4	2	1	1	0	2	0	2	0	2	3	2	3	1	1	1	0
sp|P11021|BIP_HUMAN	sp|P11021|BIP_HUMAN	33	32	32	>sp|P11021|BIP_HUMAN Endoplasmic reticulum chaperone BiP OS=Homo sapiens OX=9606 GN=HSPA5 PE=1 SV=2	1	33	32	32	31	32	32	32	31	32	31	32	32	32	32	32	32	31	32	32	32	31	32	30	31	30	30	29	31	31	31	32	31	32	32	30	29	31	32	31	30	31	31	31
sp|P11047|LAMC1_HUMAN;sp|Q9Y6N6|LAMC3_HUMAN	sp|P11047|LAMC1_HUMAN	15;1	15;1	15;1	>sp|P11047|LAMC1_HUMAN Laminin subunit gamma-1 OS=Homo sapiens OX=9606 GN=LAMC1 PE=1 SV=3	2	15	15	15	6	6	5	1	1	4	2	3	0	0	1	1	3	4	2	3	1	2	4	1	1	0	0	0	1	5	1	0	1	0	0	0	0	6	5	6	6	6	5	1
sp|P11142|HSP7C_HUMAN	sp|P11142|HSP7C_HUMAN	39	36	27	>sp|P11142|HSP7C_HUMAN Heat shock cognate 71 kDa protein OS=Homo sapiens OX=9606 GN=HSPA8 PE=1 SV=1	1	39	36	27	33	32	32	31	30	30	32	32	33	31	32	32	33	33	31	33	34	32	34	32	35	31	33	31	35	36	35	34	34	34	33	31	30	33	29	31	30	29	30	29
sp|P11166|GTR1_HUMAN	sp|P11166|GTR1_HUMAN	6	6	6	>sp|P11166|GTR1_HUMAN Solute carrier family 2, facilitated glucose transporter member 1 OS=Homo sapiens OX=9606 GN=SLC2A1 PE=1 SV=2	1	6	6	6	5	5	6	6	4	5	6	4	6	5	4	6	5	5	6	6	6	6	4	5	3	6	4	5	5	5	5	6	6	6	5	5	6	5	5	5	5	5	6	6
sp|P11171|EPB41_HUMAN	sp|P11171|EPB41_HUMAN	9	7	7	>sp|P11171|EPB41_HUMAN Protein 4.1 OS=Homo sapiens OX=9606 GN=EPB41 PE=1 SV=4	1	9	7	7	8	5	4	2	2	2	4	5	4	4	4	4	4	4	3	3	3	1	1	2	6	3	1	1	2	3	2	2	0	1	2	1	0	3	9	8	6	3	2	0
sp|P11172|UMPS_HUMAN	sp|P11172|UMPS_HUMAN	7	7	7	>sp|P11172|UMPS_HUMAN Uridine 5-monophosphate synthase OS=Homo sapiens OX=9606 GN=UMPS PE=1 SV=1	1	7	7	7	5	1	3	2	3	4	2	2	1	2	1	0	3	2	1	3	3	3	0	2	2	2	2	2	2	3	1	2	2	2	1	2	1	1	1	0	5	1	3	2
sp|P11177|ODPB_HUMAN	sp|P11177|ODPB_HUMAN	13	13	13	>sp|P11177|ODPB_HUMAN Pyruvate dehydrogenase E1 component subunit beta, mitochondrial OS=Homo sapiens OX=9606 GN=PDHB PE=1 SV=3	1	13	13	13	10	9	8	10	9	10	6	9	5	6	9	7	10	10	8	8	9	10	11	11	12	6	4	6	10	11	9	5	5	5	4	6	3	8	8	9	10	9	8	10
sp|P11182|ODB2_HUMAN	sp|P11182|ODB2_HUMAN	10	10	10	>sp|P11182|ODB2_HUMAN Lipoamide acyltransferase component of branched-chain alpha-keto acid dehydrogenase complex, mitochondrial OS=Homo sapiens OX=9606 GN=DBT PE=1 SV=3	1	10	10	10	5	2	3	3	6	8	4	4	0	3	3	1	2	5	2	7	6	6	5	6	6	1	2	3	5	6	6	3	4	4	1	6	1	2	3	5	5	2	3	3
sp|P11216|PYGB_HUMAN	sp|P11216|PYGB_HUMAN	10	10	7	>sp|P11216|PYGB_HUMAN Glycogen phosphorylase, brain form OS=Homo sapiens OX=9606 GN=PYGB PE=1 SV=5	1	10	10	7	6	2	2	3	0	3	2	3	0	3	2	0	6	1	1	1	0	2	1	3	3	0	0	0	2	7	5	0	1	2	0	1	0	1	0	1	6	2	2	3
sp|P11233|RALA_HUMAN	sp|P11233|RALA_HUMAN	4	4	4	>sp|P11233|RALA_HUMAN Ras-related protein Ral-A OS=Homo sapiens OX=9606 GN=RALA PE=1 SV=1	1	4	4	4	0	2	1	0	0	0	0	1	2	0	1	0	0	1	1	0	0	0	1	0	0	1	1	2	0	3	0	1	0	1	0	0	0	2	2	2	0	2	1	0
sp|P11279|LAMP1_HUMAN	sp|P11279|LAMP1_HUMAN	4	4	4	>sp|P11279|LAMP1_HUMAN Lysosome-associated membrane glycoprotein 1 OS=Homo sapiens OX=9606 GN=LAMP1 PE=1 SV=3	1	4	4	4	1	2	1	2	2	0	2	1	2	1	2	1	4	3	3	2	1	4	3	1	2	2	1	1	2	4	1	2	2	1	1	2	1	3	2	2	1	2	1	2
sp|P11387|TOP1_HUMAN;sp|Q969P6|TOP1M_HUMAN	sp|P11387|TOP1_HUMAN	20;3	20;3	20;3	>sp|P11387|TOP1_HUMAN DNA topoisomerase 1 OS=Homo sapiens OX=9606 GN=TOP1 PE=1 SV=2	2	20	20	20	18	18	16	6	11	5	16	14	18	15	18	18	16	19	19	14	15	15	11	14	17	18	7	16	10	13	12	13	10	11	12	10	14	14	17	16	18	18	16	6
sp|P11388|TOP2A_HUMAN	sp|P11388|TOP2A_HUMAN	30	30	22	>sp|P11388|TOP2A_HUMAN DNA topoisomerase 2-alpha OS=Homo sapiens OX=9606 GN=TOP2A PE=1 SV=3	1	30	30	22	13	7	2	0	2	1	4	1	12	3	10	8	1	4	22	11	4	19	2	5	7	22	1	15	1	1	0	9	1	5	10	2	10	12	13	11	13	7	2	0
sp|P11413|G6PD_HUMAN	sp|P11413|G6PD_HUMAN	7	7	7	>sp|P11413|G6PD_HUMAN Glucose-6-phosphate 1-dehydrogenase OS=Homo sapiens OX=9606 GN=G6PD PE=1 SV=4	1	7	7	7	7	0	0	0	0	0	0	0	1	0	0	0	0	1	0	0	0	1	0	0	0	2	0	0	0	2	1	0	0	0	0	0	0	1	0	0	7	0	0	0
sp|P11441|UBL4A_HUMAN	sp|P11441|UBL4A_HUMAN	8	8	8	>sp|P11441|UBL4A_HUMAN Ubiquitin-like protein 4A OS=Homo sapiens OX=9606 GN=UBL4A PE=1 SV=1	1	8	8	8	5	2	3	4	5	4	2	2	0	3	1	0	6	1	2	4	3	4	2	3	3	1	1	1	0	4	0	3	4	2	1	1	0	6	3	3	5	2	3	4
sp|P11498|PYC_HUMAN	sp|P11498|PYC_HUMAN	49	49	49	>sp|P11498|PYC_HUMAN Pyruvate carboxylase, mitochondrial OS=Homo sapiens OX=9606 GN=PC PE=1 SV=2	1	49	49	49	44	45	46	45	44	45	45	45	45	45	46	45	44	47	44	45	45	43	43	43	43	33	39	35	40	42	42	41	42	44	48	47	43	46	44	46	44	45	46	45
sp|P11586|C1TC_HUMAN	sp|P11586|C1TC_HUMAN	32	32	32	>sp|P11586|C1TC_HUMAN C-1-tetrahydrofolate synthase, cytoplasmic OS=Homo sapiens OX=9606 GN=MTHFD1 PE=1 SV=3	1	32	32	32	25	15	17	16	15	14	13	11	12	13	13	12	17	18	11	15	12	17	10	14	14	11	9	11	11	19	12	11	14	11	11	9	7	8	12	10	25	15	17	16
sp|P11717|MPRI_HUMAN	sp|P11717|MPRI_HUMAN	18	18	18	>sp|P11717|MPRI_HUMAN Cation-independent mannose-6-phosphate receptor OS=Homo sapiens OX=9606 GN=IGF2R PE=1 SV=3	1	18	18	18	9	6	4	4	7	6	3	3	0	2	4	1	7	5	2	4	3	5	4	4	3	1	1	0	3	7	2	1	2	2	1	1	1	7	8	5	9	6	4	4
sp|P11766|ADHX_HUMAN	sp|P11766|ADHX_HUMAN	3	3	3	>sp|P11766|ADHX_HUMAN Alcohol dehydrogenase class-3 OS=Homo sapiens OX=9606 GN=ADH5 PE=1 SV=4	1	3	3	3	2	0	0	1	1	1	0	0	0	0	0	0	0	0	0	1	1	0	0	0	0	1	1	0	0	2	0	0	0	0	0	0	0	0	0	0	2	0	0	1
sp|P11802|CDK4_HUMAN	sp|P11802|CDK4_HUMAN	5	4	4	>sp|P11802|CDK4_HUMAN Cyclin-dependent kinase 4 OS=Homo sapiens OX=9606 GN=CDK4 PE=1 SV=2	1	5	4	4	3	2	2	2	2	3	1	2	1	3	3	1	3	3	1	3	2	2	2	2	2	1	2	1	3	2	2	2	2	1	1	2	3	2	2	1	2	1	1	1
sp|P11908|PRPS2_HUMAN	sp|P11908|PRPS2_HUMAN	8	3	3	>sp|P11908|PRPS2_HUMAN Ribose-phosphate pyrophosphokinase 2 OS=Homo sapiens OX=9606 GN=PRPS2 PE=1 SV=2	1	8	3	3	7	7	6	7	6	7	7	6	5	6	5	5	7	8	7	5	5	4	5	5	4	4	4	5	5	7	6	5	5	5	1	4	4	8	8	7	3	3	2	2
sp|P11940|PABP1_HUMAN;sp|Q9H361|PABP3_HUMAN;sp|Q4VXU2|PAP1L_HUMAN;sp|Q96DU9|PABP5_HUMAN	sp|P11940|PABP1_HUMAN;sp|Q9H361|PABP3_HUMAN	32;17;6;1	32;17;6;1	23;13;2;1	>sp|P11940|PABP1_HUMAN Polyadenylate-binding protein 1 OS=Homo sapiens OX=9606 GN=PABPC1 PE=1 SV=2;>sp|Q9H361|PABP3_HUMAN Polyadenylate-binding protein 3 OS=Homo sapiens OX=9606 GN=PABPC3 PE=1 SV=2	4	32	32	23	27	26	26	25	26	25	27	25	27	25	27	28	26	26	26	27	26	27	28	26	27	25	27	25	27	29	28	25	29	27	29	26	25	28	28	29	27	26	26	25
sp|P12004|PCNA_HUMAN	sp|P12004|PCNA_HUMAN	11	11	11	>sp|P12004|PCNA_HUMAN Proliferating cell nuclear antigen OS=Homo sapiens OX=9606 GN=PCNA PE=1 SV=1	1	11	11	11	7	2	4	4	1	3	1	4	2	2	3	2	5	6	2	3	4	6	7	7	6	7	4	4	4	9	6	4	5	4	3	5	3	5	4	2	7	2	4	4
sp|P12035|K2C3_HUMAN;CON__P12035	sp|P12035|K2C3_HUMAN;CON__P12035	14;13	1;1	1;1	>sp|P12035|K2C3_HUMAN Keratin, type II cytoskeletal 3 OS=Homo sapiens OX=9606 GN=KRT3 PE=1 SV=3;>P12035 SWISS-PROT:P12035 Tax_Id=9606 Gene_Symbol=KRT3 Keratin, type II cytoskeletal 3	2	14	1	1	7	8	8	7	7	7	7	8	6	9	10	8	8	7	10	11	10	11	11	12	11	10	10	11	11	11	12	10	12	11	11	13	11	8	9	10	0	1	0	0
sp|P12074|CX6A1_HUMAN	sp|P12074|CX6A1_HUMAN	2	2	2	>sp|P12074|CX6A1_HUMAN Cytochrome c oxidase subunit 6A1, mitochondrial OS=Homo sapiens OX=9606 GN=COX6A1 PE=1 SV=4	1	2	2	2	2	2	1	2	1	2	2	2	2	2	2	2	2	2	2	2	2	2	1	1	2	2	1	1	2	2	2	2	1	2	2	2	2	2	2	2	2	2	1	2
sp|P12081|HARS1_HUMAN;sp|P49590|SYHM_HUMAN	sp|P12081|HARS1_HUMAN	5;2	5;2	5;2	>sp|P12081|HARS1_HUMAN Histidine--tRNA ligase, cytoplasmic OS=Homo sapiens OX=9606 GN=HARS1 PE=1 SV=2	2	5	5	5	4	1	0	0	0	1	0	0	0	0	0	1	2	0	0	1	0	1	1	1	1	2	1	1	1	3	1	1	1	1	1	1	0	0	0	0	4	1	0	0
sp|P12235|ADT1_HUMAN	sp|P12235|ADT1_HUMAN	15	4	4	>sp|P12235|ADT1_HUMAN ADP/ATP translocase 1 OS=Homo sapiens OX=9606 GN=SLC25A4 PE=1 SV=4	1	15	4	4	13	14	13	14	13	14	12	13	14	12	13	14	13	14	13	14	14	13	13	13	13	12	13	13	14	13	13	13	13	14	13	14	13	15	14	15	4	4	3	4
sp|P12236|ADT3_HUMAN	sp|P12236|ADT3_HUMAN	17	8	5	>sp|P12236|ADT3_HUMAN ADP/ATP translocase 3 OS=Homo sapiens OX=9606 GN=SLC25A6 PE=1 SV=4	1	17	8	5	14	15	15	16	13	15	13	15	14	14	14	15	15	14	13	17	16	16	15	16	15	15	13	14	17	14	14	13	15	17	14	15	15	15	15	16	5	6	6	7
sp|P12259|FA5_HUMAN	sp|P12259|FA5_HUMAN	1	1	1	>sp|P12259|FA5_HUMAN Coagulation factor V OS=Homo sapiens OX=9606 GN=F5 PE=1 SV=4	1	1	1	1	1	1	1	1	1	1	1	1	1	1	1	1	1	1	1	1	1	1	1	1	1	1	1	1	1	1	1	1	1	1	1	1	1	1	1	1	1	1	1	1
sp|P12268|IMDH2_HUMAN	sp|P12268|IMDH2_HUMAN	22	22	21	>sp|P12268|IMDH2_HUMAN Inosine-5-monophosphate dehydrogenase 2 OS=Homo sapiens OX=9606 GN=IMPDH2 PE=1 SV=2	1	22	22	21	21	14	12	13	11	13	9	10	6	8	9	8	16	12	10	8	12	14	10	14	12	12	7	8	10	16	10	7	7	9	4	7	4	14	13	9	21	14	12	13
sp|P12270|TPR_HUMAN	sp|P12270|TPR_HUMAN	66	66	66	>sp|P12270|TPR_HUMAN Nucleoprotein TPR OS=Homo sapiens OX=9606 GN=TPR PE=1 SV=3	1	66	66	66	44	32	34	32	35	37	30	23	19	19	26	15	35	35	37	30	30	37	35	35	35	25	23	25	28	43	28	28	23	23	10	15	11	32	40	32	44	32	34	32
sp|P12273|PIP_HUMAN	sp|P12273|PIP_HUMAN	6	6	6	>sp|P12273|PIP_HUMAN Prolactin-inducible protein OS=Homo sapiens OX=9606 GN=PIP PE=1 SV=1	1	6	6	6	0	0	0	6	0	4	1	1	1	1	1	1	1	1	1	1	0	0	0	0	2	0	0	2	0	0	1	0	3	0	0	1	0	2	2	2	0	0	0	6
sp|P12277|KCRB_HUMAN;sp|P06732|KCRM_HUMAN	sp|P12277|KCRB_HUMAN	17;2	17;2	17;2	>sp|P12277|KCRB_HUMAN Creatine kinase B-type OS=Homo sapiens OX=9606 GN=CKB PE=1 SV=1	2	17	17	17	16	10	13	11	12	12	11	11	12	9	11	7	16	13	12	11	12	14	12	15	15	14	9	11	12	15	12	11	10	9	11	11	11	10	11	4	16	10	13	11
sp|P12532|KCRU_HUMAN;sp|P17540|KCRS_HUMAN	sp|P12532|KCRU_HUMAN	8;3	8;3	8;3	>sp|P12532|KCRU_HUMAN Creatine kinase U-type, mitochondrial OS=Homo sapiens OX=9606 GN=CKMT1A PE=1 SV=1	2	8	8	8	5	2	1	2	3	1	1	0	1	0	0	1	4	4	1	1	1	3	1	2	1	4	0	0	0	4	0	1	1	1	1	1	1	3	4	0	5	2	1	2
sp|P12814|ACTN1_HUMAN;sp|P35609|ACTN2_HUMAN	sp|P12814|ACTN1_HUMAN	27;9	12;1	12;1	>sp|P12814|ACTN1_HUMAN Alpha-actinin-1 OS=Homo sapiens OX=9606 GN=ACTN1 PE=1 SV=2	2	27	12	12	24	16	15	10	9	12	11	13	18	11	12	14	15	13	10	11	8	14	8	11	12	15	7	10	8	15	6	8	10	11	8	9	7	15	20	18	10	4	1	1
sp|P12955|PEPD_HUMAN	sp|P12955|PEPD_HUMAN	2	2	2	>sp|P12955|PEPD_HUMAN Xaa-Pro dipeptidase OS=Homo sapiens OX=9606 GN=PEPD PE=1 SV=3	1	2	2	2	1	0	0	0	0	0	1	0	1	0	0	0	0	0	0	0	0	0	0	1	0	0	0	0	0	1	0	0	0	0	0	0	0	0	0	0	1	0	0	0
sp|P12956|XRCC6_HUMAN	sp|P12956|XRCC6_HUMAN	24	24	24	>sp|P12956|XRCC6_HUMAN X-ray repair cross-complementing protein 6 OS=Homo sapiens OX=9606 GN=XRCC6 PE=1 SV=2	1	24	24	24	20	17	17	13	17	16	15	21	15	16	16	17	16	18	17	17	18	16	18	17	17	14	13	15	17	18	17	14	16	13	13	12	7	22	19	17	20	17	17	13
sp|P13010|XRCC5_HUMAN	sp|P13010|XRCC5_HUMAN	22	22	22	>sp|P13010|XRCC5_HUMAN X-ray repair cross-complementing protein 5 OS=Homo sapiens OX=9606 GN=XRCC5 PE=1 SV=3	1	22	22	22	19	15	16	14	13	12	16	17	15	17	17	17	20	19	15	15	17	18	19	20	19	17	10	11	15	15	16	13	15	15	10	12	10	19	20	20	19	15	16	14
sp|P13073|COX41_HUMAN	sp|P13073|COX41_HUMAN	7	7	7	>sp|P13073|COX41_HUMAN Cytochrome c oxidase subunit 4 isoform 1, mitochondrial OS=Homo sapiens OX=9606 GN=COX4I1 PE=1 SV=1	1	7	7	7	6	7	6	7	6	7	6	6	6	6	6	5	7	7	7	6	6	7	6	6	6	5	4	5	7	6	6	6	7	6	5	5	5	7	7	6	6	7	6	7
sp|P13473|LAMP2_HUMAN	sp|P13473|LAMP2_HUMAN	3	3	3	>sp|P13473|LAMP2_HUMAN Lysosome-associated membrane glycoprotein 2 OS=Homo sapiens OX=9606 GN=LAMP2 PE=1 SV=2	1	3	3	3	0	0	0	0	0	0	0	0	0	0	0	0	0	1	1	2	0	2	1	0	0	0	0	0	0	1	0	0	0	0	0	0	0	1	1	2	0	0	0	0
sp|P13489|RINI_HUMAN	sp|P13489|RINI_HUMAN	5	5	5	>sp|P13489|RINI_HUMAN Ribonuclease inhibitor OS=Homo sapiens OX=9606 GN=RNH1 PE=1 SV=2	1	5	5	5	5	0	0	0	0	0	0	0	0	0	0	0	0	0	1	0	0	0	0	0	0	0	0	0	0	2	0	0	0	0	0	0	0	0	0	0	5	0	0	0
sp|P13498|CY24A_HUMAN	sp|P13498|CY24A_HUMAN	3	3	3	>sp|P13498|CY24A_HUMAN Cytochrome b-245 light chain OS=Homo sapiens OX=9606 GN=CYBA PE=1 SV=3	1	3	3	3	1	1	2	0	0	1	1	1	0	0	0	0	0	0	0	2	0	1	2	1	0	0	0	1	1	2	0	0	2	0	0	0	0	0	0	1	1	1	2	0
sp|P13639|EF2_HUMAN	sp|P13639|EF2_HUMAN	32	31	31	>sp|P13639|EF2_HUMAN Elongation factor 2 OS=Homo sapiens OX=9606 GN=EEF2 PE=1 SV=4	1	32	31	31	29	20	23	21	20	20	25	22	19	24	20	21	27	22	18	20	23	23	24	24	23	26	21	23	23	26	25	21	22	20	21	21	19	23	21	17	28	19	22	20
sp|P13646|K1C13_HUMAN;CON__ENSEMBL:ENSP00000377550;sp|P35900|K1C20_HUMAN;CON__P35900	sp|P13646|K1C13_HUMAN;CON__ENSEMBL:ENSP00000377550	19;18;4;4	11;10;2;2	0;0;0;0	>sp|P13646|K1C13_HUMAN Keratin, type I cytoskeletal 13 OS=Homo sapiens OX=9606 GN=KRT13 PE=1 SV=4;>ENSEMBL:ENSP00000377550 Tax_Id=9606 Gene_Symbol=KRT13 46 kDa protein	4	19	11	0	7	7	8	6	7	6	7	8	7	10	6	8	7	5	7	8	8	11	7	7	10	7	9	6	8	6	7	5	17	7	7	9	8	8	10	8	0	0	1	0
sp|P13667|PDIA4_HUMAN	sp|P13667|PDIA4_HUMAN	15	15	15	>sp|P13667|PDIA4_HUMAN Protein disulfide-isomerase A4 OS=Homo sapiens OX=9606 GN=PDIA4 PE=1 SV=2	1	15	15	15	13	3	2	2	1	1	2	2	1	3	1	0	5	4	3	2	1	3	1	6	4	6	1	2	2	8	1	0	1	2	0	1	1	1	0	1	13	3	2	2
sp|P13674|P4HA1_HUMAN	sp|P13674|P4HA1_HUMAN	8	8	8	>sp|P13674|P4HA1_HUMAN Prolyl 4-hydroxylase subunit alpha-1 OS=Homo sapiens OX=9606 GN=P4HA1 PE=1 SV=2	1	8	8	8	3	1	2	0	2	0	0	0	1	1	2	0	2	3	1	1	1	1	3	2	2	0	0	1	3	4	2	1	0	1	0	0	0	5	2	2	3	1	2	0
sp|P13693|TCTP_HUMAN;sp|Q56UQ5|TPT1L_HUMAN	sp|P13693|TCTP_HUMAN	3;1	3;1	3;1	>sp|P13693|TCTP_HUMAN Translationally-controlled tumor protein OS=Homo sapiens OX=9606 GN=TPT1 PE=1 SV=1	2	3	3	3	3	0	1	1	1	1	0	0	1	1	0	0	1	0	0	0	0	0	0	0	0	0	0	0	0	2	1	0	0	0	0	0	0	0	0	0	3	0	1	1
sp|P13797|PLST_HUMAN;sp|P13796|PLSL_HUMAN;sp|Q14651|PLSI_HUMAN	sp|P13797|PLST_HUMAN	19;4;3	19;4;3	19;4;3	>sp|P13797|PLST_HUMAN Plastin-3 OS=Homo sapiens OX=9606 GN=PLS3 PE=1 SV=4	3	19	19	19	14	3	3	2	2	3	2	2	6	7	3	0	12	7	3	3	3	5	7	6	6	11	3	3	4	15	8	0	3	1	3	2	1	5	8	4	14	3	3	2
sp|P13798|ACPH_HUMAN	sp|P13798|ACPH_HUMAN	3	3	3	>sp|P13798|ACPH_HUMAN Acylamino-acid-releasing enzyme OS=Homo sapiens OX=9606 GN=APEH PE=1 SV=4	1	3	3	3	3	0	0	0	0	0	0	0	0	0	0	0	0	0	1	0	0	0	0	0	0	0	0	0	0	2	0	0	0	0	0	0	0	0	1	1	3	0	0	0
sp|P13804|ETFA_HUMAN	sp|P13804|ETFA_HUMAN	10	10	10	>sp|P13804|ETFA_HUMAN Electron transfer flavoprotein subunit alpha, mitochondrial OS=Homo sapiens OX=9606 GN=ETFA PE=1 SV=1	1	10	10	10	10	8	7	6	8	8	6	7	4	6	6	4	5	7	5	7	10	10	9	8	7	6	5	3	9	7	6	4	6	7	3	5	2	5	8	4	10	8	7	6
sp|P13807|GYS1_HUMAN;sp|P54840|GYS2_HUMAN	sp|P13807|GYS1_HUMAN	12;1	12;1	12;1	>sp|P13807|GYS1_HUMAN Glycogen [starch] synthase, muscle OS=Homo sapiens OX=9606 GN=GYS1 PE=1 SV=2	2	12	12	12	5	4	1	2	5	5	5	2	2	4	5	1	6	5	4	5	3	4	4	6	6	4	2	1	4	6	5	2	2	2	1	2	0	3	4	4	5	4	1	2
sp|P13861|KAP2_HUMAN;sp|P31323|KAP3_HUMAN	sp|P13861|KAP2_HUMAN	7;2	7;2	7;2	>sp|P13861|KAP2_HUMAN cAMP-dependent protein kinase type II-alpha regulatory subunit OS=Homo sapiens OX=9606 GN=PRKAR2A PE=1 SV=2	2	7	7	7	3	1	3	1	2	2	1	2	2	2	3	1	3	1	1	0	0	1	0	3	1	3	0	0	2	2	3	1	0	0	0	0	0	4	6	2	3	1	3	1
sp|P13984|T2FB_HUMAN	sp|P13984|T2FB_HUMAN	5	5	5	>sp|P13984|T2FB_HUMAN General transcription factor IIF subunit 2 OS=Homo sapiens OX=9606 GN=GTF2F2 PE=1 SV=2	1	5	5	5	3	1	1	0	0	1	1	1	1	1	1	0	0	2	1	1	1	2	1	1	2	1	1	1	1	1	1	1	1	0	1	1	1	1	3	2	3	1	1	0
sp|P13987|CD59_HUMAN	sp|P13987|CD59_HUMAN	3	3	3	>sp|P13987|CD59_HUMAN CD59 glycoprotein OS=Homo sapiens OX=9606 GN=CD59 PE=1 SV=1	1	3	3	3	1	1	2	0	1	1	1	2	3	1	2	2	1	1	1	1	0	1	1	1	1	1	0	1	0	1	0	0	0	1	0	0	0	2	3	2	1	1	2	0
sp|P13995|MTDC_HUMAN	sp|P13995|MTDC_HUMAN	9	9	9	>sp|P13995|MTDC_HUMAN Bifunctional methylenetetrahydrofolate dehydrogenase/cyclohydrolase, mitochondrial OS=Homo sapiens OX=9606 GN=MTHFD2 PE=1 SV=2	1	9	9	9	8	8	8	8	8	8	7	8	4	5	8	3	8	8	4	7	6	6	8	7	7	7	7	8	7	7	8	6	6	7	6	4	8	5	4	5	8	8	8	8
sp|P14174|MIF_HUMAN	sp|P14174|MIF_HUMAN	3	3	3	>sp|P14174|MIF_HUMAN Macrophage migration inhibitory factor OS=Homo sapiens OX=9606 GN=MIF PE=1 SV=4	1	3	3	3	3	2	2	2	2	2	2	2	2	2	2	1	3	3	3	2	2	2	3	2	3	3	2	2	3	2	2	2	2	2	1	2	2	2	3	2	3	2	2	2
sp|P14314|GLU2B_HUMAN	sp|P14314|GLU2B_HUMAN	12	12	12	>sp|P14314|GLU2B_HUMAN Glucosidase 2 subunit beta OS=Homo sapiens OX=9606 GN=PRKCSH PE=1 SV=2	1	12	12	12	11	7	6	6	5	6	4	3	4	4	3	3	11	9	8	5	6	7	7	8	8	5	3	3	7	10	6	6	2	4	5	5	3	6	5	6	11	7	6	6
sp|P14324|FPPS_HUMAN	sp|P14324|FPPS_HUMAN	4	4	4	>sp|P14324|FPPS_HUMAN Farnesyl pyrophosphate synthase OS=Homo sapiens OX=9606 GN=FDPS PE=1 SV=4	1	4	4	4	3	1	2	2	2	2	0	2	0	3	1	0	3	2	1	2	2	2	1	1	1	2	1	2	1	2	0	1	1	1	0	0	1	1	1	0	3	1	2	2
sp|P14406|CX7A2_HUMAN	sp|P14406|CX7A2_HUMAN	2	2	2	>sp|P14406|CX7A2_HUMAN Cytochrome c oxidase subunit 7A2, mitochondrial OS=Homo sapiens OX=9606 GN=COX7A2 PE=1 SV=1	1	2	2	2	1	1	2	2	2	2	2	2	1	1	2	1	1	1	1	2	1	2	2	1	1	1	1	1	1	2	1	1	1	1	1	1	1	1	2	1	1	1	2	2
sp|P14618|KPYM_HUMAN;sp|P30613|KPYR_HUMAN	sp|P14618|KPYM_HUMAN	33;1	33;1	33;1	>sp|P14618|KPYM_HUMAN Pyruvate kinase PKM OS=Homo sapiens OX=9606 GN=PKM PE=1 SV=4	2	33	33	33	32	26	27	28	25	27	25	26	24	27	23	19	30	27	27	26	27	26	25	29	29	27	21	24	26	30	28	22	24	25	23	25	21	26	25	19	32	26	27	28
sp|P14625|ENPL_HUMAN;sp|Q58FF3|ENPLL_HUMAN	sp|P14625|ENPL_HUMAN	33;4	32;4	32;4	>sp|P14625|ENPL_HUMAN Endoplasmin OS=Homo sapiens OX=9606 GN=HSP90B1 PE=1 SV=1	2	33	32	32	31	25	29	27	27	28	19	22	17	17	18	17	32	24	23	21	23	26	21	24	27	26	15	17	20	30	19	16	18	19	13	15	12	25	23	14	30	24	28	26
sp|P14635|CCNB1_HUMAN	sp|P14635|CCNB1_HUMAN	3	3	3	>sp|P14635|CCNB1_HUMAN G2/mitotic-specific cyclin-B1 OS=Homo sapiens OX=9606 GN=CCNB1 PE=1 SV=1	1	3	3	3	3	1	0	0	0	1	1	1	0	0	1	0	0	1	0	0	0	1	0	0	1	0	0	1	1	1	1	1	1	0	1	0	0	0	0	2	3	1	0	0
sp|P63162|RSMN_HUMAN;sp|P14678|RSMB_HUMAN	sp|P63162|RSMN_HUMAN;sp|P14678|RSMB_HUMAN	6;6	6;6	6;6	>sp|P63162|RSMN_HUMAN Small nuclear ribonucleoprotein-associated protein N OS=Homo sapiens OX=9606 GN=SNRPN PE=1 SV=1;>sp|P14678|RSMB_HUMAN Small nuclear ribonucleoprotein-associated proteins B and B OS=Homo sapiens OX=9606 GN=SNRPB PE=1 SV=2	2	6	6	6	6	6	6	6	6	6	6	5	4	5	6	6	5	6	6	6	6	6	6	6	6	6	6	6	6	6	6	6	6	6	6	6	5	6	6	6	6	6	6	6
sp|P14735|IDE_HUMAN	sp|P14735|IDE_HUMAN	8	8	8	>sp|P14735|IDE_HUMAN Insulin-degrading enzyme OS=Homo sapiens OX=9606 GN=IDE PE=1 SV=4	1	8	8	8	6	2	1	1	0	0	1	1	0	3	0	1	1	2	1	0	2	2	1	3	0	2	0	1	1	1	2	1	0	0	1	2	0	2	0	0	6	2	1	1
sp|P14854|CX6B1_HUMAN	sp|P14854|CX6B1_HUMAN	4	4	4	>sp|P14854|CX6B1_HUMAN Cytochrome c oxidase subunit 6B1 OS=Homo sapiens OX=9606 GN=COX6B1 PE=1 SV=2	1	4	4	4	3	1	1	2	2	3	1	2	2	1	1	2	3	3	3	1	3	3	2	2	3	2	2	2	2	3	3	1	1	2	1	2	1	2	2	2	3	1	1	2
sp|P14866|HNRPL_HUMAN	sp|P14866|HNRPL_HUMAN	21	21	21	>sp|P14866|HNRPL_HUMAN Heterogeneous nuclear ribonucleoprotein L OS=Homo sapiens OX=9606 GN=HNRNPL PE=1 SV=2	1	21	21	21	18	17	18	14	15	14	16	17	13	16	16	19	18	16	16	20	19	19	19	19	19	18	17	18	19	19	18	16	18	16	17	15	15	16	20	18	18	17	18	14
sp|P14868|SYDC_HUMAN	sp|P14868|SYDC_HUMAN	30	30	30	>sp|P14868|SYDC_HUMAN Aspartate--tRNA ligase, cytoplasmic OS=Homo sapiens OX=9606 GN=DARS1 PE=1 SV=2	1	30	30	30	28	24	25	25	25	26	22	27	22	23	24	23	24	24	23	29	28	29	30	29	28	23	25	26	28	28	29	22	28	26	20	29	24	25	30	27	28	24	25	25
sp|P14923|PLAK_HUMAN	sp|P14923|PLAK_HUMAN	24	24	21	>sp|P14923|PLAK_HUMAN Junction plakoglobin OS=Homo sapiens OX=9606 GN=JUP PE=1 SV=3	1	24	24	21	20	13	16	1	3	4	15	13	19	17	14	19	6	8	11	18	9	11	10	15	13	13	4	10	9	8	6	4	9	3	6	6	4	19	22	20	20	13	16	1
sp|P14927|QCR7_HUMAN	sp|P14927|QCR7_HUMAN	3	3	3	>sp|P14927|QCR7_HUMAN Cytochrome b-c1 complex subunit 7 OS=Homo sapiens OX=9606 GN=UQCRB PE=1 SV=2	1	3	3	3	2	1	2	1	1	1	0	2	0	1	1	0	2	1	1	1	2	2	3	2	2	0	0	0	3	3	2	0	1	1	0	0	0	1	1	1	2	1	2	1
sp|P15104|GLNA_HUMAN	sp|P15104|GLNA_HUMAN	2	2	2	>sp|P15104|GLNA_HUMAN Glutamine synthetase OS=Homo sapiens OX=9606 GN=GLUL PE=1 SV=4	1	2	2	2	1	0	0	0	0	0	0	0	0	1	0	0	0	0	0	0	0	0	0	0	0	0	0	0	0	1	0	0	0	0	0	0	0	0	0	0	1	0	0	0
sp|P15121|ALDR_HUMAN	sp|P15121|ALDR_HUMAN	4	4	4	>sp|P15121|ALDR_HUMAN Aldo-keto reductase family 1 member B1 OS=Homo sapiens OX=9606 GN=AKR1B1 PE=1 SV=3	1	4	4	4	4	0	0	0	0	0	0	0	0	0	0	0	0	0	0	0	0	0	0	2	0	1	0	0	0	2	0	0	0	0	0	0	0	0	0	0	4	0	0	0
sp|P15170|ERF3A_HUMAN	sp|P15170|ERF3A_HUMAN	10	10	4	>sp|P15170|ERF3A_HUMAN Eukaryotic peptide chain release factor GTP-binding subunit ERF3A OS=Homo sapiens OX=9606 GN=GSPT1 PE=1 SV=1	1	10	10	4	7	1	5	1	1	1	2	1	4	1	2	1	7	4	4	3	3	5	4	4	4	4	2	2	3	7	3	2	0	2	0	0	1	2	3	3	7	1	5	1
sp|P15311|EZRI_HUMAN	sp|P15311|EZRI_HUMAN	14	14	10	>sp|P15311|EZRI_HUMAN Ezrin OS=Homo sapiens OX=9606 GN=EZR PE=1 SV=4	1	14	14	10	13	6	10	8	10	8	6	4	3	6	4	5	9	4	6	4	5	5	9	6	5	7	4	4	3	9	8	2	4	3	3	3	0	5	7	5	13	6	10	8
sp|P15531|NDKA_HUMAN	sp|P15531|NDKA_HUMAN	10	4	4	>sp|P15531|NDKA_HUMAN Nucleoside diphosphate kinase A OS=Homo sapiens OX=9606 GN=NME1 PE=1 SV=1	1	10	4	4	8	9	8	8	8	8	7	7	8	8	9	10	7	8	8	9	9	9	8	8	8	8	8	7	8	9	9	7	8	9	9	8	6	8	8	10	4	4	4	4
sp|P15880|RS2_HUMAN	sp|P15880|RS2_HUMAN	11	11	11	>sp|P15880|RS2_HUMAN 40S ribosomal protein S2 OS=Homo sapiens OX=9606 GN=RPS2 PE=1 SV=2	1	11	11	11	10	10	10	11	10	11	11	11	11	10	10	10	10	10	10	10	10	10	10	10	10	11	10	10	11	10	10	9	10	11	11	11	10	11	10	9	10	10	10	11
sp|P15924|DESP_HUMAN	sp|P15924|DESP_HUMAN	99	99	99	>sp|P15924|DESP_HUMAN Desmoplakin OS=Homo sapiens OX=9606 GN=DSP PE=1 SV=3	1	99	99	99	70	48	59	19	39	31	76	48	70	78	60	72	32	52	51	87	47	52	80	70	55	60	37	51	55	64	71	58	64	57	38	52	41	56	71	66	70	48	59	19
sp|P15927|RFA2_HUMAN	sp|P15927|RFA2_HUMAN	5	5	5	>sp|P15927|RFA2_HUMAN Replication protein A 32 kDa subunit OS=Homo sapiens OX=9606 GN=RPA2 PE=1 SV=1	1	5	5	5	5	1	0	1	1	2	2	2	2	3	1	3	2	2	2	3	4	2	4	4	4	4	3	3	4	4	4	4	4	2	4	3	3	3	3	2	5	1	0	1
sp|P16152|CBR1_HUMAN;sp|O75828|CBR3_HUMAN	sp|P16152|CBR1_HUMAN	10;2	10;2	10;2	>sp|P16152|CBR1_HUMAN Carbonyl reductase [NADPH] 1 OS=Homo sapiens OX=9606 GN=CBR1 PE=1 SV=3	2	10	10	10	8	4	6	3	2	3	2	4	4	6	2	1	4	4	5	3	1	6	1	5	4	4	1	2	3	6	5	1	3	3	2	4	2	4	6	1	8	4	6	3
sp|P16260|GDC_HUMAN	sp|P16260|GDC_HUMAN	5	5	5	>sp|P16260|GDC_HUMAN Graves disease carrier protein OS=Homo sapiens OX=9606 GN=SLC25A16 PE=1 SV=3	1	5	5	5	0	0	0	0	0	0	0	1	0	0	0	0	0	0	0	0	0	1	0	1	0	3	1	1	1	0	2	2	1	3	4	4	2	1	0	0	0	0	0	0
sp|P16278|BGAL_HUMAN	sp|P16278|BGAL_HUMAN	2	2	2	>sp|P16278|BGAL_HUMAN Beta-galactosidase OS=Homo sapiens OX=9606 GN=GLB1 PE=1 SV=2	1	2	2	2	0	1	0	1	0	0	0	0	0	0	0	0	0	0	0	1	1	1	2	2	2	0	0	0	0	0	1	0	0	0	0	0	0	0	1	0	0	1	0	1
sp|Q08209|PP2BA_HUMAN;sp|P16298|PP2BB_HUMAN;sp|P48454|PP2BC_HUMAN	sp|Q08209|PP2BA_HUMAN;sp|P16298|PP2BB_HUMAN;sp|P48454|PP2BC_HUMAN	2;2;1	2;2;1	2;2;1	>sp|Q08209|PP2BA_HUMAN Serine/threonine-protein phosphatase 2B catalytic subunit alpha isoform OS=Homo sapiens OX=9606 GN=PPP3CA PE=1 SV=1;>sp|P16298|PP2BB_HUMAN Serine/threonine-protein phosphatase 2B catalytic subunit beta isoform OS=Homo sapiens OX=9606	3	2	2	2	1	0	0	0	0	1	0	0	0	0	0	0	0	0	0	0	0	0	0	0	0	0	0	0	0	0	0	0	0	0	0	0	0	0	0	0	1	0	0	0
sp|P16403|H12_HUMAN;sp|Q02539|H11_HUMAN;sp|P22492|H1T_HUMAN;sp|P16401|H15_HUMAN	sp|P16403|H12_HUMAN	8;3;2;2	2;0;0;0	2;0;0;0	>sp|P16403|H12_HUMAN Histone H1.2 OS=Homo sapiens OX=9606 GN=H1-2 PE=1 SV=2	4	8	2	2	4	6	6	6	5	6	6	5	7	5	6	5	6	5	7	4	6	5	6	5	6	7	6	7	6	4	4	6	4	6	7	5	7	7	6	6	0	1	1	1
sp|P16422|EPCAM_HUMAN	sp|P16422|EPCAM_HUMAN	3	3	3	>sp|P16422|EPCAM_HUMAN Epithelial cell adhesion molecule OS=Homo sapiens OX=9606 GN=EPCAM PE=1 SV=2	1	3	3	3	0	0	0	0	0	0	0	0	0	0	1	1	0	0	0	0	0	1	0	0	0	0	0	0	0	2	0	0	0	0	1	0	0	0	1	1	0	0	0	0
sp|P16435|NCPR_HUMAN	sp|P16435|NCPR_HUMAN	7	7	7	>sp|P16435|NCPR_HUMAN NADPH--cytochrome P450 reductase OS=Homo sapiens OX=9606 GN=POR PE=1 SV=2	1	7	7	7	4	2	3	1	0	1	0	0	0	0	2	1	3	3	2	2	0	5	1	3	2	0	0	0	0	3	0	0	1	1	0	0	0	3	2	3	4	2	3	1
sp|P16455|MGMT_HUMAN	sp|P16455|MGMT_HUMAN	1	1	1	>sp|P16455|MGMT_HUMAN Methylated-DNA--protein-cysteine methyltransferase OS=Homo sapiens OX=9606 GN=MGMT PE=1 SV=1	1	1	1	1	0	0	0	0	1	0	0	0	0	0	0	0	0	1	0	0	0	0	0	0	0	0	0	0	0	0	0	1	0	0	0	0	0	0	0	0	0	0	0	0
sp|P16615|AT2A2_HUMAN;sp|O14983|AT2A1_HUMAN;sp|Q93084|AT2A3_HUMAN	sp|P16615|AT2A2_HUMAN	38;10;8	38;10;8	38;10;8	>sp|P16615|AT2A2_HUMAN Sarcoplasmic/endoplasmic reticulum calcium ATPase 2 OS=Homo sapiens OX=9606 GN=ATP2A2 PE=1 SV=1	3	38	38	38	31	33	32	31	27	28	33	34	30	33	33	32	32	34	33	30	31	32	28	27	28	26	24	27	30	29	27	29	31	32	26	29	29	33	34	31	31	33	32	31
sp|P16949|STMN1_HUMAN	sp|P16949|STMN1_HUMAN	4	4	3	>sp|P16949|STMN1_HUMAN Stathmin OS=Homo sapiens OX=9606 GN=STMN1 PE=1 SV=3	1	4	4	3	4	2	2	2	2	2	1	1	2	1	2	2	3	3	2	2	2	3	3	2	2	3	3	3	2	3	2	0	3	2	2	3	1	3	3	2	4	2	2	2
sp|P16989|YBOX3_HUMAN	sp|P16989|YBOX3_HUMAN	10	7	7	>sp|P16989|YBOX3_HUMAN Y-box-binding protein 3 OS=Homo sapiens OX=9606 GN=YBX3 PE=1 SV=4	1	10	7	7	10	10	9	10	10	10	10	10	10	9	10	9	9	9	9	10	10	10	10	10	10	10	9	9	10	10	10	10	10	9	9	10	9	10	10	9	7	7	6	7
sp|P17029|ZKSC1_HUMAN	sp|P17029|ZKSC1_HUMAN	17	17	15	>sp|P17029|ZKSC1_HUMAN Zinc finger protein with KRAB and SCAN domains 1 OS=Homo sapiens OX=9606 GN=ZKSCAN1 PE=1 SV=3	1	17	17	15	10	13	14	13	10	13	13	12	11	13	14	12	13	13	12	11	12	15	11	10	12	10	12	11	11	11	11	8	14	14	13	13	13	14	15	15	10	13	14	13
sp|Q6ZMV8|ZN730_HUMAN;sp|Q9UII5|ZN107_HUMAN;sp|P17038|ZNF43_HUMAN	sp|Q6ZMV8|ZN730_HUMAN;sp|Q9UII5|ZN107_HUMAN;sp|P17038|ZNF43_HUMAN	1;1;1	1;1;1	1;1;1	>sp|Q6ZMV8|ZN730_HUMAN Putative zinc finger protein 730 OS=Homo sapiens OX=9606 GN=ZNF730 PE=2 SV=1;>sp|Q9UII5|ZN107_HUMAN Zinc finger protein 107 OS=Homo sapiens OX=9606 GN=ZNF107 PE=1 SV=1;>sp|P17038|ZNF43_HUMAN Zinc finger protein 43 OS=Homo sapiens OX=	3	1	1	1	1	1	1	1	1	1	1	1	1	1	1	1	1	1	1	1	1	1	1	1	1	1	1	1	1	1	1	1	1	1	1	1	1	1	1	1	1	1	1	1
sp|P17066|HSP76_HUMAN;sp|P48741|HSP77_HUMAN	sp|P17066|HSP76_HUMAN;sp|P48741|HSP77_HUMAN	12;6	2;1	2;1	>sp|P17066|HSP76_HUMAN Heat shock 70 kDa protein 6 OS=Homo sapiens OX=9606 GN=HSPA6 PE=1 SV=2;>sp|P48741|HSP77_HUMAN Putative heat shock 70 kDa protein 7 OS=Homo sapiens OX=9606 GN=HSPA7 PE=5 SV=2	2	12	2	2	11	11	12	11	11	11	11	12	11	11	12	11	11	11	11	12	12	12	12	12	12	12	11	12	12	12	12	12	12	12	11	12	11	11	11	10	1	1	2	1
sp|P17096|HMGA1_HUMAN	sp|P17096|HMGA1_HUMAN	3	3	3	>sp|P17096|HMGA1_HUMAN High mobility group protein HMG-I/HMG-Y OS=Homo sapiens OX=9606 GN=HMGA1 PE=1 SV=3	1	3	3	3	3	1	2	1	0	0	0	0	1	0	1	2	0	2	3	0	0	0	1	1	2	2	1	2	1	0	1	2	0	0	2	1	1	2	2	1	3	1	2	1
sp|P17152|TMM11_HUMAN	sp|P17152|TMM11_HUMAN	2	2	2	>sp|P17152|TMM11_HUMAN Transmembrane protein 11, mitochondrial OS=Homo sapiens OX=9606 GN=TMEM11 PE=1 SV=1	1	2	2	2	1	1	1	1	2	1	1	2	1	1	0	0	1	1	1	1	1	2	0	1	1	1	1	0	0	2	1	0	1	1	1	1	1	2	1	1	1	1	1	1
sp|P17174|AATC_HUMAN	sp|P17174|AATC_HUMAN	5	5	5	>sp|P17174|AATC_HUMAN Aspartate aminotransferase, cytoplasmic OS=Homo sapiens OX=9606 GN=GOT1 PE=1 SV=3	1	5	5	5	4	1	2	1	1	1	0	1	1	1	1	1	1	1	1	1	1	1	1	1	1	1	1	1	1	1	1	1	1	1	1	1	1	1	0	1	4	1	2	1
sp|P17301|ITA2_HUMAN	sp|P17301|ITA2_HUMAN	2	2	2	>sp|P17301|ITA2_HUMAN Integrin alpha-2 OS=Homo sapiens OX=9606 GN=ITGA2 PE=1 SV=1	1	2	2	2	1	1	2	1	1	1	1	1	1	1	1	1	2	1	0	1	1	2	1	1	1	2	1	1	1	2	1	2	1	1	1	1	1	1	0	1	1	1	2	1
sp|P17302|CXA1_HUMAN	sp|P17302|CXA1_HUMAN	2	2	2	>sp|P17302|CXA1_HUMAN Gap junction alpha-1 protein OS=Homo sapiens OX=9606 GN=GJA1 PE=1 SV=2	1	2	2	2	2	1	0	0	0	0	1	0	2	1	1	2	0	0	2	1	1	0	0	2	0	2	0	1	1	0	1	0	0	0	0	0	0	1	2	1	2	1	0	0
sp|P17480|UBF1_HUMAN	sp|P17480|UBF1_HUMAN	12	12	12	>sp|P17480|UBF1_HUMAN Nucleolar transcription factor 1 OS=Homo sapiens OX=9606 GN=UBTF PE=1 SV=1	1	12	12	12	2	0	0	0	0	0	2	0	6	0	1	3	0	2	7	2	1	5	0	1	1	11	0	5	0	1	1	1	1	2	1	0	2	2	6	0	2	0	0	0
sp|P17509|HXB6_HUMAN;sp|P31268|HXA7_HUMAN	sp|P17509|HXB6_HUMAN	5;2	4;1	4;1	>sp|P17509|HXB6_HUMAN Homeobox protein Hox-B6 OS=Homo sapiens OX=9606 GN=HOXB6 PE=1 SV=4	2	5	4	4	0	1	0	0	3	1	2	2	1	2	1	1	1	2	0	0	0	0	0	0	0	0	0	1	0	0	0	1	2	1	1	2	1	2	2	1	0	1	0	0
sp|P17568|NDUB7_HUMAN	sp|P17568|NDUB7_HUMAN	3	3	3	>sp|P17568|NDUB7_HUMAN NADH dehydrogenase [ubiquinone] 1 beta subcomplex subunit 7 OS=Homo sapiens OX=9606 GN=NDUFB7 PE=1 SV=4	1	3	3	3	0	1	1	2	2	2	2	1	1	2	1	1	2	1	1	3	1	2	1	2	1	1	1	1	2	3	1	2	3	1	2	1	0	3	1	3	0	1	1	2
sp|P17612|KAPCA_HUMAN;sp|P22694|KAPCB_HUMAN;sp|P22612|KAPCG_HUMAN	sp|P17612|KAPCA_HUMAN;sp|P22694|KAPCB_HUMAN	7;5;1	7;5;1	7;5;1	>sp|P17612|KAPCA_HUMAN cAMP-dependent protein kinase catalytic subunit alpha OS=Homo sapiens OX=9606 GN=PRKACA PE=1 SV=2;>sp|P22694|KAPCB_HUMAN cAMP-dependent protein kinase catalytic subunit beta OS=Homo sapiens OX=9606 GN=PRKACB PE=1 SV=2	3	7	7	7	6	6	4	2	2	2	4	2	2	4	2	3	4	3	2	2	0	2	1	1	3	0	0	0	1	3	4	2	2	1	0	1	0	5	4	5	6	6	4	2
sp|P17655|CAN2_HUMAN	sp|P17655|CAN2_HUMAN	3	3	3	>sp|P17655|CAN2_HUMAN Calpain-2 catalytic subunit OS=Homo sapiens OX=9606 GN=CAPN2 PE=1 SV=6	1	3	3	3	3	0	0	0	0	0	0	0	0	0	0	0	0	0	0	0	0	0	1	0	0	0	0	0	0	1	0	0	0	0	0	0	0	0	0	0	3	0	0	0
sp|P17812|PYRG1_HUMAN;sp|Q9NRF8|PYRG2_HUMAN	sp|P17812|PYRG1_HUMAN	17;2	17;2	17;2	>sp|P17812|PYRG1_HUMAN CTP synthase 1 OS=Homo sapiens OX=9606 GN=CTPS1 PE=1 SV=2	2	17	17	17	13	6	4	5	3	5	4	5	5	1	3	5	6	5	5	6	3	6	4	5	8	6	3	5	3	8	5	2	5	5	0	2	1	6	2	3	13	6	4	5
sp|P17844|DDX5_HUMAN	sp|P17844|DDX5_HUMAN	28	20	20	>sp|P17844|DDX5_HUMAN Probable ATP-dependent RNA helicase DDX5 OS=Homo sapiens OX=9606 GN=DDX5 PE=1 SV=1	1	28	20	20	24	24	24	25	23	22	25	24	25	23	24	21	23	25	24	23	25	25	26	26	23	26	24	26	24	25	24	21	25	25	22	24	22	24	27	23	16	16	16	18
sp|P17858|PFKAL_HUMAN	sp|P17858|PFKAL_HUMAN	16	14	13	>sp|P17858|PFKAL_HUMAN ATP-dependent 6-phosphofructokinase, liver type OS=Homo sapiens OX=9606 GN=PFKL PE=1 SV=6	1	16	14	13	12	2	5	4	4	5	4	4	1	4	4	4	10	7	4	4	4	7	6	5	2	6	2	2	4	4	2	6	4	6	12	6	9	6	3	3	10	0	3	3
sp|P17931|LEG3_HUMAN	sp|P17931|LEG3_HUMAN	2	2	2	>sp|P17931|LEG3_HUMAN Galectin-3 OS=Homo sapiens OX=9606 GN=LGALS3 PE=1 SV=5	1	2	2	2	0	0	0	0	0	0	1	0	0	2	0	0	0	0	0	0	0	0	0	0	0	0	0	0	0	0	0	0	1	0	0	0	0	0	0	0	0	0	0	0
sp|P17980|PRS6A_HUMAN	sp|P17980|PRS6A_HUMAN	15	15	15	>sp|P17980|PRS6A_HUMAN 26S proteasome regulatory subunit 6A OS=Homo sapiens OX=9606 GN=PSMC3 PE=1 SV=3	1	15	15	15	14	12	14	13	14	15	11	12	4	11	13	8	11	13	11	12	12	14	13	14	12	11	11	11	12	14	11	12	12	13	8	11	6	9	11	12	14	12	14	13
sp|P17987|TCPA_HUMAN	sp|P17987|TCPA_HUMAN	27	27	27	>sp|P17987|TCPA_HUMAN T-complex protein 1 subunit alpha OS=Homo sapiens OX=9606 GN=TCP1 PE=1 SV=1	1	27	27	27	23	24	23	27	25	26	25	23	19	23	24	22	25	24	23	19	22	21	23	23	22	23	21	19	20	22	24	21	19	19	20	21	20	24	22	22	23	24	23	27
sp|P18031|PTN1_HUMAN	sp|P18031|PTN1_HUMAN	15	15	15	>sp|P18031|PTN1_HUMAN Tyrosine-protein phosphatase non-receptor type 1 OS=Homo sapiens OX=9606 GN=PTPN1 PE=1 SV=1	1	15	15	15	9	12	10	6	8	7	5	6	2	4	2	2	9	10	8	4	3	6	2	4	2	3	0	1	5	10	3	4	6	1	1	1	2	5	6	5	9	12	10	6
sp|P18074|ERCC2_HUMAN	sp|P18074|ERCC2_HUMAN	8	8	8	>sp|P18074|ERCC2_HUMAN General transcription and DNA repair factor IIH helicase subunit XPD OS=Homo sapiens OX=9606 GN=ERCC2 PE=1 SV=1	1	8	8	8	5	0	1	2	2	1	4	2	1	0	0	1	1	2	1	4	2	4	3	2	2	0	0	0	2	3	2	0	1	1	1	1	0	1	1	0	5	0	1	2
sp|P18077|RL35A_HUMAN	sp|P18077|RL35A_HUMAN	6	6	6	>sp|P18077|RL35A_HUMAN 60S ribosomal protein L35a OS=Homo sapiens OX=9606 GN=RPL35A PE=1 SV=2	1	6	6	6	5	6	5	5	6	5	5	5	4	5	5	5	5	5	4	5	5	5	4	5	5	5	5	5	4	5	5	4	5	5	5	5	4	5	5	5	5	6	5	5
sp|P18085|ARF4_HUMAN	sp|P18085|ARF4_HUMAN	8	8	5	>sp|P18085|ARF4_HUMAN ADP-ribosylation factor 4 OS=Homo sapiens OX=9606 GN=ARF4 PE=1 SV=3	1	8	8	5	6	4	4	3	4	3	6	5	6	6	5	5	7	5	4	5	5	4	3	4	3	7	3	3	4	5	3	6	4	5	4	5	4	3	4	2	6	4	4	3
sp|P18124|RL7_HUMAN	sp|P18124|RL7_HUMAN	14	14	14	>sp|P18124|RL7_HUMAN 60S ribosomal protein L7 OS=Homo sapiens OX=9606 GN=RPL7 PE=1 SV=1	1	14	14	14	9	10	10	9	8	9	6	7	9	9	9	9	8	7	8	8	9	8	9	8	9	9	8	8	8	8	9	9	8	9	10	8	8	12	11	7	9	10	10	9
sp|P18206|VINC_HUMAN	sp|P18206|VINC_HUMAN	13	13	13	>sp|P18206|VINC_HUMAN Vinculin OS=Homo sapiens OX=9606 GN=VCL PE=1 SV=4	1	13	13	13	13	0	0	0	0	0	0	0	0	0	0	0	2	0	0	0	0	1	0	0	0	0	0	0	0	4	0	0	0	0	0	0	0	0	1	0	13	0	0	0
sp|P18583|SON_HUMAN	sp|P18583|SON_HUMAN	11	11	11	>sp|P18583|SON_HUMAN Protein SON OS=Homo sapiens OX=9606 GN=SON PE=1 SV=4	1	11	11	11	2	2	0	2	2	3	3	0	1	2	1	3	2	2	5	3	1	7	2	5	5	8	1	5	3	3	1	3	1	1	2	2	3	4	3	4	2	2	0	2
sp|P18621|RL17_HUMAN	sp|P18621|RL17_HUMAN	6	6	6	>sp|P18621|RL17_HUMAN 60S ribosomal protein L17 OS=Homo sapiens OX=9606 GN=RPL17 PE=1 SV=3	1	6	6	6	6	6	6	6	6	6	6	6	6	6	6	5	6	5	6	6	6	6	6	6	6	6	6	6	6	6	6	5	6	6	5	6	6	6	6	6	6	6	6	6
sp|P18669|PGAM1_HUMAN;sp|P15259|PGAM2_HUMAN;sp|Q8N0Y7|PGAM4_HUMAN	sp|P18669|PGAM1_HUMAN;sp|P15259|PGAM2_HUMAN	9;5;3	9;5;3	9;5;3	>sp|P18669|PGAM1_HUMAN Phosphoglycerate mutase 1 OS=Homo sapiens OX=9606 GN=PGAM1 PE=1 SV=2;>sp|P15259|PGAM2_HUMAN Phosphoglycerate mutase 2 OS=Homo sapiens OX=9606 GN=PGAM2 PE=1 SV=3	3	9	9	9	9	5	4	6	6	8	4	3	4	7	3	2	7	8	6	4	4	8	5	6	7	7	6	6	6	8	8	1	5	2	3	6	4	5	6	2	9	5	4	6
sp|P18754|RCC1_HUMAN	sp|P18754|RCC1_HUMAN	11	11	11	>sp|P18754|RCC1_HUMAN Regulator of chromosome condensation OS=Homo sapiens OX=9606 GN=RCC1 PE=1 SV=1	1	11	11	11	6	0	2	0	0	0	0	0	3	1	2	2	1	3	9	1	0	4	0	3	1	4	0	2	0	0	0	1	0	1	1	0	1	3	4	3	6	0	2	0
sp|P18858|DNLI1_HUMAN	sp|P18858|DNLI1_HUMAN	2	2	2	>sp|P18858|DNLI1_HUMAN DNA ligase 1 OS=Homo sapiens OX=9606 GN=LIG1 PE=1 SV=1	1	2	2	2	2	0	0	0	0	0	0	0	0	0	0	0	1	0	0	0	0	0	0	0	0	0	0	0	0	0	0	0	0	0	0	0	0	0	0	0	2	0	0	0
sp|P18859|ATP5J_HUMAN	sp|P18859|ATP5J_HUMAN	4	4	4	>sp|P18859|ATP5J_HUMAN ATP synthase-coupling factor 6, mitochondrial OS=Homo sapiens OX=9606 GN=ATP5PF PE=1 SV=1	1	4	4	4	3	3	3	3	3	3	3	4	2	3	3	2	3	3	3	3	3	3	3	2	3	3	2	3	2	3	3	2	3	3	3	2	2	4	3	4	3	3	3	3
sp|P18887|XRCC1_HUMAN	sp|P18887|XRCC1_HUMAN	6	6	6	>sp|P18887|XRCC1_HUMAN DNA repair protein XRCC1 OS=Homo sapiens OX=9606 GN=XRCC1 PE=1 SV=2	1	6	6	6	3	1	2	0	0	0	2	1	2	1	2	3	3	1	0	2	1	3	0	2	1	3	0	0	0	1	0	0	0	1	0	0	1	2	4	3	3	1	2	0
sp|P19022|CADH2_HUMAN	sp|P19022|CADH2_HUMAN	5	5	5	>sp|P19022|CADH2_HUMAN Cadherin-2 OS=Homo sapiens OX=9606 GN=CDH2 PE=1 SV=4	1	5	5	5	2	1	2	0	0	1	0	1	3	0	1	1	0	0	0	2	0	0	0	1	1	1	0	0	0	2	0	0	0	0	0	0	0	2	2	2	2	1	2	0
sp|P19174|PLCG1_HUMAN	sp|P19174|PLCG1_HUMAN	2	2	2	>sp|P19174|PLCG1_HUMAN 1-phosphatidylinositol 4,5-bisphosphate phosphodiesterase gamma-1 OS=Homo sapiens OX=9606 GN=PLCG1 PE=1 SV=1	1	2	2	2	2	1	1	1	1	1	1	1	1	1	1	1	1	1	1	1	1	1	1	1	1	1	1	1	1	1	1	1	1	1	1	1	1	1	1	1	2	1	1	1
sp|P19338|NUCL_HUMAN	sp|P19338|NUCL_HUMAN	21	21	21	>sp|P19338|NUCL_HUMAN Nucleolin OS=Homo sapiens OX=9606 GN=NCL PE=1 SV=3	1	21	21	21	18	19	20	18	19	19	19	18	18	19	20	18	18	18	17	18	18	17	19	19	19	19	17	18	15	18	18	16	18	18	17	16	16	18	18	18	18	19	20	18
sp|P19367|HXK1_HUMAN	sp|P19367|HXK1_HUMAN	12	12	11	>sp|P19367|HXK1_HUMAN Hexokinase-1 OS=Homo sapiens OX=9606 GN=HK1 PE=1 SV=3	1	12	12	11	8	4	5	2	5	3	5	3	1	3	3	3	4	5	5	4	5	7	4	6	6	0	3	0	3	5	4	1	3	2	0	2	1	5	2	4	8	4	5	2
sp|P19387|RPB3_HUMAN	sp|P19387|RPB3_HUMAN	6	6	6	>sp|P19387|RPB3_HUMAN DNA-directed RNA polymerase II subunit RPB3 OS=Homo sapiens OX=9606 GN=POLR2C PE=1 SV=2	1	6	6	6	3	1	3	2	2	2	4	0	2	2	2	2	3	2	4	4	4	5	1	4	4	4	3	5	4	5	6	1	6	4	2	1	1	4	5	4	3	1	3	2
sp|P19388|RPAB1_HUMAN	sp|P19388|RPAB1_HUMAN	7	7	7	>sp|P19388|RPAB1_HUMAN DNA-directed RNA polymerases I, II, and III subunit RPABC1 OS=Homo sapiens OX=9606 GN=POLR2E PE=1 SV=4	1	7	7	7	6	6	6	5	6	3	6	6	5	5	5	4	7	6	7	6	7	5	6	6	4	7	6	5	7	5	6	5	4	3	3	4	3	6	5	5	6	6	6	5
sp|P19404|NDUV2_HUMAN	sp|P19404|NDUV2_HUMAN	2	2	2	>sp|P19404|NDUV2_HUMAN NADH dehydrogenase [ubiquinone] flavoprotein 2, mitochondrial OS=Homo sapiens OX=9606 GN=NDUFV2 PE=1 SV=2	1	2	2	2	1	1	1	1	1	1	1	2	1	1	1	1	2	2	2	1	2	1	2	2	2	2	1	2	1	2	2	1	2	2	0	2	1	1	2	2	1	1	1	1
sp|P19525|E2AK2_HUMAN	sp|P19525|E2AK2_HUMAN	3	3	3	>sp|P19525|E2AK2_HUMAN Interferon-induced, double-stranded RNA-activated protein kinase OS=Homo sapiens OX=9606 GN=EIF2AK2 PE=1 SV=2	1	3	3	3	3	0	1	0	0	0	0	1	0	0	0	0	0	0	0	0	0	0	0	0	0	1	0	0	0	0	0	0	0	0	0	0	0	0	0	0	3	0	1	0
sp|P19623|SPEE_HUMAN	sp|P19623|SPEE_HUMAN	4	4	4	>sp|P19623|SPEE_HUMAN Spermidine synthase OS=Homo sapiens OX=9606 GN=SRM PE=1 SV=1	1	4	4	4	4	0	1	0	0	0	0	0	1	1	1	0	2	1	1	0	1	1	0	2	2	2	0	1	0	1	1	0	0	0	0	1	1	0	0	0	4	0	1	0
sp|P19784|CSK22_HUMAN	sp|P19784|CSK22_HUMAN	13	13	13	>sp|P19784|CSK22_HUMAN Casein kinase II subunit alpha OS=Homo sapiens OX=9606 GN=CSNK2A2 PE=1 SV=1	1	13	13	13	7	6	4	3	4	4	5	5	6	3	4	5	6	5	7	5	5	5	7	6	6	7	4	5	3	6	6	4	5	4	1	4	2	4	8	9	7	6	4	3
sp|P19957|ELAF_HUMAN	sp|P19957|ELAF_HUMAN	2	2	2	>sp|P19957|ELAF_HUMAN Elafin OS=Homo sapiens OX=9606 GN=PI3 PE=1 SV=3	1	2	2	2	0	0	0	0	0	0	1	1	0	2	0	0	0	0	0	0	0	0	0	0	0	0	0	0	0	0	0	0	0	0	0	0	0	0	0	0	0	0	0	0
sp|P20020|AT2B1_HUMAN;sp|P23634|AT2B4_HUMAN;sp|Q16720|AT2B3_HUMAN;sp|Q01814|AT2B2_HUMAN	sp|P20020|AT2B1_HUMAN	14;6;4;3	14;6;4;3	14;6;4;3	>sp|P20020|AT2B1_HUMAN Plasma membrane calcium-transporting ATPase 1 OS=Homo sapiens OX=9606 GN=ATP2B1 PE=1 SV=4	4	14	14	14	5	3	2	1	1	2	1	1	0	2	2	0	5	5	1	3	2	4	2	4	4	1	0	1	2	8	1	1	1	2	1	0	0	2	4	2	5	3	2	1
sp|P20042|IF2B_HUMAN	sp|P20042|IF2B_HUMAN	13	13	13	>sp|P20042|IF2B_HUMAN Eukaryotic translation initiation factor 2 subunit 2 OS=Homo sapiens OX=9606 GN=EIF2S2 PE=1 SV=2	1	13	13	13	11	5	4	4	2	2	2	0	4	2	2	2	7	4	3	2	1	8	7	6	6	2	3	4	4	12	8	4	3	1	0	1	2	6	9	7	11	5	4	4
sp|P20073|ANXA7_HUMAN	sp|P20073|ANXA7_HUMAN	1	1	1	>sp|P20073|ANXA7_HUMAN Annexin A7 OS=Homo sapiens OX=9606 GN=ANXA7 PE=1 SV=3	1	1	1	1	1	0	0	0	0	0	0	0	0	0	0	0	0	0	0	1	0	1	1	1	0	0	1	1	0	1	1	1	1	1	1	1	1	0	0	0	1	0	0	0
sp|P20226|TBP_HUMAN	sp|P20226|TBP_HUMAN	1	1	1	>sp|P20226|TBP_HUMAN TATA-box-binding protein OS=Homo sapiens OX=9606 GN=TBP PE=1 SV=2	1	1	1	1	0	1	0	0	0	1	1	1	1	1	1	1	1	1	1	0	1	0	1	0	1	1	0	0	1	0	0	0	1	1	1	1	1	1	1	1	0	1	0	0
sp|P20290|BTF3_HUMAN	sp|P20290|BTF3_HUMAN	4	4	4	>sp|P20290|BTF3_HUMAN Transcription factor BTF3 OS=Homo sapiens OX=9606 GN=BTF3 PE=1 SV=1	1	4	4	4	4	1	2	1	0	1	0	0	0	1	2	2	2	2	2	0	0	1	1	1	1	2	1	0	0	2	1	1	0	1	1	0	0	1	2	2	4	1	2	1
sp|P20338|RAB4A_HUMAN	sp|P20338|RAB4A_HUMAN	2	2	2	>sp|P20338|RAB4A_HUMAN Ras-related protein Rab-4A OS=Homo sapiens OX=9606 GN=RAB4A PE=1 SV=3	1	2	2	2	0	0	0	0	0	0	0	0	0	0	0	0	1	0	0	0	0	0	0	0	0	0	0	0	0	1	0	0	0	0	0	0	0	0	0	0	0	0	0	0
sp|P20340|RAB6A_HUMAN	sp|P20340|RAB6A_HUMAN	5	4	2	>sp|P20340|RAB6A_HUMAN Ras-related protein Rab-6A OS=Homo sapiens OX=9606 GN=RAB6A PE=1 SV=3	1	5	4	2	5	3	2	4	3	3	3	2	2	3	2	1	4	3	3	2	2	4	2	2	2	2	2	2	1	4	1	2	1	2	1	2	2	1	2	4	4	2	1	3
sp|P20585|MSH3_HUMAN	sp|P20585|MSH3_HUMAN	28	28	28	>sp|P20585|MSH3_HUMAN DNA mismatch repair protein Msh3 OS=Homo sapiens OX=9606 GN=MSH3 PE=1 SV=4	1	28	28	28	8	19	16	1	1	2	8	22	8	21	18	24	1	16	15	0	0	0	0	0	0	0	1	1	1	2	1	0	0	2	0	1	2	1	2	1	8	19	16	1
sp|P20618|PSB1_HUMAN	sp|P20618|PSB1_HUMAN	6	6	6	>sp|P20618|PSB1_HUMAN Proteasome subunit beta type-1 OS=Homo sapiens OX=9606 GN=PSMB1 PE=1 SV=2	1	6	6	6	5	6	6	6	6	6	5	6	6	5	5	3	6	5	5	5	5	5	5	5	5	4	4	4	5	5	4	5	5	4	4	5	4	6	6	5	5	6	6	6
sp|P20645|MPRD_HUMAN	sp|P20645|MPRD_HUMAN	2	2	2	>sp|P20645|MPRD_HUMAN Cation-dependent mannose-6-phosphate receptor OS=Homo sapiens OX=9606 GN=M6PR PE=1 SV=1	1	2	2	2	1	0	0	0	0	0	0	0	0	0	0	0	2	1	0	0	0	2	0	1	1	0	0	0	0	1	0	0	0	0	0	0	0	0	0	0	1	0	0	0
sp|P20674|COX5A_HUMAN	sp|P20674|COX5A_HUMAN	4	4	4	>sp|P20674|COX5A_HUMAN Cytochrome c oxidase subunit 5A, mitochondrial OS=Homo sapiens OX=9606 GN=COX5A PE=1 SV=2	1	4	4	4	3	4	3	3	3	2	2	2	2	3	2	2	4	4	3	2	2	2	1	1	1	1	1	1	2	3	2	1	1	2	1	1	1	3	4	3	3	4	3	3
sp|P20700|LMNB1_HUMAN	sp|P20700|LMNB1_HUMAN	31	31	31	>sp|P20700|LMNB1_HUMAN Lamin-B1 OS=Homo sapiens OX=9606 GN=LMNB1 PE=1 SV=2	1	31	31	31	24	22	24	25	23	20	22	21	21	21	22	22	24	23	27	25	21	25	18	24	24	24	17	23	18	21	16	20	20	19	19	14	17	24	25	28	24	22	24	25
sp|P20719|HXA5_HUMAN;sp|P09067|HXB5_HUMAN;sp|P09629|HXB7_HUMAN;sp|Q00444|HXC5_HUMAN;sp|P31267|HXA6_HUMAN;sp|P09630|HXC6_HUMAN;sp|P31273|HXC8_HUMAN;sp|P17481|HXB8_HUMAN	sp|P20719|HXA5_HUMAN;sp|P09067|HXB5_HUMAN	6;3;1;1;1;1;1;1	6;3;1;1;1;1;1;1	5;2;0;0;0;0;0;0	>sp|P20719|HXA5_HUMAN Homeobox protein Hox-A5 OS=Homo sapiens OX=9606 GN=HOXA5 PE=1 SV=2;>sp|P09067|HXB5_HUMAN Homeobox protein Hox-B5 OS=Homo sapiens OX=9606 GN=HOXB5 PE=1 SV=3	8	6	6	5	0	0	1	0	1	2	1	2	1	2	2	2	3	1	2	2	1	2	1	2	1	2	2	2	1	2	1	2	3	3	2	2	1	3	1	4	0	0	1	0
sp|P20839|IMDH1_HUMAN	sp|P20839|IMDH1_HUMAN	9	8	8	>sp|P20839|IMDH1_HUMAN Inosine-5-monophosphate dehydrogenase 1 OS=Homo sapiens OX=9606 GN=IMPDH1 PE=1 SV=2	1	9	8	8	7	3	2	2	2	1	2	1	2	0	1	2	3	3	3	1	2	3	2	2	2	4	0	1	3	9	2	0	1	0	0	3	1	2	3	1	6	2	1	1
sp|Q9UQ88|CD11A_HUMAN;sp|P21127|CD11B_HUMAN	sp|Q9UQ88|CD11A_HUMAN;sp|P21127|CD11B_HUMAN	4;4	4;4	4;4	>sp|Q9UQ88|CD11A_HUMAN Cyclin-dependent kinase 11A OS=Homo sapiens OX=9606 GN=CDK11A PE=1 SV=4;>sp|P21127|CD11B_HUMAN Cyclin-dependent kinase 11B OS=Homo sapiens OX=9606 GN=CDK11B PE=1 SV=4	2	4	4	4	3	2	2	2	2	2	2	2	1	2	2	2	2	2	2	2	2	2	2	3	2	1	1	1	2	2	3	2	2	2	2	2	2	1	1	1	3	2	2	2
sp|P21281|VATB2_HUMAN;sp|P15313|VATB1_HUMAN	sp|P21281|VATB2_HUMAN	9;4	9;4	9;4	>sp|P21281|VATB2_HUMAN V-type proton ATPase subunit B, brain isoform OS=Homo sapiens OX=9606 GN=ATP6V1B2 PE=1 SV=3	2	9	9	9	5	2	2	1	1	2	2	1	3	4	2	2	5	4	3	5	2	4	4	4	3	2	3	3	4	5	6	2	3	2	1	3	2	5	2	3	5	2	2	1
sp|P21333|FLNA_HUMAN	sp|P21333|FLNA_HUMAN	103	103	98	>sp|P21333|FLNA_HUMAN Filamin-A OS=Homo sapiens OX=9606 GN=FLNA PE=1 SV=4	1	103	103	98	89	80	82	78	81	76	70	74	57	77	72	58	86	81	73	77	77	80	81	85	85	72	69	69	73	83	72	72	77	79	56	69	57	76	85	74	89	80	82	78
sp|P21359|NF1_HUMAN	sp|P21359|NF1_HUMAN	6	6	6	>sp|P21359|NF1_HUMAN Neurofibromin OS=Homo sapiens OX=9606 GN=NF1 PE=1 SV=2	1	6	6	6	1	3	0	3	2	2	2	2	0	0	2	1	1	1	1	2	2	1	1	2	0	2	1	1	1	1	1	1	1	1	1	1	1	1	2	1	1	3	0	3
sp|P21796|VDAC1_HUMAN	sp|P21796|VDAC1_HUMAN	15	15	15	>sp|P21796|VDAC1_HUMAN Voltage-dependent anion-selective channel protein 1 OS=Homo sapiens OX=9606 GN=VDAC1 PE=1 SV=2	1	15	15	15	14	11	12	11	11	11	12	9	12	10	11	12	13	12	12	12	12	13	11	12	11	12	10	9	12	13	12	12	11	10	10	10	8	13	12	14	14	11	12	11
sp|P21854|CD72_HUMAN	sp|P21854|CD72_HUMAN	1	1	1	>sp|P21854|CD72_HUMAN B-cell differentiation antigen CD72 OS=Homo sapiens OX=9606 GN=CD72 PE=1 SV=1	1	1	1	1	1	0	1	1	1	1	1	1	0	1	1	0	1	0	1	1	1	1	1	1	1	1	1	1	1	1	1	1	1	1	1	1	1	1	1	1	1	0	1	1
sp|P21912|SDHB_HUMAN	sp|P21912|SDHB_HUMAN	8	8	8	>sp|P21912|SDHB_HUMAN Succinate dehydrogenase [ubiquinone] iron-sulfur subunit, mitochondrial OS=Homo sapiens OX=9606 GN=SDHB PE=1 SV=3	1	8	8	8	4	6	5	3	3	3	3	4	3	3	4	4	6	6	4	4	2	6	2	3	2	3	2	3	2	6	4	2	3	2	1	2	1	2	3	5	4	6	5	3
sp|P21964|COMT_HUMAN	sp|P21964|COMT_HUMAN	6	6	6	>sp|P21964|COMT_HUMAN Catechol O-methyltransferase OS=Homo sapiens OX=9606 GN=COMT PE=1 SV=2	1	6	6	6	2	1	1	2	1	1	1	1	0	0	1	0	2	0	1	2	3	3	3	2	2	4	1	0	2	3	2	1	1	1	0	1	1	0	2	1	2	1	1	2
sp|P22061|PIMT_HUMAN	sp|P22061|PIMT_HUMAN	15	15	15	>sp|P22061|PIMT_HUMAN Protein-L-isoaspartate(D-aspartate) O-methyltransferase OS=Homo sapiens OX=9606 GN=PCMT1 PE=1 SV=4	1	15	15	15	12	13	12	12	12	12	11	12	13	11	13	14	13	12	12	14	13	13	13	13	14	11	15	13	13	13	13	13	13	13	14	12	12	13	13	12	12	13	12	12
sp|P22087|FBRL_HUMAN	sp|P22087|FBRL_HUMAN	20	20	17	>sp|P22087|FBRL_HUMAN rRNA 2-O-methyltransferase fibrillarin OS=Homo sapiens OX=9606 GN=FBL PE=1 SV=2	1	20	20	17	16	15	15	14	13	14	14	16	14	15	15	13	13	14	16	17	16	16	15	15	15	15	14	16	14	16	16	16	17	16	16	17	16	16	18	19	16	15	15	14
sp|P22102|PUR2_HUMAN	sp|P22102|PUR2_HUMAN	29	29	29	>sp|P22102|PUR2_HUMAN Trifunctional purine biosynthetic protein adenosine-3 OS=Homo sapiens OX=9606 GN=GART PE=1 SV=1	1	29	29	29	21	8	12	11	12	14	11	9	11	11	10	7	19	17	13	13	13	20	15	16	16	14	9	8	10	22	16	12	13	12	7	9	5	15	17	11	21	8	12	11
sp|P22234|PUR6_HUMAN	sp|P22234|PUR6_HUMAN	11	11	11	>sp|P22234|PUR6_HUMAN Multifunctional protein ADE2 OS=Homo sapiens OX=9606 GN=PAICS PE=1 SV=3	1	11	11	11	11	7	7	8	7	7	5	7	5	5	4	3	9	8	7	7	7	8	8	8	10	7	5	4	6	10	9	3	7	8	4	6	4	6	6	4	11	7	7	8
sp|P22307|SCP2_HUMAN	sp|P22307|SCP2_HUMAN	1	1	1	>sp|P22307|SCP2_HUMAN Sterol carrier protein 2 OS=Homo sapiens OX=9606 GN=SCP2 PE=1 SV=2	1	1	1	1	1	0	0	0	0	0	0	0	0	0	0	0	1	0	0	0	0	0	0	0	0	0	0	0	0	0	0	0	0	0	0	0	0	0	0	0	1	0	0	0
sp|P22314|UBA1_HUMAN	sp|P22314|UBA1_HUMAN	23	23	23	>sp|P22314|UBA1_HUMAN Ubiquitin-like modifier-activating enzyme 1 OS=Homo sapiens OX=9606 GN=UBA1 PE=1 SV=3	1	23	23	23	21	8	5	6	7	7	4	1	6	5	3	2	16	9	7	4	3	8	4	8	8	8	3	4	2	13	9	1	4	3	3	2	0	6	6	3	21	8	5	6
sp|P22392|NDKB_HUMAN;sp|O60361|NDK8_HUMAN	sp|P22392|NDKB_HUMAN;sp|O60361|NDK8_HUMAN	11;8	11;8	5;4	>sp|P22392|NDKB_HUMAN Nucleoside diphosphate kinase B OS=Homo sapiens OX=9606 GN=NME2 PE=1 SV=1;>sp|O60361|NDK8_HUMAN Putative nucleoside diphosphate kinase OS=Homo sapiens OX=9606 GN=NME2P1 PE=5 SV=1	2	11	11	5	9	10	9	9	9	9	9	9	9	9	10	9	9	10	10	10	9	10	9	10	10	10	10	9	10	10	10	9	10	10	10	10	9	10	9	10	9	10	9	9
sp|P22413|ENPP1_HUMAN	sp|P22413|ENPP1_HUMAN	4	4	4	>sp|P22413|ENPP1_HUMAN Ectonucleotide pyrophosphatase/phosphodiesterase family member 1 OS=Homo sapiens OX=9606 GN=ENPP1 PE=1 SV=2	1	4	4	4	2	2	1	2	0	2	1	1	0	2	2	0	1	1	1	1	2	3	2	2	1	0	1	0	2	3	1	0	1	2	0	1	0	1	2	3	2	2	1	2
sp|P22528|SPR1B_HUMAN	sp|P22528|SPR1B_HUMAN	2	1	1	>sp|P22528|SPR1B_HUMAN Cornifin-B OS=Homo sapiens OX=9606 GN=SPRR1B PE=1 SV=2	1	2	1	1	0	0	0	0	0	0	0	0	0	2	0	0	0	0	0	0	0	0	0	1	0	0	0	0	0	0	0	0	0	0	0	0	0	0	0	1	0	0	0	0
sp|P22531|SPR2E_HUMAN;sp|Q96RM1|SPR2F_HUMAN	sp|P22531|SPR2E_HUMAN;sp|Q96RM1|SPR2F_HUMAN	4;2	1;1	1;1	>sp|P22531|SPR2E_HUMAN Small proline-rich protein 2E OS=Homo sapiens OX=9606 GN=SPRR2E PE=2 SV=2;>sp|Q96RM1|SPR2F_HUMAN Small proline-rich protein 2F OS=Homo sapiens OX=9606 GN=SPRR2F PE=3 SV=1	2	4	1	1	1	1	0	0	0	0	0	1	0	4	0	0	2	3	1	1	2	1	2	3	2	2	1	1	2	0	2	1	2	0	2	2	1	0	1	2	0	0	0	0
sp|P22532|SPR2D_HUMAN;sp|P35325|SPR2B_HUMAN	sp|P22532|SPR2D_HUMAN;sp|P35325|SPR2B_HUMAN	5;4	5;4	2;1	>sp|P22532|SPR2D_HUMAN Small proline-rich protein 2D OS=Homo sapiens OX=9606 GN=SPRR2D PE=2 SV=2;>sp|P35325|SPR2B_HUMAN Small proline-rich protein 2B OS=Homo sapiens OX=9606 GN=SPRR2B PE=2 SV=1	2	5	5	2	1	1	0	0	0	0	0	1	0	5	0	0	2	4	1	1	2	1	2	2	2	2	1	1	2	0	2	1	3	0	2	2	1	0	1	2	1	1	0	0
sp|P22626|ROA2_HUMAN	sp|P22626|ROA2_HUMAN	19	19	19	>sp|P22626|ROA2_HUMAN Heterogeneous nuclear ribonucleoproteins A2/B1 OS=Homo sapiens OX=9606 GN=HNRNPA2B1 PE=1 SV=2	1	19	19	19	17	17	17	15	17	17	17	16	15	13	15	15	15	16	16	16	15	17	16	17	17	16	14	17	16	17	17	16	14	15	13	15	14	17	17	16	17	17	17	15
sp|P22695|QCR2_HUMAN	sp|P22695|QCR2_HUMAN	14	14	14	>sp|P22695|QCR2_HUMAN Cytochrome b-c1 complex subunit 2, mitochondrial OS=Homo sapiens OX=9606 GN=UQCRC2 PE=1 SV=3	1	14	14	14	10	12	11	12	12	13	13	13	13	14	12	12	13	14	13	12	10	12	11	12	12	12	12	12	12	13	11	12	12	12	12	13	11	13	12	12	10	12	11	12
sp|P22830|HEMH_HUMAN	sp|P22830|HEMH_HUMAN	14	14	14	>sp|P22830|HEMH_HUMAN Ferrochelatase, mitochondrial OS=Homo sapiens OX=9606 GN=FECH PE=1 SV=2	1	14	14	14	10	9	11	10	9	9	10	10	8	12	8	10	10	9	7	9	11	11	10	10	11	10	10	10	11	10	11	10	9	8	9	9	9	13	12	12	10	9	11	10
sp|P23246|SFPQ_HUMAN	sp|P23246|SFPQ_HUMAN	27	27	26	>sp|P23246|SFPQ_HUMAN Splicing factor, proline- and glutamine-rich OS=Homo sapiens OX=9606 GN=SFPQ PE=1 SV=2	1	27	27	26	23	25	22	15	19	20	21	22	25	21	24	23	21	22	23	20	15	22	15	23	24	25	18	25	15	19	18	22	21	22	21	20	22	25	26	25	23	25	22	15
sp|P23258|TBG1_HUMAN;sp|Q9NRH3|TBG2_HUMAN	sp|P23258|TBG1_HUMAN;sp|Q9NRH3|TBG2_HUMAN	12;9	12;9	12;9	>sp|P23258|TBG1_HUMAN Tubulin gamma-1 chain OS=Homo sapiens OX=9606 GN=TUBG1 PE=1 SV=2;>sp|Q9NRH3|TBG2_HUMAN Tubulin gamma-2 chain OS=Homo sapiens OX=9606 GN=TUBG2 PE=2 SV=1	2	12	12	12	11	9	8	8	10	11	9	8	5	10	8	9	8	8	9	9	11	10	10	11	9	10	8	9	9	11	8	10	11	9	9	10	8	11	11	11	11	9	8	8
sp|P23284|PPIB_HUMAN	sp|P23284|PPIB_HUMAN	5	5	5	>sp|P23284|PPIB_HUMAN Peptidyl-prolyl cis-trans isomerase B OS=Homo sapiens OX=9606 GN=PPIB PE=1 SV=2	1	5	5	5	4	2	3	2	1	2	2	1	2	1	1	0	3	3	1	2	2	3	2	3	2	5	2	2	2	3	4	1	4	1	2	1	1	1	2	2	4	2	3	2
sp|P23368|MAOM_HUMAN	sp|P23368|MAOM_HUMAN	6	6	6	>sp|P23368|MAOM_HUMAN NAD-dependent malic enzyme, mitochondrial OS=Homo sapiens OX=9606 GN=ME2 PE=1 SV=1	1	6	6	6	5	0	0	0	0	0	1	1	1	0	0	1	1	1	2	1	1	1	1	1	0	1	0	1	0	4	1	1	0	0	0	1	0	1	0	2	5	0	0	0
sp|P23381|SYWC_HUMAN	sp|P23381|SYWC_HUMAN	8	8	8	>sp|P23381|SYWC_HUMAN Tryptophan--tRNA ligase, cytoplasmic OS=Homo sapiens OX=9606 GN=WARS1 PE=1 SV=2	1	8	8	8	6	0	2	1	1	2	0	1	2	1	0	0	1	3	1	0	0	1	1	1	1	2	0	1	1	5	2	1	1	2	1	1	1	1	1	1	6	0	2	1
sp|P23396|RS3_HUMAN	sp|P23396|RS3_HUMAN	22	22	22	>sp|P23396|RS3_HUMAN 40S ribosomal protein S3 OS=Homo sapiens OX=9606 GN=RPS3 PE=1 SV=2	1	22	22	22	18	16	18	18	17	19	18	19	17	19	17	17	17	17	19	19	20	18	19	20	18	21	18	19	20	19	19	17	18	21	21	21	21	18	19	19	18	16	18	18
sp|P23526|SAHH_HUMAN	sp|P23526|SAHH_HUMAN	12	12	12	>sp|P23526|SAHH_HUMAN Adenosylhomocysteinase OS=Homo sapiens OX=9606 GN=AHCY PE=1 SV=4	1	12	12	12	11	5	5	7	7	6	6	4	5	4	5	1	9	8	7	6	4	8	7	7	8	8	5	5	5	11	5	3	4	4	3	4	4	3	6	1	11	5	5	7
sp|P23528|COF1_HUMAN	sp|P23528|COF1_HUMAN	8	8	7	>sp|P23528|COF1_HUMAN Cofilin-1 OS=Homo sapiens OX=9606 GN=CFL1 PE=1 SV=3	1	8	8	7	6	6	7	6	5	5	7	6	7	4	6	7	6	4	6	6	4	7	5	6	8	7	4	5	5	7	7	4	1	3	6	3	6	6	6	5	6	6	7	6
sp|P23588|IF4B_HUMAN	sp|P23588|IF4B_HUMAN	5	5	5	>sp|P23588|IF4B_HUMAN Eukaryotic translation initiation factor 4B OS=Homo sapiens OX=9606 GN=EIF4B PE=1 SV=2	1	5	5	5	4	2	2	1	1	1	2	2	1	1	2	2	2	2	2	1	2	2	2	2	2	3	2	2	2	3	1	2	2	1	2	2	2	2	1	1	4	2	2	1
sp|P23921|RIR1_HUMAN	sp|P23921|RIR1_HUMAN	11	11	11	>sp|P23921|RIR1_HUMAN Ribonucleoside-diphosphate reductase large subunit OS=Homo sapiens OX=9606 GN=RRM1 PE=1 SV=1	1	11	11	11	10	6	6	7	3	4	3	6	2	3	3	1	10	5	5	4	1	4	3	4	3	3	2	2	2	7	1	1	2	2	1	4	1	3	4	3	10	6	6	7
sp|P24043|LAMA2_HUMAN	sp|P24043|LAMA2_HUMAN	1	1	1	>sp|P24043|LAMA2_HUMAN Laminin subunit alpha-2 OS=Homo sapiens OX=9606 GN=LAMA2 PE=1 SV=4	1	1	1	1	0	0	0	0	0	0	0	0	0	0	0	0	0	0	0	0	0	0	0	0	0	0	0	0	0	0	0	0	1	0	0	0	0	0	0	0	0	0	0	0
sp|P24390|ERD21_HUMAN	sp|P24390|ERD21_HUMAN	4	4	2	>sp|P24390|ERD21_HUMAN ER lumen protein-retaining receptor 1 OS=Homo sapiens OX=9606 GN=KDELR1 PE=1 SV=1	1	4	4	2	2	2	2	3	3	2	2	3	2	3	2	2	3	3	2	4	3	4	2	2	3	2	2	2	3	3	3	2	3	4	2	2	2	3	2	3	2	2	2	3
sp|P24468|COT2_HUMAN	sp|P24468|COT2_HUMAN	5	5	2	>sp|P24468|COT2_HUMAN COUP transcription factor 2 OS=Homo sapiens OX=9606 GN=NR2F2 PE=1 SV=1	1	5	5	2	2	2	2	4	3	3	3	3	2	4	3	2	3	1	1	2	2	3	1	2	2	1	1	2	1	2	2	1	2	2	1	1	2	3	3	1	2	2	2	4
sp|P24534|EF1B_HUMAN	sp|P24534|EF1B_HUMAN	7	5	5	>sp|P24534|EF1B_HUMAN Elongation factor 1-beta OS=Homo sapiens OX=9606 GN=EEF1B2 PE=1 SV=3	1	7	5	5	7	5	6	7	6	5	6	7	2	5	6	3	5	7	5	6	6	6	6	6	6	6	5	6	6	6	6	6	6	5	6	5	4	6	5	3	5	4	5	5
sp|P24539|AT5F1_HUMAN	sp|P24539|AT5F1_HUMAN	10	10	10	>sp|P24539|AT5F1_HUMAN ATP synthase F(0) complex subunit B1, mitochondrial OS=Homo sapiens OX=9606 GN=ATP5PB PE=1 SV=2	1	10	10	10	9	8	8	8	8	7	8	8	8	8	6	7	8	8	9	10	9	9	9	9	10	9	8	8	9	10	9	8	9	9	9	8	8	8	8	8	9	8	8	8
sp|P24666|PPAC_HUMAN	sp|P24666|PPAC_HUMAN	2	2	2	>sp|P24666|PPAC_HUMAN Low molecular weight phosphotyrosine protein phosphatase OS=Homo sapiens OX=9606 GN=ACP1 PE=1 SV=3	1	2	2	2	2	1	1	1	1	0	0	0	0	0	0	0	1	0	0	0	0	0	0	0	0	2	0	1	0	0	0	0	0	0	0	0	1	0	0	0	2	1	1	1
sp|P24752|THIL_HUMAN	sp|P24752|THIL_HUMAN	13	13	13	>sp|P24752|THIL_HUMAN Acetyl-CoA acetyltransferase, mitochondrial OS=Homo sapiens OX=9606 GN=ACAT1 PE=1 SV=1	1	13	13	13	9	9	8	8	10	9	12	9	12	10	9	9	11	11	8	12	13	13	11	10	9	5	6	5	6	11	9	8	8	4	3	4	5	9	9	11	9	9	8	8
sp|P24928|RPB1_HUMAN	sp|P24928|RPB1_HUMAN	14	14	14	>sp|P24928|RPB1_HUMAN DNA-directed RNA polymerase II subunit RPB1 OS=Homo sapiens OX=9606 GN=POLR2A PE=1 SV=2	1	14	14	14	5	3	2	0	1	1	1	2	1	0	0	0	2	2	3	6	4	6	1	6	5	2	1	3	3	7	6	2	5	2	1	1	1	1	1	2	5	3	2	0
sp|P24941|CDK2_HUMAN;sp|Q00526|CDK3_HUMAN	sp|P24941|CDK2_HUMAN	9;3	7;1	7;1	>sp|P24941|CDK2_HUMAN Cyclin-dependent kinase 2 OS=Homo sapiens OX=9606 GN=CDK2 PE=1 SV=2	2	9	7	7	7	2	4	4	4	3	4	3	2	2	3	2	6	5	2	5	5	5	5	2	3	4	4	3	3	5	4	5	3	3	4	4	3	4	3	3	5	1	2	2
sp|P25054|APC_HUMAN	sp|P25054|APC_HUMAN	1	1	1	>sp|P25054|APC_HUMAN Adenomatous polyposis coli protein OS=Homo sapiens OX=9606 GN=APC PE=1 SV=2	1	1	1	1	0	0	1	0	0	0	0	0	0	1	0	0	1	0	1	0	0	0	0	1	0	1	1	0	1	0	0	1	1	1	0	1	1	0	0	0	0	0	1	0
sp|P25205|MCM3_HUMAN	sp|P25205|MCM3_HUMAN	26	26	26	>sp|P25205|MCM3_HUMAN DNA replication licensing factor MCM3 OS=Homo sapiens OX=9606 GN=MCM3 PE=1 SV=3	1	26	26	26	22	14	16	12	10	13	12	13	9	11	13	9	14	17	16	14	17	15	16	16	14	17	11	15	19	16	14	10	11	13	10	16	13	15	16	14	22	14	16	12
sp|P25311|ZA2G_HUMAN	sp|P25311|ZA2G_HUMAN	4	4	4	>sp|P25311|ZA2G_HUMAN Zinc-alpha-2-glycoprotein OS=Homo sapiens OX=9606 GN=AZGP1 PE=1 SV=2	1	4	4	4	0	2	0	3	0	1	1	1	0	0	0	0	0	1	1	2	1	0	0	0	1	1	0	1	0	0	0	0	1	0	1	0	0	0	0	1	0	2	0	3
sp|P25325|THTM_HUMAN	sp|P25325|THTM_HUMAN	1	1	1	>sp|P25325|THTM_HUMAN 3-mercaptopyruvate sulfurtransferase OS=Homo sapiens OX=9606 GN=MPST PE=1 SV=3	1	1	1	1	1	0	0	0	0	0	0	0	0	0	0	0	0	0	0	0	0	0	0	0	0	0	0	0	0	0	0	0	0	0	0	0	0	0	0	0	1	0	0	0
sp|P25398|RS12_HUMAN	sp|P25398|RS12_HUMAN	7	7	7	>sp|P25398|RS12_HUMAN 40S ribosomal protein S12 OS=Homo sapiens OX=9606 GN=RPS12 PE=1 SV=3	1	7	7	7	6	6	6	6	6	6	6	7	7	6	6	6	6	5	6	6	5	6	6	6	5	5	5	5	5	6	5	6	5	6	5	5	5	7	6	6	6	6	6	6
sp|P25440|BRD2_HUMAN	sp|P25440|BRD2_HUMAN	2	2	2	>sp|P25440|BRD2_HUMAN Bromodomain-containing protein 2 OS=Homo sapiens OX=9606 GN=BRD2 PE=1 SV=2	1	2	2	2	2	1	1	0	0	1	1	1	1	1	1	1	2	1	1	1	1	2	1	2	1	1	1	1	2	1	1	1	1	1	1	1	1	1	1	1	2	1	1	0
sp|P25445|TNR6_HUMAN	sp|P25445|TNR6_HUMAN	2	2	2	>sp|P25445|TNR6_HUMAN Tumor necrosis factor receptor superfamily member 6 OS=Homo sapiens OX=9606 GN=FAS PE=1 SV=1	1	2	2	2	1	0	1	0	1	1	1	1	0	1	1	0	0	0	0	0	0	1	0	1	2	0	0	0	0	1	1	0	1	1	0	1	0	0	1	0	1	0	1	0
sp|P25490|TYY1_HUMAN	sp|P25490|TYY1_HUMAN	1	1	1	>sp|P25490|TYY1_HUMAN Transcriptional repressor protein YY1 OS=Homo sapiens OX=9606 GN=YY1 PE=1 SV=2	1	1	1	1	1	0	0	0	0	0	0	0	0	0	0	0	0	0	0	0	0	0	0	1	0	0	0	0	0	0	0	0	0	0	0	0	0	0	0	0	1	0	0	0
sp|P25685|DNJB1_HUMAN;sp|Q9UDY4|DNJB4_HUMAN	sp|P25685|DNJB1_HUMAN	8;1	8;1	8;1	>sp|P25685|DNJB1_HUMAN DnaJ homolog subfamily B member 1 OS=Homo sapiens OX=9606 GN=DNAJB1 PE=1 SV=4	2	8	8	8	4	1	2	4	4	5	2	2	0	1	1	0	5	4	4	4	4	2	5	6	5	5	1	0	5	6	4	1	4	2	0	3	0	1	2	0	4	1	2	4
sp|P25705|ATPA_HUMAN	sp|P25705|ATPA_HUMAN	22	22	22	>sp|P25705|ATPA_HUMAN ATP synthase subunit alpha, mitochondrial OS=Homo sapiens OX=9606 GN=ATP5F1A PE=1 SV=1	1	22	22	22	21	22	20	21	20	19	19	21	20	21	20	21	20	21	21	21	21	22	22	21	22	20	21	21	22	22	22	19	21	21	21	22	20	22	19	22	21	22	20	21
sp|P25786|PSA1_HUMAN	sp|P25786|PSA1_HUMAN	14	14	14	>sp|P25786|PSA1_HUMAN Proteasome subunit alpha type-1 OS=Homo sapiens OX=9606 GN=PSMA1 PE=1 SV=1	1	14	14	14	11	10	12	11	11	12	9	11	9	9	11	12	11	12	12	12	11	12	11	10	12	8	9	10	11	13	11	10	10	10	8	11	8	13	12	12	11	10	12	11
sp|P25787|PSA2_HUMAN	sp|P25787|PSA2_HUMAN	7	7	7	>sp|P25787|PSA2_HUMAN Proteasome subunit alpha type-2 OS=Homo sapiens OX=9606 GN=PSMA2 PE=1 SV=2	1	7	7	7	5	5	3	3	5	4	4	3	3	3	3	4	5	5	4	4	3	5	6	5	4	4	4	4	3	6	4	4	4	3	4	4	3	4	4	3	5	5	3	3
sp|P25788|PSA3_HUMAN	sp|P25788|PSA3_HUMAN	9	9	9	>sp|P25788|PSA3_HUMAN Proteasome subunit alpha type-3 OS=Homo sapiens OX=9606 GN=PSMA3 PE=1 SV=2	1	9	9	9	7	6	7	8	7	7	7	8	6	6	7	5	7	7	7	5	6	6	7	7	8	6	6	5	5	7	6	7	6	6	6	7	5	8	7	8	7	6	7	8
sp|P25789|PSA4_HUMAN	sp|P25789|PSA4_HUMAN	8	8	8	>sp|P25789|PSA4_HUMAN Proteasome subunit alpha type-4 OS=Homo sapiens OX=9606 GN=PSMA4 PE=1 SV=1	1	8	8	8	8	6	7	7	7	7	7	6	6	7	7	7	8	8	6	8	8	8	8	8	8	6	7	5	8	8	8	7	8	7	7	8	6	7	8	7	8	6	7	7
sp|P26038|MOES_HUMAN	sp|P26038|MOES_HUMAN	9	5	4	>sp|P26038|MOES_HUMAN Moesin OS=Homo sapiens OX=9606 GN=MSN PE=1 SV=3	1	9	5	4	8	3	3	3	3	3	3	1	1	3	2	2	3	2	3	2	3	3	3	3	5	4	3	3	2	5	3	1	2	2	2	2	0	4	3	2	4	0	0	0
sp|P26196|DDX6_HUMAN	sp|P26196|DDX6_HUMAN	35	35	35	>sp|P26196|DDX6_HUMAN Probable ATP-dependent RNA helicase DDX6 OS=Homo sapiens OX=9606 GN=DDX6 PE=1 SV=2	1	35	35	35	31	31	31	31	30	29	31	33	31	34	29	30	31	31	32	33	32	31	33	32	34	30	32	31	30	33	34	29	30	33	29	34	29	34	32	33	31	31	31	31
sp|P26232|CTNA2_HUMAN	sp|P26232|CTNA2_HUMAN	8	3	3	>sp|P26232|CTNA2_HUMAN Catenin alpha-2 OS=Homo sapiens OX=9606 GN=CTNNA2 PE=1 SV=5	1	8	3	3	5	2	2	1	1	1	1	2	4	2	1	2	2	1	0	4	1	3	2	2	4	1	2	2	1	3	1	1	3	3	1	1	1	3	3	4	1	1	1	1
sp|P26358|DNMT1_HUMAN	sp|P26358|DNMT1_HUMAN	8	8	8	>sp|P26358|DNMT1_HUMAN DNA (cytosine-5)-methyltransferase 1 OS=Homo sapiens OX=9606 GN=DNMT1 PE=1 SV=2	1	8	8	8	5	2	1	1	3	3	2	1	2	2	0	0	7	4	3	1	1	3	1	2	4	4	3	3	1	6	2	1	2	2	2	0	1	2	2	3	5	2	1	1
sp|P26368|U2AF2_HUMAN	sp|P26368|U2AF2_HUMAN	9	9	9	>sp|P26368|U2AF2_HUMAN Splicing factor U2AF 65 kDa subunit OS=Homo sapiens OX=9606 GN=U2AF2 PE=1 SV=4	1	9	9	9	6	1	1	1	0	1	1	1	3	0	1	1	4	5	4	1	4	7	3	7	6	7	2	5	1	6	8	3	5	1	2	0	1	7	5	4	6	1	1	1
sp|P26373|RL13_HUMAN	sp|P26373|RL13_HUMAN	9	9	9	>sp|P26373|RL13_HUMAN 60S ribosomal protein L13 OS=Homo sapiens OX=9606 GN=RPL13 PE=1 SV=4	1	9	9	9	9	7	8	9	9	9	8	8	8	9	9	8	9	8	8	9	8	9	8	9	9	7	7	8	9	9	8	7	9	9	7	9	8	7	7	8	9	7	8	9
sp|P26440|IVD_HUMAN	sp|P26440|IVD_HUMAN	6	6	6	>sp|P26440|IVD_HUMAN Isovaleryl-CoA dehydrogenase, mitochondrial OS=Homo sapiens OX=9606 GN=IVD PE=1 SV=2	1	6	6	6	3	1	2	0	1	1	2	3	3	0	3	1	1	4	2	2	1	1	1	1	0	2	0	0	1	1	2	0	0	0	1	0	0	2	0	2	3	1	2	0
sp|P26583|HMGB2_HUMAN	sp|P26583|HMGB2_HUMAN	5	5	4	>sp|P26583|HMGB2_HUMAN High mobility group protein B2 OS=Homo sapiens OX=9606 GN=HMGB2 PE=1 SV=2	1	5	5	4	5	2	1	2	1	1	0	0	0	0	1	1	3	3	2	2	0	3	1	2	3	4	3	3	1	4	4	2	4	3	3	3	3	2	2	1	5	2	1	2
sp|P26599|PTBP1_HUMAN;sp|O95758|PTBP3_HUMAN	sp|P26599|PTBP1_HUMAN	10;2	10;2	10;2	>sp|P26599|PTBP1_HUMAN Polypyrimidine tract-binding protein 1 OS=Homo sapiens OX=9606 GN=PTBP1 PE=1 SV=1	2	10	10	10	10	8	9	7	6	6	6	7	8	7	9	7	9	7	8	8	6	8	5	6	7	8	4	8	6	7	9	6	7	6	7	4	7	6	8	5	10	8	9	7
sp|P26639|SYTC_HUMAN;sp|A2RTX5|SYTC2_HUMAN	sp|P26639|SYTC_HUMAN	19;2	19;2	19;2	>sp|P26639|SYTC_HUMAN Threonine--tRNA ligase 1, cytoplasmic OS=Homo sapiens OX=9606 GN=TARS1 PE=1 SV=3	2	19	19	19	15	4	4	7	4	3	2	4	6	3	4	2	12	5	7	4	6	6	6	6	7	7	3	2	2	12	5	2	3	4	1	2	1	8	7	5	15	4	4	7
sp|P26640|SYVC_HUMAN	sp|P26640|SYVC_HUMAN	34	34	34	>sp|P26640|SYVC_HUMAN Valine--tRNA ligase OS=Homo sapiens OX=9606 GN=VARS1 PE=1 SV=4	1	34	34	34	29	24	20	21	19	24	14	15	15	17	20	12	23	27	19	23	21	20	22	21	21	17	14	13	20	28	21	21	19	19	12	19	10	23	25	20	29	24	20	21
sp|P26641|EF1G_HUMAN	sp|P26641|EF1G_HUMAN	15	15	15	>sp|P26641|EF1G_HUMAN Elongation factor 1-gamma OS=Homo sapiens OX=9606 GN=EEF1G PE=1 SV=3	1	15	15	15	15	14	15	14	14	14	13	15	12	14	15	13	15	14	13	15	15	14	15	15	15	13	14	13	14	15	15	15	14	14	15	15	14	12	14	13	15	14	15	14
sp|P27348|1433T_HUMAN	sp|P27348|1433T_HUMAN	18	15	13	>sp|P27348|1433T_HUMAN 14-3-3 protein theta OS=Homo sapiens OX=9606 GN=YWHAQ PE=1 SV=1	1	18	15	13	15	15	16	17	15	15	15	15	14	15	16	14	15	16	14	18	16	15	14	14	15	11	11	11	18	16	16	15	16	16	14	16	16	11	10	9	12	12	13	14
sp|P27448|MARK3_HUMAN	sp|P27448|MARK3_HUMAN	12	12	9	>sp|P27448|MARK3_HUMAN MAP/microtubule affinity-regulating kinase 3 OS=Homo sapiens OX=9606 GN=MARK3 PE=1 SV=5	1	12	12	9	4	1	2	0	0	0	2	3	0	3	3	3	3	4	2	4	2	3	2	2	2	2	1	1	0	3	1	1	0	1	1	3	1	3	6	7	4	1	2	0
sp|P27544|CERS1_HUMAN	sp|P27544|CERS1_HUMAN	4	4	4	>sp|P27544|CERS1_HUMAN Ceramide synthase 1 OS=Homo sapiens OX=9606 GN=CERS1 PE=1 SV=1	1	4	4	4	2	3	3	3	3	3	3	3	1	1	3	1	4	3	0	3	2	4	2	3	3	1	2	1	1	2	3	1	3	2	1	1	1	3	2	2	2	3	3	3
sp|P27635|RL10_HUMAN;sp|Q96L21|RL10L_HUMAN	sp|P27635|RL10_HUMAN	11;3	11;3	11;3	>sp|P27635|RL10_HUMAN 60S ribosomal protein L10 OS=Homo sapiens OX=9606 GN=RPL10 PE=1 SV=4	2	11	11	11	9	8	8	9	8	8	8	10	9	7	8	9	9	8	8	8	9	8	8	9	9	9	8	8	8	9	9	8	9	9	9	10	9	11	10	11	9	8	8	9
sp|P27694|RFA1_HUMAN	sp|P27694|RFA1_HUMAN	23	23	23	>sp|P27694|RFA1_HUMAN Replication protein A 70 kDa DNA-binding subunit OS=Homo sapiens OX=9606 GN=RPA1 PE=1 SV=2	1	23	23	23	8	3	1	1	2	1	2	1	7	7	5	3	4	7	6	10	5	3	8	9	4	14	3	4	10	17	9	9	10	3	16	9	13	6	5	9	8	3	1	1
sp|P27695|APEX1_HUMAN	sp|P27695|APEX1_HUMAN	5	5	5	>sp|P27695|APEX1_HUMAN DNA-(apurinic or apyrimidinic site) endonuclease OS=Homo sapiens OX=9606 GN=APEX1 PE=1 SV=2	1	5	5	5	5	0	1	1	1	0	0	0	0	1	0	0	2	1	0	0	1	2	0	0	0	0	0	0	0	1	0	0	0	0	0	0	0	0	0	0	5	0	1	1
sp|P27708|PYR1_HUMAN;sp|P31327|CPSM_HUMAN	sp|P27708|PYR1_HUMAN	73;2	73;2	73;2	>sp|P27708|PYR1_HUMAN CAD protein OS=Homo sapiens OX=9606 GN=CAD PE=1 SV=3	2	73	73	73	60	52	58	54	58	56	50	51	39	50	48	44	52	54	47	61	53	59	52	57	54	39	42	33	45	60	51	45	50	43	32	48	31	54	57	48	60	52	58	54
sp|P27797|CALR_HUMAN	sp|P27797|CALR_HUMAN	11	11	11	>sp|P27797|CALR_HUMAN Calreticulin OS=Homo sapiens OX=9606 GN=CALR PE=1 SV=1	1	11	11	11	10	4	7	6	7	4	3	3	5	6	2	2	10	7	6	4	2	6	7	8	5	8	4	5	4	8	7	2	2	3	4	4	2	4	5	0	10	4	7	6
sp|P27816|MAP4_HUMAN	sp|P27816|MAP4_HUMAN	17	17	17	>sp|P27816|MAP4_HUMAN Microtubule-associated protein 4 OS=Homo sapiens OX=9606 GN=MAP4 PE=1 SV=3	1	17	17	17	15	5	7	5	3	4	4	5	4	3	4	3	8	5	3	5	5	4	7	12	9	6	5	4	7	12	8	4	6	4	4	4	1	6	8	5	15	5	7	5
sp|P27824|CALX_HUMAN	sp|P27824|CALX_HUMAN	25	25	25	>sp|P27824|CALX_HUMAN Calnexin OS=Homo sapiens OX=9606 GN=CANX PE=1 SV=2	1	25	25	25	19	19	19	19	15	20	16	15	9	12	16	11	20	21	18	15	14	18	15	15	17	17	13	14	17	19	14	15	15	14	15	14	13	21	17	14	19	19	19	19
sp|P27986|P85A_HUMAN;sp|Q92569|P55G_HUMAN	sp|P27986|P85A_HUMAN	5;2	5;2	4;1	>sp|P27986|P85A_HUMAN Phosphatidylinositol 3-kinase regulatory subunit alpha OS=Homo sapiens OX=9606 GN=PIK3R1 PE=1 SV=2	2	5	5	4	3	1	3	0	0	1	3	1	0	1	2	2	0	2	0	2	1	0	0	0	1	1	1	0	0	1	0	0	1	0	1	1	1	0	1	1	3	1	3	0
sp|P28066|PSA5_HUMAN	sp|P28066|PSA5_HUMAN	10	10	10	>sp|P28066|PSA5_HUMAN Proteasome subunit alpha type-5 OS=Homo sapiens OX=9606 GN=PSMA5 PE=1 SV=3	1	10	10	10	9	8	8	10	10	9	6	9	6	7	7	6	9	9	7	9	9	9	10	9	10	7	9	6	9	10	8	8	9	10	7	8	5	6	8	7	9	8	8	10
sp|P28070|PSB4_HUMAN	sp|P28070|PSB4_HUMAN	8	8	8	>sp|P28070|PSB4_HUMAN Proteasome subunit beta type-4 OS=Homo sapiens OX=9606 GN=PSMB4 PE=1 SV=4	1	8	8	8	6	5	5	6	6	6	5	5	3	7	7	5	5	8	7	5	5	5	5	6	6	5	6	5	5	6	6	5	5	5	5	6	6	5	6	6	6	5	5	6
sp|P28072|PSB6_HUMAN	sp|P28072|PSB6_HUMAN	5	5	5	>sp|P28072|PSB6_HUMAN Proteasome subunit beta type-6 OS=Homo sapiens OX=9606 GN=PSMB6 PE=1 SV=4	1	5	5	5	4	3	3	3	4	3	3	3	3	3	3	3	3	3	3	3	3	3	3	3	3	3	3	3	3	3	3	3	3	3	3	3	2	4	3	3	4	3	3	3
sp|P28074|PSB5_HUMAN	sp|P28074|PSB5_HUMAN	10	10	10	>sp|P28074|PSB5_HUMAN Proteasome subunit beta type-5 OS=Homo sapiens OX=9606 GN=PSMB5 PE=1 SV=3	1	10	10	10	8	7	7	9	8	8	6	6	7	6	7	7	7	7	6	7	6	6	6	6	7	7	7	6	5	6	4	5	5	7	5	6	4	9	9	9	8	7	7	9
sp|P28288|ABCD3_HUMAN	sp|P28288|ABCD3_HUMAN	18	18	18	>sp|P28288|ABCD3_HUMAN ATP-binding cassette sub-family D member 3 OS=Homo sapiens OX=9606 GN=ABCD3 PE=1 SV=1	1	18	18	18	13	14	15	12	14	12	14	12	11	11	12	11	13	12	11	14	11	14	12	14	14	13	9	13	15	13	12	10	9	10	14	13	14	13	12	11	13	14	15	12
sp|P28331|NDUS1_HUMAN	sp|P28331|NDUS1_HUMAN	21	21	21	>sp|P28331|NDUS1_HUMAN NADH-ubiquinone oxidoreductase 75 kDa subunit, mitochondrial OS=Homo sapiens OX=9606 GN=NDUFS1 PE=1 SV=3	1	21	21	21	6	5	6	5	4	8	8	8	5	8	6	5	12	13	9	11	9	13	11	15	12	7	3	3	10	13	7	8	13	9	4	7	3	9	6	8	6	5	6	5
sp|P28340|DPOD1_HUMAN	sp|P28340|DPOD1_HUMAN	9	9	9	>sp|P28340|DPOD1_HUMAN DNA polymerase delta catalytic subunit OS=Homo sapiens OX=9606 GN=POLD1 PE=1 SV=2	1	9	9	9	3	1	1	0	1	0	1	0	1	1	2	1	2	0	0	1	3	1	1	2	1	1	1	1	2	3	2	1	1	0	2	3	2	2	3	1	3	1	1	0
sp|P28347|TEAD1_HUMAN	sp|P28347|TEAD1_HUMAN	15	15	10	>sp|P28347|TEAD1_HUMAN Transcriptional enhancer factor TEF-1 OS=Homo sapiens OX=9606 GN=TEAD1 PE=1 SV=2	1	15	15	10	11	12	11	7	8	8	12	13	13	12	12	11	13	12	12	14	13	11	10	11	11	10	10	10	10	11	11	11	10	11	12	11	10	14	13	13	11	12	11	7
sp|P28482|MK01_HUMAN	sp|P28482|MK01_HUMAN	4	4	3	>sp|P28482|MK01_HUMAN Mitogen-activated protein kinase 1 OS=Homo sapiens OX=9606 GN=MAPK1 PE=1 SV=3	1	4	4	3	3	1	0	0	0	0	1	1	1	1	0	1	2	1	1	0	0	0	0	0	0	0	0	0	0	0	0	0	0	0	0	0	0	1	0	0	3	1	0	0
sp|P28702|RXRB_HUMAN;sp|P19793|RXRA_HUMAN;sp|P48443|RXRG_HUMAN	sp|P28702|RXRB_HUMAN;sp|P19793|RXRA_HUMAN;sp|P48443|RXRG_HUMAN	2;1;1	2;1;1	2;1;1	>sp|P28702|RXRB_HUMAN Retinoic acid receptor RXR-beta OS=Homo sapiens OX=9606 GN=RXRB PE=1 SV=2;>sp|P19793|RXRA_HUMAN Retinoic acid receptor RXR-alpha OS=Homo sapiens OX=9606 GN=RXRA PE=1 SV=1;>sp|P48443|RXRG_HUMAN Retinoic acid receptor RXR-gamma OS=Homo	3	2	2	2	1	0	1	0	0	1	0	0	0	0	1	0	1	1	0	0	0	0	0	0	0	0	1	0	0	0	0	0	0	0	0	0	0	0	0	0	1	0	1	0
sp|P28799|GRN_HUMAN	sp|P28799|GRN_HUMAN	1	1	1	>sp|P28799|GRN_HUMAN Progranulin OS=Homo sapiens OX=9606 GN=GRN PE=1 SV=2	1	1	1	1	1	0	1	1	1	1	1	0	0	1	1	0	1	1	0	1	1	0	0	1	0	0	0	1	1	1	0	0	1	1	0	1	1	1	1	1	1	0	1	1
sp|P28838|AMPL_HUMAN	sp|P28838|AMPL_HUMAN	3	3	3	>sp|P28838|AMPL_HUMAN Cytosol aminopeptidase OS=Homo sapiens OX=9606 GN=LAP3 PE=1 SV=3	1	3	3	3	3	0	0	0	0	0	0	0	0	0	0	0	0	0	0	0	0	0	0	0	0	0	0	0	0	0	0	0	0	0	0	0	0	0	0	0	3	0	0	0
sp|P29122|PCSK6_HUMAN	sp|P29122|PCSK6_HUMAN	8	8	8	>sp|P29122|PCSK6_HUMAN Proprotein convertase subtilisin/kexin type 6 OS=Homo sapiens OX=9606 GN=PCSK6 PE=1 SV=1	1	8	8	8	5	3	4	1	4	2	2	2	2	2	1	4	1	0	1	5	3	4	4	5	1	1	2	2	1	0	1	2	3	4	1	1	1	6	2	5	5	3	4	1
sp|P29144|TPP2_HUMAN	sp|P29144|TPP2_HUMAN	18	18	18	>sp|P29144|TPP2_HUMAN Tripeptidyl-peptidase 2 OS=Homo sapiens OX=9606 GN=TPP2 PE=1 SV=4	1	18	18	18	12	3	4	3	1	2	1	1	2	2	3	0	4	3	1	2	3	2	4	7	7	0	0	0	1	5	0	0	2	1	0	0	0	5	10	7	12	3	4	3
sp|P29372|3MG_HUMAN	sp|P29372|3MG_HUMAN	5	5	5	>sp|P29372|3MG_HUMAN DNA-3-methyladenine glycosylase OS=Homo sapiens OX=9606 GN=MPG PE=1 SV=3	1	5	5	5	2	3	1	2	1	0	1	3	1	2	3	2	1	2	1	1	1	2	1	0	2	0	1	1	1	2	3	1	2	1	1	4	1	2	1	2	2	3	1	2
sp|P29373|RABP2_HUMAN	sp|P29373|RABP2_HUMAN	1	1	1	>sp|P29373|RABP2_HUMAN Cellular retinoic acid-binding protein 2 OS=Homo sapiens OX=9606 GN=CRABP2 PE=1 SV=2	1	1	1	1	0	0	0	0	0	0	0	0	0	1	0	0	0	0	0	0	0	0	0	0	0	0	0	0	0	0	0	0	0	0	0	0	0	0	0	0	0	0	0	0
sp|P29375|KDM5A_HUMAN	sp|P29375|KDM5A_HUMAN	1	1	1	>sp|P29375|KDM5A_HUMAN Lysine-specific demethylase 5A OS=Homo sapiens OX=9606 GN=KDM5A PE=1 SV=3	1	1	1	1	0	1	1	0	0	0	1	0	0	1	1	1	0	1	0	1	1	1	1	1	1	1	1	1	1	0	0	1	1	1	1	1	1	0	0	0	0	1	1	0
sp|P29401|TKT_HUMAN	sp|P29401|TKT_HUMAN	12	12	12	>sp|P29401|TKT_HUMAN Transketolase OS=Homo sapiens OX=9606 GN=TKT PE=1 SV=3	1	12	12	12	12	2	2	4	4	4	4	2	2	4	2	0	8	5	4	2	3	6	4	6	6	10	4	3	3	11	5	2	2	3	1	3	1	2	3	0	12	2	2	4
sp|P29508|SPB3_HUMAN	sp|P29508|SPB3_HUMAN	9	9	5	>sp|P29508|SPB3_HUMAN Serpin B3 OS=Homo sapiens OX=9606 GN=SERPINB3 PE=1 SV=2	1	9	9	5	1	0	0	0	0	0	0	0	0	9	0	0	0	0	0	0	0	0	0	0	0	0	0	0	0	0	0	0	0	0	0	0	0	0	0	0	1	0	0	0
sp|P29558|RBMS1_HUMAN;sp|Q15434|RBMS2_HUMAN;sp|Q6XE24|RBMS3_HUMAN	sp|P29558|RBMS1_HUMAN	6;2;1	6;2;1	6;2;1	>sp|P29558|RBMS1_HUMAN RNA-binding motif, single-stranded-interacting protein 1 OS=Homo sapiens OX=9606 GN=RBMS1 PE=1 SV=3	3	6	6	6	3	5	4	3	4	4	3	4	4	4	4	5	4	3	5	4	5	3	3	4	4	3	3	3	2	4	4	3	3	2	3	3	3	4	5	4	3	5	4	3
sp|P29590|PML_HUMAN	sp|P29590|PML_HUMAN	20	20	20	>sp|P29590|PML_HUMAN Protein PML OS=Homo sapiens OX=9606 GN=PML PE=1 SV=3	1	20	20	20	8	8	9	12	10	11	7	10	11	10	12	11	11	10	12	8	10	10	7	10	5	7	9	5	6	6	7	12	9	10	11	9	6	16	16	14	8	8	9	12
sp|P29597|TYK2_HUMAN	sp|P29597|TYK2_HUMAN	3	3	3	>sp|P29597|TYK2_HUMAN Non-receptor tyrosine-protein kinase TYK2 OS=Homo sapiens OX=9606 GN=TYK2 PE=1 SV=3	1	3	3	3	1	1	0	0	0	0	1	1	0	1	0	0	0	0	0	2	1	1	0	1	3	1	1	1	1	1	0	1	1	0	0	1	2	1	0	1	1	1	0	0
sp|P29692|EF1D_HUMAN	sp|P29692|EF1D_HUMAN	10	10	8	>sp|P29692|EF1D_HUMAN Elongation factor 1-delta OS=Homo sapiens OX=9606 GN=EEF1D PE=1 SV=5	1	10	10	8	10	9	7	10	8	8	8	10	6	8	8	7	8	9	9	9	9	9	9	9	9	7	9	8	9	9	9	9	8	9	8	7	7	10	9	7	10	9	7	10
sp|P29966|MARCS_HUMAN	sp|P29966|MARCS_HUMAN	8	8	8	>sp|P29966|MARCS_HUMAN Myristoylated alanine-rich C-kinase substrate OS=Homo sapiens OX=9606 GN=MARCKS PE=1 SV=4	1	8	8	8	7	7	5	4	4	4	3	4	2	4	4	2	6	6	5	5	3	5	5	7	6	5	4	3	5	7	4	3	4	3	2	4	3	2	7	3	7	7	5	4
sp|P29992|GNA11_HUMAN;sp|O95837|GNA14_HUMAN	sp|P29992|GNA11_HUMAN	9;1	9;1	5;0	>sp|P29992|GNA11_HUMAN Guanine nucleotide-binding protein subunit alpha-11 OS=Homo sapiens OX=9606 GN=GNA11 PE=1 SV=2	2	9	9	5	3	0	2	0	0	0	2	1	5	1	3	3	0	0	0	1	0	1	0	1	5	3	0	0	0	6	0	1	1	0	0	0	0	5	9	5	3	0	2	0
sp|P30040|ERP29_HUMAN	sp|P30040|ERP29_HUMAN	2	2	2	>sp|P30040|ERP29_HUMAN Endoplasmic reticulum resident protein 29 OS=Homo sapiens OX=9606 GN=ERP29 PE=1 SV=4	1	2	2	2	2	0	1	1	0	1	0	1	0	1	0	0	1	0	0	1	1	1	1	1	1	1	1	1	1	2	1	1	1	1	0	1	1	0	0	0	2	0	1	1
sp|P30041|PRDX6_HUMAN	sp|P30041|PRDX6_HUMAN	10	10	10	>sp|P30041|PRDX6_HUMAN Peroxiredoxin-6 OS=Homo sapiens OX=9606 GN=PRDX6 PE=1 SV=3	1	10	10	10	10	7	8	8	8	7	7	8	8	8	5	6	8	9	7	7	5	8	7	7	7	7	6	6	7	8	6	6	7	7	7	6	5	8	8	7	10	7	8	8
sp|P30043|BLVRB_HUMAN	sp|P30043|BLVRB_HUMAN	1	1	1	>sp|P30043|BLVRB_HUMAN Flavin reductase (NADPH) OS=Homo sapiens OX=9606 GN=BLVRB PE=1 SV=3	1	1	1	1	1	1	1	1	1	1	1	1	1	1	1	1	1	1	1	1	1	1	1	1	1	1	1	1	1	1	1	1	1	1	1	1	1	1	1	1	1	1	1	1
sp|P30048|PRDX3_HUMAN	sp|P30048|PRDX3_HUMAN	9	9	9	>sp|P30048|PRDX3_HUMAN Thioredoxin-dependent peroxide reductase, mitochondrial OS=Homo sapiens OX=9606 GN=PRDX3 PE=1 SV=3	1	9	9	9	9	9	7	8	7	7	8	4	5	6	5	6	7	7	7	9	6	8	8	8	7	7	6	5	5	8	6	6	5	6	5	6	6	8	7	8	9	9	7	8
sp|P30049|ATPD_HUMAN	sp|P30049|ATPD_HUMAN	3	3	3	>sp|P30049|ATPD_HUMAN ATP synthase subunit delta, mitochondrial OS=Homo sapiens OX=9606 GN=ATP5F1D PE=1 SV=2	1	3	3	3	2	3	3	3	3	3	2	3	1	3	3	3	3	3	2	2	3	2	3	3	3	3	3	2	3	3	2	2	3	2	2	2	2	2	3	2	2	3	3	3
sp|P30050|RL12_HUMAN	sp|P30050|RL12_HUMAN	7	7	7	>sp|P30050|RL12_HUMAN 60S ribosomal protein L12 OS=Homo sapiens OX=9606 GN=RPL12 PE=1 SV=1	1	7	7	7	6	6	7	6	7	7	6	6	7	6	6	7	6	6	7	7	7	7	7	7	7	7	7	7	7	7	7	7	7	7	7	7	7	7	6	7	6	6	7	6
sp|P30084|ECHM_HUMAN	sp|P30084|ECHM_HUMAN	5	5	5	>sp|P30084|ECHM_HUMAN Enoyl-CoA hydratase, mitochondrial OS=Homo sapiens OX=9606 GN=ECHS1 PE=1 SV=4	1	5	5	5	5	0	1	2	0	3	0	1	1	0	0	0	1	0	0	0	0	0	0	0	1	2	0	0	0	0	0	0	0	0	1	0	0	1	0	0	5	0	1	2
sp|P30085|KCY_HUMAN	sp|P30085|KCY_HUMAN	3	3	3	>sp|P30085|KCY_HUMAN UMP-CMP kinase OS=Homo sapiens OX=9606 GN=CMPK1 PE=1 SV=3	1	3	3	3	2	0	0	0	0	0	0	0	0	1	0	0	0	0	0	0	0	0	0	0	0	0	0	0	0	0	0	0	0	0	0	0	0	0	0	0	2	0	0	0
sp|P30086|PEBP1_HUMAN	sp|P30086|PEBP1_HUMAN	9	9	9	>sp|P30086|PEBP1_HUMAN Phosphatidylethanolamine-binding protein 1 OS=Homo sapiens OX=9606 GN=PEBP1 PE=1 SV=3	1	9	9	9	9	1	1	5	5	4	0	0	3	1	0	0	6	3	2	0	2	4	2	3	4	7	2	2	1	8	2	0	0	1	1	0	0	2	2	0	9	1	1	5
sp|P30101|PDIA3_HUMAN	sp|P30101|PDIA3_HUMAN	20	20	20	>sp|P30101|PDIA3_HUMAN Protein disulfide-isomerase A3 OS=Homo sapiens OX=9606 GN=PDIA3 PE=1 SV=4	1	20	20	20	18	10	11	9	10	8	6	4	4	10	5	4	11	11	9	7	6	11	7	10	11	13	9	10	8	12	7	3	3	2	9	3	7	8	9	5	18	10	11	9
sp|P30153|2AAA_HUMAN	sp|P30153|2AAA_HUMAN	18	18	15	>sp|P30153|2AAA_HUMAN Serine/threonine-protein phosphatase 2A 65 kDa regulatory subunit A alpha isoform OS=Homo sapiens OX=9606 GN=PPP2R1A PE=1 SV=4	1	18	18	15	14	12	15	10	11	9	12	11	10	13	12	14	12	12	12	15	14	15	14	16	14	15	15	14	15	18	16	14	15	14	14	14	14	12	15	14	14	12	15	10
sp|P30154|2AAB_HUMAN	sp|P30154|2AAB_HUMAN	6	3	3	>sp|P30154|2AAB_HUMAN Serine/threonine-protein phosphatase 2A 65 kDa regulatory subunit A beta isoform OS=Homo sapiens OX=9606 GN=PPP2R1B PE=1 SV=3	1	6	3	3	5	4	3	4	3	4	3	3	2	3	4	3	3	3	3	3	4	3	2	3	3	3	3	3	3	3	3	3	3	3	4	2	3	4	3	5	2	1	0	1
sp|P30260|CDC27_HUMAN	sp|P30260|CDC27_HUMAN	8	8	8	>sp|P30260|CDC27_HUMAN Cell division cycle protein 27 homolog OS=Homo sapiens OX=9606 GN=CDC27 PE=1 SV=2	1	8	8	8	1	3	4	1	3	2	2	0	0	1	2	0	3	3	1	5	2	3	1	2	3	0	0	0	1	3	3	0	2	2	0	1	0	4	3	3	1	3	4	1
sp|P30307|MPIP3_HUMAN	sp|P30307|MPIP3_HUMAN	2	2	2	>sp|P30307|MPIP3_HUMAN M-phase inducer phosphatase 3 OS=Homo sapiens OX=9606 GN=CDC25C PE=1 SV=2	1	2	2	2	0	0	0	0	0	0	0	0	0	0	0	0	0	0	0	0	1	0	0	0	0	0	0	0	0	0	0	0	0	0	0	1	0	1	1	2	0	0	0	0
sp|P30405|PPIF_HUMAN	sp|P30405|PPIF_HUMAN	1	1	1	>sp|P30405|PPIF_HUMAN Peptidyl-prolyl cis-trans isomerase F, mitochondrial OS=Homo sapiens OX=9606 GN=PPIF PE=1 SV=1	1	1	1	1	1	0	0	0	0	0	0	0	1	0	0	0	0	0	0	0	0	0	0	0	0	0	0	0	0	1	0	0	0	0	0	0	0	0	0	0	1	0	0	0
sp|P30419|NMT1_HUMAN	sp|P30419|NMT1_HUMAN	2	2	2	>sp|P30419|NMT1_HUMAN Glycylpeptide N-tetradecanoyltransferase 1 OS=Homo sapiens OX=9606 GN=NMT1 PE=1 SV=2	1	2	2	2	2	0	0	0	0	0	0	0	0	0	0	0	0	0	0	0	0	0	0	0	0	0	0	0	0	0	1	0	0	0	0	0	0	0	0	0	2	0	0	0
sp|P30519|HMOX2_HUMAN	sp|P30519|HMOX2_HUMAN	4	4	4	>sp|P30519|HMOX2_HUMAN Heme oxygenase 2 OS=Homo sapiens OX=9606 GN=HMOX2 PE=1 SV=2	1	4	4	4	1	1	1	0	0	0	0	1	0	1	0	0	0	2	1	0	0	1	1	0	0	0	0	0	0	3	0	0	0	0	0	0	0	0	0	1	1	1	1	0
sp|P30520|PURA2_HUMAN	sp|P30520|PURA2_HUMAN	5	5	5	>sp|P30520|PURA2_HUMAN Adenylosuccinate synthetase isozyme 2 OS=Homo sapiens OX=9606 GN=ADSS2 PE=1 SV=3	1	5	5	5	5	0	1	1	0	0	0	0	0	0	0	0	1	0	0	0	0	1	0	0	0	1	0	0	0	1	0	0	0	0	0	0	0	0	0	0	5	0	1	1
sp|P30566|PUR8_HUMAN	sp|P30566|PUR8_HUMAN	5	5	5	>sp|P30566|PUR8_HUMAN Adenylosuccinate lyase OS=Homo sapiens OX=9606 GN=ADSL PE=1 SV=2	1	5	5	5	5	0	0	0	1	0	0	0	0	0	0	0	2	0	0	0	0	0	0	0	0	1	0	0	0	3	0	0	0	0	0	1	0	0	1	0	5	0	0	0
sp|P30622|CLIP1_HUMAN	sp|P30622|CLIP1_HUMAN	2	2	2	>sp|P30622|CLIP1_HUMAN CAP-Gly domain-containing linker protein 1 OS=Homo sapiens OX=9606 GN=CLIP1 PE=1 SV=2	1	2	2	2	1	1	1	1	1	1	1	1	1	1	1	1	1	1	1	1	1	1	1	2	1	1	1	1	1	1	1	1	1	1	1	1	1	0	1	0	1	1	1	1
sp|P30825|SL7A1_HUMAN;sp|P52569|CTR2_HUMAN	sp|P30825|SL7A1_HUMAN	3;1	3;1	3;1	>sp|P30825|SL7A1_HUMAN High affinity cationic amino acid transporter 1 OS=Homo sapiens OX=9606 GN=SLC7A1 PE=1 SV=1	2	3	3	3	1	0	0	0	0	0	0	0	0	0	1	0	0	0	0	0	2	2	2	0	2	0	0	0	1	2	1	0	1	1	0	0	0	1	0	1	1	0	0	0
sp|P30837|AL1B1_HUMAN	sp|P30837|AL1B1_HUMAN	5	5	5	>sp|P30837|AL1B1_HUMAN Aldehyde dehydrogenase X, mitochondrial OS=Homo sapiens OX=9606 GN=ALDH1B1 PE=1 SV=3	1	5	5	5	4	1	1	1	1	1	1	0	1	1	1	1	1	1	1	1	0	1	1	1	1	0	0	0	0	1	0	0	0	1	0	0	0	1	0	0	4	1	1	1
sp|P30876|RPB2_HUMAN	sp|P30876|RPB2_HUMAN	29	29	29	>sp|P30876|RPB2_HUMAN DNA-directed RNA polymerase II subunit RPB2 OS=Homo sapiens OX=9606 GN=POLR2B PE=1 SV=1	1	29	29	29	13	11	15	9	13	10	13	9	8	14	11	6	12	14	12	11	14	16	9	15	15	9	6	6	12	19	13	13	13	12	4	4	8	16	16	21	13	11	15	9
sp|P31040|SDHA_HUMAN	sp|P31040|SDHA_HUMAN	19	19	19	>sp|P31040|SDHA_HUMAN Succinate dehydrogenase [ubiquinone] flavoprotein subunit, mitochondrial OS=Homo sapiens OX=9606 GN=SDHA PE=1 SV=2	1	19	19	19	13	7	8	10	8	12	6	8	3	7	5	6	16	11	7	10	8	14	10	11	11	7	4	7	9	17	7	7	8	8	7	6	3	8	10	10	13	7	8	10
sp|P31150|GDIA_HUMAN	sp|P31150|GDIA_HUMAN	6	4	4	>sp|P31150|GDIA_HUMAN Rab GDP dissociation inhibitor alpha OS=Homo sapiens OX=9606 GN=GDI1 PE=1 SV=2	1	6	4	4	6	0	0	0	0	0	0	0	0	0	1	0	2	0	0	2	2	1	1	3	2	2	0	1	2	2	1	1	1	2	1	1	1	1	1	0	4	0	0	0
sp|P31151|S10A7_HUMAN	sp|P31151|S10A7_HUMAN	4	4	2	>sp|P31151|S10A7_HUMAN Protein S100-A7 OS=Homo sapiens OX=9606 GN=S100A7 PE=1 SV=4	1	4	4	2	1	0	0	2	0	2	0	1	0	4	0	0	0	2	0	0	0	0	0	2	1	0	0	1	1	0	0	0	1	0	0	1	0	1	1	2	1	0	0	2
sp|P31153|METK2_HUMAN;sp|Q00266|METK1_HUMAN	sp|P31153|METK2_HUMAN	11;2	11;2	11;2	>sp|P31153|METK2_HUMAN S-adenosylmethionine synthase isoform type-2 OS=Homo sapiens OX=9606 GN=MAT2A PE=1 SV=1	2	11	11	11	8	4	7	5	4	3	6	8	5	7	7	6	10	8	6	5	4	4	8	8	7	8	8	5	6	8	8	8	8	6	6	8	7	6	6	8	8	4	7	5
sp|P31269|HXA9_HUMAN;sp|P28358|HXD10_HUMAN;sp|Q9NYD6|HXC10_HUMAN;sp|P31260|HXA10_HUMAN	sp|P31269|HXA9_HUMAN;sp|P28358|HXD10_HUMAN;sp|Q9NYD6|HXC10_HUMAN;sp|P31260|HXA10_HUMAN	3;2;2;2	2;1;1;1	2;1;1;1	>sp|P31269|HXA9_HUMAN Homeobox protein Hox-A9 OS=Homo sapiens OX=9606 GN=HOXA9 PE=1 SV=4;>sp|P28358|HXD10_HUMAN Homeobox protein Hox-D10 OS=Homo sapiens OX=9606 GN=HOXD10 PE=1 SV=2;>sp|Q9NYD6|HXC10_HUMAN Homeobox protein Hox-C10 OS=Homo sapiens OX=9606 GN=	4	3	2	2	0	1	1	1	0	1	0	2	2	1	1	1	1	1	1	1	1	2	1	1	2	1	1	1	1	1	1	1	1	1	1	0	0	2	2	2	0	1	0	1
sp|P31271|HXA13_HUMAN;sp|P31276|HXC13_HUMAN;sp|P35453|HXD13_HUMAN	sp|P31271|HXA13_HUMAN;sp|P31276|HXC13_HUMAN	3;2;1	3;2;1	3;2;1	>sp|P31271|HXA13_HUMAN Homeobox protein Hox-A13 OS=Homo sapiens OX=9606 GN=HOXA13 PE=1 SV=3;>sp|P31276|HXC13_HUMAN Homeobox protein Hox-C13 OS=Homo sapiens OX=9606 GN=HOXC13 PE=1 SV=3	3	3	3	3	0	0	0	0	0	0	0	0	0	0	0	0	0	0	0	2	2	1	1	1	0	0	0	0	0	0	1	0	1	0	0	0	0	0	1	1	0	0	0	0
sp|P31274|HXC9_HUMAN;sp|P28356|HXD9_HUMAN	sp|P31274|HXC9_HUMAN;sp|P28356|HXD9_HUMAN	4;2	3;1	2;0	>sp|P31274|HXC9_HUMAN Homeobox protein Hox-C9 OS=Homo sapiens OX=9606 GN=HOXC9 PE=1 SV=3;>sp|P28356|HXD9_HUMAN Homeobox protein Hox-D9 OS=Homo sapiens OX=9606 GN=HOXD9 PE=1 SV=5	2	4	3	2	0	1	2	0	1	1	1	1	2	1	1	0	1	1	0	0	1	2	0	0	1	1	1	3	1	0	1	1	0	0	2	2	1	2	1	2	0	1	2	0
sp|P31314|TLX1_HUMAN	sp|P31314|TLX1_HUMAN	1	1	1	>sp|P31314|TLX1_HUMAN T-cell leukemia homeobox protein 1 OS=Homo sapiens OX=9606 GN=TLX1 PE=1 SV=1	1	1	1	1	0	0	0	0	1	1	0	0	1	0	0	1	0	1	1	1	0	1	0	0	0	0	0	0	0	1	0	0	0	0	0	0	0	1	0	1	0	0	0	0
sp|P31350|RIR2_HUMAN	sp|P31350|RIR2_HUMAN	9	9	8	>sp|P31350|RIR2_HUMAN Ribonucleoside-diphosphate reductase subunit M2 OS=Homo sapiens OX=9606 GN=RRM2 PE=1 SV=1	1	9	9	8	5	3	4	2	3	4	5	4	3	2	5	3	4	5	4	4	3	4	2	3	2	2	4	2	1	3	2	4	4	5	4	5	0	6	4	5	5	3	4	2
sp|P31689|DNJA1_HUMAN	sp|P31689|DNJA1_HUMAN	19	19	19	>sp|P31689|DNJA1_HUMAN DnaJ homolog subfamily A member 1 OS=Homo sapiens OX=9606 GN=DNAJA1 PE=1 SV=2	1	19	19	19	15	16	15	15	17	17	14	16	17	15	16	14	15	16	14	16	17	15	16	16	17	15	16	15	16	17	16	15	17	16	17	18	15	16	14	14	15	16	15	15
sp|P31930|QCR1_HUMAN	sp|P31930|QCR1_HUMAN	17	17	16	>sp|P31930|QCR1_HUMAN Cytochrome b-c1 complex subunit 1, mitochondrial OS=Homo sapiens OX=9606 GN=UQCRC1 PE=1 SV=3	1	17	17	16	10	13	10	12	10	12	8	9	8	7	11	6	13	12	12	8	8	12	11	11	11	9	5	7	10	14	10	9	9	7	5	7	8	11	12	10	10	13	10	12
sp|P31939|PUR9_HUMAN	sp|P31939|PUR9_HUMAN	15	15	15	>sp|P31939|PUR9_HUMAN Bifunctional purine biosynthesis protein ATIC OS=Homo sapiens OX=9606 GN=ATIC PE=1 SV=3	1	15	15	15	14	0	1	1	1	0	0	0	0	1	0	0	2	1	0	1	0	1	0	1	1	1	0	0	0	5	0	0	0	0	0	0	0	0	2	1	14	0	1	1
sp|P31942|HNRH3_HUMAN	sp|P31942|HNRH3_HUMAN	10	10	10	>sp|P31942|HNRH3_HUMAN Heterogeneous nuclear ribonucleoprotein H3 OS=Homo sapiens OX=9606 GN=HNRNPH3 PE=1 SV=2	1	10	10	10	4	7	6	5	6	5	7	6	5	4	7	6	8	7	8	8	5	7	6	7	7	7	7	7	7	5	5	5	4	5	5	6	5	5	6	8	4	7	6	5
sp|P31943|HNRH1_HUMAN	sp|P31943|HNRH1_HUMAN	14	14	9	>sp|P31943|HNRH1_HUMAN Heterogeneous nuclear ribonucleoprotein H OS=Homo sapiens OX=9606 GN=HNRNPH1 PE=1 SV=4	1	14	14	9	13	13	10	11	11	11	11	11	12	10	11	12	12	14	14	12	11	13	11	12	11	12	12	13	11	12	11	12	11	11	12	11	12	11	13	11	13	13	10	11
sp|P31944|CASPE_HUMAN	sp|P31944|CASPE_HUMAN	8	8	8	>sp|P31944|CASPE_HUMAN Caspase-14 OS=Homo sapiens OX=9606 GN=CASP14 PE=1 SV=2	1	8	8	8	0	6	2	4	2	2	5	2	0	4	5	1	1	1	2	2	6	2	2	6	5	2	3	3	2	2	0	0	1	2	1	4	1	4	2	3	0	6	2	4
sp|P31946|1433B_HUMAN	sp|P31946|1433B_HUMAN	16	9	9	>sp|P31946|1433B_HUMAN 14-3-3 protein beta/alpha OS=Homo sapiens OX=9606 GN=YWHAB PE=1 SV=3	1	16	9	9	14	13	13	12	12	10	11	12	9	11	12	11	12	12	11	15	13	12	11	11	11	8	8	8	14	13	13	12	13	12	12	11	13	9	8	9	8	7	7	6
sp|P31947|1433S_HUMAN	sp|P31947|1433S_HUMAN	8	5	5	>sp|P31947|1433S_HUMAN 14-3-3 protein sigma OS=Homo sapiens OX=9606 GN=SFN PE=1 SV=1	1	8	5	5	4	4	4	4	4	3	4	4	4	8	4	4	4	4	4	4	4	4	4	4	4	3	2	3	4	4	4	4	5	4	4	4	4	3	4	3	1	1	1	1
sp|P31948|STIP1_HUMAN	sp|P31948|STIP1_HUMAN	25	25	25	>sp|P31948|STIP1_HUMAN Stress-induced-phosphoprotein 1 OS=Homo sapiens OX=9606 GN=STIP1 PE=1 SV=1	1	25	25	25	21	19	16	18	16	17	16	15	19	17	18	13	21	22	18	16	18	17	19	19	18	20	18	18	17	19	16	17	14	12	8	13	8	22	23	20	21	19	16	18
sp|P31949|S10AB_HUMAN	sp|P31949|S10AB_HUMAN	1	1	1	>sp|P31949|S10AB_HUMAN Protein S100-A11 OS=Homo sapiens OX=9606 GN=S100A11 PE=1 SV=2	1	1	1	1	0	0	0	0	0	0	0	0	0	1	0	0	0	0	0	0	0	0	0	0	0	0	0	0	0	0	0	0	0	0	0	0	0	0	0	0	0	0	0	0
sp|P32119|PRDX2_HUMAN	sp|P32119|PRDX2_HUMAN	10	9	9	>sp|P32119|PRDX2_HUMAN Peroxiredoxin-2 OS=Homo sapiens OX=9606 GN=PRDX2 PE=1 SV=5	1	10	9	9	8	8	8	8	9	7	6	8	5	8	6	6	8	8	8	7	8	8	8	9	8	8	6	7	8	9	9	3	7	7	7	6	7	8	8	6	7	7	7	7
sp|P32121|ARRB2_HUMAN	sp|P32121|ARRB2_HUMAN	3	3	3	>sp|P32121|ARRB2_HUMAN Beta-arrestin-2 OS=Homo sapiens OX=9606 GN=ARRB2 PE=1 SV=2	1	3	3	3	3	0	1	0	0	1	0	0	1	0	0	0	0	1	0	0	0	0	0	1	0	0	0	0	0	0	0	0	0	0	0	0	0	0	0	0	3	0	1	0
sp|P32189|GLPK_HUMAN;sp|Q14409|GLPK3_HUMAN	sp|P32189|GLPK_HUMAN;sp|Q14409|GLPK3_HUMAN	14;13	14;13	11;10	>sp|P32189|GLPK_HUMAN Glycerol kinase OS=Homo sapiens OX=9606 GN=GK PE=1 SV=3;>sp|Q14409|GLPK3_HUMAN Glycerol kinase 3 OS=Homo sapiens OX=9606 GN=GK3P PE=2 SV=2	2	14	14	11	3	1	3	2	3	4	5	2	7	5	2	6	10	6	7	6	9	6	4	3	4	5	6	6	9	10	6	9	6	7	5	7	6	3	2	5	3	1	3	2
sp|P32322|P5CR1_HUMAN	sp|P32322|P5CR1_HUMAN	4	3	3	>sp|P32322|P5CR1_HUMAN Pyrroline-5-carboxylate reductase 1, mitochondrial OS=Homo sapiens OX=9606 GN=PYCR1 PE=1 SV=2	1	4	3	3	3	2	2	1	2	3	2	3	2	2	2	0	3	2	1	1	1	1	2	2	2	1	1	1	1	2	1	1	2	1	1	1	1	2	1	2	2	1	1	0
sp|P32969|RL9_HUMAN	sp|P32969|RL9_HUMAN	9	9	9	>sp|P32969|RL9_HUMAN 60S ribosomal protein L9 OS=Homo sapiens OX=9606 GN=RPL9 PE=1 SV=1	1	9	9	9	9	8	9	8	9	9	9	8	8	9	8	9	9	8	8	9	8	9	8	9	9	8	8	8	9	9	9	9	9	9	7	9	7	7	7	8	9	8	9	8
sp|P33176|KINH_HUMAN;sp|O60282|KIF5C_HUMAN	sp|P33176|KINH_HUMAN	36;8	36;8	27;0	>sp|P33176|KINH_HUMAN Kinesin-1 heavy chain OS=Homo sapiens OX=9606 GN=KIF5B PE=1 SV=1	2	36	36	27	26	16	16	12	13	14	7	8	6	6	10	3	24	16	13	9	10	15	12	21	17	15	9	8	12	23	10	9	11	10	4	7	3	17	22	13	26	16	16	12
sp|P33240|CSTF2_HUMAN	sp|P33240|CSTF2_HUMAN	7	7	3	>sp|P33240|CSTF2_HUMAN Cleavage stimulation factor subunit 2 OS=Homo sapiens OX=9606 GN=CSTF2 PE=1 SV=1	1	7	7	3	3	2	2	3	3	3	1	4	1	1	0	0	6	4	2	2	3	0	2	2	3	0	1	0	2	2	1	0	1	1	0	1	0	2	2	1	3	2	2	3
sp|P33316|DUT_HUMAN	sp|P33316|DUT_HUMAN	4	4	4	>sp|P33316|DUT_HUMAN Deoxyuridine 5-triphosphate nucleotidohydrolase, mitochondrial OS=Homo sapiens OX=9606 GN=DUT PE=1 SV=4	1	4	4	4	4	1	2	0	1	0	1	0	0	0	1	0	2	1	1	0	2	1	0	1	1	1	1	1	1	2	3	1	0	0	0	1	0	1	2	0	4	1	2	0
sp|P33527|MRP1_HUMAN	sp|P33527|MRP1_HUMAN	3	3	3	>sp|P33527|MRP1_HUMAN Multidrug resistance-associated protein 1 OS=Homo sapiens OX=9606 GN=ABCC1 PE=1 SV=3	1	3	3	3	1	0	0	0	0	0	0	0	0	0	1	0	0	0	0	1	0	0	0	0	0	0	0	0	0	1	0	0	0	0	0	0	0	0	1	0	1	0	0	0
sp|P33947|ERD22_HUMAN;sp|O43731|ERD23_HUMAN	sp|P33947|ERD22_HUMAN	3;1	1;1	1;1	>sp|P33947|ERD22_HUMAN ER lumen protein-retaining receptor 2 OS=Homo sapiens OX=9606 GN=KDELR2 PE=1 SV=1	2	3	1	1	1	1	1	1	1	1	1	1	1	1	1	1	1	1	1	2	1	2	1	1	1	1	1	1	1	1	1	2	1	2	1	1	1	1	1	1	0	0	0	0
sp|P33981|TTK_HUMAN	sp|P33981|TTK_HUMAN	12	12	12	>sp|P33981|TTK_HUMAN Dual specificity protein kinase TTK OS=Homo sapiens OX=9606 GN=TTK PE=1 SV=2	1	12	12	12	4	1	3	1	0	1	3	2	1	3	4	5	4	5	3	3	4	4	4	2	1	2	1	2	2	2	4	4	4	1	0	5	0	2	2	3	4	1	3	1
sp|P33991|MCM4_HUMAN	sp|P33991|MCM4_HUMAN	21	21	21	>sp|P33991|MCM4_HUMAN DNA replication licensing factor MCM4 OS=Homo sapiens OX=9606 GN=MCM4 PE=1 SV=5	1	21	21	21	15	5	7	9	5	4	6	9	9	7	5	4	11	10	7	6	7	8	7	10	8	7	4	3	7	12	6	6	6	5	6	4	5	9	11	7	15	5	7	9
sp|P33992|MCM5_HUMAN	sp|P33992|MCM5_HUMAN	22	22	22	>sp|P33992|MCM5_HUMAN DNA replication licensing factor MCM5 OS=Homo sapiens OX=9606 GN=MCM5 PE=1 SV=5	1	22	22	22	15	7	10	11	8	12	11	9	3	8	6	6	13	11	6	14	9	14	9	14	14	11	8	9	11	18	7	6	9	9	4	8	5	8	16	11	15	7	10	11
sp|P33993|MCM7_HUMAN	sp|P33993|MCM7_HUMAN	20	20	20	>sp|P33993|MCM7_HUMAN DNA replication licensing factor MCM7 OS=Homo sapiens OX=9606 GN=MCM7 PE=1 SV=4	1	20	20	20	16	7	9	9	9	8	7	9	6	9	8	9	12	11	11	9	9	11	10	10	7	6	6	6	9	11	6	7	8	10	7	8	7	12	13	12	16	7	9	9
sp|P34896|GLYC_HUMAN	sp|P34896|GLYC_HUMAN	8	7	7	>sp|P34896|GLYC_HUMAN Serine hydroxymethyltransferase, cytosolic OS=Homo sapiens OX=9606 GN=SHMT1 PE=1 SV=1	1	8	7	7	6	0	1	2	2	3	1	1	0	2	2	1	3	1	0	2	1	2	1	1	1	1	1	1	1	2	1	1	1	1	1	1	1	2	2	3	5	0	0	1
sp|P34897|GLYM_HUMAN	sp|P34897|GLYM_HUMAN	18	18	17	>sp|P34897|GLYM_HUMAN Serine hydroxymethyltransferase, mitochondrial OS=Homo sapiens OX=9606 GN=SHMT2 PE=1 SV=3	1	18	18	17	18	8	10	12	12	10	11	8	9	11	9	7	15	15	13	11	11	14	11	11	14	15	9	9	14	16	14	5	9	9	9	10	6	12	12	12	18	8	10	12
sp|P34931|HS71L_HUMAN	sp|P34931|HS71L_HUMAN	18	4	4	>sp|P34931|HS71L_HUMAN Heat shock 70 kDa protein 1-like OS=Homo sapiens OX=9606 GN=HSPA1L PE=1 SV=2	1	18	4	4	16	15	14	13	14	13	13	16	12	13	14	13	14	15	14	13	15	15	13	13	14	14	13	13	14	14	13	14	12	13	13	14	13	13	14	12	2	1	1	1
sp|P34932|HSP74_HUMAN	sp|P34932|HSP74_HUMAN	44	44	41	>sp|P34932|HSP74_HUMAN Heat shock 70 kDa protein 4 OS=Homo sapiens OX=9606 GN=HSPA4 PE=1 SV=4	1	44	44	41	39	37	40	39	38	38	38	38	29	36	35	33	37	36	34	38	38	38	38	36	37	25	31	30	38	37	38	34	35	36	30	35	31	31	34	33	39	37	40	39
sp|P34949|MPI_HUMAN	sp|P34949|MPI_HUMAN	1	1	1	>sp|P34949|MPI_HUMAN Mannose-6-phosphate isomerase OS=Homo sapiens OX=9606 GN=MPI PE=1 SV=2	1	1	1	1	1	0	0	0	0	0	0	0	0	0	0	0	0	0	0	0	0	0	0	0	0	0	0	0	0	1	0	0	0	0	0	0	0	0	0	0	1	0	0	0
sp|P35030|TRY3_HUMAN	sp|P35030|TRY3_HUMAN	1	1	1	>sp|P35030|TRY3_HUMAN Trypsin-3 OS=Homo sapiens OX=9606 GN=PRSS3 PE=1 SV=2	1	1	1	1	1	0	0	1	0	0	0	1	0	0	1	0	0	0	1	0	0	0	0	0	0	0	0	0	0	0	0	0	0	0	0	0	0	1	1	0	1	0	0	1
sp|P35080|PROF2_HUMAN	sp|P35080|PROF2_HUMAN	1	1	1	>sp|P35080|PROF2_HUMAN Profilin-2 OS=Homo sapiens OX=9606 GN=PFN2 PE=1 SV=3	1	1	1	1	1	0	0	0	0	0	0	0	0	0	0	0	0	0	0	0	0	0	0	0	0	0	0	0	0	0	0	0	0	0	0	0	0	0	0	0	1	0	0	0
sp|P35221|CTNA1_HUMAN;sp|Q9UI47|CTNA3_HUMAN	sp|P35221|CTNA1_HUMAN	19;1	19;1	14;1	>sp|P35221|CTNA1_HUMAN Catenin alpha-1 OS=Homo sapiens OX=9606 GN=CTNNA1 PE=1 SV=1	2	19	19	14	15	9	10	4	5	2	7	7	13	4	8	9	8	9	2	9	2	4	1	8	8	6	1	2	2	8	2	1	3	2	0	2	1	10	12	12	15	9	10	4
sp|P35222|CTNB1_HUMAN	sp|P35222|CTNB1_HUMAN	17	14	14	>sp|P35222|CTNB1_HUMAN Catenin beta-1 OS=Homo sapiens OX=9606 GN=CTNNB1 PE=1 SV=1	1	17	14	14	14	8	8	2	2	3	10	4	11	8	9	11	5	8	6	6	2	3	2	7	5	6	1	2	2	5	1	2	3	1	2	2	1	9	15	13	11	6	5	1
sp|P35232|PHB_HUMAN	sp|P35232|PHB_HUMAN	14	14	14	>sp|P35232|PHB_HUMAN Prohibitin OS=Homo sapiens OX=9606 GN=PHB PE=1 SV=1	1	14	14	14	14	12	13	13	13	14	13	13	12	13	12	11	13	11	12	14	13	12	12	13	13	13	13	12	13	13	13	12	13	14	12	13	12	12	13	11	14	12	13	13
sp|P35240|MERL_HUMAN	sp|P35240|MERL_HUMAN	27	27	27	>sp|P35240|MERL_HUMAN Merlin OS=Homo sapiens OX=9606 GN=NF2 PE=1 SV=1	1	27	27	27	21	23	22	19	20	20	2	2	1	20	21	18	2	4	2	24	27	26	25	26	25	16	16	18	24	22	24	20	19	19	18	17	16	22	23	24	21	23	22	19
sp|P35241|RADI_HUMAN	sp|P35241|RADI_HUMAN	7	2	2	>sp|P35241|RADI_HUMAN Radixin OS=Homo sapiens OX=9606 GN=RDX PE=1 SV=1	1	7	2	2	5	3	3	3	4	3	3	1	1	3	2	2	3	2	3	2	3	3	3	4	4	4	4	3	2	5	3	1	2	2	2	2	0	4	3	2	1	0	0	0
sp|P35244|RFA3_HUMAN	sp|P35244|RFA3_HUMAN	5	5	5	>sp|P35244|RFA3_HUMAN Replication protein A 14 kDa subunit OS=Homo sapiens OX=9606 GN=RPA3 PE=1 SV=1	1	5	5	5	2	1	1	1	1	2	2	2	4	2	2	1	3	1	1	1	2	2	2	2	1	3	1	2	3	3	2	2	4	2	2	3	4	2	2	2	2	1	1	1
sp|P35249|RFC4_HUMAN	sp|P35249|RFC4_HUMAN	10	10	10	>sp|P35249|RFC4_HUMAN Replication factor C subunit 4 OS=Homo sapiens OX=9606 GN=RFC4 PE=1 SV=2	1	10	10	10	5	6	5	6	7	5	4	4	6	3	4	5	4	6	5	3	2	3	2	3	2	2	0	0	2	3	2	2	1	0	1	0	1	3	6	5	5	6	5	6
sp|P35250|RFC2_HUMAN	sp|P35250|RFC2_HUMAN	8	8	8	>sp|P35250|RFC2_HUMAN Replication factor C subunit 2 OS=Homo sapiens OX=9606 GN=RFC2 PE=1 SV=3	1	8	8	8	4	2	4	3	2	3	2	3	3	2	3	2	2	2	2	2	2	2	2	2	4	1	1	1	1	2	2	2	2	1	1	2	1	2	4	4	4	2	4	3
sp|P35251|RFC1_HUMAN	sp|P35251|RFC1_HUMAN	9	9	9	>sp|P35251|RFC1_HUMAN Replication factor C subunit 1 OS=Homo sapiens OX=9606 GN=RFC1 PE=1 SV=4	1	9	9	9	3	3	1	2	1	0	0	1	1	1	2	2	2	2	1	1	0	1	2	3	1	2	1	2	0	2	1	1	0	1	0	0	0	2	5	4	3	3	1	2
sp|P35268|RL22_HUMAN	sp|P35268|RL22_HUMAN	3	3	3	>sp|P35268|RL22_HUMAN 60S ribosomal protein L22 OS=Homo sapiens OX=9606 GN=RPL22 PE=1 SV=2	1	3	3	3	3	2	2	2	2	2	2	3	2	2	2	2	2	2	2	3	2	3	2	3	3	3	3	3	3	3	3	3	3	3	3	3	2	2	3	3	3	2	2	2
sp|P35269|T2FA_HUMAN	sp|P35269|T2FA_HUMAN	3	3	3	>sp|P35269|T2FA_HUMAN General transcription factor IIF subunit 1 OS=Homo sapiens OX=9606 GN=GTF2F1 PE=1 SV=2	1	3	3	3	3	1	1	1	1	1	1	2	1	1	1	1	2	1	1	0	1	1	1	1	1	0	1	1	1	1	0	1	1	1	1	1	0	1	1	1	3	1	1	1
sp|P35318|ADML_HUMAN	sp|P35318|ADML_HUMAN	5	5	5	>sp|P35318|ADML_HUMAN Pro-adrenomedullin OS=Homo sapiens OX=9606 GN=ADM PE=1 SV=1	1	5	5	5	0	0	0	5	3	3	0	0	0	0	0	0	0	0	0	0	0	0	0	0	0	0	0	0	0	0	0	0	0	0	0	0	0	0	0	0	0	0	0	5
sp|P35321|SPR1A_HUMAN	sp|P35321|SPR1A_HUMAN	2	2	1	>sp|P35321|SPR1A_HUMAN Cornifin-A OS=Homo sapiens OX=9606 GN=SPRR1A PE=1 SV=2	1	2	2	1	0	0	0	0	0	0	0	0	0	2	0	0	0	0	0	0	0	0	0	1	0	0	0	0	0	0	0	0	0	0	0	0	0	0	0	1	0	0	0	0
sp|P35326|SPR2A_HUMAN	sp|P35326|SPR2A_HUMAN	4	1	1	>sp|P35326|SPR2A_HUMAN Small proline-rich protein 2A OS=Homo sapiens OX=9606 GN=SPRR2A PE=1 SV=1	1	4	1	1	1	1	0	0	0	0	0	1	0	4	0	0	2	2	1	1	2	1	2	2	2	2	1	1	2	0	2	1	2	0	2	2	1	0	1	2	0	0	0	0
sp|P35527|K1C9_HUMAN;CON__P35527	sp|P35527|K1C9_HUMAN;CON__P35527	36;35	35;34	35;34	>sp|P35527|K1C9_HUMAN Keratin, type I cytoskeletal 9 OS=Homo sapiens OX=9606 GN=KRT9 PE=1 SV=3;>P35527 SWISS-PROT:P35527 Tax_Id=9606 Gene_Symbol=KRT9 Keratin, type I cytoskeletal 9	2	36	35	35	21	25	24	21	20	21	25	22	22	23	23	23	21	20	22	34	30	28	28	27	28	26	27	28	28	24	27	25	26	27	29	28	25	23	22	21	20	24	23	20
sp|P35573|GDE_HUMAN	sp|P35573|GDE_HUMAN	9	9	9	>sp|P35573|GDE_HUMAN Glycogen debranching enzyme OS=Homo sapiens OX=9606 GN=AGL PE=1 SV=3	1	9	9	9	8	0	3	2	2	1	0	1	0	1	2	0	2	1	0	0	0	2	2	3	2	0	0	0	1	3	1	1	0	0	0	0	0	0	2	0	8	0	3	2
sp|P35579|MYH9_HUMAN;REV__sp|Q9UKV3|ACINU_HUMAN	sp|P35579|MYH9_HUMAN	78;1	78;1	61;1	>sp|P35579|MYH9_HUMAN Myosin-9 OS=Homo sapiens OX=9606 GN=MYH9 PE=1 SV=4	2	78	78	61	64	51	49	54	55	50	47	52	40	53	49	36	58	54	51	56	52	55	53	59	54	51	44	40	52	59	48	45	44	45	36	44	30	54	57	49	64	51	49	54
sp|P35580|MYH10_HUMAN	sp|P35580|MYH10_HUMAN	70	57	52	>sp|P35580|MYH10_HUMAN Myosin-10 OS=Homo sapiens OX=9606 GN=MYH10 PE=1 SV=3	1	70	57	52	54	47	47	42	44	41	40	37	28	33	45	31	39	45	35	36	36	32	37	45	42	31	24	29	39	45	34	25	36	29	16	24	19	43	53	35	45	38	40	34
sp|P35606|COPB2_HUMAN	sp|P35606|COPB2_HUMAN	29	29	29	>sp|P35606|COPB2_HUMAN Coatomer subunit beta OS=Homo sapiens OX=9606 GN=COPB2 PE=1 SV=2	1	29	29	29	21	19	20	21	19	22	17	13	14	17	18	13	19	21	20	21	20	21	18	19	17	11	13	11	18	18	18	17	19	16	11	15	7	18	20	21	21	19	20	21
sp|P35610|SOAT1_HUMAN	sp|P35610|SOAT1_HUMAN	3	3	3	>sp|P35610|SOAT1_HUMAN Sterol O-acyltransferase 1 OS=Homo sapiens OX=9606 GN=SOAT1 PE=1 SV=3	1	3	3	3	3	0	3	3	2	1	2	1	1	0	0	0	1	2	1	2	2	2	3	2	2	2	2	2	2	3	2	2	2	2	1	2	1	2	2	2	3	0	3	3
sp|P35611|ADDA_HUMAN	sp|P35611|ADDA_HUMAN	12	12	12	>sp|P35611|ADDA_HUMAN Alpha-adducin OS=Homo sapiens OX=9606 GN=ADD1 PE=1 SV=2	1	12	12	12	8	5	9	1	2	1	4	6	8	1	7	6	5	3	3	7	2	4	0	5	6	6	0	0	1	5	0	0	0	0	0	0	0	8	10	8	8	5	9	1
sp|P35613|BASI_HUMAN	sp|P35613|BASI_HUMAN	8	8	8	>sp|P35613|BASI_HUMAN Basigin OS=Homo sapiens OX=9606 GN=BSG PE=1 SV=2	1	8	8	8	8	6	8	7	7	5	6	8	4	7	5	6	7	6	5	8	8	7	7	7	6	6	5	6	8	8	8	8	7	7	4	6	5	5	7	6	8	6	8	7
sp|P35625|TIMP3_HUMAN	sp|P35625|TIMP3_HUMAN	2	2	2	>sp|P35625|TIMP3_HUMAN Metalloproteinase inhibitor 3 OS=Homo sapiens OX=9606 GN=TIMP3 PE=1 SV=2	1	2	2	2	0	0	0	2	1	1	0	0	0	0	0	0	0	0	0	0	0	0	0	1	0	0	0	0	0	0	0	0	0	0	0	0	0	1	1	0	0	0	0	2
sp|P35637|FUS_HUMAN	sp|P35637|FUS_HUMAN	8	8	6	>sp|P35637|FUS_HUMAN RNA-binding protein FUS OS=Homo sapiens OX=9606 GN=FUS PE=1 SV=1	1	8	8	6	4	5	3	1	1	2	3	3	5	3	3	3	4	6	5	4	3	5	3	4	4	4	3	4	3	5	6	2	4	3	3	4	2	7	6	6	4	5	3	1
sp|P35658|NU214_HUMAN	sp|P35658|NU214_HUMAN	31	31	31	>sp|P35658|NU214_HUMAN Nuclear pore complex protein Nup214 OS=Homo sapiens OX=9606 GN=NUP214 PE=1 SV=2	1	31	31	31	17	20	22	9	10	5	12	13	13	7	14	14	18	20	24	19	20	23	20	24	19	11	7	8	14	22	10	13	17	10	8	10	10	12	16	20	17	20	22	9
sp|P35659|DEK_HUMAN	sp|P35659|DEK_HUMAN	5	5	5	>sp|P35659|DEK_HUMAN Protein DEK OS=Homo sapiens OX=9606 GN=DEK PE=1 SV=1	1	5	5	5	5	3	3	3	3	4	2	5	2	3	1	1	3	4	4	2	3	3	1	5	2	4	2	2	1	3	4	2	5	1	3	1	2	2	3	2	5	3	3	3
sp|P35749|MYH11_HUMAN	sp|P35749|MYH11_HUMAN	16	1	1	>sp|P35749|MYH11_HUMAN Myosin-11 OS=Homo sapiens OX=9606 GN=MYH11 PE=1 SV=3	1	16	1	1	12	11	12	11	11	10	9	9	10	7	12	8	8	12	12	9	10	7	9	11	8	9	7	8	10	10	7	8	7	9	8	8	5	9	12	10	1	1	1	1
sp|P35908|K22E_HUMAN	sp|P35908|K22E_HUMAN	58	58	1	>sp|P35908|K22E_HUMAN Keratin, type II cytoskeletal 2 epidermal OS=Homo sapiens OX=9606 GN=KRT2 PE=1 SV=2	1	58	58	1	34	40	38	37	34	35	34	38	35	37	43	38	35	36	41	51	48	40	43	42	44	38	38	47	48	39	45	38	42	43	45	39	40	37	38	40	34	40	38	37
sp|P35998|PRS7_HUMAN	sp|P35998|PRS7_HUMAN	24	24	24	>sp|P35998|PRS7_HUMAN 26S proteasome regulatory subunit 7 OS=Homo sapiens OX=9606 GN=PSMC2 PE=1 SV=3	1	24	24	24	20	21	19	22	20	21	19	21	15	19	20	19	19	20	18	19	19	19	19	21	20	16	17	16	17	21	16	19	19	19	14	18	13	20	21	20	20	21	19	22
sp|P36383|CXG1_HUMAN	sp|P36383|CXG1_HUMAN	2	2	2	>sp|P36383|CXG1_HUMAN Gap junction gamma-1 protein OS=Homo sapiens OX=9606 GN=GJC1 PE=1 SV=2	1	2	2	2	0	0	1	0	0	0	1	1	0	0	0	0	1	0	0	0	0	0	0	0	1	0	0	0	0	0	0	0	0	0	0	0	0	0	0	0	0	0	1	0
sp|P36542|ATPG_HUMAN	sp|P36542|ATPG_HUMAN	10	10	10	>sp|P36542|ATPG_HUMAN ATP synthase subunit gamma, mitochondrial OS=Homo sapiens OX=9606 GN=ATP5F1C PE=1 SV=1	1	10	10	10	10	9	10	10	10	10	10	10	8	10	10	10	10	10	10	7	8	9	8	8	8	8	8	8	8	7	6	8	8	8	8	8	8	10	10	9	10	9	10	10
sp|P36543|VATE1_HUMAN	sp|P36543|VATE1_HUMAN	2	2	1	>sp|P36543|VATE1_HUMAN V-type proton ATPase subunit E 1 OS=Homo sapiens OX=9606 GN=ATP6V1E1 PE=1 SV=1	1	2	2	1	1	0	1	0	0	0	1	1	1	1	0	0	2	2	0	0	1	1	0	0	0	0	0	0	0	1	0	0	0	0	0	0	0	2	1	2	1	0	1	0
sp|P36578|RL4_HUMAN	sp|P36578|RL4_HUMAN	18	18	18	>sp|P36578|RL4_HUMAN 60S ribosomal protein L4 OS=Homo sapiens OX=9606 GN=RPL4 PE=1 SV=5	1	18	18	18	15	15	15	16	16	16	16	16	18	16	15	16	16	16	15	17	16	17	16	16	16	16	16	16	16	16	16	16	17	16	16	16	16	18	16	16	15	15	15	16
sp|P36776|LONM_HUMAN	sp|P36776|LONM_HUMAN	13	13	13	>sp|P36776|LONM_HUMAN Lon protease homolog, mitochondrial OS=Homo sapiens OX=9606 GN=LONP1 PE=1 SV=2	1	13	13	13	9	3	3	2	2	3	1	2	2	0	2	0	5	3	3	2	1	3	2	3	4	1	0	0	2	8	1	1	0	1	0	0	0	2	2	1	9	3	3	2
sp|P36873|PP1G_HUMAN	sp|P36873|PP1G_HUMAN	13	2	2	>sp|P36873|PP1G_HUMAN Serine/threonine-protein phosphatase PP1-gamma catalytic subunit OS=Homo sapiens OX=9606 GN=PPP1CC PE=1 SV=1	1	13	2	2	12	12	12	10	9	9	9	10	9	10	10	10	10	10	10	11	11	11	11	11	12	10	9	9	10	12	11	11	12	12	9	11	9	11	11	10	2	2	2	2
sp|P36957|ODO2_HUMAN	sp|P36957|ODO2_HUMAN	13	13	13	>sp|P36957|ODO2_HUMAN Dihydrolipoyllysine-residue succinyltransferase component of 2-oxoglutarate dehydrogenase complex, mitochondrial OS=Homo sapiens OX=9606 GN=DLST PE=1 SV=4	1	13	13	13	11	7	6	8	6	7	6	6	6	5	7	4	7	8	7	8	8	8	10	8	7	5	6	6	8	9	7	6	6	7	6	4	3	6	8	9	11	7	6	8
sp|P37108|SRP14_HUMAN	sp|P37108|SRP14_HUMAN	5	5	5	>sp|P37108|SRP14_HUMAN Signal recognition particle 14 kDa protein OS=Homo sapiens OX=9606 GN=SRP14 PE=1 SV=2	1	5	5	5	5	5	5	4	5	5	3	4	4	5	5	4	4	4	4	3	4	4	4	4	4	2	4	3	4	3	4	4	3	3	3	4	3	4	5	4	5	5	5	4
sp|P37198|NUP62_HUMAN	sp|P37198|NUP62_HUMAN	7	7	7	>sp|P37198|NUP62_HUMAN Nuclear pore glycoprotein p62 OS=Homo sapiens OX=9606 GN=NUP62 PE=1 SV=3	1	7	7	7	2	4	4	2	2	3	4	4	2	3	4	4	6	5	4	6	5	6	6	6	5	3	4	4	6	5	3	5	4	2	4	2	2	4	2	3	2	4	4	2
sp|P37268|FDFT_HUMAN	sp|P37268|FDFT_HUMAN	17	17	17	>sp|P37268|FDFT_HUMAN Squalene synthase OS=Homo sapiens OX=9606 GN=FDFT1 PE=1 SV=1	1	17	17	17	12	15	13	9	9	10	14	14	9	14	14	15	13	13	12	14	13	14	13	13	13	10	10	9	13	12	12	12	14	10	5	10	8	13	13	15	12	15	13	9
sp|P37802|TAGL2_HUMAN;sp|Q9UI15|TAGL3_HUMAN	sp|P37802|TAGL2_HUMAN	10;1	10;1	10;1	>sp|P37802|TAGL2_HUMAN Transgelin-2 OS=Homo sapiens OX=9606 GN=TAGLN2 PE=1 SV=3	2	10	10	10	9	10	8	7	6	7	5	3	7	6	7	7	8	9	9	3	7	5	8	7	4	6	6	4	5	7	9	6	3	5	7	4	3	7	6	7	9	10	8	7
sp|P37837|TALDO_HUMAN	sp|P37837|TALDO_HUMAN	7	7	7	>sp|P37837|TALDO_HUMAN Transaldolase OS=Homo sapiens OX=9606 GN=TALDO1 PE=1 SV=2	1	7	7	7	7	1	0	2	1	1	0	0	1	1	0	1	4	1	1	1	1	1	1	2	3	2	1	2	1	3	1	1	1	1	1	1	1	1	2	1	7	1	0	2
sp|P38117|ETFB_HUMAN	sp|P38117|ETFB_HUMAN	2	2	2	>sp|P38117|ETFB_HUMAN Electron transfer flavoprotein subunit beta OS=Homo sapiens OX=9606 GN=ETFB PE=1 SV=3	1	2	2	2	2	0	0	0	0	0	0	0	0	0	0	0	0	0	0	0	0	0	0	0	0	0	0	0	0	1	0	0	0	0	0	0	0	0	0	0	2	0	0	0
sp|P38159|RBMX_HUMAN;sp|Q96E39|RMXL1_HUMAN;sp|O75526|RMXL2_HUMAN;sp|Q8N7X1|RMXL3_HUMAN	sp|P38159|RBMX_HUMAN;sp|Q96E39|RMXL1_HUMAN	12;8;2;1	12;8;2;1	12;8;2;1	>sp|P38159|RBMX_HUMAN RNA-binding motif protein, X chromosome OS=Homo sapiens OX=9606 GN=RBMX PE=1 SV=3;>sp|Q96E39|RMXL1_HUMAN RNA binding motif protein, X-linked-like-1 OS=Homo sapiens OX=9606 GN=RBMXL1 PE=1 SV=1	4	12	12	12	11	10	9	8	8	8	9	7	10	6	9	10	9	9	10	10	9	10	9	11	10	12	9	11	7	12	10	8	9	10	11	10	8	11	11	11	11	10	9	8
sp|P38432|COIL_HUMAN	sp|P38432|COIL_HUMAN	7	7	7	>sp|P38432|COIL_HUMAN Coilin OS=Homo sapiens OX=9606 GN=COIL PE=1 SV=1	1	7	7	7	5	2	1	0	0	0	2	3	5	2	3	4	1	2	3	2	0	1	2	1	3	5	1	3	0	1	1	1	1	3	1	1	1	3	6	4	5	2	1	0
sp|P38435|VKGC_HUMAN	sp|P38435|VKGC_HUMAN	13	13	13	>sp|P38435|VKGC_HUMAN Vitamin K-dependent gamma-carboxylase OS=Homo sapiens OX=9606 GN=GGCX PE=1 SV=2	1	13	13	13	7	8	8	7	9	7	6	6	4	6	3	5	4	4	5	9	8	9	10	9	11	2	1	2	8	9	8	8	7	6	4	4	6	6	8	7	7	8	8	7
sp|P38606|VATA_HUMAN	sp|P38606|VATA_HUMAN	14	14	14	>sp|P38606|VATA_HUMAN V-type proton ATPase catalytic subunit A OS=Homo sapiens OX=9606 GN=ATP6V1A PE=1 SV=2	1	14	14	14	7	2	1	6	2	4	4	2	3	2	4	3	7	4	4	7	6	7	8	6	5	5	4	2	7	7	5	5	4	3	1	3	0	9	8	7	7	2	1	6
sp|P38646|GRP75_HUMAN	sp|P38646|GRP75_HUMAN	34	34	34	>sp|P38646|GRP75_HUMAN Stress-70 protein, mitochondrial OS=Homo sapiens OX=9606 GN=HSPA9 PE=1 SV=2	1	34	34	34	31	30	30	29	28	29	30	30	28	29	29	28	28	29	26	30	30	29	32	29	29	28	28	29	30	29	29	30	29	28	27	28	28	31	31	30	31	30	30	29
sp|P38919|IF4A3_HUMAN	sp|P38919|IF4A3_HUMAN	19	16	16	>sp|P38919|IF4A3_HUMAN Eukaryotic initiation factor 4A-III OS=Homo sapiens OX=9606 GN=EIF4A3 PE=1 SV=4	1	19	16	16	13	12	12	12	12	14	12	12	10	14	12	12	13	12	14	14	14	14	13	13	12	14	9	14	12	14	14	11	12	13	9	12	11	14	15	17	10	9	9	10
sp|P39019|RS19_HUMAN	sp|P39019|RS19_HUMAN	9	9	9	>sp|P39019|RS19_HUMAN 40S ribosomal protein S19 OS=Homo sapiens OX=9606 GN=RPS19 PE=1 SV=2	1	9	9	9	8	8	8	8	8	8	8	8	8	8	8	7	8	8	8	8	8	8	8	8	8	8	8	8	8	8	8	8	8	8	8	8	8	9	8	7	8	8	8	8
sp|P39023|RL3_HUMAN;sp|Q92901|RL3L_HUMAN	sp|P39023|RL3_HUMAN	21;2	21;2	21;2	>sp|P39023|RL3_HUMAN 60S ribosomal protein L3 OS=Homo sapiens OX=9606 GN=RPL3 PE=1 SV=2	2	21	21	21	17	19	18	18	19	19	18	18	19	18	18	19	18	18	18	19	19	19	19	19	20	19	19	19	19	19	20	17	18	19	18	19	18	19	18	18	17	19	18	18
sp|P39060|COIA1_HUMAN	sp|P39060|COIA1_HUMAN	11	11	11	>sp|P39060|COIA1_HUMAN Collagen alpha-1(XVIII) chain OS=Homo sapiens OX=9606 GN=COL18A1 PE=1 SV=5	1	11	11	11	9	4	7	0	3	3	0	0	0	0	0	0	0	0	0	2	2	2	0	0	1	0	0	0	0	0	2	0	0	0	0	1	0	0	0	0	9	4	7	0
sp|P39656|OST48_HUMAN	sp|P39656|OST48_HUMAN	13	13	13	>sp|P39656|OST48_HUMAN Dolichyl-diphosphooligosaccharide--protein glycosyltransferase 48 kDa subunit OS=Homo sapiens OX=9606 GN=DDOST PE=1 SV=4	1	13	13	13	13	13	11	12	12	12	12	13	10	11	11	11	13	12	12	12	11	12	12	11	12	11	10	9	11	12	10	11	12	8	12	10	9	11	12	12	13	13	11	12
sp|P39687|AN32A_HUMAN;sp|O43423|AN32C_HUMAN;sp|O95626|AN32D_HUMAN	sp|P39687|AN32A_HUMAN	8;2;1	8;2;1	6;2;1	>sp|P39687|AN32A_HUMAN Acidic leucine-rich nuclear phosphoprotein 32 family member A OS=Homo sapiens OX=9606 GN=ANP32A PE=1 SV=1	3	8	8	6	7	0	0	1	0	2	0	0	1	1	0	0	4	2	2	0	2	3	4	6	4	6	0	1	1	6	4	0	0	1	0	0	1	1	1	1	7	0	0	1
sp|P39748|FEN1_HUMAN	sp|P39748|FEN1_HUMAN	5	5	5	>sp|P39748|FEN1_HUMAN Flap endonuclease 1 OS=Homo sapiens OX=9606 GN=FEN1 PE=1 SV=1	1	5	5	5	5	0	0	1	0	0	0	0	0	0	0	0	0	0	0	0	0	0	0	0	1	0	0	0	0	0	0	0	0	0	0	0	0	0	0	0	5	0	0	1
sp|Q13948|CASP_HUMAN;sp|P39880|CUX1_HUMAN	sp|Q13948|CASP_HUMAN;sp|P39880|CUX1_HUMAN	3;3	3;3	3;3	>sp|Q13948|CASP_HUMAN Protein CASP OS=Homo sapiens OX=9606 GN=CUX1 PE=1 SV=2;>sp|P39880|CUX1_HUMAN Homeobox protein cut-like 1 OS=Homo sapiens OX=9606 GN=CUX1 PE=1 SV=3	2	3	3	3	0	0	1	0	0	0	0	0	0	0	0	0	0	0	0	0	0	0	0	0	0	0	0	0	0	1	0	0	0	0	0	0	0	1	0	0	0	0	1	0
sp|P40222|TXLNA_HUMAN	sp|P40222|TXLNA_HUMAN	10	10	10	>sp|P40222|TXLNA_HUMAN Alpha-taxilin OS=Homo sapiens OX=9606 GN=TXLNA PE=1 SV=3	1	10	10	10	7	1	3	2	3	4	2	2	1	1	1	1	5	2	1	2	1	3	2	1	4	3	1	0	2	4	1	1	1	2	0	1	0	6	3	1	7	1	3	2
sp|P40227|TCPZ_HUMAN	sp|P40227|TCPZ_HUMAN	17	17	14	>sp|P40227|TCPZ_HUMAN T-complex protein 1 subunit zeta OS=Homo sapiens OX=9606 GN=CCT6A PE=1 SV=3	1	17	17	14	13	11	11	11	13	13	11	10	10	14	12	11	16	13	11	10	9	8	10	10	10	9	7	10	10	11	8	8	10	8	9	10	8	13	12	11	13	11	11	11
sp|P40429|RL13A_HUMAN;sp|Q6NVV1|R13P3_HUMAN	sp|P40429|RL13A_HUMAN	5;2	5;2	5;2	>sp|P40429|RL13A_HUMAN 60S ribosomal protein L13a OS=Homo sapiens OX=9606 GN=RPL13A PE=1 SV=2	2	5	5	5	4	4	3	4	4	5	5	4	4	5	4	4	5	4	3	4	3	4	4	4	3	4	4	4	4	4	4	3	3	4	2	4	5	4	5	4	4	4	3	4
sp|P40616|ARL1_HUMAN	sp|P40616|ARL1_HUMAN	8	8	8	>sp|P40616|ARL1_HUMAN ADP-ribosylation factor-like protein 1 OS=Homo sapiens OX=9606 GN=ARL1 PE=1 SV=1	1	8	8	8	4	5	5	4	4	4	4	6	5	5	6	5	5	7	5	4	5	4	4	4	4	4	5	4	4	4	4	4	4	4	4	4	3	5	6	6	4	5	5	4
sp|P40692|MLH1_HUMAN	sp|P40692|MLH1_HUMAN	1	1	1	>sp|P40692|MLH1_HUMAN DNA mismatch repair protein Mlh1 OS=Homo sapiens OX=9606 GN=MLH1 PE=1 SV=1	1	1	1	1	1	0	0	0	0	0	0	0	0	0	0	0	0	0	0	0	0	0	0	0	0	0	0	0	0	0	0	0	0	0	0	0	0	0	0	0	1	0	0	0
sp|P40763|STAT3_HUMAN	sp|P40763|STAT3_HUMAN	24	24	24	>sp|P40763|STAT3_HUMAN Signal transducer and activator of transcription 3 OS=Homo sapiens OX=9606 GN=STAT3 PE=1 SV=2	1	24	24	24	18	17	18	14	16	18	15	19	16	17	14	12	19	15	15	20	20	22	20	22	22	18	19	19	21	22	19	16	16	21	14	18	14	21	21	20	18	17	18	14
sp|P40925|MDHC_HUMAN	sp|P40925|MDHC_HUMAN	4	4	4	>sp|P40925|MDHC_HUMAN Malate dehydrogenase, cytoplasmic OS=Homo sapiens OX=9606 GN=MDH1 PE=1 SV=4	1	4	4	4	4	0	0	0	0	0	0	0	0	0	0	0	1	1	0	0	0	0	0	2	1	2	0	0	0	3	0	0	0	0	0	2	0	0	1	0	4	0	0	0
sp|P40926|MDHM_HUMAN	sp|P40926|MDHM_HUMAN	14	14	14	>sp|P40926|MDHM_HUMAN Malate dehydrogenase, mitochondrial OS=Homo sapiens OX=9606 GN=MDH2 PE=1 SV=3	1	14	14	14	14	6	9	7	6	6	8	5	8	6	2	1	9	10	5	4	6	9	6	11	7	8	3	6	5	13	7	3	2	4	6	3	1	5	3	1	14	6	9	7
sp|P40937|RFC5_HUMAN	sp|P40937|RFC5_HUMAN	10	10	10	>sp|P40937|RFC5_HUMAN Replication factor C subunit 5 OS=Homo sapiens OX=9606 GN=RFC5 PE=1 SV=1	1	10	10	10	7	5	5	6	6	6	6	6	6	6	7	7	4	7	8	5	6	5	6	7	6	6	5	5	5	5	6	7	6	5	5	5	5	7	6	7	7	5	5	6
sp|P40938|RFC3_HUMAN	sp|P40938|RFC3_HUMAN	18	18	18	>sp|P40938|RFC3_HUMAN Replication factor C subunit 3 OS=Homo sapiens OX=9606 GN=RFC3 PE=1 SV=2	1	18	18	18	14	16	16	16	14	17	14	16	14	16	15	17	15	16	15	16	17	15	14	14	13	15	14	15	14	12	11	16	16	15	17	15	15	14	14	17	14	16	16	16
sp|P40939|ECHA_HUMAN	sp|P40939|ECHA_HUMAN	27	27	27	>sp|P40939|ECHA_HUMAN Trifunctional enzyme subunit alpha, mitochondrial OS=Homo sapiens OX=9606 GN=HADHA PE=1 SV=2	1	27	27	27	22	20	22	18	19	17	21	19	22	19	22	23	22	22	18	21	19	19	20	20	19	21	17	21	20	22	20	20	19	18	17	21	20	21	25	23	22	20	22	18
sp|P41091|IF2G_HUMAN;sp|Q2VIR3|IF2GL_HUMAN	sp|P41091|IF2G_HUMAN;sp|Q2VIR3|IF2GL_HUMAN	14;11	14;11	14;11	>sp|P41091|IF2G_HUMAN Eukaryotic translation initiation factor 2 subunit 3 OS=Homo sapiens OX=9606 GN=EIF2S3 PE=1 SV=3;>sp|Q2VIR3|IF2GL_HUMAN Eukaryotic translation initiation factor 2 subunit 3B OS=Homo sapiens OX=9606 GN=EIF2S3B PE=2 SV=2	2	14	14	14	10	4	3	5	5	6	4	6	7	4	6	7	9	8	6	5	5	4	6	8	7	7	4	4	5	10	10	4	9	7	0	5	2	11	9	9	10	4	3	5
sp|P41162|ETV3_HUMAN	sp|P41162|ETV3_HUMAN	8	8	8	>sp|P41162|ETV3_HUMAN ETS translocation variant 3 OS=Homo sapiens OX=9606 GN=ETV3 PE=1 SV=2	1	8	8	8	1	2	1	0	0	0	2	2	4	5	4	2	2	2	2	2	2	3	2	3	2	3	5	4	4	5	3	3	4	4	2	3	4	5	4	4	1	2	1	0
sp|P41221|WNT5A_HUMAN;sp|Q9H1J7|WNT5B_HUMAN	sp|P41221|WNT5A_HUMAN	5;1	5;1	5;1	>sp|P41221|WNT5A_HUMAN Protein Wnt-5a OS=Homo sapiens OX=9606 GN=WNT5A PE=1 SV=2	2	5	5	5	0	0	1	0	1	0	1	1	0	1	2	1	1	0	0	0	0	1	0	0	0	0	0	0	0	1	0	1	1	1	1	0	0	2	2	3	0	0	1	0
sp|P41223|BUD31_HUMAN	sp|P41223|BUD31_HUMAN	2	2	2	>sp|P41223|BUD31_HUMAN Protein BUD31 homolog OS=Homo sapiens OX=9606 GN=BUD31 PE=1 SV=2	1	2	2	2	1	0	0	0	0	0	0	0	0	0	0	0	0	0	0	0	0	0	0	0	0	0	0	0	0	0	0	0	0	0	0	0	0	0	0	1	1	0	0	0
sp|P41227|NAA10_HUMAN;sp|Q9BSU3|NAA11_HUMAN	sp|P41227|NAA10_HUMAN	10;2	10;2	10;2	>sp|P41227|NAA10_HUMAN N-alpha-acetyltransferase 10 OS=Homo sapiens OX=9606 GN=NAA10 PE=1 SV=1	2	10	10	10	8	4	5	3	4	4	5	5	4	7	7	4	6	6	4	6	5	8	6	6	5	3	7	6	4	7	8	7	5	5	3	4	2	8	7	8	8	4	5	3
sp|Q6NXS1|IPP2B_HUMAN;sp|P41236|IPP2_HUMAN	sp|Q6NXS1|IPP2B_HUMAN;sp|P41236|IPP2_HUMAN	1;1	1;1	1;1	>sp|Q6NXS1|IPP2B_HUMAN Protein phosphatase inhibitor 2 family member B OS=Homo sapiens OX=9606 GN=PPP1R2B PE=1 SV=2;>sp|P41236|IPP2_HUMAN Protein phosphatase inhibitor 2 OS=Homo sapiens OX=9606 GN=PPP1R2 PE=1 SV=2	2	1	1	1	0	0	0	0	0	0	0	0	0	0	0	0	0	0	0	0	0	0	0	0	0	0	0	0	0	1	0	0	0	0	0	0	0	0	0	0	0	0	0	0
sp|P41250|GARS_HUMAN	sp|P41250|GARS_HUMAN	5	5	5	>sp|P41250|GARS_HUMAN Glycine--tRNA ligase OS=Homo sapiens OX=9606 GN=GARS1 PE=1 SV=3	1	5	5	5	4	0	0	0	0	0	0	0	0	0	0	0	1	0	0	0	0	0	0	0	0	1	0	0	0	1	0	0	0	0	0	0	0	0	0	0	4	0	0	0
sp|P41252|SYIC_HUMAN	sp|P41252|SYIC_HUMAN	45	45	45	>sp|P41252|SYIC_HUMAN Isoleucine--tRNA ligase, cytoplasmic OS=Homo sapiens OX=9606 GN=IARS1 PE=1 SV=2	1	45	45	45	35	33	37	37	35	38	36	36	29	33	31	28	35	35	28	37	36	37	34	35	38	29	29	28	33	39	32	31	32	32	25	30	25	35	39	34	35	33	37	37
sp|P41743|KPCI_HUMAN	sp|P41743|KPCI_HUMAN	7	7	7	>sp|P41743|KPCI_HUMAN Protein kinase C iota type OS=Homo sapiens OX=9606 GN=PRKCI PE=1 SV=2	1	7	7	7	7	2	3	0	0	0	0	0	0	1	0	2	0	0	0	3	1	1	5	3	6	0	0	0	0	5	5	1	2	1	0	0	0	2	2	0	7	2	3	0
sp|P42025|ACTY_HUMAN	sp|P42025|ACTY_HUMAN	5	1	1	>sp|P42025|ACTY_HUMAN Beta-centractin OS=Homo sapiens OX=9606 GN=ACTR1B PE=1 SV=1	1	5	1	1	3	3	2	3	3	4	2	3	4	1	3	3	3	2	3	4	3	4	4	4	4	3	3	4	4	4	4	3	4	4	3	4	2	5	4	5	1	1	1	1
sp|P42126|ECI1_HUMAN	sp|P42126|ECI1_HUMAN	1	1	1	>sp|P42126|ECI1_HUMAN Enoyl-CoA delta isomerase 1, mitochondrial OS=Homo sapiens OX=9606 GN=ECI1 PE=1 SV=1	1	1	1	1	1	0	0	0	0	0	0	0	0	0	0	0	0	0	0	0	0	0	0	0	0	0	0	0	0	0	0	0	0	0	0	0	0	0	0	0	1	0	0	0
sp|P42166|LAP2A_HUMAN	sp|P42166|LAP2A_HUMAN	25	25	17	>sp|P42166|LAP2A_HUMAN Lamina-associated polypeptide 2, isoform alpha OS=Homo sapiens OX=9606 GN=TMPO PE=1 SV=2	1	25	25	17	24	23	23	13	12	12	22	18	15	14	20	19	19	17	13	19	16	22	11	14	17	13	7	7	10	20	10	14	11	7	6	8	7	15	18	18	24	23	23	13
sp|P42167|LAP2B_HUMAN	sp|P42167|LAP2B_HUMAN	17	9	9	>sp|P42167|LAP2B_HUMAN Lamina-associated polypeptide 2, isoforms beta/gamma OS=Homo sapiens OX=9606 GN=TMPO PE=1 SV=2	1	17	9	9	15	14	14	13	12	13	13	12	13	13	11	11	15	10	13	12	13	14	13	13	11	14	10	13	11	13	13	14	13	11	11	12	10	12	13	11	7	7	7	6
sp|P42224|STAT1_HUMAN	sp|P42224|STAT1_HUMAN	4	4	4	>sp|P42224|STAT1_HUMAN Signal transducer and activator of transcription 1-alpha/beta OS=Homo sapiens OX=9606 GN=STAT1 PE=1 SV=2	1	4	4	4	2	0	0	2	0	1	0	0	0	0	0	1	1	1	0	2	0	2	1	1	0	1	0	0	0	3	0	1	0	0	0	0	0	0	0	0	2	0	0	2
sp|P42285|MTREX_HUMAN	sp|P42285|MTREX_HUMAN	26	26	26	>sp|P42285|MTREX_HUMAN Exosome RNA helicase MTR4 OS=Homo sapiens OX=9606 GN=MTREX PE=1 SV=3	1	26	26	26	16	10	13	11	14	12	8	13	6	11	10	8	13	14	10	14	14	16	15	17	15	16	7	12	12	15	15	10	9	12	6	10	2	17	14	14	16	10	13	11
sp|P42345|MTOR_HUMAN	sp|P42345|MTOR_HUMAN	25	25	25	>sp|P42345|MTOR_HUMAN Serine/threonine-protein kinase mTOR OS=Homo sapiens OX=9606 GN=MTOR PE=1 SV=1	1	25	25	25	9	4	7	6	4	6	4	6	2	2	5	1	7	6	3	7	14	11	6	7	8	2	1	1	5	12	5	3	8	4	1	3	1	8	8	7	9	4	7	6
sp|P42356|PI4KA_HUMAN;sp|Q8N8J0|PI4P1_HUMAN;sp|A4QPH2|PI4P2_HUMAN	sp|P42356|PI4KA_HUMAN	19;2;2	19;2;2	19;2;2	>sp|P42356|PI4KA_HUMAN Phosphatidylinositol 4-kinase alpha OS=Homo sapiens OX=9606 GN=PI4KA PE=1 SV=4	3	19	19	19	6	1	3	0	1	0	3	3	2	1	4	1	0	2	1	8	3	4	1	4	6	0	1	0	0	5	1	0	3	1	0	1	0	2	7	4	6	1	3	0
sp|P42677|RS27_HUMAN	sp|P42677|RS27_HUMAN	4	4	2	>sp|P42677|RS27_HUMAN 40S ribosomal protein S27 OS=Homo sapiens OX=9606 GN=RPS27 PE=1 SV=3	1	4	4	2	4	4	4	3	4	4	4	4	4	4	4	4	4	4	4	4	4	4	4	4	4	4	4	4	4	4	4	4	4	4	4	4	4	4	4	4	4	4	4	3
sp|P42694|HELZ_HUMAN	sp|P42694|HELZ_HUMAN	27	27	27	>sp|P42694|HELZ_HUMAN Probable helicase with zinc finger domain OS=Homo sapiens OX=9606 GN=HELZ PE=1 SV=2	1	27	27	27	11	7	7	6	6	5	7	10	7	10	7	8	11	10	7	8	3	7	6	5	9	3	3	3	5	7	5	8	5	4	5	4	3	13	8	11	11	7	7	6
sp|P42695|CNDD3_HUMAN	sp|P42695|CNDD3_HUMAN	15	15	15	>sp|P42695|CNDD3_HUMAN Condensin-2 complex subunit D3 OS=Homo sapiens OX=9606 GN=NCAPD3 PE=1 SV=2	1	15	15	15	4	3	4	5	6	7	2	5	3	3	2	2	1	4	2	7	5	8	7	12	9	1	3	3	3	8	7	6	5	3	2	3	1	8	8	6	4	3	4	5
sp|P42696|RBM34_HUMAN	sp|P42696|RBM34_HUMAN	8	8	8	>sp|P42696|RBM34_HUMAN RNA-binding protein 34 OS=Homo sapiens OX=9606 GN=RBM34 PE=1 SV=2	1	8	8	8	6	3	6	4	2	3	4	4	3	4	2	2	2	3	4	4	1	6	3	2	4	7	1	4	3	2	2	4	2	3	2	2	1	2	6	0	6	3	6	4
sp|P42704|LPPRC_HUMAN	sp|P42704|LPPRC_HUMAN	52	52	52	>sp|P42704|LPPRC_HUMAN Leucine-rich PPR motif-containing protein, mitochondrial OS=Homo sapiens OX=9606 GN=LRPPRC PE=1 SV=3	1	52	52	52	45	40	41	35	30	34	37	41	32	38	29	32	41	37	37	39	38	40	40	39	38	42	26	37	40	43	35	30	35	34	23	32	30	38	42	39	45	40	41	35
sp|P42765|THIM_HUMAN	sp|P42765|THIM_HUMAN	7	7	7	>sp|P42765|THIM_HUMAN 3-ketoacyl-CoA thiolase, mitochondrial OS=Homo sapiens OX=9606 GN=ACAA2 PE=1 SV=2	1	7	7	7	4	0	0	0	0	0	1	0	1	0	0	0	1	0	0	3	2	4	4	3	4	1	0	0	3	4	2	0	0	1	0	1	0	0	0	0	4	0	0	0
sp|P42766|RL35_HUMAN	sp|P42766|RL35_HUMAN	3	3	3	>sp|P42766|RL35_HUMAN 60S ribosomal protein L35 OS=Homo sapiens OX=9606 GN=RPL35 PE=1 SV=2	1	3	3	3	2	3	3	3	3	3	3	2	3	3	3	2	3	3	2	3	3	3	3	3	3	3	3	3	3	3	3	3	3	3	2	3	3	2	2	2	2	3	3	3
sp|P42771|CDN2A_HUMAN;sp|P42772|CDN2B_HUMAN	sp|P42771|CDN2A_HUMAN;sp|P42772|CDN2B_HUMAN	4;2	4;2	4;2	>sp|P42771|CDN2A_HUMAN Cyclin-dependent kinase inhibitor 2A OS=Homo sapiens OX=9606 GN=CDKN2A PE=1 SV=2;>sp|P42772|CDN2B_HUMAN Cyclin-dependent kinase 4 inhibitor B OS=Homo sapiens OX=9606 GN=CDKN2B PE=1 SV=1	2	4	4	4	4	3	4	4	2	4	3	2	0	4	3	3	2	3	3	1	3	2	3	3	2	4	2	2	4	4	3	1	3	1	0	3	4	1	2	2	4	3	4	4
sp|P43003|EAA1_HUMAN;sp|P48664|EAA4_HUMAN	sp|P43003|EAA1_HUMAN	5;1	5;1	5;1	>sp|P43003|EAA1_HUMAN Excitatory amino acid transporter 1 OS=Homo sapiens OX=9606 GN=SLC1A3 PE=1 SV=1	2	5	5	5	1	1	1	1	1	2	1	2	2	3	1	1	2	1	2	3	2	4	3	3	2	1	1	1	2	3	2	3	1	2	0	1	1	2	1	2	1	1	1	1
sp|P43034|LIS1_HUMAN	sp|P43034|LIS1_HUMAN	7	7	7	>sp|P43034|LIS1_HUMAN Platelet-activating factor acetylhydrolase IB subunit beta OS=Homo sapiens OX=9606 GN=PAFAH1B1 PE=1 SV=2	1	7	7	7	5	2	0	1	2	1	1	0	0	4	2	1	5	3	2	5	3	6	4	4	5	1	2	1	1	6	3	0	2	1	1	2	0	0	2	0	5	2	0	1
sp|P43243|MATR3_HUMAN	sp|P43243|MATR3_HUMAN	29	29	29	>sp|P43243|MATR3_HUMAN Matrin-3 OS=Homo sapiens OX=9606 GN=MATR3 PE=1 SV=2	1	29	29	29	23	22	22	21	22	21	20	18	22	22	19	21	23	21	23	23	19	22	21	25	23	24	19	22	22	22	21	19	21	20	21	20	20	25	24	23	23	22	22	21
sp|P43246|MSH2_HUMAN	sp|P43246|MSH2_HUMAN	26	26	26	>sp|P43246|MSH2_HUMAN DNA mismatch repair protein Msh2 OS=Homo sapiens OX=9606 GN=MSH2 PE=1 SV=1	1	26	26	26	17	18	14	6	6	9	13	19	8	17	18	14	10	16	14	11	11	10	12	12	9	6	3	2	6	11	7	7	7	3	0	3	3	4	3	8	17	18	14	6
sp|P43304|GPDM_HUMAN	sp|P43304|GPDM_HUMAN	9	9	9	>sp|P43304|GPDM_HUMAN Glycerol-3-phosphate dehydrogenase, mitochondrial OS=Homo sapiens OX=9606 GN=GPD2 PE=1 SV=3	1	9	9	9	3	2	1	1	0	1	1	0	1	0	2	0	3	3	2	1	1	4	1	2	4	2	1	1	2	3	1	1	4	3	2	3	2	3	2	2	3	2	1	1
sp|P43307|SSRA_HUMAN	sp|P43307|SSRA_HUMAN	7	7	7	>sp|P43307|SSRA_HUMAN Translocon-associated protein subunit alpha OS=Homo sapiens OX=9606 GN=SSR1 PE=1 SV=3	1	7	7	7	5	4	5	4	4	5	4	5	3	5	6	4	5	4	4	6	6	6	6	6	6	5	6	4	5	6	5	5	5	6	5	6	4	4	5	5	5	4	5	4
sp|P43487|RANG_HUMAN	sp|P43487|RANG_HUMAN	5	5	5	>sp|P43487|RANG_HUMAN Ran-specific GTPase-activating protein OS=Homo sapiens OX=9606 GN=RANBP1 PE=1 SV=1	1	5	5	5	5	4	4	4	4	4	4	4	3	4	3	2	5	4	3	4	3	4	4	4	4	4	4	4	4	4	4	4	3	4	2	4	3	5	5	3	5	4	4	4
sp|P43490|NAMPT_HUMAN	sp|P43490|NAMPT_HUMAN	8	8	8	>sp|P43490|NAMPT_HUMAN Nicotinamide phosphoribosyltransferase OS=Homo sapiens OX=9606 GN=NAMPT PE=1 SV=1	1	8	8	8	7	4	3	4	2	4	3	6	2	7	5	2	6	4	6	2	2	2	2	1	1	5	1	3	3	3	2	5	5	6	4	6	3	2	4	1	7	4	3	4
sp|P43686|PRS6B_HUMAN	sp|P43686|PRS6B_HUMAN	21	21	21	>sp|P43686|PRS6B_HUMAN 26S proteasome regulatory subunit 6B OS=Homo sapiens OX=9606 GN=PSMC4 PE=1 SV=2	1	21	21	21	17	14	14	14	15	15	14	15	9	16	15	10	17	15	18	18	18	16	16	16	17	15	16	16	15	14	17	16	16	17	14	16	15	14	14	14	17	14	14	14
sp|Q9H2Z4|NKX24_HUMAN;sp|P43699|NKX21_HUMAN	sp|Q9H2Z4|NKX24_HUMAN;sp|P43699|NKX21_HUMAN	1;1	1;1	1;1	>sp|Q9H2Z4|NKX24_HUMAN Homeobox protein Nkx-2.4 OS=Homo sapiens OX=9606 GN=NKX2-4 PE=1 SV=3;>sp|P43699|NKX21_HUMAN Homeobox protein Nkx-2.1 OS=Homo sapiens OX=9606 GN=NKX2-1 PE=1 SV=1	2	1	1	1	0	0	0	0	0	0	0	0	0	0	0	0	0	0	0	0	0	1	0	0	0	0	0	0	0	0	0	0	0	0	0	0	0	0	0	0	0	0	0	0
sp|P43897|EFTS_HUMAN	sp|P43897|EFTS_HUMAN	2	2	2	>sp|P43897|EFTS_HUMAN Elongation factor Ts, mitochondrial OS=Homo sapiens OX=9606 GN=TSFM PE=1 SV=2	1	2	2	2	2	0	0	1	0	0	1	1	0	0	1	0	0	1	0	0	0	1	0	0	0	1	0	0	0	1	0	0	0	0	0	0	0	0	1	0	2	0	0	1
sp|P45880|VDAC2_HUMAN	sp|P45880|VDAC2_HUMAN	13	13	13	>sp|P45880|VDAC2_HUMAN Voltage-dependent anion-selective channel protein 2 OS=Homo sapiens OX=9606 GN=VDAC2 PE=1 SV=2	1	13	13	13	10	10	11	10	10	11	10	9	10	11	9	11	12	11	12	12	12	11	11	11	11	12	11	11	12	11	12	12	11	11	10	11	11	11	10	12	10	10	11	10
sp|P45954|ACDSB_HUMAN	sp|P45954|ACDSB_HUMAN	3	3	3	>sp|P45954|ACDSB_HUMAN Short/branched chain specific acyl-CoA dehydrogenase, mitochondrial OS=Homo sapiens OX=9606 GN=ACADSB PE=1 SV=1	1	3	3	3	3	0	1	0	0	0	0	0	0	0	0	0	0	0	0	0	0	0	0	0	0	1	0	0	0	0	0	0	0	0	0	0	0	0	0	0	3	0	1	0
sp|P45973|CBX5_HUMAN	sp|P45973|CBX5_HUMAN	7	7	6	>sp|P45973|CBX5_HUMAN Chromobox protein homolog 5 OS=Homo sapiens OX=9606 GN=CBX5 PE=1 SV=1	1	7	7	6	2	2	1	1	0	0	0	1	1	0	0	1	1	0	6	2	1	5	0	0	1	6	0	2	0	0	0	2	0	2	1	0	1	0	3	0	2	2	1	1
sp|P45974|UBP5_HUMAN;sp|Q92995|UBP13_HUMAN	sp|P45974|UBP5_HUMAN	9;1	9;1	9;1	>sp|P45974|UBP5_HUMAN Ubiquitin carboxyl-terminal hydrolase 5 OS=Homo sapiens OX=9606 GN=USP5 PE=1 SV=2	2	9	9	9	8	1	0	1	0	1	0	0	0	0	0	0	4	2	2	0	0	0	0	1	0	2	0	0	0	3	0	0	0	0	0	0	0	0	1	0	8	1	0	1
sp|P46013|KI67_HUMAN	sp|P46013|KI67_HUMAN	85	85	85	>sp|P46013|KI67_HUMAN Proliferation marker protein Ki-67 OS=Homo sapiens OX=9606 GN=MKI67 PE=1 SV=2	1	85	85	85	47	34	42	10	11	7	35	26	49	23	40	50	9	20	39	30	11	37	11	19	26	71	10	52	12	24	9	19	14	19	10	12	19	28	52	20	47	34	42	10
sp|P46019|KPB2_HUMAN	sp|P46019|KPB2_HUMAN	1	1	1	>sp|P46019|KPB2_HUMAN Phosphorylase b kinase regulatory subunit alpha, liver isoform OS=Homo sapiens OX=9606 GN=PHKA2 PE=1 SV=1	1	1	1	1	1	0	1	0	0	0	0	0	0	0	0	0	0	0	0	0	0	1	0	1	0	0	0	0	0	1	0	0	0	0	0	0	0	0	0	0	1	0	1	0
sp|P46020|KPB1_HUMAN	sp|P46020|KPB1_HUMAN	2	2	2	>sp|P46020|KPB1_HUMAN Phosphorylase b kinase regulatory subunit alpha, skeletal muscle isoform OS=Homo sapiens OX=9606 GN=PHKA1 PE=1 SV=2	1	2	2	2	0	0	0	1	2	0	0	0	0	1	1	0	0	1	0	0	0	0	0	1	0	0	0	0	0	0	1	1	1	1	0	0	0	1	0	0	0	0	0	1
sp|P46060|RAGP1_HUMAN	sp|P46060|RAGP1_HUMAN	19	19	19	>sp|P46060|RAGP1_HUMAN Ran GTPase-activating protein 1 OS=Homo sapiens OX=9606 GN=RANGAP1 PE=1 SV=1	1	19	19	19	14	15	15	12	16	13	10	11	15	9	14	14	15	18	16	13	14	14	15	16	15	11	10	10	12	15	13	11	13	10	7	8	9	15	16	17	14	15	15	12
sp|P46063|RECQ1_HUMAN	sp|P46063|RECQ1_HUMAN	5	5	5	>sp|P46063|RECQ1_HUMAN ATP-dependent DNA helicase Q1 OS=Homo sapiens OX=9606 GN=RECQL PE=1 SV=3	1	5	5	5	3	0	0	0	0	0	0	0	0	0	0	0	4	1	1	3	2	3	1	3	1	0	0	0	0	1	0	0	0	0	0	0	0	2	0	2	3	0	0	0
sp|P46087|NOP2_HUMAN	sp|P46087|NOP2_HUMAN	19	19	19	>sp|P46087|NOP2_HUMAN Probable 28S rRNA (cytosine(4447)-C(5))-methyltransferase OS=Homo sapiens OX=9606 GN=NOP2 PE=1 SV=2	1	19	19	19	12	11	13	8	11	10	10	11	14	13	13	12	9	10	14	11	8	10	12	11	10	16	11	13	13	9	9	10	9	9	9	10	9	14	17	14	12	11	13	8
sp|P46109|CRKL_HUMAN	sp|P46109|CRKL_HUMAN	6	6	6	>sp|P46109|CRKL_HUMAN Crk-like protein OS=Homo sapiens OX=9606 GN=CRKL PE=1 SV=1	1	6	6	6	5	2	4	2	2	2	4	2	0	1	2	1	3	2	2	3	1	3	3	2	3	2	1	1	3	2	1	1	3	1	2	2	2	2	3	2	5	2	4	2
sp|P46379|BAG6_HUMAN	sp|P46379|BAG6_HUMAN	20	20	20	>sp|P46379|BAG6_HUMAN Large proline-rich protein BAG6 OS=Homo sapiens OX=9606 GN=BAG6 PE=1 SV=2	1	20	20	20	14	11	11	7	7	11	9	4	6	6	7	5	12	13	8	12	9	13	8	12	11	8	5	4	9	14	9	9	14	10	4	6	4	10	13	13	14	11	11	7
sp|P46459|NSF_HUMAN	sp|P46459|NSF_HUMAN	22	22	22	>sp|P46459|NSF_HUMAN Vesicle-fusing ATPase OS=Homo sapiens OX=9606 GN=NSF PE=1 SV=3	1	22	22	22	11	12	11	8	7	11	6	9	7	8	7	6	14	13	14	8	8	9	9	11	9	4	1	1	9	11	7	4	8	5	0	4	2	12	15	14	11	12	11	8
sp|P46734|MP2K3_HUMAN	sp|P46734|MP2K3_HUMAN	1	1	1	>sp|P46734|MP2K3_HUMAN Dual specificity mitogen-activated protein kinase kinase 3 OS=Homo sapiens OX=9606 GN=MAP2K3 PE=1 SV=2	1	1	1	1	1	0	1	0	0	0	0	1	0	0	0	0	1	0	0	0	0	0	1	0	0	0	0	0	0	0	0	0	0	0	1	0	0	0	0	0	1	0	1	0
sp|P46736|BRCC3_HUMAN	sp|P46736|BRCC3_HUMAN	4	4	4	>sp|P46736|BRCC3_HUMAN Lys-63-specific deubiquitinase BRCC36 OS=Homo sapiens OX=9606 GN=BRCC3 PE=1 SV=2	1	4	4	4	3	3	3	0	0	0	0	1	1	1	1	1	0	1	1	2	2	1	1	2	3	2	0	0	0	2	1	0	1	0	0	2	1	1	2	0	3	3	3	0
sp|P46776|RL27A_HUMAN	sp|P46776|RL27A_HUMAN	5	5	5	>sp|P46776|RL27A_HUMAN 60S ribosomal protein L27a OS=Homo sapiens OX=9606 GN=RPL27A PE=1 SV=2	1	5	5	5	4	5	5	5	5	5	5	5	5	5	5	5	5	5	5	4	5	4	5	5	5	5	5	4	4	3	4	4	4	4	4	4	4	5	5	5	4	5	5	5
sp|P46777|RL5_HUMAN	sp|P46777|RL5_HUMAN	13	13	13	>sp|P46777|RL5_HUMAN 60S ribosomal protein L5 OS=Homo sapiens OX=9606 GN=RPL5 PE=1 SV=3	1	13	13	13	12	11	10	12	11	11	11	11	10	11	10	11	12	12	11	11	12	11	12	11	12	10	10	9	11	12	12	10	12	12	9	10	9	11	13	12	12	11	10	12
sp|P46778|RL21_HUMAN	sp|P46778|RL21_HUMAN	5	5	5	>sp|P46778|RL21_HUMAN 60S ribosomal protein L21 OS=Homo sapiens OX=9606 GN=RPL21 PE=1 SV=2	1	5	5	5	5	4	5	5	5	4	5	5	4	5	5	5	5	5	5	5	5	5	5	5	5	5	5	5	5	5	5	5	5	5	5	5	5	5	5	5	5	4	5	5
sp|P46779|RL28_HUMAN	sp|P46779|RL28_HUMAN	7	7	7	>sp|P46779|RL28_HUMAN 60S ribosomal protein L28 OS=Homo sapiens OX=9606 GN=RPL28 PE=1 SV=3	1	7	7	7	6	6	5	5	5	5	6	6	5	5	6	5	5	5	5	6	6	6	6	6	6	6	6	6	6	6	6	6	6	6	6	6	6	7	6	5	6	6	5	5
sp|P46781|RS9_HUMAN	sp|P46781|RS9_HUMAN	11	11	11	>sp|P46781|RS9_HUMAN 40S ribosomal protein S9 OS=Homo sapiens OX=9606 GN=RPS9 PE=1 SV=3	1	11	11	11	8	4	6	8	8	8	8	6	9	6	8	8	6	6	5	8	8	8	8	8	8	8	8	8	8	8	8	7	8	8	8	8	8	11	7	9	8	4	6	8
sp|P46782|RS5_HUMAN	sp|P46782|RS5_HUMAN	12	12	12	>sp|P46782|RS5_HUMAN 40S ribosomal protein S5 OS=Homo sapiens OX=9606 GN=RPS5 PE=1 SV=4	1	12	12	12	8	8	10	9	8	7	10	8	6	10	9	9	9	9	8	8	8	8	9	8	7	9	9	9	10	9	9	8	9	10	9	10	9	10	8	9	8	8	10	9
sp|P46783|RS10_HUMAN;sp|Q9NQ39|RS10L_HUMAN	sp|P46783|RS10_HUMAN;sp|Q9NQ39|RS10L_HUMAN	10;5	10;5	10;5	>sp|P46783|RS10_HUMAN 40S ribosomal protein S10 OS=Homo sapiens OX=9606 GN=RPS10 PE=1 SV=1;>sp|Q9NQ39|RS10L_HUMAN Putative 40S ribosomal protein S10-like OS=Homo sapiens OX=9606 GN=RPS10P5 PE=5 SV=1	2	10	10	10	9	7	9	8	8	9	8	8	8	7	9	8	8	7	8	8	8	8	7	10	9	9	7	8	6	8	7	9	9	9	8	8	8	7	8	9	9	7	9	8
sp|P46821|MAP1B_HUMAN;sp|P78559|MAP1A_HUMAN	sp|P46821|MAP1B_HUMAN	53;2	53;2	53;2	>sp|P46821|MAP1B_HUMAN Microtubule-associated protein 1B OS=Homo sapiens OX=9606 GN=MAP1B PE=1 SV=2	2	53	53	53	42	29	27	18	26	27	21	20	10	17	17	16	20	28	18	29	26	25	31	34	30	10	14	9	31	41	31	11	20	19	3	21	4	28	25	24	42	29	27	18
sp|Q8TDQ7|GNPI2_HUMAN;sp|P46926|GNPI1_HUMAN	sp|Q8TDQ7|GNPI2_HUMAN;sp|P46926|GNPI1_HUMAN	1;1	1;1	1;1	>sp|Q8TDQ7|GNPI2_HUMAN Glucosamine-6-phosphate isomerase 2 OS=Homo sapiens OX=9606 GN=GNPDA2 PE=1 SV=1;>sp|P46926|GNPI1_HUMAN Glucosamine-6-phosphate isomerase 1 OS=Homo sapiens OX=9606 GN=GNPDA1 PE=1 SV=1	2	1	1	1	1	0	0	0	0	0	0	0	0	0	0	0	0	0	0	0	0	0	0	0	0	0	0	0	0	0	0	0	0	0	0	0	0	0	0	0	1	0	0	0
sp|P46937|YAP1_HUMAN;sp|Q96QZ7|MAGI1_HUMAN	sp|P46937|YAP1_HUMAN	21;1	21;1	20;0	>sp|P46937|YAP1_HUMAN Transcriptional coactivator YAP1 OS=Homo sapiens OX=9606 GN=YAP1 PE=1 SV=2	2	21	21	20	19	19	18	19	19	19	18	18	18	19	19	18	18	18	18	19	18	19	19	18	19	17	19	18	19	19	20	19	19	18	20	18	19	14	14	15	19	19	18	19
sp|P46939|UTRO_HUMAN	sp|P46939|UTRO_HUMAN	13	13	13	>sp|P46939|UTRO_HUMAN Utrophin OS=Homo sapiens OX=9606 GN=UTRN PE=1 SV=2	1	13	13	13	5	2	1	0	1	0	0	0	1	0	1	0	1	3	1	2	0	3	3	5	4	1	0	0	1	4	1	0	0	0	0	0	0	1	2	3	5	2	1	0
sp|P46940|IQGA1_HUMAN	sp|P46940|IQGA1_HUMAN	69	69	67	>sp|P46940|IQGA1_HUMAN Ras GTPase-activating-like protein IQGAP1 OS=Homo sapiens OX=9606 GN=IQGAP1 PE=1 SV=1	1	69	69	67	51	53	55	52	49	52	54	55	54	54	57	54	53	58	55	54	54	48	58	54	54	51	52	57	56	56	55	53	53	56	55	56	53	63	61	61	51	53	55	52
sp|P46976|GLYG_HUMAN	sp|P46976|GLYG_HUMAN	1	1	1	>sp|P46976|GLYG_HUMAN Glycogenin-1 OS=Homo sapiens OX=9606 GN=GYG1 PE=1 SV=4	1	1	1	1	1	1	0	0	0	1	0	0	0	0	0	0	0	0	0	1	0	1	1	1	1	0	0	1	1	1	1	0	1	0	0	0	0	0	1	1	1	1	0	0
sp|P46977|STT3A_HUMAN	sp|P46977|STT3A_HUMAN	13	13	13	>sp|P46977|STT3A_HUMAN Dolichyl-diphosphooligosaccharide--protein glycosyltransferase subunit STT3A OS=Homo sapiens OX=9606 GN=STT3A PE=1 SV=2	1	13	13	13	12	10	11	12	11	10	11	11	11	11	10	8	12	10	9	12	10	12	10	10	11	8	8	10	10	11	12	11	11	11	8	10	10	10	9	10	12	10	11	12
sp|P47755|CAZA2_HUMAN	sp|P47755|CAZA2_HUMAN	8	7	7	>sp|P47755|CAZA2_HUMAN F-actin-capping protein subunit alpha-2 OS=Homo sapiens OX=9606 GN=CAPZA2 PE=1 SV=3	1	8	7	7	5	4	5	4	3	7	6	3	5	2	3	5	4	5	5	3	2	4	1	4	3	3	2	4	3	4	5	3	5	1	1	1	1	4	7	6	4	3	4	3
sp|P47756|CAPZB_HUMAN	sp|P47756|CAPZB_HUMAN	9	9	9	>sp|P47756|CAPZB_HUMAN F-actin-capping protein subunit beta OS=Homo sapiens OX=9606 GN=CAPZB PE=1 SV=4	1	9	9	9	9	7	8	8	7	9	8	8	6	7	7	7	8	6	6	7	6	7	7	8	6	8	6	5	6	7	5	5	5	6	2	5	5	8	8	6	9	7	8	8
sp|P47897|SYQ_HUMAN	sp|P47897|SYQ_HUMAN	33	32	32	>sp|P47897|SYQ_HUMAN Glutamine--tRNA ligase OS=Homo sapiens OX=9606 GN=QARS1 PE=1 SV=1	1	33	32	32	28	26	25	25	25	23	27	27	22	25	24	25	27	26	25	28	28	30	31	31	28	23	24	25	28	30	31	24	30	30	20	25	24	28	26	27	27	25	24	24
sp|P47914|RL29_HUMAN	sp|P47914|RL29_HUMAN	2	2	2	>sp|P47914|RL29_HUMAN 60S ribosomal protein L29 OS=Homo sapiens OX=9606 GN=RPL29 PE=1 SV=2	1	2	2	2	2	2	2	2	2	2	2	2	2	2	2	2	2	2	2	2	2	2	2	2	2	2	2	2	2	2	2	2	2	2	2	2	2	2	2	2	2	2	2	2
sp|P47929|LEG7_HUMAN	sp|P47929|LEG7_HUMAN	7	7	7	>sp|P47929|LEG7_HUMAN Galectin-7 OS=Homo sapiens OX=9606 GN=LGALS7 PE=1 SV=2	1	7	7	7	0	0	0	0	0	0	0	2	0	7	0	0	0	5	1	1	1	0	0	0	2	0	0	0	0	0	0	0	2	0	0	0	0	0	0	0	0	0	0	0
sp|P47985|UCRI_HUMAN;sp|P0C7P4|UCRIL_HUMAN	sp|P47985|UCRI_HUMAN;sp|P0C7P4|UCRIL_HUMAN	3;2	3;2	3;2	>sp|P47985|UCRI_HUMAN Cytochrome b-c1 complex subunit Rieske, mitochondrial OS=Homo sapiens OX=9606 GN=UQCRFS1 PE=1 SV=2;>sp|P0C7P4|UCRIL_HUMAN Putative cytochrome b-c1 complex subunit Rieske-like protein 1 OS=Homo sapiens OX=9606 GN=UQCRFS1P1 PE=5 SV=1	2	3	3	3	3	2	2	2	2	2	2	1	3	2	2	1	3	3	3	3	3	3	1	3	3	3	3	3	2	3	3	3	3	3	3	3	3	1	2	0	3	2	2	2
sp|P48047|ATPO_HUMAN	sp|P48047|ATPO_HUMAN	7	7	7	>sp|P48047|ATPO_HUMAN ATP synthase subunit O, mitochondrial OS=Homo sapiens OX=9606 GN=ATP5PO PE=1 SV=1	1	7	7	7	7	7	6	7	6	7	6	6	6	6	7	7	6	7	7	6	6	6	6	6	6	6	6	6	6	7	6	6	6	6	6	6	6	7	6	7	7	7	6	7
sp|P48426|PI42A_HUMAN;sp|P78356|PI42B_HUMAN	sp|P48426|PI42A_HUMAN;sp|P78356|PI42B_HUMAN	3;2	3;2	3;2	>sp|P48426|PI42A_HUMAN Phosphatidylinositol 5-phosphate 4-kinase type-2 alpha OS=Homo sapiens OX=9606 GN=PIP4K2A PE=1 SV=2;>sp|P78356|PI42B_HUMAN Phosphatidylinositol 5-phosphate 4-kinase type-2 beta OS=Homo sapiens OX=9606 GN=PIP4K2B PE=1 SV=1	2	3	3	3	1	0	0	0	0	1	0	0	1	0	0	1	0	0	1	1	0	0	1	1	1	0	0	0	1	2	1	1	1	1	1	1	0	1	1	0	1	0	0	0
sp|P48444|COPD_HUMAN	sp|P48444|COPD_HUMAN	20	20	20	>sp|P48444|COPD_HUMAN Coatomer subunit delta OS=Homo sapiens OX=9606 GN=ARCN1 PE=1 SV=1	1	20	20	20	17	11	15	12	10	10	11	11	10	11	13	12	15	14	10	16	14	15	14	16	14	11	10	9	11	15	14	14	15	15	8	15	8	14	16	15	17	11	15	12
sp|P48556|PSMD8_HUMAN	sp|P48556|PSMD8_HUMAN	6	6	6	>sp|P48556|PSMD8_HUMAN 26S proteasome non-ATPase regulatory subunit 8 OS=Homo sapiens OX=9606 GN=PSMD8 PE=1 SV=2	1	6	6	6	5	3	6	6	3	5	3	4	3	5	3	2	4	4	4	5	6	4	4	4	4	2	2	2	3	5	5	3	5	5	2	4	2	5	5	5	5	3	6	6
sp|P48594|SPB4_HUMAN	sp|P48594|SPB4_HUMAN	9	5	5	>sp|P48594|SPB4_HUMAN Serpin B4 OS=Homo sapiens OX=9606 GN=SERPINB4 PE=1 SV=2	1	9	5	5	1	0	1	0	0	0	0	0	0	9	0	0	0	0	0	0	0	0	0	0	0	0	0	0	0	0	0	0	0	0	0	0	0	0	0	1	0	0	1	0
sp|P48634|PRC2A_HUMAN	sp|P48634|PRC2A_HUMAN	29	28	28	>sp|P48634|PRC2A_HUMAN Protein PRRC2A OS=Homo sapiens OX=9606 GN=PRRC2A PE=1 SV=3	1	29	28	28	21	15	15	10	9	10	11	12	9	13	11	9	14	17	14	11	8	10	14	10	12	12	11	10	9	17	15	13	15	14	9	15	5	17	20	16	20	14	14	9
sp|P48643|TCPE_HUMAN	sp|P48643|TCPE_HUMAN	23	23	23	>sp|P48643|TCPE_HUMAN T-complex protein 1 subunit epsilon OS=Homo sapiens OX=9606 GN=CCT5 PE=1 SV=1	1	23	23	23	21	18	19	18	18	18	17	19	16	19	16	14	20	19	17	17	16	18	17	18	19	18	17	17	16	20	18	17	17	16	17	16	14	20	18	17	21	18	19	18
sp|P48651|PTSS1_HUMAN	sp|P48651|PTSS1_HUMAN	6	6	6	>sp|P48651|PTSS1_HUMAN Phosphatidylserine synthase 1 OS=Homo sapiens OX=9606 GN=PTDSS1 PE=1 SV=1	1	6	6	6	6	5	5	6	6	6	4	3	2	6	6	6	5	6	6	6	6	5	6	6	5	4	5	5	6	6	6	6	6	5	5	6	5	5	6	6	6	5	5	6
sp|P48729|KC1A_HUMAN;sp|Q8N752|KC1AL_HUMAN	sp|P48729|KC1A_HUMAN;sp|Q8N752|KC1AL_HUMAN	9;5	9;5	9;5	>sp|P48729|KC1A_HUMAN Casein kinase I isoform alpha OS=Homo sapiens OX=9606 GN=CSNK1A1 PE=1 SV=2;>sp|Q8N752|KC1AL_HUMAN Casein kinase I isoform alpha-like OS=Homo sapiens OX=9606 GN=CSNK1A1L PE=2 SV=2	2	9	9	9	4	5	5	2	4	4	4	5	7	6	6	6	6	7	4	1	3	2	4	6	2	3	2	4	3	5	4	6	3	5	3	4	1	9	7	7	4	5	5	2
sp|P48735|IDHP_HUMAN	sp|P48735|IDHP_HUMAN	3	3	3	>sp|P48735|IDHP_HUMAN Isocitrate dehydrogenase [NADP], mitochondrial OS=Homo sapiens OX=9606 GN=IDH2 PE=1 SV=2	1	3	3	3	3	0	0	0	0	0	0	0	0	0	0	0	0	0	0	0	0	0	1	1	0	0	0	0	1	1	0	0	0	0	0	0	0	0	0	0	3	0	0	0
sp|P48739|PIPNB_HUMAN	sp|P48739|PIPNB_HUMAN	4	4	4	>sp|P48739|PIPNB_HUMAN Phosphatidylinositol transfer protein beta isoform OS=Homo sapiens OX=9606 GN=PITPNB PE=1 SV=2	1	4	4	4	2	0	1	1	1	2	1	1	0	1	1	0	2	1	2	1	1	4	1	2	3	3	1	1	1	4	1	1	1	0	0	1	0	1	1	0	2	0	1	1
sp|P49005|DPOD2_HUMAN	sp|P49005|DPOD2_HUMAN	2	2	2	>sp|P49005|DPOD2_HUMAN DNA polymerase delta subunit 2 OS=Homo sapiens OX=9606 GN=POLD2 PE=1 SV=1	1	2	2	2	1	0	0	0	0	0	0	0	0	0	0	0	0	0	0	0	0	0	1	0	1	0	0	1	0	0	0	0	0	0	0	0	0	0	1	0	1	0	0	0
sp|P49006|MRP_HUMAN	sp|P49006|MRP_HUMAN	2	2	2	>sp|P49006|MRP_HUMAN MARCKS-related protein OS=Homo sapiens OX=9606 GN=MARCKSL1 PE=1 SV=2	1	2	2	2	2	2	2	2	2	2	2	2	2	2	2	2	2	2	2	2	2	2	2	2	2	2	2	2	2	2	2	2	2	2	2	2	2	2	2	2	2	2	2	2
sp|P49189|AL9A1_HUMAN	sp|P49189|AL9A1_HUMAN	6	6	6	>sp|P49189|AL9A1_HUMAN 4-trimethylaminobutyraldehyde dehydrogenase OS=Homo sapiens OX=9606 GN=ALDH9A1 PE=1 SV=3	1	6	6	6	5	0	1	0	1	0	0	0	0	2	1	0	1	1	0	0	0	0	1	1	0	1	0	0	0	1	0	0	0	0	1	0	0	0	0	0	5	0	1	0
sp|P49207|RL34_HUMAN	sp|P49207|RL34_HUMAN	5	5	5	>sp|P49207|RL34_HUMAN 60S ribosomal protein L34 OS=Homo sapiens OX=9606 GN=RPL34 PE=1 SV=3	1	5	5	5	5	4	5	4	5	5	4	5	4	5	5	4	5	5	4	4	5	5	5	5	5	5	5	5	5	5	5	5	5	5	4	5	5	5	5	5	5	4	5	4
sp|P49257|LMAN1_HUMAN	sp|P49257|LMAN1_HUMAN	11	11	11	>sp|P49257|LMAN1_HUMAN Protein ERGIC-53 OS=Homo sapiens OX=9606 GN=LMAN1 PE=1 SV=2	1	11	11	11	7	6	5	3	3	4	2	6	0	3	4	2	8	8	6	4	4	9	5	7	6	2	2	2	5	7	4	4	5	1	1	3	1	4	6	6	7	6	5	3
sp|P49281|NRAM2_HUMAN	sp|P49281|NRAM2_HUMAN	1	1	1	>sp|P49281|NRAM2_HUMAN Natural resistance-associated macrophage protein 2 OS=Homo sapiens OX=9606 GN=SLC11A2 PE=1 SV=2	1	1	1	1	0	0	0	0	0	0	1	0	0	0	0	0	1	1	0	0	0	0	0	0	0	0	0	0	0	0	0	1	0	0	0	0	0	1	0	0	0	0	0	0
sp|P49321|NASP_HUMAN	sp|P49321|NASP_HUMAN	21	21	21	>sp|P49321|NASP_HUMAN Nuclear autoantigenic sperm protein OS=Homo sapiens OX=9606 GN=NASP PE=1 SV=2	1	21	21	21	15	7	7	10	7	7	2	2	1	3	3	1	11	8	6	2	2	8	4	7	1	4	1	2	5	14	2	1	1	3	2	2	2	5	6	2	15	7	7	10
sp|P49327|FAS_HUMAN	sp|P49327|FAS_HUMAN	94	94	94	>sp|P49327|FAS_HUMAN Fatty acid synthase OS=Homo sapiens OX=9606 GN=FASN PE=1 SV=3	1	94	94	94	82	80	78	77	77	76	71	76	61	69	71	64	80	78	69	75	69	74	71	74	76	67	48	54	73	81	70	63	63	68	53	58	47	71	74	70	82	80	78	77
sp|P49336|CDK8_HUMAN;sp|Q9BWU1|CDK19_HUMAN	sp|P49336|CDK8_HUMAN;sp|Q9BWU1|CDK19_HUMAN	2;2	2;2	2;2	>sp|P49336|CDK8_HUMAN Cyclin-dependent kinase 8 OS=Homo sapiens OX=9606 GN=CDK8 PE=1 SV=1;>sp|Q9BWU1|CDK19_HUMAN Cyclin-dependent kinase 19 OS=Homo sapiens OX=9606 GN=CDK19 PE=1 SV=1	2	2	2	2	0	0	0	0	0	1	1	1	0	0	0	0	0	0	1	1	0	1	0	1	0	0	0	0	0	0	1	0	0	0	0	0	0	1	0	0	0	0	0	0
sp|P49368|TCPG_HUMAN	sp|P49368|TCPG_HUMAN	28	28	28	>sp|P49368|TCPG_HUMAN T-complex protein 1 subunit gamma OS=Homo sapiens OX=9606 GN=CCT3 PE=1 SV=4	1	28	28	28	24	22	26	26	23	25	20	21	17	21	25	21	25	22	22	23	24	23	22	24	23	22	21	19	23	25	22	24	23	21	17	22	23	23	27	22	24	22	26	26
sp|P49406|RM19_HUMAN	sp|P49406|RM19_HUMAN	10	10	10	>sp|P49406|RM19_HUMAN 39S ribosomal protein L19, mitochondrial OS=Homo sapiens OX=9606 GN=MRPL19 PE=1 SV=2	1	10	10	10	7	7	6	6	8	4	6	5	5	4	5	4	7	7	5	9	10	10	8	8	10	6	5	6	9	6	9	6	9	8	3	8	6	8	8	9	7	7	6	6
sp|P49411|EFTU_HUMAN	sp|P49411|EFTU_HUMAN	20	20	20	>sp|P49411|EFTU_HUMAN Elongation factor Tu, mitochondrial OS=Homo sapiens OX=9606 GN=TUFM PE=1 SV=2	1	20	20	20	15	15	13	11	8	10	16	15	13	13	13	14	17	16	16	16	15	18	12	14	13	16	8	11	15	17	15	12	10	6	17	10	15	12	13	10	15	15	13	11
sp|P49419|AL7A1_HUMAN	sp|P49419|AL7A1_HUMAN	6	6	6	>sp|P49419|AL7A1_HUMAN Alpha-aminoadipic semialdehyde dehydrogenase OS=Homo sapiens OX=9606 GN=ALDH7A1 PE=1 SV=5	1	6	6	6	6	2	0	0	1	0	0	0	2	0	1	1	2	2	1	0	1	1	1	2	1	0	0	0	0	3	0	0	0	0	0	0	1	2	1	0	6	2	0	0
sp|P49458|SRP09_HUMAN	sp|P49458|SRP09_HUMAN	5	5	5	>sp|P49458|SRP09_HUMAN Signal recognition particle 9 kDa protein OS=Homo sapiens OX=9606 GN=SRP9 PE=1 SV=2	1	5	5	5	5	4	4	4	4	4	4	4	4	4	4	4	4	4	4	4	4	4	4	4	4	4	4	4	4	4	4	4	4	4	4	4	4	4	4	4	5	4	4	4
sp|P49588|SYAC_HUMAN	sp|P49588|SYAC_HUMAN	11	11	11	>sp|P49588|SYAC_HUMAN Alanine--tRNA ligase, cytoplasmic OS=Homo sapiens OX=9606 GN=AARS1 PE=1 SV=2	1	11	11	11	8	0	0	1	0	0	0	0	0	0	0	0	5	1	0	0	0	0	0	0	0	0	0	0	0	5	0	0	0	0	0	0	0	0	0	1	8	0	0	1
sp|P49591|SYSC_HUMAN	sp|P49591|SYSC_HUMAN	9	9	9	>sp|P49591|SYSC_HUMAN Serine--tRNA ligase, cytoplasmic OS=Homo sapiens OX=9606 GN=SARS1 PE=1 SV=3	1	9	9	9	7	3	0	0	0	2	1	1	1	1	0	1	3	1	1	1	0	0	0	2	0	1	1	0	0	3	0	1	0	0	1	0	0	1	2	1	7	3	0	0
sp|P49639|HXA1_HUMAN	sp|P49639|HXA1_HUMAN	4	4	4	>sp|P49639|HXA1_HUMAN Homeobox protein Hox-A1 OS=Homo sapiens OX=9606 GN=HOXA1 PE=1 SV=2	1	4	4	4	0	0	0	0	0	0	0	0	0	0	0	0	0	0	0	0	0	0	0	1	0	0	0	0	0	0	4	0	0	0	0	0	0	0	0	0	0	0	0	0
sp|P49642|PRI1_HUMAN	sp|P49642|PRI1_HUMAN	2	2	2	>sp|P49642|PRI1_HUMAN DNA primase small subunit OS=Homo sapiens OX=9606 GN=PRIM1 PE=1 SV=1	1	2	2	2	1	0	0	0	0	1	0	1	0	0	0	0	1	1	1	0	1	1	0	0	0	0	0	0	0	1	0	0	0	0	0	1	0	0	0	0	1	0	0	0
sp|P49643|PRI2_HUMAN	sp|P49643|PRI2_HUMAN	5	5	5	>sp|P49643|PRI2_HUMAN DNA primase large subunit OS=Homo sapiens OX=9606 GN=PRIM2 PE=1 SV=2	1	5	5	5	2	1	0	1	0	0	0	0	1	0	0	0	2	0	0	0	0	3	2	0	1	2	0	0	0	3	1	0	0	0	0	0	0	1	0	1	2	1	0	1
sp|P49674|KC1E_HUMAN	sp|P49674|KC1E_HUMAN	5	5	2	>sp|P49674|KC1E_HUMAN Casein kinase I isoform epsilon OS=Homo sapiens OX=9606 GN=CSNK1E PE=1 SV=1	1	5	5	2	3	1	0	1	1	0	2	1	3	1	2	2	1	2	2	1	1	2	2	2	1	1	2	2	2	2	0	1	0	1	3	1	1	3	3	2	3	1	0	1
sp|P49711|CTCF_HUMAN;sp|Q8NI51|CTCFL_HUMAN	sp|P49711|CTCF_HUMAN	3;1	3;1	3;1	>sp|P49711|CTCF_HUMAN Transcriptional repressor CTCF OS=Homo sapiens OX=9606 GN=CTCF PE=1 SV=1	2	3	3	3	1	1	1	0	0	0	0	1	1	0	1	0	1	1	1	1	1	1	1	0	0	0	0	1	1	1	1	0	0	0	0	0	0	2	2	1	1	1	1	0
sp|P49720|PSB3_HUMAN	sp|P49720|PSB3_HUMAN	6	6	6	>sp|P49720|PSB3_HUMAN Proteasome subunit beta type-3 OS=Homo sapiens OX=9606 GN=PSMB3 PE=1 SV=2	1	6	6	6	5	3	5	5	5	5	4	5	5	4	3	3	5	3	3	4	5	4	5	4	5	4	4	4	5	5	5	5	4	4	4	3	3	6	5	4	5	3	5	5
sp|P49721|PSB2_HUMAN	sp|P49721|PSB2_HUMAN	7	7	7	>sp|P49721|PSB2_HUMAN Proteasome subunit beta type-2 OS=Homo sapiens OX=9606 GN=PSMB2 PE=1 SV=1	1	7	7	7	5	6	6	6	5	5	6	6	6	6	6	6	6	5	6	7	6	7	6	6	6	6	6	6	5	6	5	5	6	7	5	7	5	6	6	6	5	6	6	6
sp|P49736|MCM2_HUMAN	sp|P49736|MCM2_HUMAN	20	20	20	>sp|P49736|MCM2_HUMAN DNA replication licensing factor MCM2 OS=Homo sapiens OX=9606 GN=MCM2 PE=1 SV=4	1	20	20	20	15	7	5	4	3	5	3	4	4	2	5	4	12	10	7	7	3	7	6	7	6	5	1	0	4	15	3	1	2	1	0	0	0	7	8	4	15	7	5	4
sp|P49748|ACADV_HUMAN	sp|P49748|ACADV_HUMAN	2	2	2	>sp|P49748|ACADV_HUMAN Very long-chain specific acyl-CoA dehydrogenase, mitochondrial OS=Homo sapiens OX=9606 GN=ACADVL PE=1 SV=1	1	2	2	2	1	0	0	0	0	1	0	0	0	1	0	0	2	1	0	1	0	1	1	0	0	0	0	0	0	1	0	0	0	0	0	0	0	0	2	0	1	0	0	0
sp|P49755|TMEDA_HUMAN	sp|P49755|TMEDA_HUMAN	6	6	6	>sp|P49755|TMEDA_HUMAN Transmembrane emp24 domain-containing protein 10 OS=Homo sapiens OX=9606 GN=TMED10 PE=1 SV=2	1	6	6	6	5	3	3	4	2	2	3	4	3	2	4	1	6	4	3	3	4	6	3	3	3	4	2	3	5	6	4	4	4	1	4	3	1	4	3	4	5	3	3	4
sp|P49756|RBM25_HUMAN	sp|P49756|RBM25_HUMAN	27	27	27	>sp|P49756|RBM25_HUMAN RNA-binding protein 25 OS=Homo sapiens OX=9606 GN=RBM25 PE=1 SV=3	1	27	27	27	23	20	23	21	22	22	18	26	17	20	23	20	23	21	23	23	21	23	24	22	24	22	24	24	23	24	23	24	23	24	22	23	23	23	25	25	23	20	23	21
sp|P49770|EI2BB_HUMAN	sp|P49770|EI2BB_HUMAN	5	5	5	>sp|P49770|EI2BB_HUMAN Translation initiation factor eIF-2B subunit beta OS=Homo sapiens OX=9606 GN=EIF2B2 PE=1 SV=3	1	5	5	5	4	3	2	1	1	0	0	2	1	3	0	1	3	4	2	0	3	2	3	3	3	0	1	0	1	4	3	0	1	1	0	1	0	2	5	3	4	3	2	1
sp|P49773|HINT1_HUMAN	sp|P49773|HINT1_HUMAN	5	5	5	>sp|P49773|HINT1_HUMAN Histidine triad nucleotide-binding protein 1 OS=Homo sapiens OX=9606 GN=HINT1 PE=1 SV=2	1	5	5	5	5	1	3	2	3	1	2	2	1	3	0	1	4	2	1	2	3	3	2	3	3	5	1	2	1	4	1	2	3	1	0	1	1	0	2	0	5	1	3	2
sp|P49790|NU153_HUMAN	sp|P49790|NU153_HUMAN	44	44	44	>sp|P49790|NU153_HUMAN Nuclear pore complex protein Nup153 OS=Homo sapiens OX=9606 GN=NUP153 PE=1 SV=2	1	44	44	44	23	27	25	18	16	16	20	27	27	27	23	36	36	30	29	30	29	27	29	25	22	26	33	31	26	27	23	30	29	31	28	33	25	32	31	37	23	27	25	18
sp|P49792|RBP2_HUMAN;sp|Q99666|RGPD5_HUMAN;sp|P0DJD0|RGPD1_HUMAN;sp|P0DJD1|RGPD2_HUMAN	sp|P49792|RBP2_HUMAN	77;21;16;16	77;21;16;16	52;0;0;0	>sp|P49792|RBP2_HUMAN E3 SUMO-protein ligase RanBP2 OS=Homo sapiens OX=9606 GN=RANBP2 PE=1 SV=2	4	77	77	52	38	44	34	25	27	25	37	38	26	31	32	27	43	37	42	37	30	42	34	44	40	27	15	25	35	44	29	22	28	29	11	18	15	33	39	36	38	44	34	25
sp|P49796|RGS3_HUMAN	sp|P49796|RGS3_HUMAN	2	2	2	>sp|P49796|RGS3_HUMAN Regulator of G-protein signaling 3 OS=Homo sapiens OX=9606 GN=RGS3 PE=1 SV=2	1	2	2	2	0	0	0	0	0	0	0	0	0	0	0	0	0	0	0	0	0	1	0	0	0	0	0	0	0	1	0	0	0	1	0	0	0	1	0	0	0	0	0	0
sp|P49821|NDUV1_HUMAN	sp|P49821|NDUV1_HUMAN	11	11	11	>sp|P49821|NDUV1_HUMAN NADH dehydrogenase [ubiquinone] flavoprotein 1, mitochondrial OS=Homo sapiens OX=9606 GN=NDUFV1 PE=1 SV=4	1	11	11	11	3	2	3	2	5	1	3	3	3	2	4	3	5	7	3	4	5	7	6	4	4	3	2	2	7	6	4	3	4	3	1	5	3	5	5	4	3	2	3	2
sp|P49848|TAF6_HUMAN	sp|P49848|TAF6_HUMAN	4	4	4	>sp|P49848|TAF6_HUMAN Transcription initiation factor TFIID subunit 6 OS=Homo sapiens OX=9606 GN=TAF6 PE=1 SV=1	1	4	4	4	1	0	0	0	0	0	0	0	0	0	0	0	0	0	1	0	0	0	0	1	0	0	0	0	0	1	0	0	0	0	0	0	0	0	0	0	1	0	0	0
sp|P49903|SPS1_HUMAN	sp|P49903|SPS1_HUMAN	3	3	3	>sp|P49903|SPS1_HUMAN Selenide, water dikinase 1 OS=Homo sapiens OX=9606 GN=SEPHS1 PE=1 SV=2	1	3	3	3	3	0	0	0	0	0	0	0	0	0	0	1	0	0	0	0	0	0	0	0	0	0	0	0	0	0	0	0	0	0	0	0	0	0	0	0	3	0	0	0
sp|P49915|GUAA_HUMAN	sp|P49915|GUAA_HUMAN	14	14	14	>sp|P49915|GUAA_HUMAN GMP synthase [glutamine-hydrolyzing] OS=Homo sapiens OX=9606 GN=GMPS PE=1 SV=1	1	14	14	14	14	1	0	0	1	0	0	0	0	0	2	1	1	2	3	0	0	0	0	0	0	0	0	0	0	4	2	2	0	0	0	0	0	1	0	1	14	1	0	0
sp|P49916|DNLI3_HUMAN	sp|P49916|DNLI3_HUMAN	14	14	14	>sp|P49916|DNLI3_HUMAN DNA ligase 3 OS=Homo sapiens OX=9606 GN=LIG3 PE=1 SV=2	1	14	14	14	7	2	6	1	2	2	3	5	5	3	5	7	4	5	4	9	6	4	2	5	5	7	0	0	3	4	3	0	2	2	1	0	1	6	9	7	7	2	6	1
sp|P49959|MRE11_HUMAN	sp|P49959|MRE11_HUMAN	19	19	19	>sp|P49959|MRE11_HUMAN Double-strand break repair protein MRE11 OS=Homo sapiens OX=9606 GN=MRE11 PE=1 SV=3	1	19	19	19	10	10	8	7	9	4	10	8	11	2	9	10	5	10	6	9	5	7	4	8	9	11	2	5	4	8	5	4	7	5	1	2	4	10	10	10	10	10	8	7
sp|P50213|IDH3A_HUMAN	sp|P50213|IDH3A_HUMAN	9	9	9	>sp|P50213|IDH3A_HUMAN Isocitrate dehydrogenase [NAD] subunit alpha, mitochondrial OS=Homo sapiens OX=9606 GN=IDH3A PE=1 SV=1	1	9	9	9	7	3	2	1	0	2	2	2	5	1	4	2	2	4	2	3	3	4	1	2	2	1	3	2	2	4	2	3	1	2	1	1	1	3	1	2	7	3	2	1
sp|P50336|PPOX_HUMAN	sp|P50336|PPOX_HUMAN	4	4	4	>sp|P50336|PPOX_HUMAN Protoporphyrinogen oxidase OS=Homo sapiens OX=9606 GN=PPOX PE=1 SV=1	1	4	4	4	0	0	0	1	1	0	0	0	0	1	0	0	0	0	0	0	0	3	0	2	1	0	0	0	0	1	0	0	1	1	0	1	0	2	2	1	0	0	0	1
sp|P50395|GDIB_HUMAN	sp|P50395|GDIB_HUMAN	16	16	14	>sp|P50395|GDIB_HUMAN Rab GDP dissociation inhibitor beta OS=Homo sapiens OX=9606 GN=GDI2 PE=1 SV=2	1	16	16	14	15	1	0	3	3	2	1	1	2	1	2	1	8	4	2	3	1	2	1	6	4	7	1	2	3	5	2	1	1	2	1	1	1	1	1	0	15	1	0	3
sp|P50402|EMD_HUMAN	sp|P50402|EMD_HUMAN	13	13	13	>sp|P50402|EMD_HUMAN Emerin OS=Homo sapiens OX=9606 GN=EMD PE=1 SV=1	1	13	13	13	11	12	11	11	11	11	12	11	11	12	11	11	13	11	11	11	10	12	11	12	12	11	11	11	10	12	11	9	12	12	12	11	11	13	12	11	11	12	11	11
sp|P50416|CPT1A_HUMAN	sp|P50416|CPT1A_HUMAN	3	3	3	>sp|P50416|CPT1A_HUMAN Carnitine O-palmitoyltransferase 1, liver isoform OS=Homo sapiens OX=9606 GN=CPT1A PE=1 SV=2	1	3	3	3	1	1	1	1	1	1	1	1	0	1	1	1	1	0	1	2	0	0	1	1	1	2	1	1	1	1	1	1	2	1	1	1	2	1	1	1	1	1	1	1
sp|P50454|SERPH_HUMAN	sp|P50454|SERPH_HUMAN	9	9	9	>sp|P50454|SERPH_HUMAN Serpin H1 OS=Homo sapiens OX=9606 GN=SERPINH1 PE=1 SV=2	1	9	9	9	8	3	3	1	3	2	1	2	2	1	2	2	1	2	2	4	5	4	4	8	7	4	1	4	5	7	7	5	4	3	3	3	3	2	2	0	8	3	3	1
sp|P50502|F10A1_HUMAN;sp|Q8NFI4|F10A5_HUMAN;sp|Q8IZP2|ST134_HUMAN	sp|P50502|F10A1_HUMAN;sp|Q8NFI4|F10A5_HUMAN;sp|Q8IZP2|ST134_HUMAN	7;5;4	7;5;4	7;5;4	>sp|P50502|F10A1_HUMAN Hsc70-interacting protein OS=Homo sapiens OX=9606 GN=ST13 PE=1 SV=2;>sp|Q8NFI4|F10A5_HUMAN Putative protein FAM10A5 OS=Homo sapiens OX=9606 GN=ST13P5 PE=5 SV=1;>sp|Q8IZP2|ST134_HUMAN Putative protein FAM10A4 OS=Homo sapiens OX=9606 G	3	7	7	7	7	6	7	7	7	7	6	5	5	4	5	5	7	7	6	5	6	6	4	6	6	6	2	3	3	5	5	5	5	4	2	4	2	7	7	6	7	6	7	7
sp|P50548|ERF_HUMAN	sp|P50548|ERF_HUMAN	6	6	6	>sp|P50548|ERF_HUMAN ETS domain-containing transcription factor ERF OS=Homo sapiens OX=9606 GN=ERF PE=1 SV=2	1	6	6	6	2	1	0	0	0	0	0	0	0	4	2	0	0	2	0	3	0	0	1	1	0	0	0	0	2	2	1	4	0	1	0	1	0	2	0	4	2	1	0	0
sp|P50570|DYN2_HUMAN;sp|Q9UQ16|DYN3_HUMAN	sp|P50570|DYN2_HUMAN	11;2	11;2	9;0	>sp|P50570|DYN2_HUMAN Dynamin-2 OS=Homo sapiens OX=9606 GN=DNM2 PE=1 SV=2	2	11	11	9	9	1	2	1	2	1	2	0	1	1	2	1	7	3	2	2	1	1	2	2	3	2	0	0	2	5	3	0	1	1	2	1	0	1	3	1	9	1	2	1
sp|P50579|MAP2_HUMAN	sp|P50579|MAP2_HUMAN	2	2	2	>sp|P50579|MAP2_HUMAN Methionine aminopeptidase 2 OS=Homo sapiens OX=9606 GN=METAP2 PE=1 SV=1	1	2	2	2	2	0	0	0	0	0	0	0	0	0	0	1	1	0	0	1	1	0	0	1	0	1	0	0	0	1	1	0	1	0	0	0	0	0	0	0	2	0	0	0
sp|P50613|CDK7_HUMAN	sp|P50613|CDK7_HUMAN	1	1	1	>sp|P50613|CDK7_HUMAN Cyclin-dependent kinase 7 OS=Homo sapiens OX=9606 GN=CDK7 PE=1 SV=1	1	1	1	1	1	0	0	0	0	0	0	0	0	0	0	0	1	0	0	0	0	0	0	0	0	0	0	0	0	0	0	0	0	0	0	0	0	0	0	0	1	0	0	0
sp|P50748|KNTC1_HUMAN	sp|P50748|KNTC1_HUMAN	21	21	21	>sp|P50748|KNTC1_HUMAN Kinetochore-associated protein 1 OS=Homo sapiens OX=9606 GN=KNTC1 PE=1 SV=1	1	21	21	21	4	4	1	6	8	9	4	1	0	1	2	0	3	1	1	6	4	5	1	5	3	0	2	0	1	8	1	0	2	3	0	3	0	4	2	3	4	4	1	6
sp|P50750|CDK9_HUMAN	sp|P50750|CDK9_HUMAN	10	9	9	>sp|P50750|CDK9_HUMAN Cyclin-dependent kinase 9 OS=Homo sapiens OX=9606 GN=CDK9 PE=1 SV=3	1	10	9	9	7	3	3	5	4	3	4	4	4	3	5	2	5	4	3	5	6	4	5	5	6	3	2	3	4	6	5	3	4	5	3	1	3	4	6	5	6	2	2	4
sp|P50851|LRBA_HUMAN;sp|Q8NFP9|NBEA_HUMAN	sp|P50851|LRBA_HUMAN	4;1	4;1	4;1	>sp|P50851|LRBA_HUMAN Lipopolysaccharide-responsive and beige-like anchor protein OS=Homo sapiens OX=9606 GN=LRBA PE=1 SV=4	2	4	4	4	2	0	0	0	0	0	0	0	0	0	0	0	2	1	1	0	0	0	0	0	0	0	0	0	0	0	0	0	0	0	0	0	0	1	2	1	2	0	0	0
sp|P50897|PPT1_HUMAN	sp|P50897|PPT1_HUMAN	4	4	4	>sp|P50897|PPT1_HUMAN Palmitoyl-protein thioesterase 1 OS=Homo sapiens OX=9606 GN=PPT1 PE=1 SV=1	1	4	4	4	3	2	1	0	0	0	0	0	0	0	1	1	1	1	1	0	0	2	0	0	0	0	0	0	0	3	0	1	1	0	0	0	0	1	0	1	3	2	1	0
sp|P50914|RL14_HUMAN	sp|P50914|RL14_HUMAN	4	4	4	>sp|P50914|RL14_HUMAN 60S ribosomal protein L14 OS=Homo sapiens OX=9606 GN=RPL14 PE=1 SV=4	1	4	4	4	4	4	4	4	4	4	4	4	4	4	4	4	4	4	4	4	4	4	4	4	4	4	4	4	4	4	4	4	4	4	4	4	4	4	4	4	4	4	4	4
sp|P50990|TCPQ_HUMAN	sp|P50990|TCPQ_HUMAN	33	33	33	>sp|P50990|TCPQ_HUMAN T-complex protein 1 subunit theta OS=Homo sapiens OX=9606 GN=CCT8 PE=1 SV=4	1	33	33	33	32	30	33	32	31	31	31	30	28	30	29	29	33	32	31	31	31	32	31	33	31	31	31	29	30	33	32	30	32	33	25	32	26	31	30	30	32	30	33	32
sp|P50991|TCPD_HUMAN	sp|P50991|TCPD_HUMAN	22	22	22	>sp|P50991|TCPD_HUMAN T-complex protein 1 subunit delta OS=Homo sapiens OX=9606 GN=CCT4 PE=1 SV=4	1	22	22	22	20	14	14	17	17	18	14	16	15	16	15	13	18	15	17	16	15	17	17	17	18	16	16	16	17	18	14	15	16	16	16	15	15	16	18	15	20	14	14	17
sp|P50995|ANX11_HUMAN	sp|P50995|ANX11_HUMAN	4	4	4	>sp|P50995|ANX11_HUMAN Annexin A11 OS=Homo sapiens OX=9606 GN=ANXA11 PE=1 SV=1	1	4	4	4	1	0	0	0	0	0	0	0	0	0	0	0	0	0	0	0	0	0	0	0	0	0	0	0	0	0	4	0	0	0	0	0	0	0	0	0	1	0	0	0
sp|P51003|PAPOA_HUMAN;sp|Q9NRJ5|PAPOB_HUMAN;sp|Q9BWT3|PAPOG_HUMAN	sp|P51003|PAPOA_HUMAN	3;1;1	3;1;1	3;1;1	>sp|P51003|PAPOA_HUMAN Poly(A) polymerase alpha OS=Homo sapiens OX=9606 GN=PAPOLA PE=1 SV=4	3	3	3	3	3	0	0	0	0	0	0	0	0	0	0	0	0	0	0	0	0	0	0	0	0	0	0	0	0	0	0	0	0	0	0	0	0	0	0	0	3	0	0	0
sp|P51114|FXR1_HUMAN	sp|P51114|FXR1_HUMAN	15	13	13	>sp|P51114|FXR1_HUMAN Fragile X mental retardation syndrome-related protein 1 OS=Homo sapiens OX=9606 GN=FXR1 PE=1 SV=3	1	15	13	13	11	4	8	3	0	0	5	5	5	5	9	6	8	5	5	2	2	6	2	5	5	7	3	6	3	5	4	3	3	4	3	3	4	4	12	3	11	2	6	2
sp|P51116|FXR2_HUMAN	sp|P51116|FXR2_HUMAN	16	16	13	>sp|P51116|FXR2_HUMAN Fragile X mental retardation syndrome-related protein 2 OS=Homo sapiens OX=9606 GN=FXR2 PE=1 SV=2	1	16	16	13	10	5	8	3	2	3	6	8	10	6	11	9	8	5	6	3	3	6	6	5	7	10	7	10	6	7	6	4	6	7	3	7	6	7	13	5	10	5	8	3
sp|P51148|RAB5C_HUMAN;sp|P61020|RAB5B_HUMAN	sp|P51148|RAB5C_HUMAN	9;3	9;3	6;0	>sp|P51148|RAB5C_HUMAN Ras-related protein Rab-5C OS=Homo sapiens OX=9606 GN=RAB5C PE=1 SV=2	2	9	9	6	5	3	6	5	4	5	2	4	2	4	3	3	9	5	3	1	3	6	5	5	4	4	3	2	3	8	4	5	5	4	2	3	2	3	4	2	5	3	6	5
sp|P51149|RAB7A_HUMAN	sp|P51149|RAB7A_HUMAN	9	9	9	>sp|P51149|RAB7A_HUMAN Ras-related protein Rab-7a OS=Homo sapiens OX=9606 GN=RAB7A PE=1 SV=1	1	9	9	9	5	7	6	6	3	5	4	4	2	4	3	1	7	4	4	2	3	8	5	5	5	4	1	2	3	7	2	3	5	3	1	3	0	6	6	6	5	7	6	6
sp|P51151|RAB9A_HUMAN	sp|P51151|RAB9A_HUMAN	1	1	1	>sp|P51151|RAB9A_HUMAN Ras-related protein Rab-9A OS=Homo sapiens OX=9606 GN=RAB9A PE=1 SV=1	1	1	1	1	1	0	0	0	0	0	0	1	0	0	0	0	0	0	0	0	0	1	1	1	1	0	0	1	0	1	0	0	0	1	0	0	0	0	0	0	1	0	0	0
sp|P51398|RT29_HUMAN	sp|P51398|RT29_HUMAN	13	13	13	>sp|P51398|RT29_HUMAN 28S ribosomal protein S29, mitochondrial OS=Homo sapiens OX=9606 GN=DAP3 PE=1 SV=1	1	13	13	13	9	8	7	7	9	7	7	8	7	8	7	8	7	8	8	10	8	9	8	8	9	8	8	7	8	8	9	8	8	8	9	8	7	12	9	9	9	8	7	7
sp|P51530|DNA2_HUMAN	sp|P51530|DNA2_HUMAN	3	3	3	>sp|P51530|DNA2_HUMAN DNA replication ATP-dependent helicase/nuclease DNA2 OS=Homo sapiens OX=9606 GN=DNA2 PE=1 SV=3	1	3	3	3	0	1	0	0	0	0	0	0	0	0	1	1	0	0	2	0	0	1	0	0	0	0	0	0	0	0	0	0	0	0	0	1	0	1	0	0	0	1	0	0
sp|P51531|SMCA2_HUMAN	sp|P51531|SMCA2_HUMAN	16	3	3	>sp|P51531|SMCA2_HUMAN Probable global transcription activator SNF2L2 OS=Homo sapiens OX=9606 GN=SMARCA2 PE=1 SV=2	1	16	3	3	11	10	8	3	4	6	5	6	6	4	9	7	9	10	6	9	6	9	9	10	11	5	7	4	7	9	10	5	7	9	4	7	5	8	9	9	1	1	0	0
sp|P51532|SMCA4_HUMAN	sp|P51532|SMCA4_HUMAN	30	30	17	>sp|P51532|SMCA4_HUMAN Transcription activator BRG1 OS=Homo sapiens OX=9606 GN=SMARCA4 PE=1 SV=2	1	30	30	17	21	20	12	8	7	8	10	10	9	8	14	9	16	17	9	17	18	14	21	16	21	8	14	7	14	20	20	10	13	14	6	11	6	14	16	13	21	20	12	8
sp|P51553|IDH3G_HUMAN	sp|P51553|IDH3G_HUMAN	2	2	2	>sp|P51553|IDH3G_HUMAN Isocitrate dehydrogenase [NAD] subunit gamma, mitochondrial OS=Homo sapiens OX=9606 GN=IDH3G PE=1 SV=1	1	2	2	2	2	0	0	0	0	0	0	0	0	0	0	0	0	1	0	0	0	0	0	0	0	0	0	0	0	0	0	0	0	0	0	0	0	0	1	0	2	0	0	0
sp|P51570|GALK1_HUMAN	sp|P51570|GALK1_HUMAN	4	4	4	>sp|P51570|GALK1_HUMAN Galactokinase OS=Homo sapiens OX=9606 GN=GALK1 PE=1 SV=1	1	4	4	4	3	1	1	2	1	1	1	1	1	1	2	1	3	1	1	1	2	2	2	1	1	1	1	1	2	2	1	1	2	1	1	1	1	1	1	1	3	1	1	2
sp|P51571|SSRD_HUMAN	sp|P51571|SSRD_HUMAN	5	5	5	>sp|P51571|SSRD_HUMAN Translocon-associated protein subunit delta OS=Homo sapiens OX=9606 GN=SSR4 PE=1 SV=1	1	5	5	5	5	4	5	5	5	5	5	5	5	5	5	5	5	5	5	5	5	5	4	4	4	4	4	5	4	5	5	4	5	5	4	4	4	5	5	5	5	4	5	5
sp|P51572|BAP31_HUMAN	sp|P51572|BAP31_HUMAN	12	12	12	>sp|P51572|BAP31_HUMAN B-cell receptor-associated protein 31 OS=Homo sapiens OX=9606 GN=BCAP31 PE=1 SV=3	1	12	12	12	8	8	8	9	6	6	7	7	6	6	7	6	8	10	7	8	6	7	7	7	7	6	7	6	6	7	6	7	6	7	4	6	7	9	7	7	8	8	8	9
sp|P51610|HCFC1_HUMAN;sp|Q9Y5Z7|HCFC2_HUMAN	sp|P51610|HCFC1_HUMAN	29;1	29;1	29;1	>sp|P51610|HCFC1_HUMAN Host cell factor 1 OS=Homo sapiens OX=9606 GN=HCFC1 PE=1 SV=2	2	29	29	29	20	16	14	10	14	14	13	12	12	13	17	7	18	17	13	16	14	15	17	17	15	9	11	10	15	18	17	12	11	11	7	11	8	17	17	18	20	16	14	10
sp|P51617|IRAK1_HUMAN;sp|P51955|NEK2_HUMAN	sp|P51617|IRAK1_HUMAN	18;1	18;1	18;1	>sp|P51617|IRAK1_HUMAN Interleukin-1 receptor-associated kinase 1 OS=Homo sapiens OX=9606 GN=IRAK1 PE=1 SV=2	2	18	18	18	13	12	13	12	13	11	12	15	13	14	15	14	14	11	11	14	15	16	14	14	10	10	15	12	14	15	11	14	14	14	9	14	12	14	12	14	13	12	13	12
sp|P51648|AL3A2_HUMAN;sp|P48448|AL3B2_HUMAN;sp|P30838|AL3A1_HUMAN;sp|P43353|AL3B1_HUMAN	sp|P51648|AL3A2_HUMAN	10;1;1;1	10;1;1;1	10;1;1;1	>sp|P51648|AL3A2_HUMAN Aldehyde dehydrogenase family 3 member A2 OS=Homo sapiens OX=9606 GN=ALDH3A2 PE=1 SV=1	4	10	10	10	4	7	6	3	3	4	5	3	5	4	4	5	4	8	5	7	7	7	5	6	4	6	4	5	5	7	5	5	6	5	4	4	3	5	5	7	4	7	6	3
sp|P51649|SSDH_HUMAN	sp|P51649|SSDH_HUMAN	2	2	2	>sp|P51649|SSDH_HUMAN Succinate-semialdehyde dehydrogenase, mitochondrial OS=Homo sapiens OX=9606 GN=ALDH5A1 PE=1 SV=2	1	2	2	2	0	0	0	0	0	0	1	0	0	0	0	0	1	0	0	0	0	0	1	1	0	0	0	0	0	1	1	0	0	0	0	0	0	0	0	0	0	0	0	0
sp|P51659|DHB4_HUMAN	sp|P51659|DHB4_HUMAN	15	15	15	>sp|P51659|DHB4_HUMAN Peroxisomal multifunctional enzyme type 2 OS=Homo sapiens OX=9606 GN=HSD17B4 PE=1 SV=3	1	15	15	15	12	7	4	6	4	4	2	3	1	3	1	2	10	8	8	4	4	7	5	8	7	3	2	3	2	13	4	3	2	1	3	2	1	6	6	3	12	7	4	6
sp|P51665|PSMD7_HUMAN	sp|P51665|PSMD7_HUMAN	10	10	10	>sp|P51665|PSMD7_HUMAN 26S proteasome non-ATPase regulatory subunit 7 OS=Homo sapiens OX=9606 GN=PSMD7 PE=1 SV=2	1	10	10	10	9	8	5	7	8	8	7	7	8	7	6	5	9	7	6	8	10	8	7	8	9	5	5	6	6	9	9	6	6	6	3	7	2	8	7	7	9	8	5	7
sp|P51784|UBP11_HUMAN;sp|Q13107|UBP4_HUMAN	sp|P51784|UBP11_HUMAN	5;1	5;1	5;1	>sp|P51784|UBP11_HUMAN Ubiquitin carboxyl-terminal hydrolase 11 OS=Homo sapiens OX=9606 GN=USP11 PE=1 SV=3	2	5	5	5	3	0	1	0	1	0	0	0	0	0	1	1	2	0	1	2	0	1	0	0	1	0	0	0	0	1	0	0	0	0	0	0	0	2	1	0	3	0	1	0
sp|P51808|DYLT3_HUMAN	sp|P51808|DYLT3_HUMAN	2	2	2	>sp|P51808|DYLT3_HUMAN Dynein light chain Tctex-type 3 OS=Homo sapiens OX=9606 GN=DYNLT3 PE=1 SV=1	1	2	2	2	2	1	0	0	0	0	0	0	0	1	1	1	1	1	1	1	1	0	0	1	0	0	0	0	0	0	1	0	0	0	0	1	0	1	1	1	2	1	0	0
sp|P51809|VAMP7_HUMAN	sp|P51809|VAMP7_HUMAN	3	3	3	>sp|P51809|VAMP7_HUMAN Vesicle-associated membrane protein 7 OS=Homo sapiens OX=9606 GN=VAMP7 PE=1 SV=3	1	3	3	3	0	0	0	0	0	0	0	0	0	0	1	0	2	0	1	0	0	2	0	0	0	0	0	0	0	2	1	0	1	0	0	0	0	0	2	0	0	0	0	0
sp|P51858|HDGF_HUMAN	sp|P51858|HDGF_HUMAN	5	5	5	>sp|P51858|HDGF_HUMAN Hepatoma-derived growth factor OS=Homo sapiens OX=9606 GN=HDGF PE=1 SV=1	1	5	5	5	3	0	1	0	0	1	0	0	0	0	0	0	2	0	0	0	0	0	0	0	0	3	0	0	0	2	0	0	0	0	0	0	0	0	1	0	3	0	1	0
sp|P51970|NDUA8_HUMAN	sp|P51970|NDUA8_HUMAN	8	8	8	>sp|P51970|NDUA8_HUMAN NADH dehydrogenase [ubiquinone] 1 alpha subcomplex subunit 8 OS=Homo sapiens OX=9606 GN=NDUFA8 PE=1 SV=3	1	8	8	8	8	8	8	8	8	8	8	8	7	8	8	8	8	8	8	6	7	6	7	7	7	7	7	6	7	7	7	7	7	7	6	7	7	7	8	8	8	8	8	8
sp|P51991|ROA3_HUMAN	sp|P51991|ROA3_HUMAN	14	13	13	>sp|P51991|ROA3_HUMAN Heterogeneous nuclear ribonucleoprotein A3 OS=Homo sapiens OX=9606 GN=HNRNPA3 PE=1 SV=2	1	14	13	13	10	10	10	10	10	10	11	11	14	10	10	8	10	11	12	10	10	8	8	8	8	11	10	9	9	10	10	9	6	10	8	9	9	13	12	13	9	9	9	9
sp|P52209|6PGD_HUMAN	sp|P52209|6PGD_HUMAN	8	8	8	>sp|P52209|6PGD_HUMAN 6-phosphogluconate dehydrogenase, decarboxylating OS=Homo sapiens OX=9606 GN=PGD PE=1 SV=3	1	8	8	8	8	2	2	6	1	5	2	0	2	5	2	1	7	4	5	1	3	3	4	5	4	5	2	2	1	7	3	2	2	1	0	3	2	1	4	0	8	2	2	6
sp|P52272|HNRPM_HUMAN	sp|P52272|HNRPM_HUMAN	39	39	39	>sp|P52272|HNRPM_HUMAN Heterogeneous nuclear ribonucleoprotein M OS=Homo sapiens OX=9606 GN=HNRNPM PE=1 SV=3	1	39	39	39	33	33	34	34	31	32	33	32	35	31	32	33	31	31	32	32	32	32	30	32	33	34	31	32	32	32	33	31	32	32	30	33	32	34	35	34	33	33	34	34
sp|P52292|IMA1_HUMAN	sp|P52292|IMA1_HUMAN	16	16	16	>sp|P52292|IMA1_HUMAN Importin subunit alpha-1 OS=Homo sapiens OX=9606 GN=KPNA2 PE=1 SV=1	1	16	16	16	14	13	14	13	14	14	12	13	10	13	13	11	13	12	12	10	10	12	12	12	12	13	13	12	12	14	13	12	12	12	13	10	11	13	12	11	14	13	14	13
sp|P52294|IMA5_HUMAN	sp|P52294|IMA5_HUMAN	8	2	2	>sp|P52294|IMA5_HUMAN Importin subunit alpha-5 OS=Homo sapiens OX=9606 GN=KPNA1 PE=1 SV=3	1	8	2	2	7	5	7	4	5	4	5	5	6	5	6	6	8	8	7	6	4	4	6	6	5	7	6	4	5	7	5	5	5	4	4	5	5	4	6	6	1	2	2	0
sp|P52298|NCBP2_HUMAN	sp|P52298|NCBP2_HUMAN	1	1	1	>sp|P52298|NCBP2_HUMAN Nuclear cap-binding protein subunit 2 OS=Homo sapiens OX=9606 GN=NCBP2 PE=1 SV=1	1	1	1	1	1	1	0	0	1	0	0	0	0	0	1	1	1	1	1	1	0	1	1	1	1	0	0	1	0	0	1	0	0	0	0	0	0	1	1	1	1	1	0	0
sp|P52429|DGKE_HUMAN	sp|P52429|DGKE_HUMAN	9	9	9	>sp|P52429|DGKE_HUMAN Diacylglycerol kinase epsilon OS=Homo sapiens OX=9606 GN=DGKE PE=1 SV=1	1	9	9	9	2	2	2	3	2	3	3	2	2	3	4	3	2	3	4	4	4	3	4	3	2	3	3	3	3	3	3	4	3	3	2	2	2	5	5	5	2	2	2	3
sp|P52434|RPAB3_HUMAN	sp|P52434|RPAB3_HUMAN	4	4	4	>sp|P52434|RPAB3_HUMAN DNA-directed RNA polymerases I, II, and III subunit RPABC3 OS=Homo sapiens OX=9606 GN=POLR2H PE=1 SV=4	1	4	4	4	4	3	3	1	2	1	2	3	1	3	4	2	3	2	4	3	4	4	4	4	4	2	2	2	3	4	3	4	2	1	3	1	3	1	4	3	4	3	3	1
sp|P52435|RPB11_HUMAN;sp|Q9H1A7|RPB1C_HUMAN;sp|Q9GZM3|RPB1B_HUMAN	sp|P52435|RPB11_HUMAN;sp|Q9H1A7|RPB1C_HUMAN;sp|Q9GZM3|RPB1B_HUMAN	3;2;2	3;2;2	3;2;2	>sp|P52435|RPB11_HUMAN DNA-directed RNA polymerase II subunit RPB11-a OS=Homo sapiens OX=9606 GN=POLR2J PE=1 SV=1;>sp|Q9H1A7|RPB1C_HUMAN DNA-directed RNA polymerase II subunit RPB11-b2 OS=Homo sapiens OX=9606 GN=POLR2J3 PE=1 SV=1;>sp|Q9GZM3|RPB1B_HUMAN DNA	3	3	3	3	1	1	1	1	1	1	3	1	1	1	2	0	2	1	2	2	1	2	2	2	2	1	2	1	1	1	1	1	1	1	1	1	1	3	2	2	1	1	1	1
sp|P52565|GDIR1_HUMAN	sp|P52565|GDIR1_HUMAN	5	5	5	>sp|P52565|GDIR1_HUMAN Rho GDP-dissociation inhibitor 1 OS=Homo sapiens OX=9606 GN=ARHGDIA PE=1 SV=3	1	5	5	5	5	1	2	1	1	0	1	1	1	1	1	0	2	1	0	1	1	2	1	1	2	2	1	1	1	2	0	1	1	1	1	1	0	1	1	1	5	1	2	1
sp|P52597|HNRPF_HUMAN	sp|P52597|HNRPF_HUMAN	13	11	11	>sp|P52597|HNRPF_HUMAN Heterogeneous nuclear ribonucleoprotein F OS=Homo sapiens OX=9606 GN=HNRNPF PE=1 SV=3	1	13	11	11	11	10	12	11	11	10	10	12	11	11	11	11	12	11	10	11	11	10	11	10	10	10	10	9	11	11	11	11	10	10	11	8	10	12	11	12	9	8	10	9
sp|P52701|MSH6_HUMAN	sp|P52701|MSH6_HUMAN	25	25	25	>sp|P52701|MSH6_HUMAN DNA mismatch repair protein Msh6 OS=Homo sapiens OX=9606 GN=MSH6 PE=1 SV=2	1	25	25	25	15	8	7	9	11	12	11	9	6	6	7	3	12	12	8	12	8	8	8	12	9	2	1	3	8	9	4	4	4	2	2	5	1	9	9	12	15	8	7	9
sp|P52732|KIF11_HUMAN	sp|P52732|KIF11_HUMAN	29	29	29	>sp|P52732|KIF11_HUMAN Kinesin-like protein KIF11 OS=Homo sapiens OX=9606 GN=KIF11 PE=1 SV=2	1	29	29	29	14	11	6	12	9	7	10	10	5	4	6	8	10	11	8	12	8	10	12	14	12	8	8	6	7	12	6	8	10	8	2	8	2	14	17	12	14	11	6	12
sp|P52788|SPSY_HUMAN	sp|P52788|SPSY_HUMAN	5	5	5	>sp|P52788|SPSY_HUMAN Spermine synthase OS=Homo sapiens OX=9606 GN=SMS PE=1 SV=2	1	5	5	5	5	0	0	0	0	0	0	0	0	0	0	0	1	0	0	0	0	0	0	0	0	0	0	0	0	1	0	0	0	0	0	0	0	1	0	0	5	0	0	0
sp|P52789|HXK2_HUMAN;sp|P52790|HXK3_HUMAN	sp|P52789|HXK2_HUMAN	9;1	8;1	8;1	>sp|P52789|HXK2_HUMAN Hexokinase-2 OS=Homo sapiens OX=9606 GN=HK2 PE=1 SV=2	2	9	8	8	3	2	2	3	3	1	1	3	1	1	2	1	2	3	2	4	3	4	2	4	2	0	3	0	3	5	3	0	2	0	0	2	1	2	2	5	3	1	1	2
sp|P52815|RM12_HUMAN	sp|P52815|RM12_HUMAN	6	6	6	>sp|P52815|RM12_HUMAN 39S ribosomal protein L12, mitochondrial OS=Homo sapiens OX=9606 GN=MRPL12 PE=1 SV=2	1	6	6	6	6	4	6	5	4	3	4	6	5	4	4	2	5	5	5	4	6	5	3	5	5	2	2	2	4	4	5	3	3	5	5	4	3	4	4	4	6	4	6	5
sp|P52907|CAZA1_HUMAN	sp|P52907|CAZA1_HUMAN	10	10	9	>sp|P52907|CAZA1_HUMAN F-actin-capping protein subunit alpha-1 OS=Homo sapiens OX=9606 GN=CAPZA1 PE=1 SV=3	1	10	10	9	8	9	9	9	9	9	8	9	8	7	9	9	8	8	9	8	9	8	7	8	9	6	7	7	7	7	6	7	7	5	6	3	2	9	9	8	8	9	9	9
sp|P52926|HMGA2_HUMAN	sp|P52926|HMGA2_HUMAN	1	1	1	>sp|P52926|HMGA2_HUMAN High mobility group protein HMGI-C OS=Homo sapiens OX=9606 GN=HMGA2 PE=1 SV=1	1	1	1	1	0	0	0	0	0	0	0	0	0	0	0	0	0	0	1	0	0	0	0	0	0	0	0	0	0	0	0	0	0	0	0	0	0	0	0	0	0	0	0	0
sp|P52948|NUP98_HUMAN	sp|P52948|NUP98_HUMAN	12	12	12	>sp|P52948|NUP98_HUMAN Nuclear pore complex protein Nup98-Nup96 OS=Homo sapiens OX=9606 GN=NUP98 PE=1 SV=4	1	12	12	12	3	2	1	1	2	0	4	2	1	3	5	4	3	5	8	4	3	4	2	4	2	6	1	3	3	3	0	4	0	0	0	2	0	1	4	2	3	2	1	1
sp|P53004|BIEA_HUMAN	sp|P53004|BIEA_HUMAN	4	4	4	>sp|P53004|BIEA_HUMAN Biliverdin reductase A OS=Homo sapiens OX=9606 GN=BLVRA PE=1 SV=2	1	4	4	4	4	0	0	1	0	0	0	0	0	0	0	0	0	1	0	0	0	0	0	0	0	0	0	0	0	0	0	0	0	0	0	0	0	0	0	1	4	0	0	1
sp|P53007|TXTP_HUMAN	sp|P53007|TXTP_HUMAN	13	13	13	>sp|P53007|TXTP_HUMAN Tricarboxylate transport protein, mitochondrial OS=Homo sapiens OX=9606 GN=SLC25A1 PE=1 SV=2	1	13	13	13	8	12	11	11	10	9	11	11	11	13	10	13	11	11	11	10	11	12	11	10	12	11	11	12	13	12	10	12	11	11	12	11	11	11	10	10	8	12	11	11
sp|P53041|PPP5_HUMAN	sp|P53041|PPP5_HUMAN	4	4	4	>sp|P53041|PPP5_HUMAN Serine/threonine-protein phosphatase 5 OS=Homo sapiens OX=9606 GN=PPP5C PE=1 SV=1	1	4	4	4	2	2	1	0	1	1	1	1	2	1	1	1	1	2	2	2	1	1	1	2	1	1	1	1	1	2	1	1	1	1	1	1	1	1	1	0	2	2	1	0
sp|P53350|PLK1_HUMAN	sp|P53350|PLK1_HUMAN	14	14	14	>sp|P53350|PLK1_HUMAN Serine/threonine-protein kinase PLK1 OS=Homo sapiens OX=9606 GN=PLK1 PE=1 SV=1	1	14	14	14	8	8	7	2	2	3	8	8	5	4	4	4	7	8	8	8	5	6	9	5	5	6	4	7	5	6	4	6	9	5	5	6	6	5	7	8	8	8	7	2
sp|P53367|ARFP1_HUMAN	sp|P53367|ARFP1_HUMAN	2	2	2	>sp|P53367|ARFP1_HUMAN Arfaptin-1 OS=Homo sapiens OX=9606 GN=ARFIP1 PE=1 SV=2	1	2	2	2	2	0	0	0	0	0	0	0	0	0	0	0	0	0	0	0	0	0	0	0	0	0	0	0	0	0	0	0	0	0	0	0	0	0	0	0	2	0	0	0
sp|P53396|ACLY_HUMAN	sp|P53396|ACLY_HUMAN	39	39	39	>sp|P53396|ACLY_HUMAN ATP-citrate synthase OS=Homo sapiens OX=9606 GN=ACLY PE=1 SV=3	1	39	39	39	34	17	19	23	20	18	19	17	18	21	21	15	29	26	19	19	26	25	24	26	23	20	12	18	20	31	22	18	17	19	13	16	14	25	28	21	34	17	19	23
sp|P53597|SUCA_HUMAN	sp|P53597|SUCA_HUMAN	6	6	6	>sp|P53597|SUCA_HUMAN Succinate--CoA ligase [ADP/GDP-forming] subunit alpha, mitochondrial OS=Homo sapiens OX=9606 GN=SUCLG1 PE=1 SV=4	1	6	6	6	4	1	2	3	2	2	2	2	1	2	1	1	2	1	2	2	4	3	3	2	1	2	1	1	1	2	1	1	1	3	1	2	1	1	2	2	4	1	2	3
sp|P53618|COPB_HUMAN	sp|P53618|COPB_HUMAN	32	32	32	>sp|P53618|COPB_HUMAN Coatomer subunit beta OS=Homo sapiens OX=9606 GN=COPB1 PE=1 SV=3	1	32	32	32	23	18	19	19	19	22	14	13	13	15	21	16	21	24	18	20	25	24	23	21	22	15	17	15	21	27	24	18	20	21	12	18	11	20	19	22	23	18	19	19
sp|P53621|COPA_HUMAN	sp|P53621|COPA_HUMAN	49	49	49	>sp|P53621|COPA_HUMAN Coatomer subunit alpha OS=Homo sapiens OX=9606 GN=COPA PE=1 SV=2	1	49	49	49	36	31	31	32	33	32	28	29	26	30	25	22	38	34	28	33	36	33	32	31	27	23	18	19	29	40	28	25	27	29	15	26	18	33	30	35	36	31	31	32
sp|P53634|CATC_HUMAN	sp|P53634|CATC_HUMAN	2	2	2	>sp|P53634|CATC_HUMAN Dipeptidyl peptidase 1 OS=Homo sapiens OX=9606 GN=CTSC PE=1 SV=2	1	2	2	2	2	0	0	0	0	0	0	0	0	0	0	0	0	0	0	0	0	0	0	0	0	0	0	0	0	0	1	0	0	0	0	0	0	0	0	0	2	0	0	0
sp|P53675|CLH2_HUMAN	sp|P53675|CLH2_HUMAN	17	1	1	>sp|P53675|CLH2_HUMAN Clathrin heavy chain 2 OS=Homo sapiens OX=9606 GN=CLTCL1 PE=1 SV=2	1	17	1	1	15	14	13	14	14	14	10	15	14	13	14	13	14	14	14	16	14	15	14	15	15	13	10	11	13	13	14	13	13	12	10	13	12	14	13	12	1	1	1	1
sp|P53680|AP2S1_HUMAN	sp|P53680|AP2S1_HUMAN	3	3	3	>sp|P53680|AP2S1_HUMAN AP-2 complex subunit sigma OS=Homo sapiens OX=9606 GN=AP2S1 PE=1 SV=2	1	3	3	3	3	0	1	1	1	1	1	1	0	1	0	0	2	1	0	2	3	3	3	3	1	1	1	1	1	2	2	0	2	2	0	0	0	1	1	0	3	0	1	1
sp|P53794|SC5A3_HUMAN	sp|P53794|SC5A3_HUMAN	3	3	3	>sp|P53794|SC5A3_HUMAN Sodium/myo-inositol cotransporter OS=Homo sapiens OX=9606 GN=SLC5A3 PE=1 SV=2	1	3	3	3	0	0	0	0	0	0	0	0	0	0	0	0	0	0	0	1	0	1	0	0	0	0	0	0	0	0	0	0	0	0	0	0	0	1	1	0	0	0	0	0
sp|P53985|MOT1_HUMAN	sp|P53985|MOT1_HUMAN	8	8	8	>sp|P53985|MOT1_HUMAN Monocarboxylate transporter 1 OS=Homo sapiens OX=9606 GN=SLC16A1 PE=1 SV=3	1	8	8	8	5	7	7	7	6	7	7	7	6	6	7	7	7	7	7	6	5	7	5	6	5	6	7	5	5	6	4	7	6	7	6	5	5	6	6	6	5	7	7	7
sp|P53992|SC24C_HUMAN	sp|P53992|SC24C_HUMAN	3	3	3	>sp|P53992|SC24C_HUMAN Protein transport protein Sec24C OS=Homo sapiens OX=9606 GN=SEC24C PE=1 SV=3	1	3	3	3	3	0	0	1	2	2	1	1	1	1	0	0	3	0	0	0	1	0	1	1	0	0	0	0	0	1	1	0	1	1	0	0	1	2	0	1	3	0	0	1
sp|P53999|TCP4_HUMAN	sp|P53999|TCP4_HUMAN	5	5	5	>sp|P53999|TCP4_HUMAN Activated RNA polymerase II transcriptional coactivator p15 OS=Homo sapiens OX=9606 GN=SUB1 PE=1 SV=3	1	5	5	5	4	2	3	3	4	4	4	4	4	4	3	2	4	5	5	2	3	3	2	2	3	4	3	4	3	3	3	3	3	1	3	3	2	4	4	4	4	2	3	3
sp|P54132|BLM_HUMAN	sp|P54132|BLM_HUMAN	8	8	8	>sp|P54132|BLM_HUMAN Bloom syndrome protein OS=Homo sapiens OX=9606 GN=BLM PE=1 SV=1	1	8	8	8	1	1	2	1	1	1	2	4	2	3	2	3	1	2	1	1	1	1	1	1	1	1	1	1	1	1	1	1	2	1	1	1	1	2	2	2	1	1	2	1
sp|P54136|SYRC_HUMAN	sp|P54136|SYRC_HUMAN	35	35	35	>sp|P54136|SYRC_HUMAN Arginine--tRNA ligase, cytoplasmic OS=Homo sapiens OX=9606 GN=RARS1 PE=1 SV=2	1	35	35	35	31	27	29	29	31	31	29	30	23	28	26	28	29	26	28	30	31	31	30	30	30	26	27	23	29	30	29	28	29	27	24	28	24	29	29	30	31	27	29	29
sp|P54577|SYYC_HUMAN	sp|P54577|SYYC_HUMAN	10	10	10	>sp|P54577|SYYC_HUMAN Tyrosine--tRNA ligase, cytoplasmic OS=Homo sapiens OX=9606 GN=YARS1 PE=1 SV=4	1	10	10	10	7	1	1	2	2	3	3	2	3	1	1	2	3	5	3	1	2	3	1	2	2	3	2	1	3	6	3	1	2	1	1	2	1	2	1	1	7	1	1	2
sp|P54578|UBP14_HUMAN	sp|P54578|UBP14_HUMAN	2	2	2	>sp|P54578|UBP14_HUMAN Ubiquitin carboxyl-terminal hydrolase 14 OS=Homo sapiens OX=9606 GN=USP14 PE=1 SV=3	1	2	2	2	2	0	0	0	0	0	0	0	0	0	0	0	0	0	0	0	0	0	0	0	0	0	0	0	0	0	0	0	0	0	0	0	0	0	0	0	2	0	0	0
sp|P54619|AAKG1_HUMAN;sp|Q9UGJ0|AAKG2_HUMAN	sp|P54619|AAKG1_HUMAN	8;1	8;1	8;1	>sp|P54619|AAKG1_HUMAN 5-AMP-activated protein kinase subunit gamma-1 OS=Homo sapiens OX=9606 GN=PRKAG1 PE=1 SV=1	2	8	8	8	5	5	5	5	4	4	5	6	2	4	2	2	4	3	1	4	4	3	3	4	4	1	1	3	3	3	6	2	4	4	1	4	1	3	6	3	5	5	5	5
sp|P54652|HSP72_HUMAN	sp|P54652|HSP72_HUMAN	21	10	10	>sp|P54652|HSP72_HUMAN Heat shock-related 70 kDa protein 2 OS=Homo sapiens OX=9606 GN=HSPA2 PE=1 SV=1	1	21	10	10	17	14	13	11	11	11	17	19	15	16	17	13	15	17	15	16	17	17	18	13	17	11	11	11	17	15	15	13	14	16	12	12	12	12	12	14	7	4	3	1
sp|P54709|AT1B3_HUMAN	sp|P54709|AT1B3_HUMAN	8	8	8	>sp|P54709|AT1B3_HUMAN Sodium/potassium-transporting ATPase subunit beta-3 OS=Homo sapiens OX=9606 GN=ATP1B3 PE=1 SV=1	1	8	8	8	5	7	4	5	4	6	6	5	4	6	5	2	7	7	6	5	6	7	5	5	7	4	3	2	5	7	5	6	5	4	3	3	3	5	4	6	5	7	4	5
sp|P54727|RD23B_HUMAN;sp|P54725|RD23A_HUMAN	sp|P54727|RD23B_HUMAN	6;2	6;2	6;2	>sp|P54727|RD23B_HUMAN UV excision repair protein RAD23 homolog B OS=Homo sapiens OX=9606 GN=RAD23B PE=1 SV=1	2	6	6	6	5	1	2	2	1	2	1	1	0	1	1	0	4	1	2	1	0	3	2	1	1	4	0	1	1	6	2	1	2	1	0	0	0	2	1	0	5	1	2	2
sp|P54819|KAD2_HUMAN	sp|P54819|KAD2_HUMAN	5	5	5	>sp|P54819|KAD2_HUMAN Adenylate kinase 2, mitochondrial OS=Homo sapiens OX=9606 GN=AK2 PE=1 SV=2	1	5	5	5	3	1	2	1	1	3	1	2	2	1	1	1	3	3	1	1	1	1	2	2	1	1	2	1	2	2	2	1	1	1	2	1	1	3	1	1	3	1	2	1
sp|P54886|P5CS_HUMAN	sp|P54886|P5CS_HUMAN	24	24	24	>sp|P54886|P5CS_HUMAN Delta-1-pyrroline-5-carboxylate synthase OS=Homo sapiens OX=9606 GN=ALDH18A1 PE=1 SV=2	1	24	24	24	21	19	16	15	15	12	10	14	13	13	13	14	15	19	13	11	16	14	15	18	14	15	7	9	12	15	11	14	11	11	10	10	10	15	15	15	21	19	16	15
sp|P54920|SNAA_HUMAN;sp|Q9H115|SNAB_HUMAN	sp|P54920|SNAA_HUMAN	10;2	10;2	10;2	>sp|P54920|SNAA_HUMAN Alpha-soluble NSF attachment protein OS=Homo sapiens OX=9606 GN=NAPA PE=1 SV=3	2	10	10	10	4	4	3	2	2	2	1	2	0	0	3	0	5	5	4	1	1	2	2	2	2	1	0	0	1	4	0	1	0	0	0	1	0	4	3	2	4	4	3	2
sp|P55010|IF5_HUMAN	sp|P55010|IF5_HUMAN	5	5	5	>sp|P55010|IF5_HUMAN Eukaryotic translation initiation factor 5 OS=Homo sapiens OX=9606 GN=EIF5 PE=1 SV=2	1	5	5	5	5	0	0	0	0	0	0	0	1	0	0	0	0	0	1	0	0	0	0	1	0	1	0	0	0	1	1	0	0	0	0	0	0	0	1	0	5	0	0	0
sp|P55011|S12A2_HUMAN	sp|P55011|S12A2_HUMAN	13	13	13	>sp|P55011|S12A2_HUMAN Solute carrier family 12 member 2 OS=Homo sapiens OX=9606 GN=SLC12A2 PE=1 SV=1	1	13	13	13	6	4	4	3	1	2	2	3	3	1	3	1	6	6	2	3	4	5	2	4	4	2	3	2	5	10	3	3	2	3	2	2	3	5	3	4	6	4	4	3
sp|P55036|PSMD4_HUMAN	sp|P55036|PSMD4_HUMAN	10	10	7	>sp|P55036|PSMD4_HUMAN 26S proteasome non-ATPase regulatory subunit 4 OS=Homo sapiens OX=9606 GN=PSMD4 PE=1 SV=1	1	10	10	7	8	7	6	7	8	6	4	7	5	7	9	3	9	9	7	7	6	7	6	8	9	6	6	6	7	9	7	7	6	7	4	6	7	8	8	9	8	7	6	7
sp|P55039|DRG2_HUMAN	sp|P55039|DRG2_HUMAN	3	3	3	>sp|P55039|DRG2_HUMAN Developmentally-regulated GTP-binding protein 2 OS=Homo sapiens OX=9606 GN=DRG2 PE=1 SV=1	1	3	3	3	3	0	0	0	0	0	0	0	0	0	0	0	0	0	0	0	0	0	0	0	0	0	0	0	0	0	0	0	0	0	0	0	0	0	0	0	3	0	0	0
sp|P55060|XPO2_HUMAN	sp|P55060|XPO2_HUMAN	31	31	31	>sp|P55060|XPO2_HUMAN Exportin-2 OS=Homo sapiens OX=9606 GN=CSE1L PE=1 SV=3	1	31	31	31	30	27	29	29	28	27	26	29	23	29	26	27	30	30	28	30	30	30	30	31	30	27	29	28	31	31	31	28	30	26	26	29	27	27	29	25	30	27	29	29
sp|P55072|TERA_HUMAN	sp|P55072|TERA_HUMAN	30	30	30	>sp|P55072|TERA_HUMAN Transitional endoplasmic reticulum ATPase OS=Homo sapiens OX=9606 GN=VCP PE=1 SV=4	1	30	30	30	27	19	22	18	16	19	16	18	12	16	19	9	25	22	21	16	18	19	16	18	18	16	12	11	15	23	20	13	13	13	10	10	10	18	23	18	27	19	22	18
sp|P55081|MFAP1_HUMAN	sp|P55081|MFAP1_HUMAN	1	1	1	>sp|P55081|MFAP1_HUMAN Microfibrillar-associated protein 1 OS=Homo sapiens OX=9606 GN=MFAP1 PE=1 SV=2	1	1	1	1	0	0	0	0	0	0	0	0	0	0	0	0	0	0	0	0	0	0	0	0	0	0	0	0	0	0	1	0	0	0	0	0	0	0	0	0	0	0	0	0
sp|P55084|ECHB_HUMAN	sp|P55084|ECHB_HUMAN	15	15	15	>sp|P55084|ECHB_HUMAN Trifunctional enzyme subunit beta, mitochondrial OS=Homo sapiens OX=9606 GN=HADHB PE=1 SV=3	1	15	15	15	13	11	14	12	11	10	11	12	12	10	13	14	10	14	13	13	10	12	12	11	12	14	12	11	13	12	13	12	11	10	14	13	10	14	14	14	13	11	14	12
sp|P55196|AFAD_HUMAN	sp|P55196|AFAD_HUMAN	5	5	5	>sp|P55196|AFAD_HUMAN Afadin OS=Homo sapiens OX=9606 GN=AFDN PE=1 SV=3	1	5	5	5	3	1	0	0	0	0	1	3	0	0	0	0	0	0	0	0	0	1	0	0	1	0	0	0	0	0	0	0	0	0	0	0	0	0	1	0	3	1	0	0
sp|P55209|NP1L1_HUMAN	sp|P55209|NP1L1_HUMAN	7	7	6	>sp|P55209|NP1L1_HUMAN Nucleosome assembly protein 1-like 1 OS=Homo sapiens OX=9606 GN=NAP1L1 PE=1 SV=1	1	7	7	6	7	6	4	6	4	6	6	5	3	4	5	5	6	6	5	5	4	6	5	4	3	5	4	5	4	6	6	5	5	4	4	6	4	6	4	5	7	6	4	6
sp|P55265|DSRAD_HUMAN	sp|P55265|DSRAD_HUMAN	20	20	20	>sp|P55265|DSRAD_HUMAN Double-stranded RNA-specific adenosine deaminase OS=Homo sapiens OX=9606 GN=ADAR PE=1 SV=4	1	20	20	20	7	4	6	3	4	3	4	5	11	4	2	8	4	9	9	8	3	9	1	9	12	7	1	5	0	4	4	1	1	1	1	2	4	10	12	8	7	4	6	3
sp|P55268|LAMB2_HUMAN	sp|P55268|LAMB2_HUMAN	2	2	2	>sp|P55268|LAMB2_HUMAN Laminin subunit beta-2 OS=Homo sapiens OX=9606 GN=LAMB2 PE=1 SV=2	1	2	2	2	2	2	2	2	2	2	2	2	2	2	2	2	2	2	2	2	2	2	2	2	2	2	2	2	2	2	2	2	2	2	2	2	2	2	2	2	2	2	2	2
sp|P55316|FOXG1_HUMAN;sp|Q12952|FOXL1_HUMAN;sp|Q92949|FOXJ1_HUMAN;sp|P32314|FOXN2_HUMAN;sp|O00409|FOXN3_HUMAN;sp|Q96NZ1|FOXN4_HUMAN;sp|Q9P0K8|FOXJ2_HUMAN;sp|Q9UPW0|FOXJ3_HUMAN;sp|O15353|FOXN1_HUMAN	sp|P55316|FOXG1_HUMAN	6;1;1;1;1;1;1;1;1	6;1;1;1;1;1;1;1;1	5;0;1;1;1;1;1;1;1	>sp|P55316|FOXG1_HUMAN Forkhead box protein G1 OS=Homo sapiens OX=9606 GN=FOXG1 PE=1 SV=2	9	6	6	5	2	1	2	2	3	2	1	3	1	1	4	4	3	2	2	3	4	5	6	6	5	2	3	3	4	3	6	4	6	5	3	4	2	3	5	3	2	1	2	2
sp|P55735|SEC13_HUMAN	sp|P55735|SEC13_HUMAN	11	11	11	>sp|P55735|SEC13_HUMAN Protein SEC13 homolog OS=Homo sapiens OX=9606 GN=SEC13 PE=1 SV=3	1	11	11	11	7	7	5	6	4	5	4	6	5	6	5	5	7	6	4	4	5	7	5	7	7	4	5	6	6	8	6	5	7	8	3	6	5	7	7	5	7	7	5	6
sp|P55769|NH2L1_HUMAN	sp|P55769|NH2L1_HUMAN	4	4	4	>sp|P55769|NH2L1_HUMAN NHP2-like protein 1 OS=Homo sapiens OX=9606 GN=SNU13 PE=1 SV=3	1	4	4	4	3	2	2	2	2	2	2	2	4	2	2	2	2	2	2	3	1	3	2	1	2	2	1	2	1	2	1	1	2	3	1	2	1	2	3	3	3	2	2	2
sp|P55786|PSA_HUMAN;sp|A6NEC2|PSAL_HUMAN	sp|P55786|PSA_HUMAN	15;5	15;5	15;5	>sp|P55786|PSA_HUMAN Puromycin-sensitive aminopeptidase OS=Homo sapiens OX=9606 GN=NPEPPS PE=1 SV=2	2	15	15	15	14	2	1	1	1	0	1	1	2	2	2	1	5	2	1	3	1	4	2	3	1	3	2	2	1	7	5	1	3	2	2	2	1	1	0	0	14	2	1	1
sp|P55795|HNRH2_HUMAN	sp|P55795|HNRH2_HUMAN	7	3	3	>sp|P55795|HNRH2_HUMAN Heterogeneous nuclear ribonucleoprotein H2 OS=Homo sapiens OX=9606 GN=HNRNPH2 PE=1 SV=1	1	7	3	3	5	5	6	5	4	5	5	5	6	6	5	5	6	5	5	5	4	4	4	4	4	5	4	5	4	4	4	5	4	4	4	4	4	6	6	6	1	1	2	1
sp|P55884|EIF3B_HUMAN	sp|P55884|EIF3B_HUMAN	30	30	30	>sp|P55884|EIF3B_HUMAN Eukaryotic translation initiation factor 3 subunit B OS=Homo sapiens OX=9606 GN=EIF3B PE=1 SV=3	1	30	30	30	28	25	20	22	22	23	17	19	19	22	19	19	21	26	24	26	24	25	23	25	24	21	20	21	23	26	24	16	24	24	13	20	16	24	22	24	28	25	20	22
sp|P56134|ATPK_HUMAN	sp|P56134|ATPK_HUMAN	2	2	2	>sp|P56134|ATPK_HUMAN ATP synthase subunit f, mitochondrial OS=Homo sapiens OX=9606 GN=ATP5MF PE=1 SV=3	1	2	2	2	2	2	2	2	2	2	2	2	2	2	2	2	2	2	2	2	2	2	2	2	2	2	2	2	2	2	2	2	2	2	2	2	2	2	2	2	2	2	2	2
sp|P56179|DLX6_HUMAN	sp|P56179|DLX6_HUMAN	1	1	1	>sp|P56179|DLX6_HUMAN Homeobox protein DLX-6 OS=Homo sapiens OX=9606 GN=DLX6 PE=2 SV=2	1	1	1	1	0	0	0	0	0	0	0	0	0	0	0	0	0	0	0	0	0	0	0	0	0	0	0	0	0	0	1	0	0	0	0	0	0	0	0	0	0	0	0	0
sp|P56182|RRP1_HUMAN	sp|P56182|RRP1_HUMAN	10	10	10	>sp|P56182|RRP1_HUMAN Ribosomal RNA processing protein 1 homolog A OS=Homo sapiens OX=9606 GN=RRP1 PE=1 SV=1	1	10	10	10	7	4	6	5	3	3	4	6	4	5	5	6	5	7	7	7	5	6	4	6	6	7	5	7	5	4	5	4	4	4	3	3	5	6	7	7	7	4	6	5
sp|P56192|SYMC_HUMAN	sp|P56192|SYMC_HUMAN	30	30	30	>sp|P56192|SYMC_HUMAN Methionine--tRNA ligase, cytoplasmic OS=Homo sapiens OX=9606 GN=MARS1 PE=1 SV=2	1	30	30	30	25	23	23	21	22	24	20	21	21	22	20	18	21	24	17	22	25	24	27	26	24	20	19	18	24	25	25	21	21	23	17	21	21	27	28	26	25	23	23	21
sp|P56270|MAZ_HUMAN	sp|P56270|MAZ_HUMAN	6	6	6	>sp|P56270|MAZ_HUMAN Myc-associated zinc finger protein OS=Homo sapiens OX=9606 GN=MAZ PE=1 SV=1	1	6	6	6	4	1	3	1	1	0	0	3	1	3	0	3	3	3	1	3	2	2	2	3	3	4	3	3	1	3	3	1	2	2	2	3	2	4	5	4	4	1	3	1
sp|P56385|ATP5I_HUMAN	sp|P56385|ATP5I_HUMAN	4	4	4	>sp|P56385|ATP5I_HUMAN ATP synthase subunit e, mitochondrial OS=Homo sapiens OX=9606 GN=ATP5ME PE=1 SV=2	1	4	4	4	3	4	4	4	4	3	4	4	3	4	4	4	4	4	4	4	4	4	4	4	4	3	3	4	4	4	4	4	4	4	4	4	4	4	4	4	3	4	4	4
sp|P56537|IF6_HUMAN	sp|P56537|IF6_HUMAN	7	7	7	>sp|P56537|IF6_HUMAN Eukaryotic translation initiation factor 6 OS=Homo sapiens OX=9606 GN=EIF6 PE=1 SV=1	1	7	7	7	3	3	3	6	4	5	4	1	4	2	3	4	5	2	3	5	3	7	2	6	5	5	2	4	4	4	4	4	3	2	2	2	3	3	4	5	3	3	3	6
sp|P56545|CTBP2_HUMAN	sp|P56545|CTBP2_HUMAN	5	5	2	>sp|P56545|CTBP2_HUMAN C-terminal-binding protein 2 OS=Homo sapiens OX=9606 GN=CTBP2 PE=1 SV=1	1	5	5	2	3	1	0	1	1	1	0	0	0	1	0	0	4	1	3	2	2	1	1	2	2	1	0	1	0	3	1	1	0	1	1	1	1	1	0	1	3	1	0	1
sp|P56556|NDUA6_HUMAN	sp|P56556|NDUA6_HUMAN	6	6	6	>sp|P56556|NDUA6_HUMAN NADH dehydrogenase [ubiquinone] 1 alpha subcomplex subunit 6 OS=Homo sapiens OX=9606 GN=NDUFA6 PE=1 SV=4	1	6	6	6	3	5	3	4	5	3	3	2	3	3	4	4	3	3	3	6	6	6	5	5	5	3	2	5	5	5	4	3	5	6	2	5	5	4	4	4	3	5	3	4
sp|P56589|PEX3_HUMAN	sp|P56589|PEX3_HUMAN	5	5	5	>sp|P56589|PEX3_HUMAN Peroxisomal biogenesis factor 3 OS=Homo sapiens OX=9606 GN=PEX3 PE=1 SV=1	1	5	5	5	3	2	2	1	2	1	2	2	2	1	3	3	2	4	3	3	2	2	2	3	2	1	1	1	2	3	2	3	3	1	3	1	2	3	1	2	3	2	2	1
sp|P56937|DHB7_HUMAN	sp|P56937|DHB7_HUMAN	2	2	2	>sp|P56937|DHB7_HUMAN 3-keto-steroid reductase/17-beta-hydroxysteroid dehydrogenase 7 OS=Homo sapiens OX=9606 GN=HSD17B7 PE=1 SV=1	1	2	2	2	0	0	1	0	0	0	0	0	0	0	0	0	0	1	0	0	0	1	0	0	0	0	0	0	0	1	0	0	0	0	0	0	0	0	0	0	0	0	1	0
sp|P56962|STX17_HUMAN	sp|P56962|STX17_HUMAN	7	7	7	>sp|P56962|STX17_HUMAN Syntaxin-17 OS=Homo sapiens OX=9606 GN=STX17 PE=1 SV=2	1	7	7	7	3	2	1	2	2	2	2	2	2	2	2	2	1	3	2	4	2	3	1	3	3	0	1	0	3	1	4	2	4	3	1	3	2	4	3	3	3	2	1	2
sp|P57076|CF298_HUMAN	sp|P57076|CF298_HUMAN	2	2	2	>sp|P57076|CF298_HUMAN Cilia- and flagella-associated protein 298 OS=Homo sapiens OX=9606 GN=CFAP298 PE=1 SV=1	1	2	2	2	1	1	0	0	0	0	0	0	0	0	0	1	1	0	1	2	2	1	2	2	2	1	1	1	1	2	2	1	2	2	1	2	1	0	1	1	1	1	0	0
sp|P57086|SCND1_HUMAN	sp|P57086|SCND1_HUMAN	1	1	1	>sp|P57086|SCND1_HUMAN SCAN domain-containing protein 1 OS=Homo sapiens OX=9606 GN=SCAND1 PE=1 SV=1	1	1	1	1	0	1	0	1	1	1	1	1	0	0	1	0	1	1	1	1	1	1	1	1	1	1	1	1	1	1	0	1	1	1	1	1	1	0	1	1	0	1	0	1
sp|P57088|TMM33_HUMAN	sp|P57088|TMM33_HUMAN	10	10	10	>sp|P57088|TMM33_HUMAN Transmembrane protein 33 OS=Homo sapiens OX=9606 GN=TMEM33 PE=1 SV=2	1	10	10	10	7	8	8	8	8	8	8	9	9	8	8	7	8	8	7	9	9	9	9	9	9	9	9	8	9	9	9	8	9	9	9	9	9	8	7	8	7	8	8	8
sp|P57105|SYJ2B_HUMAN	sp|P57105|SYJ2B_HUMAN	4	4	4	>sp|P57105|SYJ2B_HUMAN Synaptojanin-2-binding protein OS=Homo sapiens OX=9606 GN=SYNJ2BP PE=1 SV=2	1	4	4	4	3	2	3	3	1	1	2	1	1	1	1	1	2	2	1	3	1	3	1	1	2	1	1	1	1	3	2	1	2	1	1	1	1	2	2	2	3	2	3	3
sp|P57678|GEMI4_HUMAN	sp|P57678|GEMI4_HUMAN	23	23	23	>sp|P57678|GEMI4_HUMAN Gem-associated protein 4 OS=Homo sapiens OX=9606 GN=GEMIN4 PE=1 SV=2	1	23	23	23	16	14	11	14	13	15	16	14	14	13	13	12	14	15	11	16	13	17	15	17	14	6	8	7	15	15	13	9	9	12	4	9	3	20	18	18	16	14	11	14
sp|P57740|NU107_HUMAN	sp|P57740|NU107_HUMAN	18	18	18	>sp|P57740|NU107_HUMAN Nuclear pore complex protein Nup107 OS=Homo sapiens OX=9606 GN=NUP107 PE=1 SV=1	1	18	18	18	7	10	7	4	6	5	7	6	8	4	9	11	9	10	12	12	10	12	6	8	7	6	4	3	4	8	4	9	5	7	3	5	2	11	11	12	7	10	7	4
sp|P58107|EPIPL_HUMAN	sp|P58107|EPIPL_HUMAN	38	33	33	>sp|P58107|EPIPL_HUMAN Epiplakin OS=Homo sapiens OX=9606 GN=EPPK1 PE=1 SV=3	1	38	33	33	23	14	18	9	18	14	16	11	21	15	16	15	19	12	14	34	7	14	11	17	13	12	5	12	13	23	12	4	7	6	7	10	5	13	14	10	18	9	13	6
sp|P58546|MTPN_HUMAN	sp|P58546|MTPN_HUMAN	2	2	2	>sp|P58546|MTPN_HUMAN Myotrophin OS=Homo sapiens OX=9606 GN=MTPN PE=1 SV=2	1	2	2	2	2	0	0	1	0	0	0	0	0	1	0	0	1	0	0	0	0	0	0	0	0	1	0	0	0	0	0	0	0	0	0	0	0	0	0	0	2	0	0	1
sp|P58557|YBEY_HUMAN	sp|P58557|YBEY_HUMAN	2	2	2	>sp|P58557|YBEY_HUMAN Endoribonuclease YbeY OS=Homo sapiens OX=9606 GN=YBEY PE=1 SV=2	1	2	2	2	2	2	2	1	2	1	2	2	2	2	2	2	2	2	2	1	2	1	1	1	1	1	0	1	1	1	0	2	1	1	2	2	2	2	2	2	2	2	2	1
sp|P59998|ARPC4_HUMAN	sp|P59998|ARPC4_HUMAN	6	6	6	>sp|P59998|ARPC4_HUMAN Actin-related protein 2/3 complex subunit 4 OS=Homo sapiens OX=9606 GN=ARPC4 PE=1 SV=3	1	6	6	6	4	2	1	1	0	0	2	1	5	0	0	3	1	1	1	1	1	2	0	1	1	2	0	0	0	1	0	0	2	0	0	1	1	2	5	4	4	2	1	1
sp|P60033|CD81_HUMAN	sp|P60033|CD81_HUMAN	3	3	3	>sp|P60033|CD81_HUMAN CD81 antigen OS=Homo sapiens OX=9606 GN=CD81 PE=1 SV=1	1	3	3	3	2	1	0	0	0	0	0	0	0	0	0	0	2	1	1	0	0	1	1	1	1	0	0	0	0	2	1	0	0	0	0	0	0	2	1	2	2	1	0	0
sp|P60174|TPIS_HUMAN	sp|P60174|TPIS_HUMAN	12	12	12	>sp|P60174|TPIS_HUMAN Triosephosphate isomerase OS=Homo sapiens OX=9606 GN=TPI1 PE=1 SV=4	1	12	12	12	12	6	7	9	8	9	7	5	6	6	5	5	12	7	9	7	7	9	8	9	9	11	8	10	10	11	9	5	7	8	9	9	4	6	11	0	12	6	7	9
sp|P60228|EIF3E_HUMAN	sp|P60228|EIF3E_HUMAN	18	18	18	>sp|P60228|EIF3E_HUMAN Eukaryotic translation initiation factor 3 subunit E OS=Homo sapiens OX=9606 GN=EIF3E PE=1 SV=1	1	18	18	18	15	10	10	10	9	9	12	10	6	11	9	7	9	11	11	14	12	13	14	16	13	11	11	10	10	15	13	8	15	15	4	10	8	12	10	11	15	10	10	10
sp|P60468|SC61B_HUMAN	sp|P60468|SC61B_HUMAN	3	3	3	>sp|P60468|SC61B_HUMAN Protein transport protein Sec61 subunit beta OS=Homo sapiens OX=9606 GN=SEC61B PE=1 SV=2	1	3	3	3	3	3	3	3	3	3	3	3	3	3	3	3	3	3	3	3	3	3	3	3	3	3	3	2	3	2	3	3	3	3	3	3	2	3	3	3	3	3	3	3
sp|P60510|PP4C_HUMAN	sp|P60510|PP4C_HUMAN	3	2	2	>sp|P60510|PP4C_HUMAN Serine/threonine-protein phosphatase 4 catalytic subunit OS=Homo sapiens OX=9606 GN=PPP4C PE=1 SV=1	1	3	2	2	3	1	2	1	1	1	1	1	1	1	1	1	1	1	1	1	1	1	1	1	1	1	0	1	1	1	1	1	1	1	1	1	1	1	1	1	2	0	1	0
sp|P60602|ROMO1_HUMAN	sp|P60602|ROMO1_HUMAN	1	1	1	>sp|P60602|ROMO1_HUMAN Reactive oxygen species modulator 1 OS=Homo sapiens OX=9606 GN=ROMO1 PE=1 SV=1	1	1	1	1	0	0	0	0	1	1	0	0	0	0	0	0	1	0	0	1	0	1	0	0	1	0	0	0	0	0	0	0	0	0	1	0	0	0	0	0	0	0	0	0
sp|P60604|UB2G2_HUMAN	sp|P60604|UB2G2_HUMAN	4	4	4	>sp|P60604|UB2G2_HUMAN Ubiquitin-conjugating enzyme E2 G2 OS=Homo sapiens OX=9606 GN=UBE2G2 PE=1 SV=1	1	4	4	4	3	2	3	3	3	3	3	4	2	3	2	3	4	4	3	3	3	4	3	4	4	2	3	2	3	3	3	4	3	2	1	2	1	3	3	4	3	2	3	3
sp|P60660|MYL6_HUMAN;sp|P14649|MYL6B_HUMAN	sp|P60660|MYL6_HUMAN	5;2	5;2	5;2	>sp|P60660|MYL6_HUMAN Myosin light polypeptide 6 OS=Homo sapiens OX=9606 GN=MYL6 PE=1 SV=2	2	5	5	5	5	5	5	5	5	5	5	5	5	5	5	5	5	5	5	5	5	5	5	5	5	5	5	5	5	5	5	5	5	5	5	5	5	5	5	5	5	5	5	5
sp|P63261|ACTG_HUMAN;sp|P60709|ACTB_HUMAN;sp|Q9BYX7|ACTBM_HUMAN	sp|P63261|ACTG_HUMAN;sp|P60709|ACTB_HUMAN	20;20;3	20;20;3	7;7;0	>sp|P63261|ACTG_HUMAN Actin, cytoplasmic 2 OS=Homo sapiens OX=9606 GN=ACTG1 PE=1 SV=1;>sp|P60709|ACTB_HUMAN Actin, cytoplasmic 1 OS=Homo sapiens OX=9606 GN=ACTB PE=1 SV=1	3	20	20	7	19	19	19	17	17	17	18	19	19	18	18	19	17	17	18	19	17	16	18	17	18	19	18	19	18	19	17	16	17	17	17	16	17	20	18	18	19	19	19	17
sp|P60842|IF4A1_HUMAN	sp|P60842|IF4A1_HUMAN	19	19	9	>sp|P60842|IF4A1_HUMAN Eukaryotic initiation factor 4A-I OS=Homo sapiens OX=9606 GN=EIF4A1 PE=1 SV=1	1	19	19	9	18	15	16	15	14	15	15	16	13	17	14	13	18	17	16	15	15	15	16	16	16	19	17	15	16	19	17	11	15	17	15	14	12	15	15	17	18	15	16	15
sp|P60866|RS20_HUMAN	sp|P60866|RS20_HUMAN	3	3	3	>sp|P60866|RS20_HUMAN 40S ribosomal protein S20 OS=Homo sapiens OX=9606 GN=RPS20 PE=1 SV=1	1	3	3	3	3	2	2	2	2	2	2	3	2	2	3	2	2	3	2	2	2	2	2	2	2	3	2	3	2	2	2	2	2	3	3	2	2	3	3	3	3	2	2	2
sp|P60891|PRPS1_HUMAN;sp|P21108|PRPS3_HUMAN	sp|P60891|PRPS1_HUMAN	12;5	12;5	7;1	>sp|P60891|PRPS1_HUMAN Ribose-phosphate pyrophosphokinase 1 OS=Homo sapiens OX=9606 GN=PRPS1 PE=1 SV=2	2	12	12	7	8	9	9	11	10	11	10	9	9	9	9	11	10	10	9	9	8	7	8	9	8	7	7	7	8	10	8	8	7	8	4	8	6	12	11	10	8	9	9	11
sp|P60900|PSA6_HUMAN	sp|P60900|PSA6_HUMAN	12	12	12	>sp|P60900|PSA6_HUMAN Proteasome subunit alpha type-6 OS=Homo sapiens OX=9606 GN=PSMA6 PE=1 SV=1	1	12	12	12	9	10	7	10	9	10	8	8	7	8	8	8	10	9	9	10	10	10	10	12	11	8	10	8	10	10	11	9	10	10	7	9	6	10	11	11	9	10	7	10
sp|P60953|CDC42_HUMAN;sp|P84095|RHOG_HUMAN;sp|P17081|RHOQ_HUMAN;sp|Q9H4E5|RHOJ_HUMAN	sp|P60953|CDC42_HUMAN	7;1;1;1	7;1;1;1	6;0;0;0	>sp|P60953|CDC42_HUMAN Cell division control protein 42 homolog OS=Homo sapiens OX=9606 GN=CDC42 PE=1 SV=2	4	7	7	6	5	5	7	7	7	6	7	7	4	7	6	5	7	6	6	6	7	6	6	7	6	5	4	5	7	6	7	6	6	5	5	7	7	7	7	7	5	5	7	7
sp|P60981|DEST_HUMAN	sp|P60981|DEST_HUMAN	3	3	3	>sp|P60981|DEST_HUMAN Destrin OS=Homo sapiens OX=9606 GN=DSTN PE=1 SV=3	1	3	3	3	1	1	0	0	0	0	1	0	1	1	1	1	1	2	2	1	0	1	0	0	0	1	0	0	0	2	0	0	0	0	0	1	0	1	2	2	1	1	0	0
sp|P61006|RAB8A_HUMAN;sp|Q92930|RAB8B_HUMAN;sp|P20337|RAB3B_HUMAN;sp|O95716|RAB3D_HUMAN;sp|P20336|RAB3A_HUMAN;sp|Q96E17|RAB3C_HUMAN	sp|P61006|RAB8A_HUMAN;sp|Q92930|RAB8B_HUMAN	6;3;1;1;1;1	5;2;1;1;1;1	4;1;0;0;0;0	>sp|P61006|RAB8A_HUMAN Ras-related protein Rab-8A OS=Homo sapiens OX=9606 GN=RAB8A PE=1 SV=1;>sp|Q92930|RAB8B_HUMAN Ras-related protein Rab-8B OS=Homo sapiens OX=9606 GN=RAB8B PE=1 SV=2	6	6	5	4	3	2	3	3	2	2	2	3	3	2	3	2	5	2	3	2	2	4	2	2	2	2	1	2	1	4	2	2	2	2	3	2	2	3	3	3	2	1	2	2
sp|P61009|SPCS3_HUMAN	sp|P61009|SPCS3_HUMAN	3	3	3	>sp|P61009|SPCS3_HUMAN Signal peptidase complex subunit 3 OS=Homo sapiens OX=9606 GN=SPCS3 PE=1 SV=1	1	3	3	3	2	0	1	0	1	2	0	0	1	0	0	0	1	1	0	0	1	2	1	1	1	1	0	0	0	2	0	2	1	1	1	0	0	1	0	1	2	0	1	0
sp|P61011|SRP54_HUMAN	sp|P61011|SRP54_HUMAN	8	8	8	>sp|P61011|SRP54_HUMAN Signal recognition particle 54 kDa protein OS=Homo sapiens OX=9606 GN=SRP54 PE=1 SV=1	1	8	8	8	5	3	2	3	4	4	2	3	1	2	2	3	5	3	3	2	2	4	4	4	4	2	2	2	2	8	3	2	3	3	2	2	0	4	5	4	5	3	2	3
sp|P61019|RAB2A_HUMAN;sp|Q8WUD1|RAB2B_HUMAN	sp|P61019|RAB2A_HUMAN;sp|Q8WUD1|RAB2B_HUMAN	7;5	7;5	7;5	>sp|P61019|RAB2A_HUMAN Ras-related protein Rab-2A OS=Homo sapiens OX=9606 GN=RAB2A PE=1 SV=1;>sp|Q8WUD1|RAB2B_HUMAN Ras-related protein Rab-2B OS=Homo sapiens OX=9606 GN=RAB2B PE=1 SV=1	2	7	7	7	4	0	2	1	0	0	0	1	0	1	0	0	4	3	1	0	0	3	0	0	0	2	0	0	0	5	0	0	0	1	1	0	2	4	1	0	4	0	2	1
sp|P61026|RAB10_HUMAN	sp|P61026|RAB10_HUMAN	4	3	3	>sp|P61026|RAB10_HUMAN Ras-related protein Rab-10 OS=Homo sapiens OX=9606 GN=RAB10 PE=1 SV=1	1	4	3	3	3	1	2	2	1	2	1	1	1	2	1	1	3	2	1	1	2	2	1	2	2	1	1	1	2	2	1	1	2	2	1	2	1	1	1	1	2	0	1	1
sp|P61081|UBC12_HUMAN	sp|P61081|UBC12_HUMAN	6	6	6	>sp|P61081|UBC12_HUMAN NEDD8-conjugating enzyme Ubc12 OS=Homo sapiens OX=9606 GN=UBE2M PE=1 SV=1	1	6	6	6	5	1	2	1	2	3	1	3	1	2	3	1	3	3	2	1	3	2	4	6	3	3	2	2	2	4	3	0	3	2	3	3	0	3	2	3	5	1	2	1
sp|P61086|UBE2K_HUMAN	sp|P61086|UBE2K_HUMAN	2	2	2	>sp|P61086|UBE2K_HUMAN Ubiquitin-conjugating enzyme E2 K OS=Homo sapiens OX=9606 GN=UBE2K PE=1 SV=3	1	2	2	2	2	0	0	0	0	0	0	0	0	0	0	0	0	0	0	0	0	0	0	0	0	0	0	0	0	1	1	0	0	0	0	1	0	0	0	0	2	0	0	0
sp|P61088|UBE2N_HUMAN;sp|Q5JXB2|UE2NL_HUMAN	sp|P61088|UBE2N_HUMAN	4;1	4;1	4;1	>sp|P61088|UBE2N_HUMAN Ubiquitin-conjugating enzyme E2 N OS=Homo sapiens OX=9606 GN=UBE2N PE=1 SV=1	2	4	4	4	2	1	0	1	1	1	0	1	2	1	0	1	1	1	0	2	1	2	1	2	2	2	2	0	3	3	2	0	0	0	0	0	0	0	1	1	2	1	0	1
sp|P61106|RAB14_HUMAN	sp|P61106|RAB14_HUMAN	9	9	9	>sp|P61106|RAB14_HUMAN Ras-related protein Rab-14 OS=Homo sapiens OX=9606 GN=RAB14 PE=1 SV=4	1	9	9	9	5	0	2	3	3	4	0	4	1	3	2	1	7	6	4	3	0	6	1	1	1	2	0	0	3	6	2	2	1	1	1	0	1	3	3	3	5	0	2	3
sp|P61158|ARP3_HUMAN;sp|Q9P1U1|ARP3B_HUMAN	sp|P61158|ARP3_HUMAN	10;1	10;1	10;1	>sp|P61158|ARP3_HUMAN Actin-related protein 3 OS=Homo sapiens OX=9606 GN=ACTR3 PE=1 SV=3	2	10	10	10	8	1	2	3	1	1	1	1	6	3	1	4	1	0	0	2	1	2	3	2	3	1	0	1	0	4	1	1	0	0	0	0	0	5	7	2	8	1	2	3
sp|P61160|ARP2_HUMAN	sp|P61160|ARP2_HUMAN	9	9	9	>sp|P61160|ARP2_HUMAN Actin-related protein 2 OS=Homo sapiens OX=9606 GN=ACTR2 PE=1 SV=1	1	9	9	9	7	4	4	3	2	2	5	4	5	3	2	5	4	6	3	4	4	3	2	4	1	1	0	1	1	4	0	1	1	1	2	1	1	3	7	3	7	4	4	3
sp|P61163|ACTZ_HUMAN	sp|P61163|ACTZ_HUMAN	9	9	5	>sp|P61163|ACTZ_HUMAN Alpha-centractin OS=Homo sapiens OX=9606 GN=ACTR1A PE=1 SV=1	1	9	9	5	6	5	4	4	6	7	5	3	6	4	5	5	6	6	6	4	6	7	7	6	8	6	6	7	6	8	6	6	7	7	5	7	2	8	7	8	6	5	4	4
sp|P61201|CSN2_HUMAN	sp|P61201|CSN2_HUMAN	7	7	7	>sp|P61201|CSN2_HUMAN COP9 signalosome complex subunit 2 OS=Homo sapiens OX=9606 GN=COPS2 PE=1 SV=1	1	7	7	7	6	2	3	2	1	1	0	0	1	0	1	0	5	2	1	0	0	2	0	0	2	2	0	2	0	4	1	1	1	1	0	0	0	2	0	0	6	2	3	2
sp|P84077|ARF1_HUMAN;sp|P61204|ARF3_HUMAN	sp|P84077|ARF1_HUMAN;sp|P61204|ARF3_HUMAN	7;7	4;4	3;3	>sp|P84077|ARF1_HUMAN ADP-ribosylation factor 1 OS=Homo sapiens OX=9606 GN=ARF1 PE=1 SV=2;>sp|P61204|ARF3_HUMAN ADP-ribosylation factor 3 OS=Homo sapiens OX=9606 GN=ARF3 PE=1 SV=2	2	7	4	3	6	4	6	6	5	4	6	6	4	7	6	3	5	4	3	5	6	5	4	4	4	6	4	4	4	6	4	6	5	5	4	3	4	3	3	2	4	3	4	4
sp|P61221|ABCE1_HUMAN	sp|P61221|ABCE1_HUMAN	13	13	13	>sp|P61221|ABCE1_HUMAN ATP-binding cassette sub-family E member 1 OS=Homo sapiens OX=9606 GN=ABCE1 PE=1 SV=1	1	13	13	13	11	2	4	10	8	8	3	2	3	4	4	1	8	8	1	6	6	8	5	7	7	3	2	2	2	8	7	1	4	4	2	4	0	8	8	3	11	2	4	10
sp|P61224|RAP1B_HUMAN;sp|A6NIZ1|RP1BL_HUMAN	sp|P61224|RAP1B_HUMAN;sp|A6NIZ1|RP1BL_HUMAN	5;4	5;4	2;2	>sp|P61224|RAP1B_HUMAN Ras-related protein Rap-1b OS=Homo sapiens OX=9606 GN=RAP1B PE=1 SV=1;>sp|A6NIZ1|RP1BL_HUMAN Ras-related protein Rap-1b-like protein OS=Homo sapiens OX=9606 PE=2 SV=1	2	5	5	2	3	3	4	3	3	2	3	3	2	2	3	0	3	4	3	3	2	5	4	5	5	3	1	2	3	5	1	2	4	1	1	2	0	2	3	2	3	3	4	3
sp|P61247|RS3A_HUMAN	sp|P61247|RS3A_HUMAN	14	14	14	>sp|P61247|RS3A_HUMAN 40S ribosomal protein S3a OS=Homo sapiens OX=9606 GN=RPS3A PE=1 SV=2	1	14	14	14	14	13	14	14	13	14	14	14	12	13	13	13	13	13	13	14	13	14	13	13	13	14	13	12	13	13	13	13	14	14	14	13	14	13	12	12	14	13	14	14
sp|P61254|RL26_HUMAN	sp|P61254|RL26_HUMAN	8	8	2	>sp|P61254|RL26_HUMAN 60S ribosomal protein L26 OS=Homo sapiens OX=9606 GN=RPL26 PE=1 SV=1	1	8	8	2	7	4	6	6	6	6	5	5	6	6	6	6	6	6	6	7	6	6	7	7	7	7	7	7	6	7	7	7	7	7	7	7	7	6	6	6	7	4	6	6
sp|P61289|PSME3_HUMAN	sp|P61289|PSME3_HUMAN	8	8	8	>sp|P61289|PSME3_HUMAN Proteasome activator complex subunit 3 OS=Homo sapiens OX=9606 GN=PSME3 PE=1 SV=1	1	8	8	8	8	5	5	6	5	6	5	5	2	5	5	2	8	5	4	5	6	6	6	6	5	7	3	4	4	7	7	3	5	4	2	5	3	4	4	4	8	5	5	6
sp|P61313|RL15_HUMAN	sp|P61313|RL15_HUMAN	10	10	10	>sp|P61313|RL15_HUMAN 60S ribosomal protein L15 OS=Homo sapiens OX=9606 GN=RPL15 PE=1 SV=2	1	10	10	10	6	8	7	7	7	6	7	7	8	7	8	7	7	8	7	7	8	7	8	8	8	8	8	8	8	7	8	8	7	7	8	7	8	8	7	5	6	8	7	7
sp|P61326|MGN_HUMAN;sp|Q96A72|MGN2_HUMAN	sp|P61326|MGN_HUMAN;sp|Q96A72|MGN2_HUMAN	6;6	6;6	6;6	>sp|P61326|MGN_HUMAN Protein mago nashi homolog OS=Homo sapiens OX=9606 GN=MAGOH PE=1 SV=1;>sp|Q96A72|MGN2_HUMAN Protein mago nashi homolog 2 OS=Homo sapiens OX=9606 GN=MAGOHB PE=1 SV=1	2	6	6	6	3	4	2	3	4	3	2	3	3	4	4	2	3	3	5	4	4	4	3	3	4	3	3	3	2	3	3	3	3	2	1	2	5	5	4	5	3	4	2	3
sp|P61353|RL27_HUMAN	sp|P61353|RL27_HUMAN	5	5	5	>sp|P61353|RL27_HUMAN 60S ribosomal protein L27 OS=Homo sapiens OX=9606 GN=RPL27 PE=1 SV=2	1	5	5	5	5	5	5	5	5	5	5	5	5	5	5	5	5	5	5	5	5	5	5	5	5	5	5	5	5	5	5	5	4	5	5	5	5	5	5	5	5	5	5	5
sp|P61421|VA0D1_HUMAN	sp|P61421|VA0D1_HUMAN	7	7	7	>sp|P61421|VA0D1_HUMAN V-type proton ATPase subunit d 1 OS=Homo sapiens OX=9606 GN=ATP6V0D1 PE=1 SV=1	1	7	7	7	2	0	3	2	1	1	3	2	4	1	1	3	5	3	2	2	4	5	4	3	3	0	0	0	2	3	4	2	2	2	1	1	2	4	4	3	2	0	3	2
sp|P61457|PHS_HUMAN	sp|P61457|PHS_HUMAN	1	1	1	>sp|P61457|PHS_HUMAN Pterin-4-alpha-carbinolamine dehydratase OS=Homo sapiens OX=9606 GN=PCBD1 PE=1 SV=2	1	1	1	1	1	0	0	0	0	0	0	0	0	0	0	0	0	0	0	0	0	1	0	0	0	0	0	0	0	0	0	0	0	0	0	0	0	0	0	0	1	0	0	0
sp|P61513|RL37A_HUMAN;sp|A6NKH3|RL37L_HUMAN	sp|P61513|RL37A_HUMAN	5;1	5;1	5;1	>sp|P61513|RL37A_HUMAN 60S ribosomal protein L37a OS=Homo sapiens OX=9606 GN=RPL37A PE=1 SV=2	2	5	5	5	5	5	5	5	5	5	5	5	5	5	5	5	5	5	5	4	5	5	5	5	5	5	5	5	5	5	5	5	5	5	5	5	5	5	5	5	5	5	5	5
sp|P61586|RHOA_HUMAN;sp|P08134|RHOC_HUMAN;sp|P62745|RHOB_HUMAN	sp|P61586|RHOA_HUMAN;sp|P08134|RHOC_HUMAN	8;5;2	8;5;2	8;5;2	>sp|P61586|RHOA_HUMAN Transforming protein RhoA OS=Homo sapiens OX=9606 GN=RHOA PE=1 SV=1;>sp|P08134|RHOC_HUMAN Rho-related GTP-binding protein RhoC OS=Homo sapiens OX=9606 GN=RHOC PE=1 SV=1	3	8	8	8	6	3	3	3	1	3	0	1	2	2	2	1	4	3	3	4	3	6	2	4	3	4	0	1	4	6	4	1	2	2	1	0	1	5	3	2	6	3	3	3
sp|P61604|CH10_HUMAN	sp|P61604|CH10_HUMAN	3	3	3	>sp|P61604|CH10_HUMAN 10 kDa heat shock protein, mitochondrial OS=Homo sapiens OX=9606 GN=HSPE1 PE=1 SV=2	1	3	3	3	3	3	3	3	3	3	2	2	3	3	2	2	3	3	2	3	3	3	1	2	1	3	2	1	2	3	3	2	2	2	1	2	2	2	2	2	3	3	3	3
sp|P61619|S61A1_HUMAN	sp|P61619|S61A1_HUMAN	10	10	5	>sp|P61619|S61A1_HUMAN Protein transport protein Sec61 subunit alpha isoform 1 OS=Homo sapiens OX=9606 GN=SEC61A1 PE=1 SV=2	1	10	10	5	7	8	7	8	7	7	8	8	7	6	6	5	7	7	6	8	8	8	8	8	7	6	6	7	7	8	7	7	8	8	7	6	6	8	7	7	7	8	7	8
sp|P61626|LYSC_HUMAN	sp|P61626|LYSC_HUMAN	2	2	2	>sp|P61626|LYSC_HUMAN Lysozyme C OS=Homo sapiens OX=9606 GN=LYZ PE=1 SV=1	1	2	2	2	0	2	0	2	0	2	0	0	0	0	0	0	0	0	1	2	1	0	1	0	2	0	0	1	0	0	1	0	2	0	2	0	0	0	0	2	0	2	0	2
sp|P61758|PFD3_HUMAN	sp|P61758|PFD3_HUMAN	5	5	5	>sp|P61758|PFD3_HUMAN Prefoldin subunit 3 OS=Homo sapiens OX=9606 GN=VBP1 PE=1 SV=4	1	5	5	5	5	1	1	0	1	1	2	1	1	2	3	0	3	2	0	3	1	2	3	3	4	1	1	1	2	4	2	0	3	2	0	1	0	2	3	1	5	1	1	0
sp|P61769|B2MG_HUMAN	sp|P61769|B2MG_HUMAN	3	3	3	>sp|P61769|B2MG_HUMAN Beta-2-microglobulin OS=Homo sapiens OX=9606 GN=B2M PE=1 SV=1	1	3	3	3	1	1	1	1	0	1	0	1	1	1	1	1	2	1	1	2	0	2	0	2	1	2	0	2	0	3	1	1	2	1	1	1	0	1	1	1	1	1	1	1
sp|P61803|DAD1_HUMAN	sp|P61803|DAD1_HUMAN	4	4	4	>sp|P61803|DAD1_HUMAN Dolichyl-diphosphooligosaccharide--protein glycosyltransferase subunit DAD1 OS=Homo sapiens OX=9606 GN=DAD1 PE=1 SV=3	1	4	4	4	3	4	3	3	3	3	2	3	3	4	3	2	3	3	3	2	1	3	2	2	2	2	1	1	3	3	1	2	2	1	2	2	1	3	2	2	3	4	3	3
sp|P61923|COPZ1_HUMAN	sp|P61923|COPZ1_HUMAN	2	2	2	>sp|P61923|COPZ1_HUMAN Coatomer subunit zeta-1 OS=Homo sapiens OX=9606 GN=COPZ1 PE=1 SV=1	1	2	2	2	2	1	0	1	1	1	0	0	1	0	0	0	1	2	1	0	0	0	0	0	1	0	0	0	1	0	0	1	0	0	1	0	0	0	1	0	2	1	0	1
sp|P61956|SUMO2_HUMAN	sp|P61956|SUMO2_HUMAN	2	2	1	>sp|P61956|SUMO2_HUMAN Small ubiquitin-related modifier 2 OS=Homo sapiens OX=9606 GN=SUMO2 PE=1 SV=3	1	2	2	1	1	0	1	1	1	1	0	0	1	1	0	1	1	1	1	1	1	2	0	0	1	1	0	0	0	1	1	0	0	1	0	0	2	1	1	1	1	0	1	1
sp|P61962|DCAF7_HUMAN	sp|P61962|DCAF7_HUMAN	12	12	12	>sp|P61962|DCAF7_HUMAN DDB1- and CUL4-associated factor 7 OS=Homo sapiens OX=9606 GN=DCAF7 PE=1 SV=1	1	12	12	12	10	7	10	5	6	7	8	9	6	7	8	7	9	6	4	9	7	8	8	9	9	7	7	5	7	9	10	8	9	9	7	7	5	8	10	7	10	7	10	5
sp|P61964|WDR5_HUMAN	sp|P61964|WDR5_HUMAN	9	9	9	>sp|P61964|WDR5_HUMAN WD repeat-containing protein 5 OS=Homo sapiens OX=9606 GN=WDR5 PE=1 SV=1	1	9	9	9	8	8	6	5	6	6	5	5	5	6	6	6	7	6	8	6	7	6	5	7	6	4	4	7	3	5	6	4	5	6	4	4	4	6	7	9	8	8	6	5
sp|P61970|NTF2_HUMAN	sp|P61970|NTF2_HUMAN	4	4	4	>sp|P61970|NTF2_HUMAN Nuclear transport factor 2 OS=Homo sapiens OX=9606 GN=NUTF2 PE=1 SV=1	1	4	4	4	3	0	0	0	0	0	0	0	0	0	0	0	0	0	0	0	0	0	0	0	0	1	0	1	0	1	0	0	0	0	0	0	0	0	0	0	3	0	0	0
sp|P61978|HNRPK_HUMAN	sp|P61978|HNRPK_HUMAN	19	19	19	>sp|P61978|HNRPK_HUMAN Heterogeneous nuclear ribonucleoprotein K OS=Homo sapiens OX=9606 GN=HNRNPK PE=1 SV=1	1	19	19	19	16	16	17	16	16	16	17	15	16	18	17	16	16	18	17	13	15	13	16	16	17	18	15	16	16	15	17	15	16	13	16	15	15	18	17	17	16	16	17	16
sp|P61981|1433G_HUMAN	sp|P61981|1433G_HUMAN	20	17	15	>sp|P61981|1433G_HUMAN 14-3-3 protein gamma OS=Homo sapiens OX=9606 GN=YWHAG PE=1 SV=2	1	20	17	15	18	18	18	17	15	14	15	17	14	17	16	16	17	16	16	17	17	15	12	12	12	8	9	7	15	15	18	16	15	18	16	14	15	8	10	8	15	15	15	14
sp|P62070|RRAS2_HUMAN;sp|P10301|RRAS_HUMAN	sp|P62070|RRAS2_HUMAN	3;1	3;1	3;1	>sp|P62070|RRAS2_HUMAN Ras-related protein R-Ras2 OS=Homo sapiens OX=9606 GN=RRAS2 PE=1 SV=1	2	3	3	3	1	0	0	0	0	0	0	0	0	0	2	0	1	0	0	1	0	0	0	1	2	1	0	0	0	2	0	0	0	0	0	0	0	2	2	3	1	0	0	0
sp|P62072|TIM10_HUMAN	sp|P62072|TIM10_HUMAN	1	1	1	>sp|P62072|TIM10_HUMAN Mitochondrial import inner membrane translocase subunit Tim10 OS=Homo sapiens OX=9606 GN=TIMM10 PE=1 SV=1	1	1	1	1	1	0	0	0	0	0	0	0	0	0	0	0	0	0	0	0	0	0	0	1	0	0	0	0	0	0	0	0	0	0	0	0	0	0	0	0	1	0	0	0
sp|P62081|RS7_HUMAN	sp|P62081|RS7_HUMAN	5	5	5	>sp|P62081|RS7_HUMAN 40S ribosomal protein S7 OS=Homo sapiens OX=9606 GN=RPS7 PE=1 SV=1	1	5	5	5	3	3	3	4	3	4	4	3	4	3	2	2	3	2	3	5	5	5	4	5	5	5	5	5	5	5	5	4	5	5	3	5	5	5	4	4	3	3	3	4
sp|P62136|PP1A_HUMAN	sp|P62136|PP1A_HUMAN	16	16	4	>sp|P62136|PP1A_HUMAN Serine/threonine-protein phosphatase PP1-alpha catalytic subunit OS=Homo sapiens OX=9606 GN=PPP1CA PE=1 SV=1	1	16	16	4	15	15	15	11	10	10	8	9	9	11	11	11	10	10	9	14	14	14	14	14	15	13	11	12	13	15	14	14	15	15	11	13	11	13	13	11	15	15	15	11
sp|P62140|PP1B_HUMAN	sp|P62140|PP1B_HUMAN	14	5	5	>sp|P62140|PP1B_HUMAN Serine/threonine-protein phosphatase PP1-beta catalytic subunit OS=Homo sapiens OX=9606 GN=PPP1CB PE=1 SV=3	1	14	5	5	11	10	10	8	8	7	6	7	9	8	9	9	8	9	8	9	9	9	10	9	9	8	8	8	9	10	9	9	9	9	9	9	8	11	9	10	3	2	2	0
sp|P62191|PRS4_HUMAN	sp|P62191|PRS4_HUMAN	17	17	17	>sp|P62191|PRS4_HUMAN 26S proteasome regulatory subunit 4 OS=Homo sapiens OX=9606 GN=PSMC1 PE=1 SV=1	1	17	17	17	14	13	14	14	14	14	13	15	10	13	13	9	13	13	12	12	14	13	12	12	11	7	12	9	12	13	14	11	13	13	8	12	10	13	15	9	14	13	14	14
sp|P62195|PRS8_HUMAN	sp|P62195|PRS8_HUMAN	22	22	21	>sp|P62195|PRS8_HUMAN 26S proteasome regulatory subunit 8 OS=Homo sapiens OX=9606 GN=PSMC5 PE=1 SV=1	1	22	22	21	20	19	21	21	18	21	17	19	18	20	20	14	21	18	19	18	17	18	18	16	18	18	18	17	17	18	17	18	18	16	18	18	16	19	19	20	20	19	21	21
sp|P62241|RS8_HUMAN	sp|P62241|RS8_HUMAN	10	10	10	>sp|P62241|RS8_HUMAN 40S ribosomal protein S8 OS=Homo sapiens OX=9606 GN=RPS8 PE=1 SV=2	1	10	10	10	8	9	8	9	8	9	8	8	10	9	8	9	8	9	8	8	8	8	8	8	8	9	8	8	8	8	9	8	8	8	9	8	8	10	10	10	8	9	8	9
sp|P62244|RS15A_HUMAN	sp|P62244|RS15A_HUMAN	6	6	6	>sp|P62244|RS15A_HUMAN 40S ribosomal protein S15a OS=Homo sapiens OX=9606 GN=RPS15A PE=1 SV=2	1	6	6	6	5	5	5	5	5	5	5	5	5	5	5	5	5	5	5	5	5	5	5	5	5	5	5	5	5	5	5	5	5	5	4	5	5	6	5	5	5	5	5	5
sp|P62249|RS16_HUMAN	sp|P62249|RS16_HUMAN	10	10	10	>sp|P62249|RS16_HUMAN 40S ribosomal protein S16 OS=Homo sapiens OX=9606 GN=RPS16 PE=1 SV=2	1	10	10	10	9	9	8	9	9	9	9	8	9	9	8	8	8	8	9	9	9	9	9	9	9	9	9	8	9	8	9	9	9	9	9	9	7	9	9	9	9	9	8	9
sp|P62258|1433E_HUMAN	sp|P62258|1433E_HUMAN	25	25	22	>sp|P62258|1433E_HUMAN 14-3-3 protein epsilon OS=Homo sapiens OX=9606 GN=YWHAE PE=1 SV=1	1	25	25	22	24	22	23	21	22	21	22	25	21	22	22	22	23	24	21	23	24	21	20	17	20	14	14	14	22	24	24	23	22	23	22	22	21	16	15	14	24	22	23	21
sp|P62263|RS14_HUMAN	sp|P62263|RS14_HUMAN	5	5	5	>sp|P62263|RS14_HUMAN 40S ribosomal protein S14 OS=Homo sapiens OX=9606 GN=RPS14 PE=1 SV=3	1	5	5	5	5	5	5	5	5	5	5	5	5	5	5	5	5	5	5	5	5	5	5	5	5	5	5	5	5	5	5	5	5	5	5	5	5	5	5	5	5	5	5	5
sp|P62266|RS23_HUMAN	sp|P62266|RS23_HUMAN	5	5	5	>sp|P62266|RS23_HUMAN 40S ribosomal protein S23 OS=Homo sapiens OX=9606 GN=RPS23 PE=1 SV=3	1	5	5	5	5	5	5	5	5	5	5	5	5	5	5	5	5	5	5	5	5	5	5	5	5	5	5	5	5	5	5	5	5	5	5	5	5	5	5	5	5	5	5	5
sp|P62269|RS18_HUMAN	sp|P62269|RS18_HUMAN	9	9	9	>sp|P62269|RS18_HUMAN 40S ribosomal protein S18 OS=Homo sapiens OX=9606 GN=RPS18 PE=1 SV=3	1	9	9	9	8	8	8	9	9	9	9	9	8	9	8	8	9	9	9	8	8	8	9	9	9	9	9	9	9	8	9	9	9	9	9	9	8	9	9	9	8	8	8	9
sp|P62273|RS29_HUMAN	sp|P62273|RS29_HUMAN	2	2	2	>sp|P62273|RS29_HUMAN 40S ribosomal protein S29 OS=Homo sapiens OX=9606 GN=RPS29 PE=1 SV=2	1	2	2	2	2	2	2	2	2	2	2	2	2	2	2	2	2	2	2	2	2	2	2	2	2	2	2	2	2	2	2	2	2	2	2	2	2	2	2	2	2	2	2	2
sp|P62277|RS13_HUMAN	sp|P62277|RS13_HUMAN	7	7	7	>sp|P62277|RS13_HUMAN 40S ribosomal protein S13 OS=Homo sapiens OX=9606 GN=RPS13 PE=1 SV=2	1	7	7	7	5	4	5	4	3	4	4	4	4	5	4	4	5	5	4	5	5	5	5	5	5	5	5	5	5	5	5	5	5	4	5	5	5	5	4	4	5	4	5	4
sp|P62280|RS11_HUMAN	sp|P62280|RS11_HUMAN	10	10	10	>sp|P62280|RS11_HUMAN 40S ribosomal protein S11 OS=Homo sapiens OX=9606 GN=RPS11 PE=1 SV=3	1	10	10	10	10	10	10	10	10	10	10	10	10	10	10	10	10	10	10	9	10	10	10	10	9	10	9	10	10	9	9	10	10	10	10	9	10	10	10	10	10	10	10	10
sp|P62304|RUXE_HUMAN	sp|P62304|RUXE_HUMAN	3	3	3	>sp|P62304|RUXE_HUMAN Small nuclear ribonucleoprotein E OS=Homo sapiens OX=9606 GN=SNRPE PE=1 SV=1	1	3	3	3	3	2	3	3	3	3	3	3	3	3	3	2	3	2	2	3	3	3	3	3	3	3	3	3	3	3	3	3	3	3	2	2	2	2	3	2	3	2	3	3
sp|P62306|RUXF_HUMAN	sp|P62306|RUXF_HUMAN	4	4	4	>sp|P62306|RUXF_HUMAN Small nuclear ribonucleoprotein F OS=Homo sapiens OX=9606 GN=SNRPF PE=1 SV=1	1	4	4	4	4	4	4	4	4	4	4	4	2	4	4	4	4	4	4	3	4	4	4	4	4	4	4	4	4	3	3	3	4	3	4	4	4	4	4	4	4	4	4	4
sp|P62314|SMD1_HUMAN	sp|P62314|SMD1_HUMAN	4	4	4	>sp|P62314|SMD1_HUMAN Small nuclear ribonucleoprotein Sm D1 OS=Homo sapiens OX=9606 GN=SNRPD1 PE=1 SV=1	1	4	4	4	4	4	4	4	4	4	4	4	4	4	4	4	4	4	4	4	4	4	4	4	4	4	4	4	4	4	4	4	4	4	4	4	3	4	4	4	4	4	4	4
sp|P62316|SMD2_HUMAN	sp|P62316|SMD2_HUMAN	7	7	7	>sp|P62316|SMD2_HUMAN Small nuclear ribonucleoprotein Sm D2 OS=Homo sapiens OX=9606 GN=SNRPD2 PE=1 SV=1	1	7	7	7	6	7	6	6	6	5	6	5	6	6	5	5	6	5	6	6	5	7	6	7	6	5	5	7	6	7	6	6	7	7	5	5	5	6	6	6	6	7	6	6
sp|P62318|SMD3_HUMAN	sp|P62318|SMD3_HUMAN	4	4	4	>sp|P62318|SMD3_HUMAN Small nuclear ribonucleoprotein Sm D3 OS=Homo sapiens OX=9606 GN=SNRPD3 PE=1 SV=1	1	4	4	4	4	4	4	4	4	4	4	4	3	4	4	4	4	4	4	4	4	4	4	4	4	4	4	4	4	4	4	4	4	4	4	4	4	4	4	4	4	4	4	4
sp|P62330|ARF6_HUMAN	sp|P62330|ARF6_HUMAN	1	1	1	>sp|P62330|ARF6_HUMAN ADP-ribosylation factor 6 OS=Homo sapiens OX=9606 GN=ARF6 PE=1 SV=2	1	1	1	1	1	0	0	0	0	0	1	1	0	0	0	0	1	0	0	0	0	0	1	1	0	1	0	0	0	1	0	0	0	0	0	0	0	1	0	1	1	0	0	0
sp|P62333|PRS10_HUMAN	sp|P62333|PRS10_HUMAN	16	16	16	>sp|P62333|PRS10_HUMAN 26S proteasome regulatory subunit 10B OS=Homo sapiens OX=9606 GN=PSMC6 PE=1 SV=1	1	16	16	16	15	11	14	11	11	12	11	12	6	10	7	7	13	9	9	12	12	13	13	14	13	6	10	8	12	15	13	9	13	13	8	10	6	13	13	9	15	11	14	11
sp|P62424|RL7A_HUMAN	sp|P62424|RL7A_HUMAN	13	13	13	>sp|P62424|RL7A_HUMAN 60S ribosomal protein L7a OS=Homo sapiens OX=9606 GN=RPL7A PE=1 SV=2	1	13	13	13	11	10	11	12	11	9	11	11	12	12	11	11	10	10	9	13	13	12	12	12	11	11	10	10	10	11	12	10	10	11	11	11	10	11	10	11	11	10	11	12
sp|P62487|RPB7_HUMAN	sp|P62487|RPB7_HUMAN	2	2	2	>sp|P62487|RPB7_HUMAN DNA-directed RNA polymerase II subunit RPB7 OS=Homo sapiens OX=9606 GN=POLR2G PE=1 SV=1	1	2	2	2	1	0	0	0	0	0	0	0	0	0	0	0	0	0	1	0	0	1	0	0	0	0	0	0	0	0	0	0	0	0	0	0	0	0	0	1	1	0	0	0
sp|P62495|ERF1_HUMAN	sp|P62495|ERF1_HUMAN	13	13	13	>sp|P62495|ERF1_HUMAN Eukaryotic peptide chain release factor subunit 1 OS=Homo sapiens OX=9606 GN=ETF1 PE=1 SV=3	1	13	13	13	13	0	0	0	0	0	1	0	1	0	0	0	5	3	3	0	0	1	0	1	1	2	0	0	0	5	0	0	0	0	0	0	0	1	0	0	13	0	0	0
sp|P62633|CNBP_HUMAN	sp|P62633|CNBP_HUMAN	3	3	3	>sp|P62633|CNBP_HUMAN Cellular nucleic acid-binding protein OS=Homo sapiens OX=9606 GN=CNBP PE=1 SV=1	1	3	3	3	2	1	1	0	0	1	1	0	3	1	0	0	0	1	1	0	1	2	2	1	0	2	0	0	1	3	2	0	0	2	1	2	1	1	0	1	2	1	1	0
sp|P62699|YPEL5_HUMAN	sp|P62699|YPEL5_HUMAN	2	2	2	>sp|P62699|YPEL5_HUMAN Protein yippee-like 5 OS=Homo sapiens OX=9606 GN=YPEL5 PE=1 SV=1	1	2	2	2	0	0	0	0	0	0	1	0	0	0	0	0	0	0	0	0	0	0	0	0	0	0	0	0	1	1	0	0	0	0	0	1	0	0	0	1	0	0	0	0
sp|P62701|RS4X_HUMAN;sp|P22090|RS4Y1_HUMAN;sp|Q8TD47|RS4Y2_HUMAN	sp|P62701|RS4X_HUMAN	17;8;8	17;8;8	17;8;8	>sp|P62701|RS4X_HUMAN 40S ribosomal protein S4, X isoform OS=Homo sapiens OX=9606 GN=RPS4X PE=1 SV=2	3	17	17	17	14	15	15	14	14	14	15	16	16	14	14	15	15	16	16	14	13	15	14	15	15	15	15	15	15	15	16	12	14	14	15	15	15	16	15	15	14	15	15	14
sp|P62714|PP2AB_HUMAN	sp|P62714|PP2AB_HUMAN	12	12	1	>sp|P62714|PP2AB_HUMAN Serine/threonine-protein phosphatase 2A catalytic subunit beta isoform OS=Homo sapiens OX=9606 GN=PPP2CB PE=1 SV=1	1	12	12	1	8	9	7	6	6	4	6	8	6	9	9	7	9	9	6	8	9	10	7	9	10	7	7	6	7	10	8	7	10	9	6	7	7	5	8	6	8	9	7	6
sp|P62750|RL23A_HUMAN	sp|P62750|RL23A_HUMAN	10	10	10	>sp|P62750|RL23A_HUMAN 60S ribosomal protein L23a OS=Homo sapiens OX=9606 GN=RPL23A PE=1 SV=1	1	10	10	10	7	8	6	7	7	7	7	7	8	7	7	6	7	7	7	7	7	7	7	7	7	7	7	7	7	7	7	7	7	7	7	7	7	10	7	7	7	8	6	7
sp|P62753|RS6_HUMAN	sp|P62753|RS6_HUMAN	8	8	8	>sp|P62753|RS6_HUMAN 40S ribosomal protein S6 OS=Homo sapiens OX=9606 GN=RPS6 PE=1 SV=1	1	8	8	8	8	8	8	8	8	8	8	8	7	8	8	8	8	8	8	8	8	8	8	8	8	8	8	8	8	8	8	8	8	8	8	8	8	8	8	8	8	8	8	8
sp|P62805|H4_HUMAN	sp|P62805|H4_HUMAN	10	10	10	>sp|P62805|H4_HUMAN Histone H4 OS=Homo sapiens OX=9606 GN=H4C1 PE=1 SV=2	1	10	10	10	8	7	7	7	6	7	9	9	6	7	9	6	7	9	9	9	8	10	6	7	7	10	8	9	6	8	6	9	10	10	10	6	9	8	6	6	8	7	7	7
sp|P62820|RAB1A_HUMAN;sp|Q92928|RAB1C_HUMAN;sp|P59190|RAB15_HUMAN	sp|P62820|RAB1A_HUMAN	8;3;1	8;3;1	2;0;0	>sp|P62820|RAB1A_HUMAN Ras-related protein Rab-1A OS=Homo sapiens OX=9606 GN=RAB1A PE=1 SV=3	3	8	8	2	8	2	4	4	4	3	3	2	1	4	1	1	6	3	4	1	2	6	2	3	4	5	1	1	4	6	3	4	4	2	1	5	2	4	5	3	8	2	4	4
sp|P62826|RAN_HUMAN	sp|P62826|RAN_HUMAN	7	7	7	>sp|P62826|RAN_HUMAN GTP-binding nuclear protein Ran OS=Homo sapiens OX=9606 GN=RAN PE=1 SV=3	1	7	7	7	6	6	5	7	7	7	7	7	7	6	5	7	7	7	7	7	7	7	7	7	7	7	7	6	7	7	7	7	5	7	7	7	6	7	6	7	6	6	5	7
sp|P62829|RL23_HUMAN	sp|P62829|RL23_HUMAN	12	12	12	>sp|P62829|RL23_HUMAN 60S ribosomal protein L23 OS=Homo sapiens OX=9606 GN=RPL23 PE=1 SV=1	1	12	12	12	9	9	9	10	9	9	9	9	9	10	9	10	9	10	9	12	10	9	9	10	9	10	12	10	11	11	12	10	11	11	12	10	11	10	9	10	9	9	9	10
sp|P62834|RAP1A_HUMAN	sp|P62834|RAP1A_HUMAN	4	1	1	>sp|P62834|RAP1A_HUMAN Ras-related protein Rap-1A OS=Homo sapiens OX=9606 GN=RAP1A PE=1 SV=1	1	4	1	1	2	4	3	3	3	2	3	3	3	2	3	0	4	4	4	3	2	4	3	3	3	3	1	2	2	3	1	2	3	1	1	2	0	2	4	3	0	1	0	0
sp|P62841|RS15_HUMAN	sp|P62841|RS15_HUMAN	4	4	4	>sp|P62841|RS15_HUMAN 40S ribosomal protein S15 OS=Homo sapiens OX=9606 GN=RPS15 PE=1 SV=2	1	4	4	4	4	4	3	3	3	3	4	4	4	4	4	4	4	4	4	2	3	3	3	2	3	4	3	3	2	2	2	4	3	3	4	3	3	2	4	4	4	4	3	3
sp|P62847|RS24_HUMAN	sp|P62847|RS24_HUMAN	2	2	2	>sp|P62847|RS24_HUMAN 40S ribosomal protein S24 OS=Homo sapiens OX=9606 GN=RPS24 PE=1 SV=1	1	2	2	2	2	2	2	2	2	2	2	2	2	2	2	2	2	2	2	2	2	2	2	2	2	2	2	2	2	2	2	2	2	2	2	2	2	2	2	2	2	2	2	2
[truncated: 2,239 more rows]
[truncated: 272 more columns]

## Sheet: Protein intensity table
Uniprot.ID	gene_name	YAP1_5SA_mutant_1	YAP1_5SA_mutant_2	YAP1_5SA_mutant_3	YAP1_SH_deltaWW1_1	YAP1_SH_deltaWW1_2	YAP1_SH_deltaWW1_3	YAP1_SH_deltaWW1x2_1	YAP1_SH_deltaWW1x2_2	YAP1_SH_deltaWW1x2_3	YAP1_SH_deltaWW2_1	YAP1_SH_deltaWW2_2	YAP1_SH_deltaWW2_3	YAP1_SH_OK_1	YAP1_SH_OK_2	YAP1_SH_OK_3	YAP1_SH_S109A_1	YAP1_SH_S109A_2	YAP1_SH_S109A_3	YAP1_SH_S127A_1	YAP1_SH_S127A_2	YAP1_SH_S127A_3	YAP1_SH_S138A_1	YAP1_SH_S138A_2	YAP1_SH_S138A_3	YAP1_SH_S143A_1	YAP1_SH_S143A_2	YAP1_SH_S143A_3	YAP1_SH_S367A_1	YAP1_SH_S367A_2	YAP1_SH_S367A_3	YAP1_SH_S61A_1	YAP1_SH_S61A_2	YAP1_SH_S61A_3	YAP1_SH_WT_1	YAP1_SH_WT_2	YAP1_SH_WT_3
[truncated: 2,870 more rows]

[truncated: 3 more sheets: Statistical analysis, Fig_3_Phosphorylation effects o, Fig_5_WW effects on YAP1 intera]
