# Supplementary material for: Phosphorylation‐linked complex profiling identifies assemblies required for Hippo signal integration
Source: Mol Syst Biol. 2023 Mar 10;19(4):e11024. doi: 10.15252/msb.202211024 (PMC10090947; doi:10.15252/msb.202211024)
Supplement: Supplementary file 7 — Dataset EV4 [file MSB-19-e11024-s001.xlsx]

## Sheet: LEGEND
Table	Description
Raw files list
Max Quant output YAP1 endogenous pulldown HEK293A	DDA output for identification of YAP1 interactors with YAP1 endogenous immunopurification using YAP1KO as control
Fig_4_volcano_YAP1 IP cell line ctrl	Differential analysis of YAP1 interactors with YAP1 endogenous immunopurification using YAP1KO as control. The table reports average log2 intensity for both condition, log2FC and pvalue. Proteins identified in YAP1 ectopical expressed pulldown and/or annotated in BioGRID database are marked.
Fig_4_volcano_YAP1 IP aB ctrl	Differential analysis of YAP1 interactors with YAP1 endogenous immunopurification using unspecific antibodies as control. The table reports average log2 intensity for both condition, log2FC and pvalue. Proteins identified in YAP1 ectopical expressed pulldown and/or annotated in BioGRID database are marked.

## Sheet: Raw file list
Name	Condition	Experiment_ID
20180921_008_S185173_APMS_390_2_QE1	YAP_pulldown	DDA_YAP1_endogenous
20180921_009_S185176_APMS_390_5_QE1	YAP_pulldown	DDA_YAP1_endogenous
20180921_019_S185174_APMS_390_3_QE1	YAP_pulldown	DDA_YAP1_endogenous
20180921_024_S185177_APMS_390_6_QE1	YAP_pulldown	DDA_YAP1_endogenous
20180921_028_S185175_APMS_390_4_QE1	YAP_pulldown	DDA_YAP1_endogenous
20180921_038_S185172_APMS_390_1_QE1	YAP_pulldown	DDA_YAP1_endogenous
20180921_053_S185178_APMS_390_7_QE1	YAP_pulldown	DDA_YAP1_endogenous
20180921_005_S185182_APMS_391_4_QE1	YAP_pulldown	DDA_YAP1_endogenous
20180921_014_S185183_APMS_391_5_QE1	YAP_pulldown	DDA_YAP1_endogenous
20180921_022_S185185_APMS_391_7_QE1	YAP_pulldown	DDA_YAP1_endogenous
20180921_023_S185180_APMS_391_2_QE1	YAP_pulldown	DDA_YAP1_endogenous
20180921_027_S185181_APMS_391_3_QE1	YAP_pulldown	DDA_YAP1_endogenous
20180921_037_S185179_APMS_391_1_QE1	YAP_pulldown	DDA_YAP1_endogenous
20180921_047_S185184_APMS_391_6_QE1	YAP_pulldown	DDA_YAP1_endogenous
20180921_002_S185186_APMS_392_1_QE1	YAP_pulldown	DDA_YAP1_endogenous
20180921_012_S185189_APMS_392_4_QE1	YAP_pulldown	DDA_YAP1_endogenous
20180921_015_S185192_APMS_392_7_QE1	YAP_pulldown	DDA_YAP1_endogenous
20180921_029_S185188_APMS_392_3_QE1	YAP_pulldown	DDA_YAP1_endogenous
20180921_030_S185187_APMS_392_2_QE1	YAP_pulldown	DDA_YAP1_endogenous
20180921_040_S185190_APMS_392_5_QE1	YAP_pulldown	DDA_YAP1_endogenous
20180921_048_S185191_APMS_392_6_QE1	YAP_pulldown	DDA_YAP1_endogenous
20180919_010_S184915_APMS_430_3_QE1	endogenous_CTRL_YAPKO_abOK_1	DDA_YAP1_endogenous
20180919_012_S184914_APMS_430_2_QE1	endogenous_CTRL_YAPKO_abOK_1	DDA_YAP1_endogenous
20180919_025_S184917_APMS_430_5_QE1	endogenous_CTRL_YAPKO_abOK_1	DDA_YAP1_endogenous
20180919_032_S184919_APMS_430_7_QE1	endogenous_CTRL_YAPKO_abOK_1	DDA_YAP1_endogenous
20180919_033_S184916_APMS_430_4_QE1	endogenous_CTRL_YAPKO_abOK_1	DDA_YAP1_endogenous
20180919_035_S184913_APMS_430_1_QE1	endogenous_CTRL_YAPKO_abOK_1	DDA_YAP1_endogenous
20180919_047_S184918_APMS_430_6_QE1	endogenous_CTRL_YAPKO_abOK_1	DDA_YAP1_endogenous
20180919_003_S184922_APMS_431_3_QE1	endogenous_CTRL_YAPKO_abOK_2	DDA_YAP1_endogenous
20180919_005_S184925_APMS_431_6_QE1	endogenous_CTRL_YAPKO_abOK_2	DDA_YAP1_endogenous
20180919_007_S184921_APMS_431_2_QE1	endogenous_CTRL_YAPKO_abOK_2	DDA_YAP1_endogenous
20180919_015_S184924_APMS_431_5_QE1	endogenous_CTRL_YAPKO_abOK_2	DDA_YAP1_endogenous
20180919_024_S184920_APMS_431_1_QE1	endogenous_CTRL_YAPKO_abOK_2	DDA_YAP1_endogenous
20180919_028_S184926_APMS_431_7_QE1	endogenous_CTRL_YAPKO_abOK_2	DDA_YAP1_endogenous
20180919_029_S184923_APMS_431_4_QE1	endogenous_CTRL_YAPKO_abOK_2	DDA_YAP1_endogenous
20180919_017_S184932_APMS_432_6_QE1	endogenous_CTRL_YAPKO_abOK_3	DDA_YAP1_endogenous
20180919_034_S184929_APMS_432_3_QE1	endogenous_CTRL_YAPKO_abOK_3	DDA_YAP1_endogenous
20180919_037_S184927_APMS_432_1_QE1	endogenous_CTRL_YAPKO_abOK_3	DDA_YAP1_endogenous
20180919_043_S184933_APMS_432_7_QE1	endogenous_CTRL_YAPKO_abOK_3	DDA_YAP1_endogenous
20180919_044_S184931_APMS_432_5_QE1	endogenous_CTRL_YAPKO_abOK_3	DDA_YAP1_endogenous
20180919_045_S184930_APMS_432_4_QE1	endogenous_CTRL_YAPKO_abOK_3	DDA_YAP1_endogenous
20180919_049_S184928_APMS_432_2_QE1	endogenous_CTRL_YAPKO_abOK_3	DDA_YAP1_endogenous
20180919_008_S184935_APMS_433_2_QE1	endogenous_CTRL_HEK293A_abUN_1	DDA_YAP1_endogenous
20180919_009_S184939_APMS_433_6_QE1	endogenous_CTRL_HEK293A_abUN_1	DDA_YAP1_endogenous
20180919_013_S184940_APMS_433_7_QE1	endogenous_CTRL_HEK293A_abUN_1	DDA_YAP1_endogenous
20180919_014_S184936_APMS_433_3_QE1	endogenous_CTRL_HEK293A_abUN_1	DDA_YAP1_endogenous
20180919_019_S184934_APMS_433_1_QE1	endogenous_CTRL_HEK293A_abUN_1	DDA_YAP1_endogenous
20180919_040_S184937_APMS_433_4_QE1	endogenous_CTRL_HEK293A_abUN_1	DDA_YAP1_endogenous
20180919_050_S184938_APMS_433_5_QE1	endogenous_CTRL_HEK293A_abUN_1	DDA_YAP1_endogenous
20180919_004_S184947_APMS_434_7_QE1	endogenous_CTRL_HEK293A_abUN_2	DDA_YAP1_endogenous
20180919_022_S184944_APMS_434_4_QE1	endogenous_CTRL_HEK293A_abUN_2	DDA_YAP1_endogenous
20180919_030_S184943_APMS_434_3_QE1	endogenous_CTRL_HEK293A_abUN_2	DDA_YAP1_endogenous
20180919_039_S184941_APMS_434_1_QE1	endogenous_CTRL_HEK293A_abUN_2	DDA_YAP1_endogenous
20180919_042_S184945_APMS_434_5_QE1	endogenous_CTRL_HEK293A_abUN_2	DDA_YAP1_endogenous
20180919_048_S184946_APMS_434_6_QE1	endogenous_CTRL_HEK293A_abUN_2	DDA_YAP1_endogenous
20180919_052_S184942_APMS_434_2_QE1	endogenous_CTRL_HEK293A_abUN_2	DDA_YAP1_endogenous
20180919_002_S184948_APMS_435_1_QE1	endogenous_CTRL_HEK293A_abUN_3	DDA_YAP1_endogenous
20180919_018_S184949_APMS_435_2_QE1	endogenous_CTRL_HEK293A_abUN_3	DDA_YAP1_endogenous
20180919_020_S184954_APMS_435_7_QE1	endogenous_CTRL_HEK293A_abUN_3	DDA_YAP1_endogenous
20180919_023_S184951_APMS_435_4_QE1	endogenous_CTRL_HEK293A_abUN_3	DDA_YAP1_endogenous
20180919_027_S184950_APMS_435_3_QE1	endogenous_CTRL_HEK293A_abUN_3	DDA_YAP1_endogenous
20180919_038_S184952_APMS_435_5_QE1	endogenous_CTRL_HEK293A_abUN_3	DDA_YAP1_endogenous
20180919_053_S184953_APMS_435_6_QE1	endogenous_CTRL_HEK293A_abUN_3	DDA_YAP1_endogenous

## Sheet: Max Quant output YAP1 end H293A
Protein IDs	Majority protein IDs	Peptide counts (all)	Peptide counts (razor+unique)	Peptide counts (unique)	Fasta headers	Number of proteins	Peptides	Razor + unique peptides	Unique peptides	Peptides APMS_390	Peptides APMS_391	Peptides APMS_392	Peptides APMS_430	Peptides APMS_431	Peptides APMS_432	Peptides APMS_433	Peptides APMS_434	Peptides APMS_435	Razor + unique peptides APMS_390	Razor + unique peptides APMS_391	Razor + unique peptides APMS_392	Razor + unique peptides APMS_430	Razor + unique peptides APMS_431	Razor + unique peptides APMS_432	Razor + unique peptides APMS_433	Razor + unique peptides APMS_434	Razor + unique peptides APMS_435	Unique peptides APMS_390	Unique peptides APMS_391	Unique peptides APMS_392	Unique peptides APMS_430	Unique peptides APMS_431	Unique peptides APMS_432	Unique peptides APMS_433	Unique peptides APMS_434	Unique peptides APMS_435	Sequence coverage [%]	Unique + razor sequence coverage [%]	Unique sequence coverage [%]	Mol. weight [kDa]	Sequence length	Sequence lengths	Q-value	Score	Identification type APMS_390	Identification type APMS_391	Identification type APMS_392	Identification type APMS_430	Identification type APMS_431
Biognosys|iRT-Kit_WR_fusion	Biognosys|iRT-Kit_WR_fusion	10	10	10	>Biognosys|iRT-Kit_WR_fusion	1	10	10	10	10	10	10	6	5	5	6	5	8	10	10	10	6	5	5	6	5	8	10	10	10	6	5	5	6	5	8	25.3	25.3	25.3	51.108	475	475	0	269.31	By MS/MS	By MS/MS	By MS/MS	By matching	By matching
CON__A2A5Y0;sp|O76014|KRT37_HUMAN;CON__O76014	CON__A2A5Y0	12;3;3	11;2;2	2;0;0	>A2A5Y0 TREMBL:A2A5Y0 Tax_Id=10090 Gene_Symbol=Krt31 keratin complex 1, acidic, gene 1	3	12	11	2	12	5	3	2	3	2	4	3	3	11	4	2	1	2	1	3	2	2	2	0	0	0	0	0	1	0	0	23.3	23.3	2.4	47.117	416	416;449;471	0	83.281	By MS/MS	By matching	By matching	By matching	By matching
CON__ENSEMBL:ENSBTAP00000011227	CON__ENSEMBL:ENSBTAP00000011227	3	2	2	>ENSEMBL:ENSBTAP00000011227 (Bos taurus) 15 kDa protein	1	3	2	2	2	1	3	1	2	1	1	1	1	1	1	2	0	1	0	0	0	0	1	1	2	0	1	0	0	0	0	39.4	39.4	39.4	14.629	137	137	0	174.12	By MS/MS	By MS/MS	By MS/MS	By matching	By MS/MS
CON__ENSEMBL:ENSBTAP00000014147	CON__ENSEMBL:ENSBTAP00000014147	6	5	5	>ENSEMBL:ENSBTAP00000014147 (Bos taurus) 12 kDa protein	1	6	5	5	6	6	6	6	6	6	5	5	5	5	5	5	5	5	5	4	4	4	5	5	5	5	5	5	4	4	4	53.1	53.1	53.1	11.756	113	113	0	163.67	By MS/MS	By MS/MS	By MS/MS	By MS/MS	By MS/MS
CON__ENSEMBL:ENSBTAP00000016046;sp|P23142|FBLN1_HUMAN	CON__ENSEMBL:ENSBTAP00000016046;sp|P23142|FBLN1_HUMAN	2;1	2;1	2;1	>ENSEMBL:ENSBTAP00000016046 (Bos taurus) similar to fibulin-1 C isoform 1;>sp|P23142|FBLN1_HUMAN Fibulin-1 OS=Homo sapiens OX=9606 GN=FBLN1 PE=1 SV=4	2	2	2	2	2	1	2	0	0	0	1	1	1	2	1	2	0	0	0	1	1	1	2	1	2	0	0	0	1	1	1	3.8	3.8	3.8	77.456	706	706;703	0	13.592	By MS/MS	By matching	By matching	By matching	By matching
CON__Q3MHN5;CON__ENSEMBL:ENSBTAP00000018229	CON__Q3MHN5;CON__ENSEMBL:ENSBTAP00000018229	2;2	2;2	2;2	>Q3MHN5 SWISS-PROT:Q3MHN5 (Bos taurus) Vitamin D-binding protein precursor;>ENSEMBL:ENSBTAP00000018229 (Bos taurus) 54 kDa protein	2	2	2	2	2	2	2	2	2	2	2	2	2	2	2	2	2	2	2	2	2	2	2	2	2	2	2	2	2	2	2	6.1	6.1	6.1	53.341	474	474;475	0	19.829	By matching	By MS/MS	By matching	By MS/MS	By MS/MS
CON__ENSEMBL:ENSBTAP00000024146;sp|P01023|A2MG_HUMAN	CON__ENSEMBL:ENSBTAP00000024146	18;1	18;1	18;1	>ENSEMBL:ENSBTAP00000024146 (Bos taurus) similar to alpha-2-macroglobulin isoform 1	2	18	18	18	16	15	15	12	14	12	10	13	14	16	15	15	12	14	12	10	13	14	16	15	15	12	14	12	10	13	14	18.2	18.2	18.2	164.34	1477	1477;1474	0	193.19	By MS/MS	By MS/MS	By MS/MS	By MS/MS	By MS/MS
CON__ENSEMBL:ENSBTAP00000024462	CON__ENSEMBL:ENSBTAP00000024462	17	17	9	>ENSEMBL:ENSBTAP00000024462 (Bos taurus) 47 kDa protein	1	17	17	9	14	14	16	10	10	9	9	9	9	14	14	16	10	10	9	9	9	9	7	7	9	5	6	5	5	5	5	51.8	51.8	32.5	46.543	419	419	0	323.31	By MS/MS	By MS/MS	By MS/MS	By MS/MS	By MS/MS
CON__ENSEMBL:ENSBTAP00000024466	CON__ENSEMBL:ENSBTAP00000024466	11	3	3	>ENSEMBL:ENSBTAP00000024466 (Bos taurus) 44 kDa protein	1	11	3	3	10	10	10	6	6	5	5	7	4	3	3	3	1	2	1	1	3	0	3	3	3	1	2	1	1	3	0	43.1	21.2	21.2	43.9	401	401	0	200.57	By MS/MS	By MS/MS	By MS/MS	By MS/MS	By MS/MS
CON__ENSEMBL:ENSBTAP00000033053	CON__ENSEMBL:ENSBTAP00000033053	4	3	3	>ENSEMBL:ENSBTAP00000033053 (Bos taurus) 15 kDa protein	1	4	3	3	3	2	4	2	3	2	2	1	1	2	2	3	1	2	1	1	0	0	2	2	3	1	2	1	1	0	0	34.5	34.5	34.5	14.759	139	139	0	323.31	By MS/MS	By MS/MS	By MS/MS	By MS/MS	By MS/MS
sp|O76013|KRT36_HUMAN;CON__O76013;sp|O76015|KRT38_HUMAN;CON__O76015	sp|O76013|KRT36_HUMAN;CON__O76013	7;7;3;3	4;4;0;0	3;3;0;0	>sp|O76013|KRT36_HUMAN Keratin, type I cuticular Ha6 OS=Homo sapiens OX=9606 GN=KRT36 PE=1 SV=1;>O76013 SWISS-PROT:O76013 Keratin, type I cuticular HA6 (Hair keratin, type I HA6)	4	7	4	3	7	3	1	2	2	2	4	2	2	4	2	0	1	0	1	2	0	1	3	2	0	1	0	0	2	0	1	14.3	8.4	6	52.247	467	467;467;456;456	0	26.145	By MS/MS	By matching	By matching	By matching	By matching
sp|O95678|K2C75_HUMAN;CON__O95678	sp|O95678|K2C75_HUMAN;CON__O95678	17;17	2;2	2;2	>sp|O95678|K2C75_HUMAN Keratin, type II cytoskeletal 75 OS=Homo sapiens OX=9606 GN=KRT75 PE=1 SV=2;>O95678 SWISS-PROT:O95678 Tax_Id=9606 Gene_Symbol=KRT75 Keratin, type II cytoskeletal 75	2	17	2	2	15	15	15	13	13	12	12	13	15	2	1	0	0	1	1	1	1	1	2	1	0	0	1	1	1	1	1	19.6	2.2	2.2	59.56	551	551;551	0	14.141	By MS/MS	By matching	By matching	By matching	By matching
CON__P00711	CON__P00711	4	4	4	>P00711 SWISS-PROT:P00711 Alpha-lactalbumin - Bos taurus (Bovine).	1	4	4	4	3	4	4	4	4	4	4	4	4	3	4	4	4	4	4	4	4	4	3	4	4	4	4	4	4	4	4	39.8	39.8	39.8	14.186	123	123	0	323.31	By MS/MS	By MS/MS	By MS/MS	By MS/MS	By MS/MS
sp|P00734|THRB_HUMAN;CON__P00735	sp|P00734|THRB_HUMAN;CON__P00735	2;2	2;2	2;2	>sp|P00734|THRB_HUMAN Prothrombin OS=Homo sapiens OX=9606 GN=F2 PE=1 SV=2;>P00735 SWISS-PROT:P00735 (Bos taurus) Prothrombin precursor (Fragment)	2	2	2	2	1	2	1	1	1	2	2	2	2	1	2	1	1	1	2	2	2	2	1	2	1	1	1	2	2	2	2	3.9	3.9	3.9	70.036	622	622;625	0	13.325	By matching	By MS/MS	By MS/MS	By matching	By matching
CON__P00761	CON__P00761	9	9	9	>P00761 SWISS-PROT:P00761|TRYP_PIG Trypsin - Sus scrofa (Pig).	1	9	9	9	8	9	8	8	9	6	8	9	8	8	9	8	8	9	6	8	9	8	8	9	8	8	9	6	8	9	8	42	42	42	24.409	231	231	0	323.31	By MS/MS	By MS/MS	By MS/MS	By MS/MS	By MS/MS
CON__P01030;CON__ENSEMBL:ENSBTAP00000007350	CON__P01030;CON__ENSEMBL:ENSBTAP00000007350	6;4	6;4	5;3	>P01030 SWISS-PROT:P01030 (Bos taurus) similar to Complement C4-A precursor;>ENSEMBL:ENSBTAP00000007350 (Bos taurus) similar to Complement C4-A precursor	2	6	6	5	6	6	6	4	3	4	4	4	4	6	6	6	4	3	4	4	4	4	5	5	5	3	2	3	3	3	3	3.8	3.8	3.2	192.79	1741	1741;1742	0	235.18	By MS/MS	By MS/MS	By MS/MS	By MS/MS	By MS/MS
sp|P02533|K1C14_HUMAN;CON__P02533;CON__Q61782;sp|Q7Z3Y9|K1C26_HUMAN;CON__Q7Z3Y9	sp|P02533|K1C14_HUMAN;CON__P02533	34;34;4;1;1	34;34;4;1;1	9;9;1;0;0	>sp|P02533|K1C14_HUMAN Keratin, type I cytoskeletal 14 OS=Homo sapiens OX=9606 GN=KRT14 PE=1 SV=4;>P02533 SWISS-PROT:P02533 Tax_Id=9606 Gene_Symbol=KRT14 Keratin, type I cytoskeletal 14	5	34	34	9	33	33	33	23	27	27	22	28	33	33	33	33	23	27	27	22	28	33	8	8	8	4	6	5	3	5	8	70.3	70.3	28	51.561	472	472;472;93;468;468	0	323.31	By MS/MS	By MS/MS	By MS/MS	By matching	By MS/MS
sp|P02538|K2C6A_HUMAN;CON__P02538	sp|P02538|K2C6A_HUMAN;CON__P02538	42;42	3;3	2;2	>sp|P02538|K2C6A_HUMAN Keratin, type II cytoskeletal 6A OS=Homo sapiens OX=9606 GN=KRT6A PE=1 SV=3;>P02538 SWISS-PROT:P02538 Tax_Id=9606 Gene_Symbol=KRT6A Keratin, type II cytoskeletal 6A	2	42	3	2	38	40	38	31	34	30	29	32	40	3	3	3	3	3	3	1	3	3	2	2	2	2	2	2	1	2	2	60.3	6.6	3.5	60.044	564	564;564	0	37.678	By MS/MS	By MS/MS	By MS/MS	By matching	By MS/MS
CON__P02662	CON__P02662	12	12	12	>P02662 SWISS-PROT:P02662 Alpha-S1-casein - Bos taurus (Bovine).	1	12	12	12	9	9	9	9	8	9	8	9	10	9	9	9	9	8	9	8	9	10	9	9	9	9	8	9	8	9	10	55.3	55.3	55.3	22.975	199	199	0	323.31	By MS/MS	By MS/MS	By MS/MS	By MS/MS	By MS/MS
CON__P02663	CON__P02663	11	11	11	>P02663 SWISS-PROT:P02663 Alpha-S2-casein [Contains: Casocidin-1 - Bos taurus (Bovine).	1	11	11	11	10	11	11	7	8	8	6	7	9	10	11	11	7	8	8	6	7	9	10	11	11	7	8	8	6	7	9	49.8	49.8	49.8	24.348	207	207	0	206.21	By MS/MS	By MS/MS	By MS/MS	By MS/MS	By MS/MS
CON__P02666	CON__P02666	3	3	3	>P02666 SWISS-PROT:P02666 Beta-casein - Bos taurus (Bovine).	1	3	3	3	3	3	3	2	3	3	3	3	3	3	3	3	2	3	3	3	3	3	3	3	3	2	3	3	3	3	3	20.1	20.1	20.1	23.583	209	209	0	323.31	By MS/MS	By MS/MS	By MS/MS	By MS/MS	By MS/MS
CON__P02668	CON__P02668	6	6	6	>P02668 SWISS-PROT:P02668 Kappa-casein [Contains: Casoxin C; Casoxin 6; Casoxin A; Casoxin B; Casoplatelin] - Bos taurus (Bovine).	1	6	6	6	6	6	6	4	4	4	4	5	5	6	6	6	4	4	4	4	5	5	6	6	6	4	4	4	4	5	5	39.1	39.1	39.1	18.974	169	169	0	203.12	By MS/MS	By MS/MS	By MS/MS	By MS/MS	By MS/MS
CON__P02672	CON__P02672	7	7	7	>P02672 SWISS-PROT:P02672 (Bos taurus) Fibrinogen alpha chain precursor	1	7	7	7	7	2	1	0	1	1	1	1	1	7	2	1	0	1	1	1	1	1	7	2	1	0	1	1	1	1	1	10.6	10.6	10.6	67.011	615	615	0	39.785	By MS/MS	By MS/MS	By matching	By matching	By MS/MS
CON__P02676;sp|P02675|FIBB_HUMAN	CON__P02676	4;1	4;1	4;1	>P02676 SWISS-PROT:P02676 (Bos taurus) similar to Fibrinogen beta chain precursor	2	4	4	4	4	0	0	0	1	1	0	0	0	4	0	0	0	1	1	0	0	0	4	0	0	0	1	1	0	0	0	12.5	12.5	12.5	56.44	495	495;491	0	142.62	By MS/MS	By matching	By matching	By matching	By matching
CON__P02754	CON__P02754	10	10	10	>P02754 SWISS-PROT:P02754 Beta-lactoglobulin - Bos taurus (Bovine).	1	10	10	10	10	9	9	8	8	7	8	6	9	10	9	9	8	8	7	8	6	9	10	9	9	8	8	7	8	6	9	75.9	75.9	75.9	18.281	162	162	0	323.31	By MS/MS	By MS/MS	By MS/MS	By MS/MS	By MS/MS
sp|P02768|ALBU_HUMAN;CON__P02768-1	sp|P02768|ALBU_HUMAN;CON__P02768-1	21;21	16;16	16;16	>sp|P02768|ALBU_HUMAN Albumin OS=Homo sapiens OX=9606 GN=ALB PE=1 SV=2;>P02768-1 SWISS-PROT:P02768-1 Tax_Id=9606 Gene_Symbol=ALB Isoform 1 of Serum albumin precursor	2	21	16	16	20	19	17	12	12	13	12	11	19	15	14	12	7	7	8	7	7	14	15	14	12	7	7	8	7	7	14	33.8	27.6	27.6	69.366	609	609;609	0	323.31	By MS/MS	By MS/MS	By MS/MS	By MS/MS	By MS/MS
CON__P02769	CON__P02769	41	41	36	>P02769 SWISS-PROT:P02769 (Bos taurus) Bovine serum albumin precursor	1	41	41	36	38	37	37	35	33	35	32	27	30	38	37	37	35	33	35	32	27	30	33	32	32	30	28	30	27	23	25	69.4	69.4	63.1	69.293	607	607	0	323.31	By MS/MS	By MS/MS	By MS/MS	By MS/MS	By MS/MS
CON__P04259	CON__P04259	44	33	2	>P04259 SWISS-PROT:P04259 Tax_Id=9606 Gene_Symbol=KRT6B Keratin, type II cytoskeletal 6B	1	44	33	2	38	42	37	30	33	28	29	31	41	28	32	26	21	24	19	21	22	31	0	2	0	0	0	0	0	0	1	61.9	51.4	1.6	59.998	564	564	0	323.31	By matching	By MS/MS	By matching	By matching	By matching
sp|P05787|K2C8_HUMAN;CON__P05787;CON__H-INV:HIT000292931;CON__Q9H552;CON__H-INV:HIT000016045;CON__Q9DCV7;CON__REFSEQ:XP_092267	sp|P05787|K2C8_HUMAN;CON__P05787	39;39;16;13;6;5;2	29;29;12;8;2;0;2	28;28;12;8;2;0;2	>sp|P05787|K2C8_HUMAN Keratin, type II cytoskeletal 8 OS=Homo sapiens OX=9606 GN=KRT8 PE=1 SV=7;>P05787 SWISS-PROT:P05787 Tax_Id=9606 Gene_Symbol=KRT8 Keratin, type II cytoskeletal 8	7	39	29	28	37	33	36	18	22	20	32	33	33	28	24	26	10	14	10	24	24	24	27	23	25	9	13	10	23	23	23	77.2	68.3	66.5	53.704	483	483;483;443;499;99;457;213	0	323.31	By MS/MS	By MS/MS	By MS/MS	By MS/MS	By MS/MS
sp|P08727|K1C19_HUMAN;CON__P08727	sp|P08727|K1C19_HUMAN;CON__P08727	27;27	17;17	13;13	>sp|P08727|K1C19_HUMAN Keratin, type I cytoskeletal 19 OS=Homo sapiens OX=9606 GN=KRT19 PE=1 SV=4;>P08727 SWISS-PROT:P08727 Tax_Id=9606 Gene_Symbol=KRT19 Keratin, type I cytoskeletal 19	2	27	17	13	24	24	25	12	13	10	23	21	27	14	14	15	5	6	2	14	12	17	12	11	11	3	3	1	11	9	13	64.2	53	42.2	44.105	400	400;400	0	323.31	By MS/MS	By MS/MS	By MS/MS	By matching	By matching
sp|P08779|K1C16_HUMAN;CON__P08779;CON__Q9Z2K1;CON__Q3ZAW8	sp|P08779|K1C16_HUMAN;CON__P08779	32;32;11;11	19;19;4;4	17;17;4;4	>sp|P08779|K1C16_HUMAN Keratin, type I cytoskeletal 16 OS=Homo sapiens OX=9606 GN=KRT16 PE=1 SV=4;>P08779 SWISS-PROT:P08779 Tax_Id=9606 Gene_Symbol=KRT16 Keratin, type I cytoskeletal 16	4	32	19	17	28	29	28	21	22	26	18	23	31	15	16	15	11	11	13	9	10	18	13	14	13	9	9	11	7	8	16	67.2	44.4	40.6	51.267	473	473;473;469;474	0	323.31	By MS/MS	By MS/MS	By MS/MS	By MS/MS	By MS/MS
CON__P12763;sp|P02765|FETUA_HUMAN	CON__P12763	12;3	12;3	12;3	>P12763 SWISS-PROT:P12763 (Bos taurus) Alpha-2-HS-glycoprotein precursor	2	12	12	12	12	11	9	11	10	8	10	4	8	12	11	9	11	10	8	10	4	8	12	11	9	11	10	8	10	4	8	43.2	43.2	43.2	38.418	359	359;367	0	323.31	By MS/MS	By MS/MS	By MS/MS	By MS/MS	By MS/MS
sp|P13645|K1C10_HUMAN;CON__P13645;sp|Q7Z3Y7|K1C28_HUMAN;CON__Q7Z3Y7;CON__Q148H6;sp|Q7Z3Z0|K1C25_HUMAN;CON__Q7Z3Z0;sp|Q7Z3Y8|K1C27_HUMAN;CON__Q7Z3Y8	sp|P13645|K1C10_HUMAN;CON__P13645	32;32;4;4;3;2;2;2;2	29;29;2;2;1;1;1;1;1	22;22;2;2;1;1;1;1;1	>sp|P13645|K1C10_HUMAN Keratin, type I cytoskeletal 10 OS=Homo sapiens OX=9606 GN=KRT10 PE=1 SV=6;>P13645 SWISS-PROT:P13645 Tax_Id=9606 Gene_Symbol=KRT10 Keratin, type I cytoskeletal 10	9	32	29	22	32	31	32	28	29	25	29	29	32	29	28	29	25	26	22	26	26	29	22	21	22	19	20	16	19	19	22	59.8	55.8	48.3	58.826	584	584;593;464;486;464;450;450;459;459	0	323.31	By MS/MS	By MS/MS	By MS/MS	By MS/MS	By MS/MS
CON__P13646-1;sp|P35900|K1C20_HUMAN;CON__P35900	CON__P13646-1	27;4;4	21;2;2	3;0;0	>P13646-1 SWISS-PROT:P13646-1 Tax_Id=9606 Gene_Symbol=KRT13 Isoform 1 of Keratin, type I cytoskeletal 13	3	27	21	3	15	19	14	9	16	8	16	15	27	10	13	8	6	11	4	12	9	21	0	2	0	1	2	1	2	0	3	61.1	50	3.7	49.586	458	458;424;424	0	323.31	By matching	By matching	By matching	By matching	By matching
sp|P13647|K2C5_HUMAN;CON__P13647	sp|P13647|K2C5_HUMAN;CON__P13647	44;44	26;26	9;9	>sp|P13647|K2C5_HUMAN Keratin, type II cytoskeletal 5 OS=Homo sapiens OX=9606 GN=KRT5 PE=1 SV=3;>P13647 SWISS-PROT:P13647 Tax_Id=9606 Gene_Symbol=KRT5 Keratin, type II cytoskeletal 5	2	44	26	9	38	43	38	29	32	30	27	32	40	23	26	21	15	18	16	14	18	23	8	9	8	6	6	5	4	7	7	59.8	41.5	12.2	62.378	590	590;590	0	323.31	By MS/MS	By MS/MS	By MS/MS	By MS/MS	By MS/MS
CON__P15497	CON__P15497	4	4	3	>P15497 SWISS-PROT:P15497 (Bos taurus) Apolipoprotein A-I precursor	1	4	4	3	4	4	2	2	2	2	2	2	3	4	4	2	2	2	2	2	2	3	3	3	2	2	1	1	2	2	2	18.5	18.5	12.5	30.276	265	265	0	31.193	By MS/MS	By MS/MS	By matching	By MS/MS	By matching
CON__P15636	CON__P15636	10	10	10	>P15636 SWISS-PROT:P15636 Protease I precursor Lysyl endopeptidase Achromobacter lyticus.	1	10	10	10	10	10	9	9	9	9	9	9	9	10	10	9	9	9	9	9	9	9	10	10	9	9	9	9	9	9	9	15	15	15	68.124	653	653	0	323.31	By MS/MS	By MS/MS	By MS/MS	By MS/MS	By MS/MS
CON__P17690;sp|P02749|APOH_HUMAN	CON__P17690	9;1	9;1	9;1	>P17690 SWISS-PROT:P17690 (Bos taurus) Beta-2-glycoprotein 1 precursor	2	9	9	9	5	6	6	3	4	4	8	7	8	5	6	6	3	4	4	8	7	8	5	6	6	3	4	4	8	7	8	38	38	38	38.252	345	345;345	0	323.31	By MS/MS	By MS/MS	By MS/MS	By MS/MS	By MS/MS
sp|P19013|K2C4_HUMAN;CON__P19013	sp|P19013|K2C4_HUMAN;CON__P19013	19;19	17;17	12;12	>sp|P19013|K2C4_HUMAN Keratin, type II cytoskeletal 4 OS=Homo sapiens OX=9606 GN=KRT4 PE=1 SV=5;>P19013 SWISS-PROT:P19013 Tax_Id=9606 Gene_Symbol=KRT4 keratin 4	2	19	17	12	11	13	7	7	12	6	10	14	19	9	11	5	5	10	4	8	12	17	6	8	2	5	6	3	6	7	12	44	41	31.9	56.143	520	520;594	0	303.31	By MS/MS	By MS/MS	By matching	By matching	By MS/MS
sp|P20930|FILA_HUMAN;CON__P20930	sp|P20930|FILA_HUMAN;CON__P20930	8;8	8;8	8;8	>sp|P20930|FILA_HUMAN Filaggrin OS=Homo sapiens OX=9606 GN=FLG PE=1 SV=3;>P20930 SWISS-PROT:P20930 Tax_Id=9606 Gene_Symbol=FLG Filaggrin	2	8	8	8	6	7	8	4	2	3	1	1	6	6	7	8	4	2	3	1	1	6	6	7	8	4	2	3	1	1	6	6.5	6.5	6.5	435.16	4061	4061;4061	0	323.31	By MS/MS	By MS/MS	By MS/MS	By MS/MS	By MS/MS
CON__P34955	CON__P34955	11	11	11	>P34955 SWISS-PROT:P34955 (Bos taurus) Alpha-1-antiproteinase precursor	1	11	11	11	9	8	11	6	5	6	4	3	4	9	8	11	6	5	6	4	3	4	9	8	11	6	5	6	4	3	4	27.9	27.9	27.9	46.103	416	416	0	88.038	By MS/MS	By MS/MS	By MS/MS	By MS/MS	By MS/MS
sp|P78386|KRT85_HUMAN;CON__P78386	sp|P78386|KRT85_HUMAN;CON__P78386	16;16	4;4	2;2	>sp|P78386|KRT85_HUMAN Keratin, type II cuticular Hb5 OS=Homo sapiens OX=9606 GN=KRT85 PE=1 SV=1;>P78386 SWISS-PROT:P78386 Keratin, type II cuticular Hb5 (Hair keratin, type II Hb5) - Homo sapiens (Human).	2	16	4	2	16	2	3	3	3	6	3	4	7	4	0	2	0	0	0	1	1	2	2	0	1	0	0	0	0	0	1	25.4	7.7	4.3	55.802	507	507;507	0	56.035	By MS/MS	By matching	By matching	By matching	By matching
sp|Q04695|K1C17_HUMAN;CON__Q04695	sp|Q04695|K1C17_HUMAN;CON__Q04695	31;31	19;19	5;5	>sp|Q04695|K1C17_HUMAN Keratin, type I cytoskeletal 17 OS=Homo sapiens OX=9606 GN=KRT17 PE=1 SV=2;>Q04695 SWISS-PROT:Q04695 Tax_Id=9606 Gene_Symbol=KRT17 Keratin, type I cytoskeletal 17	2	31	19	5	27	30	24	15	19	19	20	19	28	15	18	12	5	9	8	10	8	16	4	5	3	0	1	2	3	2	4	72.9	53.9	21.8	48.105	432	432;432	0	245.44	By MS/MS	By MS/MS	By MS/MS	By matching	By matching
CON__Q05B55	CON__Q05B55	15	15	15	>Q05B55 TREMBL:Q05B55 (Bos taurus) Similar to Ig kappa chain C region	1	15	15	15	13	11	14	12	11	11	7	9	8	13	11	14	12	11	11	7	9	8	13	11	14	12	11	11	7	9	8	49.2	49.2	49.2	26.59	240	240	0	323.31	By MS/MS	By MS/MS	By MS/MS	By MS/MS	By MS/MS
CON__Q29443;CON__Q0IIK2	CON__Q29443;CON__Q0IIK2	3;3	2;2	2;2	>Q29443 SWISS-PROT:Q29443 Serotransferrin - Bos taurus (Bovine).;>Q0IIK2 TREMBL:Q0IIK2 (Bos taurus) Transferrin	2	3	2	2	1	1	1	2	3	3	3	2	1	0	0	0	1	2	2	2	1	0	0	0	0	1	2	2	2	1	0	5.5	4.2	4.2	75.829	685	685;704	0	25.36	By matching	By matching	By matching	By MS/MS	By MS/MS
CON__Q0VCM5;sp|P19827|ITIH1_HUMAN	CON__Q0VCM5;sp|P19827|ITIH1_HUMAN	2;1	2;1	2;1	>Q0VCM5 TREMBL:Q0VCM5 (Bos taurus) Similar to Inter-alpha-trypsin inhibitor heavy chain H1;>sp|P19827|ITIH1_HUMAN Inter-alpha-trypsin inhibitor heavy chain H1 OS=Homo sapiens OX=9606 GN=ITIH1 PE=1 SV=3	2	2	2	2	2	2	2	1	2	2	2	2	2	2	2	2	1	2	2	2	2	2	2	2	2	1	2	2	2	2	2	1.9	1.9	1.9	101.24	906	906;911	0	13.652	By MS/MS	By MS/MS	By MS/MS	By MS/MS	By MS/MS
CON__Q1RMK2	CON__Q1RMK2	7	7	6	>Q1RMK2 TREMBL:Q1RMK2 (Bos taurus) IGHM protein	1	7	7	6	6	6	5	4	6	2	3	3	3	6	6	5	4	6	2	3	3	3	5	6	4	3	5	1	2	2	2	15.6	15.6	14.2	65.056	597	597	0	55.188	By MS/MS	By MS/MS	By MS/MS	By MS/MS	By MS/MS
CON__Q1RMN8;sp|P01721|LV657_HUMAN;sp|P01700|LV147_HUMAN;sp|P01699|LV144_HUMAN;sp|P01703|LV140_HUMAN;sp|A0A075B6J9|LV218_HUMAN	CON__Q1RMN8	7;1;1;1;1;1	7;1;1;1;1;1	6;0;0;0;0;0	>Q1RMN8 TREMBL:Q1RMN8 (Bos taurus) Similar to Immunoglobulin lambda-like polypeptide 1	6	7	7	6	7	7	7	6	7	6	6	7	5	7	7	7	6	7	6	6	7	5	6	6	6	5	6	5	5	6	4	42.3	42.3	39.3	24.536	234	234;117;117;117;118;118	0	323.31	By MS/MS	By MS/MS	By MS/MS	By MS/MS	By MS/MS
CON__Q2KJ83;sp|P15169|CBPN_HUMAN	CON__Q2KJ83;sp|P15169|CBPN_HUMAN	2;1	2;1	2;1	>Q2KJ83 TREMBL:Q2KJ83 (Bos taurus) Similar to Carboxypeptidase N catalytic chain;>sp|P15169|CBPN_HUMAN Carboxypeptidase N catalytic chain OS=Homo sapiens OX=9606 GN=CPN1 PE=1 SV=1	2	2	2	2	1	1	1	1	0	1	2	2	2	1	1	1	1	0	1	2	2	2	1	1	1	1	0	1	2	2	2	6.1	6.1	6.1	52.668	462	462;458	0	18.546	By matching	By matching	By MS/MS	By matching	By matching
CON__Q2UVX4	CON__Q2UVX4	10	10	8	>Q2UVX4 SWISS-PROT:Q2UVX4 (Bos taurus) Complement C3 precursor	1	10	10	8	8	9	10	7	8	5	8	8	8	8	9	10	7	8	5	8	8	8	6	7	8	5	6	3	6	6	6	8.2	8.2	7.4	187.37	1662	1662	0	163.31	By MS/MS	By MS/MS	By MS/MS	By MS/MS	By MS/MS
CON__Q3SX09;CON__P02070	CON__Q3SX09;CON__P02070	4;2	4;2	2;1	>Q3SX09 TREMBL:Q3SX09 (Bos taurus) similar to HBG protein;>P02070 SWISS-PROT:P02070 (Bos taurus) Hemoglobin subunit beta	2	4	4	2	4	4	4	3	3	3	3	3	3	4	4	4	3	3	3	3	3	3	2	2	2	1	1	1	1	1	1	21.4	21.4	11.9	22.06	201	201;145	0	31.635	By MS/MS	By MS/MS	By MS/MS	By MS/MS	By matching
CON__Q3SZ57	CON__Q3SZ57	2	2	2	>Q3SZ57 SWISS-PROT:Q3SZ57 (Bos taurus) Alpha-fetoprotein precursor	1	2	2	2	1	1	0	2	1	1	1	0	1	1	1	0	2	1	1	1	0	1	1	1	0	2	1	1	1	0	1	4.9	4.9	4.9	68.587	610	610	0.0003592	11.575	By MS/MS	By MS/MS	By matching	By matching	By matching
CON__Q3SZR3	CON__Q3SZR3	2	2	2	>Q3SZR3 SWISS-PROT:Q3SZR3 (Bos taurus) Alpha-1-acid glycoprotein precursor	1	2	2	2	2	2	1	0	0	0	1	0	0	2	2	1	0	0	0	1	0	0	2	2	1	0	0	0	1	0	0	12.9	12.9	12.9	23.182	202	202	0	13.124	By MS/MS	By matching	By matching	By matching	By matching
CON__Q58D62	CON__Q58D62	2	2	2	>Q58D62 SWISS-PROT:Q58D62 (Bos taurus) Fetuin-B precursor	1	2	2	2	2	1	1	0	0	0	0	0	0	2	1	1	0	0	0	0	0	0	2	1	1	0	0	0	0	0	0	4.9	4.9	4.9	42.663	387	387	0	12.521	By MS/MS	By matching	By MS/MS	By matching	By matching
sp|Q5D862|FILA2_HUMAN;CON__Q5D862	sp|Q5D862|FILA2_HUMAN;CON__Q5D862	15;15	15;15	15;15	>sp|Q5D862|FILA2_HUMAN Filaggrin-2 OS=Homo sapiens OX=9606 GN=FLG2 PE=1 SV=1;>Q5D862 SWISS-PROT:Q5D862 Tax_Id=9606 Gene_Symbol=FLG2 Filaggrin-2	2	15	15	15	13	11	13	7	8	7	6	4	12	13	11	13	7	8	7	6	4	12	13	11	13	7	8	7	6	4	12	14.2	14.2	14.2	248.07	2391	2391;2391	0	323.31	By MS/MS	By MS/MS	By MS/MS	By MS/MS	By MS/MS
CON__Q61726	CON__Q61726	12	2	2	>Q61726 TREMBL:Q61726 Tax_Id=10090 Gene_Symbol=5430421N21Rik Keratin type II	1	12	2	2	12	4	3	3	2	5	2	4	4	2	1	0	0	0	0	0	0	0	2	1	0	0	0	0	0	0	0	20.9	4.4	4.4	52.809	479	479	0	13.942	By MS/MS	By matching	By matching	By matching	By matching
sp|Q6KB66|K2C80_HUMAN;CON__Q6KB66-1;CON__Q0VBK2	sp|Q6KB66|K2C80_HUMAN;CON__Q6KB66-1;CON__Q0VBK2	4;4;2	4;4;2	4;4;2	>sp|Q6KB66|K2C80_HUMAN Keratin, type II cytoskeletal 80 OS=Homo sapiens OX=9606 GN=KRT80 PE=1 SV=2;>Q6KB66-1 SWISS-PROT:Q6KB66-1 Tax_Id=9606 Gene_Symbol=KRT80 Isoform 1 of Keratin, type II cytoskeletal 80;>Q0VBK2 TREMBL:Q0VBK2;Q8C1M7 Tax_Id=10090 Gene_Symb	3	4	4	4	4	3	4	1	0	0	1	1	1	4	3	4	1	0	0	1	1	1	4	3	4	1	0	0	1	1	1	10	10	10	50.525	452	452;452;452	0	35.578	By MS/MS	By MS/MS	By MS/MS	By matching	By matching
sp|P78385|KRT83_HUMAN;CON__Q6NT21;sp|O43790|KRT86_HUMAN;CON__O43790;CON__Q14533;CON__P78385;sp|Q14533|KRT81_HUMAN	sp|P78385|KRT83_HUMAN;CON__Q6NT21;sp|O43790|KRT86_HUMAN;CON__O43790;CON__Q14533;CON__P78385;sp|Q14533|KRT81_HUMAN	19;19;17;17;17;16;16	18;18;16;16;16;15;15	4;4;3;3;3;1;3	>sp|P78385|KRT83_HUMAN Keratin, type II cuticular Hb3 OS=Homo sapiens OX=9606 GN=KRT83 PE=1 SV=2;>Q6NT21 TREMBL:Q6NT21 Keratin, hair, basic, 3 - Homo sapiens (Human).;>sp|O43790|KRT86_HUMAN Keratin, type II cuticular Hb6 OS=Homo sapiens OX=9606 GN=KRT86 PE	7	19	18	4	19	5	4	5	4	9	5	7	7	18	4	3	4	3	8	4	6	6	4	1	1	1	1	1	2	2	1	28.4	28.4	6.7	54.195	493	493;493;486;486;505;493;505	0	115.94	By MS/MS	By matching	By matching	By matching	By matching
sp|Q8N1N4|K2C78_HUMAN;CON__Q8N1N4-2;CON__Q7RTT2	sp|Q8N1N4|K2C78_HUMAN;CON__Q8N1N4-2;CON__Q7RTT2	13;13;13	11;11;11	11;11;11	>sp|Q8N1N4|K2C78_HUMAN Keratin, type II cytoskeletal 78 OS=Homo sapiens OX=9606 GN=KRT78 PE=1 SV=2;>Q8N1N4-2 SWISS-PROT:Q8N1N4-2 Tax_Id=9606 Gene_Symbol=KRT78 Isoform 2 of Keratin, type II cytoskeletal 78;>Q7RTT2 TREMBL:Q7RTT2 Tax_Id=9606 Gene_Symbol=KRT78	3	13	11	11	11	12	12	7	5	6	7	7	13	9	10	10	5	3	4	5	5	11	9	10	10	5	3	4	5	5	11	26.2	23.3	23.3	56.865	520	520;521;521	0	142.96	By MS/MS	By MS/MS	By MS/MS	By MS/MS	By matching
sp|Q7Z794|K2C1B_HUMAN;CON__Q7Z794	sp|Q7Z794|K2C1B_HUMAN;CON__Q7Z794	16;16	10;10	7;7	>sp|Q7Z794|K2C1B_HUMAN Keratin, type II cytoskeletal 1b OS=Homo sapiens OX=9606 GN=KRT77 PE=1 SV=3;>Q7Z794 SWISS-PROT:Q7Z794 Tax_Id=9606 Gene_Symbol=KRT77 Keratin 77	2	16	10	7	16	13	15	6	8	6	9	10	11	10	8	10	2	3	1	5	4	5	7	6	7	1	2	1	3	3	3	25.4	20.4	14.7	61.901	578	578;578	0	268.85	By MS/MS	By MS/MS	By MS/MS	By matching	By matching
sp|Q86YZ3|HORN_HUMAN;CON__Q86YZ3	sp|Q86YZ3|HORN_HUMAN;CON__Q86YZ3	21;21	21;21	21;21	>sp|Q86YZ3|HORN_HUMAN Hornerin OS=Homo sapiens OX=9606 GN=HRNR PE=1 SV=2;>Q86YZ3 SWISS-PROT:Q86YZ3 Tax_Id=9606 Gene_Symbol=HRNR Hornerin	2	21	21	21	19	21	20	16	13	15	12	15	19	19	21	20	16	13	15	12	15	19	19	21	20	16	13	15	12	15	19	23.5	23.5	23.5	282.39	2850	2850;2850	0	323.31	By MS/MS	By MS/MS	By MS/MS	By MS/MS	By MS/MS
CON__Q92764;sp|Q92764|KRT35_HUMAN;CON__A2AB72;sp|Q6A163|K1C39_HUMAN;CON__Q6IFU6	CON__Q92764;sp|Q92764|KRT35_HUMAN	11;11;2;1;1	6;6;0;0;0	2;2;0;0;0	>Q92764 SWISS-PROT:Q92764 Keratin, type I cuticular HA5 (Hair keratin, type I HA5);>sp|Q92764|KRT35_HUMAN Keratin, type I cuticular Ha5 OS=Homo sapiens OX=9606 GN=KRT35 PE=1 SV=5	5	11	6	2	11	5	2	2	2	4	3	3	4	6	2	0	1	1	2	1	1	2	2	0	0	0	0	0	0	0	0	22.8	12.7	5.2	47.596	425	425;455;453;491;491	0	59.003	By MS/MS	By matching	By matching	By matching	By matching
CON__REFSEQ:XP_986630	CON__REFSEQ:XP_986630	10	2	2	>REFSEQ:XP_986630 Tax_Id=10090 Gene_Symbol=Krt33b keratin complex 1, acidic, gene 3	1	10	2	2	10	6	5	3	4	4	5	3	4	2	2	2	1	1	2	2	0	1	2	2	2	1	1	2	2	0	1	17	2.5	2.5	53.728	476	476	0	21.417	By MS/MS	By matching	By matching	By matching	By matching
REV__sp|O75330|HMMR_HUMAN	REV__sp|O75330|HMMR_HUMAN	2	2	2	>sp|O75330|HMMR_HUMAN Hyaluronan mediated motility receptor OS=Homo sapiens OX=9606 GN=HMMR PE=1 SV=2	1	2	2	2	2	2	2	2	2	2	2	2	2	2	2	2	2	2	2	2	2	2	2	2	2	2	2	2	2	2	2	0	0	0	84.099	724	724	0.0028149	11.007	By MS/MS	By matching	By matching	By matching	By MS/MS
REV__sp|O95865|DDAH2_HUMAN;sp|Q6ZTQ3|RASF6_HUMAN	REV__sp|O95865|DDAH2_HUMAN;sp|Q6ZTQ3|RASF6_HUMAN	2;1	2;1	2;1	>sp|O95865|DDAH2_HUMAN N(G),N(G)-dimethylarginine dimethylaminohydrolase 2 OS=Homo sapiens OX=9606 GN=DDAH2 PE=1 SV=1;>sp|Q6ZTQ3|RASF6_HUMAN Ras association domain-containing protein 6 OS=Homo sapiens OX=9606 GN=RASSF6 PE=1 SV=1	2	2	2	2	0	1	0	1	1	1	1	1	1	0	1	0	1	1	1	1	1	1	0	1	0	1	1	1	1	1	1	1.6	1.6	1.6	29.644	285	285;369	0	13.471	By matching	By MS/MS	By matching	By matching	By matching
REV__sp|P08922|ROS1_HUMAN	REV__sp|P08922|ROS1_HUMAN	2	2	2	>sp|P08922|ROS1_HUMAN Proto-oncogene tyrosine-protein kinase ROS OS=Homo sapiens OX=9606 GN=ROS1 PE=1 SV=3	1	2	2	2	2	2	2	2	2	2	2	2	2	2	2	2	2	2	2	2	2	2	2	2	2	2	2	2	2	2	2	0	0	0	263.91	2347	2347	0.0031579	10.938	By MS/MS	By MS/MS	By MS/MS	By matching	By matching
REV__sp|P15924|DESP_HUMAN	REV__sp|P15924|DESP_HUMAN	2	2	2	>sp|P15924|DESP_HUMAN Desmoplakin OS=Homo sapiens OX=9606 GN=DSP PE=1 SV=3	1	2	2	2	2	2	2	2	2	2	2	2	2	2	2	2	2	2	2	2	2	2	2	2	2	2	2	2	2	2	2	0	0	0	331.77	2871	2871	0.0024665	11.06	By matching	By MS/MS	By MS/MS	By matching	By matching
REV__sp|P54253|ATX1_HUMAN	REV__sp|P54253|ATX1_HUMAN	2	2	2	>sp|P54253|ATX1_HUMAN Ataxin-1 OS=Homo sapiens OX=9606 GN=ATXN1 PE=1 SV=2	1	2	2	2	2	1	1	2	0	1	2	1	1	2	1	1	2	0	1	2	1	1	2	1	1	2	0	1	2	1	1	0	0	0	86.922	815	815	0.0038462	10.778	By MS/MS	By MS/MS	By matching	By matching	By matching
REV__sp|Q13829|BACD2_HUMAN	REV__sp|Q13829|BACD2_HUMAN	2	2	2	>sp|Q13829|BACD2_HUMAN BTB/POZ domain-containing adapter for CUL3-mediated RhoA degradation protein 2 OS=Homo sapiens OX=9606 GN=TNFAIP1 PE=1 SV=1	1	2	2	2	1	2	1	1	0	0	1	1	1	1	2	1	1	0	0	1	1	1	1	2	1	1	0	0	1	1	1	0	0	0	36.204	316	316	0.0034977	10.797	By matching	By matching	By MS/MS	By matching	By matching
REV__sp|Q5SZK8|FREM2_HUMAN	REV__sp|Q5SZK8|FREM2_HUMAN	2	2	2	>sp|Q5SZK8|FREM2_HUMAN FRAS1-related extracellular matrix protein 2 OS=Homo sapiens OX=9606 GN=FREM2 PE=1 SV=2	1	2	2	2	2	2	1	2	2	2	2	2	2	2	2	1	2	2	2	2	2	2	2	2	1	2	2	2	2	2	2	0	0	0	351.15	3169	3169	0.0010657	11.279	By matching	By MS/MS	By MS/MS	By MS/MS	By MS/MS
REV__sp|Q5TZA2|CROCC_HUMAN	REV__sp|Q5TZA2|CROCC_HUMAN	2	2	2	>sp|Q5TZA2|CROCC_HUMAN Rootletin OS=Homo sapiens OX=9606 GN=CROCC PE=1 SV=1	1	2	2	2	1	0	1	1	1	1	2	2	2	1	0	1	1	1	1	2	2	2	1	0	1	1	1	1	2	2	2	0	0	0	228.52	2017	2017	0.0021194	11.15	By matching	By matching	By matching	By matching	By matching
REV__sp|Q6WRI0|IGS10_HUMAN	REV__sp|Q6WRI0|IGS10_HUMAN	2	2	2	>sp|Q6WRI0|IGS10_HUMAN Immunoglobulin superfamily member 10 OS=Homo sapiens OX=9606 GN=IGSF10 PE=1 SV=1	1	2	2	2	0	1	0	1	0	0	0	1	1	0	1	0	1	0	0	0	1	1	0	1	0	1	0	0	0	1	1	0	0	0	290.83	2623	2623	0.0041958	10.751	By matching	By MS/MS	By matching	By matching	By matching
REV__sp|Q6ZU80|CE128_HUMAN	REV__sp|Q6ZU80|CE128_HUMAN	2	2	2	>sp|Q6ZU80|CE128_HUMAN Centrosomal protein of 128 kDa OS=Homo sapiens OX=9606 GN=CEP128 PE=1 SV=2	1	2	2	2	2	2	2	2	2	2	2	1	2	2	2	2	2	2	2	2	1	2	2	2	2	2	2	2	2	1	2	0	0	0	128.01	1094	1094	0.00071633	11.525	By MS/MS	By MS/MS	By MS/MS	By matching	By MS/MS
REV__sp|Q76NI1|KNDC1_HUMAN	REV__sp|Q76NI1|KNDC1_HUMAN	2	2	2	>sp|Q76NI1|KNDC1_HUMAN Kinase non-catalytic C-lobe domain-containing protein 1 OS=Homo sapiens OX=9606 GN=KNDC1 PE=2 SV=2	1	2	2	2	1	1	2	0	2	2	2	2	1	1	1	2	0	2	2	2	2	1	1	1	2	0	2	2	2	2	1	0	0	0	191.39	1749	1749	0.001421	11.271	By matching	By MS/MS	By MS/MS	By matching	By matching
REV__sp|Q8N3A8|PARP8_HUMAN	REV__sp|Q8N3A8|PARP8_HUMAN	2	2	2	>sp|Q8N3A8|PARP8_HUMAN Protein mono-ADP-ribosyltransferase PARP8 OS=Homo sapiens OX=9606 GN=PARP8 PE=1 SV=1	1	2	2	2	1	2	2	2	1	2	2	2	2	1	2	2	2	1	2	2	2	2	1	2	2	2	1	2	2	2	2	0	0	0	95.87	854	854	0.00037064	12.199	By matching	By matching	By matching	By matching	By matching
REV__sp|Q9ULI1|NWD2_HUMAN	REV__sp|Q9ULI1|NWD2_HUMAN	2	2	2	>sp|Q9ULI1|NWD2_HUMAN NACHT and WD repeat domain-containing protein 2 OS=Homo sapiens OX=9606 GN=NWD2 PE=2 SV=3	1	2	2	2	1	1	1	1	1	2	1	1	1	1	1	1	1	1	2	1	1	1	1	1	1	1	1	2	1	1	1	0	0	0	197.46	1742	1742	0.0017718	11.205	By matching	By matching	By MS/MS	By MS/MS	By MS/MS
sp|A0A075B6K5|LV39_HUMAN;sp|P80748|LV321_HUMAN	sp|A0A075B6K5|LV39_HUMAN;sp|P80748|LV321_HUMAN	3;2	3;2	2;1	>sp|A0A075B6K5|LV39_HUMAN Immunoglobulin lambda variable 3-9 OS=Homo sapiens OX=9606 GN=IGLV3-9 PE=3 SV=1;>sp|P80748|LV321_HUMAN Immunoglobulin lambda variable 3-21 OS=Homo sapiens OX=9606 GN=IGLV3-21 PE=1 SV=2	2	3	3	2	3	2	2	3	1	1	3	3	3	3	2	2	3	1	1	3	3	3	2	1	1	2	0	0	2	2	2	29.6	29.6	23.5	12.332	115	115;117	0	41.276	By MS/MS	By MS/MS	By MS/MS	By MS/MS	By matching
sp|A0AVF1|IFT56_HUMAN	sp|A0AVF1|IFT56_HUMAN	2	2	2	>sp|A0AVF1|IFT56_HUMAN Intraflagellar transport protein 56 OS=Homo sapiens OX=9606 GN=TTC26 PE=2 SV=1	1	2	2	2	1	2	2	1	1	2	2	2	2	1	2	2	1	1	2	2	2	2	1	2	2	1	1	2	2	2	2	6	6	6	64.177	554	554	0	13.11	By matching	By MS/MS	By matching	By MS/MS	By matching
sp|A0AVT1|UBA6_HUMAN	sp|A0AVT1|UBA6_HUMAN	2	2	2	>sp|A0AVT1|UBA6_HUMAN Ubiquitin-like modifier-activating enzyme 6 OS=Homo sapiens OX=9606 GN=UBA6 PE=1 SV=1	1	2	2	2	2	1	1	1	1	1	2	1	1	2	1	1	1	1	1	2	1	1	2	1	1	1	1	1	2	1	1	2.8	2.8	2.8	117.97	1052	1052	0	12.763	By matching	By matching	By MS/MS	By matching	By matching
sp|A0FGR8|ESYT2_HUMAN	sp|A0FGR8|ESYT2_HUMAN	6	6	6	>sp|A0FGR8|ESYT2_HUMAN Extended synaptotagmin-2 OS=Homo sapiens OX=9606 GN=ESYT2 PE=1 SV=1	1	6	6	6	5	6	4	3	3	5	3	4	2	5	6	4	3	3	5	3	4	2	5	6	4	3	3	5	3	4	2	6.1	6.1	6.1	102.36	921	921	0	37.961	By MS/MS	By MS/MS	By MS/MS	By matching	By MS/MS
sp|A1L0T0|HACL2_HUMAN	sp|A1L0T0|HACL2_HUMAN	6	6	6	>sp|A1L0T0|HACL2_HUMAN 2-hydroxyacyl-CoA lyase 2 OS=Homo sapiens OX=9606 GN=ILVBL PE=1 SV=2	1	6	6	6	4	5	3	4	5	3	3	4	4	4	5	3	4	5	3	3	4	4	4	5	3	4	5	3	3	4	4	15.3	15.3	15.3	67.867	632	632	0	166.78	By MS/MS	By MS/MS	By MS/MS	By MS/MS	By MS/MS
sp|A2RRP1|NBAS_HUMAN	sp|A2RRP1|NBAS_HUMAN	2	2	2	>sp|A2RRP1|NBAS_HUMAN Neuroblastoma-amplified sequence OS=Homo sapiens OX=9606 GN=NBAS PE=1 SV=2	1	2	2	2	2	2	1	1	1	2	1	1	1	2	2	1	1	1	2	1	1	1	2	2	1	1	1	2	1	1	1	1.4	1.4	1.4	268.57	2371	2371	0	12.346	By matching	By MS/MS	By matching	By matching	By matching
sp|A2RTX5|SYTC2_HUMAN	sp|A2RTX5|SYTC2_HUMAN	5	4	4	>sp|A2RTX5|SYTC2_HUMAN Threonine--tRNA ligase 2, cytoplasmic OS=Homo sapiens OX=9606 GN=TARS3 PE=1 SV=1	1	5	4	4	3	3	3	3	4	4	4	5	4	2	2	2	2	3	3	3	4	3	2	2	2	2	3	3	3	4	3	9	8	8	92.644	802	802	0	28.596	By MS/MS	By MS/MS	By MS/MS	By MS/MS	By matching
sp|A2RUB6|CCD66_HUMAN	sp|A2RUB6|CCD66_HUMAN	2	2	2	>sp|A2RUB6|CCD66_HUMAN Coiled-coil domain-containing protein 66 OS=Homo sapiens OX=9606 GN=CCDC66 PE=1 SV=4	1	2	2	2	1	2	2	1	0	1	0	0	1	1	2	2	1	0	1	0	0	1	1	2	2	1	0	1	0	0	1	1.9	1.9	1.9	109.41	948	948	0	12.225	By matching	By MS/MS	By MS/MS	By matching	By matching
sp|A3KMH1|VWA8_HUMAN	sp|A3KMH1|VWA8_HUMAN	36	36	36	>sp|A3KMH1|VWA8_HUMAN von Willebrand factor A domain-containing protein 8 OS=Homo sapiens OX=9606 GN=VWA8 PE=1 SV=2	1	36	36	36	30	26	26	21	21	20	32	30	29	30	26	26	21	21	20	32	30	29	30	26	26	21	21	20	32	30	29	21.9	21.9	21.9	214.82	1905	1905	0	323.31	By MS/MS	By MS/MS	By MS/MS	By MS/MS	By MS/MS
sp|A4D1P6|WDR91_HUMAN	sp|A4D1P6|WDR91_HUMAN	12	12	12	>sp|A4D1P6|WDR91_HUMAN WD repeat-containing protein 91 OS=Homo sapiens OX=9606 GN=WDR91 PE=1 SV=2	1	12	12	12	7	6	6	5	5	6	11	10	12	7	6	6	5	5	6	11	10	12	7	6	6	5	5	6	11	10	12	22	22	22	83.343	747	747	0	323.31	By MS/MS	By MS/MS	By MS/MS	By MS/MS	By MS/MS
sp|A5YKK6|CNOT1_HUMAN	sp|A5YKK6|CNOT1_HUMAN	85	85	85	>sp|A5YKK6|CNOT1_HUMAN CCR4-NOT transcription complex subunit 1 OS=Homo sapiens OX=9606 GN=CNOT1 PE=1 SV=2	1	85	85	85	63	64	63	46	55	54	76	79	78	63	64	63	46	55	54	76	79	78	63	64	63	46	55	54	76	79	78	43.7	43.7	43.7	266.94	2376	2376	0	323.31	By MS/MS	By MS/MS	By MS/MS	By MS/MS	By MS/MS
sp|A6H8Y1|BDP1_HUMAN	sp|A6H8Y1|BDP1_HUMAN	2	2	2	>sp|A6H8Y1|BDP1_HUMAN Transcription factor TFIIIB component B homolog OS=Homo sapiens OX=9606 GN=BDP1 PE=1 SV=3	1	2	2	2	2	1	0	0	0	0	1	1	0	2	1	0	0	0	0	1	1	0	2	1	0	0	0	0	1	1	0	1.5	1.5	1.5	293.88	2624	2624	0	17.593	By MS/MS	By MS/MS	By matching	By matching	By matching
sp|A6NFQ2|TCAF2_HUMAN	sp|A6NFQ2|TCAF2_HUMAN	6	6	6	>sp|A6NFQ2|TCAF2_HUMAN TRPM8 channel-associated factor 2 OS=Homo sapiens OX=9606 GN=TCAF2 PE=1 SV=2	1	6	6	6	1	0	1	1	1	2	2	4	5	1	0	1	1	1	2	2	4	5	1	0	1	1	1	2	2	4	5	10.1	10.1	10.1	100.9	919	919	0	61.207	By matching	By matching	By matching	By matching	By matching
sp|A6NHQ2|FBLL1_HUMAN	sp|A6NHQ2|FBLL1_HUMAN	5	2	2	>sp|A6NHQ2|FBLL1_HUMAN rRNA/tRNA 2-O-methyltransferase fibrillarin-like protein 1 OS=Homo sapiens OX=9606 GN=FBLL1 PE=3 SV=2	1	5	2	2	5	5	4	3	4	3	3	3	4	2	2	1	1	1	1	1	1	1	2	2	1	1	1	1	1	1	1	15	3.6	3.6	34.803	334	334	0	14.967	By MS/MS	By MS/MS	By MS/MS	By matching	By matching
sp|A6NHR9|SMHD1_HUMAN	sp|A6NHR9|SMHD1_HUMAN	13	13	13	>sp|A6NHR9|SMHD1_HUMAN Structural maintenance of chromosomes flexible hinge domain-containing protein 1 OS=Homo sapiens OX=9606 GN=SMCHD1 PE=1 SV=2	1	13	13	13	13	12	11	8	9	7	9	8	11	13	12	11	8	9	7	9	8	11	13	12	11	8	9	7	9	8	11	7.4	7.4	7.4	226.37	2005	2005	0	83.111	By MS/MS	By MS/MS	By MS/MS	By MS/MS	By MS/MS
sp|A6NKD9|CC85C_HUMAN	sp|A6NKD9|CC85C_HUMAN	11	11	11	>sp|A6NKD9|CC85C_HUMAN Coiled-coil domain-containing protein 85C OS=Homo sapiens OX=9606 GN=CCDC85C PE=1 SV=1	1	11	11	11	11	11	11	1	1	3	3	2	4	11	11	11	1	1	3	3	2	4	11	11	11	1	1	3	3	2	4	31.7	31.7	31.7	45.209	419	419	0	323.31	By MS/MS	By MS/MS	By MS/MS	By matching	By MS/MS
sp|A7MCY6|TBKB1_HUMAN	sp|A7MCY6|TBKB1_HUMAN	10	10	10	>sp|A7MCY6|TBKB1_HUMAN TANK-binding kinase 1-binding protein 1 OS=Homo sapiens OX=9606 GN=TBKBP1 PE=1 SV=1	1	10	10	10	9	8	9	7	8	7	5	4	1	9	8	9	7	8	7	5	4	1	9	8	9	7	8	7	5	4	1	21.8	21.8	21.8	67.701	615	615	0	90.857	By MS/MS	By MS/MS	By MS/MS	By MS/MS	By MS/MS
sp|A8CG34|P121C_HUMAN;sp|Q96HA1|P121A_HUMAN;sp|A6NF01|P121B_HUMAN	sp|A8CG34|P121C_HUMAN;sp|Q96HA1|P121A_HUMAN;sp|A6NF01|P121B_HUMAN	4;3;2	4;3;2	4;3;2	>sp|A8CG34|P121C_HUMAN Nuclear envelope pore membrane protein POM 121C OS=Homo sapiens OX=9606 GN=POM121C PE=1 SV=3;>sp|Q96HA1|P121A_HUMAN Nuclear envelope pore membrane protein POM 121 OS=Homo sapiens OX=9606 GN=POM121 PE=1 SV=2;>sp|A6NF01|P121B_HUMAN Put	3	4	4	4	2	3	2	2	2	2	2	1	2	2	3	2	2	2	2	2	1	2	2	3	2	2	2	2	2	1	2	4.7	4.7	4.7	125.09	1229	1229;1249;834	0	61.255	By MS/MS	By MS/MS	By MS/MS	By MS/MS	By matching
sp|A8K2U0|A2ML1_HUMAN	sp|A8K2U0|A2ML1_HUMAN	4	4	4	>sp|A8K2U0|A2ML1_HUMAN Alpha-2-macroglobulin-like protein 1 OS=Homo sapiens OX=9606 GN=A2ML1 PE=1 SV=3	1	4	4	4	3	1	2	1	1	1	3	1	4	3	1	2	1	1	1	3	1	4	3	1	2	1	1	1	3	1	4	2.7	2.7	2.7	161.1	1454	1454	0	22.989	By matching	By matching	By matching	By MS/MS	By matching
sp|A8MXV4|NUD19_HUMAN	sp|A8MXV4|NUD19_HUMAN	3	3	3	>sp|A8MXV4|NUD19_HUMAN Nucleoside diphosphate-linked moiety X motif 19 OS=Homo sapiens OX=9606 GN=NUDT19 PE=1 SV=1	1	3	3	3	0	0	0	1	2	2	3	3	3	0	0	0	1	2	2	3	3	3	0	0	0	1	2	2	3	3	3	10.7	10.7	10.7	42.233	375	375	0	24.367	By matching	By matching	By matching	By matching	By matching
sp|Q13765|NACA_HUMAN;sp|E9PAV3|NACAM_HUMAN;sp|Q9BZK3|NACP4_HUMAN	sp|Q13765|NACA_HUMAN;sp|E9PAV3|NACAM_HUMAN	5;5;1	5;5;1	5;5;1	>sp|Q13765|NACA_HUMAN Nascent polypeptide-associated complex subunit alpha OS=Homo sapiens OX=9606 GN=NACA PE=1 SV=1;>sp|E9PAV3|NACAM_HUMAN Nascent polypeptide-associated complex subunit alpha, muscle-specific form OS=Homo sapiens OX=9606 GN=NACA PE=1 SV=1	3	5	5	5	5	5	5	4	3	2	1	2	3	5	5	5	4	3	2	1	2	3	5	5	5	4	3	2	1	2	3	32.6	32.6	32.6	23.384	215	215;2078;213	0	90.773	By MS/MS	By MS/MS	By MS/MS	By MS/MS	By MS/MS
sp|E9PRG8|CK098_HUMAN	sp|E9PRG8|CK098_HUMAN	2	2	2	>sp|E9PRG8|CK098_HUMAN Uncharacterized protein C11orf98 OS=Homo sapiens OX=9606 GN=C11orf98 PE=4 SV=2	1	2	2	2	2	2	1	1	2	1	1	1	1	2	2	1	1	2	1	1	1	1	2	2	1	1	2	1	1	1	1	18.7	18.7	18.7	14.234	123	123	0	30.859	By matching	By MS/MS	By MS/MS	By matching	By matching
sp|L0R819|ASURF_HUMAN	sp|L0R819|ASURF_HUMAN	2	2	2	>sp|L0R819|ASURF_HUMAN ASNSD1 upstream open reading frame protein OS=Homo sapiens OX=9606 GN=ASDURF PE=1 SV=1	1	2	2	2	2	2	2	1	2	2	2	2	2	2	2	2	1	2	2	2	2	2	2	2	2	1	2	2	2	2	2	20.8	20.8	20.8	11.25	96	96	0	12.428	By MS/MS	By MS/MS	By matching	By matching	By matching
sp|O00116|ADAS_HUMAN	sp|O00116|ADAS_HUMAN	2	2	2	>sp|O00116|ADAS_HUMAN Alkyldihydroxyacetonephosphate synthase, peroxisomal OS=Homo sapiens OX=9606 GN=AGPS PE=1 SV=1	1	2	2	2	2	2	2	1	2	2	2	1	2	2	2	2	1	2	2	2	1	2	2	2	2	1	2	2	2	1	2	4.7	4.7	4.7	72.911	658	658	0	12.703	By MS/MS	By MS/MS	By MS/MS	By matching	By MS/MS
sp|O00139|KIF2A_HUMAN;sp|Q99661|KIF2C_HUMAN	sp|O00139|KIF2A_HUMAN	9;1	9;1	9;1	>sp|O00139|KIF2A_HUMAN Kinesin-like protein KIF2A OS=Homo sapiens OX=9606 GN=KIF2A PE=1 SV=3	2	9	9	9	8	6	9	4	4	6	9	7	8	8	6	9	4	4	6	9	7	8	8	6	9	4	4	6	9	7	8	12.7	12.7	12.7	79.954	706	706;725	0	57.64	By MS/MS	By MS/MS	By MS/MS	By MS/MS	By matching
sp|O00151|PDLI1_HUMAN	sp|O00151|PDLI1_HUMAN	2	2	2	>sp|O00151|PDLI1_HUMAN PDZ and LIM domain protein 1 OS=Homo sapiens OX=9606 GN=PDLIM1 PE=1 SV=4	1	2	2	2	1	1	0	0	1	1	1	2	1	1	1	0	0	1	1	1	2	1	1	1	0	0	1	1	1	2	1	12.5	12.5	12.5	36.071	329	329	0.00035894	11.56	By matching	By matching	By matching	By matching	By matching
sp|O00159|MYO1C_HUMAN	sp|O00159|MYO1C_HUMAN	16	16	16	>sp|O00159|MYO1C_HUMAN Unconventional myosin-Ic OS=Homo sapiens OX=9606 GN=MYO1C PE=1 SV=4	1	16	16	16	14	14	12	7	8	9	8	9	12	14	14	12	7	8	9	8	9	12	14	14	12	7	8	9	8	9	12	19.1	19.1	19.1	121.68	1063	1063	0	188.8	By MS/MS	By MS/MS	By MS/MS	By matching	By MS/MS
sp|O00193|SMAP_HUMAN	sp|O00193|SMAP_HUMAN	2	2	2	>sp|O00193|SMAP_HUMAN Small acidic protein OS=Homo sapiens OX=9606 GN=SMAP PE=1 SV=1	1	2	2	2	2	1	1	0	1	1	1	1	1	2	1	1	0	1	1	1	1	1	2	1	1	0	1	1	1	1	1	21.9	21.9	21.9	20.332	183	183	0	102.71	By MS/MS	By MS/MS	By MS/MS	By matching	By matching
sp|O00203|AP3B1_HUMAN;sp|Q13367|AP3B2_HUMAN	sp|O00203|AP3B1_HUMAN	10;2	10;2	10;2	>sp|O00203|AP3B1_HUMAN AP-3 complex subunit beta-1 OS=Homo sapiens OX=9606 GN=AP3B1 PE=1 SV=3	2	10	10	10	5	6	5	6	2	5	9	8	7	5	6	5	6	2	5	9	8	7	5	6	5	6	2	5	9	8	7	11.3	11.3	11.3	121.32	1094	1094;1082	0	80.252	By MS/MS	By MS/MS	By MS/MS	By MS/MS	By matching
sp|O00204|ST2B1_HUMAN	sp|O00204|ST2B1_HUMAN	2	2	2	>sp|O00204|ST2B1_HUMAN Sulfotransferase 2B1 OS=Homo sapiens OX=9606 GN=SULT2B1 PE=1 SV=2	1	2	2	2	0	0	0	0	0	0	1	1	2	0	0	0	0	0	0	1	1	2	0	0	0	0	0	0	1	1	2	5.8	5.8	5.8	41.307	365	365	0.0021179	11.144	By matching	By matching	By matching	By matching	By matching
sp|O00217|NDUS8_HUMAN	sp|O00217|NDUS8_HUMAN	3	3	3	>sp|O00217|NDUS8_HUMAN NADH dehydrogenase [ubiquinone] iron-sulfur protein 8, mitochondrial OS=Homo sapiens OX=9606 GN=NDUFS8 PE=1 SV=1	1	3	3	3	3	2	2	1	3	3	2	2	3	3	2	2	1	3	3	2	2	3	3	2	2	1	3	3	2	2	3	15.2	15.2	15.2	23.705	210	210	0	19.52	By MS/MS	By MS/MS	By MS/MS	By matching	By MS/MS
sp|O00231|PSD11_HUMAN	sp|O00231|PSD11_HUMAN	14	14	14	>sp|O00231|PSD11_HUMAN 26S proteasome non-ATPase regulatory subunit 11 OS=Homo sapiens OX=9606 GN=PSMD11 PE=1 SV=3	1	14	14	14	12	13	10	11	9	12	13	14	13	12	13	10	11	9	12	13	14	13	12	13	10	11	9	12	13	14	13	39.3	39.3	39.3	47.463	422	422	0	133.24	By MS/MS	By MS/MS	By MS/MS	By MS/MS	By MS/MS
sp|O00232|PSD12_HUMAN	sp|O00232|PSD12_HUMAN	13	13	13	>sp|O00232|PSD12_HUMAN 26S proteasome non-ATPase regulatory subunit 12 OS=Homo sapiens OX=9606 GN=PSMD12 PE=1 SV=3	1	13	13	13	11	10	11	10	7	11	10	8	11	11	10	11	10	7	11	10	8	11	11	10	11	10	7	11	10	8	11	38.2	38.2	38.2	52.904	456	456	0	182.05	By MS/MS	By MS/MS	By MS/MS	By MS/MS	By MS/MS
sp|O00233|PSMD9_HUMAN	sp|O00233|PSMD9_HUMAN	4	4	4	>sp|O00233|PSMD9_HUMAN 26S proteasome non-ATPase regulatory subunit 9 OS=Homo sapiens OX=9606 GN=PSMD9 PE=1 SV=3	1	4	4	4	2	2	1	1	2	2	2	2	1	2	2	1	1	2	2	2	2	1	2	2	1	1	2	2	2	2	1	18.4	18.4	18.4	24.682	223	223	0	29.901	By MS/MS	By matching	By matching	By matching	By MS/MS
sp|O00264|PGRC1_HUMAN	sp|O00264|PGRC1_HUMAN	4	4	3	>sp|O00264|PGRC1_HUMAN Membrane-associated progesterone receptor component 1 OS=Homo sapiens OX=9606 GN=PGRMC1 PE=1 SV=3	1	4	4	3	2	3	2	2	3	3	4	4	4	2	3	2	2	3	3	4	4	4	1	2	1	1	2	2	3	3	3	29.7	29.7	25.1	21.671	195	195	0	59.436	By MS/MS	By MS/MS	By MS/MS	By matching	By matching
sp|O00267|SPT5H_HUMAN	sp|O00267|SPT5H_HUMAN	6	6	6	>sp|O00267|SPT5H_HUMAN Transcription elongation factor SPT5 OS=Homo sapiens OX=9606 GN=SUPT5H PE=1 SV=1	1	6	6	6	6	4	5	1	2	3	3	3	3	6	4	5	1	2	3	3	3	3	6	4	5	1	2	3	3	3	3	7.9	7.9	7.9	121	1087	1087	0	62.486	By MS/MS	By MS/MS	By MS/MS	By MS/MS	By MS/MS
sp|O00273|DFFA_HUMAN	sp|O00273|DFFA_HUMAN	2	2	2	>sp|O00273|DFFA_HUMAN DNA fragmentation factor subunit alpha OS=Homo sapiens OX=9606 GN=DFFA PE=1 SV=1	1	2	2	2	2	1	2	1	0	1	0	1	0	2	1	2	1	0	1	0	1	0	2	1	2	1	0	1	0	1	0	8.2	8.2	8.2	36.521	331	331	0	24.152	By MS/MS	By MS/MS	By matching	By matching	By matching
sp|O00291|HIP1_HUMAN;sp|O75146|HIP1R_HUMAN	sp|O00291|HIP1_HUMAN	10;1	10;1	10;1	>sp|O00291|HIP1_HUMAN Huntingtin-interacting protein 1 OS=Homo sapiens OX=9606 GN=HIP1 PE=1 SV=5	2	10	10	10	7	7	6	1	2	5	9	10	9	7	7	6	1	2	5	9	10	9	7	7	6	1	2	5	9	10	9	13.7	13.7	13.7	116.22	1037	1037;1068	0	162.92	By MS/MS	By MS/MS	By matching	By matching	By matching
sp|O00299|CLIC1_HUMAN	sp|O00299|CLIC1_HUMAN	4	4	4	>sp|O00299|CLIC1_HUMAN Chloride intracellular channel protein 1 OS=Homo sapiens OX=9606 GN=CLIC1 PE=1 SV=4	1	4	4	4	2	3	1	4	1	3	3	1	3	2	3	1	4	1	3	3	1	3	2	3	1	4	1	3	3	1	3	17.4	17.4	17.4	26.922	241	241	0	25.564	By MS/MS	By MS/MS	By matching	By MS/MS	By matching
sp|O00303|EIF3F_HUMAN	sp|O00303|EIF3F_HUMAN	11	11	11	>sp|O00303|EIF3F_HUMAN Eukaryotic translation initiation factor 3 subunit F OS=Homo sapiens OX=9606 GN=EIF3F PE=1 SV=1	1	11	11	11	5	9	9	9	9	7	10	10	10	5	9	9	9	9	7	10	10	10	5	9	9	9	9	7	10	10	10	42.3	42.3	42.3	37.563	357	357	0	167.85	By MS/MS	By MS/MS	By MS/MS	By MS/MS	By MS/MS
sp|O00308|WWP2_HUMAN	sp|O00308|WWP2_HUMAN	4	4	4	>sp|O00308|WWP2_HUMAN NEDD4-like E3 ubiquitin-protein ligase WWP2 OS=Homo sapiens OX=9606 GN=WWP2 PE=1 SV=2	1	4	4	4	2	2	1	4	3	3	2	3	2	2	2	1	4	3	3	2	3	2	2	2	1	4	3	3	2	3	2	5.7	5.7	5.7	98.911	870	870	0	30.635	By matching	By matching	By matching	By MS/MS	By MS/MS
sp|O00330|ODPX_HUMAN	sp|O00330|ODPX_HUMAN	13	13	13	>sp|O00330|ODPX_HUMAN Pyruvate dehydrogenase protein X component, mitochondrial OS=Homo sapiens OX=9606 GN=PDHX PE=1 SV=3	1	13	13	13	10	10	10	9	7	7	12	10	10	10	10	10	9	7	7	12	10	10	10	10	10	9	7	7	12	10	10	32.9	32.9	32.9	54.122	501	501	0	323.31	By MS/MS	By MS/MS	By MS/MS	By matching	By MS/MS
sp|O00410|IPO5_HUMAN;sp|O60518|RNBP6_HUMAN	sp|O00410|IPO5_HUMAN	11;1	11;1	11;1	>sp|O00410|IPO5_HUMAN Importin-5 OS=Homo sapiens OX=9606 GN=IPO5 PE=1 SV=4	2	11	11	11	11	10	7	6	4	5	6	5	6	11	10	7	6	4	5	6	5	6	11	10	7	6	4	5	6	5	6	13.7	13.7	13.7	123.63	1097	1097;1105	0	100	By MS/MS	By MS/MS	By MS/MS	By MS/MS	By MS/MS
sp|O00411|RPOM_HUMAN	sp|O00411|RPOM_HUMAN	14	14	14	>sp|O00411|RPOM_HUMAN DNA-directed RNA polymerase, mitochondrial OS=Homo sapiens OX=9606 GN=POLRMT PE=1 SV=2	1	14	14	14	13	13	13	9	10	10	7	6	8	13	13	13	9	10	10	7	6	8	13	13	13	9	10	10	7	6	8	15.6	15.6	15.6	138.62	1230	1230	0	323.31	By MS/MS	By MS/MS	By MS/MS	By MS/MS	By MS/MS
sp|O00422|SAP18_HUMAN	sp|O00422|SAP18_HUMAN	8	8	8	>sp|O00422|SAP18_HUMAN Histone deacetylase complex subunit SAP18 OS=Homo sapiens OX=9606 GN=SAP18 PE=1 SV=1	1	8	8	8	7	8	6	1	3	2	3	3	3	7	8	6	1	3	2	3	3	3	7	8	6	1	3	2	3	3	3	56.2	56.2	56.2	17.561	153	153	0	148.24	By MS/MS	By MS/MS	By MS/MS	By matching	By MS/MS
sp|O00425|IF2B3_HUMAN	sp|O00425|IF2B3_HUMAN	18	16	16	>sp|O00425|IF2B3_HUMAN Insulin-like growth factor 2 mRNA-binding protein 3 OS=Homo sapiens OX=9606 GN=IGF2BP3 PE=1 SV=2	1	18	16	16	12	15	14	10	10	14	10	12	15	10	13	12	8	8	12	8	10	13	10	13	12	8	8	12	8	10	13	40.2	36.3	36.3	63.704	579	579	0	323.31	By MS/MS	By MS/MS	By MS/MS	By MS/MS	By MS/MS
sp|O00429|DNM1L_HUMAN	sp|O00429|DNM1L_HUMAN	5	5	5	>sp|O00429|DNM1L_HUMAN Dynamin-1-like protein OS=Homo sapiens OX=9606 GN=DNM1L PE=1 SV=2	1	5	5	5	2	2	2	4	3	3	4	5	3	2	2	2	4	3	3	4	5	3	2	2	2	4	3	3	4	5	3	8.3	8.3	8.3	81.876	736	736	0	76.147	By matching	By matching	By MS/MS	By MS/MS	By matching
sp|O00442|RTCA_HUMAN	sp|O00442|RTCA_HUMAN	10	10	10	>sp|O00442|RTCA_HUMAN RNA 3-terminal phosphate cyclase OS=Homo sapiens OX=9606 GN=RTCA PE=1 SV=1	1	10	10	10	8	9	8	8	7	7	3	4	3	8	9	8	8	7	7	3	4	3	8	9	8	8	7	7	3	4	3	35.8	35.8	35.8	39.336	366	366	0	86.325	By MS/MS	By MS/MS	By MS/MS	By MS/MS	By MS/MS
sp|O00459|P85B_HUMAN	sp|O00459|P85B_HUMAN	2	2	2	>sp|O00459|P85B_HUMAN Phosphatidylinositol 3-kinase regulatory subunit beta OS=Homo sapiens OX=9606 GN=PIK3R2 PE=1 SV=2	1	2	2	2	1	0	1	2	0	0	1	2	1	1	0	1	2	0	0	1	2	1	1	0	1	2	0	0	1	2	1	5.6	5.6	5.6	81.544	728	728	0	12.806	By MS/MS	By matching	By matching	By matching	By matching
sp|O00461|GOLI4_HUMAN	sp|O00461|GOLI4_HUMAN	4	4	4	>sp|O00461|GOLI4_HUMAN Golgi integral membrane protein 4 OS=Homo sapiens OX=9606 GN=GOLIM4 PE=1 SV=1	1	4	4	4	4	2	2	2	3	4	2	2	2	4	2	2	2	3	4	2	2	2	4	2	2	2	3	4	2	2	2	7.6	7.6	7.6	81.879	696	696	0	117.87	By MS/MS	By MS/MS	By matching	By matching	By MS/MS
sp|O00463|TRAF5_HUMAN	sp|O00463|TRAF5_HUMAN	6	6	6	>sp|O00463|TRAF5_HUMAN TNF receptor-associated factor 5 OS=Homo sapiens OX=9606 GN=TRAF5 PE=1 SV=2	1	6	6	6	5	4	4	0	0	2	1	0	1	5	4	4	0	0	2	1	0	1	5	4	4	0	0	2	1	0	1	14.9	14.9	14.9	64.405	557	557	0	45.724	By MS/MS	By MS/MS	By MS/MS	By matching	By matching
sp|O00468|AGRIN_HUMAN	sp|O00468|AGRIN_HUMAN	3	3	3	>sp|O00468|AGRIN_HUMAN Agrin OS=Homo sapiens OX=9606 GN=AGRN PE=1 SV=6	1	3	3	3	1	2	2	0	0	1	2	3	0	1	2	2	0	0	1	2	3	0	1	2	2	0	0	1	2	3	0	1.7	1.7	1.7	217.32	2068	2068	0	17.64	By MS/MS	By MS/MS	By MS/MS	By matching	By matching
sp|O00469|PLOD2_HUMAN	sp|O00469|PLOD2_HUMAN	3	3	3	>sp|O00469|PLOD2_HUMAN Procollagen-lysine,2-oxoglutarate 5-dioxygenase 2 OS=Homo sapiens OX=9606 GN=PLOD2 PE=1 SV=2	1	3	3	3	3	3	3	2	3	2	3	3	1	3	3	3	2	3	2	3	3	1	3	3	3	2	3	2	3	3	1	4.5	4.5	4.5	84.685	737	737	0	19.236	By MS/MS	By MS/MS	By MS/MS	By matching	By matching
sp|O00470|MEIS1_HUMAN;sp|A6NDR6|ME3L1_HUMAN;sp|Q99687|MEIS3_HUMAN;sp|O14770|MEIS2_HUMAN	sp|O00470|MEIS1_HUMAN;sp|A6NDR6|ME3L1_HUMAN;sp|Q99687|MEIS3_HUMAN;sp|O14770|MEIS2_HUMAN	2;1;1;1	2;1;1;1	2;1;1;1	>sp|O00470|MEIS1_HUMAN Homeobox protein Meis1 OS=Homo sapiens OX=9606 GN=MEIS1 PE=1 SV=1;>sp|A6NDR6|ME3L1_HUMAN Putative homeobox protein Meis3-like 1 OS=Homo sapiens OX=9606 GN=MEIS3P1 PE=5 SV=2;>sp|Q99687|MEIS3_HUMAN Homeobox protein Meis3 OS=Homo sapien	4	2	2	2	2	2	2	2	1	2	1	1	1	2	2	2	2	1	2	1	1	1	2	2	2	2	1	2	1	1	1	5.4	5.4	5.4	43.016	390	390;274;375;477	0	14.685	By MS/MS	By MS/MS	By MS/MS	By MS/MS	By matching
sp|O00471|EXOC5_HUMAN	sp|O00471|EXOC5_HUMAN	5	5	5	>sp|O00471|EXOC5_HUMAN Exocyst complex component 5 OS=Homo sapiens OX=9606 GN=EXOC5 PE=1 SV=1	1	5	5	5	2	1	2	3	2	1	4	5	1	2	1	2	3	2	1	4	5	1	2	1	2	3	2	1	4	5	1	11	11	11	81.852	708	708	0	39.029	By MS/MS	By matching	By matching	By MS/MS	By MS/MS
sp|O00483|NDUA4_HUMAN	sp|O00483|NDUA4_HUMAN	3	3	3	>sp|O00483|NDUA4_HUMAN Cytochrome c oxidase subunit NDUFA4 OS=Homo sapiens OX=9606 GN=NDUFA4 PE=1 SV=1	1	3	3	3	3	3	3	3	3	1	3	2	3	3	3	3	3	3	1	3	2	3	3	3	3	3	3	1	3	2	3	37	37	37	9.3697	81	81	0	16.873	By matching	By matching	By MS/MS	By MS/MS	By matching
sp|O00487|PSDE_HUMAN	sp|O00487|PSDE_HUMAN	6	6	6	>sp|O00487|PSDE_HUMAN 26S proteasome non-ATPase regulatory subunit 14 OS=Homo sapiens OX=9606 GN=PSMD14 PE=1 SV=1	1	6	6	6	6	5	5	4	5	5	5	5	6	6	5	5	4	5	5	5	5	6	6	5	5	4	5	5	5	5	6	27.7	27.7	27.7	34.577	310	310	0	58.2	By MS/MS	By MS/MS	By MS/MS	By MS/MS	By MS/MS
sp|O00505|IMA4_HUMAN	sp|O00505|IMA4_HUMAN	7	4	4	>sp|O00505|IMA4_HUMAN Importin subunit alpha-4 OS=Homo sapiens OX=9606 GN=KPNA3 PE=1 SV=2	1	7	4	4	6	5	4	3	3	3	3	5	3	3	2	2	1	0	1	1	3	0	3	2	2	1	0	1	1	3	0	23.2	15.7	15.7	57.81	521	521	0	112.23	By MS/MS	By matching	By MS/MS	By matching	By matching
sp|O00541|PESC_HUMAN	sp|O00541|PESC_HUMAN	11	11	11	>sp|O00541|PESC_HUMAN Pescadillo homolog OS=Homo sapiens OX=9606 GN=PES1 PE=1 SV=1	1	11	11	11	5	10	5	2	1	4	4	2	5	5	10	5	2	1	4	4	2	5	5	10	5	2	1	4	4	2	5	22.8	22.8	22.8	68.002	588	588	0	94.689	By MS/MS	By MS/MS	By MS/MS	By matching	By matching
sp|O00560|SDCB1_HUMAN	sp|O00560|SDCB1_HUMAN	2	2	2	>sp|O00560|SDCB1_HUMAN Syntenin-1 OS=Homo sapiens OX=9606 GN=SDCBP PE=1 SV=1	1	2	2	2	2	2	2	1	1	1	2	2	2	2	2	2	1	1	1	2	2	2	2	2	2	1	1	1	2	2	2	6.7	6.7	6.7	32.444	298	298	0.00036114	11.672	By MS/MS	By matching	By matching	By matching	By matching
sp|O00566|MPP10_HUMAN	sp|O00566|MPP10_HUMAN	4	4	4	>sp|O00566|MPP10_HUMAN U3 small nucleolar ribonucleoprotein protein MPP10 OS=Homo sapiens OX=9606 GN=MPHOSPH10 PE=1 SV=2	1	4	4	4	2	4	2	0	1	0	1	1	2	2	4	2	0	1	0	1	1	2	2	4	2	0	1	0	1	1	2	10.3	10.3	10.3	78.863	681	681	0	31.32	By MS/MS	By MS/MS	By MS/MS	By matching	By matching
sp|O00567|NOP56_HUMAN	sp|O00567|NOP56_HUMAN	22	22	22	>sp|O00567|NOP56_HUMAN Nucleolar protein 56 OS=Homo sapiens OX=9606 GN=NOP56 PE=1 SV=4	1	22	22	22	18	22	21	15	20	16	20	14	20	18	22	21	15	20	16	20	14	20	18	22	21	15	20	16	20	14	20	47.3	47.3	47.3	66.049	594	594	0	323.31	By MS/MS	By MS/MS	By MS/MS	By MS/MS	By MS/MS
sp|O00571|DDX3X_HUMAN;sp|O15523|DDX3Y_HUMAN;sp|Q9NQI0|DDX4_HUMAN	sp|O00571|DDX3X_HUMAN;sp|O15523|DDX3Y_HUMAN	37;25;1	37;25;1	36;24;1	>sp|O00571|DDX3X_HUMAN ATP-dependent RNA helicase DDX3X OS=Homo sapiens OX=9606 GN=DDX3X PE=1 SV=3;>sp|O15523|DDX3Y_HUMAN ATP-dependent RNA helicase DDX3Y OS=Homo sapiens OX=9606 GN=DDX3Y PE=1 SV=2	3	37	37	36	34	36	32	24	29	29	31	33	33	34	36	32	24	29	29	31	33	33	33	35	31	23	28	28	30	32	32	59.7	59.7	58	73.243	662	662;660;724	0	323.31	By MS/MS	By MS/MS	By MS/MS	By MS/MS	By MS/MS
sp|O00629|IMA3_HUMAN	sp|O00629|IMA3_HUMAN	7	7	4	>sp|O00629|IMA3_HUMAN Importin subunit alpha-3 OS=Homo sapiens OX=9606 GN=KPNA4 PE=1 SV=1	1	7	7	4	6	6	5	4	4	3	3	4	4	6	6	5	4	4	3	3	4	4	3	3	3	2	1	1	1	2	1	20.5	20.5	13.1	57.886	521	521	0	164.12	By MS/MS	By MS/MS	By MS/MS	By matching	By matching
sp|O00743|PPP6_HUMAN	sp|O00743|PPP6_HUMAN	4	4	4	>sp|O00743|PPP6_HUMAN Serine/threonine-protein phosphatase 6 catalytic subunit OS=Homo sapiens OX=9606 GN=PPP6C PE=1 SV=1	1	4	4	4	3	2	1	2	1	3	3	2	1	3	2	1	2	1	3	3	2	1	3	2	1	2	1	3	3	2	1	18	18	18	35.144	305	305	0	33.634	By MS/MS	By MS/MS	By matching	By MS/MS	By matching
sp|O00767|SCD_HUMAN	sp|O00767|SCD_HUMAN	2	2	2	>sp|O00767|SCD_HUMAN Stearoyl-CoA desaturase OS=Homo sapiens OX=9606 GN=SCD PE=1 SV=2	1	2	2	2	1	1	0	2	2	1	1	1	1	1	1	0	2	2	1	1	1	1	1	1	0	2	2	1	1	1	1	8.1	8.1	8.1	41.522	359	359	0	13.717	By MS/MS	By MS/MS	By matching	By matching	By MS/MS
sp|O14497|ARI1A_HUMAN	sp|O14497|ARI1A_HUMAN	9	9	9	>sp|O14497|ARI1A_HUMAN AT-rich interactive domain-containing protein 1A OS=Homo sapiens OX=9606 GN=ARID1A PE=1 SV=3	1	9	9	9	9	8	5	5	6	9	7	5	7	9	8	5	5	6	9	7	5	7	9	8	5	5	6	9	7	5	7	5.8	5.8	5.8	242.04	2285	2285	0	92.32	By MS/MS	By MS/MS	By MS/MS	By MS/MS	By MS/MS
sp|O14545|TRAD1_HUMAN	sp|O14545|TRAD1_HUMAN	2	2	2	>sp|O14545|TRAD1_HUMAN TRAF-type zinc finger domain-containing protein 1 OS=Homo sapiens OX=9606 GN=TRAFD1 PE=1 SV=1	1	2	2	2	2	1	1	1	2	1	2	2	1	2	1	1	1	2	1	2	2	1	2	1	1	1	2	1	2	2	1	4	4	4	64.84	582	582	0	13.067	By matching	By matching	By matching	By matching	By matching
sp|O14561|ACPM_HUMAN	sp|O14561|ACPM_HUMAN	2	2	2	>sp|O14561|ACPM_HUMAN Acyl carrier protein, mitochondrial OS=Homo sapiens OX=9606 GN=NDUFAB1 PE=1 SV=3	1	2	2	2	2	2	1	2	1	2	1	1	1	2	2	1	2	1	2	1	1	1	2	2	1	2	1	2	1	1	1	14.7	14.7	14.7	17.417	156	156	0	12.905	By MS/MS	By MS/MS	By matching	By MS/MS	By matching
sp|O14578|CTRO_HUMAN	sp|O14578|CTRO_HUMAN	14	14	14	>sp|O14578|CTRO_HUMAN Citron Rho-interacting kinase OS=Homo sapiens OX=9606 GN=CIT PE=1 SV=2	1	14	14	14	9	8	4	1	2	3	11	11	13	9	8	4	1	2	3	11	11	13	9	8	4	1	2	3	11	11	13	8.2	8.2	8.2	231.43	2027	2027	0	101.93	By MS/MS	By MS/MS	By MS/MS	By matching	By matching
sp|O14579|COPE_HUMAN	sp|O14579|COPE_HUMAN	8	8	8	>sp|O14579|COPE_HUMAN Coatomer subunit epsilon OS=Homo sapiens OX=9606 GN=COPE PE=1 SV=3	1	8	8	8	5	6	4	6	6	6	6	6	6	5	6	4	6	6	6	6	6	6	5	6	4	6	6	6	6	6	6	44.2	44.2	44.2	34.482	308	308	0	233.87	By MS/MS	By MS/MS	By MS/MS	By MS/MS	By MS/MS
sp|P47813|IF1AX_HUMAN;sp|O14602|IF1AY_HUMAN	sp|P47813|IF1AX_HUMAN;sp|O14602|IF1AY_HUMAN	2;2	2;2	2;2	>sp|P47813|IF1AX_HUMAN Eukaryotic translation initiation factor 1A, X-chromosomal OS=Homo sapiens OX=9606 GN=EIF1AX PE=1 SV=2;>sp|O14602|IF1AY_HUMAN Eukaryotic translation initiation factor 1A, Y-chromosomal OS=Homo sapiens OX=9606 GN=EIF1AY PE=1 SV=4	2	2	2	2	2	2	1	0	0	0	0	0	1	2	2	1	0	0	0	0	0	1	2	2	1	0	0	0	0	0	1	17.4	17.4	17.4	16.46	144	144;144	0	14.567	By MS/MS	By MS/MS	By MS/MS	By matching	By matching
sp|O14617|AP3D1_HUMAN	sp|O14617|AP3D1_HUMAN	17	17	17	>sp|O14617|AP3D1_HUMAN AP-3 complex subunit delta-1 OS=Homo sapiens OX=9606 GN=AP3D1 PE=1 SV=1	1	17	17	17	13	9	7	7	10	8	15	14	14	13	9	7	7	10	8	15	14	14	13	9	7	7	10	8	15	14	14	16.5	16.5	16.5	130.16	1153	1153	0	142.55	By MS/MS	By MS/MS	By matching	By matching	By matching
sp|O14641|DVL2_HUMAN;sp|P54792|DVLP1_HUMAN;sp|O14640|DVL1_HUMAN;sp|Q92997|DVL3_HUMAN	sp|O14641|DVL2_HUMAN;sp|P54792|DVLP1_HUMAN;sp|O14640|DVL1_HUMAN;sp|Q92997|DVL3_HUMAN	2;1;1;1	2;1;1;1	2;1;1;1	>sp|O14641|DVL2_HUMAN Segment polarity protein dishevelled homolog DVL-2 OS=Homo sapiens OX=9606 GN=DVL2 PE=1 SV=1;>sp|P54792|DVLP1_HUMAN Putative segment polarity protein dishevelled homolog DVL1P1 OS=Homo sapiens OX=9606 GN=DVL1P1 PE=5 SV=1;>sp|O14640|DV	4	2	2	2	2	2	2	1	1	2	2	1	1	2	2	2	1	1	2	2	1	1	2	2	2	1	1	2	2	1	1	3.7	3.7	3.7	78.947	736	736;670;695;716	0.00071429	11.452	By MS/MS	By matching	By MS/MS	By matching	By matching
sp|O14646|CHD1_HUMAN;sp|O14647|CHD2_HUMAN	sp|O14646|CHD1_HUMAN	5;1	5;1	5;1	>sp|O14646|CHD1_HUMAN Chromodomain-helicase-DNA-binding protein 1 OS=Homo sapiens OX=9606 GN=CHD1 PE=1 SV=2	2	5	5	5	3	5	3	0	0	0	0	1	2	3	5	3	0	0	0	0	1	2	3	5	3	0	0	0	0	1	2	4	4	4	196.69	1710	1710;1828	0	118.99	By matching	By MS/MS	By matching	By matching	By matching
sp|O14737|PDCD5_HUMAN	sp|O14737|PDCD5_HUMAN	3	3	3	>sp|O14737|PDCD5_HUMAN Programmed cell death protein 5 OS=Homo sapiens OX=9606 GN=PDCD5 PE=1 SV=3	1	3	3	3	3	3	3	2	2	3	3	3	2	3	3	3	2	2	3	3	3	2	3	3	3	2	2	3	3	3	2	26.4	26.4	26.4	14.285	125	125	0	121.76	By MS/MS	By matching	By MS/MS	By MS/MS	By MS/MS
sp|O14744|ANM5_HUMAN	sp|O14744|ANM5_HUMAN	12	12	12	>sp|O14744|ANM5_HUMAN Protein arginine N-methyltransferase 5 OS=Homo sapiens OX=9606 GN=PRMT5 PE=1 SV=4	1	12	12	12	12	11	10	8	7	8	9	9	12	12	11	10	8	7	8	9	9	12	12	11	10	8	7	8	9	9	12	27.6	27.6	27.6	72.683	637	637	0	161	By MS/MS	By MS/MS	By MS/MS	By MS/MS	By MS/MS
sp|O14773|TPP1_HUMAN	sp|O14773|TPP1_HUMAN	2	2	2	>sp|O14773|TPP1_HUMAN Tripeptidyl-peptidase 1 OS=Homo sapiens OX=9606 GN=TPP1 PE=1 SV=2	1	2	2	2	2	2	2	1	1	1	1	2	2	2	2	2	1	1	1	1	2	2	2	2	2	1	1	1	1	2	2	7.3	7.3	7.3	61.247	563	563	0	52.823	By MS/MS	By MS/MS	By matching	By MS/MS	By matching
sp|O14776|TCRG1_HUMAN	sp|O14776|TCRG1_HUMAN	16	15	15	>sp|O14776|TCRG1_HUMAN Transcription elongation regulator 1 OS=Homo sapiens OX=9606 GN=TCERG1 PE=1 SV=2	1	16	15	15	16	13	11	8	6	7	6	9	10	15	12	10	7	5	6	5	8	9	15	12	10	7	5	6	5	8	9	15	14.4	14.4	123.9	1098	1098	0	140.38	By MS/MS	By MS/MS	By MS/MS	By MS/MS	By MS/MS
sp|O14787|TNPO2_HUMAN	sp|O14787|TNPO2_HUMAN	4	2	2	>sp|O14787|TNPO2_HUMAN Transportin-2 OS=Homo sapiens OX=9606 GN=TNPO2 PE=1 SV=3	1	4	2	2	3	2	2	3	1	3	2	2	3	2	1	1	1	0	1	0	0	1	2	1	1	1	0	1	0	0	1	5.1	3.3	3.3	101.39	897	897	0	15.795	By MS/MS	By matching	By matching	By MS/MS	By matching
sp|O14802|RPC1_HUMAN	sp|O14802|RPC1_HUMAN	4	4	4	>sp|O14802|RPC1_HUMAN DNA-directed RNA polymerase III subunit RPC1 OS=Homo sapiens OX=9606 GN=POLR3A PE=1 SV=2	1	4	4	4	4	4	4	3	3	2	1	2	3	4	4	4	3	3	2	1	2	3	4	4	4	3	3	2	1	2	3	4.7	4.7	4.7	155.64	1390	1390	0	32.735	By MS/MS	By MS/MS	By MS/MS	By MS/MS	By MS/MS
sp|O14818|PSA7_HUMAN;sp|Q8TAA3|PSMA8_HUMAN	sp|O14818|PSA7_HUMAN	8;3	8;3	8;3	>sp|O14818|PSA7_HUMAN Proteasome subunit alpha type-7 OS=Homo sapiens OX=9606 GN=PSMA7 PE=1 SV=1	2	8	8	8	8	7	8	5	8	6	6	6	7	8	7	8	5	8	6	6	6	7	8	7	8	5	8	6	6	6	7	39.9	39.9	39.9	27.887	248	248;256	0	93.354	By MS/MS	By MS/MS	By MS/MS	By MS/MS	By MS/MS
sp|O14867|BACH1_HUMAN	sp|O14867|BACH1_HUMAN	2	2	2	>sp|O14867|BACH1_HUMAN Transcription regulator protein BACH1 OS=Homo sapiens OX=9606 GN=BACH1 PE=1 SV=2	1	2	2	2	1	1	0	1	1	1	2	1	1	1	1	0	1	1	1	2	1	1	1	1	0	1	1	1	2	1	1	2.4	2.4	2.4	81.957	736	736	0	12.591	By matching	By matching	By matching	By MS/MS	By MS/MS
sp|O14874|BCKD_HUMAN	sp|O14874|BCKD_HUMAN	5	5	5	>sp|O14874|BCKD_HUMAN [3-methyl-2-oxobutanoate dehydrogenase [lipoamide]] kinase, mitochondrial OS=Homo sapiens OX=9606 GN=BCKDK PE=1 SV=2	1	5	5	5	2	2	3	4	4	4	4	5	4	2	2	3	4	4	4	4	5	4	2	2	3	4	4	4	4	5	4	17.7	17.7	17.7	46.36	412	412	0	83.115	By matching	By MS/MS	By MS/MS	By MS/MS	By MS/MS
sp|O14880|MGST3_HUMAN	sp|O14880|MGST3_HUMAN	2	2	2	>sp|O14880|MGST3_HUMAN Microsomal glutathione S-transferase 3 OS=Homo sapiens OX=9606 GN=MGST3 PE=1 SV=1	1	2	2	2	2	2	2	1	2	2	1	1	2	2	2	2	1	2	2	1	1	2	2	2	2	1	2	2	1	1	2	17.8	17.8	17.8	16.516	152	152	0	21.297	By MS/MS	By matching	By matching	By matching	By MS/MS
sp|O14893|GEMI2_HUMAN	sp|O14893|GEMI2_HUMAN	9	9	9	>sp|O14893|GEMI2_HUMAN Gem-associated protein 2 OS=Homo sapiens OX=9606 GN=GEMIN2 PE=1 SV=1	1	9	9	9	7	8	8	5	7	5	6	7	9	7	8	8	5	7	5	6	7	9	7	8	8	5	7	5	6	7	9	41.1	41.1	41.1	31.585	280	280	0	71.742	By MS/MS	By MS/MS	By MS/MS	By MS/MS	By MS/MS
sp|O14925|TIM23_HUMAN;sp|Q5SRD1|TI23B_HUMAN	sp|O14925|TIM23_HUMAN;sp|Q5SRD1|TI23B_HUMAN	2;1	2;1	2;1	>sp|O14925|TIM23_HUMAN Mitochondrial import inner membrane translocase subunit Tim23 OS=Homo sapiens OX=9606 GN=TIMM23 PE=1 SV=1;>sp|Q5SRD1|TI23B_HUMAN Mitochondrial import inner membrane translocase subunit Tim23B OS=Homo sapiens OX=9606 GN=TIMM23B PE=1 S	2	2	2	2	1	1	1	2	1	2	2	2	1	1	1	1	2	1	2	2	2	1	1	1	1	2	1	2	2	2	1	12.9	12.9	12.9	21.943	209	209;188	0	39.081	By MS/MS	By MS/MS	By MS/MS	By MS/MS	By MS/MS
sp|O14929|HAT1_HUMAN	sp|O14929|HAT1_HUMAN	4	4	4	>sp|O14929|HAT1_HUMAN Histone acetyltransferase type B catalytic subunit OS=Homo sapiens OX=9606 GN=HAT1 PE=1 SV=1	1	4	4	4	4	4	4	2	2	4	4	3	3	4	4	4	2	2	4	4	3	3	4	4	4	2	2	4	4	3	3	13.6	13.6	13.6	49.512	419	419	0	59.397	By MS/MS	By MS/MS	By MS/MS	By MS/MS	By matching
sp|O14936|CSKP_HUMAN	sp|O14936|CSKP_HUMAN	5	5	5	>sp|O14936|CSKP_HUMAN Peripheral plasma membrane protein CASK OS=Homo sapiens OX=9606 GN=CASK PE=1 SV=3	1	5	5	5	3	3	3	2	1	3	4	5	5	3	3	3	2	1	3	4	5	5	3	3	3	2	1	3	4	5	5	7.1	7.1	7.1	105.12	926	926	0	38.783	By matching	By MS/MS	By MS/MS	By MS/MS	By matching
sp|P19105|ML12A_HUMAN;sp|O14950|ML12B_HUMAN;sp|P24844|MYL9_HUMAN	sp|P19105|ML12A_HUMAN;sp|O14950|ML12B_HUMAN;sp|P24844|MYL9_HUMAN	5;5;3	5;5;3	5;5;3	>sp|P19105|ML12A_HUMAN Myosin regulatory light chain 12A OS=Homo sapiens OX=9606 GN=MYL12A PE=1 SV=2;>sp|O14950|ML12B_HUMAN Myosin regulatory light chain 12B OS=Homo sapiens OX=9606 GN=MYL12B PE=1 SV=2;>sp|P24844|MYL9_HUMAN Myosin regulatory light polypept	3	5	5	5	4	4	4	4	4	3	4	4	4	4	4	4	4	4	3	4	4	4	4	4	4	4	4	3	4	4	4	29.2	29.2	29.2	19.794	171	171;172;172	0	76.427	By MS/MS	By MS/MS	By MS/MS	By MS/MS	By MS/MS
sp|O14964|HGS_HUMAN	sp|O14964|HGS_HUMAN	2	2	2	>sp|O14964|HGS_HUMAN Hepatocyte growth factor-regulated tyrosine kinase substrate OS=Homo sapiens OX=9606 GN=HGS PE=1 SV=1	1	2	2	2	2	2	2	0	1	1	1	0	1	2	2	2	0	1	1	1	0	1	2	2	2	0	1	1	1	0	1	2.7	2.7	2.7	86.191	777	777	0.0014189	11.219	By MS/MS	By matching	By MS/MS	By matching	By matching
sp|O14974|MYPT1_HUMAN	sp|O14974|MYPT1_HUMAN	15	15	15	>sp|O14974|MYPT1_HUMAN Protein phosphatase 1 regulatory subunit 12A OS=Homo sapiens OX=9606 GN=PPP1R12A PE=1 SV=1	1	15	15	15	10	7	9	7	7	7	13	14	15	10	7	9	7	7	7	13	14	15	10	7	9	7	7	7	13	14	15	16.3	16.3	16.3	115.28	1030	1030	0	228.93	By MS/MS	By MS/MS	By MS/MS	By matching	By MS/MS
sp|O14979|HNRDL_HUMAN	sp|O14979|HNRDL_HUMAN	10	10	10	>sp|O14979|HNRDL_HUMAN Heterogeneous nuclear ribonucleoprotein D-like OS=Homo sapiens OX=9606 GN=HNRNPDL PE=1 SV=3	1	10	10	10	10	10	10	5	6	8	5	6	5	10	10	10	5	6	8	5	6	5	10	10	10	5	6	8	5	6	5	20.7	20.7	20.7	46.437	420	420	0	123.81	By MS/MS	By MS/MS	By MS/MS	By MS/MS	By MS/MS
sp|O14980|XPO1_HUMAN	sp|O14980|XPO1_HUMAN	25	25	25	>sp|O14980|XPO1_HUMAN Exportin-1 OS=Homo sapiens OX=9606 GN=XPO1 PE=1 SV=1	1	25	25	25	21	20	22	15	19	15	16	15	18	21	20	22	15	19	15	16	15	18	21	20	22	15	19	15	16	15	18	29.8	29.8	29.8	123.38	1071	1071	0	294.8	By MS/MS	By MS/MS	By MS/MS	By MS/MS	By MS/MS
sp|O14981|BTAF1_HUMAN	sp|O14981|BTAF1_HUMAN	4	4	4	>sp|O14981|BTAF1_HUMAN TATA-binding protein-associated factor 172 OS=Homo sapiens OX=9606 GN=BTAF1 PE=1 SV=2	1	4	4	4	1	2	1	2	1	3	3	3	2	1	2	1	2	1	3	3	3	2	1	2	1	2	1	3	3	3	2	2.7	2.7	2.7	206.89	1849	1849	0	25.151	By matching	By matching	By MS/MS	By MS/MS	By matching
sp|O15014|ZN609_HUMAN;sp|Q9ULD9|ZN608_HUMAN	sp|O15014|ZN609_HUMAN	48;1	48;1	48;1	>sp|O15014|ZN609_HUMAN Zinc finger protein 609 OS=Homo sapiens OX=9606 GN=ZNF609 PE=1 SV=2	2	48	48	48	38	43	44	39	41	41	9	8	8	38	43	44	39	41	41	9	8	8	38	43	44	39	41	41	9	8	8	42.6	42.6	42.6	151.19	1411	1411;1512	0	323.31	By MS/MS	By MS/MS	By MS/MS	By MS/MS	By MS/MS
sp|O15020|SPTN2_HUMAN	sp|O15020|SPTN2_HUMAN	15	9	9	>sp|O15020|SPTN2_HUMAN Spectrin beta chain, non-erythrocytic 2 OS=Homo sapiens OX=9606 GN=SPTBN2 PE=1 SV=3	1	15	9	9	9	8	12	5	4	7	12	12	12	4	4	7	3	2	4	7	7	6	4	4	7	3	2	4	7	7	6	7.8	4.9	4.9	271.32	2390	2390	0	68.86	By matching	By MS/MS	By MS/MS	By matching	By matching
sp|O15027|SC16A_HUMAN	sp|O15027|SC16A_HUMAN	33	33	33	>sp|O15027|SC16A_HUMAN Protein transport protein Sec16A OS=Homo sapiens OX=9606 GN=SEC16A PE=1 SV=4	1	33	33	33	21	19	21	19	16	17	28	29	27	21	19	21	19	16	17	28	29	27	21	19	21	19	16	17	28	29	27	23.1	23.1	23.1	251.89	2357	2357	0	323.31	By MS/MS	By MS/MS	By MS/MS	By MS/MS	By MS/MS
sp|O15042|SR140_HUMAN	sp|O15042|SR140_HUMAN	14	14	14	>sp|O15042|SR140_HUMAN U2 snRNP-associated SURP motif-containing protein OS=Homo sapiens OX=9606 GN=U2SURP PE=1 SV=2	1	14	14	14	7	9	5	4	7	9	10	12	10	7	9	5	4	7	9	10	12	10	7	9	5	4	7	9	10	12	10	18	18	18	118.29	1029	1029	0	265.83	By MS/MS	By MS/MS	By MS/MS	By MS/MS	By MS/MS
sp|O15060|ZBT39_HUMAN	sp|O15060|ZBT39_HUMAN	2	2	2	>sp|O15060|ZBT39_HUMAN Zinc finger and BTB domain-containing protein 39 OS=Homo sapiens OX=9606 GN=ZBTB39 PE=1 SV=1	1	2	2	2	0	0	0	1	0	0	2	1	1	0	0	0	1	0	0	2	1	1	0	0	0	1	0	0	2	1	1	3.4	3.4	3.4	79	712	712	0.00071556	11.516	By matching	By matching	By matching	By matching	By matching
sp|O15066|KIF3B_HUMAN;sp|Q9BVG8|KIFC3_HUMAN;sp|Q9P2E2|KIF17_HUMAN	sp|O15066|KIF3B_HUMAN	22;1;1	22;1;1	16;0;0	>sp|O15066|KIF3B_HUMAN Kinesin-like protein KIF3B OS=Homo sapiens OX=9606 GN=KIF3B PE=1 SV=1	3	22	22	16	18	17	18	5	13	11	22	19	20	18	17	18	5	13	11	22	19	20	13	11	12	3	8	7	16	14	16	32.9	32.9	24.9	85.124	747	747;833;1029	0	323.31	By matching	By MS/MS	By MS/MS	By matching	By matching
sp|O15078|CE290_HUMAN	sp|O15078|CE290_HUMAN	4	4	4	>sp|O15078|CE290_HUMAN Centrosomal protein of 290 kDa OS=Homo sapiens OX=9606 GN=CEP290 PE=1 SV=2	1	4	4	4	3	3	2	1	2	1	3	3	1	3	3	2	1	2	1	3	3	1	3	3	2	1	2	1	3	3	1	1.8	1.8	1.8	290.38	2479	2479	0	31.652	By MS/MS	By MS/MS	By MS/MS	By MS/MS	By MS/MS
sp|O15084|ANR28_HUMAN	sp|O15084|ANR28_HUMAN	4	4	4	>sp|O15084|ANR28_HUMAN Serine/threonine-protein phosphatase 6 regulatory ankyrin repeat subunit A OS=Homo sapiens OX=9606 GN=ANKRD28 PE=1 SV=5	1	4	4	4	3	4	3	2	1	2	1	3	1	3	4	3	2	1	2	1	3	1	3	4	3	2	1	2	1	3	1	4.9	4.9	4.9	112.96	1053	1053	0	25.439	By MS/MS	By MS/MS	By MS/MS	By matching	By matching
sp|O15111|IKKA_HUMAN	sp|O15111|IKKA_HUMAN	3	3	3	>sp|O15111|IKKA_HUMAN Inhibitor of nuclear factor kappa-B kinase subunit alpha OS=Homo sapiens OX=9606 GN=CHUK PE=1 SV=2	1	3	3	3	3	1	3	1	3	1	2	3	3	3	1	3	1	3	1	2	3	3	3	1	3	1	3	1	2	3	3	6	6	6	84.639	745	745	0	39.84	By matching	By matching	By matching	By MS/MS	By matching
sp|O15144|ARPC2_HUMAN	sp|O15144|ARPC2_HUMAN	4	4	4	>sp|O15144|ARPC2_HUMAN Actin-related protein 2/3 complex subunit 2 OS=Homo sapiens OX=9606 GN=ARPC2 PE=1 SV=1	1	4	4	4	3	3	3	3	3	2	3	2	3	3	3	3	3	3	2	3	2	3	3	3	3	3	3	2	3	2	3	14.3	14.3	14.3	34.333	300	300	0	31.512	By MS/MS	By matching	By MS/MS	By MS/MS	By matching
sp|O15145|ARPC3_HUMAN	sp|O15145|ARPC3_HUMAN	2	2	2	>sp|O15145|ARPC3_HUMAN Actin-related protein 2/3 complex subunit 3 OS=Homo sapiens OX=9606 GN=ARPC3 PE=1 SV=3	1	2	2	2	2	1	2	1	0	1	1	1	1	2	1	2	1	0	1	1	1	1	2	1	2	1	0	1	1	1	1	13.5	13.5	13.5	20.546	178	178	0	12.909	By MS/MS	By matching	By MS/MS	By matching	By matching
sp|O15160|RPAC1_HUMAN	sp|O15160|RPAC1_HUMAN	4	4	4	>sp|O15160|RPAC1_HUMAN DNA-directed RNA polymerases I and III subunit RPAC1 OS=Homo sapiens OX=9606 GN=POLR1C PE=1 SV=1	1	4	4	4	4	4	4	3	3	3	3	2	3	4	4	4	3	3	3	3	2	3	4	4	4	3	3	3	3	2	3	15.9	15.9	15.9	39.249	346	346	0	31.945	By MS/MS	By MS/MS	By matching	By MS/MS	By MS/MS
sp|O15169|AXIN1_HUMAN	sp|O15169|AXIN1_HUMAN	2	2	2	>sp|O15169|AXIN1_HUMAN Axin-1 OS=Homo sapiens OX=9606 GN=AXIN1 PE=1 SV=2	1	2	2	2	1	1	0	0	1	0	1	1	1	1	1	0	0	1	0	1	1	1	1	1	0	0	1	0	1	1	1	3.1	3.1	3.1	95.634	862	862	0.00036456	11.829	By MS/MS	By MS/MS	By matching	By matching	By matching
sp|O15173|PGRC2_HUMAN	sp|O15173|PGRC2_HUMAN	3	2	2	>sp|O15173|PGRC2_HUMAN Membrane-associated progesterone receptor component 2 OS=Homo sapiens OX=9606 GN=PGRMC2 PE=1 SV=1	1	3	2	2	3	3	2	2	2	3	2	2	3	2	2	1	1	1	2	1	1	2	2	2	1	1	1	2	1	1	2	16.1	12.1	12.1	23.818	223	223	0	42.794	By MS/MS	By matching	By matching	By matching	By matching
sp|O15182|CETN3_HUMAN	sp|O15182|CETN3_HUMAN	4	4	4	>sp|O15182|CETN3_HUMAN Centrin-3 OS=Homo sapiens OX=9606 GN=CETN3 PE=1 SV=2	1	4	4	4	4	3	3	1	4	3	3	3	4	4	3	3	1	4	3	3	3	4	4	3	3	1	4	3	3	3	4	24	24	24	19.55	167	167	0	70.705	By MS/MS	By MS/MS	By MS/MS	By matching	By MS/MS
sp|O15212|PFD6_HUMAN	sp|O15212|PFD6_HUMAN	5	5	5	>sp|O15212|PFD6_HUMAN Prefoldin subunit 6 OS=Homo sapiens OX=9606 GN=PFDN6 PE=1 SV=1	1	5	5	5	5	5	5	4	3	4	4	3	2	5	5	5	4	3	4	4	3	2	5	5	5	4	3	4	4	3	2	43.4	43.4	43.4	14.582	129	129	0	64.153	By MS/MS	By MS/MS	By MS/MS	By MS/MS	By MS/MS
sp|O15213|WDR46_HUMAN	sp|O15213|WDR46_HUMAN	6	6	6	>sp|O15213|WDR46_HUMAN WD repeat-containing protein 46 OS=Homo sapiens OX=9606 GN=WDR46 PE=1 SV=3	1	6	6	6	1	6	3	1	1	2	2	1	0	1	6	3	1	1	2	2	1	0	1	6	3	1	1	2	2	1	0	15.2	15.2	15.2	68.07	610	610	0	92.933	By matching	By MS/MS	By matching	By matching	By matching
sp|O15226|NKRF_HUMAN	sp|O15226|NKRF_HUMAN	10	10	10	>sp|O15226|NKRF_HUMAN NF-kappa-B-repressing factor OS=Homo sapiens OX=9606 GN=NKRF PE=1 SV=2	1	10	10	10	6	9	7	4	5	8	6	4	8	6	9	7	4	5	8	6	4	8	6	9	7	4	5	8	6	4	8	17	17	17	77.672	690	690	0	87.823	By MS/MS	By MS/MS	By MS/MS	By MS/MS	By matching
sp|O15228|GNPAT_HUMAN	sp|O15228|GNPAT_HUMAN	2	2	2	>sp|O15228|GNPAT_HUMAN Dihydroxyacetone phosphate acyltransferase OS=Homo sapiens OX=9606 GN=GNPAT PE=1 SV=1	1	2	2	2	2	2	2	1	1	1	2	1	2	2	2	2	1	1	1	2	1	2	2	2	2	1	1	1	2	1	2	4	4	4	77.187	680	680	0	13.063	By MS/MS	By MS/MS	By matching	By MS/MS	By matching
sp|O15230|LAMA5_HUMAN	sp|O15230|LAMA5_HUMAN	2	2	2	>sp|O15230|LAMA5_HUMAN Laminin subunit alpha-5 OS=Homo sapiens OX=9606 GN=LAMA5 PE=1 SV=8	1	2	2	2	0	1	0	0	0	0	1	2	0	0	1	0	0	0	0	1	2	0	0	1	0	0	0	0	1	2	0	0.9	0.9	0.9	399.73	3695	3695	0	15.643	By matching	By matching	By matching	By matching	By matching
sp|O15231|ZN185_HUMAN	sp|O15231|ZN185_HUMAN	4	4	4	>sp|O15231|ZN185_HUMAN Zinc finger protein 185 OS=Homo sapiens OX=9606 GN=ZNF185 PE=1 SV=3	1	4	4	4	1	1	1	1	1	0	3	2	4	1	1	1	1	1	0	3	2	4	1	1	1	1	1	0	3	2	4	8.3	8.3	8.3	73.525	689	689	0	40.445	By matching	By matching	By matching	By matching	By matching
sp|O15234|CASC3_HUMAN	sp|O15234|CASC3_HUMAN	10	10	10	>sp|O15234|CASC3_HUMAN Protein CASC3 OS=Homo sapiens OX=9606 GN=CASC3 PE=1 SV=2	1	10	10	10	8	8	9	4	5	6	3	3	3	8	8	9	4	5	6	3	3	3	8	8	9	4	5	6	3	3	3	21.5	21.5	21.5	76.277	703	703	0	88.673	By MS/MS	By MS/MS	By MS/MS	By matching	By MS/MS
sp|O15235|RT12_HUMAN	sp|O15235|RT12_HUMAN	2	2	2	>sp|O15235|RT12_HUMAN 28S ribosomal protein S12, mitochondrial OS=Homo sapiens OX=9606 GN=MRPS12 PE=1 SV=1	1	2	2	2	1	2	2	1	1	1	1	1	1	1	2	2	1	1	1	1	1	1	1	2	2	1	1	1	1	1	1	14.5	14.5	14.5	15.173	138	138	0	16.896	By MS/MS	By MS/MS	By MS/MS	By matching	By matching
sp|O15254|ACOX3_HUMAN	sp|O15254|ACOX3_HUMAN	8	8	8	>sp|O15254|ACOX3_HUMAN Peroxisomal acyl-coenzyme A oxidase 3 OS=Homo sapiens OX=9606 GN=ACOX3 PE=1 SV=2	1	8	8	8	6	6	7	6	6	6	2	2	1	6	6	7	6	6	6	2	2	1	6	6	7	6	6	6	2	2	1	16.6	16.6	16.6	77.628	700	700	0	79.831	By MS/MS	By MS/MS	By MS/MS	By matching	By MS/MS
sp|O15258|RER1_HUMAN	sp|O15258|RER1_HUMAN	2	2	2	>sp|O15258|RER1_HUMAN Protein RER1 OS=Homo sapiens OX=9606 GN=RER1 PE=1 SV=1	1	2	2	2	1	1	1	1	2	2	2	2	2	1	1	1	1	2	2	2	2	2	1	1	1	1	2	2	2	2	2	15.8	15.8	15.8	22.958	196	196	0	37.07	By MS/MS	By matching	By MS/MS	By matching	By MS/MS
sp|O15260|SURF4_HUMAN	sp|O15260|SURF4_HUMAN	5	5	5	>sp|O15260|SURF4_HUMAN Surfeit locus protein 4 OS=Homo sapiens OX=9606 GN=SURF4 PE=1 SV=3	1	5	5	5	5	4	5	4	4	3	4	5	5	5	4	5	4	4	3	4	5	5	5	4	5	4	4	3	4	5	5	24.5	24.5	24.5	30.394	269	269	0	76.796	By MS/MS	By MS/MS	By MS/MS	By MS/MS	By MS/MS
sp|O15269|SPTC1_HUMAN	sp|O15269|SPTC1_HUMAN	9	9	9	>sp|O15269|SPTC1_HUMAN Serine palmitoyltransferase 1 OS=Homo sapiens OX=9606 GN=SPTLC1 PE=1 SV=1	1	9	9	9	7	6	6	5	3	3	3	7	4	7	6	6	5	3	3	3	7	4	7	6	6	5	3	3	3	7	4	30	30	30	52.743	473	473	0	113.46	By MS/MS	By MS/MS	By MS/MS	By MS/MS	By MS/MS
sp|O15270|SPTC2_HUMAN	sp|O15270|SPTC2_HUMAN	4	4	4	>sp|O15270|SPTC2_HUMAN Serine palmitoyltransferase 2 OS=Homo sapiens OX=9606 GN=SPTLC2 PE=1 SV=1	1	4	4	4	3	1	2	2	2	1	3	2	3	3	1	2	2	2	1	3	2	3	3	1	2	2	2	1	3	2	3	6.6	6.6	6.6	62.924	562	562	0	24.202	By matching	By MS/MS	By matching	By matching	By matching
sp|O15294|OGT1_HUMAN	sp|O15294|OGT1_HUMAN	6	6	6	>sp|O15294|OGT1_HUMAN UDP-N-acetylglucosamine--peptide N-acetylglucosaminyltransferase 110 kDa subunit OS=Homo sapiens OX=9606 GN=OGT PE=1 SV=3	1	6	6	6	3	1	3	3	1	2	5	2	3	3	1	3	3	1	2	5	2	3	3	1	3	3	1	2	5	2	3	8.4	8.4	8.4	116.92	1046	1046	0	45.149	By MS/MS	By matching	By MS/MS	By matching	By matching
sp|O15350|P73_HUMAN	sp|O15350|P73_HUMAN	4	4	4	>sp|O15350|P73_HUMAN Tumor protein p73 OS=Homo sapiens OX=9606 GN=TP73 PE=1 SV=1	1	4	4	4	3	3	2	1	3	3	3	3	3	3	3	2	1	3	3	3	3	3	3	3	2	1	3	3	3	3	3	8.3	8.3	8.3	69.623	636	636	0	24.169	By MS/MS	By MS/MS	By matching	By matching	By MS/MS
sp|O15355|PPM1G_HUMAN	sp|O15355|PPM1G_HUMAN	5	5	5	>sp|O15355|PPM1G_HUMAN Protein phosphatase 1G OS=Homo sapiens OX=9606 GN=PPM1G PE=1 SV=1	1	5	5	5	4	3	3	3	3	4	3	3	5	4	3	3	3	3	4	3	3	5	4	3	3	3	3	4	3	3	5	13.2	13.2	13.2	59.271	546	546	0	44.45	By MS/MS	By MS/MS	By MS/MS	By MS/MS	By matching
sp|O15371|EIF3D_HUMAN	sp|O15371|EIF3D_HUMAN	12	12	12	>sp|O15371|EIF3D_HUMAN Eukaryotic translation initiation factor 3 subunit D OS=Homo sapiens OX=9606 GN=EIF3D PE=1 SV=1	1	12	12	12	11	9	9	6	9	9	10	10	11	11	9	9	6	9	9	10	10	11	11	9	9	6	9	9	10	10	11	27.7	27.7	27.7	63.972	548	548	0	170.73	By MS/MS	By MS/MS	By MS/MS	By MS/MS	By MS/MS
sp|O15372|EIF3H_HUMAN	sp|O15372|EIF3H_HUMAN	13	13	13	>sp|O15372|EIF3H_HUMAN Eukaryotic translation initiation factor 3 subunit H OS=Homo sapiens OX=9606 GN=EIF3H PE=1 SV=1	1	13	13	13	9	9	11	9	12	11	11	11	12	9	9	11	9	12	11	11	11	12	9	9	11	9	12	11	11	11	12	49.1	49.1	49.1	39.93	352	352	0	291.83	By MS/MS	By MS/MS	By MS/MS	By MS/MS	By MS/MS
sp|O15381|NVL_HUMAN	sp|O15381|NVL_HUMAN	2	2	2	>sp|O15381|NVL_HUMAN Nuclear valosin-containing protein-like OS=Homo sapiens OX=9606 GN=NVL PE=1 SV=1	1	2	2	2	1	2	1	0	0	0	0	0	0	1	2	1	0	0	0	0	0	0	1	2	1	0	0	0	0	0	0	3.7	3.7	3.7	95.05	856	856	0	24.937	By matching	By MS/MS	By matching	By matching	By matching
sp|O15391|TYY2_HUMAN;sp|P25490|TYY1_HUMAN;sp|Q96MM3|ZFP42_HUMAN	sp|O15391|TYY2_HUMAN;sp|P25490|TYY1_HUMAN	3;3;1	3;3;1	3;3;1	>sp|O15391|TYY2_HUMAN Transcription factor YY2 OS=Homo sapiens OX=9606 GN=YY2 PE=2 SV=1;>sp|P25490|TYY1_HUMAN Transcriptional repressor protein YY1 OS=Homo sapiens OX=9606 GN=YY1 PE=1 SV=2	3	3	3	3	1	2	0	3	3	2	2	2	3	1	2	0	3	3	2	2	2	3	1	2	0	3	3	2	2	2	3	6.7	6.7	6.7	41.347	372	372;414;310	0	17.258	By matching	By matching	By matching	By MS/MS	By matching
sp|O15397|IPO8_HUMAN	sp|O15397|IPO8_HUMAN	18	18	17	>sp|O15397|IPO8_HUMAN Importin-8 OS=Homo sapiens OX=9606 GN=IPO8 PE=1 SV=2	1	18	18	17	13	15	15	11	13	11	9	10	9	13	15	15	11	13	11	9	10	9	12	15	14	10	13	10	9	9	9	21.1	21.1	20.2	119.94	1037	1037	0	261.35	By MS/MS	By MS/MS	By MS/MS	By MS/MS	By MS/MS
sp|O15446|RPA34_HUMAN	sp|O15446|RPA34_HUMAN	5	5	5	>sp|O15446|RPA34_HUMAN DNA-directed RNA polymerase I subunit RPA34 OS=Homo sapiens OX=9606 GN=POLR1G PE=1 SV=1	1	5	5	5	4	5	5	1	2	1	2	1	4	4	5	5	1	2	1	2	1	4	4	5	5	1	2	1	2	1	4	18.8	18.8	18.8	54.985	510	510	0	108.2	By MS/MS	By MS/MS	By MS/MS	By matching	By matching
sp|O15460|P4HA2_HUMAN	sp|O15460|P4HA2_HUMAN	6	6	6	>sp|O15460|P4HA2_HUMAN Prolyl 4-hydroxylase subunit alpha-2 OS=Homo sapiens OX=9606 GN=P4HA2 PE=1 SV=1	1	6	6	6	4	4	4	0	2	4	5	3	5	4	4	4	0	2	4	5	3	5	4	4	4	0	2	4	5	3	5	14.8	14.8	14.8	60.901	535	535	0	40.57	By MS/MS	By MS/MS	By MS/MS	By matching	By MS/MS
sp|O15511|ARPC5_HUMAN	sp|O15511|ARPC5_HUMAN	2	2	2	>sp|O15511|ARPC5_HUMAN Actin-related protein 2/3 complex subunit 5 OS=Homo sapiens OX=9606 GN=ARPC5 PE=1 SV=3	1	2	2	2	2	0	0	0	1	1	1	0	0	2	0	0	0	1	1	1	0	0	2	0	0	0	1	1	1	0	0	22.5	22.5	22.5	16.32	151	151	0	12.624	By MS/MS	By matching	By matching	By matching	By matching
sp|O15514|RPB4_HUMAN	sp|O15514|RPB4_HUMAN	5	5	5	>sp|O15514|RPB4_HUMAN DNA-directed RNA polymerase II subunit RPB4 OS=Homo sapiens OX=9606 GN=POLR2D PE=1 SV=1	1	5	5	5	5	5	5	1	3	1	2	2	1	5	5	5	1	3	1	2	2	1	5	5	5	1	3	1	2	2	1	54.9	54.9	54.9	16.311	142	142	0	31.477	By MS/MS	By MS/MS	By matching	By matching	By MS/MS
sp|O43143|DHX15_HUMAN	sp|O43143|DHX15_HUMAN	33	33	32	>sp|O43143|DHX15_HUMAN Pre-mRNA-splicing factor ATP-dependent RNA helicase DHX15 OS=Homo sapiens OX=9606 GN=DHX15 PE=1 SV=2	1	33	33	32	30	33	31	25	27	27	27	29	29	30	33	31	25	27	27	27	29	29	29	32	30	24	26	26	26	28	28	46.4	46.4	45.3	90.932	795	795	0	323.31	By MS/MS	By MS/MS	By MS/MS	By MS/MS	By MS/MS
sp|O43148|MCES_HUMAN	sp|O43148|MCES_HUMAN	6	6	6	>sp|O43148|MCES_HUMAN mRNA cap guanine-N7 methyltransferase OS=Homo sapiens OX=9606 GN=RNMT PE=1 SV=1	1	6	6	6	4	5	5	3	3	5	4	6	4	4	5	5	3	3	5	4	6	4	4	5	5	3	3	5	4	6	4	12.2	12.2	12.2	54.843	476	476	0	33.637	By MS/MS	By MS/MS	By MS/MS	By matching	By matching
sp|O43149|ZZEF1_HUMAN	sp|O43149|ZZEF1_HUMAN	2	2	2	>sp|O43149|ZZEF1_HUMAN Zinc finger ZZ-type and EF-hand domain-containing protein 1 OS=Homo sapiens OX=9606 GN=ZZEF1 PE=1 SV=6	1	2	2	2	0	1	1	1	2	0	2	2	1	0	1	1	1	2	0	2	2	1	0	1	1	1	2	0	2	2	1	1	1	1	331.07	2961	2961	0.00036969	12.151	By matching	By matching	By matching	By MS/MS	By MS/MS
sp|O43159|RRP8_HUMAN	sp|O43159|RRP8_HUMAN	6	6	6	>sp|O43159|RRP8_HUMAN Ribosomal RNA-processing protein 8 OS=Homo sapiens OX=9606 GN=RRP8 PE=1 SV=2	1	6	6	6	5	6	5	2	1	3	3	2	3	5	6	5	2	1	3	3	2	3	5	6	5	2	1	3	3	2	3	18.6	18.6	18.6	50.714	456	456	0	51.929	By MS/MS	By MS/MS	By MS/MS	By matching	By matching
sp|O43164|PJA2_HUMAN;sp|Q8NG27|PJA1_HUMAN	sp|O43164|PJA2_HUMAN	3;1	3;1	3;1	>sp|O43164|PJA2_HUMAN E3 ubiquitin-protein ligase Praja-2 OS=Homo sapiens OX=9606 GN=PJA2 PE=1 SV=4	2	3	3	3	3	3	3	1	2	1	2	3	1	3	3	3	1	2	1	2	3	1	3	3	3	1	2	1	2	3	1	8.5	8.5	8.5	78.213	708	708;643	0	32.474	By MS/MS	By MS/MS	By MS/MS	By matching	By matching
sp|O43172|PRP4_HUMAN	sp|O43172|PRP4_HUMAN	14	14	14	>sp|O43172|PRP4_HUMAN U4/U6 small nuclear ribonucleoprotein Prp4 OS=Homo sapiens OX=9606 GN=PRPF4 PE=1 SV=2	1	14	14	14	11	14	14	6	10	9	11	8	8	11	14	14	6	10	9	11	8	8	11	14	14	6	10	9	11	8	8	37.7	37.7	37.7	58.449	522	522	0	125.1	By MS/MS	By MS/MS	By MS/MS	By MS/MS	By MS/MS
sp|O43175|SERA_HUMAN	sp|O43175|SERA_HUMAN	12	12	12	>sp|O43175|SERA_HUMAN D-3-phosphoglycerate dehydrogenase OS=Homo sapiens OX=9606 GN=PHGDH PE=1 SV=4	1	12	12	12	10	10	9	10	11	9	10	11	11	10	10	9	10	11	9	10	11	11	10	10	9	10	11	9	10	11	11	27.6	27.6	27.6	56.65	533	533	0	196.48	By MS/MS	By MS/MS	By MS/MS	By MS/MS	By MS/MS
sp|O43237|DC1L2_HUMAN	sp|O43237|DC1L2_HUMAN	12	11	11	>sp|O43237|DC1L2_HUMAN Cytoplasmic dynein 1 light intermediate chain 2 OS=Homo sapiens OX=9606 GN=DYNC1LI2 PE=1 SV=1	1	12	11	11	9	10	8	6	9	7	9	9	9	8	9	7	5	8	6	8	8	8	8	9	7	5	8	6	8	8	8	38.4	35.8	35.8	54.099	492	492	0	87.909	By MS/MS	By MS/MS	By MS/MS	By matching	By MS/MS
sp|O43242|PSMD3_HUMAN	sp|O43242|PSMD3_HUMAN	17	17	17	>sp|O43242|PSMD3_HUMAN 26S proteasome non-ATPase regulatory subunit 3 OS=Homo sapiens OX=9606 GN=PSMD3 PE=1 SV=2	1	17	17	17	16	14	13	9	13	14	15	16	14	16	14	13	9	13	14	15	16	14	16	14	13	9	13	14	15	16	14	34.6	34.6	34.6	60.977	534	534	0	213.96	By MS/MS	By MS/MS	By MS/MS	By MS/MS	By MS/MS
sp|O43251|RFOX2_HUMAN;sp|Q9NWB1|RFOX1_HUMAN;sp|A6NFN3|RFOX3_HUMAN	sp|O43251|RFOX2_HUMAN;sp|Q9NWB1|RFOX1_HUMAN;sp|A6NFN3|RFOX3_HUMAN	5;5;4	5;5;4	5;5;4	>sp|O43251|RFOX2_HUMAN RNA binding protein fox-1 homolog 2 OS=Homo sapiens OX=9606 GN=RBFOX2 PE=1 SV=3;>sp|Q9NWB1|RFOX1_HUMAN RNA binding protein fox-1 homolog 1 OS=Homo sapiens OX=9606 GN=RBFOX1 PE=1 SV=2;>sp|A6NFN3|RFOX3_HUMAN RNA binding protein fox-1 h	3	5	5	5	1	2	3	0	3	2	1	2	1	1	2	3	0	3	2	1	2	1	1	2	3	0	3	2	1	2	1	7.4	7.4	7.4	41.373	390	390;397;312	0	31.217	By MS/MS	By matching	By MS/MS	By matching	By MS/MS
sp|O43252|PAPS1_HUMAN	sp|O43252|PAPS1_HUMAN	2	2	2	>sp|O43252|PAPS1_HUMAN Bifunctional 3-phosphoadenosine 5-phosphosulfate synthase 1 OS=Homo sapiens OX=9606 GN=PAPSS1 PE=1 SV=2	1	2	2	2	1	1	0	2	1	2	2	2	1	1	1	0	2	1	2	2	2	1	1	1	0	2	1	2	2	2	1	5.4	5.4	5.4	70.832	624	624	0	18.39	By matching	By matching	By matching	By MS/MS	By matching
sp|O43255|SIAH2_HUMAN	sp|O43255|SIAH2_HUMAN	2	2	2	>sp|O43255|SIAH2_HUMAN E3 ubiquitin-protein ligase SIAH2 OS=Homo sapiens OX=9606 GN=SIAH2 PE=1 SV=1	1	2	2	2	2	1	2	0	1	1	0	0	0	2	1	2	0	1	1	0	0	0	2	1	2	0	1	1	0	0	0	8	8	8	34.614	324	324	0	14.694	By MS/MS	By MS/MS	By MS/MS	By matching	By matching
sp|O43264|ZW10_HUMAN	sp|O43264|ZW10_HUMAN	8	8	8	>sp|O43264|ZW10_HUMAN Centromere/kinetochore protein zw10 homolog OS=Homo sapiens OX=9606 GN=ZW10 PE=1 SV=3	1	8	8	8	6	6	5	4	6	3	5	7	7	6	6	5	4	6	3	5	7	7	6	6	5	4	6	3	5	7	7	14	14	14	88.828	779	779	0	73.406	By MS/MS	By MS/MS	By MS/MS	By MS/MS	By MS/MS
sp|O43290|SNUT1_HUMAN	sp|O43290|SNUT1_HUMAN	24	24	24	>sp|O43290|SNUT1_HUMAN U4/U6.U5 tri-snRNP-associated protein 1 OS=Homo sapiens OX=9606 GN=SART1 PE=1 SV=1	1	24	24	24	20	20	19	9	16	20	21	13	16	20	20	19	9	16	20	21	13	16	20	20	19	9	16	20	21	13	16	35	35	35	90.254	800	800	0	323.31	By MS/MS	By MS/MS	By MS/MS	By MS/MS	By MS/MS
sp|O43293|DAPK3_HUMAN	sp|O43293|DAPK3_HUMAN	3	3	3	>sp|O43293|DAPK3_HUMAN Death-associated protein kinase 3 OS=Homo sapiens OX=9606 GN=DAPK3 PE=1 SV=1	1	3	3	3	1	3	2	1	1	1	2	2	1	1	3	2	1	1	1	2	2	1	1	3	2	1	1	1	2	2	1	8.1	8.1	8.1	52.535	454	454	0	21.164	By MS/MS	By MS/MS	By MS/MS	By matching	By MS/MS
sp|O43295|SRGP3_HUMAN;sp|Q7Z6B7|SRGP1_HUMAN	sp|O43295|SRGP3_HUMAN	11;2	11;2	11;2	>sp|O43295|SRGP3_HUMAN SLIT-ROBO Rho GTPase-activating protein 3 OS=Homo sapiens OX=9606 GN=SRGAP3 PE=1 SV=3	2	11	11	11	3	1	2	3	3	2	9	9	9	3	1	2	3	3	2	9	9	9	3	1	2	3	3	2	9	9	9	13.6	13.6	13.6	124.5	1099	1099;1085	0	81.546	By matching	By matching	By matching	By MS/MS	By matching
sp|O43324|MCA3_HUMAN	sp|O43324|MCA3_HUMAN	10	10	10	>sp|O43324|MCA3_HUMAN Eukaryotic translation elongation factor 1 epsilon-1 OS=Homo sapiens OX=9606 GN=EEF1E1 PE=1 SV=1	1	10	10	10	9	10	9	8	10	9	8	9	10	9	10	9	8	10	9	8	9	10	9	10	9	8	10	9	8	9	10	64.9	64.9	64.9	19.81	174	174	0	103.62	By MS/MS	By MS/MS	By MS/MS	By MS/MS	By MS/MS
sp|O43390|HNRPR_HUMAN	sp|O43390|HNRPR_HUMAN	30	30	22	>sp|O43390|HNRPR_HUMAN Heterogeneous nuclear ribonucleoprotein R OS=Homo sapiens OX=9606 GN=HNRNPR PE=1 SV=1	1	30	30	22	25	27	28	25	25	26	25	20	24	25	27	28	25	25	26	25	20	24	20	20	20	18	20	19	19	15	17	51.7	51.7	41.1	70.942	633	633	0	323.31	By MS/MS	By MS/MS	By MS/MS	By MS/MS	By MS/MS
sp|O43395|PRPF3_HUMAN	sp|O43395|PRPF3_HUMAN	10	10	10	>sp|O43395|PRPF3_HUMAN U4/U6 small nuclear ribonucleoprotein Prp3 OS=Homo sapiens OX=9606 GN=PRPF3 PE=1 SV=2	1	10	10	10	7	8	10	4	5	6	6	6	7	7	8	10	4	5	6	6	6	7	7	8	10	4	5	6	6	6	7	19.6	19.6	19.6	77.528	683	683	0	64.683	By MS/MS	By MS/MS	By MS/MS	By matching	By matching
sp|O43396|TXNL1_HUMAN	sp|O43396|TXNL1_HUMAN	2	2	2	>sp|O43396|TXNL1_HUMAN Thioredoxin-like protein 1 OS=Homo sapiens OX=9606 GN=TXNL1 PE=1 SV=3	1	2	2	2	2	0	1	0	0	0	0	0	0	2	0	1	0	0	0	0	0	0	2	0	1	0	0	0	0	0	0	11.1	11.1	11.1	32.251	289	289	0.00035855	11.557	By MS/MS	By matching	By matching	By matching	By matching
sp|O43399|TPD54_HUMAN	sp|O43399|TPD54_HUMAN	4	4	4	>sp|O43399|TPD54_HUMAN Tumor protein D54 OS=Homo sapiens OX=9606 GN=TPD52L2 PE=1 SV=2	1	4	4	4	4	3	3	3	2	2	3	3	2	4	3	3	3	2	2	3	3	2	4	3	3	3	2	2	3	3	2	23.8	23.8	23.8	22.237	206	206	0	34.18	By MS/MS	By MS/MS	By matching	By MS/MS	By matching
sp|O43422|P52K_HUMAN	sp|O43422|P52K_HUMAN	4	4	4	>sp|O43422|P52K_HUMAN 52 kDa repressor of the inhibitor of the protein kinase OS=Homo sapiens OX=9606 GN=THAP12 PE=1 SV=2	1	4	4	4	3	3	2	2	1	1	3	3	4	3	3	2	2	1	1	3	3	4	3	3	2	2	1	1	3	3	4	9.2	9.2	9.2	87.703	761	761	0	27.214	By matching	By MS/MS	By MS/MS	By MS/MS	By matching
sp|O43432|IF4G3_HUMAN;sp|O43439|MTG8R_HUMAN	sp|O43432|IF4G3_HUMAN	11;1	9;1	9;1	>sp|O43432|IF4G3_HUMAN Eukaryotic translation initiation factor 4 gamma 3 OS=Homo sapiens OX=9606 GN=EIF4G3 PE=1 SV=2	2	11	9	9	9	9	8	6	9	6	4	4	7	7	7	6	5	8	5	3	3	5	7	7	6	5	8	5	3	3	5	8.1	6.7	6.7	176.65	1585	1585;604	0	58.966	By MS/MS	By MS/MS	By MS/MS	By MS/MS	By MS/MS
sp|O43447|PPIH_HUMAN	sp|O43447|PPIH_HUMAN	6	6	6	>sp|O43447|PPIH_HUMAN Peptidyl-prolyl cis-trans isomerase H OS=Homo sapiens OX=9606 GN=PPIH PE=1 SV=1	1	6	6	6	5	5	5	4	4	3	2	3	4	5	5	5	4	4	3	2	3	4	5	5	5	4	4	3	2	3	4	42.4	42.4	42.4	19.208	177	177	0	38.342	By MS/MS	By MS/MS	By MS/MS	By MS/MS	By MS/MS
sp|O43464|HTRA2_HUMAN	sp|O43464|HTRA2_HUMAN	10	10	10	>sp|O43464|HTRA2_HUMAN Serine protease HTRA2, mitochondrial OS=Homo sapiens OX=9606 GN=HTRA2 PE=1 SV=2	1	10	10	10	7	7	9	9	6	7	8	9	8	7	7	9	9	6	7	8	9	8	7	7	9	9	6	7	8	9	8	30.1	30.1	30.1	48.84	458	458	0	80.701	By MS/MS	By MS/MS	By MS/MS	By MS/MS	By matching
sp|O43491|E41L2_HUMAN;sp|Q9H4G0|E41L1_HUMAN	sp|O43491|E41L2_HUMAN	11;1	11;1	8;0	>sp|O43491|E41L2_HUMAN Band 4.1-like protein 2 OS=Homo sapiens OX=9606 GN=EPB41L2 PE=1 SV=1	2	11	11	8	9	8	8	8	6	8	9	4	9	9	8	8	8	6	8	9	4	9	6	5	5	5	4	5	6	2	6	13.3	13.3	10.4	112.59	1005	1005;881	0	86.609	By MS/MS	By MS/MS	By MS/MS	By matching	By MS/MS
sp|O43592|XPOT_HUMAN	sp|O43592|XPOT_HUMAN	13	13	13	>sp|O43592|XPOT_HUMAN Exportin-T OS=Homo sapiens OX=9606 GN=XPOT PE=1 SV=2	1	13	13	13	9	11	9	9	8	9	12	12	10	9	11	9	9	8	9	12	12	10	9	11	9	9	8	9	12	12	10	19	19	19	109.96	962	962	0	113.3	By MS/MS	By MS/MS	By MS/MS	By MS/MS	By MS/MS
sp|O43615|TIM44_HUMAN	sp|O43615|TIM44_HUMAN	3	3	3	>sp|O43615|TIM44_HUMAN Mitochondrial import inner membrane translocase subunit TIM44 OS=Homo sapiens OX=9606 GN=TIMM44 PE=1 SV=2	1	3	3	3	2	2	3	1	2	1	2	1	2	2	2	3	1	2	1	2	1	2	2	2	3	1	2	1	2	1	2	8.8	8.8	8.8	51.355	452	452	0	17.296	By matching	By MS/MS	By matching	By MS/MS	By matching
sp|O43617|TPPC3_HUMAN	sp|O43617|TPPC3_HUMAN	2	2	2	>sp|O43617|TPPC3_HUMAN Trafficking protein particle complex subunit 3 OS=Homo sapiens OX=9606 GN=TRAPPC3 PE=1 SV=1	1	2	2	2	0	1	2	2	1	1	2	1	2	0	1	2	2	1	1	2	1	2	0	1	2	2	1	1	2	1	2	10	10	10	20.274	180	180	0	12.218	By matching	By MS/MS	By matching	By matching	By matching
sp|O43660|PLRG1_HUMAN	sp|O43660|PLRG1_HUMAN	4	4	4	>sp|O43660|PLRG1_HUMAN Pleiotropic regulator 1 OS=Homo sapiens OX=9606 GN=PLRG1 PE=1 SV=1	1	4	4	4	3	3	3	3	2	3	2	3	4	3	3	3	3	2	3	2	3	4	3	3	3	3	2	3	2	3	4	13.4	13.4	13.4	57.193	514	514	0	53.628	By MS/MS	By MS/MS	By MS/MS	By MS/MS	By matching
sp|O43663|PRC1_HUMAN	sp|O43663|PRC1_HUMAN	4	4	4	>sp|O43663|PRC1_HUMAN Protein regulator of cytokinesis 1 OS=Homo sapiens OX=9606 GN=PRC1 PE=1 SV=2	1	4	4	4	4	4	3	3	4	3	4	4	4	4	4	3	3	4	3	4	4	4	4	4	3	3	4	3	4	4	4	6.6	6.6	6.6	71.606	620	620	0	24.704	By MS/MS	By MS/MS	By MS/MS	By matching	By MS/MS
sp|O43670|ZN207_HUMAN	sp|O43670|ZN207_HUMAN	4	4	4	>sp|O43670|ZN207_HUMAN BUB3-interacting and GLEBS motif-containing protein ZNF207 OS=Homo sapiens OX=9606 GN=ZNF207 PE=1 SV=1	1	4	4	4	3	4	3	3	2	3	3	2	2	3	4	3	3	2	3	3	2	2	3	4	3	3	2	3	3	2	2	9.4	9.4	9.4	50.75	478	478	0	45.736	By MS/MS	By MS/MS	By MS/MS	By MS/MS	By MS/MS
sp|O43674|NDUB5_HUMAN	sp|O43674|NDUB5_HUMAN	2	2	2	>sp|O43674|NDUB5_HUMAN NADH dehydrogenase [ubiquinone] 1 beta subcomplex subunit 5, mitochondrial OS=Homo sapiens OX=9606 GN=NDUFB5 PE=1 SV=1	1	2	2	2	2	1	2	1	2	1	2	0	2	2	1	2	1	2	1	2	0	2	2	1	2	1	2	1	2	0	2	8.5	8.5	8.5	21.75	189	189	0.0028139	11.004	By matching	By matching	By matching	By matching	By matching
sp|O43681|GET3_HUMAN	sp|O43681|GET3_HUMAN	2	2	2	>sp|O43681|GET3_HUMAN ATPase GET3 OS=Homo sapiens OX=9606 GN=GET3 PE=1 SV=2	1	2	2	2	2	2	2	1	1	2	2	1	0	2	2	2	1	1	2	2	1	0	2	2	2	1	1	2	2	1	0	5.2	5.2	5.2	38.792	348	348	0	12.512	By MS/MS	By MS/MS	By MS/MS	By matching	By matching
sp|O43684|BUB3_HUMAN	sp|O43684|BUB3_HUMAN	7	7	7	>sp|O43684|BUB3_HUMAN Mitotic checkpoint protein BUB3 OS=Homo sapiens OX=9606 GN=BUB3 PE=1 SV=1	1	7	7	7	6	6	6	6	7	5	5	5	6	6	6	6	6	7	5	5	5	6	6	6	6	6	7	5	5	5	6	26.2	26.2	26.2	37.154	328	328	0	261.29	By MS/MS	By MS/MS	By MS/MS	By MS/MS	By MS/MS
sp|O43707|ACTN4_HUMAN	sp|O43707|ACTN4_HUMAN	38	38	25	>sp|O43707|ACTN4_HUMAN Alpha-actinin-4 OS=Homo sapiens OX=9606 GN=ACTN4 PE=1 SV=2	1	38	38	25	32	31	28	23	26	26	35	37	36	32	31	28	23	26	26	35	37	36	20	20	17	14	16	16	24	24	23	52.7	52.7	36.7	104.85	911	911	0	323.31	By MS/MS	By MS/MS	By MS/MS	By MS/MS	By MS/MS
sp|O43715|TRIA1_HUMAN	sp|O43715|TRIA1_HUMAN	3	3	3	>sp|O43715|TRIA1_HUMAN TP53-regulated inhibitor of apoptosis 1 OS=Homo sapiens OX=9606 GN=TRIAP1 PE=1 SV=1	1	3	3	3	3	3	3	3	2	2	0	0	0	3	3	3	3	2	2	0	0	0	3	3	3	3	2	2	0	0	0	46.1	46.1	46.1	8.7858	76	76	0	21.831	By MS/MS	By MS/MS	By MS/MS	By MS/MS	By MS/MS
sp|O43719|HTSF1_HUMAN	sp|O43719|HTSF1_HUMAN	7	7	7	>sp|O43719|HTSF1_HUMAN HIV Tat-specific factor 1 OS=Homo sapiens OX=9606 GN=HTATSF1 PE=1 SV=1	1	7	7	7	7	6	4	4	4	7	3	5	3	7	6	4	4	4	7	3	5	3	7	6	4	4	4	7	3	5	3	12.2	12.2	12.2	85.852	755	755	0	91.678	By MS/MS	By MS/MS	By MS/MS	By matching	By MS/MS
sp|O43776|SYNC_HUMAN	sp|O43776|SYNC_HUMAN	5	5	5	>sp|O43776|SYNC_HUMAN Asparagine--tRNA ligase, cytoplasmic OS=Homo sapiens OX=9606 GN=NARS1 PE=1 SV=1	1	5	5	5	5	3	5	1	4	2	4	3	2	5	3	5	1	4	2	4	3	2	5	3	5	1	4	2	4	3	2	10.8	10.8	10.8	62.942	548	548	0	59.3	By MS/MS	By MS/MS	By MS/MS	By matching	By matching
sp|O43795|MYO1B_HUMAN;sp|Q9UBC5|MYO1A_HUMAN	sp|O43795|MYO1B_HUMAN	16;1	16;1	16;1	>sp|O43795|MYO1B_HUMAN Unconventional myosin-Ib OS=Homo sapiens OX=9606 GN=MYO1B PE=1 SV=3	2	16	16	16	13	13	13	12	10	13	12	13	14	13	13	13	12	10	13	12	13	14	13	13	13	12	10	13	12	13	14	17.5	17.5	17.5	131.98	1136	1136;1043	0	157.18	By MS/MS	By MS/MS	By MS/MS	By matching	By MS/MS
sp|O43809|CPSF5_HUMAN	sp|O43809|CPSF5_HUMAN	14	14	14	>sp|O43809|CPSF5_HUMAN Cleavage and polyadenylation specificity factor subunit 5 OS=Homo sapiens OX=9606 GN=NUDT21 PE=1 SV=1	1	14	14	14	11	13	9	10	13	12	11	12	11	11	13	9	10	13	12	11	12	11	11	13	9	10	13	12	11	12	11	69.6	69.6	69.6	26.227	227	227	0	323.31	By MS/MS	By MS/MS	By MS/MS	By MS/MS	By MS/MS
sp|O43813|LANC1_HUMAN	sp|O43813|LANC1_HUMAN	13	13	13	>sp|O43813|LANC1_HUMAN Glutathione S-transferase LANCL1 OS=Homo sapiens OX=9606 GN=LANCL1 PE=1 SV=1	1	13	13	13	11	11	11	4	10	7	9	10	11	11	11	11	4	10	7	9	10	11	11	11	11	4	10	7	9	10	11	44.4	44.4	44.4	45.283	399	399	0	196.29	By MS/MS	By MS/MS	By MS/MS	By MS/MS	By MS/MS
sp|O43815|STRN_HUMAN	sp|O43815|STRN_HUMAN	3	3	3	>sp|O43815|STRN_HUMAN Striatin OS=Homo sapiens OX=9606 GN=STRN PE=1 SV=4	1	3	3	3	2	1	3	2	1	2	3	3	3	2	1	3	2	1	2	3	3	3	2	1	3	2	1	2	3	3	3	5.6	5.6	5.6	86.131	780	780	0	24.54	By matching	By matching	By matching	By MS/MS	By MS/MS
sp|O43822|CF410_HUMAN	sp|O43822|CF410_HUMAN	3	3	3	>sp|O43822|CF410_HUMAN Cilia- and flagella-associated protein 410 OS=Homo sapiens OX=9606 GN=CFAP410 PE=1 SV=1	1	3	3	3	3	1	1	0	0	1	1	2	2	3	1	1	0	0	1	1	2	2	3	1	1	0	0	1	1	2	2	17.2	17.2	17.2	28.34	256	256	0	29.588	By MS/MS	By MS/MS	By MS/MS	By matching	By matching
sp|O43823|AKAP8_HUMAN	sp|O43823|AKAP8_HUMAN	11	11	11	>sp|O43823|AKAP8_HUMAN A-kinase anchor protein 8 OS=Homo sapiens OX=9606 GN=AKAP8 PE=1 SV=1	1	11	11	11	10	6	9	4	4	5	4	1	4	10	6	9	4	4	5	4	1	4	10	6	9	4	4	5	4	1	4	23.8	23.8	23.8	76.107	692	692	0	227.99	By MS/MS	By MS/MS	By MS/MS	By MS/MS	By MS/MS
sp|O43837|IDH3B_HUMAN	sp|O43837|IDH3B_HUMAN	4	4	4	>sp|O43837|IDH3B_HUMAN Isocitrate dehydrogenase [NAD] subunit beta, mitochondrial OS=Homo sapiens OX=9606 GN=IDH3B PE=1 SV=2	1	4	4	4	3	4	4	1	1	1	4	3	3	3	4	4	1	1	1	4	3	3	3	4	4	1	1	1	4	3	3	12.5	12.5	12.5	42.183	385	385	0	26.959	By MS/MS	By MS/MS	By MS/MS	By MS/MS	By matching
sp|O43852|CALU_HUMAN	sp|O43852|CALU_HUMAN	5	5	5	>sp|O43852|CALU_HUMAN Calumenin OS=Homo sapiens OX=9606 GN=CALU PE=1 SV=2	1	5	5	5	5	5	4	2	1	2	3	3	3	5	5	4	2	1	2	3	3	3	5	5	4	2	1	2	3	3	3	21.9	21.9	21.9	37.106	315	315	0	36.102	By MS/MS	By matching	By MS/MS	By matching	By matching
sp|O43920|NDUS5_HUMAN	sp|O43920|NDUS5_HUMAN	2	2	2	>sp|O43920|NDUS5_HUMAN NADH dehydrogenase [ubiquinone] iron-sulfur protein 5 OS=Homo sapiens OX=9606 GN=NDUFS5 PE=1 SV=3	1	2	2	2	1	0	1	1	0	1	2	1	1	1	0	1	1	0	1	2	1	1	1	0	1	1	0	1	2	1	1	20.8	20.8	20.8	12.517	106	106	0.00035907	11.567	By matching	By matching	By matching	By matching	By matching
sp|O43933|PEX1_HUMAN	sp|O43933|PEX1_HUMAN	49	49	49	>sp|O43933|PEX1_HUMAN Peroxisome biogenesis factor 1 OS=Homo sapiens OX=9606 GN=PEX1 PE=1 SV=1	1	49	49	49	47	44	46	33	41	37	18	20	16	47	44	46	33	41	37	18	20	16	47	44	46	33	41	37	18	20	16	42.6	42.6	42.6	142.87	1283	1283	0	323.31	By MS/MS	By MS/MS	By MS/MS	By MS/MS	By MS/MS
sp|O60216|RAD21_HUMAN	sp|O60216|RAD21_HUMAN	16	16	15	>sp|O60216|RAD21_HUMAN Double-strand-break repair protein rad21 homolog OS=Homo sapiens OX=9606 GN=RAD21 PE=1 SV=2	1	16	16	15	13	12	12	11	8	8	13	14	10	13	12	12	11	8	8	13	14	10	12	11	11	10	7	7	12	13	9	25.7	25.7	23.9	71.689	631	631	0	323.31	By MS/MS	By MS/MS	By MS/MS	By MS/MS	By MS/MS
sp|O60231|DHX16_HUMAN	sp|O60231|DHX16_HUMAN	5	4	4	>sp|O60231|DHX16_HUMAN Pre-mRNA-splicing factor ATP-dependent RNA helicase DHX16 OS=Homo sapiens OX=9606 GN=DHX16 PE=1 SV=2	1	5	4	4	4	4	4	2	3	3	4	3	4	3	3	3	1	2	2	3	2	3	3	3	3	1	2	2	3	2	3	6.3	5.5	5.5	119.26	1041	1041	0	53.704	By MS/MS	By matching	By matching	By MS/MS	By matching
sp|O60232|ZNRD2_HUMAN	sp|O60232|ZNRD2_HUMAN	11	11	11	>sp|O60232|ZNRD2_HUMAN Protein ZNRD2 OS=Homo sapiens OX=9606 GN=ZNRD2 PE=1 SV=1	1	11	11	11	11	11	11	8	9	8	8	7	7	11	11	11	8	9	8	8	7	7	11	11	11	8	9	8	8	7	7	62.8	62.8	62.8	21.474	199	199	0	323.31	By MS/MS	By MS/MS	By MS/MS	By MS/MS	By MS/MS
sp|O60238|BNI3L_HUMAN;sp|Q12983|BNIP3_HUMAN	sp|O60238|BNI3L_HUMAN	4;1	4;1	4;1	>sp|O60238|BNI3L_HUMAN BCL2/adenovirus E1B 19 kDa protein-interacting protein 3-like OS=Homo sapiens OX=9606 GN=BNIP3L PE=1 SV=1	2	4	4	4	1	1	2	0	1	2	4	4	4	1	1	2	0	1	2	4	4	4	1	1	2	0	1	2	4	4	4	22.4	22.4	22.4	23.93	219	219;259	0	40.796	By matching	By MS/MS	By matching	By matching	By MS/MS
sp|O60244|MED14_HUMAN	sp|O60244|MED14_HUMAN	3	3	3	>sp|O60244|MED14_HUMAN Mediator of RNA polymerase II transcription subunit 14 OS=Homo sapiens OX=9606 GN=MED14 PE=1 SV=2	1	3	3	3	3	3	3	1	3	1	0	3	0	3	3	3	1	3	1	0	3	0	3	3	3	1	3	1	0	3	0	4.8	4.8	4.8	160.6	1454	1454	0	19.121	By MS/MS	By MS/MS	By MS/MS	By matching	By matching
sp|O60256|KPRB_HUMAN	sp|O60256|KPRB_HUMAN	5	5	4	>sp|O60256|KPRB_HUMAN Phosphoribosyl pyrophosphate synthase-associated protein 2 OS=Homo sapiens OX=9606 GN=PRPSAP2 PE=1 SV=1	1	5	5	4	2	4	1	2	1	3	4	4	2	2	4	1	2	1	3	4	4	2	1	3	0	1	0	2	3	3	1	18.7	18.7	14.9	40.925	369	369	0	31.089	By MS/MS	By matching	By matching	By matching	By matching
sp|O60264|SMCA5_HUMAN;sp|P28370|SMCA1_HUMAN	sp|O60264|SMCA5_HUMAN	21;7	21;7	21;7	>sp|O60264|SMCA5_HUMAN SWI/SNF-related matrix-associated actin-dependent regulator of chromatin subfamily A member 5 OS=Homo sapiens OX=9606 GN=SMARCA5 PE=1 SV=1	2	21	21	21	20	19	15	11	11	7	16	7	10	20	19	15	11	11	7	16	7	10	20	19	15	11	11	7	16	7	10	21.9	21.9	21.9	121.9	1052	1052;1054	0	268.15	By MS/MS	By MS/MS	By MS/MS	By MS/MS	By MS/MS
sp|O60271|JIP4_HUMAN;sp|Q9UPT6|JIP3_HUMAN	sp|O60271|JIP4_HUMAN	9;1	9;1	9;1	>sp|O60271|JIP4_HUMAN C-Jun-amino-terminal kinase-interacting protein 4 OS=Homo sapiens OX=9606 GN=SPAG9 PE=1 SV=4	2	9	9	9	7	6	4	4	4	6	5	8	6	7	6	4	4	4	6	5	8	6	7	6	4	4	4	6	5	8	6	9.7	9.7	9.7	146.2	1321	1321;1336	0	69.051	By MS/MS	By MS/MS	By matching	By matching	By matching
sp|O60287|NPA1P_HUMAN	sp|O60287|NPA1P_HUMAN	5	5	5	>sp|O60287|NPA1P_HUMAN Nucleolar pre-ribosomal-associated protein 1 OS=Homo sapiens OX=9606 GN=URB1 PE=1 SV=4	1	5	5	5	4	5	4	1	0	1	2	2	3	4	5	4	1	0	1	2	2	3	4	5	4	1	0	1	2	2	3	3.2	3.2	3.2	254.39	2271	2271	0	37.55	By matching	By MS/MS	By matching	By matching	By matching
sp|O60293|ZC3H1_HUMAN	sp|O60293|ZC3H1_HUMAN	19	19	19	>sp|O60293|ZC3H1_HUMAN Zinc finger C3H1 domain-containing protein OS=Homo sapiens OX=9606 GN=ZFC3H1 PE=1 SV=3	1	19	19	19	15	17	18	9	10	12	6	6	5	15	17	18	9	10	12	6	6	5	15	17	18	9	10	12	6	6	5	12.6	12.6	12.6	226.35	1989	1989	0	323.31	By MS/MS	By MS/MS	By MS/MS	By MS/MS	By MS/MS
sp|O60303|KATIP_HUMAN	sp|O60303|KATIP_HUMAN	6	6	6	>sp|O60303|KATIP_HUMAN Katanin-interacting protein OS=Homo sapiens OX=9606 GN=KATNIP PE=1 SV=4	1	6	6	6	5	4	5	0	0	1	3	2	2	5	4	5	0	0	1	3	2	2	5	4	5	0	0	1	3	2	2	4.9	4.9	4.9	180.92	1618	1618	0	64.039	By MS/MS	By MS/MS	By MS/MS	By matching	By matching
sp|O60306|AQR_HUMAN	sp|O60306|AQR_HUMAN	3	3	3	>sp|O60306|AQR_HUMAN RNA helicase aquarius OS=Homo sapiens OX=9606 GN=AQR PE=1 SV=4	1	3	3	3	2	3	2	0	1	0	0	2	0	2	3	2	0	1	0	0	2	0	2	3	2	0	1	0	0	2	0	3.9	3.9	3.9	171.29	1485	1485	0	22.491	By matching	By MS/MS	By MS/MS	By matching	By matching
sp|O60313|OPA1_HUMAN	sp|O60313|OPA1_HUMAN	20	20	20	>sp|O60313|OPA1_HUMAN Dynamin-like 120 kDa protein, mitochondrial OS=Homo sapiens OX=9606 GN=OPA1 PE=1 SV=3	1	20	20	20	16	14	14	6	10	9	16	13	14	16	14	14	6	10	9	16	13	14	16	14	14	6	10	9	16	13	14	23.4	23.4	23.4	111.63	960	960	0	145	By MS/MS	By MS/MS	By MS/MS	By MS/MS	By matching
sp|O60341|KDM1A_HUMAN	sp|O60341|KDM1A_HUMAN	14	14	14	>sp|O60341|KDM1A_HUMAN Lysine-specific histone demethylase 1A OS=Homo sapiens OX=9606 GN=KDM1A PE=1 SV=2	1	14	14	14	7	5	8	4	4	6	9	12	14	7	5	8	4	4	6	9	12	14	7	5	8	4	4	6	9	12	14	25.7	25.7	25.7	92.902	852	852	0	323.31	By MS/MS	By MS/MS	By MS/MS	By MS/MS	By MS/MS
sp|O60427|FADS1_HUMAN	sp|O60427|FADS1_HUMAN	2	2	2	>sp|O60427|FADS1_HUMAN Acyl-CoA (8-3)-desaturase OS=Homo sapiens OX=9606 GN=FADS1 PE=1 SV=3	1	2	2	2	2	2	0	1	2	1	1	0	1	2	2	0	1	2	1	1	0	1	2	2	0	1	2	1	1	0	1	5	5	5	51.964	444	444	0	15.106	By matching	By matching	By matching	By MS/MS	By MS/MS
sp|O60437|PEPL_HUMAN	sp|O60437|PEPL_HUMAN	8	8	8	>sp|O60437|PEPL_HUMAN Periplakin OS=Homo sapiens OX=9606 GN=PPL PE=1 SV=4	1	8	8	8	0	1	0	1	0	0	2	2	8	0	1	0	1	0	0	2	2	8	0	1	0	1	0	0	2	2	8	5.8	5.8	5.8	204.74	1756	1756	0	73.542	By matching	By matching	By matching	By matching	By matching
sp|O60502|OGA_HUMAN	sp|O60502|OGA_HUMAN	2	2	2	>sp|O60502|OGA_HUMAN Protein O-GlcNAcase OS=Homo sapiens OX=9606 GN=OGA PE=1 SV=2	1	2	2	2	2	2	2	2	2	2	2	1	2	2	2	2	2	2	2	2	1	2	2	2	2	2	2	2	2	1	2	2.7	2.7	2.7	102.91	916	916	0	16.732	By MS/MS	By MS/MS	By matching	By matching	By MS/MS
sp|O60506|HNRPQ_HUMAN	sp|O60506|HNRPQ_HUMAN	27	19	19	>sp|O60506|HNRPQ_HUMAN Heterogeneous nuclear ribonucleoprotein Q OS=Homo sapiens OX=9606 GN=SYNCRIP PE=1 SV=2	1	27	19	19	22	24	27	22	21	24	21	20	23	17	17	19	15	16	17	15	15	16	17	17	19	15	16	17	15	15	16	52.5	41.7	41.7	69.602	623	623	0	323.31	By MS/MS	By MS/MS	By MS/MS	By MS/MS	By MS/MS
sp|O60508|PRP17_HUMAN	sp|O60508|PRP17_HUMAN	3	3	3	>sp|O60508|PRP17_HUMAN Pre-mRNA-processing factor 17 OS=Homo sapiens OX=9606 GN=CDC40 PE=1 SV=1	1	3	3	3	2	3	3	1	0	0	2	1	0	2	3	3	1	0	0	2	1	0	2	3	3	1	0	0	2	1	0	6.7	6.7	6.7	65.521	579	579	0	19.775	By MS/MS	By MS/MS	By matching	By matching	By matching
sp|O60563|CCNT1_HUMAN	sp|O60563|CCNT1_HUMAN	7	7	7	>sp|O60563|CCNT1_HUMAN Cyclin-T1 OS=Homo sapiens OX=9606 GN=CCNT1 PE=1 SV=1	1	7	7	7	5	6	7	2	3	0	1	1	2	5	6	7	2	3	0	1	1	2	5	6	7	2	3	0	1	1	2	15.6	15.6	15.6	80.684	726	726	0	142.22	By MS/MS	By MS/MS	By MS/MS	By matching	By matching
sp|O60568|PLOD3_HUMAN	sp|O60568|PLOD3_HUMAN	6	6	6	>sp|O60568|PLOD3_HUMAN Multifunctional procollagen lysine hydroxylase and glycosyltransferase LH3 OS=Homo sapiens OX=9606 GN=PLOD3 PE=1 SV=1	1	6	6	6	3	4	5	2	1	2	5	6	3	3	4	5	2	1	2	5	6	3	3	4	5	2	1	2	5	6	3	11.4	11.4	11.4	84.784	738	738	0	40.251	By matching	By MS/MS	By MS/MS	By matching	By matching
sp|O60610|DIAP1_HUMAN	sp|O60610|DIAP1_HUMAN	7	7	7	>sp|O60610|DIAP1_HUMAN Protein diaphanous homolog 1 OS=Homo sapiens OX=9606 GN=DIAPH1 PE=1 SV=2	1	7	7	7	3	5	2	4	2	4	4	4	5	3	5	2	4	2	4	4	4	5	3	5	2	4	2	4	4	4	5	6.5	6.5	6.5	141.35	1272	1272	0	45.188	By matching	By MS/MS	By matching	By MS/MS	By matching
sp|O60613|SEP15_HUMAN	sp|O60613|SEP15_HUMAN	2	2	2	>sp|O60613|SEP15_HUMAN Selenoprotein F OS=Homo sapiens OX=9606 GN=SELENOF PE=1 SV=4	1	2	2	2	2	0	0	0	0	0	0	2	2	2	0	0	0	0	0	0	2	2	2	0	0	0	0	0	0	2	2	15.2	15.2	15.2	18.092	165	165	0	13.034	By MS/MS	By matching	By matching	By matching	By matching
sp|O60645|EXOC3_HUMAN	sp|O60645|EXOC3_HUMAN	6	6	6	>sp|O60645|EXOC3_HUMAN Exocyst complex component 3 OS=Homo sapiens OX=9606 GN=EXOC3 PE=1 SV=3	1	6	6	6	3	3	1	3	2	3	5	4	5	3	3	1	3	2	3	5	4	5	3	3	1	3	2	3	5	4	5	9.3	9.3	9.3	85.566	745	745	0	36.058	By matching	By matching	By matching	By MS/MS	By matching
sp|O60678|ANM3_HUMAN	sp|O60678|ANM3_HUMAN	2	2	2	>sp|O60678|ANM3_HUMAN Protein arginine N-methyltransferase 3 OS=Homo sapiens OX=9606 GN=PRMT3 PE=1 SV=4	1	2	2	2	1	2	1	2	1	2	2	2	2	1	2	1	2	1	2	2	2	2	1	2	1	2	1	2	2	2	2	6	6	6	59.902	531	531	0.00035958	11.608	By matching	By matching	By matching	By MS/MS	By matching
sp|O60684|IMA7_HUMAN	sp|O60684|IMA7_HUMAN	8	4	2	>sp|O60684|IMA7_HUMAN Importin subunit alpha-7 OS=Homo sapiens OX=9606 GN=KPNA6 PE=1 SV=1	1	8	4	2	5	6	8	5	4	6	6	8	5	3	4	4	3	2	3	3	4	2	2	2	2	1	1	2	2	2	1	20.3	10.1	4.5	60.029	536	536	0	185.95	By MS/MS	By MS/MS	By MS/MS	By matching	By MS/MS
sp|O60706|ABCC9_HUMAN;sp|Q09428|ABCC8_HUMAN	sp|O60706|ABCC9_HUMAN;sp|Q09428|ABCC8_HUMAN	2;1	2;1	2;1	>sp|O60706|ABCC9_HUMAN ATP-binding cassette sub-family C member 9 OS=Homo sapiens OX=9606 GN=ABCC9 PE=1 SV=2;>sp|Q09428|ABCC8_HUMAN ATP-binding cassette sub-family C member 8 OS=Homo sapiens OX=9606 GN=ABCC8 PE=1 SV=6	2	2	2	2	2	2	2	1	1	0	1	1	1	2	2	2	1	1	0	1	1	1	2	2	2	1	1	0	1	1	1	1	1	1	174.22	1549	1549;1581	0.00036873	12.087	By MS/MS	By MS/MS	By MS/MS	By MS/MS	By MS/MS
sp|O60716|CTND1_HUMAN	sp|O60716|CTND1_HUMAN	24	24	24	>sp|O60716|CTND1_HUMAN Catenin delta-1 OS=Homo sapiens OX=9606 GN=CTNND1 PE=1 SV=1	1	24	24	24	14	16	17	10	12	14	19	19	17	14	16	17	10	12	14	19	19	17	14	16	17	10	12	14	19	19	17	34.9	34.9	34.9	108.17	968	968	0	323.31	By MS/MS	By MS/MS	By MS/MS	By MS/MS	By MS/MS
sp|O60725|ICMT_HUMAN	sp|O60725|ICMT_HUMAN	2	2	2	>sp|O60725|ICMT_HUMAN Protein-S-isoprenylcysteine O-methyltransferase OS=Homo sapiens OX=9606 GN=ICMT PE=1 SV=1	1	2	2	2	1	1	1	1	1	2	2	1	1	1	1	1	1	1	2	2	1	1	1	1	1	1	1	2	2	1	1	9.5	9.5	9.5	31.938	284	284	0	16.497	By MS/MS	By MS/MS	By MS/MS	By MS/MS	By matching
sp|O60762|DPM1_HUMAN	sp|O60762|DPM1_HUMAN	10	10	10	>sp|O60762|DPM1_HUMAN Dolichol-phosphate mannosyltransferase subunit 1 OS=Homo sapiens OX=9606 GN=DPM1 PE=1 SV=1	1	10	10	10	7	6	6	7	9	7	8	7	7	7	6	6	7	9	7	8	7	7	7	6	6	7	9	7	8	7	7	45	45	45	29.634	260	260	0	100.82	By MS/MS	By MS/MS	By MS/MS	By MS/MS	By MS/MS
sp|O60763|USO1_HUMAN	sp|O60763|USO1_HUMAN	3	3	3	>sp|O60763|USO1_HUMAN General vesicular transport factor p115 OS=Homo sapiens OX=9606 GN=USO1 PE=1 SV=2	1	3	3	3	2	2	2	0	2	2	3	3	1	2	2	2	0	2	2	3	3	1	2	2	2	0	2	2	3	3	1	3.8	3.8	3.8	107.89	962	962	0	27.39	By MS/MS	By matching	By matching	By matching	By matching
sp|O60783|RT14_HUMAN	sp|O60783|RT14_HUMAN	3	3	3	>sp|O60783|RT14_HUMAN 28S ribosomal protein S14, mitochondrial OS=Homo sapiens OX=9606 GN=MRPS14 PE=1 SV=1	1	3	3	3	3	3	3	2	2	3	3	2	2	3	3	3	2	2	3	3	2	2	3	3	3	2	2	3	3	2	2	28.9	28.9	28.9	15.139	128	128	0	64.884	By MS/MS	By MS/MS	By MS/MS	By matching	By MS/MS
sp|O60784|TOM1_HUMAN	sp|O60784|TOM1_HUMAN	2	2	2	>sp|O60784|TOM1_HUMAN Target of Myb protein 1 OS=Homo sapiens OX=9606 GN=TOM1 PE=1 SV=2	1	2	2	2	2	2	1	1	0	0	1	1	2	2	2	1	1	0	0	1	1	2	2	2	1	1	0	0	1	1	2	5.1	5.1	5.1	53.818	492	492	0.00036088	11.652	By matching	By MS/MS	By MS/MS	By matching	By matching
sp|O60826|CCD22_HUMAN	sp|O60826|CCD22_HUMAN	3	3	3	>sp|O60826|CCD22_HUMAN Coiled-coil domain-containing protein 22 OS=Homo sapiens OX=9606 GN=CCDC22 PE=1 SV=1	1	3	3	3	2	2	0	2	1	1	2	3	2	2	2	0	2	1	1	2	3	2	2	2	0	2	1	1	2	3	2	8	8	8	70.755	627	627	0	22.716	By matching	By matching	By matching	By matching	By matching
sp|O60828|PQBP1_HUMAN	sp|O60828|PQBP1_HUMAN	2	2	2	>sp|O60828|PQBP1_HUMAN Polyglutamine-binding protein 1 OS=Homo sapiens OX=9606 GN=PQBP1 PE=1 SV=1	1	2	2	2	2	1	1	0	0	0	1	0	1	2	1	1	0	0	0	1	0	1	2	1	1	0	0	0	1	0	1	15.5	15.5	15.5	30.472	265	265	0.00071225	11.389	By MS/MS	By MS/MS	By matching	By matching	By matching
sp|O60832|DKC1_HUMAN	sp|O60832|DKC1_HUMAN	9	9	9	>sp|O60832|DKC1_HUMAN H/ACA ribonucleoprotein complex subunit DKC1 OS=Homo sapiens OX=9606 GN=DKC1 PE=1 SV=3	1	9	9	9	7	9	7	5	6	6	6	5	8	7	9	7	5	6	6	6	5	8	7	9	7	5	6	6	6	5	8	22.8	22.8	22.8	57.673	514	514	0	111.61	By MS/MS	By MS/MS	By MS/MS	By MS/MS	By MS/MS
sp|O60841|IF2P_HUMAN	sp|O60841|IF2P_HUMAN	9	9	9	>sp|O60841|IF2P_HUMAN Eukaryotic translation initiation factor 5B OS=Homo sapiens OX=9606 GN=EIF5B PE=1 SV=4	1	9	9	9	9	6	7	5	7	7	8	9	5	9	6	7	5	7	7	8	9	5	9	6	7	5	7	7	8	9	5	10.4	10.4	10.4	138.83	1220	1220	0	106.08	By MS/MS	By MS/MS	By MS/MS	By MS/MS	By MS/MS
sp|O60884|DNJA2_HUMAN	sp|O60884|DNJA2_HUMAN	9	9	9	>sp|O60884|DNJA2_HUMAN DnaJ homolog subfamily A member 2 OS=Homo sapiens OX=9606 GN=DNAJA2 PE=1 SV=1	1	9	9	9	8	9	8	5	5	5	8	9	7	8	9	8	5	5	5	8	9	7	8	9	8	5	5	5	8	9	7	26.5	26.5	26.5	45.745	412	412	0	115.49	By MS/MS	By MS/MS	By MS/MS	By matching	By MS/MS
sp|O60885|BRD4_HUMAN;sp|Q15059|BRD3_HUMAN;sp|Q58F21|BRDT_HUMAN	sp|O60885|BRD4_HUMAN	5;2;1	3;1;1	3;1;1	>sp|O60885|BRD4_HUMAN Bromodomain-containing protein 4 OS=Homo sapiens OX=9606 GN=BRD4 PE=1 SV=2	3	5	3	3	2	5	2	4	1	3	4	3	0	2	3	2	3	1	3	3	3	0	2	3	2	3	1	3	3	3	0	3.6	2.3	2.3	152.22	1362	1362;726;947	0	17.5	By matching	By MS/MS	By matching	By MS/MS	By matching
sp|O60888|CUTA_HUMAN	sp|O60888|CUTA_HUMAN	2	2	2	>sp|O60888|CUTA_HUMAN Protein CutA OS=Homo sapiens OX=9606 GN=CUTA PE=1 SV=2	1	2	2	2	0	0	0	2	0	1	1	1	1	0	0	0	2	0	1	1	1	1	0	0	0	2	0	1	1	1	1	22.9	22.9	22.9	19.116	179	179	0	24.505	By matching	By matching	By matching	By MS/MS	By matching
sp|O60934|NBN_HUMAN	sp|O60934|NBN_HUMAN	13	13	13	>sp|O60934|NBN_HUMAN Nibrin OS=Homo sapiens OX=9606 GN=NBN PE=1 SV=1	1	13	13	13	12	13	13	6	6	7	7	7	4	12	13	13	6	6	7	7	7	4	12	13	13	6	6	7	7	7	4	25.1	25.1	25.1	84.958	754	754	0	323.31	By MS/MS	By MS/MS	By MS/MS	By MS/MS	By MS/MS
sp|O75027|ABCB7_HUMAN	sp|O75027|ABCB7_HUMAN	3	3	3	>sp|O75027|ABCB7_HUMAN ATP-binding cassette sub-family B member 7, mitochondrial OS=Homo sapiens OX=9606 GN=ABCB7 PE=1 SV=2	1	3	3	3	2	2	3	1	1	1	2	2	3	2	2	3	1	1	1	2	2	3	2	2	3	1	1	1	2	2	3	4.5	4.5	4.5	82.64	752	752	0	20.039	By MS/MS	By matching	By MS/MS	By MS/MS	By matching
sp|O75116|ROCK2_HUMAN	sp|O75116|ROCK2_HUMAN	6	6	6	>sp|O75116|ROCK2_HUMAN Rho-associated protein kinase 2 OS=Homo sapiens OX=9606 GN=ROCK2 PE=1 SV=4	1	6	6	6	5	4	3	1	1	3	5	5	5	5	4	3	1	1	3	5	5	5	5	4	3	1	1	3	5	5	5	5.1	5.1	5.1	160.9	1388	1388	0	49.257	By MS/MS	By MS/MS	By MS/MS	By matching	By matching
sp|O75127|PTCD1_HUMAN	sp|O75127|PTCD1_HUMAN	2	2	2	>sp|O75127|PTCD1_HUMAN Pentatricopeptide repeat-containing protein 1, mitochondrial OS=Homo sapiens OX=9606 GN=PTCD1 PE=1 SV=2	1	2	2	2	2	2	2	1	1	0	2	1	1	2	2	2	1	1	0	2	1	1	2	2	2	1	1	0	2	1	1	2.7	2.7	2.7	78.855	700	700	0.00071124	11.352	By MS/MS	By MS/MS	By matching	By matching	By matching
sp|O75131|CPNE3_HUMAN;sp|Q96FN4|CPNE2_HUMAN;sp|Q8IYJ1|CPNE9_HUMAN;sp|Q96A23|CPNE4_HUMAN;sp|O95741|CPNE6_HUMAN;sp|Q86YQ8|CPNE8_HUMAN;sp|Q9HCH3|CPNE5_HUMAN;sp|Q9UBL6|CPNE7_HUMAN	sp|O75131|CPNE3_HUMAN	5;1;1;1;1;1;1;1	5;1;1;1;1;1;1;1	5;1;1;1;1;1;1;1	>sp|O75131|CPNE3_HUMAN Copine-3 OS=Homo sapiens OX=9606 GN=CPNE3 PE=1 SV=1	8	5	5	5	3	4	3	3	1	4	4	4	3	3	4	3	3	1	4	4	4	3	3	4	3	3	1	4	4	4	3	13.8	13.8	13.8	60.13	537	537;548;553;557;557;564;593;633	0	68.694	By MS/MS	By MS/MS	By MS/MS	By MS/MS	By matching
sp|O75147|OBSL1_HUMAN	sp|O75147|OBSL1_HUMAN	6	6	6	>sp|O75147|OBSL1_HUMAN Obscurin-like protein 1 OS=Homo sapiens OX=9606 GN=OBSL1 PE=1 SV=4	1	6	6	6	6	6	6	3	4	4	4	4	3	6	6	6	3	4	4	4	4	3	6	6	6	3	4	4	4	4	3	5	5	5	206.94	1896	1896	0	41.213	By MS/MS	By MS/MS	By MS/MS	By matching	By MS/MS
sp|O75150|BRE1B_HUMAN	sp|O75150|BRE1B_HUMAN	4	2	2	>sp|O75150|BRE1B_HUMAN E3 ubiquitin-protein ligase BRE1B OS=Homo sapiens OX=9606 GN=RNF40 PE=1 SV=5	1	4	2	2	4	3	3	3	4	3	4	4	4	2	2	2	1	2	1	2	2	2	2	2	2	1	2	1	2	2	2	5	2.2	2.2	113.68	1001	1001	0	19.465	By matching	By MS/MS	By matching	By matching	By MS/MS
sp|O75152|ZC11A_HUMAN	sp|O75152|ZC11A_HUMAN	4	4	4	>sp|O75152|ZC11A_HUMAN Zinc finger CCCH domain-containing protein 11A OS=Homo sapiens OX=9606 GN=ZC3H11A PE=1 SV=3	1	4	4	4	4	4	4	2	2	1	4	3	2	4	4	4	2	2	1	4	3	2	4	4	4	2	2	1	4	3	2	6.2	6.2	6.2	89.13	810	810	0	24.62	By MS/MS	By MS/MS	By MS/MS	By matching	By MS/MS
sp|O75165|DJC13_HUMAN	sp|O75165|DJC13_HUMAN	59	59	59	>sp|O75165|DJC13_HUMAN DnaJ homolog subfamily C member 13 OS=Homo sapiens OX=9606 GN=DNAJC13 PE=1 SV=5	1	59	59	59	35	42	36	25	20	24	49	52	53	35	42	36	25	20	24	49	52	53	35	42	36	25	20	24	49	52	53	32.9	32.9	32.9	254.41	2243	2243	0	323.31	By MS/MS	By MS/MS	By MS/MS	By MS/MS	By MS/MS
sp|O75175|CNOT3_HUMAN	sp|O75175|CNOT3_HUMAN	11	11	11	>sp|O75175|CNOT3_HUMAN CCR4-NOT transcription complex subunit 3 OS=Homo sapiens OX=9606 GN=CNOT3 PE=1 SV=1	1	11	11	11	10	8	8	5	5	7	11	10	11	10	8	8	5	5	7	11	10	11	10	8	8	5	5	7	11	10	11	21.1	21.1	21.1	81.871	753	753	0	245.28	By MS/MS	By MS/MS	By MS/MS	By MS/MS	By MS/MS
sp|O75179|ANR17_HUMAN	sp|O75179|ANR17_HUMAN	4	4	4	>sp|O75179|ANR17_HUMAN Ankyrin repeat domain-containing protein 17 OS=Homo sapiens OX=9606 GN=ANKRD17 PE=1 SV=3	1	4	4	4	1	4	2	1	0	0	1	2	2	1	4	2	1	0	0	1	2	2	1	4	2	1	0	0	1	2	2	1.9	1.9	1.9	274.25	2603	2603	0	24.459	By matching	By MS/MS	By matching	By matching	By matching
sp|O75190|DNJB6_HUMAN;sp|Q8WWF6|DNJB3_HUMAN	sp|O75190|DNJB6_HUMAN;sp|Q8WWF6|DNJB3_HUMAN	2;1	2;1	2;1	>sp|O75190|DNJB6_HUMAN DnaJ homolog subfamily B member 6 OS=Homo sapiens OX=9606 GN=DNAJB6 PE=1 SV=2;>sp|Q8WWF6|DNJB3_HUMAN DnaJ homolog subfamily B member 3 OS=Homo sapiens OX=9606 GN=DNAJB3 PE=1 SV=1	2	2	2	2	1	1	2	1	2	2	2	2	2	1	1	2	1	2	2	2	2	2	1	1	2	1	2	2	2	2	2	7.4	7.4	7.4	36.087	326	326;145	0	14.541	By MS/MS	By matching	By MS/MS	By matching	By MS/MS
sp|O75223|GGCT_HUMAN	sp|O75223|GGCT_HUMAN	4	4	4	>sp|O75223|GGCT_HUMAN Gamma-glutamylcyclotransferase OS=Homo sapiens OX=9606 GN=GGCT PE=1 SV=1	1	4	4	4	4	3	3	1	1	2	2	1	2	4	3	3	1	1	2	2	1	2	4	3	3	1	1	2	2	1	2	27.1	27.1	27.1	21.007	188	188	0	31.949	By MS/MS	By matching	By MS/MS	By matching	By matching
sp|O75251|NDUS7_HUMAN	sp|O75251|NDUS7_HUMAN	2	2	2	>sp|O75251|NDUS7_HUMAN NADH dehydrogenase [ubiquinone] iron-sulfur protein 7, mitochondrial OS=Homo sapiens OX=9606 GN=NDUFS7 PE=1 SV=3	1	2	2	2	2	1	1	1	1	1	1	1	1	2	1	1	1	1	1	1	1	1	2	1	1	1	1	1	1	1	1	10.8	10.8	10.8	23.563	213	213	0	12.462	By MS/MS	By matching	By matching	By matching	By matching
sp|O75306|NDUS2_HUMAN	sp|O75306|NDUS2_HUMAN	8	8	8	>sp|O75306|NDUS2_HUMAN NADH dehydrogenase [ubiquinone] iron-sulfur protein 2, mitochondrial OS=Homo sapiens OX=9606 GN=NDUFS2 PE=1 SV=2	1	8	8	8	7	6	3	7	7	6	6	7	6	7	6	3	7	7	6	6	7	6	7	6	3	7	7	6	6	7	6	25.5	25.5	25.5	52.545	463	463	0	108.52	By MS/MS	By MS/MS	By MS/MS	By MS/MS	By MS/MS
sp|O75319|DUS11_HUMAN	sp|O75319|DUS11_HUMAN	5	5	5	>sp|O75319|DUS11_HUMAN RNA/RNP complex-1-interacting phosphatase OS=Homo sapiens OX=9606 GN=DUSP11 PE=1 SV=2	1	5	5	5	5	5	5	3	3	3	1	2	3	5	5	5	3	3	3	1	2	3	5	5	5	3	3	3	1	2	3	21	21	21	43.71	377	377	0	60.496	By MS/MS	By MS/MS	By MS/MS	By matching	By matching
sp|O75323|NIPS2_HUMAN	sp|O75323|NIPS2_HUMAN	3	3	3	>sp|O75323|NIPS2_HUMAN Protein NipSnap homolog 2 OS=Homo sapiens OX=9606 GN=NIPSNAP2 PE=1 SV=1	1	3	3	3	0	0	0	0	0	1	1	0	1	0	0	0	0	0	1	1	0	1	0	0	0	0	0	1	1	0	1	12.2	12.2	12.2	33.742	286	286	0	17.548	By matching	By matching	By matching	By matching	By matching
sp|O75330|HMMR_HUMAN	sp|O75330|HMMR_HUMAN	2	2	2	>sp|O75330|HMMR_HUMAN Hyaluronan mediated motility receptor OS=Homo sapiens OX=9606 GN=HMMR PE=1 SV=2	1	2	2	2	1	0	1	1	1	1	1	1	1	1	0	1	1	1	1	1	1	1	1	0	1	1	1	1	1	1	1	3.3	3.3	3.3	84.099	724	724	0	13.88	By MS/MS	By matching	By matching	By matching	By matching
sp|O75340|PDCD6_HUMAN	sp|O75340|PDCD6_HUMAN	10	10	10	>sp|O75340|PDCD6_HUMAN Programmed cell death protein 6 OS=Homo sapiens OX=9606 GN=PDCD6 PE=1 SV=1	1	10	10	10	8	8	8	7	7	5	6	8	6	8	8	8	7	7	5	6	8	6	8	8	8	7	7	5	6	8	6	73.3	73.3	73.3	21.868	191	191	0	292.63	By MS/MS	By MS/MS	By MS/MS	By MS/MS	By MS/MS
sp|O75347|TBCA_HUMAN	sp|O75347|TBCA_HUMAN	3	3	3	>sp|O75347|TBCA_HUMAN Tubulin-specific chaperone A OS=Homo sapiens OX=9606 GN=TBCA PE=1 SV=3	1	3	3	3	2	2	2	3	2	1	2	0	0	2	2	2	3	2	1	2	0	0	2	2	2	3	2	1	2	0	0	27.8	27.8	27.8	12.855	108	108	0	18.278	By MS/MS	By matching	By matching	By MS/MS	By MS/MS
sp|O75367|H2AY_HUMAN	sp|O75367|H2AY_HUMAN	13	13	12	>sp|O75367|H2AY_HUMAN Core histone macro-H2A.1 OS=Homo sapiens OX=9606 GN=MACROH2A1 PE=1 SV=4	1	13	13	12	11	13	11	10	5	8	10	4	8	11	13	11	10	5	8	10	4	8	10	12	10	9	4	7	9	3	7	46.8	46.8	44.4	39.617	372	372	0	248.41	By MS/MS	By MS/MS	By MS/MS	By MS/MS	By matching
sp|O75369|FLNB_HUMAN	sp|O75369|FLNB_HUMAN	47	40	39	>sp|O75369|FLNB_HUMAN Filamin-B OS=Homo sapiens OX=9606 GN=FLNB PE=1 SV=2	1	47	40	39	34	30	30	29	33	34	31	28	37	30	25	25	24	27	30	26	22	31	29	25	24	24	27	29	25	22	30	23.4	20.8	20.1	278.16	2602	2602	0	323.31	By MS/MS	By MS/MS	By MS/MS	By MS/MS	By MS/MS
sp|O75381|PEX14_HUMAN	sp|O75381|PEX14_HUMAN	8	8	8	>sp|O75381|PEX14_HUMAN Peroxisomal membrane protein PEX14 OS=Homo sapiens OX=9606 GN=PEX14 PE=1 SV=1	1	8	8	8	6	6	6	5	6	5	6	5	8	6	6	6	5	6	5	6	5	8	6	6	6	5	6	5	6	5	8	28.1	28.1	28.1	41.236	377	377	0	120.65	By MS/MS	By MS/MS	By MS/MS	By matching	By MS/MS
sp|O75382|TRIM3_HUMAN	sp|O75382|TRIM3_HUMAN	2	2	2	>sp|O75382|TRIM3_HUMAN Tripartite motif-containing protein 3 OS=Homo sapiens OX=9606 GN=TRIM3 PE=1 SV=2	1	2	2	2	0	1	0	0	0	1	2	2	2	0	1	0	0	0	1	2	2	2	0	1	0	0	0	1	2	2	2	3.2	3.2	3.2	80.829	744	744	0	13.688	By matching	By matching	By matching	By matching	By matching
sp|O75390|CISY_HUMAN	sp|O75390|CISY_HUMAN	13	13	13	>sp|O75390|CISY_HUMAN Citrate synthase, mitochondrial OS=Homo sapiens OX=9606 GN=CS PE=1 SV=2	1	13	13	13	12	9	10	10	8	9	11	10	11	12	9	10	10	8	9	11	10	11	12	9	10	10	8	9	11	10	11	38	38	38	51.712	466	466	0	297.67	By MS/MS	By MS/MS	By MS/MS	By MS/MS	By MS/MS
sp|O75396|SC22B_HUMAN	sp|O75396|SC22B_HUMAN	2	2	2	>sp|O75396|SC22B_HUMAN Vesicle-trafficking protein SEC22b OS=Homo sapiens OX=9606 GN=SEC22B PE=1 SV=4	1	2	2	2	2	2	2	0	2	1	2	2	2	2	2	2	0	2	1	2	2	2	2	2	2	0	2	1	2	2	2	15.3	15.3	15.3	24.593	215	215	0	67.681	By MS/MS	By MS/MS	By MS/MS	By matching	By matching
sp|O75400|PR40A_HUMAN;sp|Q6NWY9|PR40B_HUMAN	sp|O75400|PR40A_HUMAN	16;1	16;1	16;1	>sp|O75400|PR40A_HUMAN Pre-mRNA-processing factor 40 homolog A OS=Homo sapiens OX=9606 GN=PRPF40A PE=1 SV=2	2	16	16	16	13	13	11	10	9	10	9	9	9	13	13	11	10	9	10	9	9	9	13	13	11	10	9	10	9	9	9	17	17	17	108.8	957	957;871	0	323.31	By MS/MS	By MS/MS	By MS/MS	By MS/MS	By MS/MS
sp|O75436|VP26A_HUMAN;sp|Q4G0F5|VP26B_HUMAN	sp|O75436|VP26A_HUMAN	5;1	5;1	5;1	>sp|O75436|VP26A_HUMAN Vacuolar protein sorting-associated protein 26A OS=Homo sapiens OX=9606 GN=VPS26A PE=1 SV=2	2	5	5	5	5	3	2	0	1	2	3	3	2	5	3	2	0	1	2	3	3	2	5	3	2	0	1	2	3	3	2	17.7	17.7	17.7	38.169	327	327;336	0	36.092	By MS/MS	By MS/MS	By matching	By matching	By matching
sp|O75439|MPPB_HUMAN	sp|O75439|MPPB_HUMAN	5	5	5	>sp|O75439|MPPB_HUMAN Mitochondrial-processing peptidase subunit beta OS=Homo sapiens OX=9606 GN=PMPCB PE=1 SV=2	1	5	5	5	5	4	3	1	1	1	2	2	3	5	4	3	1	1	1	2	2	3	5	4	3	1	1	1	2	2	3	16.4	16.4	16.4	54.366	489	489	0	30.136	By MS/MS	By MS/MS	By MS/MS	By MS/MS	By matching
sp|O75475|PSIP1_HUMAN	sp|O75475|PSIP1_HUMAN	4	4	4	>sp|O75475|PSIP1_HUMAN PC4 and SFRS1-interacting protein OS=Homo sapiens OX=9606 GN=PSIP1 PE=1 SV=1	1	4	4	4	3	4	3	1	1	1	1	1	2	3	4	3	1	1	1	1	1	2	3	4	3	1	1	1	1	1	2	9.6	9.6	9.6	60.103	530	530	0	27.94	By MS/MS	By MS/MS	By MS/MS	By matching	By matching
sp|O75477|ERLN1_HUMAN	sp|O75477|ERLN1_HUMAN	6	3	3	>sp|O75477|ERLN1_HUMAN Erlin-1 OS=Homo sapiens OX=9606 GN=ERLIN1 PE=1 SV=2	1	6	3	3	5	4	4	3	5	5	4	4	5	2	1	1	0	2	2	1	1	2	2	1	1	0	2	2	1	1	2	20.4	11.5	11.5	39.171	348	348	0	22.193	By MS/MS	By matching	By matching	By matching	By matching
sp|O75486|SUPT3_HUMAN	sp|O75486|SUPT3_HUMAN	2	2	2	>sp|O75486|SUPT3_HUMAN Transcription initiation protein SPT3 homolog OS=Homo sapiens OX=9606 GN=SUPT3H PE=1 SV=3	1	2	2	2	2	1	2	1	1	0	0	0	1	2	1	2	1	1	0	0	0	1	2	1	2	1	1	0	0	0	1	7.3	7.3	7.3	35.792	317	317	0	12.98	By MS/MS	By matching	By MS/MS	By matching	By MS/MS
sp|O75489|NDUS3_HUMAN	sp|O75489|NDUS3_HUMAN	9	9	9	>sp|O75489|NDUS3_HUMAN NADH dehydrogenase [ubiquinone] iron-sulfur protein 3, mitochondrial OS=Homo sapiens OX=9606 GN=NDUFS3 PE=1 SV=1	1	9	9	9	4	6	4	6	8	7	6	5	7	4	6	4	6	8	7	6	5	7	4	6	4	6	8	7	6	5	7	45.1	45.1	45.1	30.241	264	264	0	123.92	By MS/MS	By MS/MS	By MS/MS	By MS/MS	By MS/MS
sp|O75494|SRS10_HUMAN;sp|Q8WXF0|SRS12_HUMAN	sp|O75494|SRS10_HUMAN;sp|Q8WXF0|SRS12_HUMAN	4;2	4;2	4;2	>sp|O75494|SRS10_HUMAN Serine/arginine-rich splicing factor 10 OS=Homo sapiens OX=9606 GN=SRSF10 PE=1 SV=1;>sp|Q8WXF0|SRS12_HUMAN Serine/arginine-rich splicing factor 12 OS=Homo sapiens OX=9606 GN=SRSF12 PE=2 SV=1	2	4	4	4	4	4	4	4	3	3	3	4	4	4	4	4	4	3	3	3	4	4	4	4	4	4	3	3	3	4	4	18.7	18.7	18.7	31.3	262	262;261	0	38.916	By MS/MS	By MS/MS	By MS/MS	By MS/MS	By MS/MS
sp|O75506|HSBP1_HUMAN	sp|O75506|HSBP1_HUMAN	3	3	3	>sp|O75506|HSBP1_HUMAN Heat shock factor-binding protein 1 OS=Homo sapiens OX=9606 GN=HSBP1 PE=1 SV=1	1	3	3	3	3	3	3	1	1	1	2	2	1	3	3	3	1	1	1	2	2	1	3	3	3	1	1	1	2	2	1	64.5	64.5	64.5	8.5435	76	76	0	62.913	By MS/MS	By MS/MS	By matching	By MS/MS	By matching
sp|O75529|TAF5L_HUMAN	sp|O75529|TAF5L_HUMAN	2	2	2	>sp|O75529|TAF5L_HUMAN TAF5-like RNA polymerase II p300/CBP-associated factor-associated factor 65 kDa subunit 5L OS=Homo sapiens OX=9606 GN=TAF5L PE=1 SV=1	1	2	2	2	0	1	2	1	0	0	0	0	1	0	1	2	1	0	0	0	0	1	0	1	2	1	0	0	0	0	1	5.4	5.4	5.4	66.155	589	589	0	14.331	By matching	By MS/MS	By MS/MS	By matching	By matching
sp|O75530|EED_HUMAN	sp|O75530|EED_HUMAN	7	7	7	>sp|O75530|EED_HUMAN Polycomb protein EED OS=Homo sapiens OX=9606 GN=EED PE=1 SV=2	1	7	7	7	7	7	6	4	4	5	4	5	4	7	7	6	4	4	5	4	5	4	7	7	6	4	4	5	4	5	4	16.8	16.8	16.8	50.197	441	441	0	53.617	By MS/MS	By MS/MS	By MS/MS	By MS/MS	By MS/MS
sp|O75531|BAF_HUMAN;sp|Q5JUR7|TEX30_HUMAN	sp|O75531|BAF_HUMAN	9;1	9;1	9;1	>sp|O75531|BAF_HUMAN Barrier-to-autointegration factor OS=Homo sapiens OX=9606 GN=BANF1 PE=1 SV=1	2	9	9	9	7	7	8	4	6	4	5	5	6	7	7	8	4	6	4	5	5	6	7	7	8	4	6	4	5	5	6	58.4	58.4	58.4	10.058	89	89;227	0	87.036	By MS/MS	By MS/MS	By MS/MS	By MS/MS	By MS/MS
sp|O75533|SF3B1_HUMAN	sp|O75533|SF3B1_HUMAN	48	48	48	>sp|O75533|SF3B1_HUMAN Splicing factor 3B subunit 1 OS=Homo sapiens OX=9606 GN=SF3B1 PE=1 SV=3	1	48	48	48	44	44	40	35	39	34	41	41	41	44	44	40	35	39	34	41	41	41	44	44	40	35	39	34	41	41	41	49.9	49.9	49.9	145.83	1304	1304	0	323.31	By MS/MS	By MS/MS	By MS/MS	By MS/MS	By MS/MS
sp|O75534|CSDE1_HUMAN	sp|O75534|CSDE1_HUMAN	11	11	11	>sp|O75534|CSDE1_HUMAN Cold shock domain-containing protein E1 OS=Homo sapiens OX=9606 GN=CSDE1 PE=1 SV=2	1	11	11	11	9	9	7	5	4	5	5	7	8	9	9	7	5	4	5	5	7	8	9	9	7	5	4	5	5	7	8	17.8	17.8	17.8	88.884	798	798	0	90.781	By MS/MS	By MS/MS	By MS/MS	By matching	By MS/MS
sp|O75569|PRKRA_HUMAN	sp|O75569|PRKRA_HUMAN	4	4	4	>sp|O75569|PRKRA_HUMAN Interferon-inducible double-stranded RNA-dependent protein kinase activator A OS=Homo sapiens OX=9606 GN=PRKRA PE=1 SV=1	1	4	4	4	2	2	3	0	1	2	0	1	2	2	2	3	0	1	2	0	1	2	2	2	3	0	1	2	0	1	2	17.6	17.6	17.6	34.404	313	313	0	27.122	By matching	By MS/MS	By MS/MS	By matching	By matching
sp|O75592|MYCB2_HUMAN	sp|O75592|MYCB2_HUMAN	107	107	107	>sp|O75592|MYCB2_HUMAN E3 ubiquitin-protein ligase MYCBP2 OS=Homo sapiens OX=9606 GN=MYCBP2 PE=1 SV=4	1	107	107	107	89	90	99	52	67	70	67	67	60	89	90	99	52	67	70	67	67	60	89	90	99	52	67	70	67	67	60	30.1	30.1	30.1	513.63	4678	4678	0	323.31	By MS/MS	By MS/MS	By MS/MS	By MS/MS	By MS/MS
sp|O75600|KBL_HUMAN	sp|O75600|KBL_HUMAN	2	2	2	>sp|O75600|KBL_HUMAN 2-amino-3-ketobutyrate coenzyme A ligase, mitochondrial OS=Homo sapiens OX=9606 GN=GCAT PE=1 SV=1	1	2	2	2	2	2	2	2	2	2	2	2	2	2	2	2	2	2	2	2	2	2	2	2	2	2	2	2	2	2	2	5	5	5	45.285	419	419	0	12.77	By MS/MS	By MS/MS	By MS/MS	By matching	By matching
sp|O75607|NPM3_HUMAN	sp|O75607|NPM3_HUMAN	4	4	4	>sp|O75607|NPM3_HUMAN Nucleoplasmin-3 OS=Homo sapiens OX=9606 GN=NPM3 PE=1 SV=3	1	4	4	4	4	4	3	2	2	1	2	3	3	4	4	3	2	2	1	2	3	3	4	4	3	2	2	1	2	3	3	39.9	39.9	39.9	19.343	178	178	0	97.274	By MS/MS	By MS/MS	By MS/MS	By MS/MS	By matching
sp|O75616|ERAL1_HUMAN	sp|O75616|ERAL1_HUMAN	4	4	4	>sp|O75616|ERAL1_HUMAN GTPase Era, mitochondrial OS=Homo sapiens OX=9606 GN=ERAL1 PE=1 SV=2	1	4	4	4	2	3	2	3	2	2	1	2	3	2	3	2	3	2	2	1	2	3	2	3	2	3	2	2	1	2	3	13.7	13.7	13.7	48.349	437	437	0	55.207	By MS/MS	By MS/MS	By MS/MS	By MS/MS	By matching
sp|O75643|U520_HUMAN	sp|O75643|U520_HUMAN	85	85	84	>sp|O75643|U520_HUMAN U5 small nuclear ribonucleoprotein 200 kDa helicase OS=Homo sapiens OX=9606 GN=SNRNP200 PE=1 SV=2	1	85	85	84	76	75	71	62	65	68	73	73	67	76	75	71	62	65	68	73	73	67	75	74	70	61	65	68	73	72	66	50.2	50.2	49.9	244.5	2136	2136	0	323.31	By MS/MS	By MS/MS	By MS/MS	By MS/MS	By MS/MS
sp|O75665|OFD1_HUMAN	sp|O75665|OFD1_HUMAN	3	3	3	>sp|O75665|OFD1_HUMAN Oral-facial-digital syndrome 1 protein OS=Homo sapiens OX=9606 GN=OFD1 PE=1 SV=1	1	3	3	3	1	2	1	1	2	1	2	1	1	1	2	1	1	2	1	2	1	1	1	2	1	1	2	1	2	1	1	2.9	2.9	2.9	116.67	1012	1012	0	17.572	By MS/MS	By MS/MS	By MS/MS	By MS/MS	By MS/MS
sp|O75683|SURF6_HUMAN	sp|O75683|SURF6_HUMAN	10	10	10	>sp|O75683|SURF6_HUMAN Surfeit locus protein 6 OS=Homo sapiens OX=9606 GN=SURF6 PE=1 SV=3	1	10	10	10	8	9	9	1	2	5	4	3	4	8	9	9	1	2	5	4	3	4	8	9	9	1	2	5	4	3	4	33.2	33.2	33.2	41.45	361	361	0	205.44	By MS/MS	By MS/MS	By MS/MS	By matching	By matching
sp|O75688|PPM1B_HUMAN	sp|O75688|PPM1B_HUMAN	2	2	2	>sp|O75688|PPM1B_HUMAN Protein phosphatase 1B OS=Homo sapiens OX=9606 GN=PPM1B PE=1 SV=1	1	2	2	2	2	0	1	0	0	1	0	1	2	2	0	1	0	0	1	0	1	2	2	0	1	0	0	1	0	1	2	5	5	5	52.642	479	479	0	16.958	By MS/MS	By matching	By matching	By matching	By matching
sp|O75691|UTP20_HUMAN	sp|O75691|UTP20_HUMAN	16	16	16	>sp|O75691|UTP20_HUMAN Small subunit processome component 20 homolog OS=Homo sapiens OX=9606 GN=UTP20 PE=1 SV=3	1	16	16	16	8	14	7	5	7	6	5	5	5	8	14	7	5	7	6	5	5	5	8	14	7	5	7	6	5	5	5	7.2	7.2	7.2	318.38	2785	2785	0	102.5	By MS/MS	By MS/MS	By MS/MS	By MS/MS	By MS/MS
sp|O75694|NU155_HUMAN	sp|O75694|NU155_HUMAN	9	9	9	>sp|O75694|NU155_HUMAN Nuclear pore complex protein Nup155 OS=Homo sapiens OX=9606 GN=NUP155 PE=1 SV=1	1	9	9	9	8	8	7	6	4	5	8	9	9	8	8	7	6	4	5	8	9	9	8	8	7	6	4	5	8	9	9	9.1	9.1	9.1	155.2	1391	1391	0	240.71	By MS/MS	By MS/MS	By MS/MS	By matching	By MS/MS
sp|O75717|WDHD1_HUMAN	sp|O75717|WDHD1_HUMAN	9	9	9	>sp|O75717|WDHD1_HUMAN WD repeat and HMG-box DNA-binding protein 1 OS=Homo sapiens OX=9606 GN=WDHD1 PE=1 SV=1	1	9	9	9	8	5	5	4	5	5	6	5	5	8	5	5	4	5	5	6	5	5	8	5	5	4	5	5	6	5	5	10.4	10.4	10.4	125.97	1129	1129	0	57.333	By MS/MS	By MS/MS	By MS/MS	By matching	By matching
sp|O75718|CRTAP_HUMAN	sp|O75718|CRTAP_HUMAN	9	9	9	>sp|O75718|CRTAP_HUMAN Cartilage-associated protein OS=Homo sapiens OX=9606 GN=CRTAP PE=1 SV=1	1	9	9	9	2	3	2	5	6	9	5	7	5	2	3	2	5	6	9	5	7	5	2	3	2	5	6	9	5	7	5	26.2	26.2	26.2	46.561	401	401	0	59.54	By matching	By matching	By matching	By MS/MS	By MS/MS
sp|O75787|RENR_HUMAN	sp|O75787|RENR_HUMAN	2	2	2	>sp|O75787|RENR_HUMAN Renin receptor OS=Homo sapiens OX=9606 GN=ATP6AP2 PE=1 SV=2	1	2	2	2	2	2	1	1	1	1	0	1	0	2	2	1	1	1	1	0	1	0	2	2	1	1	1	1	0	1	0	7.7	7.7	7.7	39.008	350	350	0	26.177	By MS/MS	By MS/MS	By MS/MS	By matching	By matching
sp|O75821|EIF3G_HUMAN	sp|O75821|EIF3G_HUMAN	13	13	13	>sp|O75821|EIF3G_HUMAN Eukaryotic translation initiation factor 3 subunit G OS=Homo sapiens OX=9606 GN=EIF3G PE=1 SV=2	1	13	13	13	11	10	10	8	7	9	9	9	9	11	10	10	8	7	9	9	9	9	11	10	10	8	7	9	9	9	9	45.6	45.6	45.6	35.611	320	320	0	323.31	By MS/MS	By MS/MS	By MS/MS	By MS/MS	By MS/MS
sp|O75822|EIF3J_HUMAN	sp|O75822|EIF3J_HUMAN	2	2	2	>sp|O75822|EIF3J_HUMAN Eukaryotic translation initiation factor 3 subunit J OS=Homo sapiens OX=9606 GN=EIF3J PE=1 SV=2	1	2	2	2	2	2	1	1	1	1	1	1	1	2	2	1	1	1	1	1	1	1	2	2	1	1	1	1	1	1	1	12.4	12.4	12.4	29.062	258	258	0	13.652	By MS/MS	By MS/MS	By matching	By MS/MS	By matching
sp|O75832|PSD10_HUMAN	sp|O75832|PSD10_HUMAN	3	3	3	>sp|O75832|PSD10_HUMAN 26S proteasome non-ATPase regulatory subunit 10 OS=Homo sapiens OX=9606 GN=PSMD10 PE=1 SV=1	1	3	3	3	2	2	1	1	2	2	3	2	2	2	2	1	1	2	2	3	2	2	2	2	1	1	2	2	3	2	2	19	19	19	24.428	226	226	0	69.202	By MS/MS	By MS/MS	By matching	By matching	By MS/MS
sp|O75891|AL1L1_HUMAN	sp|O75891|AL1L1_HUMAN	6	2	2	>sp|O75891|AL1L1_HUMAN Cytosolic 10-formyltetrahydrofolate dehydrogenase OS=Homo sapiens OX=9606 GN=ALDH1L1 PE=1 SV=2	1	6	2	2	4	6	5	3	2	4	5	5	4	1	2	2	1	1	2	2	2	2	1	2	2	1	1	2	2	2	2	6.9	3.1	3.1	98.828	902	902	0	43.032	By matching	By MS/MS	By MS/MS	By MS/MS	By MS/MS
sp|O75909|CCNK_HUMAN	sp|O75909|CCNK_HUMAN	5	5	5	>sp|O75909|CCNK_HUMAN Cyclin-K OS=Homo sapiens OX=9606 GN=CCNK PE=1 SV=2	1	5	5	5	4	2	4	1	2	2	4	3	3	4	2	4	1	2	2	4	3	3	4	2	4	1	2	2	4	3	3	12.8	12.8	12.8	64.239	580	580	0	44.568	By MS/MS	By MS/MS	By MS/MS	By matching	By matching
sp|O75925|PIAS1_HUMAN;sp|O75928|PIAS2_HUMAN	sp|O75925|PIAS1_HUMAN	5;1	5;1	5;1	>sp|O75925|PIAS1_HUMAN E3 SUMO-protein ligase PIAS1 OS=Homo sapiens OX=9606 GN=PIAS1 PE=1 SV=2	2	5	5	5	2	2	2	4	2	1	5	4	5	2	2	2	4	2	1	5	4	5	2	2	2	4	2	1	5	4	5	10	10	10	71.835	651	651;621	0	39.163	By matching	By matching	By matching	By MS/MS	By matching
sp|O75934|SPF27_HUMAN	sp|O75934|SPF27_HUMAN	6	6	6	>sp|O75934|SPF27_HUMAN Pre-mRNA-splicing factor SPF27 OS=Homo sapiens OX=9606 GN=BCAS2 PE=1 SV=1	1	6	6	6	6	5	5	3	4	5	5	4	3	6	5	5	3	4	5	5	4	3	6	5	5	3	4	5	5	4	3	31.1	31.1	31.1	26.131	225	225	0	125.84	By MS/MS	By MS/MS	By MS/MS	By matching	By matching
sp|O75935|DCTN3_HUMAN	sp|O75935|DCTN3_HUMAN	5	5	5	>sp|O75935|DCTN3_HUMAN Dynactin subunit 3 OS=Homo sapiens OX=9606 GN=DCTN3 PE=1 SV=1	1	5	5	5	4	4	4	4	3	3	4	4	4	4	4	4	4	3	3	4	4	4	4	4	4	4	3	3	4	4	4	29.6	29.6	29.6	21.119	186	186	0	48.738	By matching	By MS/MS	By matching	By MS/MS	By MS/MS
sp|O75937|DNJC8_HUMAN	sp|O75937|DNJC8_HUMAN	7	7	7	>sp|O75937|DNJC8_HUMAN DnaJ homolog subfamily C member 8 OS=Homo sapiens OX=9606 GN=DNAJC8 PE=1 SV=2	1	7	7	7	5	4	3	3	4	4	7	7	6	5	4	3	3	4	4	7	7	6	5	4	3	3	4	4	7	7	6	28.9	28.9	28.9	29.841	253	253	0	62.71	By MS/MS	By matching	By matching	By MS/MS	By MS/MS
sp|O75940|SPF30_HUMAN	sp|O75940|SPF30_HUMAN	2	2	2	>sp|O75940|SPF30_HUMAN Survival of motor neuron-related-splicing factor 30 OS=Homo sapiens OX=9606 GN=SMNDC1 PE=1 SV=1	1	2	2	2	1	2	2	0	0	1	1	1	1	1	2	2	0	0	1	1	1	1	1	2	2	0	0	1	1	1	1	13	13	13	26.711	238	238	0.00071149	11.359	By matching	By MS/MS	By matching	By matching	By matching
sp|O75947|ATP5H_HUMAN	sp|O75947|ATP5H_HUMAN	9	9	9	>sp|O75947|ATP5H_HUMAN ATP synthase subunit d, mitochondrial OS=Homo sapiens OX=9606 GN=ATP5PD PE=1 SV=3	1	9	9	9	7	8	8	7	7	6	7	9	8	7	8	8	7	7	6	7	9	8	7	8	8	7	7	6	7	9	8	68.9	68.9	68.9	18.491	161	161	0	87.101	By MS/MS	By MS/MS	By MS/MS	By MS/MS	By MS/MS
sp|O75955|FLOT1_HUMAN	sp|O75955|FLOT1_HUMAN	6	6	6	>sp|O75955|FLOT1_HUMAN Flotillin-1 OS=Homo sapiens OX=9606 GN=FLOT1 PE=1 SV=3	1	6	6	6	5	5	6	3	4	4	4	4	6	5	5	6	3	4	4	4	4	6	5	5	6	3	4	4	4	4	6	23	23	23	47.355	427	427	0	80.384	By MS/MS	By MS/MS	By MS/MS	By matching	By matching
sp|O75962|TRIO_HUMAN	sp|O75962|TRIO_HUMAN	12	12	11	>sp|O75962|TRIO_HUMAN Triple functional domain protein OS=Homo sapiens OX=9606 GN=TRIO PE=1 SV=2	1	12	12	11	1	2	3	2	4	3	10	10	10	1	2	3	2	4	3	10	10	10	1	2	3	2	4	3	9	9	9	5.9	5.9	5.5	346.9	3097	3097	0	108.55	By matching	By matching	By matching	By MS/MS	By matching
sp|O75964|ATP5L_HUMAN	sp|O75964|ATP5L_HUMAN	3	3	3	>sp|O75964|ATP5L_HUMAN ATP synthase subunit g, mitochondrial OS=Homo sapiens OX=9606 GN=ATP5MG PE=1 SV=3	1	3	3	3	3	3	3	3	3	3	3	3	3	3	3	3	3	3	3	3	3	3	3	3	3	3	3	3	3	3	3	35.9	35.9	35.9	11.428	103	103	0	48.234	By MS/MS	By MS/MS	By MS/MS	By MS/MS	By MS/MS
sp|O75970|MPDZ_HUMAN	sp|O75970|MPDZ_HUMAN	76	75	75	>sp|O75970|MPDZ_HUMAN Multiple PDZ domain protein OS=Homo sapiens OX=9606 GN=MPDZ PE=1 SV=2	1	76	75	75	66	66	72	2	8	7	19	15	13	65	66	71	2	8	7	19	15	12	65	66	71	2	8	7	19	15	12	53	52.6	52.6	221.62	2070	2070	0	323.31	By MS/MS	By MS/MS	By MS/MS	By matching	By matching
sp|O76003|GLRX3_HUMAN	sp|O76003|GLRX3_HUMAN	3	3	3	>sp|O76003|GLRX3_HUMAN Glutaredoxin-3 OS=Homo sapiens OX=9606 GN=GLRX3 PE=1 SV=2	1	3	3	3	3	2	1	1	1	0	1	0	2	3	2	1	1	1	0	1	0	2	3	2	1	1	1	0	1	0	2	11	11	11	37.432	335	335	0	53.829	By MS/MS	By matching	By MS/MS	By matching	By matching
sp|O76021|RL1D1_HUMAN	sp|O76021|RL1D1_HUMAN	23	23	23	>sp|O76021|RL1D1_HUMAN Ribosomal L1 domain-containing protein 1 OS=Homo sapiens OX=9606 GN=RSL1D1 PE=1 SV=3	1	23	23	23	21	21	23	14	17	12	13	16	15	21	21	23	14	17	12	13	16	15	21	21	23	14	17	12	13	16	15	47.6	47.6	47.6	54.972	490	490	0	323.31	By MS/MS	By MS/MS	By MS/MS	By MS/MS	By MS/MS
sp|O76031|CLPX_HUMAN	sp|O76031|CLPX_HUMAN	5	5	5	>sp|O76031|CLPX_HUMAN ATP-dependent Clp protease ATP-binding subunit clpX-like, mitochondrial OS=Homo sapiens OX=9606 GN=CLPX PE=1 SV=2	1	5	5	5	4	4	5	5	5	3	3	3	3	4	4	5	5	5	3	3	3	3	4	4	5	5	5	3	3	3	3	9.5	9.5	9.5	69.223	633	633	0	33.243	By MS/MS	By MS/MS	By MS/MS	By MS/MS	By MS/MS
sp|O76074|PDE5A_HUMAN	sp|O76074|PDE5A_HUMAN	2	2	2	>sp|O76074|PDE5A_HUMAN cGMP-specific 3,5-cyclic phosphodiesterase OS=Homo sapiens OX=9606 GN=PDE5A PE=1 SV=2	1	2	2	2	1	2	0	0	1	0	1	0	0	1	2	0	0	1	0	1	0	0	1	2	0	0	1	0	1	0	0	3.3	3.3	3.3	99.984	875	875	0	23.976	By MS/MS	By MS/MS	By matching	By matching	By matching
sp|O76094|SRP72_HUMAN	sp|O76094|SRP72_HUMAN	12	12	12	>sp|O76094|SRP72_HUMAN Signal recognition particle subunit SRP72 OS=Homo sapiens OX=9606 GN=SRP72 PE=1 SV=3	1	12	12	12	10	7	10	7	5	7	7	8	10	10	7	10	7	5	7	7	8	10	10	7	10	7	5	7	7	8	10	22.7	22.7	22.7	74.605	671	671	0	181.42	By MS/MS	By MS/MS	By MS/MS	By MS/MS	By MS/MS
sp|O94763|RMP_HUMAN	sp|O94763|RMP_HUMAN	4	4	4	>sp|O94763|RMP_HUMAN Unconventional prefoldin RPB5 interactor 1 OS=Homo sapiens OX=9606 GN=URI1 PE=1 SV=3	1	4	4	4	3	4	4	2	3	1	3	2	4	3	4	4	2	3	1	3	2	4	3	4	4	2	3	1	3	2	4	9.3	9.3	9.3	59.832	535	535	0	26.172	By MS/MS	By MS/MS	By matching	By matching	By matching
sp|O94766|B3GA3_HUMAN	sp|O94766|B3GA3_HUMAN	2	2	2	>sp|O94766|B3GA3_HUMAN Galactosylgalactosylxylosylprotein 3-beta-glucuronosyltransferase 3 OS=Homo sapiens OX=9606 GN=B3GAT3 PE=1 SV=2	1	2	2	2	2	2	2	2	2	1	2	2	2	2	2	2	2	2	1	2	2	2	2	2	2	2	2	1	2	2	2	4.8	4.8	4.8	37.121	335	335	0.0021149	11.085	By matching	By MS/MS	By MS/MS	By matching	By matching
sp|O94776|MTA2_HUMAN;sp|Q9BTC8|MTA3_HUMAN;REV__sp|Q13342|SP140_HUMAN	sp|O94776|MTA2_HUMAN	17;3;1	17;3;1	15;1;0	>sp|O94776|MTA2_HUMAN Metastasis-associated protein MTA2 OS=Homo sapiens OX=9606 GN=MTA2 PE=1 SV=1	3	17	17	15	11	14	9	12	13	9	11	12	11	11	14	9	12	13	9	11	12	11	11	13	9	11	12	9	11	11	10	28.3	28.3	25.9	75.022	668	668;594;867	0	144.04	By MS/MS	By MS/MS	By MS/MS	By MS/MS	By MS/MS
sp|O94788|AL1A2_HUMAN	sp|O94788|AL1A2_HUMAN	4	3	3	>sp|O94788|AL1A2_HUMAN Retinal dehydrogenase 2 OS=Homo sapiens OX=9606 GN=ALDH1A2 PE=1 SV=3	1	4	3	3	3	4	4	4	3	1	2	2	2	2	3	3	3	2	1	2	2	2	2	3	3	3	2	1	2	2	2	6.9	5.2	5.2	56.723	518	518	0	17.317	By MS/MS	By MS/MS	By MS/MS	By matching	By matching
sp|O94806|KPCD3_HUMAN	sp|O94806|KPCD3_HUMAN	3	3	3	>sp|O94806|KPCD3_HUMAN Serine/threonine-protein kinase D3 OS=Homo sapiens OX=9606 GN=PRKD3 PE=1 SV=1	1	3	3	3	2	3	3	3	2	2	2	3	3	2	3	3	3	2	2	2	3	3	2	3	3	3	2	2	2	3	3	5.1	5.1	5.1	100.47	890	890	0	24.238	By MS/MS	By MS/MS	By MS/MS	By MS/MS	By MS/MS
sp|O94813|SLIT2_HUMAN;sp|O75093|SLIT1_HUMAN	sp|O94813|SLIT2_HUMAN	18;1	18;1	18;1	>sp|O94813|SLIT2_HUMAN Slit homolog 2 protein OS=Homo sapiens OX=9606 GN=SLIT2 PE=1 SV=1	2	18	18	18	12	11	12	17	14	13	11	8	8	12	11	12	17	14	13	11	8	8	12	11	12	17	14	13	11	8	8	15.7	15.7	15.7	169.87	1529	1529;1534	0	296.29	By MS/MS	By MS/MS	By MS/MS	By MS/MS	By MS/MS
sp|O94822|LTN1_HUMAN	sp|O94822|LTN1_HUMAN	8	8	8	>sp|O94822|LTN1_HUMAN E3 ubiquitin-protein ligase listerin OS=Homo sapiens OX=9606 GN=LTN1 PE=1 SV=6	1	8	8	8	4	6	6	5	3	4	3	1	0	4	6	6	5	3	4	3	1	0	4	6	6	5	3	4	3	1	0	5.7	5.7	5.7	200.55	1766	1766	0	51.794	By MS/MS	By MS/MS	By MS/MS	By matching	By matching
sp|O94826|TOM70_HUMAN	sp|O94826|TOM70_HUMAN	2	2	2	>sp|O94826|TOM70_HUMAN Mitochondrial import receptor subunit TOM70 OS=Homo sapiens OX=9606 GN=TOMM70 PE=1 SV=1	1	2	2	2	2	2	1	1	2	1	2	1	0	2	2	1	1	2	1	2	1	0	2	2	1	1	2	1	2	1	0	3.8	3.8	3.8	67.454	608	608	0.00036738	11.987	By MS/MS	By MS/MS	By matching	By matching	By MS/MS
sp|O94832|MYO1D_HUMAN	sp|O94832|MYO1D_HUMAN	17	17	17	>sp|O94832|MYO1D_HUMAN Unconventional myosin-Id OS=Homo sapiens OX=9606 GN=MYO1D PE=1 SV=2	1	17	17	17	12	13	16	10	8	10	10	12	13	12	13	16	10	8	10	10	12	13	12	13	16	10	8	10	10	12	13	18.3	18.3	18.3	116.2	1006	1006	0	131.81	By MS/MS	By MS/MS	By MS/MS	By MS/MS	By MS/MS
sp|O94874|UFL1_HUMAN	sp|O94874|UFL1_HUMAN	4	4	4	>sp|O94874|UFL1_HUMAN E3 UFM1-protein ligase 1 OS=Homo sapiens OX=9606 GN=UFL1 PE=1 SV=2	1	4	4	4	2	1	1	3	3	2	3	4	3	2	1	1	3	3	2	3	4	3	2	1	1	3	3	2	3	4	3	6.5	6.5	6.5	89.594	794	794	0	26.314	By matching	By matching	By matching	By MS/MS	By matching
sp|O94901|SUN1_HUMAN	sp|O94901|SUN1_HUMAN	5	5	5	>sp|O94901|SUN1_HUMAN SUN domain-containing protein 1 OS=Homo sapiens OX=9606 GN=SUN1 PE=1 SV=3	1	5	5	5	1	5	2	0	0	0	1	1	1	1	5	2	0	0	0	1	1	1	1	5	2	0	0	0	1	1	1	8.1	8.1	8.1	90.063	812	812	0	32.716	By matching	By MS/MS	By matching	By matching	By matching
sp|O94905|ERLN2_HUMAN	sp|O94905|ERLN2_HUMAN	14	14	11	>sp|O94905|ERLN2_HUMAN Erlin-2 OS=Homo sapiens OX=9606 GN=ERLIN2 PE=1 SV=1	1	14	14	11	13	13	12	10	11	9	9	12	11	13	13	12	10	11	9	9	12	11	10	10	9	7	8	6	6	9	8	53.4	53.4	44.2	37.839	339	339	0	140.52	By MS/MS	By MS/MS	By MS/MS	By MS/MS	By MS/MS
sp|O94906|PRP6_HUMAN	sp|O94906|PRP6_HUMAN	26	26	26	>sp|O94906|PRP6_HUMAN Pre-mRNA-processing factor 6 OS=Homo sapiens OX=9606 GN=PRPF6 PE=1 SV=1	1	26	26	26	23	23	24	18	20	22	21	20	20	23	23	24	18	20	22	21	20	20	23	23	24	18	20	22	21	20	20	32.2	32.2	32.2	106.92	941	941	0	288.88	By MS/MS	By MS/MS	By MS/MS	By MS/MS	By MS/MS
sp|O94915|FRYL_HUMAN	sp|O94915|FRYL_HUMAN	2	2	2	>sp|O94915|FRYL_HUMAN Protein furry homolog-like OS=Homo sapiens OX=9606 GN=FRYL PE=1 SV=2	1	2	2	2	1	2	1	0	1	0	0	1	1	1	2	1	0	1	0	0	1	1	1	2	1	0	1	0	0	1	1	0.9	0.9	0.9	339.59	3013	3013	0.0017712	11.202	By matching	By MS/MS	By matching	By matching	By matching
sp|O94916|NFAT5_HUMAN	sp|O94916|NFAT5_HUMAN	4	4	4	>sp|O94916|NFAT5_HUMAN Nuclear factor of activated T-cells 5 OS=Homo sapiens OX=9606 GN=NFAT5 PE=1 SV=1	1	4	4	4	4	3	4	0	0	2	1	0	0	4	3	4	0	0	2	1	0	0	4	3	4	0	0	2	1	0	0	3.6	3.6	3.6	165.76	1531	1531	0	27.459	By MS/MS	By MS/MS	By MS/MS	By matching	By matching
sp|O94925|GLSK_HUMAN	sp|O94925|GLSK_HUMAN	8	8	8	>sp|O94925|GLSK_HUMAN Glutaminase kidney isoform, mitochondrial OS=Homo sapiens OX=9606 GN=GLS PE=1 SV=1	1	8	8	8	8	7	8	4	5	7	2	1	2	8	7	8	4	5	7	2	1	2	8	7	8	4	5	7	2	1	2	19.7	19.7	19.7	73.46	669	669	0	160.26	By MS/MS	By MS/MS	By MS/MS	By MS/MS	By MS/MS
sp|O94927|HAUS5_HUMAN	sp|O94927|HAUS5_HUMAN	2	2	2	>sp|O94927|HAUS5_HUMAN HAUS augmin-like complex subunit 5 OS=Homo sapiens OX=9606 GN=HAUS5 PE=1 SV=2	1	2	2	2	2	0	1	1	0	1	2	2	1	2	0	1	1	0	1	2	2	1	2	0	1	1	0	1	2	2	1	3	3	3	71.682	633	633	0.0024639	11.011	By matching	By matching	By matching	By matching	By matching
sp|O94952|FBX21_HUMAN	sp|O94952|FBX21_HUMAN	2	2	2	>sp|O94952|FBX21_HUMAN F-box only protein 21 OS=Homo sapiens OX=9606 GN=FBXO21 PE=2 SV=2	1	2	2	2	2	2	2	0	0	0	1	0	0	2	2	2	0	0	0	1	0	0	2	2	2	0	0	0	1	0	0	5.4	5.4	5.4	72.269	628	628	0	13.481	By matching	By MS/MS	By MS/MS	By matching	By matching
sp|O94964|SOGA1_HUMAN;sp|Q5TF21|SOGA3_HUMAN;sp|Q9Y4B5|MTCL1_HUMAN	sp|O94964|SOGA1_HUMAN	12;1;1	12;1;1	12;1;1	>sp|O94964|SOGA1_HUMAN Protein SOGA1 OS=Homo sapiens OX=9606 GN=SOGA1 PE=1 SV=2	3	12	12	12	7	5	8	2	6	4	10	7	8	7	5	8	2	6	4	10	7	8	7	5	8	2	6	4	10	7	8	9.1	9.1	9.1	159.76	1423	1423;947;1905	0	74.632	By MS/MS	By MS/MS	By matching	By matching	By matching
sp|O94967|WDR47_HUMAN	sp|O94967|WDR47_HUMAN	2	2	2	>sp|O94967|WDR47_HUMAN WD repeat-containing protein 47 OS=Homo sapiens OX=9606 GN=WDR47 PE=1 SV=1	1	2	2	2	2	2	2	0	0	1	1	1	0	2	2	2	0	0	1	1	1	0	2	2	2	0	0	1	1	1	0	3.6	3.6	3.6	101.95	919	919	0	27.561	By MS/MS	By MS/MS	By matching	By matching	By matching
sp|O94973|AP2A2_HUMAN	sp|O94973|AP2A2_HUMAN	4	4	2	>sp|O94973|AP2A2_HUMAN AP-2 complex subunit alpha-2 OS=Homo sapiens OX=9606 GN=AP2A2 PE=1 SV=2	1	4	4	2	1	1	2	2	2	2	2	3	3	1	1	2	2	2	2	2	3	3	0	0	0	1	1	0	0	1	1	8.6	8.6	5.4	103.96	939	939	0	35.177	By matching	By matching	By matching	By matching	By matching
sp|O94979|SC31A_HUMAN	sp|O94979|SC31A_HUMAN	26	26	26	>sp|O94979|SC31A_HUMAN Protein transport protein Sec31A OS=Homo sapiens OX=9606 GN=SEC31A PE=1 SV=3	1	26	26	26	25	25	24	23	25	20	20	22	22	25	25	24	23	25	20	20	22	22	25	25	24	23	25	20	20	22	22	26.9	26.9	26.9	133.01	1220	1220	0	323.31	By MS/MS	By MS/MS	By MS/MS	By MS/MS	By MS/MS
sp|O94992|HEXI1_HUMAN	sp|O94992|HEXI1_HUMAN	4	4	4	>sp|O94992|HEXI1_HUMAN Protein HEXIM1 OS=Homo sapiens OX=9606 GN=HEXIM1 PE=1 SV=1	1	4	4	4	3	4	4	0	0	0	3	1	2	3	4	4	0	0	0	3	1	2	3	4	4	0	0	0	3	1	2	17.8	17.8	17.8	40.623	359	359	0	139.36	By MS/MS	By MS/MS	By MS/MS	By matching	By matching
sp|O95071|UBR5_HUMAN	sp|O95071|UBR5_HUMAN	107	107	107	>sp|O95071|UBR5_HUMAN E3 ubiquitin-protein ligase UBR5 OS=Homo sapiens OX=9606 GN=UBR5 PE=1 SV=2	1	107	107	107	97	100	97	78	86	78	60	58	69	97	100	97	78	86	78	60	58	69	97	100	97	78	86	78	60	58	69	47.1	47.1	47.1	309.35	2799	2799	0	323.31	By MS/MS	By MS/MS	By MS/MS	By MS/MS	By MS/MS
sp|O95104|SCAF4_HUMAN;sp|Q9UPN6|SCAF8_HUMAN	sp|O95104|SCAF4_HUMAN;sp|Q9UPN6|SCAF8_HUMAN	2;1	2;1	2;1	>sp|O95104|SCAF4_HUMAN SR-related and CTD-associated factor 4 OS=Homo sapiens OX=9606 GN=SCAF4 PE=1 SV=3;>sp|Q9UPN6|SCAF8_HUMAN SR-related and CTD-associated factor 8 OS=Homo sapiens OX=9606 GN=SCAF8 PE=1 SV=1	2	2	2	2	1	1	0	1	0	2	2	1	1	1	1	0	1	0	2	2	1	1	1	1	0	1	0	2	2	1	1	2.5	2.5	2.5	125.87	1147	1147;1271	0	24.922	By matching	By MS/MS	By matching	By matching	By matching
sp|O95163|ELP1_HUMAN	sp|O95163|ELP1_HUMAN	18	18	18	>sp|O95163|ELP1_HUMAN Elongator complex protein 1 OS=Homo sapiens OX=9606 GN=ELP1 PE=1 SV=3	1	18	18	18	14	11	15	15	12	12	16	18	16	14	11	15	15	12	12	16	18	16	14	11	15	15	12	12	16	18	16	17.8	17.8	17.8	150.25	1332	1332	0	315.32	By MS/MS	By MS/MS	By MS/MS	By MS/MS	By MS/MS
sp|O95166|GBRAP_HUMAN;sp|Q9H0R8|GBRL1_HUMAN	sp|O95166|GBRAP_HUMAN;sp|Q9H0R8|GBRL1_HUMAN	2;1	2;1	2;1	>sp|O95166|GBRAP_HUMAN Gamma-aminobutyric acid receptor-associated protein OS=Homo sapiens OX=9606 GN=GABARAP PE=1 SV=1;>sp|Q9H0R8|GBRL1_HUMAN Gamma-aminobutyric acid receptor-associated protein-like 1 OS=Homo sapiens OX=9606 GN=GABARAPL1 PE=1 SV=1	2	2	2	2	0	0	1	0	1	0	0	0	0	0	0	1	0	1	0	0	0	0	0	0	1	0	1	0	0	0	0	23.9	23.9	23.9	13.918	117	117;117	0	14.141	By matching	By matching	By MS/MS	By matching	By MS/MS
sp|O95168|NDUB4_HUMAN	sp|O95168|NDUB4_HUMAN	2	2	2	>sp|O95168|NDUB4_HUMAN NADH dehydrogenase [ubiquinone] 1 beta subcomplex subunit 4 OS=Homo sapiens OX=9606 GN=NDUFB4 PE=1 SV=3	1	2	2	2	2	2	2	1	1	2	1	1	1	2	2	2	1	1	2	1	1	1	2	2	2	1	1	2	1	1	1	21.7	21.7	21.7	15.208	129	129	0	34.19	By MS/MS	By MS/MS	By matching	By MS/MS	By MS/MS
sp|O95202|LETM1_HUMAN	sp|O95202|LETM1_HUMAN	5	5	5	>sp|O95202|LETM1_HUMAN Mitochondrial proton/calcium exchanger protein OS=Homo sapiens OX=9606 GN=LETM1 PE=1 SV=1	1	5	5	5	4	3	2	3	4	3	3	3	4	4	3	2	3	4	3	3	3	4	4	3	2	3	4	3	3	3	4	6.2	6.2	6.2	83.353	739	739	0	30.098	By MS/MS	By matching	By matching	By matching	By MS/MS
sp|O95218|ZRAB2_HUMAN	sp|O95218|ZRAB2_HUMAN	7	7	7	>sp|O95218|ZRAB2_HUMAN Zinc finger Ran-binding domain-containing protein 2 OS=Homo sapiens OX=9606 GN=ZRANB2 PE=1 SV=2	1	7	7	7	6	5	4	2	3	4	6	5	5	6	5	4	2	3	4	6	5	5	6	5	4	2	3	4	6	5	5	25.8	25.8	25.8	37.404	330	330	0	84.491	By MS/MS	By MS/MS	By MS/MS	By MS/MS	By MS/MS
sp|O95219|SNX4_HUMAN	sp|O95219|SNX4_HUMAN	9	9	9	>sp|O95219|SNX4_HUMAN Sorting nexin-4 OS=Homo sapiens OX=9606 GN=SNX4 PE=1 SV=1	1	9	9	9	5	6	7	7	7	8	5	4	4	5	6	7	7	7	8	5	4	4	5	6	7	7	7	8	5	4	4	23.8	23.8	23.8	51.908	450	450	0	76.838	By MS/MS	By MS/MS	By MS/MS	By MS/MS	By MS/MS
sp|O95232|LC7L3_HUMAN	sp|O95232|LC7L3_HUMAN	12	12	12	>sp|O95232|LC7L3_HUMAN Luc7-like protein 3 OS=Homo sapiens OX=9606 GN=LUC7L3 PE=1 SV=2	1	12	12	12	9	10	8	8	8	9	8	9	10	9	10	8	8	8	9	8	9	10	9	10	8	8	8	9	8	9	10	31	31	31	51.466	432	432	0	323.31	By MS/MS	By MS/MS	By MS/MS	By MS/MS	By MS/MS
sp|O95235|KI20A_HUMAN	sp|O95235|KI20A_HUMAN	2	2	2	>sp|O95235|KI20A_HUMAN Kinesin-like protein KIF20A OS=Homo sapiens OX=9606 GN=KIF20A PE=1 SV=1	1	2	2	2	2	2	2	0	1	1	1	2	0	2	2	2	0	1	1	1	2	0	2	2	2	0	1	1	1	2	0	2.4	2.4	2.4	100.28	890	890	0.00037023	12.167	By MS/MS	By MS/MS	By matching	By matching	By matching
sp|O95239|KIF4A_HUMAN	sp|O95239|KIF4A_HUMAN	10	9	9	>sp|O95239|KIF4A_HUMAN Chromosome-associated kinesin KIF4A OS=Homo sapiens OX=9606 GN=KIF4A PE=1 SV=3	1	10	9	9	7	7	5	7	5	6	9	8	9	6	6	4	6	4	5	8	7	8	6	6	4	6	4	5	8	7	8	9.4	8.5	8.5	139.88	1232	1232	0	62.951	By MS/MS	By MS/MS	By MS/MS	By matching	By matching
sp|O95248|MTMR5_HUMAN;sp|Q86WG5|MTMRD_HUMAN	sp|O95248|MTMR5_HUMAN	15;1	15;1	15;1	>sp|O95248|MTMR5_HUMAN Myotubularin-related protein 5 OS=Homo sapiens OX=9606 GN=SBF1 PE=1 SV=4	2	15	15	15	8	10	8	4	7	5	13	13	15	8	10	8	4	7	5	13	13	15	8	10	8	4	7	5	13	13	15	11.2	11.2	11.2	208.44	1868	1868;1849	0	153	By MS/MS	By MS/MS	By MS/MS	By matching	By matching
sp|O95251|KAT7_HUMAN	sp|O95251|KAT7_HUMAN	2	2	2	>sp|O95251|KAT7_HUMAN Histone acetyltransferase KAT7 OS=Homo sapiens OX=9606 GN=KAT7 PE=1 SV=1	1	2	2	2	0	2	1	0	0	0	0	0	0	0	2	1	0	0	0	0	0	0	0	2	1	0	0	0	0	0	0	6.4	6.4	6.4	70.642	611	611	0	17.195	By matching	By MS/MS	By MS/MS	By matching	By matching
sp|O95260|ATE1_HUMAN	sp|O95260|ATE1_HUMAN	2	2	2	>sp|O95260|ATE1_HUMAN Arginyl-tRNA--protein transferase 1 OS=Homo sapiens OX=9606 GN=ATE1 PE=1 SV=2	1	2	2	2	1	1	2	1	0	1	0	0	1	1	1	2	1	0	1	0	0	1	1	1	2	1	0	1	0	0	1	6.8	6.8	6.8	59.09	518	518	0	30.576	By matching	By MS/MS	By MS/MS	By matching	By matching
sp|O95271|TNKS1_HUMAN	sp|O95271|TNKS1_HUMAN	2	2	2	>sp|O95271|TNKS1_HUMAN Poly [ADP-ribose] polymerase tankyrase-1 OS=Homo sapiens OX=9606 GN=TNKS PE=1 SV=2	1	2	2	2	0	2	1	0	0	0	0	1	1	0	2	1	0	0	0	0	1	1	0	2	1	0	0	0	0	1	1	2.3	2.3	2.3	142.04	1327	1327	0	14.103	By matching	By MS/MS	By MS/MS	By matching	By matching
sp|O95292|VAPB_HUMAN	sp|O95292|VAPB_HUMAN	6	6	5	>sp|O95292|VAPB_HUMAN Vesicle-associated membrane protein-associated protein B/C OS=Homo sapiens OX=9606 GN=VAPB PE=1 SV=3	1	6	6	5	5	5	5	3	5	5	4	4	5	5	5	5	3	5	5	4	4	5	4	4	4	2	4	4	3	3	4	32.9	32.9	28	27.228	243	243	0	86.195	By MS/MS	By MS/MS	By MS/MS	By matching	By matching
sp|O95299|NDUAA_HUMAN	sp|O95299|NDUAA_HUMAN	4	4	4	>sp|O95299|NDUAA_HUMAN NADH dehydrogenase [ubiquinone] 1 alpha subcomplex subunit 10, mitochondrial OS=Homo sapiens OX=9606 GN=NDUFA10 PE=1 SV=1	1	4	4	4	1	1	2	3	1	1	3	1	3	1	1	2	3	1	1	3	1	3	1	1	2	3	1	1	3	1	3	16.3	16.3	16.3	40.75	355	355	0	24.711	By matching	By matching	By matching	By MS/MS	By matching
sp|O95347|SMC2_HUMAN	sp|O95347|SMC2_HUMAN	25	25	25	>sp|O95347|SMC2_HUMAN Structural maintenance of chromosomes protein 2 OS=Homo sapiens OX=9606 GN=SMC2 PE=1 SV=2	1	25	25	25	17	18	17	17	16	18	16	16	15	17	18	17	17	16	18	16	16	15	17	18	17	17	16	18	16	16	15	25.1	25.1	25.1	135.65	1197	1197	0	191.81	By MS/MS	By MS/MS	By MS/MS	By MS/MS	By MS/MS
sp|O95352|ATG7_HUMAN	sp|O95352|ATG7_HUMAN	33	33	33	>sp|O95352|ATG7_HUMAN Ubiquitin-like modifier-activating enzyme ATG7 OS=Homo sapiens OX=9606 GN=ATG7 PE=1 SV=1	1	33	33	33	31	33	32	28	24	24	18	17	18	31	33	32	28	24	24	18	17	18	31	33	32	28	24	24	18	17	18	59.9	59.9	59.9	77.959	703	703	0	323.31	By MS/MS	By MS/MS	By MS/MS	By MS/MS	By MS/MS
sp|O95373|IPO7_HUMAN	sp|O95373|IPO7_HUMAN	14	13	13	>sp|O95373|IPO7_HUMAN Importin-7 OS=Homo sapiens OX=9606 GN=IPO7 PE=1 SV=1	1	14	13	13	13	11	13	11	11	10	12	11	11	12	11	12	10	11	9	12	10	11	12	11	12	10	11	9	12	10	11	17.4	16.5	16.5	119.52	1038	1038	0	127.25	By MS/MS	By MS/MS	By MS/MS	By MS/MS	By MS/MS
sp|O95394|AGM1_HUMAN	sp|O95394|AGM1_HUMAN	5	5	5	>sp|O95394|AGM1_HUMAN Phosphoacetylglucosamine mutase OS=Homo sapiens OX=9606 GN=PGM3 PE=1 SV=1	1	5	5	5	1	1	1	3	2	2	3	4	2	1	1	1	3	2	2	3	4	2	1	1	1	3	2	2	3	4	2	16.2	16.2	16.2	59.851	542	542	0	32.373	By matching	By matching	By matching	By MS/MS	By MS/MS
sp|O95400|CD2B2_HUMAN	sp|O95400|CD2B2_HUMAN	2	2	2	>sp|O95400|CD2B2_HUMAN CD2 antigen cytoplasmic tail-binding protein 2 OS=Homo sapiens OX=9606 GN=CD2BP2 PE=1 SV=1	1	2	2	2	2	2	2	2	2	2	1	2	2	2	2	2	2	2	2	1	2	2	2	2	2	2	2	2	1	2	2	7.3	7.3	7.3	37.646	341	341	0	14.573	By MS/MS	By matching	By matching	By matching	By matching
sp|O95425|SVIL_HUMAN	sp|O95425|SVIL_HUMAN	4	4	4	>sp|O95425|SVIL_HUMAN Supervillin OS=Homo sapiens OX=9606 GN=SVIL PE=1 SV=2	1	4	4	4	2	4	3	0	0	0	3	3	3	2	4	3	0	0	0	3	3	3	2	4	3	0	0	0	3	3	3	2.7	2.7	2.7	247.74	2214	2214	0	34.354	By MS/MS	By MS/MS	By matching	By matching	By matching
sp|O95429|BAG4_HUMAN	sp|O95429|BAG4_HUMAN	3	3	3	>sp|O95429|BAG4_HUMAN BAG family molecular chaperone regulator 4 OS=Homo sapiens OX=9606 GN=BAG4 PE=1 SV=1	1	3	3	3	2	2	3	0	0	0	0	0	0	2	2	3	0	0	0	0	0	0	2	2	3	0	0	0	0	0	0	5.7	5.7	5.7	49.593	457	457	0	23.346	By MS/MS	By MS/MS	By MS/MS	By matching	By matching
sp|O95433|AHSA1_HUMAN	sp|O95433|AHSA1_HUMAN	2	2	2	>sp|O95433|AHSA1_HUMAN Activator of 90 kDa heat shock protein ATPase homolog 1 OS=Homo sapiens OX=9606 GN=AHSA1 PE=1 SV=1	1	2	2	2	2	2	1	0	2	2	2	2	2	2	2	1	0	2	2	2	2	2	2	2	1	0	2	2	2	2	2	7.1	7.1	7.1	38.274	338	338	0	12.238	By matching	By matching	By MS/MS	By matching	By matching
sp|O95453|PARN_HUMAN	sp|O95453|PARN_HUMAN	2	2	2	>sp|O95453|PARN_HUMAN Poly(A)-specific ribonuclease PARN OS=Homo sapiens OX=9606 GN=PARN PE=1 SV=1	1	2	2	2	2	2	2	0	1	2	2	2	2	2	2	2	0	1	2	2	2	2	2	2	2	0	1	2	2	2	2	3.8	3.8	3.8	73.45	639	639	0	14.305	By MS/MS	By matching	By matching	By matching	By matching
sp|O95470|SGPL1_HUMAN	sp|O95470|SGPL1_HUMAN	5	5	5	>sp|O95470|SGPL1_HUMAN Sphingosine-1-phosphate lyase 1 OS=Homo sapiens OX=9606 GN=SGPL1 PE=1 SV=3	1	5	5	5	2	3	4	4	3	3	3	4	3	2	3	4	4	3	3	3	4	3	2	3	4	4	3	3	3	4	3	12.7	12.7	12.7	63.523	568	568	0	31.516	By matching	By MS/MS	By MS/MS	By MS/MS	By matching
sp|O95486|SC24A_HUMAN	sp|O95486|SC24A_HUMAN	6	6	6	>sp|O95486|SC24A_HUMAN Protein transport protein Sec24A OS=Homo sapiens OX=9606 GN=SEC24A PE=1 SV=2	1	6	6	6	4	2	4	2	1	1	5	6	5	4	2	4	2	1	1	5	6	5	4	2	4	2	1	1	5	6	5	7.9	7.9	7.9	119.75	1093	1093	0	65.266	By matching	By matching	By matching	By matching	By matching
sp|O95487|SC24B_HUMAN	sp|O95487|SC24B_HUMAN	6	6	6	>sp|O95487|SC24B_HUMAN Protein transport protein Sec24B OS=Homo sapiens OX=9606 GN=SEC24B PE=1 SV=2	1	6	6	6	3	1	3	1	0	0	5	5	4	3	1	3	1	0	0	5	5	4	3	1	3	1	0	0	5	5	4	6.9	6.9	6.9	137.42	1268	1268	0	51.383	By MS/MS	By matching	By matching	By matching	By matching
sp|O95602|RPA1_HUMAN	sp|O95602|RPA1_HUMAN	7	7	7	>sp|O95602|RPA1_HUMAN DNA-directed RNA polymerase I subunit RPA1 OS=Homo sapiens OX=9606 GN=POLR1A PE=1 SV=2	1	7	7	7	5	7	6	4	3	4	4	5	4	5	7	6	4	3	4	4	5	4	5	7	6	4	3	4	4	5	4	4.9	4.9	4.9	194.81	1720	1720	0	43.822	By MS/MS	By MS/MS	By MS/MS	By MS/MS	By MS/MS
sp|O95613|PCNT_HUMAN	sp|O95613|PCNT_HUMAN	70	70	70	>sp|O95613|PCNT_HUMAN Pericentrin OS=Homo sapiens OX=9606 GN=PCNT PE=1 SV=4	1	70	70	70	62	58	55	34	42	55	40	30	38	62	58	55	34	42	55	40	30	38	62	58	55	34	42	55	40	30	38	24.6	24.6	24.6	378.03	3336	3336	0	323.31	By MS/MS	By MS/MS	By MS/MS	By MS/MS	By MS/MS
sp|O95639|CPSF4_HUMAN	sp|O95639|CPSF4_HUMAN	8	8	8	>sp|O95639|CPSF4_HUMAN Cleavage and polyadenylation specificity factor subunit 4 OS=Homo sapiens OX=9606 GN=CPSF4 PE=1 SV=1	1	8	8	8	7	6	8	8	6	5	7	7	6	7	6	8	8	6	5	7	7	6	7	6	8	8	6	5	7	7	6	43.5	43.5	43.5	30.255	269	269	0	188.45	By MS/MS	By MS/MS	By MS/MS	By MS/MS	By MS/MS
sp|O95684|CEP43_HUMAN	sp|O95684|CEP43_HUMAN	9	9	9	>sp|O95684|CEP43_HUMAN Centrosomal protein 43 OS=Homo sapiens OX=9606 GN=CEP43 PE=1 SV=1	1	9	9	9	5	6	5	4	6	6	3	2	1	5	6	5	4	6	6	3	2	1	5	6	5	4	6	6	3	2	1	36.8	36.8	36.8	43.064	399	399	0	258.06	By MS/MS	By MS/MS	By MS/MS	By matching	By MS/MS
sp|O95707|RPP29_HUMAN	sp|O95707|RPP29_HUMAN	2	2	2	>sp|O95707|RPP29_HUMAN Ribonuclease P protein subunit p29 OS=Homo sapiens OX=9606 GN=POP4 PE=1 SV=2	1	2	2	2	1	2	2	1	0	2	0	0	1	1	2	2	1	0	2	0	0	1	1	2	2	1	0	2	0	0	1	8.6	8.6	8.6	25.424	220	220	0	20.314	By matching	By MS/MS	By matching	By matching	By matching
sp|O95714|HERC2_HUMAN;sp|Q9BVR0|HRC23_HUMAN	sp|O95714|HERC2_HUMAN	47;6	47;6	47;6	>sp|O95714|HERC2_HUMAN E3 ubiquitin-protein ligase HERC2 OS=Homo sapiens OX=9606 GN=HERC2 PE=1 SV=2	2	47	47	47	39	36	38	14	17	21	29	29	29	39	36	38	14	17	21	29	29	29	39	36	38	14	17	21	29	29	29	13.4	13.4	13.4	527.22	4834	4834;1158	0	323.31	By MS/MS	By MS/MS	By MS/MS	By MS/MS	By MS/MS
sp|O95718|ERR2_HUMAN	sp|O95718|ERR2_HUMAN	5	5	4	>sp|O95718|ERR2_HUMAN Steroid hormone receptor ERR2 OS=Homo sapiens OX=9606 GN=ESRRB PE=1 SV=3	1	5	5	4	5	4	5	0	1	0	0	0	0	5	4	5	0	1	0	0	0	0	4	3	4	0	0	0	0	0	0	14.8	14.8	12.7	48.053	433	433	0	47.802	By MS/MS	By matching	By MS/MS	By matching	By matching
sp|O95757|HS74L_HUMAN	sp|O95757|HS74L_HUMAN	27	24	24	>sp|O95757|HS74L_HUMAN Heat shock 70 kDa protein 4L OS=Homo sapiens OX=9606 GN=HSPA4L PE=1 SV=3	1	27	24	24	22	22	25	5	8	11	10	11	11	20	20	22	4	7	9	10	10	10	20	20	22	4	7	9	10	10	10	40.9	36.5	36.5	94.511	839	839	0	261.64	By MS/MS	By MS/MS	By MS/MS	By matching	By MS/MS
sp|O95758|PTBP3_HUMAN	sp|O95758|PTBP3_HUMAN	5	2	2	>sp|O95758|PTBP3_HUMAN Polypyrimidine tract-binding protein 3 OS=Homo sapiens OX=9606 GN=PTBP3 PE=1 SV=2	1	5	2	2	2	3	3	3	2	4	3	3	3	0	2	1	1	0	1	1	1	1	0	2	1	1	0	1	1	1	1	9.1	4.5	4.5	59.689	552	552	0	23.856	By matching	By MS/MS	By MS/MS	By matching	By matching
sp|O95782|AP2A1_HUMAN	sp|O95782|AP2A1_HUMAN	4	2	2	>sp|O95782|AP2A1_HUMAN AP-2 complex subunit alpha-1 OS=Homo sapiens OX=9606 GN=AP2A1 PE=1 SV=3	1	4	2	2	2	1	3	2	1	3	4	4	4	1	0	1	1	0	1	2	2	2	1	0	1	1	0	1	2	2	2	5.4	2.4	2.4	107.54	977	977	0.002807	10.946	By matching	By matching	By matching	By matching	By matching
sp|O95785|WIZ_HUMAN	sp|O95785|WIZ_HUMAN	2	2	2	>sp|O95785|WIZ_HUMAN Protein Wiz OS=Homo sapiens OX=9606 GN=WIZ PE=1 SV=2	1	2	2	2	0	2	1	1	1	0	2	2	1	0	2	1	1	1	0	2	2	1	0	2	1	1	1	0	2	2	1	1.4	1.4	1.4	178.67	1651	1651	0	15.259	By matching	By matching	By matching	By matching	By matching
sp|O95793|STAU1_HUMAN	sp|O95793|STAU1_HUMAN	24	24	22	>sp|O95793|STAU1_HUMAN Double-stranded RNA-binding protein Staufen homolog 1 OS=Homo sapiens OX=9606 GN=STAU1 PE=1 SV=2	1	24	24	22	22	20	19	16	19	17	15	13	15	22	20	19	16	19	17	15	13	15	20	18	17	14	17	15	13	12	13	45.6	45.6	43	63.182	577	577	0	323.31	By MS/MS	By MS/MS	By MS/MS	By MS/MS	By MS/MS
sp|O95816|BAG2_HUMAN	sp|O95816|BAG2_HUMAN	12	12	12	>sp|O95816|BAG2_HUMAN BAG family molecular chaperone regulator 2 OS=Homo sapiens OX=9606 GN=BAG2 PE=1 SV=1	1	12	12	12	12	12	12	10	9	10	9	8	7	12	12	12	10	9	10	9	8	7	12	12	12	10	9	10	9	8	7	63	63	63	23.772	211	211	0	298.26	By MS/MS	By MS/MS	By MS/MS	By MS/MS	By MS/MS
sp|O95817|BAG3_HUMAN	sp|O95817|BAG3_HUMAN	3	3	3	>sp|O95817|BAG3_HUMAN BAG family molecular chaperone regulator 3 OS=Homo sapiens OX=9606 GN=BAG3 PE=1 SV=3	1	3	3	3	3	3	2	0	1	0	2	2	1	3	3	2	0	1	0	2	2	1	3	3	2	0	1	0	2	2	1	7	7	7	61.594	575	575	0	21.304	By MS/MS	By MS/MS	By MS/MS	By matching	By MS/MS
sp|O95819|M4K4_HUMAN	sp|O95819|M4K4_HUMAN	3	3	3	>sp|O95819|M4K4_HUMAN Mitogen-activated protein kinase kinase kinase kinase 4 OS=Homo sapiens OX=9606 GN=MAP4K4 PE=1 SV=2	1	3	3	3	3	2	2	3	2	2	3	3	3	3	2	2	3	2	2	3	3	3	3	2	2	3	2	2	3	3	3	5.4	5.4	5.4	142.1	1239	1239	0	53.366	By MS/MS	By MS/MS	By MS/MS	By MS/MS	By MS/MS
sp|O95831|AIFM1_HUMAN	sp|O95831|AIFM1_HUMAN	7	7	7	>sp|O95831|AIFM1_HUMAN Apoptosis-inducing factor 1, mitochondrial OS=Homo sapiens OX=9606 GN=AIFM1 PE=1 SV=1	1	7	7	7	6	5	6	6	5	5	6	5	7	6	5	6	6	5	5	6	5	7	6	5	6	6	5	5	6	5	7	14.5	14.5	14.5	66.9	613	613	0	62.481	By MS/MS	By MS/MS	By MS/MS	By MS/MS	By MS/MS
sp|O95835|LATS1_HUMAN;sp|Q9NRM7|LATS2_HUMAN	sp|O95835|LATS1_HUMAN	19;2	19;2	19;2	>sp|O95835|LATS1_HUMAN Serine/threonine-protein kinase LATS1 OS=Homo sapiens OX=9606 GN=LATS1 PE=1 SV=1	2	19	19	19	15	16	16	4	4	5	5	5	4	15	16	16	4	4	5	5	5	4	15	16	16	4	4	5	5	5	4	19.6	19.6	19.6	126.87	1130	1130;1088	0	284.44	By MS/MS	By MS/MS	By MS/MS	By matching	By matching
sp|O95864|FADS2_HUMAN	sp|O95864|FADS2_HUMAN	2	2	2	>sp|O95864|FADS2_HUMAN Acyl-CoA 6-desaturase OS=Homo sapiens OX=9606 GN=FADS2 PE=1 SV=1	1	2	2	2	1	1	1	1	1	2	2	1	1	1	1	1	1	1	2	2	1	1	1	1	1	1	1	2	2	1	1	5.6	5.6	5.6	52.259	444	444	0	13.187	By matching	By matching	By matching	By matching	By MS/MS
sp|O95983|MBD3_HUMAN	sp|O95983|MBD3_HUMAN	6	6	6	>sp|O95983|MBD3_HUMAN Methyl-CpG-binding domain protein 3 OS=Homo sapiens OX=9606 GN=MBD3 PE=1 SV=1	1	6	6	6	4	5	5	3	3	4	4	4	3	4	5	5	3	3	4	4	4	3	4	5	5	3	3	4	4	4	3	28.9	28.9	28.9	32.844	291	291	0	88.443	By MS/MS	By MS/MS	By MS/MS	By MS/MS	By MS/MS
sp|O96000|NDUBA_HUMAN	sp|O96000|NDUBA_HUMAN	2	2	2	>sp|O96000|NDUBA_HUMAN NADH dehydrogenase [ubiquinone] 1 beta subcomplex subunit 10 OS=Homo sapiens OX=9606 GN=NDUFB10 PE=1 SV=3	1	2	2	2	2	1	1	1	1	1	1	1	1	2	1	1	1	1	1	1	1	1	2	1	1	1	1	1	1	1	1	14.5	14.5	14.5	20.776	172	172	0	19.075	By MS/MS	By matching	By matching	By MS/MS	By matching
sp|O96008|TOM40_HUMAN	sp|O96008|TOM40_HUMAN	3	3	3	>sp|O96008|TOM40_HUMAN Mitochondrial import receptor subunit TOM40 homolog OS=Homo sapiens OX=9606 GN=TOMM40 PE=1 SV=1	1	3	3	3	3	3	2	1	1	1	1	1	1	3	3	2	1	1	1	1	1	1	3	3	2	1	1	1	1	1	1	16.9	16.9	16.9	37.893	361	361	0	76.978	By MS/MS	By MS/MS	By matching	By matching	By matching
sp|O96019|ACL6A_HUMAN;sp|O94805|ACL6B_HUMAN	sp|O96019|ACL6A_HUMAN	10;1	10;1	10;1	>sp|O96019|ACL6A_HUMAN Actin-like protein 6A OS=Homo sapiens OX=9606 GN=ACTL6A PE=1 SV=1	2	10	10	10	10	9	8	7	7	6	8	7	8	10	9	8	7	7	6	8	7	8	10	9	8	7	7	6	8	7	8	37.8	37.8	37.8	47.46	429	429;426	0	165.29	By MS/MS	By MS/MS	By MS/MS	By MS/MS	By MS/MS
sp|P00338|LDHA_HUMAN;sp|P07864|LDHC_HUMAN;sp|Q9BYZ2|LDH6B_HUMAN	sp|P00338|LDHA_HUMAN	13;1;1	11;0;0	11;0;0	>sp|P00338|LDHA_HUMAN L-lactate dehydrogenase A chain OS=Homo sapiens OX=9606 GN=LDHA PE=1 SV=2	3	13	11	11	12	10	9	9	9	8	8	7	9	11	10	9	8	9	8	7	7	8	11	10	9	8	9	8	7	7	8	42.2	36.7	36.7	36.688	332	332;332;381	0	82.987	By MS/MS	By MS/MS	By MS/MS	By MS/MS	By MS/MS
sp|P00367|DHE3_HUMAN;sp|P49448|DHE4_HUMAN	sp|P00367|DHE3_HUMAN;sp|P49448|DHE4_HUMAN	12;8	12;8	12;8	>sp|P00367|DHE3_HUMAN Glutamate dehydrogenase 1, mitochondrial OS=Homo sapiens OX=9606 GN=GLUD1 PE=1 SV=2;>sp|P49448|DHE4_HUMAN Glutamate dehydrogenase 2, mitochondrial OS=Homo sapiens OX=9606 GN=GLUD2 PE=1 SV=2	2	12	12	12	10	10	9	8	10	9	10	9	11	10	10	9	8	10	9	10	9	11	10	10	9	8	10	9	10	9	11	27.2	27.2	27.2	61.397	558	558;558	0	189.96	By MS/MS	By MS/MS	By MS/MS	By MS/MS	By MS/MS
sp|P00387|NB5R3_HUMAN	sp|P00387|NB5R3_HUMAN	5	5	5	>sp|P00387|NB5R3_HUMAN NADH-cytochrome b5 reductase 3 OS=Homo sapiens OX=9606 GN=CYB5R3 PE=1 SV=3	1	5	5	5	3	4	3	5	3	3	4	4	4	3	4	3	5	3	3	4	4	4	3	4	3	5	3	3	4	4	4	18.3	18.3	18.3	34.234	301	301	0	32.526	By MS/MS	By MS/MS	By MS/MS	By MS/MS	By MS/MS
sp|P00395|COX1_HUMAN	sp|P00395|COX1_HUMAN	2	2	2	>sp|P00395|COX1_HUMAN Cytochrome c oxidase subunit 1 OS=Homo sapiens OX=9606 GN=MT-CO1 PE=1 SV=1	1	2	2	2	1	1	1	1	1	2	2	2	1	1	1	1	1	1	2	2	2	1	1	1	1	1	1	2	2	2	1	7.6	7.6	7.6	57.041	513	513	0	14.242	By matching	By matching	By matching	By MS/MS	By matching
sp|P00403|COX2_HUMAN	sp|P00403|COX2_HUMAN	5	5	5	>sp|P00403|COX2_HUMAN Cytochrome c oxidase subunit 2 OS=Homo sapiens OX=9606 GN=MT-CO2 PE=1 SV=1	1	5	5	5	4	3	3	2	3	3	3	4	4	4	3	3	2	3	3	3	4	4	4	3	3	2	3	3	3	4	4	36.1	36.1	36.1	25.565	227	227	0	37.949	By MS/MS	By MS/MS	By MS/MS	By MS/MS	By MS/MS
sp|P00414|COX3_HUMAN	sp|P00414|COX3_HUMAN	2	2	2	>sp|P00414|COX3_HUMAN Cytochrome c oxidase subunit 3 OS=Homo sapiens OX=9606 GN=MT-CO3 PE=1 SV=2	1	2	2	2	1	1	1	2	2	2	2	2	1	1	1	1	2	2	2	2	2	1	1	1	1	2	2	2	2	2	1	8.8	8.8	8.8	29.95	261	261	0.0003667	11.946	By MS/MS	By matching	By matching	By MS/MS	By matching
sp|P00450|CERU_HUMAN	sp|P00450|CERU_HUMAN	4	4	2	>sp|P00450|CERU_HUMAN Ceruloplasmin OS=Homo sapiens OX=9606 GN=CP PE=1 SV=1	1	4	4	2	4	4	4	1	2	2	3	3	2	4	4	4	1	2	2	3	3	2	2	2	2	0	0	1	2	2	0	4.8	4.8	2.6	122.2	1065	1065	0	33.211	By MS/MS	By matching	By matching	By matching	By matching
sp|P00492|HPRT_HUMAN	sp|P00492|HPRT_HUMAN	4	4	4	>sp|P00492|HPRT_HUMAN Hypoxanthine-guanine phosphoribosyltransferase OS=Homo sapiens OX=9606 GN=HPRT1 PE=1 SV=2	1	4	4	4	4	3	3	3	2	1	1	2	2	4	3	3	3	2	1	1	2	2	4	3	3	3	2	1	1	2	2	22	22	22	24.579	218	218	0	24.31	By MS/MS	By MS/MS	By MS/MS	By matching	By matching
sp|P00505|AATM_HUMAN	sp|P00505|AATM_HUMAN	6	6	6	>sp|P00505|AATM_HUMAN Aspartate aminotransferase, mitochondrial OS=Homo sapiens OX=9606 GN=GOT2 PE=1 SV=3	1	6	6	6	5	5	3	3	2	3	2	1	1	5	5	3	3	2	3	2	1	1	5	5	3	3	2	3	2	1	1	14	14	14	47.517	430	430	0	45.934	By MS/MS	By MS/MS	By matching	By MS/MS	By matching
sp|P00558|PGK1_HUMAN;sp|P07205|PGK2_HUMAN	sp|P00558|PGK1_HUMAN	10;2	10;2	10;2	>sp|P00558|PGK1_HUMAN Phosphoglycerate kinase 1 OS=Homo sapiens OX=9606 GN=PGK1 PE=1 SV=3	2	10	10	10	7	9	8	7	5	3	5	4	5	7	9	8	7	5	3	5	4	5	7	9	8	7	5	3	5	4	5	30.5	30.5	30.5	44.614	417	417;417	0	86.97	By MS/MS	By MS/MS	By MS/MS	By MS/MS	By MS/MS
sp|P00747|PLMN_HUMAN	sp|P00747|PLMN_HUMAN	3	3	2	>sp|P00747|PLMN_HUMAN Plasminogen OS=Homo sapiens OX=9606 GN=PLG PE=1 SV=2	1	3	3	2	3	2	3	3	3	3	2	2	2	3	2	3	3	3	3	2	2	2	2	2	2	2	2	2	2	2	2	3.2	3.2	2.2	90.568	810	810	0	17.853	By MS/MS	By MS/MS	By MS/MS	By MS/MS	By matching
sp|P01024|CO3_HUMAN	sp|P01024|CO3_HUMAN	5	3	3	>sp|P01024|CO3_HUMAN Complement C3 OS=Homo sapiens OX=9606 GN=C3 PE=1 SV=2	1	5	3	3	4	4	4	4	4	4	4	4	5	2	2	2	2	2	2	2	2	3	2	2	2	2	2	2	2	2	3	2.6	1.7	1.7	187.15	1663	1663	0	36.955	By MS/MS	By MS/MS	By MS/MS	By MS/MS	By MS/MS
sp|P01040|CYTA_HUMAN	sp|P01040|CYTA_HUMAN	5	5	5	>sp|P01040|CYTA_HUMAN Cystatin-A OS=Homo sapiens OX=9606 GN=CSTA PE=1 SV=1	1	5	5	5	5	4	5	3	4	4	3	4	4	5	4	5	3	4	4	3	4	4	5	4	5	3	4	4	3	4	4	59.2	59.2	59.2	11.006	98	98	0	63.475	By MS/MS	By MS/MS	By MS/MS	By matching	By MS/MS
sp|P01833|PIGR_HUMAN	sp|P01833|PIGR_HUMAN	4	4	4	>sp|P01833|PIGR_HUMAN Polymeric immunoglobulin receptor OS=Homo sapiens OX=9606 GN=PIGR PE=1 SV=4	1	4	4	4	2	4	2	2	2	0	1	2	1	2	4	2	2	2	0	1	2	1	2	4	2	2	2	0	1	2	1	7.2	7.2	7.2	83.283	764	764	0	128.25	By MS/MS	By MS/MS	By matching	By matching	By MS/MS
sp|P01834|IGKC_HUMAN	sp|P01834|IGKC_HUMAN	2	2	2	>sp|P01834|IGKC_HUMAN Immunoglobulin kappa constant OS=Homo sapiens OX=9606 GN=IGKC PE=1 SV=2	1	2	2	2	2	2	0	1	1	1	1	1	2	2	2	0	1	1	1	1	1	2	2	2	0	1	1	1	1	1	2	34.6	34.6	34.6	11.765	107	107	0	122.53	By MS/MS	By matching	By matching	By matching	By matching
sp|P01857|IGHG1_HUMAN;sp|P01860|IGHG3_HUMAN;sp|P01861|IGHG4_HUMAN	sp|P01857|IGHG1_HUMAN;sp|P01860|IGHG3_HUMAN	9;6;4	9;6;4	6;3;1	>sp|P01857|IGHG1_HUMAN Immunoglobulin heavy constant gamma 1 OS=Homo sapiens OX=9606 GN=IGHG1 PE=1 SV=1;>sp|P01860|IGHG3_HUMAN Immunoglobulin heavy constant gamma 3 OS=Homo sapiens OX=9606 GN=IGHG3 PE=1 SV=2	3	9	9	6	9	9	6	8	6	5	4	4	8	9	9	6	8	6	5	4	4	8	6	6	3	5	3	2	2	2	5	27.3	27.3	21.5	36.105	330	330;377;327	0	60.401	By MS/MS	By MS/MS	By MS/MS	By matching	By MS/MS
sp|P01859|IGHG2_HUMAN	sp|P01859|IGHG2_HUMAN	5	2	2	>sp|P01859|IGHG2_HUMAN Immunoglobulin heavy constant gamma 2 OS=Homo sapiens OX=9606 GN=IGHG2 PE=1 SV=2	1	5	2	2	3	3	3	3	3	4	3	3	5	0	0	0	0	0	1	1	1	2	0	0	0	0	0	1	1	1	2	16	10.1	10.1	35.9	326	326	0	12.612	By matching	By matching	By matching	By matching	By matching
sp|P01876|IGHA1_HUMAN;sp|P01877|IGHA2_HUMAN	sp|P01876|IGHA1_HUMAN;sp|P01877|IGHA2_HUMAN	4;2	4;2	4;2	>sp|P01876|IGHA1_HUMAN Immunoglobulin heavy constant alpha 1 OS=Homo sapiens OX=9606 GN=IGHA1 PE=1 SV=2;>sp|P01877|IGHA2_HUMAN Immunoglobulin heavy constant alpha 2 OS=Homo sapiens OX=9606 GN=IGHA2 PE=1 SV=4	2	4	4	4	4	2	1	3	1	1	1	1	3	4	2	1	3	1	1	1	1	3	4	2	1	3	1	1	1	1	3	11.6	11.6	11.6	37.654	353	353;340	0	25.868	By MS/MS	By MS/MS	By matching	By matching	By matching
sp|P02545|LMNA_HUMAN	sp|P02545|LMNA_HUMAN	29	29	28	>sp|P02545|LMNA_HUMAN Prelamin-A/C OS=Homo sapiens OX=9606 GN=LMNA PE=1 SV=1	1	29	29	28	22	27	24	13	16	22	20	21	23	22	27	24	13	16	22	20	21	23	21	26	23	12	15	21	20	20	23	49.4	49.4	48.2	74.139	664	664	0	323.31	By MS/MS	By MS/MS	By MS/MS	By MS/MS	By MS/MS
sp|P02647|APOA1_HUMAN	sp|P02647|APOA1_HUMAN	3	2	2	>sp|P02647|APOA1_HUMAN Apolipoprotein A-I OS=Homo sapiens OX=9606 GN=APOA1 PE=1 SV=1	1	3	2	2	3	3	2	2	3	3	2	2	3	2	2	2	2	2	2	2	2	2	2	2	2	2	2	2	2	2	2	12.7	6.7	6.7	30.777	267	267	0	14.323	By MS/MS	By MS/MS	By MS/MS	By MS/MS	By MS/MS
sp|P02751|FINC_HUMAN	sp|P02751|FINC_HUMAN	28	28	28	>sp|P02751|FINC_HUMAN Fibronectin OS=Homo sapiens OX=9606 GN=FN1 PE=1 SV=5	1	28	28	28	25	26	25	18	20	21	23	25	25	25	26	25	18	20	21	23	25	25	25	26	25	18	20	21	23	25	25	13	13	13	272.32	2477	2477	0	323.31	By MS/MS	By MS/MS	By MS/MS	By MS/MS	By MS/MS
sp|P02786|TFR1_HUMAN	sp|P02786|TFR1_HUMAN	25	25	25	>sp|P02786|TFR1_HUMAN Transferrin receptor protein 1 OS=Homo sapiens OX=9606 GN=TFRC PE=1 SV=2	1	25	25	25	24	24	23	19	18	21	23	22	22	24	24	23	19	18	21	23	22	22	24	24	23	19	18	21	23	22	22	39.2	39.2	39.2	84.87	760	760	0	323.31	By MS/MS	By MS/MS	By MS/MS	By MS/MS	By MS/MS
sp|P02787|TRFE_HUMAN;CON__Q2HJF0	sp|P02787|TRFE_HUMAN	7;1	7;1	7;1	>sp|P02787|TRFE_HUMAN Serotransferrin OS=Homo sapiens OX=9606 GN=TF PE=1 SV=3	2	7	7	7	7	6	4	5	5	5	6	5	7	7	6	4	5	5	5	6	5	7	7	6	4	5	5	5	6	5	7	12.8	12.8	12.8	77.063	698	698;622	0	232.22	By MS/MS	By MS/MS	By MS/MS	By MS/MS	By MS/MS
sp|P02788|TRFL_HUMAN	sp|P02788|TRFL_HUMAN	3	3	2	>sp|P02788|TRFL_HUMAN Lactotransferrin OS=Homo sapiens OX=9606 GN=LTF PE=1 SV=6	1	3	3	2	3	3	2	2	2	3	2	2	3	3	3	2	2	2	3	2	2	3	2	2	1	1	1	2	1	1	2	3.8	3.8	2.5	78.181	710	710	0	19.516	By MS/MS	By MS/MS	By MS/MS	By MS/MS	By MS/MS
sp|P02790|HEMO_HUMAN	sp|P02790|HEMO_HUMAN	2	2	2	>sp|P02790|HEMO_HUMAN Hemopexin OS=Homo sapiens OX=9606 GN=HPX PE=1 SV=2	1	2	2	2	2	1	2	1	2	2	2	2	2	2	1	2	1	2	2	2	2	2	2	1	2	1	2	2	2	2	2	3.9	3.9	3.9	51.676	462	462	0	13.962	By MS/MS	By MS/MS	By MS/MS	By matching	By matching
sp|P02810|PRPC_HUMAN	sp|P02810|PRPC_HUMAN	2	2	2	>sp|P02810|PRPC_HUMAN Salivary acidic proline-rich phosphoprotein 1/2 OS=Homo sapiens OX=9606 GN=PRH1 PE=1 SV=2	1	2	2	2	2	2	1	0	1	0	0	0	2	2	2	1	0	1	0	0	0	2	2	2	1	0	1	0	0	0	2	19.3	19.3	19.3	17.016	166	166	0	36.846	By MS/MS	By MS/MS	By MS/MS	By matching	By matching
sp|P04040|CATA_HUMAN	sp|P04040|CATA_HUMAN	6	6	6	>sp|P04040|CATA_HUMAN Catalase OS=Homo sapiens OX=9606 GN=CAT PE=1 SV=3	1	6	6	6	6	5	6	3	1	2	4	3	6	6	5	6	3	1	2	4	3	6	6	5	6	3	1	2	4	3	6	15.7	15.7	15.7	59.755	527	527	0	51.282	By MS/MS	By MS/MS	By MS/MS	By MS/MS	By matching
sp|P04075|ALDOA_HUMAN	sp|P04075|ALDOA_HUMAN	18	18	17	>sp|P04075|ALDOA_HUMAN Fructose-bisphosphate aldolase A OS=Homo sapiens OX=9606 GN=ALDOA PE=1 SV=2	1	18	18	17	15	16	14	15	12	14	11	13	12	15	16	14	15	12	14	11	13	12	14	15	13	14	11	13	10	12	11	63.7	63.7	56.3	39.42	364	364	0	323.31	By MS/MS	By MS/MS	By MS/MS	By MS/MS	By MS/MS
sp|P04080|CYTB_HUMAN	sp|P04080|CYTB_HUMAN	6	6	6	>sp|P04080|CYTB_HUMAN Cystatin-B OS=Homo sapiens OX=9606 GN=CSTB PE=1 SV=2	1	6	6	6	4	4	6	5	4	3	4	3	6	4	4	6	5	4	3	4	3	6	4	4	6	5	4	3	4	3	6	70.4	70.4	70.4	11.139	98	98	0	78.177	By MS/MS	By MS/MS	By MS/MS	By matching	By matching
sp|P04083|ANXA1_HUMAN	sp|P04083|ANXA1_HUMAN	15	15	15	>sp|P04083|ANXA1_HUMAN Annexin A1 OS=Homo sapiens OX=9606 GN=ANXA1 PE=1 SV=2	1	15	15	15	10	10	8	4	7	4	12	8	15	10	10	8	4	7	4	12	8	15	10	10	8	4	7	4	12	8	15	49.1	49.1	49.1	38.714	346	346	0	323.31	By MS/MS	By MS/MS	By MS/MS	By matching	By matching
sp|P04181|OAT_HUMAN	sp|P04181|OAT_HUMAN	8	8	8	>sp|P04181|OAT_HUMAN Ornithine aminotransferase, mitochondrial OS=Homo sapiens OX=9606 GN=OAT PE=1 SV=1	1	8	8	8	6	6	6	6	7	8	7	7	6	6	6	6	6	7	8	7	7	6	6	6	6	6	7	8	7	7	6	23.2	23.2	23.2	48.534	439	439	0	76.083	By MS/MS	By MS/MS	By MS/MS	By MS/MS	By MS/MS
sp|P04196|HRG_HUMAN	sp|P04196|HRG_HUMAN	3	3	3	>sp|P04196|HRG_HUMAN Histidine-rich glycoprotein OS=Homo sapiens OX=9606 GN=HRG PE=1 SV=1	1	3	3	3	3	3	3	3	2	3	3	3	2	3	3	3	3	2	3	3	3	2	3	3	3	3	2	3	3	3	2	3.2	3.2	3.2	59.578	525	525	0	26.842	By MS/MS	By MS/MS	By MS/MS	By MS/MS	By MS/MS
sp|P04264|K2C1_HUMAN;CON__P04264	sp|P04264|K2C1_HUMAN;CON__P04264	48;46	43;41	31;29	>sp|P04264|K2C1_HUMAN Keratin, type II cytoskeletal 1 OS=Homo sapiens OX=9606 GN=KRT1 PE=1 SV=6;>P04264 SWISS-PROT:P04264 Tax_Id=9606 Gene_Symbol=KRT1 Keratin, type II cytoskeletal 1	2	48	43	31	47	42	47	39	38	34	36	39	44	42	38	43	35	33	30	32	34	39	30	27	31	24	23	20	22	24	28	57.1	55	47	66.038	644	644;644	0	323.31	By MS/MS	By MS/MS	By MS/MS	By MS/MS	By MS/MS
sp|P04406|G3P_HUMAN;sp|O14556|G3PT_HUMAN	sp|P04406|G3P_HUMAN	13;1	13;1	13;1	>sp|P04406|G3P_HUMAN Glyceraldehyde-3-phosphate dehydrogenase OS=Homo sapiens OX=9606 GN=GAPDH PE=1 SV=3	2	13	13	13	12	12	13	11	12	11	12	11	12	12	12	13	11	12	11	12	11	12	12	12	13	11	12	11	12	11	12	61.5	61.5	61.5	36.053	335	335;408	0	323.31	By MS/MS	By MS/MS	By MS/MS	By MS/MS	By MS/MS
sp|P04632|CPNS1_HUMAN	sp|P04632|CPNS1_HUMAN	4	4	4	>sp|P04632|CPNS1_HUMAN Calpain small subunit 1 OS=Homo sapiens OX=9606 GN=CAPNS1 PE=1 SV=1	1	4	4	4	2	1	2	0	1	1	3	3	3	2	1	2	0	1	1	3	3	3	2	1	2	0	1	1	3	3	3	24.3	24.3	24.3	28.315	268	268	0	32.295	By MS/MS	By MS/MS	By matching	By matching	By matching
sp|P04637|P53_HUMAN	sp|P04637|P53_HUMAN	23	23	23	>sp|P04637|P53_HUMAN Cellular tumor antigen p53 OS=Homo sapiens OX=9606 GN=TP53 PE=1 SV=4	1	23	23	23	21	23	23	21	20	20	8	13	13	21	23	23	21	20	20	8	13	13	21	23	23	21	20	20	8	13	13	59	59	59	43.653	393	393	0	323.31	By MS/MS	By MS/MS	By MS/MS	By MS/MS	By MS/MS
sp|P04792|HSPB1_HUMAN	sp|P04792|HSPB1_HUMAN	7	7	7	>sp|P04792|HSPB1_HUMAN Heat shock protein beta-1 OS=Homo sapiens OX=9606 GN=HSPB1 PE=1 SV=2	1	7	7	7	5	7	6	6	6	6	7	7	7	5	7	6	6	6	6	7	7	7	5	7	6	6	6	6	7	7	7	42.9	42.9	42.9	22.782	205	205	0	115.38	By MS/MS	By MS/MS	By MS/MS	By MS/MS	By MS/MS
sp|P04843|RPN1_HUMAN	sp|P04843|RPN1_HUMAN	21	21	21	>sp|P04843|RPN1_HUMAN Dolichyl-diphosphooligosaccharide--protein glycosyltransferase subunit 1 OS=Homo sapiens OX=9606 GN=RPN1 PE=1 SV=1	1	21	21	21	20	18	18	16	18	14	15	15	14	20	18	18	16	18	14	15	15	14	20	18	18	16	18	14	15	15	14	42.5	42.5	42.5	68.569	607	607	0	263.03	By MS/MS	By MS/MS	By MS/MS	By MS/MS	By MS/MS
sp|P04844|RPN2_HUMAN	sp|P04844|RPN2_HUMAN	16	16	16	>sp|P04844|RPN2_HUMAN Dolichyl-diphosphooligosaccharide--protein glycosyltransferase subunit 2 OS=Homo sapiens OX=9606 GN=RPN2 PE=1 SV=3	1	16	16	16	12	12	11	10	13	13	13	13	11	12	12	11	10	13	13	13	13	11	12	12	11	10	13	13	13	13	11	41.2	41.2	41.2	69.283	631	631	0	323.31	By MS/MS	By MS/MS	By MS/MS	By MS/MS	By MS/MS
sp|P04899|GNAI2_HUMAN;sp|P63096|GNAI1_HUMAN;sp|P09471|GNAO_HUMAN;sp|P11488|GNAT1_HUMAN;sp|P19087|GNAT2_HUMAN;sp|A8MTJ3|GNAT3_HUMAN;sp|P38405|GNAL_HUMAN	sp|P04899|GNAI2_HUMAN;sp|P63096|GNAI1_HUMAN	6;4;2;1;1;1;1	6;4;2;1;1;1;1	2;0;0;0;0;0;0	>sp|P04899|GNAI2_HUMAN Guanine nucleotide-binding protein G(i) subunit alpha-2 OS=Homo sapiens OX=9606 GN=GNAI2 PE=1 SV=3;>sp|P63096|GNAI1_HUMAN Guanine nucleotide-binding protein G(i) subunit alpha-1 OS=Homo sapiens OX=9606 GN=GNAI1 PE=1 SV=2	7	6	6	2	4	6	6	4	4	4	4	3	5	4	6	6	4	4	4	4	3	5	0	2	2	2	2	0	0	0	1	21.4	21.4	8.7	40.45	355	355;354;354;350;354;354;381	0	46.206	By matching	By matching	By MS/MS	By matching	By matching
sp|P05023|AT1A1_HUMAN;sp|P13637|AT1A3_HUMAN;sp|P50993|AT1A2_HUMAN;sp|Q13733|AT1A4_HUMAN;sp|P20648|ATP4A_HUMAN	sp|P05023|AT1A1_HUMAN	29;10;10;6;3	29;10;10;6;3	26;7;7;3;1	>sp|P05023|AT1A1_HUMAN Sodium/potassium-transporting ATPase subunit alpha-1 OS=Homo sapiens OX=9606 GN=ATP1A1 PE=1 SV=1	5	29	29	26	25	26	25	26	25	26	26	23	23	25	26	25	26	25	26	26	23	23	22	23	22	23	22	23	23	20	20	31.2	31.2	28.3	112.89	1023	1023;1013;1020;1029;1035	0	323.31	By MS/MS	By MS/MS	By MS/MS	By MS/MS	By MS/MS
sp|P05089|ARGI1_HUMAN	sp|P05089|ARGI1_HUMAN	5	5	5	>sp|P05089|ARGI1_HUMAN Arginase-1 OS=Homo sapiens OX=9606 GN=ARG1 PE=1 SV=2	1	5	5	5	5	5	5	0	1	2	2	1	4	5	5	5	0	1	2	2	1	4	5	5	5	0	1	2	2	1	4	18.3	18.3	18.3	34.735	322	322	0	31.546	By MS/MS	By MS/MS	By MS/MS	By matching	By matching
sp|P05091|ALDH2_HUMAN;sp|P00352|AL1A1_HUMAN	sp|P05091|ALDH2_HUMAN	10;2	9;1	9;1	>sp|P05091|ALDH2_HUMAN Aldehyde dehydrogenase, mitochondrial OS=Homo sapiens OX=9606 GN=ALDH2 PE=1 SV=2	2	10	9	9	10	8	10	8	7	8	6	6	4	9	7	9	7	6	8	6	6	4	9	7	9	7	6	8	6	6	4	23.8	22.1	22.1	56.381	517	517;501	0	66.976	By MS/MS	By MS/MS	By MS/MS	By MS/MS	By MS/MS
sp|P05109|S10A8_HUMAN	sp|P05109|S10A8_HUMAN	4	4	4	>sp|P05109|S10A8_HUMAN Protein S100-A8 OS=Homo sapiens OX=9606 GN=S100A8 PE=1 SV=1	1	4	4	4	3	3	3	3	2	3	2	2	3	3	3	3	3	2	3	2	2	3	3	3	3	3	2	3	2	2	3	36.6	36.6	36.6	10.834	93	93	0	35.649	By MS/MS	By MS/MS	By MS/MS	By MS/MS	By MS/MS
sp|P05141|ADT2_HUMAN	sp|P05141|ADT2_HUMAN	16	16	7	>sp|P05141|ADT2_HUMAN ADP/ATP translocase 2 OS=Homo sapiens OX=9606 GN=SLC25A5 PE=1 SV=7	1	16	16	7	15	15	16	15	16	15	16	15	15	15	15	16	15	16	15	16	15	15	7	7	7	6	7	6	7	6	6	41.3	41.3	19.8	32.852	298	298	0	149.71	By MS/MS	By MS/MS	By MS/MS	By MS/MS	By MS/MS
sp|P05198|IF2A_HUMAN	sp|P05198|IF2A_HUMAN	10	10	10	>sp|P05198|IF2A_HUMAN Eukaryotic translation initiation factor 2 subunit 1 OS=Homo sapiens OX=9606 GN=EIF2S1 PE=1 SV=3	1	10	10	10	10	10	8	4	6	10	10	9	10	10	10	8	4	6	10	10	9	10	10	10	8	4	6	10	10	9	10	36.8	36.8	36.8	36.112	315	315	0	161.78	By MS/MS	By MS/MS	By MS/MS	By matching	By matching
sp|P05386|RLA1_HUMAN	sp|P05386|RLA1_HUMAN	4	3	3	>sp|P05386|RLA1_HUMAN 60S acidic ribosomal protein P1 OS=Homo sapiens OX=9606 GN=RPLP1 PE=1 SV=1	1	4	3	3	4	4	4	2	4	3	3	3	3	3	3	3	2	3	2	2	2	3	3	3	3	2	3	2	2	2	3	89.5	74.6	74.6	11.514	114	114	0	323.31	By MS/MS	By MS/MS	By MS/MS	By MS/MS	By MS/MS
sp|P05387|RLA2_HUMAN	sp|P05387|RLA2_HUMAN	8	8	7	>sp|P05387|RLA2_HUMAN 60S acidic ribosomal protein P2 OS=Homo sapiens OX=9606 GN=RPLP2 PE=1 SV=1	1	8	8	7	7	7	8	5	7	6	6	7	6	7	7	8	5	7	6	6	7	6	6	6	7	5	6	5	5	6	6	92.2	92.2	77.4	11.665	115	115	0	323.31	By MS/MS	By MS/MS	By MS/MS	By MS/MS	By MS/MS
sp|P05388|RLA0_HUMAN;sp|Q8NHW5|RLA0L_HUMAN	sp|P05388|RLA0_HUMAN;sp|Q8NHW5|RLA0L_HUMAN	10;7	10;7	10;7	>sp|P05388|RLA0_HUMAN 60S acidic ribosomal protein P0 OS=Homo sapiens OX=9606 GN=RPLP0 PE=1 SV=1;>sp|Q8NHW5|RLA0L_HUMAN 60S acidic ribosomal protein P0-like OS=Homo sapiens OX=9606 GN=RPLP0P6 PE=5 SV=1	2	10	10	10	10	10	10	9	10	8	8	10	10	10	10	10	9	10	8	8	10	10	10	10	10	9	10	8	8	10	10	45.4	45.4	45.4	34.273	317	317;317	0	292.49	By MS/MS	By MS/MS	By MS/MS	By MS/MS	By MS/MS
sp|P05412|JUN_HUMAN	sp|P05412|JUN_HUMAN	2	2	2	>sp|P05412|JUN_HUMAN Transcription factor AP-1 OS=Homo sapiens OX=9606 GN=JUN PE=1 SV=2	1	2	2	2	2	2	2	0	1	0	0	0	0	2	2	2	0	1	0	0	0	0	2	2	2	0	1	0	0	0	0	8.8	8.8	8.8	35.675	331	331	0	25.95	By matching	By MS/MS	By MS/MS	By matching	By matching
sp|P05455|LA_HUMAN	sp|P05455|LA_HUMAN	9	9	9	>sp|P05455|LA_HUMAN Lupus La protein OS=Homo sapiens OX=9606 GN=SSB PE=1 SV=2	1	9	9	9	8	8	7	7	7	8	7	6	8	8	8	7	7	7	8	7	6	8	8	8	7	7	7	8	7	6	8	27.2	27.2	27.2	46.836	408	408	0	90.064	By MS/MS	By MS/MS	By MS/MS	By MS/MS	By MS/MS
sp|P05546|HEP2_HUMAN;CON__ENSEMBL:ENSBTAP00000018574	sp|P05546|HEP2_HUMAN;CON__ENSEMBL:ENSBTAP00000018574	2;1	2;1	2;1	>sp|P05546|HEP2_HUMAN Heparin cofactor 2 OS=Homo sapiens OX=9606 GN=SERPIND1 PE=1 SV=3;>ENSEMBL:ENSBTAP00000018574 (Bos taurus) 55 kDa protein	2	2	2	2	2	2	2	1	2	2	2	2	2	2	2	2	1	2	2	2	2	2	2	2	2	1	2	2	2	2	2	2.8	2.8	2.8	57.07	499	499;496	0.00036206	11.714	By matching	By matching	By MS/MS	By matching	By matching
sp|P05556|ITB1_HUMAN	sp|P05556|ITB1_HUMAN	2	2	2	>sp|P05556|ITB1_HUMAN Integrin beta-1 OS=Homo sapiens OX=9606 GN=ITGB1 PE=1 SV=2	1	2	2	2	1	0	1	1	2	0	2	0	0	1	0	1	1	2	0	2	0	0	1	0	1	1	2	0	2	0	0	2.8	2.8	2.8	88.414	798	798	0.00036576	11.873	By MS/MS	By matching	By matching	By MS/MS	By matching
sp|P05783|K1C18_HUMAN;CON__H-INV:HIT000015463	sp|P05783|K1C18_HUMAN	26;3	24;3	15;2	>sp|P05783|K1C18_HUMAN Keratin, type I cytoskeletal 18 OS=Homo sapiens OX=9606 GN=KRT18 PE=1 SV=2	2	26	24	15	24	26	26	13	14	15	24	25	26	22	24	24	11	12	13	22	23	24	13	15	15	7	7	7	14	14	15	64.7	60.9	45.8	48.057	430	430;295	0	323.31	By MS/MS	By MS/MS	By MS/MS	By MS/MS	By matching
sp|P06396|GELS_HUMAN;CON__Q3SX14	sp|P06396|GELS_HUMAN;CON__Q3SX14	6;4	6;4	6;4	>sp|P06396|GELS_HUMAN Gelsolin OS=Homo sapiens OX=9606 GN=GSN PE=1 SV=1;>Q3SX14 TREMBL:Q3SX14 (Bos taurus) Similar to Gelsolin	2	6	6	6	6	6	6	4	5	4	5	5	6	6	6	6	4	5	4	5	5	6	6	6	6	4	5	4	5	5	6	12	12	12	85.696	782	782;781	0	96.559	By MS/MS	By MS/MS	By MS/MS	By MS/MS	By matching
sp|P06454|PTMA_HUMAN	sp|P06454|PTMA_HUMAN	6	6	6	>sp|P06454|PTMA_HUMAN Prothymosin alpha OS=Homo sapiens OX=9606 GN=PTMA PE=1 SV=2	1	6	6	6	6	6	6	6	6	5	6	5	4	6	6	6	6	6	5	6	5	4	6	6	6	6	6	5	6	5	4	35.1	35.1	35.1	12.203	111	111	0	323.31	By MS/MS	By MS/MS	By MS/MS	By MS/MS	By MS/MS
sp|P06493|CDK1_HUMAN;sp|Q00534|CDK6_HUMAN;sp|Q96Q40|CDK15_HUMAN;sp|O94921|CDK14_HUMAN;sp|Q07002|CDK18_HUMAN;sp|Q00536|CDK16_HUMAN;sp|Q00537|CDK17_HUMAN;sp|Q9NYV4|CDK12_HUMAN	sp|P06493|CDK1_HUMAN	12;1;1;1;1;1;1;1	12;1;1;1;1;1;1;1	11;0;0;0;0;0;0;0	>sp|P06493|CDK1_HUMAN Cyclin-dependent kinase 1 OS=Homo sapiens OX=9606 GN=CDK1 PE=1 SV=3	8	12	12	11	8	7	7	12	11	10	12	9	9	8	7	7	12	11	10	12	9	9	7	6	6	11	10	9	11	8	8	44.8	44.8	42.1	34.095	297	297;326;435;469;474;496;523;1490	0	101.72	By MS/MS	By MS/MS	By matching	By MS/MS	By MS/MS
sp|P06576|ATPB_HUMAN	sp|P06576|ATPB_HUMAN	23	23	23	>sp|P06576|ATPB_HUMAN ATP synthase subunit beta, mitochondrial OS=Homo sapiens OX=9606 GN=ATP5F1B PE=1 SV=3	1	23	23	23	21	22	22	18	20	19	19	18	19	21	22	22	18	20	19	19	18	19	21	22	22	18	20	19	19	18	19	67.9	67.9	67.9	56.559	529	529	0	323.31	By MS/MS	By MS/MS	By MS/MS	By MS/MS	By MS/MS
sp|P06702|S10A9_HUMAN	sp|P06702|S10A9_HUMAN	4	4	4	>sp|P06702|S10A9_HUMAN Protein S100-A9 OS=Homo sapiens OX=9606 GN=S100A9 PE=1 SV=1	1	4	4	4	4	3	2	3	1	2	3	4	4	4	3	2	3	1	2	3	4	4	4	3	2	3	1	2	3	4	4	49.1	49.1	49.1	13.242	114	114	0	52.743	By MS/MS	By MS/MS	By MS/MS	By matching	By matching
sp|P06730|IF4E_HUMAN	sp|P06730|IF4E_HUMAN	3	3	3	>sp|P06730|IF4E_HUMAN Eukaryotic translation initiation factor 4E OS=Homo sapiens OX=9606 GN=EIF4E PE=1 SV=2	1	3	3	3	2	1	2	2	1	1	1	2	2	2	1	2	2	1	1	1	2	2	2	1	2	2	1	1	1	2	2	18	18	18	25.097	217	217	0	18.46	By MS/MS	By matching	By MS/MS	By MS/MS	By matching
sp|P06733|ENOA_HUMAN	sp|P06733|ENOA_HUMAN	20	20	18	>sp|P06733|ENOA_HUMAN Alpha-enolase OS=Homo sapiens OX=9606 GN=ENO1 PE=1 SV=2	1	20	20	18	18	16	18	15	14	15	13	10	14	18	16	18	15	14	15	13	10	14	16	14	17	13	13	14	11	9	12	61.1	61.1	51.8	47.168	434	434	0	323.31	By MS/MS	By MS/MS	By MS/MS	By MS/MS	By MS/MS
sp|P06737|PYGL_HUMAN;sp|P11217|PYGM_HUMAN	sp|P06737|PYGL_HUMAN	8;3	8;3	5;0	>sp|P06737|PYGL_HUMAN Glycogen phosphorylase, liver form OS=Homo sapiens OX=9606 GN=PYGL PE=1 SV=4	2	8	8	5	6	4	6	4	4	2	6	4	6	6	4	6	4	4	2	6	4	6	4	2	5	2	3	1	3	2	3	11.1	11.1	7	97.147	847	847;842	0	54.832	By MS/MS	By matching	By matching	By MS/MS	By matching
sp|P06744|G6PI_HUMAN;CON__Q3ZBD7	sp|P06744|G6PI_HUMAN;CON__Q3ZBD7	8;4	8;4	8;4	>sp|P06744|G6PI_HUMAN Glucose-6-phosphate isomerase OS=Homo sapiens OX=9606 GN=GPI PE=1 SV=4;>Q3ZBD7 SWISS-PROT:Q3ZBD7 (Bos taurus) Glucose-6-phosphate isomerase	2	8	8	8	7	7	5	4	2	5	4	3	5	7	7	5	4	2	5	4	3	5	7	7	5	4	2	5	4	3	5	19.5	19.5	19.5	63.146	558	558;557	0	146.54	By MS/MS	By MS/MS	By MS/MS	By MS/MS	By matching
sp|P06748|NPM_HUMAN	sp|P06748|NPM_HUMAN	10	10	10	>sp|P06748|NPM_HUMAN Nucleophosmin OS=Homo sapiens OX=9606 GN=NPM1 PE=1 SV=2	1	10	10	10	10	10	10	9	8	9	8	8	9	10	10	10	9	8	9	8	8	9	10	10	10	9	8	9	8	8	9	41.8	41.8	41.8	32.575	294	294	0	323.31	By MS/MS	By MS/MS	By MS/MS	By MS/MS	By MS/MS
sp|P06753|TPM3_HUMAN	sp|P06753|TPM3_HUMAN	8	3	3	>sp|P06753|TPM3_HUMAN Tropomyosin alpha-3 chain OS=Homo sapiens OX=9606 GN=TPM3 PE=1 SV=2	1	8	3	3	6	6	8	6	7	8	6	7	7	3	2	3	3	3	3	3	3	3	3	2	3	3	3	3	3	3	3	22.8	11.2	11.2	32.95	285	285	0	20.728	By MS/MS	By MS/MS	By MS/MS	By MS/MS	By MS/MS
sp|P07195|LDHB_HUMAN	sp|P07195|LDHB_HUMAN	15	15	13	>sp|P07195|LDHB_HUMAN L-lactate dehydrogenase B chain OS=Homo sapiens OX=9606 GN=LDHB PE=1 SV=2	1	15	15	13	14	13	12	13	11	12	13	11	13	14	13	12	13	11	12	13	11	13	13	13	12	12	11	12	12	11	12	48.2	48.2	42.8	36.638	334	334	0	125.72	By MS/MS	By MS/MS	By MS/MS	By MS/MS	By MS/MS
sp|P07196|NFL_HUMAN	sp|P07196|NFL_HUMAN	3	2	2	>sp|P07196|NFL_HUMAN Neurofilament light polypeptide OS=Homo sapiens OX=9606 GN=NEFL PE=1 SV=3	1	3	2	2	3	3	3	3	1	3	3	3	3	2	2	2	2	1	2	2	2	2	2	2	2	2	1	2	2	2	2	4.4	2.8	2.8	61.516	543	543	0.0017674	11.16	By matching	By MS/MS	By matching	By matching	By matching
sp|P07237|PDIA1_HUMAN	sp|P07237|PDIA1_HUMAN	16	16	16	>sp|P07237|PDIA1_HUMAN Protein disulfide-isomerase OS=Homo sapiens OX=9606 GN=P4HB PE=1 SV=3	1	16	16	16	14	12	13	11	11	13	14	12	14	14	12	13	11	11	13	14	12	14	14	12	13	11	11	13	14	12	14	33.7	33.7	33.7	57.116	508	508	0	227.68	By MS/MS	By MS/MS	By MS/MS	By MS/MS	By MS/MS
sp|P07305|H10_HUMAN	sp|P07305|H10_HUMAN	6	6	6	>sp|P07305|H10_HUMAN Histone H1.0 OS=Homo sapiens OX=9606 GN=H1-0 PE=1 SV=3	1	6	6	6	4	6	6	4	2	4	4	4	6	4	6	6	4	2	4	4	4	6	4	6	6	4	2	4	4	4	6	26.8	26.8	26.8	20.863	194	194	0	39.583	By matching	By MS/MS	By matching	By matching	By matching
sp|P07339|CATD_HUMAN	sp|P07339|CATD_HUMAN	4	4	4	>sp|P07339|CATD_HUMAN Cathepsin D OS=Homo sapiens OX=9606 GN=CTSD PE=1 SV=1	1	4	4	4	4	4	4	1	2	2	3	1	2	4	4	4	1	2	2	3	1	2	4	4	4	1	2	2	3	1	2	11.4	11.4	11.4	44.552	412	412	0	29.482	By MS/MS	By matching	By MS/MS	By matching	By matching
sp|P07355|ANXA2_HUMAN;sp|A6NMY6|AXA2L_HUMAN	sp|P07355|ANXA2_HUMAN;sp|A6NMY6|AXA2L_HUMAN	18;12	18;12	18;12	>sp|P07355|ANXA2_HUMAN Annexin A2 OS=Homo sapiens OX=9606 GN=ANXA2 PE=1 SV=2;>sp|A6NMY6|AXA2L_HUMAN Putative annexin A2-like protein OS=Homo sapiens OX=9606 GN=ANXA2P2 PE=5 SV=2	2	18	18	18	17	17	16	11	14	9	15	15	18	17	17	16	11	14	9	15	15	18	17	17	16	11	14	9	15	15	18	58.7	58.7	58.7	38.604	339	339;339	0	323.31	By MS/MS	By MS/MS	By MS/MS	By MS/MS	By MS/MS
sp|P07384|CAN1_HUMAN	sp|P07384|CAN1_HUMAN	2	2	2	>sp|P07384|CAN1_HUMAN Calpain-1 catalytic subunit OS=Homo sapiens OX=9606 GN=CAPN1 PE=1 SV=1	1	2	2	2	2	1	1	2	1	1	2	2	2	2	1	1	2	1	1	2	2	2	2	1	1	2	1	1	2	2	2	2.9	2.9	2.9	81.889	714	714	0	12.383	By MS/MS	By matching	By MS/MS	By matching	By matching
sp|P07437|TBB5_HUMAN	sp|P07437|TBB5_HUMAN	22	22	4	>sp|P07437|TBB5_HUMAN Tubulin beta chain OS=Homo sapiens OX=9606 GN=TUBB PE=1 SV=2	1	22	22	4	20	19	20	19	20	17	19	20	21	20	19	20	19	20	17	19	20	21	4	4	4	4	4	4	4	4	4	61.7	61.7	16	49.67	444	444	0	323.31	By MS/MS	By MS/MS	By MS/MS	By MS/MS	By MS/MS
sp|P07476|INVO_HUMAN	sp|P07476|INVO_HUMAN	8	8	8	>sp|P07476|INVO_HUMAN Involucrin OS=Homo sapiens OX=9606 GN=IVL PE=1 SV=2	1	8	8	8	1	2	2	1	0	0	1	0	8	1	2	2	1	0	0	1	0	8	1	2	2	1	0	0	1	0	8	18.6	18.6	18.6	68.478	585	585	0	189.59	By matching	By matching	By matching	By matching	By matching
sp|P07737|PROF1_HUMAN	sp|P07737|PROF1_HUMAN	3	3	3	>sp|P07737|PROF1_HUMAN Profilin-1 OS=Homo sapiens OX=9606 GN=PFN1 PE=1 SV=2	1	3	3	3	3	3	3	3	3	3	3	3	3	3	3	3	3	3	3	3	3	3	3	3	3	3	3	3	3	3	3	28.6	28.6	28.6	15.054	140	140	0	41.539	By MS/MS	By MS/MS	By matching	By MS/MS	By MS/MS
sp|P07741|APT_HUMAN	sp|P07741|APT_HUMAN	2	2	2	>sp|P07741|APT_HUMAN Adenine phosphoribosyltransferase OS=Homo sapiens OX=9606 GN=APRT PE=1 SV=2	1	2	2	2	2	1	2	1	2	1	1	0	0	2	1	2	1	2	1	1	0	0	2	1	2	1	2	1	1	0	0	13.3	13.3	13.3	19.608	180	180	0	13.624	By MS/MS	By MS/MS	By MS/MS	By matching	By matching
sp|P07814|SYEP_HUMAN;sp|P98196|AT11A_HUMAN	sp|P07814|SYEP_HUMAN	64;1	64;1	63;1	>sp|P07814|SYEP_HUMAN Bifunctional glutamate/proline--tRNA ligase OS=Homo sapiens OX=9606 GN=EPRS1 PE=1 SV=5	2	64	64	63	48	54	52	53	55	53	54	57	59	48	54	52	53	55	53	54	57	59	47	54	51	52	54	52	53	56	58	54.5	54.5	54	170.59	1512	1512;1134	0	323.31	By MS/MS	By MS/MS	By MS/MS	By MS/MS	By MS/MS
sp|P07900|HS90A_HUMAN;sp|Q14568|HS902_HUMAN;sp|Q58FG0|HS905_HUMAN;sp|Q58FG1|HS904_HUMAN	sp|P07900|HS90A_HUMAN	41;5;4;2	41;5;4;2	29;2;2;1	>sp|P07900|HS90A_HUMAN Heat shock protein HSP 90-alpha OS=Homo sapiens OX=9606 GN=HSP90AA1 PE=1 SV=5	4	41	41	29	40	34	38	33	33	32	33	32	31	40	34	38	33	33	32	33	32	31	28	23	26	21	21	20	21	21	19	54.2	54.2	40.6	84.659	732	732;343;334;418	0	323.31	By MS/MS	By MS/MS	By MS/MS	By MS/MS	By MS/MS
sp|P07910|HNRPC_HUMAN;sp|P0DMR1|HNRC4_HUMAN;sp|O60812|HNRC1_HUMAN;sp|B7ZW38|HNRC3_HUMAN;sp|B2RXH8|HNRC2_HUMAN;sp|Q86SE5|RALYL_HUMAN	sp|P07910|HNRPC_HUMAN	21;9;9;9;9;1	21;9;9;9;9;1	21;9;9;9;9;1	>sp|P07910|HNRPC_HUMAN Heterogeneous nuclear ribonucleoproteins C1/C2 OS=Homo sapiens OX=9606 GN=HNRNPC PE=1 SV=4	6	21	21	21	18	19	21	21	18	18	15	16	16	18	19	21	21	18	18	15	16	16	18	19	21	21	18	18	15	16	16	51.6	51.6	51.6	33.67	306	306;293;293;293;293;291	0	323.31	By MS/MS	By MS/MS	By MS/MS	By MS/MS	By MS/MS
sp|P07919|QCR6_HUMAN	sp|P07919|QCR6_HUMAN	2	2	2	>sp|P07919|QCR6_HUMAN Cytochrome b-c1 complex subunit 6, mitochondrial OS=Homo sapiens OX=9606 GN=UQCRH PE=1 SV=2	1	2	2	2	2	2	2	1	2	2	2	1	1	2	2	2	1	2	2	2	1	1	2	2	2	1	2	2	2	1	1	27.5	27.5	27.5	10.739	91	91	0	133.95	By MS/MS	By MS/MS	By MS/MS	By matching	By matching
sp|P07942|LAMB1_HUMAN	sp|P07942|LAMB1_HUMAN	3	3	3	>sp|P07942|LAMB1_HUMAN Laminin subunit beta-1 OS=Homo sapiens OX=9606 GN=LAMB1 PE=1 SV=2	1	3	3	3	3	3	3	1	1	1	1	1	2	3	3	3	1	1	1	1	1	2	3	3	3	1	1	1	1	1	2	2	2	2	198.04	1786	1786	0	37.11	By MS/MS	By MS/MS	By MS/MS	By MS/MS	By MS/MS
sp|P07947|YES_HUMAN	sp|P07947|YES_HUMAN	4	3	3	>sp|P07947|YES_HUMAN Tyrosine-protein kinase Yes OS=Homo sapiens OX=9606 GN=YES1 PE=1 SV=3	1	4	3	3	4	4	4	3	1	3	3	2	3	3	3	3	2	0	2	2	1	2	3	3	3	2	0	2	2	1	2	8.3	7	7	60.801	543	543	0	19.305	By matching	By MS/MS	By MS/MS	By matching	By matching
sp|P07948|LYN_HUMAN	sp|P07948|LYN_HUMAN	4	3	3	>sp|P07948|LYN_HUMAN Tyrosine-protein kinase Lyn OS=Homo sapiens OX=9606 GN=LYN PE=1 SV=3	1	4	3	3	3	3	4	1	2	2	2	2	2	2	2	3	0	1	1	1	1	1	2	2	3	0	1	1	1	1	1	8.8	7.4	7.4	58.573	512	512	0	19.806	By MS/MS	By MS/MS	By MS/MS	By matching	By matching
sp|P07996|TSP1_HUMAN;CON__Q28194	sp|P07996|TSP1_HUMAN;CON__Q28194	2;1	2;1	2;1	>sp|P07996|TSP1_HUMAN Thrombospondin-1 OS=Homo sapiens OX=9606 GN=THBS1 PE=1 SV=2;>Q28194 TREMBL:Q28194 (Bos taurus) Thrombospondin-1	2	2	2	2	2	1	1	1	0	2	2	2	1	2	1	1	1	0	2	2	2	1	2	1	1	1	0	2	2	2	1	1.7	1.7	1.7	129.38	1170	1170;1170	0	12.784	By MS/MS	By matching	By matching	By MS/MS	By matching
sp|P08047|SP1_HUMAN	sp|P08047|SP1_HUMAN	3	3	3	>sp|P08047|SP1_HUMAN Transcription factor Sp1 OS=Homo sapiens OX=9606 GN=SP1 PE=1 SV=3	1	3	3	3	1	1	2	2	1	1	2	2	1	1	1	2	2	1	1	2	2	1	1	1	2	2	1	1	2	2	1	6.9	6.9	6.9	80.692	785	785	0	46.986	By matching	By matching	By matching	By MS/MS	By matching
sp|P08133|ANXA6_HUMAN	sp|P08133|ANXA6_HUMAN	2	2	2	>sp|P08133|ANXA6_HUMAN Annexin A6 OS=Homo sapiens OX=9606 GN=ANXA6 PE=1 SV=3	1	2	2	2	2	2	2	1	0	0	2	1	2	2	2	2	1	0	0	2	1	2	2	2	2	1	0	0	2	1	2	2.7	2.7	2.7	75.872	673	673	0.00036219	11.715	By MS/MS	By MS/MS	By MS/MS	By matching	By matching
sp|P08195|4F2_HUMAN	sp|P08195|4F2_HUMAN	18	18	18	>sp|P08195|4F2_HUMAN 4F2 cell-surface antigen heavy chain OS=Homo sapiens OX=9606 GN=SLC3A2 PE=1 SV=3	1	18	18	18	18	15	16	3	7	5	9	11	8	18	15	16	3	7	5	9	11	8	18	15	16	3	7	5	9	11	8	35.1	35.1	35.1	67.993	630	630	0	263.02	By MS/MS	By MS/MS	By MS/MS	By matching	By matching
sp|P08236|BGLR_HUMAN	sp|P08236|BGLR_HUMAN	2	2	2	>sp|P08236|BGLR_HUMAN Beta-glucuronidase OS=Homo sapiens OX=9606 GN=GUSB PE=1 SV=2	1	2	2	2	0	0	0	1	0	0	1	2	2	0	0	0	1	0	0	1	2	2	0	0	0	1	0	0	1	2	2	3.2	3.2	3.2	74.731	651	651	0.00036403	11.805	By matching	By matching	By matching	By matching	By matching
sp|P08237|PFKAM_HUMAN	sp|P08237|PFKAM_HUMAN	15	13	13	>sp|P08237|PFKAM_HUMAN ATP-dependent 6-phosphofructokinase, muscle type OS=Homo sapiens OX=9606 GN=PFKM PE=1 SV=2	1	15	13	13	11	12	12	11	11	12	12	11	12	9	10	10	9	9	10	10	9	10	9	10	10	9	9	10	10	9	10	25.9	23.6	23.6	85.182	780	780	0	206.41	By MS/MS	By MS/MS	By MS/MS	By MS/MS	By matching
sp|P08238|HS90B_HUMAN;sp|Q58FF7|H90B3_HUMAN	sp|P08238|HS90B_HUMAN	38;14	26;7	21;6	>sp|P08238|HS90B_HUMAN Heat shock protein HSP 90-beta OS=Homo sapiens OX=9606 GN=HSP90AB1 PE=1 SV=4	2	38	26	21	37	32	35	30	29	31	30	28	33	25	21	23	18	17	19	18	17	21	21	17	18	14	14	16	15	14	17	54.4	39.8	33.6	83.263	724	724;597	0	323.31	By MS/MS	By MS/MS	By MS/MS	By MS/MS	By MS/MS
sp|P08240|SRPRA_HUMAN	sp|P08240|SRPRA_HUMAN	3	3	3	>sp|P08240|SRPRA_HUMAN Signal recognition particle receptor subunit alpha OS=Homo sapiens OX=9606 GN=SRPRA PE=1 SV=2	1	3	3	3	3	3	3	0	1	2	1	2	2	3	3	3	0	1	2	1	2	2	3	3	3	0	1	2	1	2	2	4.9	4.9	4.9	69.81	638	638	0	18.864	By MS/MS	By MS/MS	By MS/MS	By matching	By matching
sp|P08243|ASNS_HUMAN	sp|P08243|ASNS_HUMAN	2	2	2	>sp|P08243|ASNS_HUMAN Asparagine synthetase [glutamine-hydrolyzing] OS=Homo sapiens OX=9606 GN=ASNS PE=1 SV=4	1	2	2	2	1	2	1	1	1	1	1	2	1	1	2	1	1	1	1	1	2	1	1	2	1	1	1	1	1	2	1	4.1	4.1	4.1	64.369	561	561	0	14.175	By MS/MS	By MS/MS	By matching	By matching	By matching
sp|P08559|ODPA_HUMAN;sp|P29803|ODPAT_HUMAN	sp|P08559|ODPA_HUMAN	15;3	15;3	15;3	>sp|P08559|ODPA_HUMAN Pyruvate dehydrogenase E1 component subunit alpha, somatic form, mitochondrial OS=Homo sapiens OX=9606 GN=PDHA1 PE=1 SV=3	2	15	15	15	13	15	14	13	12	13	15	13	14	13	15	14	13	12	13	15	13	14	13	15	14	13	12	13	15	13	14	41.8	41.8	41.8	43.295	390	390;388	0	204.45	By MS/MS	By MS/MS	By MS/MS	By MS/MS	By MS/MS
sp|P08574|CY1_HUMAN	sp|P08574|CY1_HUMAN	2	2	2	>sp|P08574|CY1_HUMAN Cytochrome c1, heme protein, mitochondrial OS=Homo sapiens OX=9606 GN=CYC1 PE=1 SV=3	1	2	2	2	1	1	1	2	1	1	2	2	1	1	1	1	2	1	1	2	2	1	1	1	1	2	1	1	2	2	1	11.1	11.1	11.1	35.422	325	325	0	82.15	By MS/MS	By MS/MS	By matching	By MS/MS	By matching
sp|P08579|RU2B_HUMAN	sp|P08579|RU2B_HUMAN	5	5	5	>sp|P08579|RU2B_HUMAN U2 small nuclear ribonucleoprotein B OS=Homo sapiens OX=9606 GN=SNRPB2 PE=1 SV=1	1	5	5	5	4	5	4	1	2	4	4	3	4	4	5	4	1	2	4	4	3	4	4	5	4	1	2	4	4	3	4	33.3	33.3	33.3	25.486	225	225	0	64.985	By MS/MS	By MS/MS	By MS/MS	By matching	By MS/MS
sp|P08621|RU17_HUMAN	sp|P08621|RU17_HUMAN	15	15	15	>sp|P08621|RU17_HUMAN U1 small nuclear ribonucleoprotein 70 kDa OS=Homo sapiens OX=9606 GN=SNRNP70 PE=1 SV=2	1	15	15	15	13	13	14	12	12	12	13	13	12	13	13	14	12	12	12	13	13	12	13	13	14	12	12	12	13	13	12	42.6	42.6	42.6	51.556	437	437	0	228.88	By MS/MS	By MS/MS	By MS/MS	By MS/MS	By MS/MS
sp|P08670|VIME_HUMAN;sp|P17661|DESM_HUMAN;sp|P41219|PERI_HUMAN;sp|P14136|GFAP_HUMAN;sp|Q16352|AINX_HUMAN;sp|P07197|NFM_HUMAN	sp|P08670|VIME_HUMAN	40;5;3;2;1;1	39;5;3;1;1;1	36;2;1;1;0;0	>sp|P08670|VIME_HUMAN Vimentin OS=Homo sapiens OX=9606 GN=VIM PE=1 SV=4	6	40	39	36	35	36	40	31	32	34	33	31	34	34	35	39	30	31	33	32	30	33	32	33	36	28	30	30	30	28	31	74.9	73.4	69.5	53.651	466	466;470;470;432;499;916	0	323.31	By MS/MS	By MS/MS	By MS/MS	By MS/MS	By MS/MS
sp|P08708|RS17_HUMAN	sp|P08708|RS17_HUMAN	8	8	8	>sp|P08708|RS17_HUMAN 40S ribosomal protein S17 OS=Homo sapiens OX=9606 GN=RPS17 PE=1 SV=2	1	8	8	8	8	6	8	5	5	5	5	5	6	8	6	8	5	5	5	5	5	6	8	6	8	5	5	5	5	5	6	45.9	45.9	45.9	15.55	135	135	0	259.88	By MS/MS	By MS/MS	By MS/MS	By MS/MS	By MS/MS
sp|P08754|GNAI3_HUMAN	sp|P08754|GNAI3_HUMAN	6	2	2	>sp|P08754|GNAI3_HUMAN Guanine nucleotide-binding protein G(i) subunit alpha-3 OS=Homo sapiens OX=9606 GN=GNAI3 PE=1 SV=3	1	6	2	2	6	6	6	2	2	4	4	3	4	2	2	2	0	0	0	0	0	0	2	2	2	0	0	0	0	0	0	21.5	8.8	8.8	40.532	354	354	0.00036657	11.929	By MS/MS	By MS/MS	By MS/MS	By matching	By matching
sp|P08758|ANXA5_HUMAN	sp|P08758|ANXA5_HUMAN	5	5	5	>sp|P08758|ANXA5_HUMAN Annexin A5 OS=Homo sapiens OX=9606 GN=ANXA5 PE=1 SV=2	1	5	5	5	4	4	4	4	5	4	5	5	3	4	4	4	4	5	4	5	5	3	4	4	4	4	5	4	5	5	3	17.5	17.5	17.5	35.936	320	320	0	67.179	By MS/MS	By MS/MS	By MS/MS	By MS/MS	By matching
sp|P08865|RSSA_HUMAN	sp|P08865|RSSA_HUMAN	14	14	14	>sp|P08865|RSSA_HUMAN 40S ribosomal protein SA OS=Homo sapiens OX=9606 GN=RPSA PE=1 SV=4	1	14	14	14	14	13	10	10	10	10	11	12	11	14	13	10	10	10	10	11	12	11	14	13	10	10	10	10	11	12	11	56.9	56.9	56.9	32.854	295	295	0	323.31	By MS/MS	By MS/MS	By MS/MS	By MS/MS	By MS/MS
sp|P09001|RM03_HUMAN	sp|P09001|RM03_HUMAN	5	5	5	>sp|P09001|RM03_HUMAN 39S ribosomal protein L3, mitochondrial OS=Homo sapiens OX=9606 GN=MRPL3 PE=1 SV=1	1	5	5	5	2	5	4	4	5	5	4	3	4	2	5	4	4	5	5	4	3	4	2	5	4	4	5	5	4	3	4	19	19	19	38.632	348	348	0	37.121	By MS/MS	By MS/MS	By MS/MS	By MS/MS	By matching
sp|P09012|SNRPA_HUMAN	sp|P09012|SNRPA_HUMAN	7	7	7	>sp|P09012|SNRPA_HUMAN U1 small nuclear ribonucleoprotein A OS=Homo sapiens OX=9606 GN=SNRPA PE=1 SV=3	1	7	7	7	5	6	5	7	7	7	6	6	6	5	6	5	7	7	7	6	6	6	5	6	5	7	7	7	6	6	6	33.3	33.3	33.3	31.279	282	282	0	130.21	By MS/MS	By MS/MS	By MS/MS	By MS/MS	By MS/MS
sp|P09211|GSTP1_HUMAN	sp|P09211|GSTP1_HUMAN	4	4	4	>sp|P09211|GSTP1_HUMAN Glutathione S-transferase P OS=Homo sapiens OX=9606 GN=GSTP1 PE=1 SV=2	1	4	4	4	3	1	2	4	2	3	4	3	4	3	1	2	4	2	3	4	3	4	3	1	2	4	2	3	4	3	4	24.3	24.3	24.3	23.356	210	210	0	89.901	By MS/MS	By matching	By matching	By MS/MS	By matching
sp|P09234|RU1C_HUMAN	sp|P09234|RU1C_HUMAN	3	3	3	>sp|P09234|RU1C_HUMAN U1 small nuclear ribonucleoprotein C OS=Homo sapiens OX=9606 GN=SNRPC PE=1 SV=1	1	3	3	3	3	2	3	3	3	3	3	3	3	3	2	3	3	3	3	3	3	3	3	2	3	3	3	3	3	3	3	24.5	24.5	24.5	17.394	159	159	0	60.786	By MS/MS	By MS/MS	By MS/MS	By MS/MS	By MS/MS
sp|P09429|HMGB1_HUMAN;sp|B2RPK0|HGB1A_HUMAN	sp|P09429|HMGB1_HUMAN;sp|B2RPK0|HGB1A_HUMAN	5;3	5;3	5;3	>sp|P09429|HMGB1_HUMAN High mobility group protein B1 OS=Homo sapiens OX=9606 GN=HMGB1 PE=1 SV=3;>sp|B2RPK0|HGB1A_HUMAN Putative high mobility group protein B1-like 1 OS=Homo sapiens OX=9606 GN=HMGB1P1 PE=5 SV=1	2	5	5	5	4	5	3	4	3	4	3	3	3	4	5	3	4	3	4	3	3	3	4	5	3	4	3	4	3	3	3	19.5	19.5	19.5	24.893	215	215;211	0	71.834	By MS/MS	By MS/MS	By MS/MS	By MS/MS	By matching
sp|P09496|CLCA_HUMAN	sp|P09496|CLCA_HUMAN	6	6	6	>sp|P09496|CLCA_HUMAN Clathrin light chain A OS=Homo sapiens OX=9606 GN=CLTA PE=1 SV=1	1	6	6	6	4	5	6	4	5	4	5	4	5	4	5	6	4	5	4	5	4	5	4	5	6	4	5	4	5	4	5	19	19	19	27.076	248	248	0	36.373	By MS/MS	By MS/MS	By MS/MS	By MS/MS	By MS/MS
sp|P09497|CLCB_HUMAN	sp|P09497|CLCB_HUMAN	3	3	3	>sp|P09497|CLCB_HUMAN Clathrin light chain B OS=Homo sapiens OX=9606 GN=CLTB PE=1 SV=1	1	3	3	3	3	3	3	3	2	2	2	1	2	3	3	3	3	2	2	2	1	2	3	3	3	3	2	2	2	1	2	12.2	12.2	12.2	25.19	229	229	0	18.772	By MS/MS	By MS/MS	By MS/MS	By MS/MS	By MS/MS
sp|P09543|CN37_HUMAN	sp|P09543|CN37_HUMAN	11	11	11	>sp|P09543|CN37_HUMAN 2,3-cyclic-nucleotide 3-phosphodiesterase OS=Homo sapiens OX=9606 GN=CNP PE=1 SV=2	1	11	11	11	8	9	10	9	9	8	9	8	8	8	9	10	9	9	8	9	8	8	8	9	10	9	9	8	9	8	8	35.6	35.6	35.6	47.578	421	421	0	323.31	By MS/MS	By MS/MS	By MS/MS	By MS/MS	By MS/MS
sp|P09622|DLDH_HUMAN	sp|P09622|DLDH_HUMAN	23	23	23	>sp|P09622|DLDH_HUMAN Dihydrolipoyl dehydrogenase, mitochondrial OS=Homo sapiens OX=9606 GN=DLD PE=1 SV=2	1	23	23	23	21	22	21	18	18	18	13	14	17	21	22	21	18	18	18	13	14	17	21	22	21	18	18	18	13	14	17	66.2	66.2	66.2	54.177	509	509	0	323.31	By MS/MS	By MS/MS	By MS/MS	By MS/MS	By MS/MS
sp|P09651|ROA1_HUMAN;sp|Q32P51|RA1L2_HUMAN	sp|P09651|ROA1_HUMAN;sp|Q32P51|RA1L2_HUMAN	21;13	20;12	18;10	>sp|P09651|ROA1_HUMAN Heterogeneous nuclear ribonucleoprotein A1 OS=Homo sapiens OX=9606 GN=HNRNPA1 PE=1 SV=5;>sp|Q32P51|RA1L2_HUMAN Heterogeneous nuclear ribonucleoprotein A1-like 2 OS=Homo sapiens OX=9606 GN=HNRNPA1L2 PE=2 SV=2	2	21	20	18	16	16	19	15	14	17	15	13	14	15	15	18	14	13	16	14	12	13	14	13	16	12	11	14	13	11	11	57.3	54.8	54.8	38.746	372	372;320	0	323.31	By MS/MS	By MS/MS	By MS/MS	By MS/MS	By MS/MS
sp|P09661|RU2A_HUMAN	sp|P09661|RU2A_HUMAN	9	9	9	>sp|P09661|RU2A_HUMAN U2 small nuclear ribonucleoprotein A OS=Homo sapiens OX=9606 GN=SNRPA1 PE=1 SV=2	1	9	9	9	6	6	5	6	4	7	7	8	6	6	6	5	6	4	7	7	8	6	6	6	5	6	4	7	7	8	6	41.2	41.2	41.2	28.415	255	255	0	134.59	By MS/MS	By MS/MS	By MS/MS	By matching	By matching
sp|P09669|COX6C_HUMAN	sp|P09669|COX6C_HUMAN	2	2	2	>sp|P09669|COX6C_HUMAN Cytochrome c oxidase subunit 6C OS=Homo sapiens OX=9606 GN=COX6C PE=1 SV=2	1	2	2	2	2	2	2	2	2	1	2	2	2	2	2	2	2	2	1	2	2	2	2	2	2	2	2	1	2	2	2	20	20	20	8.7813	75	75	0.002812	10.98	By MS/MS	By MS/MS	By matching	By matching	By matching
sp|P09874|PARP1_HUMAN	sp|P09874|PARP1_HUMAN	52	52	52	>sp|P09874|PARP1_HUMAN Poly [ADP-ribose] polymerase 1 OS=Homo sapiens OX=9606 GN=PARP1 PE=1 SV=4	1	52	52	52	44	50	43	31	35	30	36	32	32	44	50	43	31	35	30	36	32	32	44	50	43	31	35	30	36	32	32	55	55	55	113.08	1014	1014	0	323.31	By MS/MS	By MS/MS	By MS/MS	By MS/MS	By MS/MS
sp|P09884|DPOLA_HUMAN	sp|P09884|DPOLA_HUMAN	6	6	6	>sp|P09884|DPOLA_HUMAN DNA polymerase alpha catalytic subunit OS=Homo sapiens OX=9606 GN=POLA1 PE=1 SV=2	1	6	6	6	3	3	2	1	2	4	5	3	3	3	3	2	1	2	4	5	3	3	3	3	2	1	2	4	5	3	3	5.6	5.6	5.6	165.91	1462	1462	0	70.698	By MS/MS	By MS/MS	By matching	By matching	By matching
sp|P09936|UCHL1_HUMAN	sp|P09936|UCHL1_HUMAN	6	6	6	>sp|P09936|UCHL1_HUMAN Ubiquitin carboxyl-terminal hydrolase isozyme L1 OS=Homo sapiens OX=9606 GN=UCHL1 PE=1 SV=2	1	6	6	6	5	5	2	4	2	3	2	1	2	5	5	2	4	2	3	2	1	2	5	5	2	4	2	3	2	1	2	38.1	38.1	38.1	24.824	223	223	0	223.54	By MS/MS	By MS/MS	By MS/MS	By MS/MS	By MS/MS
sp|P09960|LKHA4_HUMAN	sp|P09960|LKHA4_HUMAN	2	2	2	>sp|P09960|LKHA4_HUMAN Leukotriene A-4 hydrolase OS=Homo sapiens OX=9606 GN=LTA4H PE=1 SV=2	1	2	2	2	2	1	1	1	1	1	2	0	1	2	1	1	1	1	1	2	0	1	2	1	1	1	1	1	2	0	1	4.3	4.3	4.3	69.284	611	611	0.0021171	11.139	By MS/MS	By matching	By matching	By matching	By matching
sp|P0C0L4|CO4A_HUMAN;sp|P0C0L5|CO4B_HUMAN	sp|P0C0L4|CO4A_HUMAN;sp|P0C0L5|CO4B_HUMAN	6;5	5;5	5;5	>sp|P0C0L4|CO4A_HUMAN Complement C4-A OS=Homo sapiens OX=9606 GN=C4A PE=1 SV=2;>sp|P0C0L5|CO4B_HUMAN Complement C4-B OS=Homo sapiens OX=9606 GN=C4B PE=1 SV=2	2	6	5	5	5	5	6	3	3	3	4	5	6	4	4	5	2	2	2	3	4	5	4	4	5	2	2	2	3	4	5	3.8	3.2	3.2	192.78	1744	1744;1744	0	73.656	By MS/MS	By MS/MS	By MS/MS	By MS/MS	By MS/MS
sp|Q71UI9|H2AV_HUMAN;sp|P0C0S5|H2AZ_HUMAN	sp|Q71UI9|H2AV_HUMAN;sp|P0C0S5|H2AZ_HUMAN	4;4	4;4	2;2	>sp|Q71UI9|H2AV_HUMAN Histone H2A.V OS=Homo sapiens OX=9606 GN=H2AZ2 PE=1 SV=3;>sp|P0C0S5|H2AZ_HUMAN Histone H2A.Z OS=Homo sapiens OX=9606 GN=H2AZ1 PE=1 SV=2	2	4	4	2	4	4	4	4	4	4	4	4	4	4	4	4	4	4	4	4	4	4	2	2	2	2	2	2	2	2	2	31.2	31.2	18.8	13.509	128	128;128	0	27.319	By MS/MS	By MS/MS	By MS/MS	By MS/MS	By MS/MS
sp|P0C2W1|FBSP1_HUMAN	sp|P0C2W1|FBSP1_HUMAN	5	5	5	>sp|P0C2W1|FBSP1_HUMAN F-box/SPRY domain-containing protein 1 OS=Homo sapiens OX=9606 GN=FBXO45 PE=1 SV=1	1	5	5	5	4	5	5	4	4	5	4	5	3	4	5	5	4	4	5	4	5	3	4	5	5	4	4	5	4	5	3	17.8	17.8	17.8	30.632	286	286	0	40.484	By MS/MS	By MS/MS	By MS/MS	By MS/MS	By MS/MS
sp|P47985|UCRI_HUMAN;sp|P0C7P4|UCRIL_HUMAN	sp|P47985|UCRI_HUMAN;sp|P0C7P4|UCRIL_HUMAN	3;3	3;3	3;3	>sp|P47985|UCRI_HUMAN Cytochrome b-c1 complex subunit Rieske, mitochondrial OS=Homo sapiens OX=9606 GN=UQCRFS1 PE=1 SV=2;>sp|P0C7P4|UCRIL_HUMAN Putative cytochrome b-c1 complex subunit Rieske-like protein 1 OS=Homo sapiens OX=9606 GN=UQCRFS1P1 PE=5 SV=1	2	3	3	3	2	1	1	0	1	1	0	0	0	2	1	1	0	1	1	0	0	0	2	1	1	0	1	1	0	0	0	12.8	12.8	12.8	29.668	274	274;283	0	19.115	By MS/MS	By matching	By MS/MS	By matching	By MS/MS
sp|P0DMV9|HS71B_HUMAN;sp|P0DMV8|HS71A_HUMAN	sp|P0DMV9|HS71B_HUMAN;sp|P0DMV8|HS71A_HUMAN	36;36	36;36	18;18	>sp|P0DMV9|HS71B_HUMAN Heat shock 70 kDa protein 1B OS=Homo sapiens OX=9606 GN=HSPA1B PE=1 SV=1;>sp|P0DMV8|HS71A_HUMAN Heat shock 70 kDa protein 1A OS=Homo sapiens OX=9606 GN=HSPA1A PE=1 SV=1	2	36	36	18	35	35	33	30	30	30	28	29	29	35	35	33	30	30	30	28	29	29	18	18	16	15	15	16	14	14	14	71	71	40.1	70.051	641	641;641	0	323.31	By MS/MS	By MS/MS	By MS/MS	By MS/MS	By MS/MS
sp|Q01081|U2AF1_HUMAN;sp|P0DN76|U2AF5_HUMAN;sp|Q8WU68|U2AF4_HUMAN	sp|Q01081|U2AF1_HUMAN;sp|P0DN76|U2AF5_HUMAN	8;8;3	8;8;3	8;8;3	>sp|Q01081|U2AF1_HUMAN Splicing factor U2AF 35 kDa subunit OS=Homo sapiens OX=9606 GN=U2AF1 PE=1 SV=3;>sp|P0DN76|U2AF5_HUMAN Splicing factor U2AF 35 kDa subunit-like protein OS=Homo sapiens OX=9606 GN=U2AF1L5 PE=1 SV=1	3	8	8	8	7	7	7	7	6	7	7	7	6	7	7	7	7	6	7	7	7	6	7	7	7	7	6	7	7	7	6	34.2	34.2	34.2	27.872	240	240;240;220	0	132.1	By MS/MS	By MS/MS	By MS/MS	By MS/MS	By MS/MS
sp|P0DP25|CALM3_HUMAN;sp|P0DP24|CALM2_HUMAN;sp|P0DP23|CALM1_HUMAN	sp|P0DP25|CALM3_HUMAN;sp|P0DP24|CALM2_HUMAN;sp|P0DP23|CALM1_HUMAN	8;8;8	8;8;8	7;7;7	>sp|P0DP25|CALM3_HUMAN Calmodulin-3 OS=Homo sapiens OX=9606 GN=CALM3 PE=1 SV=1;>sp|P0DP24|CALM2_HUMAN Calmodulin-2 OS=Homo sapiens OX=9606 GN=CALM2 PE=1 SV=1;>sp|P0DP23|CALM1_HUMAN Calmodulin-1 OS=Homo sapiens OX=9606 GN=CALM1 PE=1 SV=1	3	8	8	7	4	6	8	6	4	4	4	5	5	4	6	8	6	4	4	4	5	5	3	5	7	5	3	3	3	4	4	44.3	44.3	44.3	16.837	149	149;149;149	0	157.17	By MS/MS	By MS/MS	By MS/MS	By MS/MS	By matching
sp|P0DPB6|RPAC2_HUMAN;sp|P0DPB5|RPC22_HUMAN	sp|P0DPB6|RPAC2_HUMAN	3;1	3;1	3;1	>sp|P0DPB6|RPAC2_HUMAN DNA-directed RNA polymerases I and III subunit RPAC2 OS=Homo sapiens OX=9606 GN=POLR1D PE=1 SV=1	2	3	3	3	1	3	2	2	1	2	2	1	2	1	3	2	2	1	2	2	1	2	1	3	2	2	1	2	2	1	2	30.1	30.1	30.1	15.237	133	133;122	0	19.799	By matching	By MS/MS	By MS/MS	By matching	By matching
sp|P10155|RO60_HUMAN	sp|P10155|RO60_HUMAN	5	5	5	>sp|P10155|RO60_HUMAN 60 kDa SS-A/Ro ribonucleoprotein OS=Homo sapiens OX=9606 GN=RO60 PE=1 SV=2	1	5	5	5	3	4	5	3	4	3	3	4	5	3	4	5	3	4	3	3	4	5	3	4	5	3	4	3	3	4	5	8.9	8.9	8.9	60.67	538	538	0	36.077	By MS/MS	By MS/MS	By MS/MS	By MS/MS	By MS/MS
sp|P10321|HLAC_HUMAN;sp|P01893|HLAH_HUMAN;sp|P01889|HLAB_HUMAN;sp|P04439|HLAA_HUMAN	sp|P10321|HLAC_HUMAN	3;1;1;1	3;1;1;1	3;1;1;1	>sp|P10321|HLAC_HUMAN HLA class I histocompatibility antigen, C alpha chain OS=Homo sapiens OX=9606 GN=HLA-C PE=1 SV=3	4	3	3	3	3	3	2	2	2	2	1	1	1	3	3	2	2	2	2	1	1	1	3	3	2	2	2	2	1	1	1	10.9	10.9	10.9	40.648	366	366;362;362;365	0	18.943	By matching	By matching	By matching	By MS/MS	By MS/MS
sp|P10412|H14_HUMAN	sp|P10412|H14_HUMAN	11	11	2	>sp|P10412|H14_HUMAN Histone H1.4 OS=Homo sapiens OX=9606 GN=H1-4 PE=1 SV=2	1	11	11	2	7	6	7	7	5	6	6	8	10	7	6	7	7	5	6	6	8	10	2	1	1	1	0	1	1	1	2	32.9	32.9	9.1	21.865	219	219	0	92.051	By MS/MS	By MS/MS	By MS/MS	By MS/MS	By matching
sp|P10515|ODP2_HUMAN	sp|P10515|ODP2_HUMAN	18	18	18	>sp|P10515|ODP2_HUMAN Dihydrolipoyllysine-residue acetyltransferase component of pyruvate dehydrogenase complex, mitochondrial OS=Homo sapiens OX=9606 GN=DLAT PE=1 SV=3	1	18	18	18	16	15	15	16	15	17	14	16	15	16	15	15	16	15	17	14	16	15	16	15	15	16	15	17	14	16	15	38.8	38.8	38.8	68.996	647	647	0	264	By MS/MS	By MS/MS	By MS/MS	By MS/MS	By MS/MS
sp|P24468|COT2_HUMAN;sp|P10589|COT1_HUMAN;sp|P10588|NR2F6_HUMAN	sp|P24468|COT2_HUMAN;sp|P10589|COT1_HUMAN;sp|P10588|NR2F6_HUMAN	2;2;1	2;2;1	2;2;1	>sp|P24468|COT2_HUMAN COUP transcription factor 2 OS=Homo sapiens OX=9606 GN=NR2F2 PE=1 SV=1;>sp|P10589|COT1_HUMAN COUP transcription factor 1 OS=Homo sapiens OX=9606 GN=NR2F1 PE=1 SV=1;>sp|P10588|NR2F6_HUMAN Nuclear receptor subfamily 2 group F member 6 O	3	2	2	2	1	1	1	1	0	1	0	1	0	1	1	1	1	0	1	0	1	0	1	1	1	1	0	1	0	1	0	4.1	4.1	4.1	45.571	414	414;423;404	0	12.889	By matching	By matching	By matching	By MS/MS	By matching
sp|P10599|THIO_HUMAN	sp|P10599|THIO_HUMAN	7	7	7	>sp|P10599|THIO_HUMAN Thioredoxin OS=Homo sapiens OX=9606 GN=TXN PE=1 SV=3	1	7	7	7	6	6	7	5	5	6	6	5	5	6	6	7	5	5	6	6	5	5	6	6	7	5	5	6	6	5	5	63.8	63.8	63.8	11.737	105	105	0	87.207	By MS/MS	By MS/MS	By MS/MS	By MS/MS	By MS/MS
sp|P10606|COX5B_HUMAN	sp|P10606|COX5B_HUMAN	3	3	3	>sp|P10606|COX5B_HUMAN Cytochrome c oxidase subunit 5B, mitochondrial OS=Homo sapiens OX=9606 GN=COX5B PE=1 SV=2	1	3	3	3	3	3	2	3	2	3	3	3	3	3	3	2	3	2	3	3	3	3	3	3	2	3	2	3	3	3	3	24	24	24	13.696	129	129	0	17.847	By MS/MS	By MS/MS	By MS/MS	By matching	By matching
sp|P10644|KAP0_HUMAN;sp|P31321|KAP1_HUMAN	sp|P10644|KAP0_HUMAN	11;1	11;1	11;1	>sp|P10644|KAP0_HUMAN cAMP-dependent protein kinase type I-alpha regulatory subunit OS=Homo sapiens OX=9606 GN=PRKAR1A PE=1 SV=1	2	11	11	11	9	6	9	6	8	7	10	9	8	9	6	9	6	8	7	10	9	8	9	6	9	6	8	7	10	9	8	31	31	31	42.981	381	381;381	0	97.529	By MS/MS	By matching	By MS/MS	By MS/MS	By MS/MS
sp|P10768|ESTD_HUMAN	sp|P10768|ESTD_HUMAN	4	4	4	>sp|P10768|ESTD_HUMAN S-formylglutathione hydrolase OS=Homo sapiens OX=9606 GN=ESD PE=1 SV=2	1	4	4	4	3	2	1	1	0	1	2	2	2	3	2	1	1	0	1	2	2	2	3	2	1	1	0	1	2	2	2	21.3	21.3	21.3	31.462	282	282	0	28.602	By MS/MS	By matching	By matching	By MS/MS	By matching
sp|P10809|CH60_HUMAN	sp|P10809|CH60_HUMAN	33	33	33	>sp|P10809|CH60_HUMAN 60 kDa heat shock protein, mitochondrial OS=Homo sapiens OX=9606 GN=HSPD1 PE=1 SV=2	1	33	33	33	32	31	30	27	24	24	26	26	25	32	31	30	27	24	24	26	26	25	32	31	30	27	24	24	26	26	25	67	67	67	61.054	573	573	0	323.31	By MS/MS	By MS/MS	By MS/MS	By MS/MS	By MS/MS
sp|P11021|BIP_HUMAN	sp|P11021|BIP_HUMAN	32	31	31	>sp|P11021|BIP_HUMAN Endoplasmic reticulum chaperone BiP OS=Homo sapiens OX=9606 GN=HSPA5 PE=1 SV=2	1	32	31	31	29	28	32	25	24	21	23	22	20	28	27	31	24	23	20	22	21	19	28	27	31	24	23	20	22	21	19	48.2	48.2	48.2	72.332	654	654	0	323.31	By MS/MS	By MS/MS	By MS/MS	By MS/MS	By MS/MS
sp|P11047|LAMC1_HUMAN	sp|P11047|LAMC1_HUMAN	5	5	5	>sp|P11047|LAMC1_HUMAN Laminin subunit gamma-1 OS=Homo sapiens OX=9606 GN=LAMC1 PE=1 SV=3	1	5	5	5	3	4	4	2	1	1	4	5	4	3	4	4	2	1	1	4	5	4	3	4	4	2	1	1	4	5	4	4.3	4.3	4.3	177.6	1609	1609	0	61.73	By MS/MS	By MS/MS	By MS/MS	By matching	By matching
sp|P11142|HSP7C_HUMAN;sp|P54652|HSP72_HUMAN	sp|P11142|HSP7C_HUMAN	32;11	28;8	26;6	>sp|P11142|HSP7C_HUMAN Heat shock cognate 71 kDa protein OS=Homo sapiens OX=9606 GN=HSPA8 PE=1 SV=1	2	32	28	26	32	31	31	26	27	29	25	28	28	28	27	27	23	23	25	22	24	24	26	25	25	21	21	23	20	22	22	56	51.9	50.5	70.897	646	646;639	0	323.31	By MS/MS	By MS/MS	By MS/MS	By MS/MS	By MS/MS
sp|P11166|GTR1_HUMAN	sp|P11166|GTR1_HUMAN	2	2	2	>sp|P11166|GTR1_HUMAN Solute carrier family 2, facilitated glucose transporter member 1 OS=Homo sapiens OX=9606 GN=SLC2A1 PE=1 SV=2	1	2	2	2	2	2	2	1	1	1	1	1	2	2	2	2	1	1	1	1	1	2	2	2	2	1	1	1	1	1	2	5.1	5.1	5.1	54.083	492	492	0	87.865	By MS/MS	By MS/MS	By matching	By MS/MS	By matching
sp|P11172|UMPS_HUMAN	sp|P11172|UMPS_HUMAN	3	3	3	>sp|P11172|UMPS_HUMAN Uridine 5-monophosphate synthase OS=Homo sapiens OX=9606 GN=UMPS PE=1 SV=1	1	3	3	3	2	2	2	2	2	3	3	3	2	2	2	2	2	2	3	3	3	2	2	2	2	2	2	3	3	3	2	7.9	7.9	7.9	52.221	480	480	0	23.996	By MS/MS	By MS/MS	By MS/MS	By MS/MS	By MS/MS
sp|P11177|ODPB_HUMAN	sp|P11177|ODPB_HUMAN	13	13	13	>sp|P11177|ODPB_HUMAN Pyruvate dehydrogenase E1 component subunit beta, mitochondrial OS=Homo sapiens OX=9606 GN=PDHB PE=1 SV=3	1	13	13	13	12	12	13	10	9	10	12	12	10	12	12	13	10	9	10	12	12	10	12	12	13	10	9	10	12	12	10	46.8	46.8	46.8	39.233	359	359	0	323.31	By MS/MS	By MS/MS	By MS/MS	By MS/MS	By MS/MS
sp|P11182|ODB2_HUMAN	sp|P11182|ODB2_HUMAN	24	24	24	>sp|P11182|ODB2_HUMAN Lipoamide acyltransferase component of branched-chain alpha-keto acid dehydrogenase complex, mitochondrial OS=Homo sapiens OX=9606 GN=DBT PE=1 SV=3	1	24	24	24	23	22	22	15	18	14	19	19	21	23	22	22	15	18	14	19	19	21	23	22	22	15	18	14	19	19	21	65.8	65.8	65.8	53.486	482	482	0	323.31	By MS/MS	By MS/MS	By MS/MS	By MS/MS	By MS/MS
sp|P11216|PYGB_HUMAN	sp|P11216|PYGB_HUMAN	6	3	3	>sp|P11216|PYGB_HUMAN Glycogen phosphorylase, brain form OS=Homo sapiens OX=9606 GN=PYGB PE=1 SV=5	1	6	3	3	4	4	2	4	1	4	6	5	5	2	2	1	2	0	3	3	3	2	2	2	1	2	0	3	3	3	2	8.2	4	4	96.695	843	843	0	18.176	By matching	By matching	By matching	By matching	By matching
sp|P11234|RALB_HUMAN;sp|P11233|RALA_HUMAN	sp|P11234|RALB_HUMAN;sp|P11233|RALA_HUMAN	2;1	2;1	2;1	>sp|P11234|RALB_HUMAN Ras-related protein Ral-B OS=Homo sapiens OX=9606 GN=RALB PE=1 SV=1;>sp|P11233|RALA_HUMAN Ras-related protein Ral-A OS=Homo sapiens OX=9606 GN=RALA PE=1 SV=1	2	2	2	2	1	1	1	1	1	1	1	2	1	1	1	1	1	1	1	1	2	1	1	1	1	1	1	1	1	2	1	9.7	9.7	9.7	23.408	206	206;206	0	12.385	By MS/MS	By MS/MS	By MS/MS	By matching	By matching
sp|P11274|BCR_HUMAN	sp|P11274|BCR_HUMAN	2	2	2	>sp|P11274|BCR_HUMAN Breakpoint cluster region protein OS=Homo sapiens OX=9606 GN=BCR PE=1 SV=2	1	2	2	2	1	2	2	1	1	2	1	1	1	1	2	2	1	1	2	1	1	1	1	2	2	1	1	2	1	1	1	2.5	2.5	2.5	142.82	1271	1271	0.0017662	11.155	By MS/MS	By matching	By matching	By matching	By matching
sp|P11279|LAMP1_HUMAN	sp|P11279|LAMP1_HUMAN	2	2	2	>sp|P11279|LAMP1_HUMAN Lysosome-associated membrane glycoprotein 1 OS=Homo sapiens OX=9606 GN=LAMP1 PE=1 SV=3	1	2	2	2	2	2	1	0	0	0	1	1	1	2	2	1	0	0	0	1	1	1	2	2	1	0	0	0	1	1	1	4.8	4.8	4.8	44.882	417	417	0.00071098	11.343	By MS/MS	By matching	By matching	By matching	By matching
sp|P11310|ACADM_HUMAN	sp|P11310|ACADM_HUMAN	2	2	2	>sp|P11310|ACADM_HUMAN Medium-chain specific acyl-CoA dehydrogenase, mitochondrial OS=Homo sapiens OX=9606 GN=ACADM PE=1 SV=1	1	2	2	2	2	1	0	2	2	2	2	2	1	2	1	0	2	2	2	2	2	1	2	1	0	2	2	2	2	2	1	6.4	6.4	6.4	46.588	421	421	0	13.256	By matching	By matching	By matching	By matching	By MS/MS
sp|P11387|TOP1_HUMAN;sp|Q969P6|TOP1M_HUMAN	sp|P11387|TOP1_HUMAN	21;4	21;4	21;4	>sp|P11387|TOP1_HUMAN DNA topoisomerase 1 OS=Homo sapiens OX=9606 GN=TOP1 PE=1 SV=2	2	21	21	21	15	18	17	8	5	10	13	8	15	15	18	17	8	5	10	13	8	15	15	18	17	8	5	10	13	8	15	28.6	28.6	28.6	90.725	765	765;601	0	163.77	By MS/MS	By MS/MS	By MS/MS	By MS/MS	By matching
sp|P11388|TOP2A_HUMAN	sp|P11388|TOP2A_HUMAN	27	27	17	>sp|P11388|TOP2A_HUMAN DNA topoisomerase 2-alpha OS=Homo sapiens OX=9606 GN=TOP2A PE=1 SV=3	1	27	27	17	15	26	20	5	6	7	8	4	8	15	26	20	5	6	7	8	4	8	7	16	11	2	3	3	5	2	3	19.1	19.1	12.4	174.38	1531	1531	0	323.31	By MS/MS	By MS/MS	By MS/MS	By MS/MS	By matching
sp|P11441|UBL4A_HUMAN	sp|P11441|UBL4A_HUMAN	2	2	2	>sp|P11441|UBL4A_HUMAN Ubiquitin-like protein 4A OS=Homo sapiens OX=9606 GN=UBL4A PE=1 SV=1	1	2	2	2	2	2	2	0	1	1	1	1	1	2	2	2	0	1	1	1	1	1	2	2	2	0	1	1	1	1	1	16.6	16.6	16.6	17.776	157	157	0	12.373	By MS/MS	By MS/MS	By matching	By matching	By MS/MS
sp|P11474|ERR1_HUMAN	sp|P11474|ERR1_HUMAN	4	3	3	>sp|P11474|ERR1_HUMAN Steroid hormone receptor ERR1 OS=Homo sapiens OX=9606 GN=ESRRA PE=1 SV=3	1	4	3	3	4	3	4	0	1	1	0	1	0	3	2	3	0	0	1	0	1	0	3	2	3	0	0	1	0	1	0	14.2	12.1	12.1	45.509	423	423	0	40.9	By MS/MS	By MS/MS	By MS/MS	By matching	By matching
sp|P11498|PYC_HUMAN	sp|P11498|PYC_HUMAN	2	2	2	>sp|P11498|PYC_HUMAN Pyruvate carboxylase, mitochondrial OS=Homo sapiens OX=9606 GN=PC PE=1 SV=2	1	2	2	2	1	1	1	1	0	1	2	2	1	1	1	1	1	0	1	2	2	1	1	1	1	1	0	1	2	2	1	3.3	3.3	3.3	129.63	1178	1178	0	12.326	By matching	By matching	By matching	By matching	By matching
sp|P11586|C1TC_HUMAN	sp|P11586|C1TC_HUMAN	32	32	31	>sp|P11586|C1TC_HUMAN C-1-tetrahydrofolate synthase, cytoplasmic OS=Homo sapiens OX=9606 GN=MTHFD1 PE=1 SV=3	1	32	32	31	26	23	23	24	25	20	22	22	25	26	23	23	24	25	20	22	22	25	26	23	23	24	25	20	21	21	25	41.9	41.9	41.2	101.56	935	935	0	323.31	By MS/MS	By MS/MS	By MS/MS	By MS/MS	By MS/MS
sp|P11717|MPRI_HUMAN	sp|P11717|MPRI_HUMAN	5	5	5	>sp|P11717|MPRI_HUMAN Cation-independent mannose-6-phosphate receptor OS=Homo sapiens OX=9606 GN=IGF2R PE=1 SV=3	1	5	5	5	3	3	5	2	3	4	4	5	3	3	3	5	2	3	4	4	5	3	3	3	5	2	3	4	4	5	3	2.5	2.5	2.5	274.37	2491	2491	0	253.25	By MS/MS	By MS/MS	By MS/MS	By MS/MS	By matching
sp|P11766|ADHX_HUMAN	sp|P11766|ADHX_HUMAN	3	3	3	>sp|P11766|ADHX_HUMAN Alcohol dehydrogenase class-3 OS=Homo sapiens OX=9606 GN=ADH5 PE=1 SV=4	1	3	3	3	3	2	0	1	0	0	2	0	3	3	2	0	1	0	0	2	0	3	3	2	0	1	0	0	2	0	3	9.9	9.9	9.9	39.724	374	374	0	22.967	By MS/MS	By matching	By matching	By matching	By matching
sp|P11802|CDK4_HUMAN	sp|P11802|CDK4_HUMAN	9	8	8	>sp|P11802|CDK4_HUMAN Cyclin-dependent kinase 4 OS=Homo sapiens OX=9606 GN=CDK4 PE=1 SV=2	1	9	8	8	7	8	7	6	7	7	8	8	6	6	7	6	5	6	6	7	7	5	6	7	6	5	6	6	7	7	5	35.3	32.7	32.7	33.729	303	303	0	57.011	By MS/MS	By MS/MS	By MS/MS	By MS/MS	By MS/MS
sp|P11940|PABP1_HUMAN;sp|Q9H361|PABP3_HUMAN;sp|Q4VXU2|PAP1L_HUMAN;sp|Q96DU9|PABP5_HUMAN	sp|P11940|PABP1_HUMAN;sp|Q9H361|PABP3_HUMAN	29;15;7;1	29;15;7;1	19;11;3;1	>sp|P11940|PABP1_HUMAN Polyadenylate-binding protein 1 OS=Homo sapiens OX=9606 GN=PABPC1 PE=1 SV=2;>sp|Q9H361|PABP3_HUMAN Polyadenylate-binding protein 3 OS=Homo sapiens OX=9606 GN=PABPC3 PE=1 SV=2	4	29	29	19	26	25	28	19	21	25	23	21	25	26	25	28	19	21	25	23	21	25	16	15	19	11	12	16	15	13	15	55.2	55.2	36.5	70.67	636	636;631;614;382	0	323.31	By MS/MS	By MS/MS	By MS/MS	By MS/MS	By MS/MS
sp|P12004|PCNA_HUMAN	sp|P12004|PCNA_HUMAN	9	9	9	>sp|P12004|PCNA_HUMAN Proliferating cell nuclear antigen OS=Homo sapiens OX=9606 GN=PCNA PE=1 SV=1	1	9	9	9	7	8	7	7	6	8	7	8	8	7	8	7	7	6	8	7	8	8	7	8	7	7	6	8	7	8	8	42.5	42.5	42.5	28.768	261	261	0	163.04	By MS/MS	By MS/MS	By MS/MS	By MS/MS	By MS/MS
sp|P12081|HARS1_HUMAN;sp|P49590|SYHM_HUMAN	sp|P12081|HARS1_HUMAN	4;1	4;1	4;1	>sp|P12081|HARS1_HUMAN Histidine--tRNA ligase, cytoplasmic OS=Homo sapiens OX=9606 GN=HARS1 PE=1 SV=2	2	4	4	4	4	4	3	1	1	2	2	1	3	4	4	3	1	1	2	2	1	3	4	4	3	1	1	2	2	1	3	8.4	8.4	8.4	57.41	509	509;506	0	22.392	By MS/MS	By MS/MS	By matching	By matching	By matching
sp|P12235|ADT1_HUMAN	sp|P12235|ADT1_HUMAN	15	5	5	>sp|P12235|ADT1_HUMAN ADP/ATP translocase 1 OS=Homo sapiens OX=9606 GN=SLC25A4 PE=1 SV=4	1	15	5	5	14	12	12	13	14	14	14	15	14	5	3	3	4	4	5	5	5	5	5	3	3	4	4	5	5	5	5	53	17.1	17.1	33.064	298	298	0	32.904	By MS/MS	By MS/MS	By MS/MS	By MS/MS	By MS/MS
sp|P12236|ADT3_HUMAN;sp|Q9H0C2|ADT4_HUMAN	sp|P12236|ADT3_HUMAN	16;4	7;0	4;0	>sp|P12236|ADT3_HUMAN ADP/ATP translocase 3 OS=Homo sapiens OX=9606 GN=SLC25A6 PE=1 SV=4	2	16	7	4	14	14	14	14	16	14	14	16	14	6	6	5	5	7	5	5	7	5	3	3	3	3	4	3	3	4	3	54.7	30.2	12.8	32.866	298	298;315	0	72.901	By MS/MS	By MS/MS	By MS/MS	By MS/MS	By MS/MS
sp|P12259|FA5_HUMAN;CON__Q28107	sp|P12259|FA5_HUMAN;CON__Q28107	7;4	7;4	7;4	>sp|P12259|FA5_HUMAN Coagulation factor V OS=Homo sapiens OX=9606 GN=F5 PE=1 SV=4;>Q28107 SWISS-PROT:Q28107 (Bos taurus) Coagulation factor V precursor	2	7	7	7	7	6	6	6	4	4	4	2	3	7	6	6	6	4	4	4	2	3	7	6	6	6	4	4	4	2	3	3.5	3.5	3.5	251.7	2224	2224;2211	0	45.605	By MS/MS	By MS/MS	By MS/MS	By MS/MS	By MS/MS
sp|P12268|IMDH2_HUMAN	sp|P12268|IMDH2_HUMAN	19	19	18	>sp|P12268|IMDH2_HUMAN Inosine-5-monophosphate dehydrogenase 2 OS=Homo sapiens OX=9606 GN=IMPDH2 PE=1 SV=2	1	19	19	18	17	14	17	15	14	14	18	16	17	17	14	17	15	14	14	18	16	17	16	13	16	14	13	13	17	15	16	37.4	37.4	35.8	55.804	514	514	0	323.31	By MS/MS	By MS/MS	By MS/MS	By MS/MS	By MS/MS
sp|P12270|TPR_HUMAN	sp|P12270|TPR_HUMAN	43	43	43	>sp|P12270|TPR_HUMAN Nucleoprotein TPR OS=Homo sapiens OX=9606 GN=TPR PE=1 SV=3	1	43	43	43	38	35	37	26	29	34	32	31	29	38	35	37	26	29	34	32	31	29	38	35	37	26	29	34	32	31	29	23.2	23.2	23.2	267.29	2363	2363	0	323.31	By MS/MS	By MS/MS	By MS/MS	By MS/MS	By MS/MS
sp|P12273|PIP_HUMAN	sp|P12273|PIP_HUMAN	5	5	5	>sp|P12273|PIP_HUMAN Prolactin-inducible protein OS=Homo sapiens OX=9606 GN=PIP PE=1 SV=1	1	5	5	5	5	3	4	2	2	0	0	1	3	5	3	4	2	2	0	0	1	3	5	3	4	2	2	0	0	1	3	42.5	42.5	42.5	16.572	146	146	0	36.778	By MS/MS	By MS/MS	By MS/MS	By matching	By MS/MS
sp|P12277|KCRB_HUMAN	sp|P12277|KCRB_HUMAN	13	13	13	>sp|P12277|KCRB_HUMAN Creatine kinase B-type OS=Homo sapiens OX=9606 GN=CKB PE=1 SV=1	1	13	13	13	12	11	9	12	10	12	8	7	8	12	11	9	12	10	12	8	7	8	12	11	9	12	10	12	8	7	8	51.4	51.4	51.4	42.644	381	381	0	262.98	By MS/MS	By MS/MS	By MS/MS	By MS/MS	By MS/MS
sp|P12532|KCRU_HUMAN	sp|P12532|KCRU_HUMAN	6	6	6	>sp|P12532|KCRU_HUMAN Creatine kinase U-type, mitochondrial OS=Homo sapiens OX=9606 GN=CKMT1A PE=1 SV=1	1	6	6	6	6	6	5	3	2	4	4	6	6	6	6	5	3	2	4	4	6	6	6	6	5	3	2	4	4	6	6	18.7	18.7	18.7	47.036	417	417	0	71.842	By MS/MS	By MS/MS	By MS/MS	By matching	By matching
sp|P12694|ODBA_HUMAN	sp|P12694|ODBA_HUMAN	9	9	9	>sp|P12694|ODBA_HUMAN 2-oxoisovalerate dehydrogenase subunit alpha, mitochondrial OS=Homo sapiens OX=9606 GN=BCKDHA PE=1 SV=2	1	9	9	9	6	7	6	3	1	6	8	7	7	6	7	6	3	1	6	8	7	7	6	7	6	3	1	6	8	7	7	28.5	28.5	28.5	50.47	445	445	0	135.59	By MS/MS	By MS/MS	By MS/MS	By matching	By matching
sp|P12814|ACTN1_HUMAN;sp|P35609|ACTN2_HUMAN;sp|Q08043|ACTN3_HUMAN	sp|P12814|ACTN1_HUMAN	26;8;8	14;1;1	14;1;1	>sp|P12814|ACTN1_HUMAN Alpha-actinin-1 OS=Homo sapiens OX=9606 GN=ACTN1 PE=1 SV=2	3	26	14	14	22	21	21	13	17	15	21	24	25	11	11	11	5	7	6	11	12	13	11	11	11	5	7	6	11	12	13	36.2	21.1	21.1	103.06	892	892;894;901	0	227.69	By MS/MS	By MS/MS	By MS/MS	By MS/MS	By MS/MS
sp|P12931|SRC_HUMAN	sp|P12931|SRC_HUMAN	4	4	3	>sp|P12931|SRC_HUMAN Proto-oncogene tyrosine-protein kinase Src OS=Homo sapiens OX=9606 GN=SRC PE=1 SV=3	1	4	4	3	2	2	1	1	1	1	3	2	3	2	2	1	1	1	1	3	2	3	1	1	0	0	0	0	2	1	2	9.1	9.1	7.8	59.834	536	536	0	26.487	By matching	By matching	By matching	By matching	By matching
sp|P12955|PEPD_HUMAN	sp|P12955|PEPD_HUMAN	2	2	2	>sp|P12955|PEPD_HUMAN Xaa-Pro dipeptidase OS=Homo sapiens OX=9606 GN=PEPD PE=1 SV=3	1	2	2	2	2	2	2	1	2	1	2	2	2	2	2	2	1	2	1	2	2	2	2	2	2	1	2	1	2	2	2	3.2	3.2	3.2	54.548	493	493	0.00036166	11.691	By MS/MS	By MS/MS	By MS/MS	By matching	By matching
sp|P12956|XRCC6_HUMAN;sp|P51449|RORG_HUMAN	sp|P12956|XRCC6_HUMAN	23;1	23;1	23;1	>sp|P12956|XRCC6_HUMAN X-ray repair cross-complementing protein 6 OS=Homo sapiens OX=9606 GN=XRCC6 PE=1 SV=2	2	23	23	23	19	20	21	16	16	17	17	18	19	19	20	21	16	16	17	17	18	19	19	20	21	16	16	17	17	18	19	44.2	44.2	44.2	69.842	609	609;518	0	309.5	By MS/MS	By MS/MS	By MS/MS	By MS/MS	By MS/MS
sp|P13010|XRCC5_HUMAN	sp|P13010|XRCC5_HUMAN	19	19	19	>sp|P13010|XRCC5_HUMAN X-ray repair cross-complementing protein 5 OS=Homo sapiens OX=9606 GN=XRCC5 PE=1 SV=3	1	19	19	19	14	17	13	13	15	14	14	15	15	14	17	13	13	15	14	14	15	15	14	17	13	13	15	14	14	15	15	30.1	30.1	30.1	82.704	732	732	0	323.31	By MS/MS	By MS/MS	By MS/MS	By MS/MS	By MS/MS
sp|P13073|COX41_HUMAN	sp|P13073|COX41_HUMAN	5	5	5	>sp|P13073|COX41_HUMAN Cytochrome c oxidase subunit 4 isoform 1, mitochondrial OS=Homo sapiens OX=9606 GN=COX4I1 PE=1 SV=1	1	5	5	5	5	4	5	3	3	4	4	5	4	5	4	5	3	3	4	4	5	4	5	4	5	3	3	4	4	5	4	32	32	32	19.576	169	169	0	37.903	By MS/MS	By MS/MS	By MS/MS	By MS/MS	By MS/MS
sp|P13489|RINI_HUMAN	sp|P13489|RINI_HUMAN	6	6	6	>sp|P13489|RINI_HUMAN Ribonuclease inhibitor OS=Homo sapiens OX=9606 GN=RNH1 PE=1 SV=2	1	6	6	6	4	4	2	2	1	2	3	3	5	4	4	2	2	1	2	3	3	5	4	4	2	2	1	2	3	3	5	23.2	23.2	23.2	49.973	461	461	0	39.898	By MS/MS	By matching	By matching	By matching	By matching
sp|P13639|EF2_HUMAN	sp|P13639|EF2_HUMAN	38	37	37	>sp|P13639|EF2_HUMAN Elongation factor 2 OS=Homo sapiens OX=9606 GN=EEF2 PE=1 SV=4	1	38	37	37	34	34	34	28	27	25	28	29	29	33	33	33	27	26	25	27	28	28	33	33	33	27	26	25	27	28	28	51.2	50	50	95.337	858	858	0	323.31	By MS/MS	By MS/MS	By MS/MS	By MS/MS	By MS/MS
sp|P13667|PDIA4_HUMAN	sp|P13667|PDIA4_HUMAN	10	10	10	>sp|P13667|PDIA4_HUMAN Protein disulfide-isomerase A4 OS=Homo sapiens OX=9606 GN=PDIA4 PE=1 SV=2	1	10	10	10	9	7	5	6	4	7	7	6	6	9	7	5	6	4	7	7	6	6	9	7	5	6	4	7	7	6	6	22.2	22.2	22.2	72.932	645	645	0	67.024	By MS/MS	By MS/MS	By MS/MS	By MS/MS	By matching
sp|P13674|P4HA1_HUMAN	sp|P13674|P4HA1_HUMAN	8	8	8	>sp|P13674|P4HA1_HUMAN Prolyl 4-hydroxylase subunit alpha-1 OS=Homo sapiens OX=9606 GN=P4HA1 PE=1 SV=2	1	8	8	8	5	6	6	4	4	4	5	5	4	5	6	6	4	4	4	5	5	4	5	6	6	4	4	4	5	5	4	20.8	20.8	20.8	61.049	534	534	0	69.133	By MS/MS	By MS/MS	By MS/MS	By matching	By MS/MS
sp|P13693|TCTP_HUMAN;sp|Q56UQ5|TPT1L_HUMAN;sp|Q9HAU6|TCTP8_HUMAN	sp|P13693|TCTP_HUMAN;sp|Q56UQ5|TPT1L_HUMAN	4;2;1	4;2;1	4;2;1	>sp|P13693|TCTP_HUMAN Translationally-controlled tumor protein OS=Homo sapiens OX=9606 GN=TPT1 PE=1 SV=1;>sp|Q56UQ5|TPT1L_HUMAN TPT1-like protein OS=Homo sapiens OX=9606 PE=2 SV=2	3	4	4	4	4	2	3	3	3	2	3	0	2	4	2	3	3	3	2	3	0	2	4	2	3	3	3	2	3	0	2	24.4	24.4	24.4	19.595	172	172;140;139	0	27.262	By MS/MS	By matching	By MS/MS	By MS/MS	By matching
sp|P13797|PLST_HUMAN;sp|P13796|PLSL_HUMAN;sp|Q14651|PLSI_HUMAN	sp|P13797|PLST_HUMAN	22;5;3	22;5;3	22;5;3	>sp|P13797|PLST_HUMAN Plastin-3 OS=Homo sapiens OX=9606 GN=PLS3 PE=1 SV=4	3	22	22	22	13	13	9	15	10	12	15	18	19	13	13	9	15	10	12	15	18	19	13	13	9	15	10	12	15	18	19	43.5	43.5	43.5	70.81	630	630;627;629	0	281.52	By MS/MS	By MS/MS	By MS/MS	By MS/MS	By MS/MS
sp|P13804|ETFA_HUMAN	sp|P13804|ETFA_HUMAN	4	4	4	>sp|P13804|ETFA_HUMAN Electron transfer flavoprotein subunit alpha, mitochondrial OS=Homo sapiens OX=9606 GN=ETFA PE=1 SV=1	1	4	4	4	3	3	3	4	3	3	4	3	3	3	3	3	4	3	3	4	3	3	3	3	3	4	3	3	4	3	3	17.4	17.4	17.4	35.079	333	333	0	36.503	By MS/MS	By MS/MS	By MS/MS	By MS/MS	By MS/MS
sp|P13807|GYS1_HUMAN;sp|P54840|GYS2_HUMAN	sp|P13807|GYS1_HUMAN	10;1	10;1	10;1	>sp|P13807|GYS1_HUMAN Glycogen [starch] synthase, muscle OS=Homo sapiens OX=9606 GN=GYS1 PE=1 SV=2	2	10	10	10	10	10	10	8	7	7	7	7	7	10	10	10	8	7	7	7	7	7	10	10	10	8	7	7	7	7	7	19.5	19.5	19.5	83.785	737	737;703	0	105.18	By MS/MS	By MS/MS	By MS/MS	By MS/MS	By MS/MS
sp|P13861|KAP2_HUMAN	sp|P13861|KAP2_HUMAN	10	10	9	>sp|P13861|KAP2_HUMAN cAMP-dependent protein kinase type II-alpha regulatory subunit OS=Homo sapiens OX=9606 GN=PRKAR2A PE=1 SV=2	1	10	10	9	4	8	5	6	7	4	8	9	8	4	8	5	6	7	4	8	9	8	4	7	5	5	6	3	7	8	7	34.9	34.9	31.7	45.518	404	404	0	233.83	By MS/MS	By MS/MS	By MS/MS	By MS/MS	By matching
sp|P13995|MTDC_HUMAN	sp|P13995|MTDC_HUMAN	2	2	2	>sp|P13995|MTDC_HUMAN Bifunctional methylenetetrahydrofolate dehydrogenase/cyclohydrolase, mitochondrial OS=Homo sapiens OX=9606 GN=MTHFD2 PE=1 SV=2	1	2	2	2	1	2	1	2	1	2	2	1	1	1	2	1	2	1	2	2	1	1	1	2	1	2	1	2	2	1	1	12.9	12.9	12.9	37.895	350	350	0	19.793	By matching	By MS/MS	By MS/MS	By MS/MS	By matching
sp|P14174|MIF_HUMAN	sp|P14174|MIF_HUMAN	2	2	2	>sp|P14174|MIF_HUMAN Macrophage migration inhibitory factor OS=Homo sapiens OX=9606 GN=MIF PE=1 SV=4	1	2	2	2	2	2	1	2	2	2	1	1	0	2	2	1	2	2	2	1	1	0	2	2	1	2	2	2	1	1	0	17.4	17.4	17.4	12.476	115	115	0	13.649	By MS/MS	By matching	By MS/MS	By MS/MS	By MS/MS
sp|P14314|GLU2B_HUMAN	sp|P14314|GLU2B_HUMAN	13	13	13	>sp|P14314|GLU2B_HUMAN Glucosidase 2 subunit beta OS=Homo sapiens OX=9606 GN=PRKCSH PE=1 SV=2	1	13	13	13	11	10	8	11	10	9	13	11	10	11	10	8	11	10	9	13	11	10	11	10	8	11	10	9	13	11	10	27.7	27.7	27.7	59.425	528	528	0	203.89	By MS/MS	By MS/MS	By MS/MS	By MS/MS	By MS/MS
sp|P14373|TRI27_HUMAN	sp|P14373|TRI27_HUMAN	15	15	14	>sp|P14373|TRI27_HUMAN Zinc finger protein RFP OS=Homo sapiens OX=9606 GN=TRIM27 PE=1 SV=1	1	15	15	14	14	13	15	6	6	9	10	12	9	14	13	15	6	6	9	10	12	9	13	12	14	6	6	8	9	11	8	36.3	36.3	34.3	58.489	513	513	0	323.31	By MS/MS	By MS/MS	By MS/MS	By MS/MS	By MS/MS
sp|P14406|CX7A2_HUMAN	sp|P14406|CX7A2_HUMAN	2	2	2	>sp|P14406|CX7A2_HUMAN Cytochrome c oxidase subunit 7A2, mitochondrial OS=Homo sapiens OX=9606 GN=COX7A2 PE=1 SV=1	1	2	2	2	2	2	1	1	2	1	2	2	2	2	2	1	1	2	1	2	2	2	2	2	1	1	2	1	2	2	2	27.7	27.7	27.7	9.3959	83	83	0	16.775	By MS/MS	By matching	By MS/MS	By MS/MS	By MS/MS
sp|P14618|KPYM_HUMAN;sp|P30613|KPYR_HUMAN	sp|P14618|KPYM_HUMAN	28;1	28;1	28;1	>sp|P14618|KPYM_HUMAN Pyruvate kinase PKM OS=Homo sapiens OX=9606 GN=PKM PE=1 SV=4	2	28	28	28	26	25	24	20	20	24	22	23	22	26	25	24	20	20	24	22	23	22	26	25	24	20	20	24	22	23	22	63.7	63.7	63.7	57.936	531	531;574	0	323.31	By MS/MS	By MS/MS	By MS/MS	By MS/MS	By MS/MS
sp|P14625|ENPL_HUMAN;sp|Q58FF3|ENPLL_HUMAN	sp|P14625|ENPL_HUMAN	28;4	27;4	27;4	>sp|P14625|ENPL_HUMAN Endoplasmin OS=Homo sapiens OX=9606 GN=HSP90B1 PE=1 SV=1	2	28	27	27	26	25	24	24	25	23	24	25	25	26	24	23	23	24	22	23	24	24	26	24	23	23	24	22	23	24	24	38.6	37.1	37.1	92.468	803	803;399	0	323.31	By MS/MS	By MS/MS	By MS/MS	By MS/MS	By MS/MS
sp|P14649|MYL6B_HUMAN	sp|P14649|MYL6B_HUMAN	4	2	2	>sp|P14649|MYL6B_HUMAN Myosin light chain 6B OS=Homo sapiens OX=9606 GN=MYL6B PE=1 SV=1	1	4	2	2	4	4	3	2	3	3	4	4	4	2	2	1	0	1	1	2	2	2	2	2	1	0	1	1	2	2	2	21.6	10.1	10.1	22.764	208	208	0	12.832	By matching	By matching	By MS/MS	By matching	By matching
sp|P63162|RSMN_HUMAN;sp|P14678|RSMB_HUMAN	sp|P63162|RSMN_HUMAN;sp|P14678|RSMB_HUMAN	8;8	8;8	8;8	>sp|P63162|RSMN_HUMAN Small nuclear ribonucleoprotein-associated protein N OS=Homo sapiens OX=9606 GN=SNRPN PE=1 SV=1;>sp|P14678|RSMB_HUMAN Small nuclear ribonucleoprotein-associated proteins B and B OS=Homo sapiens OX=9606 GN=SNRPB PE=1 SV=2	2	8	8	8	7	7	7	5	6	5	6	7	7	7	7	7	5	6	5	6	7	7	7	7	7	5	6	5	6	7	7	25	25	25	24.614	240	240;240	0	79.069	By MS/MS	By MS/MS	By MS/MS	By MS/MS	By MS/MS
sp|P14735|IDE_HUMAN	sp|P14735|IDE_HUMAN	4	4	4	>sp|P14735|IDE_HUMAN Insulin-degrading enzyme OS=Homo sapiens OX=9606 GN=IDE PE=1 SV=4	1	4	4	4	3	4	2	0	0	2	2	1	1	3	4	2	0	0	2	2	1	1	3	4	2	0	0	2	2	1	1	5.7	5.7	5.7	117.97	1019	1019	0	25.552	By MS/MS	By MS/MS	By MS/MS	By matching	By matching
sp|P14866|HNRPL_HUMAN	sp|P14866|HNRPL_HUMAN	22	22	21	>sp|P14866|HNRPL_HUMAN Heterogeneous nuclear ribonucleoprotein L OS=Homo sapiens OX=9606 GN=HNRNPL PE=1 SV=2	1	22	22	21	22	21	19	17	17	19	17	18	17	22	21	19	17	17	19	17	18	17	21	20	18	17	16	18	16	17	16	56	56	54.8	64.132	589	589	0	323.31	By MS/MS	By MS/MS	By MS/MS	By MS/MS	By MS/MS
sp|P14868|SYDC_HUMAN	sp|P14868|SYDC_HUMAN	30	30	30	>sp|P14868|SYDC_HUMAN Aspartate--tRNA ligase, cytoplasmic OS=Homo sapiens OX=9606 GN=DARS1 PE=1 SV=2	1	30	30	30	29	29	29	25	25	27	27	27	29	29	29	29	25	25	27	27	27	29	29	29	29	25	25	27	27	27	29	62.3	62.3	62.3	57.136	501	501	0	323.31	By MS/MS	By MS/MS	By MS/MS	By MS/MS	By MS/MS
sp|P14923|PLAK_HUMAN	sp|P14923|PLAK_HUMAN	28	28	25	>sp|P14923|PLAK_HUMAN Junction plakoglobin OS=Homo sapiens OX=9606 GN=JUP PE=1 SV=3	1	28	28	25	24	27	24	14	12	14	13	14	25	24	27	24	14	12	14	13	14	25	21	24	21	12	10	12	10	11	22	50.2	50.2	45.2	81.744	745	745	0	323.31	By MS/MS	By MS/MS	By MS/MS	By MS/MS	By MS/MS
sp|P15104|GLNA_HUMAN	sp|P15104|GLNA_HUMAN	5	5	5	>sp|P15104|GLNA_HUMAN Glutamine synthetase OS=Homo sapiens OX=9606 GN=GLUL PE=1 SV=4	1	5	5	5	3	3	4	4	2	2	2	4	5	3	3	4	4	2	2	2	4	5	3	3	4	4	2	2	2	4	5	17.2	17.2	17.2	42.064	373	373	0	118.02	By MS/MS	By matching	By MS/MS	By matching	By matching
sp|P15121|ALDR_HUMAN;sp|C9JRZ8|AK1BF_HUMAN	sp|P15121|ALDR_HUMAN;sp|C9JRZ8|AK1BF_HUMAN	2;1	2;1	2;1	>sp|P15121|ALDR_HUMAN Aldo-keto reductase family 1 member B1 OS=Homo sapiens OX=9606 GN=AKR1B1 PE=1 SV=3;>sp|C9JRZ8|AK1BF_HUMAN Aldo-keto reductase family 1 member B15 OS=Homo sapiens OX=9606 GN=AKR1B15 PE=1 SV=2	2	2	2	2	2	2	2	0	0	0	0	0	0	2	2	2	0	0	0	0	0	0	2	2	2	0	0	0	0	0	0	8.2	8.2	8.2	35.853	316	316;316	0	13.246	By MS/MS	By MS/MS	By MS/MS	By matching	By matching
sp|P15170|ERF3A_HUMAN;sp|Q8IYD1|ERF3B_HUMAN	sp|P15170|ERF3A_HUMAN;sp|Q8IYD1|ERF3B_HUMAN	2;1	2;1	2;1	>sp|P15170|ERF3A_HUMAN Eukaryotic peptide chain release factor GTP-binding subunit ERF3A OS=Homo sapiens OX=9606 GN=GSPT1 PE=1 SV=1;>sp|Q8IYD1|ERF3B_HUMAN Eukaryotic peptide chain release factor GTP-binding subunit ERF3B OS=Homo sapiens OX=9606 GN=GSPT2 PE	2	2	2	2	2	1	1	2	0	2	1	0	2	2	1	1	2	0	2	1	0	2	2	1	1	2	0	2	1	0	2	7.8	7.8	7.8	55.755	499	499;628	0	25.116	By MS/MS	By MS/MS	By MS/MS	By MS/MS	By matching
sp|P15311|EZRI_HUMAN	sp|P15311|EZRI_HUMAN	8	8	3	>sp|P15311|EZRI_HUMAN Ezrin OS=Homo sapiens OX=9606 GN=EZR PE=1 SV=4	1	8	8	3	8	8	8	6	4	6	5	6	7	8	8	8	6	4	6	5	6	7	3	3	3	3	2	3	2	3	3	12.6	12.6	5.6	69.412	586	586	0	56.343	By MS/MS	By MS/MS	By MS/MS	By matching	By matching
sp|P15374|UCHL3_HUMAN	sp|P15374|UCHL3_HUMAN	3	3	3	>sp|P15374|UCHL3_HUMAN Ubiquitin carboxyl-terminal hydrolase isozyme L3 OS=Homo sapiens OX=9606 GN=UCHL3 PE=1 SV=1	1	3	3	3	3	1	3	0	1	2	0	0	1	3	1	3	0	1	2	0	0	1	3	1	3	0	1	2	0	0	1	21.7	21.7	21.7	26.182	230	230	0	63.846	By MS/MS	By matching	By MS/MS	By matching	By matching
sp|P15531|NDKA_HUMAN	sp|P15531|NDKA_HUMAN	9	4	4	>sp|P15531|NDKA_HUMAN Nucleoside diphosphate kinase A OS=Homo sapiens OX=9606 GN=NME1 PE=1 SV=1	1	9	4	4	8	7	8	9	9	8	9	8	7	3	2	4	4	4	3	4	3	2	3	2	4	4	4	3	4	3	2	65.1	34.9	34.9	17.149	152	152	0	54.696	By MS/MS	By MS/MS	By MS/MS	By MS/MS	By MS/MS
sp|P15735|PHKG2_HUMAN	sp|P15735|PHKG2_HUMAN	2	2	2	>sp|P15735|PHKG2_HUMAN Phosphorylase b kinase gamma catalytic chain, liver/testis isoform OS=Homo sapiens OX=9606 GN=PHKG2 PE=1 SV=1	1	2	2	2	2	1	1	0	1	2	2	2	2	2	1	1	0	1	2	2	2	2	2	1	1	0	1	2	2	2	2	6.2	6.2	6.2	46.442	406	406	0	13.003	By MS/MS	By matching	By matching	By matching	By matching
sp|P15880|RS2_HUMAN	sp|P15880|RS2_HUMAN	14	14	14	>sp|P15880|RS2_HUMAN 40S ribosomal protein S2 OS=Homo sapiens OX=9606 GN=RPS2 PE=1 SV=2	1	14	14	14	13	14	14	14	12	13	14	13	14	13	14	14	14	12	13	14	13	14	13	14	14	14	12	13	14	13	14	50.5	50.5	50.5	31.324	293	293	0	162.21	By MS/MS	By MS/MS	By MS/MS	By MS/MS	By MS/MS
sp|P15924|DESP_HUMAN	sp|P15924|DESP_HUMAN	127	127	127	>sp|P15924|DESP_HUMAN Desmoplakin OS=Homo sapiens OX=9606 GN=DSP PE=1 SV=3	1	127	127	127	117	113	121	66	75	72	111	107	115	117	113	121	66	75	72	111	107	115	117	113	121	66	75	72	111	107	115	49.3	49.3	49.3	331.77	2871	2871	0	323.31	By MS/MS	By MS/MS	By MS/MS	By MS/MS	By MS/MS
sp|P15927|RFA2_HUMAN	sp|P15927|RFA2_HUMAN	3	3	3	>sp|P15927|RFA2_HUMAN Replication protein A 32 kDa subunit OS=Homo sapiens OX=9606 GN=RPA2 PE=1 SV=1	1	3	3	3	3	3	1	1	1	1	1	2	2	3	3	1	1	1	1	1	2	2	3	3	1	1	1	1	1	2	2	19.6	19.6	19.6	29.247	270	270	0	56.327	By MS/MS	By MS/MS	By matching	By matching	By matching
sp|P16152|CBR1_HUMAN;sp|O75828|CBR3_HUMAN	sp|P16152|CBR1_HUMAN	5;2	5;2	5;2	>sp|P16152|CBR1_HUMAN Carbonyl reductase [NADPH] 1 OS=Homo sapiens OX=9606 GN=CBR1 PE=1 SV=3	2	5	5	5	5	3	2	4	3	2	3	2	5	5	3	2	4	3	2	3	2	5	5	3	2	4	3	2	3	2	5	30.7	30.7	30.7	30.375	277	277;277	0	98.01	By MS/MS	By MS/MS	By matching	By MS/MS	By matching
sp|P16333|NCK1_HUMAN	sp|P16333|NCK1_HUMAN	3	3	3	>sp|P16333|NCK1_HUMAN Cytoplasmic protein NCK1 OS=Homo sapiens OX=9606 GN=NCK1 PE=1 SV=1	1	3	3	3	3	2	3	1	1	2	3	3	3	3	2	3	1	1	2	3	3	3	3	2	3	1	1	2	3	3	3	8.2	8.2	8.2	42.864	377	377	0	17.301	By matching	By matching	By matching	By matching	By matching
sp|P16402|H13_HUMAN;sp|Q02539|H11_HUMAN;sp|P22492|H1T_HUMAN;sp|P16401|H15_HUMAN	sp|P16402|H13_HUMAN	11;3;2;2	2;0;0;0	2;0;0;0	>sp|P16402|H13_HUMAN Histone H1.3 OS=Homo sapiens OX=9606 GN=H1-3 PE=1 SV=2	4	11	2	2	6	7	8	6	6	7	6	9	10	1	2	2	0	1	2	1	2	2	1	2	2	0	1	2	1	2	2	34.4	10.9	10.9	22.35	221	221;215;207;226	0	16.017	By MS/MS	By MS/MS	By MS/MS	By matching	By matching
sp|P16615|AT2A2_HUMAN;sp|O14983|AT2A1_HUMAN;sp|Q93084|AT2A3_HUMAN	sp|P16615|AT2A2_HUMAN	23;6;3	23;6;3	23;6;3	>sp|P16615|AT2A2_HUMAN Sarcoplasmic/endoplasmic reticulum calcium ATPase 2 OS=Homo sapiens OX=9606 GN=ATP2A2 PE=1 SV=1	3	23	23	23	18	18	21	16	17	15	16	15	16	18	18	21	16	17	15	16	15	16	18	18	21	16	17	15	16	15	16	27.7	27.7	27.7	114.76	1042	1042;1001;999	0	323.31	By MS/MS	By MS/MS	By MS/MS	By MS/MS	By MS/MS
sp|P16949|STMN1_HUMAN	sp|P16949|STMN1_HUMAN	2	2	2	>sp|P16949|STMN1_HUMAN Stathmin OS=Homo sapiens OX=9606 GN=STMN1 PE=1 SV=3	1	2	2	2	1	1	1	2	1	1	2	2	1	1	1	1	2	1	1	2	2	1	1	1	1	2	1	1	2	2	1	14.1	14.1	14.1	17.302	149	149	0	12.213	By matching	By matching	By matching	By MS/MS	By matching
sp|P16989|YBOX3_HUMAN	sp|P16989|YBOX3_HUMAN	14	10	10	>sp|P16989|YBOX3_HUMAN Y-box-binding protein 3 OS=Homo sapiens OX=9606 GN=YBX3 PE=1 SV=4	1	14	10	10	10	11	12	8	10	10	12	9	11	8	8	9	6	7	8	10	7	9	8	8	9	6	7	8	10	7	9	62.9	52.2	52.2	40.089	372	372	0	323.31	By MS/MS	By MS/MS	By MS/MS	By MS/MS	By MS/MS
sp|P17028|ZNF24_HUMAN	sp|P17028|ZNF24_HUMAN	4	4	4	>sp|P17028|ZNF24_HUMAN Zinc finger protein 24 OS=Homo sapiens OX=9606 GN=ZNF24 PE=1 SV=4	1	4	4	4	4	3	3	3	4	4	2	1	2	4	3	3	3	4	4	2	1	2	4	3	3	3	4	4	2	1	2	12.5	12.5	12.5	42.155	368	368	0	30.298	By matching	By matching	By matching	By MS/MS	By matching
sp|P17096|HMGA1_HUMAN	sp|P17096|HMGA1_HUMAN	2	2	2	>sp|P17096|HMGA1_HUMAN High mobility group protein HMG-I/HMG-Y OS=Homo sapiens OX=9606 GN=HMGA1 PE=1 SV=3	1	2	2	2	2	2	2	1	0	2	2	2	1	2	2	2	1	0	2	2	2	1	2	2	2	1	0	2	2	2	1	23.4	23.4	23.4	11.676	107	107	0	12.574	By MS/MS	By MS/MS	By matching	By matching	By matching
sp|P17174|AATC_HUMAN	sp|P17174|AATC_HUMAN	2	2	2	>sp|P17174|AATC_HUMAN Aspartate aminotransferase, cytoplasmic OS=Homo sapiens OX=9606 GN=GOT1 PE=1 SV=3	1	2	2	2	2	2	1	2	0	1	2	2	1	2	2	1	2	0	1	2	2	1	2	2	1	2	0	1	2	2	1	8.5	8.5	8.5	46.247	413	413	0	13.238	By MS/MS	By matching	By matching	By matching	By matching
sp|P17480|UBF1_HUMAN	sp|P17480|UBF1_HUMAN	10	10	10	>sp|P17480|UBF1_HUMAN Nucleolar transcription factor 1 OS=Homo sapiens OX=9606 GN=UBTF PE=1 SV=1	1	10	10	10	6	10	6	0	2	6	5	2	4	6	10	6	0	2	6	5	2	4	6	10	6	0	2	6	5	2	4	15.2	15.2	15.2	89.405	764	764	0	67.931	By MS/MS	By MS/MS	By MS/MS	By matching	By matching
sp|P17612|KAPCA_HUMAN	sp|P17612|KAPCA_HUMAN	8	8	3	>sp|P17612|KAPCA_HUMAN cAMP-dependent protein kinase catalytic subunit alpha OS=Homo sapiens OX=9606 GN=PRKACA PE=1 SV=2	1	8	8	3	7	7	5	3	4	3	6	7	7	7	7	5	3	4	3	6	7	7	2	2	1	0	1	0	1	2	2	29.1	29.1	13.1	40.589	351	351	0	75.833	By MS/MS	By MS/MS	By matching	By matching	By matching
sp|P17655|CAN2_HUMAN	sp|P17655|CAN2_HUMAN	8	8	8	>sp|P17655|CAN2_HUMAN Calpain-2 catalytic subunit OS=Homo sapiens OX=9606 GN=CAPN2 PE=1 SV=6	1	8	8	8	5	2	3	4	3	3	5	3	5	5	2	3	4	3	3	5	3	5	5	2	3	4	3	3	5	3	5	14.9	14.9	14.9	79.994	700	700	0	47.713	By MS/MS	By matching	By matching	By matching	By MS/MS
sp|P17812|PYRG1_HUMAN;sp|Q9NRF8|PYRG2_HUMAN	sp|P17812|PYRG1_HUMAN	15;1	15;1	15;1	>sp|P17812|PYRG1_HUMAN CTP synthase 1 OS=Homo sapiens OX=9606 GN=CTPS1 PE=1 SV=2	2	15	15	15	11	12	11	10	11	11	14	13	12	11	12	11	10	11	11	14	13	12	11	12	11	10	11	11	14	13	12	35.2	35.2	35.2	66.69	591	591;586	0	266.01	By MS/MS	By MS/MS	By MS/MS	By MS/MS	By MS/MS
sp|P17844|DDX5_HUMAN	sp|P17844|DDX5_HUMAN	32	23	23	>sp|P17844|DDX5_HUMAN Probable ATP-dependent RNA helicase DDX5 OS=Homo sapiens OX=9606 GN=DDX5 PE=1 SV=1	1	32	23	23	31	30	31	29	24	27	28	26	28	23	22	22	21	17	18	20	18	20	23	22	22	21	17	18	20	18	20	59.4	45.4	45.4	69.147	614	614	0	323.31	By MS/MS	By MS/MS	By MS/MS	By MS/MS	By MS/MS
sp|P17858|PFKAL_HUMAN	sp|P17858|PFKAL_HUMAN	17	15	14	>sp|P17858|PFKAL_HUMAN ATP-dependent 6-phosphofructokinase, liver type OS=Homo sapiens OX=9606 GN=PFKL PE=1 SV=6	1	17	15	14	11	9	9	14	11	11	16	13	14	9	7	7	12	9	9	14	11	12	8	6	6	11	8	8	13	10	11	32.8	29.2	28.1	85.018	780	780	0	198.94	By matching	By matching	By MS/MS	By MS/MS	By MS/MS
sp|P17931|LEG3_HUMAN	sp|P17931|LEG3_HUMAN	5	5	5	>sp|P17931|LEG3_HUMAN Galectin-3 OS=Homo sapiens OX=9606 GN=LGALS3 PE=1 SV=5	1	5	5	5	2	2	3	2	2	1	5	5	5	2	2	3	2	2	1	5	5	5	2	2	3	2	2	1	5	5	5	19.6	19.6	19.6	26.152	250	250	0	36.115	By matching	By matching	By matching	By matching	By matching
sp|P17980|PRS6A_HUMAN	sp|P17980|PRS6A_HUMAN	17	17	17	>sp|P17980|PRS6A_HUMAN 26S proteasome regulatory subunit 6A OS=Homo sapiens OX=9606 GN=PSMC3 PE=1 SV=3	1	17	17	17	15	13	14	12	12	14	13	14	13	15	13	14	12	12	14	13	14	13	15	13	14	12	12	14	13	14	13	50.6	50.6	50.6	49.203	439	439	0	300.08	By MS/MS	By MS/MS	By MS/MS	By MS/MS	By MS/MS
sp|P17987|TCPA_HUMAN	sp|P17987|TCPA_HUMAN	24	24	24	>sp|P17987|TCPA_HUMAN T-complex protein 1 subunit alpha OS=Homo sapiens OX=9606 GN=TCP1 PE=1 SV=1	1	24	24	24	21	19	20	20	21	20	21	22	19	21	19	20	20	21	20	21	22	19	21	19	20	20	21	20	21	22	19	54.7	54.7	54.7	60.343	556	556	0	323.31	By MS/MS	By MS/MS	By MS/MS	By MS/MS	By MS/MS
sp|P18031|PTN1_HUMAN	sp|P18031|PTN1_HUMAN	3	3	3	>sp|P18031|PTN1_HUMAN Tyrosine-protein phosphatase non-receptor type 1 OS=Homo sapiens OX=9606 GN=PTPN1 PE=1 SV=1	1	3	3	3	2	1	2	2	1	2	2	2	2	2	1	2	2	1	2	2	2	2	2	1	2	2	1	2	2	2	2	8.3	8.3	8.3	49.966	435	435	0	18.375	By MS/MS	By matching	By MS/MS	By matching	By matching
sp|P18074|ERCC2_HUMAN	sp|P18074|ERCC2_HUMAN	3	3	3	>sp|P18074|ERCC2_HUMAN General transcription and DNA repair factor IIH helicase subunit XPD OS=Homo sapiens OX=9606 GN=ERCC2 PE=1 SV=1	1	3	3	3	2	0	2	2	1	1	2	2	1	2	0	2	2	1	1	2	2	1	2	0	2	2	1	1	2	2	1	5.9	5.9	5.9	86.908	760	760	0	49.742	By MS/MS	By matching	By matching	By matching	By matching
sp|P18077|RL35A_HUMAN	sp|P18077|RL35A_HUMAN	5	5	5	>sp|P18077|RL35A_HUMAN 60S ribosomal protein L35a OS=Homo sapiens OX=9606 GN=RPL35A PE=1 SV=2	1	5	5	5	3	5	5	5	5	5	3	5	5	3	5	5	5	5	5	3	5	5	3	5	5	5	5	5	3	5	5	38.2	38.2	38.2	12.538	110	110	0	31.006	By MS/MS	By MS/MS	By MS/MS	By MS/MS	By MS/MS
sp|P18085|ARF4_HUMAN	sp|P18085|ARF4_HUMAN	6	4	4	>sp|P18085|ARF4_HUMAN ADP-ribosylation factor 4 OS=Homo sapiens OX=9606 GN=ARF4 PE=1 SV=3	1	6	4	4	5	4	5	6	5	6	6	6	5	3	3	3	4	4	4	4	4	4	3	3	3	4	4	4	4	4	4	40	22.2	22.2	20.511	180	180	0	33.219	By MS/MS	By MS/MS	By MS/MS	By MS/MS	By MS/MS
sp|P18124|RL7_HUMAN	sp|P18124|RL7_HUMAN	16	16	16	>sp|P18124|RL7_HUMAN 60S ribosomal protein L7 OS=Homo sapiens OX=9606 GN=RPL7 PE=1 SV=1	1	16	16	16	14	11	15	10	10	11	12	11	11	14	11	15	10	10	11	12	11	11	14	11	15	10	10	11	12	11	11	57.3	57.3	57.3	29.225	248	248	0	323.31	By MS/MS	By MS/MS	By MS/MS	By MS/MS	By MS/MS
sp|P18206|VINC_HUMAN	sp|P18206|VINC_HUMAN	7	7	7	>sp|P18206|VINC_HUMAN Vinculin OS=Homo sapiens OX=9606 GN=VCL PE=1 SV=4	1	7	7	7	6	6	5	3	1	2	5	5	3	6	6	5	3	1	2	5	5	3	6	6	5	3	1	2	5	5	3	9.3	9.3	9.3	123.8	1134	1134	0	44.747	By MS/MS	By MS/MS	By matching	By MS/MS	By matching
sp|P18583|SON_HUMAN	sp|P18583|SON_HUMAN	11	11	11	>sp|P18583|SON_HUMAN Protein SON OS=Homo sapiens OX=9606 GN=SON PE=1 SV=4	1	11	11	11	10	10	9	5	6	4	4	5	6	10	10	9	5	6	4	4	5	6	10	10	9	5	6	4	4	5	6	6.4	6.4	6.4	263.83	2426	2426	0	73.522	By MS/MS	By MS/MS	By MS/MS	By MS/MS	By MS/MS
sp|P18615|NELFE_HUMAN	sp|P18615|NELFE_HUMAN	2	2	2	>sp|P18615|NELFE_HUMAN Negative elongation factor E OS=Homo sapiens OX=9606 GN=NELFE PE=1 SV=3	1	2	2	2	2	2	2	0	0	2	1	1	1	2	2	2	0	0	2	1	1	1	2	2	2	0	0	2	1	1	1	8.7	8.7	8.7	43.239	380	380	0	15.985	By MS/MS	By matching	By matching	By matching	By matching
sp|P18621|RL17_HUMAN	sp|P18621|RL17_HUMAN	9	9	9	>sp|P18621|RL17_HUMAN 60S ribosomal protein L17 OS=Homo sapiens OX=9606 GN=RPL17 PE=1 SV=3	1	9	9	9	8	9	9	7	7	7	7	7	8	8	9	9	7	7	7	7	7	8	8	9	9	7	7	7	7	7	8	50.5	50.5	50.5	21.397	184	184	0	310.68	By MS/MS	By MS/MS	By MS/MS	By MS/MS	By MS/MS
sp|P18669|PGAM1_HUMAN;sp|P15259|PGAM2_HUMAN;sp|Q8N0Y7|PGAM4_HUMAN	sp|P18669|PGAM1_HUMAN;sp|P15259|PGAM2_HUMAN	7;4;2	7;4;2	7;4;2	>sp|P18669|PGAM1_HUMAN Phosphoglycerate mutase 1 OS=Homo sapiens OX=9606 GN=PGAM1 PE=1 SV=2;>sp|P15259|PGAM2_HUMAN Phosphoglycerate mutase 2 OS=Homo sapiens OX=9606 GN=PGAM2 PE=1 SV=3	3	7	7	7	7	6	5	6	5	6	6	4	5	7	6	5	6	5	6	6	4	5	7	6	5	6	5	6	6	4	5	40.2	40.2	40.2	28.804	254	254;253;254	0	111.82	By MS/MS	By MS/MS	By MS/MS	By MS/MS	By MS/MS
sp|P18754|RCC1_HUMAN	sp|P18754|RCC1_HUMAN	2	2	2	>sp|P18754|RCC1_HUMAN Regulator of chromosome condensation OS=Homo sapiens OX=9606 GN=RCC1 PE=1 SV=1	1	2	2	2	1	2	0	2	0	2	1	1	1	1	2	0	2	0	2	1	1	1	1	2	0	2	0	2	1	1	1	6.4	6.4	6.4	44.969	421	421	0	20.863	By MS/MS	By MS/MS	By matching	By matching	By matching
sp|P18859|ATP5J_HUMAN	sp|P18859|ATP5J_HUMAN	3	3	3	>sp|P18859|ATP5J_HUMAN ATP synthase-coupling factor 6, mitochondrial OS=Homo sapiens OX=9606 GN=ATP5PF PE=1 SV=1	1	3	3	3	3	3	2	1	2	1	2	2	2	3	3	2	1	2	1	2	2	2	3	3	2	1	2	1	2	2	2	34.3	34.3	34.3	12.587	108	108	0	95.019	By MS/MS	By MS/MS	By MS/MS	By matching	By MS/MS
sp|P19022|CADH2_HUMAN;sp|P55283|CADH4_HUMAN	sp|P19022|CADH2_HUMAN;sp|P55283|CADH4_HUMAN	2;1	2;1	2;1	>sp|P19022|CADH2_HUMAN Cadherin-2 OS=Homo sapiens OX=9606 GN=CDH2 PE=1 SV=4;>sp|P55283|CADH4_HUMAN Cadherin-4 OS=Homo sapiens OX=9606 GN=CDH4 PE=2 SV=2	2	2	2	2	2	2	2	1	2	0	2	0	2	2	2	2	1	2	0	2	0	2	2	2	2	1	2	0	2	0	2	3.2	3.2	3.2	99.808	906	906;916	0.00071505	11.503	By MS/MS	By matching	By MS/MS	By matching	By matching
sp|P19174|PLCG1_HUMAN	sp|P19174|PLCG1_HUMAN	7	7	7	>sp|P19174|PLCG1_HUMAN 1-phosphatidylinositol 4,5-bisphosphate phosphodiesterase gamma-1 OS=Homo sapiens OX=9606 GN=PLCG1 PE=1 SV=1	1	7	7	7	2	2	4	4	4	2	7	7	6	2	2	4	4	4	2	7	7	6	2	2	4	4	4	2	7	7	6	6.7	6.7	6.7	148.53	1290	1290	0	55.047	By matching	By matching	By matching	By matching	By matching
sp|P19338|NUCL_HUMAN	sp|P19338|NUCL_HUMAN	26	26	26	>sp|P19338|NUCL_HUMAN Nucleolin OS=Homo sapiens OX=9606 GN=NCL PE=1 SV=3	1	26	26	26	22	22	26	22	23	22	22	21	24	22	22	26	22	23	22	22	21	24	22	22	26	22	23	22	22	21	24	32.4	32.4	32.4	76.613	710	710	0	323.31	By MS/MS	By MS/MS	By MS/MS	By MS/MS	By MS/MS
sp|P19367|HXK1_HUMAN;sp|Q2TB90|HKDC1_HUMAN	sp|P19367|HXK1_HUMAN;sp|Q2TB90|HKDC1_HUMAN	2;1	2;1	2;1	>sp|P19367|HXK1_HUMAN Hexokinase-1 OS=Homo sapiens OX=9606 GN=HK1 PE=1 SV=3;>sp|Q2TB90|HKDC1_HUMAN Hexokinase HKDC1 OS=Homo sapiens OX=9606 GN=HKDC1 PE=1 SV=3	2	2	2	2	1	1	1	1	1	2	2	2	2	1	1	1	1	1	2	2	2	2	1	1	1	1	1	2	2	2	2	1.6	1.6	1.6	102.48	917	917;917	0.0031557	10.905	By matching	By matching	By matching	By MS/MS	By matching
sp|P19387|RPB3_HUMAN	sp|P19387|RPB3_HUMAN	5	5	5	>sp|P19387|RPB3_HUMAN DNA-directed RNA polymerase II subunit RPB3 OS=Homo sapiens OX=9606 GN=POLR2C PE=1 SV=2	1	5	5	5	4	4	3	2	3	4	4	3	3	4	4	3	2	3	4	4	3	3	4	4	3	2	3	4	4	3	3	25.8	25.8	25.8	31.441	275	275	0	92.955	By MS/MS	By MS/MS	By MS/MS	By MS/MS	By MS/MS
sp|P19388|RPAB1_HUMAN	sp|P19388|RPAB1_HUMAN	5	5	5	>sp|P19388|RPAB1_HUMAN DNA-directed RNA polymerases I, II, and III subunit RPABC1 OS=Homo sapiens OX=9606 GN=POLR2E PE=1 SV=4	1	5	5	5	4	5	4	3	3	4	4	5	5	4	5	4	3	3	4	4	5	5	4	5	4	3	3	4	4	5	5	37.6	37.6	37.6	24.551	210	210	0	103.05	By MS/MS	By MS/MS	By MS/MS	By MS/MS	By matching
sp|P19404|NDUV2_HUMAN	sp|P19404|NDUV2_HUMAN	2	2	2	>sp|P19404|NDUV2_HUMAN NADH dehydrogenase [ubiquinone] flavoprotein 2, mitochondrial OS=Homo sapiens OX=9606 GN=NDUFV2 PE=1 SV=2	1	2	2	2	2	2	2	1	2	1	2	1	2	2	2	2	1	2	1	2	1	2	2	2	2	1	2	1	2	1	2	11.6	11.6	11.6	27.391	249	249	0	13.942	By MS/MS	By MS/MS	By matching	By matching	By matching
sp|P19447|ERCC3_HUMAN	sp|P19447|ERCC3_HUMAN	3	3	3	>sp|P19447|ERCC3_HUMAN General transcription and DNA repair factor IIH helicase subunit XPB OS=Homo sapiens OX=9606 GN=ERCC3 PE=1 SV=1	1	3	3	3	2	2	2	1	0	2	2	1	2	2	2	2	1	0	2	2	1	2	2	2	2	1	0	2	2	1	2	5	5	5	89.277	782	782	0	20.744	By MS/MS	By MS/MS	By MS/MS	By matching	By matching
sp|P19474|RO52_HUMAN	sp|P19474|RO52_HUMAN	40	40	40	>sp|P19474|RO52_HUMAN E3 ubiquitin-protein ligase TRIM21 OS=Homo sapiens OX=9606 GN=TRIM21 PE=1 SV=1	1	40	40	40	31	31	35	35	29	28	32	37	34	31	31	35	35	29	28	32	37	34	31	31	35	35	29	28	32	37	34	67.6	67.6	67.6	54.169	475	475	0	323.31	By MS/MS	By MS/MS	By MS/MS	By MS/MS	By MS/MS
sp|P19484|TFEB_HUMAN	sp|P19484|TFEB_HUMAN	2	2	2	>sp|P19484|TFEB_HUMAN Transcription factor EB OS=Homo sapiens OX=9606 GN=TFEB PE=1 SV=3	1	2	2	2	1	1	1	0	1	0	1	1	1	1	1	1	0	1	0	1	1	1	1	1	1	0	1	0	1	1	1	4.2	4.2	4.2	52.864	476	476	0.00036832	12.063	By MS/MS	By MS/MS	By MS/MS	By matching	By matching
sp|P19525|E2AK2_HUMAN	sp|P19525|E2AK2_HUMAN	2	2	2	>sp|P19525|E2AK2_HUMAN Interferon-induced, double-stranded RNA-activated protein kinase OS=Homo sapiens OX=9606 GN=EIF2AK2 PE=1 SV=2	1	2	2	2	1	2	1	1	1	0	0	1	1	1	2	1	1	1	0	0	1	1	1	2	1	1	1	0	0	1	1	4.7	4.7	4.7	62.094	551	551	0	13.43	By matching	By MS/MS	By MS/MS	By matching	By matching
sp|P19623|SPEE_HUMAN	sp|P19623|SPEE_HUMAN	3	3	3	>sp|P19623|SPEE_HUMAN Spermidine synthase OS=Homo sapiens OX=9606 GN=SRM PE=1 SV=1	1	3	3	3	2	3	3	1	1	2	2	2	3	2	3	3	1	1	2	2	2	3	2	3	3	1	1	2	2	2	3	10.9	10.9	10.9	33.824	302	302	0	18.902	By MS/MS	By matching	By matching	By MS/MS	By MS/MS
sp|P19784|CSK22_HUMAN	sp|P19784|CSK22_HUMAN	7	7	7	>sp|P19784|CSK22_HUMAN Casein kinase II subunit alpha OS=Homo sapiens OX=9606 GN=CSNK2A2 PE=1 SV=1	1	7	7	7	7	7	6	4	4	5	6	6	5	7	7	6	4	4	5	6	6	5	7	7	6	4	4	5	6	6	5	25.1	25.1	25.1	41.213	350	350	0	59.871	By MS/MS	By MS/MS	By MS/MS	By matching	By matching
sp|P19823|ITIH2_HUMAN	sp|P19823|ITIH2_HUMAN	7	7	2	>sp|P19823|ITIH2_HUMAN Inter-alpha-trypsin inhibitor heavy chain H2 OS=Homo sapiens OX=9606 GN=ITIH2 PE=1 SV=2	1	7	7	2	6	7	4	4	2	5	2	2	2	6	7	4	4	2	5	2	2	2	2	2	2	2	1	2	1	1	0	8	8	2.6	106.46	946	946	0	75.892	By MS/MS	By MS/MS	By MS/MS	By matching	By matching
sp|P19838|NFKB1_HUMAN	sp|P19838|NFKB1_HUMAN	2	2	2	>sp|P19838|NFKB1_HUMAN Nuclear factor NF-kappa-B p105 subunit OS=Homo sapiens OX=9606 GN=NFKB1 PE=1 SV=2	1	2	2	2	0	1	0	2	1	2	1	2	1	0	1	0	2	1	2	1	2	1	0	1	0	2	1	2	1	2	1	2.5	2.5	2.5	105.35	968	968	0	39.947	By matching	By matching	By matching	By matching	By matching
sp|P20020|AT2B1_HUMAN;sp|Q16720|AT2B3_HUMAN;sp|P23634|AT2B4_HUMAN	sp|P20020|AT2B1_HUMAN;sp|Q16720|AT2B3_HUMAN;sp|P23634|AT2B4_HUMAN	2;1;1	2;1;1	2;1;1	>sp|P20020|AT2B1_HUMAN Plasma membrane calcium-transporting ATPase 1 OS=Homo sapiens OX=9606 GN=ATP2B1 PE=1 SV=4;>sp|Q16720|AT2B3_HUMAN Plasma membrane calcium-transporting ATPase 3 OS=Homo sapiens OX=9606 GN=ATP2B3 PE=1 SV=3;>sp|P23634|AT2B4_HUMAN Plasma	3	2	2	2	2	0	1	0	0	0	0	1	0	2	0	1	0	0	0	0	1	0	2	0	1	0	0	0	0	1	0	3	3	3	134.68	1220	1220;1220;1241	0	13.424	By MS/MS	By matching	By matching	By matching	By matching
sp|P20042|IF2B_HUMAN	sp|P20042|IF2B_HUMAN	8	8	8	>sp|P20042|IF2B_HUMAN Eukaryotic translation initiation factor 2 subunit 2 OS=Homo sapiens OX=9606 GN=EIF2S2 PE=1 SV=2	1	8	8	8	7	6	5	7	6	5	8	5	7	7	6	5	7	6	5	8	5	7	7	6	5	7	6	5	8	5	7	29.1	29.1	29.1	38.388	333	333	0	99.792	By MS/MS	By MS/MS	By MS/MS	By matching	By MS/MS
sp|P20290|BTF3_HUMAN	sp|P20290|BTF3_HUMAN	5	5	5	>sp|P20290|BTF3_HUMAN Transcription factor BTF3 OS=Homo sapiens OX=9606 GN=BTF3 PE=1 SV=1	1	5	5	5	4	4	3	1	1	0	1	0	1	4	4	3	1	1	0	1	0	1	4	4	3	1	1	0	1	0	1	49.5	49.5	49.5	22.168	206	206	0	237.76	By MS/MS	By MS/MS	By MS/MS	By matching	By matching
sp|Q9NRW1|RAB6B_HUMAN;sp|P20340|RAB6A_HUMAN;sp|Q14964|RB39A_HUMAN	sp|Q9NRW1|RAB6B_HUMAN;sp|P20340|RAB6A_HUMAN;sp|Q14964|RB39A_HUMAN	2;2;1	2;2;1	2;2;1	>sp|Q9NRW1|RAB6B_HUMAN Ras-related protein Rab-6B OS=Homo sapiens OX=9606 GN=RAB6B PE=1 SV=1;>sp|P20340|RAB6A_HUMAN Ras-related protein Rab-6A OS=Homo sapiens OX=9606 GN=RAB6A PE=1 SV=3;>sp|Q14964|RB39A_HUMAN Ras-related protein Rab-39A OS=Homo sapiens OX=	3	2	2	2	2	2	2	2	1	2	2	2	2	2	2	2	2	1	2	2	2	2	2	2	2	2	1	2	2	2	2	10.6	10.6	10.6	23.461	208	208;208;217	0	14.918	By MS/MS	By MS/MS	By matching	By MS/MS	By MS/MS
sp|P20618|PSB1_HUMAN	sp|P20618|PSB1_HUMAN	6	6	6	>sp|P20618|PSB1_HUMAN Proteasome subunit beta type-1 OS=Homo sapiens OX=9606 GN=PSMB1 PE=1 SV=2	1	6	6	6	6	5	5	6	6	6	5	5	5	6	5	5	6	6	6	5	5	5	6	5	5	6	6	6	5	5	5	30.7	30.7	30.7	26.489	241	241	0	41.182	By MS/MS	By MS/MS	By MS/MS	By MS/MS	By MS/MS
sp|P20674|COX5A_HUMAN	sp|P20674|COX5A_HUMAN	2	2	2	>sp|P20674|COX5A_HUMAN Cytochrome c oxidase subunit 5A, mitochondrial OS=Homo sapiens OX=9606 GN=COX5A PE=1 SV=2	1	2	2	2	2	2	2	1	2	2	2	2	2	2	2	2	1	2	2	2	2	2	2	2	2	1	2	2	2	2	2	10.7	10.7	10.7	16.762	150	150	0	15.162	By MS/MS	By MS/MS	By MS/MS	By matching	By matching
sp|P20700|LMNB1_HUMAN	sp|P20700|LMNB1_HUMAN	27	26	25	>sp|P20700|LMNB1_HUMAN Lamin-B1 OS=Homo sapiens OX=9606 GN=LMNB1 PE=1 SV=2	1	27	26	25	25	27	25	18	19	22	21	20	21	24	26	24	17	18	21	21	19	21	23	25	23	17	18	21	20	18	20	50	48.6	47.3	66.408	586	586	0	323.31	By MS/MS	By MS/MS	By MS/MS	By MS/MS	By MS/MS
sp|P20810|ICAL_HUMAN	sp|P20810|ICAL_HUMAN	2	2	2	>sp|P20810|ICAL_HUMAN Calpastatin OS=Homo sapiens OX=9606 GN=CAST PE=1 SV=4	1	2	2	2	2	1	1	0	1	2	1	1	1	2	1	1	0	1	2	1	1	1	2	1	1	0	1	2	1	1	1	3.7	3.7	3.7	76.572	708	708	0	12.947	By MS/MS	By matching	By matching	By matching	By matching
sp|P20839|IMDH1_HUMAN	sp|P20839|IMDH1_HUMAN	3	2	2	>sp|P20839|IMDH1_HUMAN Inosine-5-monophosphate dehydrogenase 1 OS=Homo sapiens OX=9606 GN=IMPDH1 PE=1 SV=2	1	3	2	2	1	1	2	1	1	3	3	3	2	0	0	1	0	0	2	2	2	1	0	0	1	0	0	2	2	2	1	6.8	5.3	5.3	55.405	514	514	0.0003647	11.832	By matching	By matching	By matching	By matching	By matching
sp|Q9UQ88|CD11A_HUMAN;sp|P21127|CD11B_HUMAN;sp|Q13882|PTK6_HUMAN	sp|Q9UQ88|CD11A_HUMAN;sp|P21127|CD11B_HUMAN	6;6;1	6;6;1	6;6;1	>sp|Q9UQ88|CD11A_HUMAN Cyclin-dependent kinase 11A OS=Homo sapiens OX=9606 GN=CDK11A PE=1 SV=4;>sp|P21127|CD11B_HUMAN Cyclin-dependent kinase 11B OS=Homo sapiens OX=9606 GN=CDK11B PE=1 SV=4	3	6	6	6	5	5	3	3	4	4	5	5	5	5	5	3	3	4	4	5	5	5	5	5	3	3	4	4	5	5	5	7	7	7	91.361	783	783;795;451	0	37.032	By MS/MS	By MS/MS	By matching	By matching	By matching
sp|P21281|VATB2_HUMAN	sp|P21281|VATB2_HUMAN	5	5	5	>sp|P21281|VATB2_HUMAN V-type proton ATPase subunit B, brain isoform OS=Homo sapiens OX=9606 GN=ATP6V1B2 PE=1 SV=3	1	5	5	5	5	4	2	4	2	5	5	5	3	5	4	2	4	2	5	5	5	3	5	4	2	4	2	5	5	5	3	16.4	16.4	16.4	56.5	511	511	0	69.588	By MS/MS	By matching	By matching	By MS/MS	By matching
sp|P21333|FLNA_HUMAN	sp|P21333|FLNA_HUMAN	87	87	79	>sp|P21333|FLNA_HUMAN Filamin-A OS=Homo sapiens OX=9606 GN=FLNA PE=1 SV=4	1	87	87	79	66	69	58	60	66	66	79	79	81	66	69	58	60	66	66	79	79	81	61	64	52	54	59	61	73	72	74	45.3	45.3	41.9	280.74	2647	2647	0	323.31	By MS/MS	By MS/MS	By MS/MS	By MS/MS	By MS/MS
sp|P21796|VDAC1_HUMAN	sp|P21796|VDAC1_HUMAN	11	11	11	>sp|P21796|VDAC1_HUMAN Voltage-dependent anion-selective channel protein 1 OS=Homo sapiens OX=9606 GN=VDAC1 PE=1 SV=2	1	11	11	11	10	10	10	10	9	9	8	10	10	10	10	10	10	9	9	8	10	10	10	10	10	10	9	9	8	10	10	53.7	53.7	53.7	30.772	283	283	0	256.81	By MS/MS	By MS/MS	By MS/MS	By MS/MS	By MS/MS
sp|P21912|SDHB_HUMAN	sp|P21912|SDHB_HUMAN	6	6	6	>sp|P21912|SDHB_HUMAN Succinate dehydrogenase [ubiquinone] iron-sulfur subunit, mitochondrial OS=Homo sapiens OX=9606 GN=SDHB PE=1 SV=3	1	6	6	6	6	5	6	6	4	6	6	5	6	6	5	6	6	4	6	6	5	6	6	5	6	6	4	6	6	5	6	20.7	20.7	20.7	31.629	280	280	0	40.1	By MS/MS	By MS/MS	By MS/MS	By matching	By MS/MS
sp|P21953|ODBB_HUMAN	sp|P21953|ODBB_HUMAN	6	6	6	>sp|P21953|ODBB_HUMAN 2-oxoisovalerate dehydrogenase subunit beta, mitochondrial OS=Homo sapiens OX=9606 GN=BCKDHB PE=1 SV=2	1	6	6	6	2	2	3	4	2	2	5	6	4	2	2	3	4	2	2	5	6	4	2	2	3	4	2	2	5	6	4	28.8	28.8	28.8	43.122	392	392	0	49.778	By matching	By MS/MS	By matching	By matching	By matching
sp|P21964|COMT_HUMAN	sp|P21964|COMT_HUMAN	2	2	2	>sp|P21964|COMT_HUMAN Catechol O-methyltransferase OS=Homo sapiens OX=9606 GN=COMT PE=1 SV=2	1	2	2	2	2	2	1	0	0	0	0	0	0	2	2	1	0	0	0	0	0	0	2	2	1	0	0	0	0	0	0	11.4	11.4	11.4	30.037	271	271	0	12.953	By MS/MS	By matching	By matching	By matching	By matching
sp|P21980|TGM2_HUMAN;sp|P49221|TGM4_HUMAN;sp|O43548|TGM5_HUMAN	sp|P21980|TGM2_HUMAN	27;1;1	27;1;1	27;1;1	>sp|P21980|TGM2_HUMAN Protein-glutamine gamma-glutamyltransferase 2 OS=Homo sapiens OX=9606 GN=TGM2 PE=1 SV=2	3	27	27	27	24	25	25	17	19	18	20	22	16	24	25	25	17	19	18	20	22	16	24	25	25	17	19	18	20	22	16	50.5	50.5	50.5	77.328	687	687;684;720	0	323.31	By MS/MS	By MS/MS	By MS/MS	By MS/MS	By MS/MS
sp|P22061|PIMT_HUMAN	sp|P22061|PIMT_HUMAN	16	16	16	>sp|P22061|PIMT_HUMAN Protein-L-isoaspartate(D-aspartate) O-methyltransferase OS=Homo sapiens OX=9606 GN=PCMT1 PE=1 SV=4	1	16	16	16	15	15	15	14	12	13	12	15	13	15	15	15	14	12	13	12	15	13	15	15	15	14	12	13	12	15	13	69.2	69.2	69.2	24.636	227	227	0	323.31	By MS/MS	By MS/MS	By MS/MS	By MS/MS	By MS/MS
sp|P22087|FBRL_HUMAN	sp|P22087|FBRL_HUMAN	16	16	13	>sp|P22087|FBRL_HUMAN rRNA 2-O-methyltransferase fibrillarin OS=Homo sapiens OX=9606 GN=FBL PE=1 SV=2	1	16	16	13	14	16	13	11	11	10	9	10	11	14	16	13	11	11	10	9	10	11	11	13	10	9	8	8	7	8	8	52.3	52.3	45.2	33.784	321	321	0	262.82	By MS/MS	By MS/MS	By MS/MS	By MS/MS	By MS/MS
sp|P22102|PUR2_HUMAN	sp|P22102|PUR2_HUMAN	8	8	8	>sp|P22102|PUR2_HUMAN Trifunctional purine biosynthetic protein adenosine-3 OS=Homo sapiens OX=9606 GN=GART PE=1 SV=1	1	8	8	8	4	5	5	6	6	6	7	7	4	4	5	5	6	6	6	7	7	4	4	5	5	6	6	6	7	7	4	11.7	11.7	11.7	107.77	1010	1010	0	152.67	By MS/MS	By MS/MS	By matching	By MS/MS	By MS/MS
sp|P22234|PUR6_HUMAN	sp|P22234|PUR6_HUMAN	14	14	14	>sp|P22234|PUR6_HUMAN Multifunctional protein ADE2 OS=Homo sapiens OX=9606 GN=PAICS PE=1 SV=3	1	14	14	14	12	13	12	9	13	10	10	12	14	12	13	12	9	13	10	10	12	14	12	13	12	9	13	10	10	12	14	45.4	45.4	45.4	47.079	425	425	0	323.31	By MS/MS	By MS/MS	By MS/MS	By MS/MS	By MS/MS
sp|P22307|SCP2_HUMAN	sp|P22307|SCP2_HUMAN	2	2	2	>sp|P22307|SCP2_HUMAN Sterol carrier protein 2 OS=Homo sapiens OX=9606 GN=SCP2 PE=1 SV=2	1	2	2	2	2	1	1	1	1	1	1	1	2	2	1	1	1	1	1	1	1	2	2	1	1	1	1	1	1	1	2	4.2	4.2	4.2	58.993	547	547	0	22.567	By MS/MS	By matching	By MS/MS	By MS/MS	By matching
sp|P22314|UBA1_HUMAN	sp|P22314|UBA1_HUMAN	21	21	21	>sp|P22314|UBA1_HUMAN Ubiquitin-like modifier-activating enzyme 1 OS=Homo sapiens OX=9606 GN=UBA1 PE=1 SV=3	1	21	21	21	17	16	15	16	15	17	17	17	17	17	16	15	16	15	17	17	17	17	17	16	15	16	15	17	17	17	17	26.7	26.7	26.7	117.85	1058	1058	0	323.31	By MS/MS	By MS/MS	By MS/MS	By MS/MS	By MS/MS
sp|P22392|NDKB_HUMAN;sp|O60361|NDK8_HUMAN	sp|P22392|NDKB_HUMAN;sp|O60361|NDK8_HUMAN	10;7	10;7	5;4	>sp|P22392|NDKB_HUMAN Nucleoside diphosphate kinase B OS=Homo sapiens OX=9606 GN=NME2 PE=1 SV=1;>sp|O60361|NDK8_HUMAN Putative nucleoside diphosphate kinase OS=Homo sapiens OX=9606 GN=NME2P1 PE=5 SV=1	2	10	10	5	10	10	8	9	9	8	8	9	9	10	10	8	9	9	8	8	9	9	5	5	4	4	4	3	3	4	4	71.7	71.7	41.4	17.298	152	152;137	0	199.49	By MS/MS	By MS/MS	By MS/MS	By MS/MS	By MS/MS
sp|P35325|SPR2B_HUMAN;sp|P22532|SPR2D_HUMAN;sp|P35326|SPR2A_HUMAN;sp|P22531|SPR2E_HUMAN;sp|Q9BYE4|SPR2G_HUMAN	sp|P35325|SPR2B_HUMAN;sp|P22532|SPR2D_HUMAN;sp|P35326|SPR2A_HUMAN;sp|P22531|SPR2E_HUMAN;sp|Q9BYE4|SPR2G_HUMAN	4;4;3;3;2	4;4;3;3;2	3;3;2;2;1	>sp|P35325|SPR2B_HUMAN Small proline-rich protein 2B OS=Homo sapiens OX=9606 GN=SPRR2B PE=2 SV=1;>sp|P22532|SPR2D_HUMAN Small proline-rich protein 2D OS=Homo sapiens OX=9606 GN=SPRR2D PE=2 SV=2;>sp|P35326|SPR2A_HUMAN Small proline-rich protein 2A OS=Homo s	5	4	4	3	2	1	3	1	1	1	1	0	4	2	1	3	1	1	1	1	0	4	1	0	2	0	0	0	1	0	3	79.2	79.2	54.2	7.9754	72	72;72;72;72;73	0	39.653	By matching	By matching	By matching	By matching	By matching
sp|P22626|ROA2_HUMAN	sp|P22626|ROA2_HUMAN	24	24	23	>sp|P22626|ROA2_HUMAN Heterogeneous nuclear ribonucleoproteins A2/B1 OS=Homo sapiens OX=9606 GN=HNRNPA2B1 PE=1 SV=2	1	24	24	23	19	18	22	19	17	16	17	15	17	19	18	22	19	17	16	17	15	17	18	17	21	18	16	15	16	14	16	68.6	68.6	68.6	37.429	353	353	0	323.31	By MS/MS	By MS/MS	By MS/MS	By MS/MS	By MS/MS
sp|P22695|QCR2_HUMAN	sp|P22695|QCR2_HUMAN	14	14	14	>sp|P22695|QCR2_HUMAN Cytochrome b-c1 complex subunit 2, mitochondrial OS=Homo sapiens OX=9606 GN=UQCRC2 PE=1 SV=3	1	14	14	14	12	10	10	11	13	11	12	10	10	12	10	10	11	13	11	12	10	10	12	10	10	11	13	11	12	10	10	40.2	40.2	40.2	48.442	453	453	0	323.31	By MS/MS	By MS/MS	By MS/MS	By MS/MS	By MS/MS
sp|P22735|TGM1_HUMAN	sp|P22735|TGM1_HUMAN	4	4	4	>sp|P22735|TGM1_HUMAN Protein-glutamine gamma-glutamyltransferase K OS=Homo sapiens OX=9606 GN=TGM1 PE=1 SV=4	1	4	4	4	4	4	4	1	2	2	2	1	4	4	4	4	1	2	2	2	1	4	4	4	4	1	2	2	2	1	4	5.6	5.6	5.6	89.786	817	817	0	26.634	By MS/MS	By matching	By matching	By matching	By matching
sp|P22830|HEMH_HUMAN	sp|P22830|HEMH_HUMAN	4	4	4	>sp|P22830|HEMH_HUMAN Ferrochelatase, mitochondrial OS=Homo sapiens OX=9606 GN=FECH PE=1 SV=2	1	4	4	4	3	4	4	3	4	3	4	2	3	3	4	4	3	4	3	4	2	3	3	4	4	3	4	3	4	2	3	13.2	13.2	13.2	47.862	423	423	0	39.747	By MS/MS	By MS/MS	By MS/MS	By MS/MS	By MS/MS
sp|P23246|SFPQ_HUMAN	sp|P23246|SFPQ_HUMAN	26	26	25	>sp|P23246|SFPQ_HUMAN Splicing factor, proline- and glutamine-rich OS=Homo sapiens OX=9606 GN=SFPQ PE=1 SV=2	1	26	26	25	23	22	23	24	21	25	25	25	26	23	22	23	24	21	25	25	25	26	22	21	22	23	20	24	24	24	25	40.6	40.6	39.5	76.149	707	707	0	323.31	By MS/MS	By MS/MS	By MS/MS	By MS/MS	By MS/MS
sp|P23258|TBG1_HUMAN;sp|Q9NRH3|TBG2_HUMAN	sp|P23258|TBG1_HUMAN;sp|Q9NRH3|TBG2_HUMAN	19;15	19;15	19;15	>sp|P23258|TBG1_HUMAN Tubulin gamma-1 chain OS=Homo sapiens OX=9606 GN=TUBG1 PE=1 SV=2;>sp|Q9NRH3|TBG2_HUMAN Tubulin gamma-2 chain OS=Homo sapiens OX=9606 GN=TUBG2 PE=2 SV=1	2	19	19	19	15	12	13	11	12	11	16	16	16	15	12	13	11	12	11	16	16	16	15	12	13	11	12	11	16	16	16	65	65	65	51.169	451	451;451	0	323.31	By MS/MS	By MS/MS	By MS/MS	By MS/MS	By MS/MS
sp|P23284|PPIB_HUMAN	sp|P23284|PPIB_HUMAN	6	6	6	>sp|P23284|PPIB_HUMAN Peptidyl-prolyl cis-trans isomerase B OS=Homo sapiens OX=9606 GN=PPIB PE=1 SV=2	1	6	6	6	5	4	6	5	5	5	4	4	4	5	4	6	5	5	5	4	4	4	5	4	6	5	5	5	4	4	4	30.1	30.1	30.1	23.742	216	216	0	48.575	By MS/MS	By MS/MS	By MS/MS	By MS/MS	By MS/MS
sp|P23368|MAOM_HUMAN	sp|P23368|MAOM_HUMAN	3	3	3	>sp|P23368|MAOM_HUMAN NAD-dependent malic enzyme, mitochondrial OS=Homo sapiens OX=9606 GN=ME2 PE=1 SV=1	1	3	3	3	3	2	2	1	1	2	3	1	3	3	2	2	1	1	2	3	1	3	3	2	2	1	1	2	3	1	3	6.8	6.8	6.8	65.443	584	584	0	83.101	By MS/MS	By matching	By matching	By MS/MS	By matching
sp|P23396|RS3_HUMAN	sp|P23396|RS3_HUMAN	19	19	19	>sp|P23396|RS3_HUMAN 40S ribosomal protein S3 OS=Homo sapiens OX=9606 GN=RPS3 PE=1 SV=2	1	19	19	19	18	19	19	18	18	18	17	17	16	18	19	19	18	18	18	17	17	16	18	19	19	18	18	18	17	17	16	77.8	77.8	77.8	26.688	243	243	0	323.31	By MS/MS	By MS/MS	By MS/MS	By MS/MS	By MS/MS
sp|P23526|SAHH_HUMAN	sp|P23526|SAHH_HUMAN	13	13	13	>sp|P23526|SAHH_HUMAN Adenosylhomocysteinase OS=Homo sapiens OX=9606 GN=AHCY PE=1 SV=4	1	13	13	13	13	12	12	12	9	11	12	10	11	13	12	12	12	9	11	12	10	11	13	12	12	12	9	11	12	10	11	35	35	35	47.716	432	432	0	197.42	By MS/MS	By MS/MS	By MS/MS	By MS/MS	By MS/MS
sp|P23528|COF1_HUMAN	sp|P23528|COF1_HUMAN	11	11	8	>sp|P23528|COF1_HUMAN Cofilin-1 OS=Homo sapiens OX=9606 GN=CFL1 PE=1 SV=3	1	11	11	8	10	11	10	10	10	11	10	10	10	10	11	10	10	10	11	10	10	10	7	8	7	7	7	8	7	8	7	66.9	66.9	50	18.502	166	166	0	305.33	By MS/MS	By MS/MS	By MS/MS	By MS/MS	By MS/MS
sp|P23588|IF4B_HUMAN	sp|P23588|IF4B_HUMAN	6	6	6	>sp|P23588|IF4B_HUMAN Eukaryotic translation initiation factor 4B OS=Homo sapiens OX=9606 GN=EIF4B PE=1 SV=2	1	6	6	6	6	6	6	4	4	5	4	6	5	6	6	6	4	4	5	4	6	5	6	6	6	4	4	5	4	6	5	14.7	14.7	14.7	69.15	611	611	0	323.31	By MS/MS	By MS/MS	By MS/MS	By MS/MS	By MS/MS
sp|P23921|RIR1_HUMAN	sp|P23921|RIR1_HUMAN	7	7	7	>sp|P23921|RIR1_HUMAN Ribonucleoside-diphosphate reductase large subunit OS=Homo sapiens OX=9606 GN=RRM1 PE=1 SV=1	1	7	7	7	5	5	5	6	5	5	5	6	5	5	5	5	6	5	5	5	6	5	5	5	5	6	5	5	5	6	5	14.3	14.3	14.3	90.069	792	792	0	101.34	By MS/MS	By MS/MS	By MS/MS	By MS/MS	By matching
sp|P24390|ERD21_HUMAN	sp|P24390|ERD21_HUMAN	3	3	2	>sp|P24390|ERD21_HUMAN ER lumen protein-retaining receptor 1 OS=Homo sapiens OX=9606 GN=KDELR1 PE=1 SV=1	1	3	3	2	3	2	2	2	2	1	3	2	3	3	2	2	2	2	1	3	2	3	2	1	1	1	1	0	2	1	2	18.9	18.9	13.7	24.542	212	212	0	61.145	By MS/MS	By MS/MS	By matching	By matching	By MS/MS
sp|P24534|EF1B_HUMAN	sp|P24534|EF1B_HUMAN	8	6	6	>sp|P24534|EF1B_HUMAN Elongation factor 1-beta OS=Homo sapiens OX=9606 GN=EEF1B2 PE=1 SV=3	1	8	6	6	8	7	6	7	7	6	8	7	7	6	6	5	6	6	5	6	5	5	6	6	5	6	6	5	6	5	5	51.1	45.8	45.8	24.763	225	225	0	190.63	By MS/MS	By MS/MS	By MS/MS	By MS/MS	By MS/MS
sp|P24539|AT5F1_HUMAN	sp|P24539|AT5F1_HUMAN	9	9	9	>sp|P24539|AT5F1_HUMAN ATP synthase F(0) complex subunit B1, mitochondrial OS=Homo sapiens OX=9606 GN=ATP5PB PE=1 SV=2	1	9	9	9	9	8	9	7	9	8	7	6	7	9	8	9	7	9	8	7	6	7	9	8	9	7	9	8	7	6	7	41	41	41	28.908	256	256	0	323.31	By MS/MS	By MS/MS	By MS/MS	By MS/MS	By MS/MS
sp|P24666|PPAC_HUMAN	sp|P24666|PPAC_HUMAN	3	3	3	>sp|P24666|PPAC_HUMAN Low molecular weight phosphotyrosine protein phosphatase OS=Homo sapiens OX=9606 GN=ACP1 PE=1 SV=3	1	3	3	3	3	3	2	2	2	2	3	3	3	3	3	2	2	2	2	3	3	3	3	3	2	2	2	2	3	3	3	24.7	24.7	24.7	18.042	158	158	0	71.096	By MS/MS	By MS/MS	By MS/MS	By MS/MS	By matching
sp|P24752|THIL_HUMAN	sp|P24752|THIL_HUMAN	16	16	16	>sp|P24752|THIL_HUMAN Acetyl-CoA acetyltransferase, mitochondrial OS=Homo sapiens OX=9606 GN=ACAT1 PE=1 SV=1	1	16	16	16	15	15	14	15	14	13	15	15	14	15	15	14	15	14	13	15	15	14	15	15	14	15	14	13	15	15	14	48	48	48	45.199	427	427	0	323.31	By MS/MS	By MS/MS	By MS/MS	By MS/MS	By MS/MS
sp|P24928|RPB1_HUMAN	sp|P24928|RPB1_HUMAN	17	17	17	>sp|P24928|RPB1_HUMAN DNA-directed RNA polymerase II subunit RPB1 OS=Homo sapiens OX=9606 GN=POLR2A PE=1 SV=2	1	17	17	17	15	13	13	8	11	11	15	11	11	15	13	13	8	11	11	15	11	11	15	13	13	8	11	11	15	11	11	13.1	13.1	13.1	217.17	1970	1970	0	168.2	By MS/MS	By MS/MS	By MS/MS	By MS/MS	By MS/MS
sp|P24941|CDK2_HUMAN;sp|Q00526|CDK3_HUMAN	sp|P24941|CDK2_HUMAN;sp|Q00526|CDK3_HUMAN	4;2	3;1	3;1	>sp|P24941|CDK2_HUMAN Cyclin-dependent kinase 2 OS=Homo sapiens OX=9606 GN=CDK2 PE=1 SV=2;>sp|Q00526|CDK3_HUMAN Cyclin-dependent kinase 3 OS=Homo sapiens OX=9606 GN=CDK3 PE=1 SV=1	2	4	3	3	4	4	3	3	4	3	4	4	4	3	3	2	2	3	2	3	3	3	3	3	2	2	3	2	3	3	3	15.4	12.8	12.8	33.929	298	298;305	0	24.975	By MS/MS	By MS/MS	By MS/MS	By MS/MS	By matching
sp|P25054|APC_HUMAN	sp|P25054|APC_HUMAN	14	14	14	>sp|P25054|APC_HUMAN Adenomatous polyposis coli protein OS=Homo sapiens OX=9606 GN=APC PE=1 SV=2	1	14	14	14	12	13	11	1	2	3	4	5	1	12	13	11	1	2	3	4	5	1	12	13	11	1	2	3	4	5	1	6	6	6	311.64	2843	2843	0	195.99	By MS/MS	By MS/MS	By MS/MS	By matching	By matching
sp|P25205|MCM3_HUMAN	sp|P25205|MCM3_HUMAN	28	28	28	>sp|P25205|MCM3_HUMAN DNA replication licensing factor MCM3 OS=Homo sapiens OX=9606 GN=MCM3 PE=1 SV=3	1	28	28	28	25	23	24	22	24	22	23	22	22	25	23	24	22	24	22	23	22	22	25	23	24	22	24	22	23	22	22	40.8	40.8	40.8	90.98	808	808	0	323.31	By MS/MS	By MS/MS	By MS/MS	By MS/MS	By MS/MS
sp|P25311|ZA2G_HUMAN	sp|P25311|ZA2G_HUMAN	4	4	4	>sp|P25311|ZA2G_HUMAN Zinc-alpha-2-glycoprotein OS=Homo sapiens OX=9606 GN=AZGP1 PE=1 SV=2	1	4	4	4	3	4	4	1	1	0	0	1	1	3	4	4	1	1	0	0	1	1	3	4	4	1	1	0	0	1	1	18.1	18.1	18.1	34.258	298	298	0	27.304	By MS/MS	By MS/MS	By MS/MS	By matching	By MS/MS
sp|P25398|RS12_HUMAN	sp|P25398|RS12_HUMAN	9	9	9	>sp|P25398|RS12_HUMAN 40S ribosomal protein S12 OS=Homo sapiens OX=9606 GN=RPS12 PE=1 SV=3	1	9	9	9	7	8	9	7	7	7	8	7	7	7	8	9	7	7	7	8	7	7	7	8	9	7	7	7	8	7	7	71.2	71.2	71.2	14.515	132	132	0	323.31	By MS/MS	By MS/MS	By MS/MS	By MS/MS	By MS/MS
sp|P25440|BRD2_HUMAN	sp|P25440|BRD2_HUMAN	9	9	7	>sp|P25440|BRD2_HUMAN Bromodomain-containing protein 2 OS=Homo sapiens OX=9606 GN=BRD2 PE=1 SV=2	1	9	9	7	4	9	4	5	4	5	4	3	0	4	9	4	5	4	5	4	3	0	4	7	4	4	4	5	3	3	0	14.2	14.2	12.1	88.06	801	801	0	122.28	By MS/MS	By MS/MS	By matching	By MS/MS	By MS/MS
sp|P25685|DNJB1_HUMAN	sp|P25685|DNJB1_HUMAN	4	4	3	>sp|P25685|DNJB1_HUMAN DnaJ homolog subfamily B member 1 OS=Homo sapiens OX=9606 GN=DNAJB1 PE=1 SV=4	1	4	4	3	4	4	4	1	1	0	4	3	4	4	4	4	1	1	0	4	3	4	3	3	3	1	1	0	3	3	3	12.9	12.9	9.4	38.044	340	340	0	23.958	By MS/MS	By MS/MS	By matching	By matching	By matching
sp|P25705|ATPA_HUMAN	sp|P25705|ATPA_HUMAN	26	26	26	>sp|P25705|ATPA_HUMAN ATP synthase subunit alpha, mitochondrial OS=Homo sapiens OX=9606 GN=ATP5F1A PE=1 SV=1	1	26	26	26	24	26	25	22	23	23	20	23	21	24	26	25	22	23	23	20	23	21	24	26	25	22	23	23	20	23	21	51.9	51.9	51.9	59.75	553	553	0	323.31	By MS/MS	By MS/MS	By MS/MS	By MS/MS	By MS/MS
sp|P25786|PSA1_HUMAN	sp|P25786|PSA1_HUMAN	7	7	7	>sp|P25786|PSA1_HUMAN Proteasome subunit alpha type-1 OS=Homo sapiens OX=9606 GN=PSMA1 PE=1 SV=1	1	7	7	7	7	7	7	5	6	6	5	6	6	7	7	7	5	6	6	5	6	6	7	7	7	5	6	6	5	6	6	28.5	28.5	28.5	29.555	263	263	0	90.333	By MS/MS	By MS/MS	By MS/MS	By MS/MS	By MS/MS
sp|P25787|PSA2_HUMAN	sp|P25787|PSA2_HUMAN	5	5	5	>sp|P25787|PSA2_HUMAN Proteasome subunit alpha type-2 OS=Homo sapiens OX=9606 GN=PSMA2 PE=1 SV=2	1	5	5	5	5	5	3	4	4	3	2	4	3	5	5	3	4	4	3	2	4	3	5	5	3	4	4	3	2	4	3	26.5	26.5	26.5	25.898	234	234	0	131.8	By MS/MS	By MS/MS	By MS/MS	By MS/MS	By MS/MS
sp|P25788|PSA3_HUMAN	sp|P25788|PSA3_HUMAN	6	6	6	>sp|P25788|PSA3_HUMAN Proteasome subunit alpha type-3 OS=Homo sapiens OX=9606 GN=PSMA3 PE=1 SV=2	1	6	6	6	6	5	6	5	4	4	4	5	5	6	5	6	5	4	4	4	5	5	6	5	6	5	4	4	4	5	5	24.3	24.3	24.3	28.433	255	255	0	39.929	By MS/MS	By MS/MS	By MS/MS	By MS/MS	By MS/MS
sp|P25789|PSA4_HUMAN	sp|P25789|PSA4_HUMAN	7	7	7	>sp|P25789|PSA4_HUMAN Proteasome subunit alpha type-4 OS=Homo sapiens OX=9606 GN=PSMA4 PE=1 SV=1	1	7	7	7	6	6	5	2	5	5	5	4	4	6	6	5	2	5	5	5	4	4	6	6	5	2	5	5	5	4	4	38.7	38.7	38.7	29.483	261	261	0	183.31	By MS/MS	By MS/MS	By MS/MS	By MS/MS	By MS/MS
sp|P26038|MOES_HUMAN	sp|P26038|MOES_HUMAN	7	2	2	>sp|P26038|MOES_HUMAN Moesin OS=Homo sapiens OX=9606 GN=MSN PE=1 SV=3	1	7	2	2	6	6	6	5	4	5	5	4	5	1	1	1	2	2	2	2	1	1	1	1	1	2	2	2	2	1	1	10.4	3.3	3.3	67.819	577	577	0.00071378	11.444	By MS/MS	By MS/MS	By MS/MS	By matching	By MS/MS
sp|P26196|DDX6_HUMAN	sp|P26196|DDX6_HUMAN	10	10	9	>sp|P26196|DDX6_HUMAN Probable ATP-dependent RNA helicase DDX6 OS=Homo sapiens OX=9606 GN=DDX6 PE=1 SV=2	1	10	10	9	9	8	7	5	5	6	8	6	6	9	8	7	5	5	6	8	6	6	9	8	7	5	5	6	8	6	6	30.2	30.2	28	54.416	483	483	0	93.394	By MS/MS	By MS/MS	By MS/MS	By MS/MS	By matching
sp|P26358|DNMT1_HUMAN	sp|P26358|DNMT1_HUMAN	9	9	9	>sp|P26358|DNMT1_HUMAN DNA (cytosine-5)-methyltransferase 1 OS=Homo sapiens OX=9606 GN=DNMT1 PE=1 SV=2	1	9	9	9	8	4	7	5	4	5	4	3	3	8	4	7	5	4	5	4	3	3	8	4	7	5	4	5	4	3	3	7.1	7.1	7.1	183.16	1616	1616	0	87.683	By MS/MS	By MS/MS	By MS/MS	By MS/MS	By MS/MS
sp|P26368|U2AF2_HUMAN	sp|P26368|U2AF2_HUMAN	14	14	14	>sp|P26368|U2AF2_HUMAN Splicing factor U2AF 65 kDa subunit OS=Homo sapiens OX=9606 GN=U2AF2 PE=1 SV=4	1	14	14	14	12	13	14	11	11	12	12	10	13	12	13	14	11	11	12	12	10	13	12	13	14	11	11	12	12	10	13	46.3	46.3	46.3	53.5	475	475	0	323.31	By MS/MS	By MS/MS	By MS/MS	By MS/MS	By MS/MS
sp|P26373|RL13_HUMAN	sp|P26373|RL13_HUMAN	13	13	13	>sp|P26373|RL13_HUMAN 60S ribosomal protein L13 OS=Homo sapiens OX=9606 GN=RPL13 PE=1 SV=4	1	13	13	13	12	13	13	10	10	10	9	9	10	12	13	13	10	10	10	9	9	10	12	13	13	10	10	10	9	9	10	49.8	49.8	49.8	24.261	211	211	0	217.91	By MS/MS	By MS/MS	By MS/MS	By MS/MS	By MS/MS
sp|P26440|IVD_HUMAN	sp|P26440|IVD_HUMAN	2	2	2	>sp|P26440|IVD_HUMAN Isovaleryl-CoA dehydrogenase, mitochondrial OS=Homo sapiens OX=9606 GN=IVD PE=1 SV=2	1	2	2	2	2	1	0	1	0	0	2	2	2	2	1	0	1	0	0	2	2	2	2	1	0	1	0	0	2	2	2	5.9	5.9	5.9	46.65	426	426	0	12.604	By matching	By matching	By matching	By matching	By matching
sp|P26583|HMGB2_HUMAN	sp|P26583|HMGB2_HUMAN	5	5	5	>sp|P26583|HMGB2_HUMAN High mobility group protein B2 OS=Homo sapiens OX=9606 GN=HMGB2 PE=1 SV=2	1	5	5	5	5	3	4	0	4	2	4	1	4	5	3	4	0	4	2	4	1	4	5	3	4	0	4	2	4	1	4	25.8	25.8	25.8	24.033	209	209	0	94.245	By MS/MS	By MS/MS	By MS/MS	By matching	By matching
sp|P26599|PTBP1_HUMAN	sp|P26599|PTBP1_HUMAN	17	17	14	>sp|P26599|PTBP1_HUMAN Polypyrimidine tract-binding protein 1 OS=Homo sapiens OX=9606 GN=PTBP1 PE=1 SV=1	1	17	17	14	15	14	14	13	14	12	12	13	14	15	14	14	13	14	12	12	13	14	13	13	12	11	12	9	10	11	12	51.4	51.4	46.7	57.221	531	531	0	323.31	By MS/MS	By MS/MS	By MS/MS	By MS/MS	By MS/MS
sp|P26639|SYTC_HUMAN	sp|P26639|SYTC_HUMAN	22	22	21	>sp|P26639|SYTC_HUMAN Threonine--tRNA ligase 1, cytoplasmic OS=Homo sapiens OX=9606 GN=TARS1 PE=1 SV=3	1	22	22	21	15	16	14	18	14	16	20	21	22	15	16	14	18	14	16	20	21	22	14	15	13	17	13	15	19	20	21	37.2	37.2	36.1	83.434	723	723	0	213.41	By MS/MS	By MS/MS	By MS/MS	By MS/MS	By MS/MS
sp|P26640|SYVC_HUMAN	sp|P26640|SYVC_HUMAN	13	13	13	>sp|P26640|SYVC_HUMAN Valine--tRNA ligase OS=Homo sapiens OX=9606 GN=VARS1 PE=1 SV=4	1	13	13	13	11	13	9	9	10	8	10	10	10	11	13	9	9	10	8	10	10	10	11	13	9	9	10	8	10	10	10	15.2	15.2	15.2	140.47	1264	1264	0	131.21	By MS/MS	By MS/MS	By MS/MS	By MS/MS	By MS/MS
sp|P26641|EF1G_HUMAN	sp|P26641|EF1G_HUMAN	25	25	25	>sp|P26641|EF1G_HUMAN Elongation factor 1-gamma OS=Homo sapiens OX=9606 GN=EEF1G PE=1 SV=3	1	25	25	25	22	23	21	20	20	18	21	19	22	22	23	21	20	20	18	21	19	22	22	23	21	20	20	18	21	19	22	71.6	71.6	71.6	50.118	437	437	0	323.31	By MS/MS	By MS/MS	By MS/MS	By MS/MS	By MS/MS
sp|P27348|1433T_HUMAN	sp|P27348|1433T_HUMAN	14	10	10	>sp|P27348|1433T_HUMAN 14-3-3 protein theta OS=Homo sapiens OX=9606 GN=YWHAQ PE=1 SV=1	1	14	10	10	11	12	14	10	10	11	10	9	10	8	9	10	7	7	8	8	6	7	8	9	10	7	7	8	8	6	7	50.2	39.6	39.6	27.764	245	245	0	323.31	By MS/MS	By MS/MS	By MS/MS	By MS/MS	By MS/MS
sp|P27361|MK03_HUMAN;sp|P31152|MK04_HUMAN;sp|Q16659|MK06_HUMAN	sp|P27361|MK03_HUMAN	12;1;1	8;0;0	8;0;0	>sp|P27361|MK03_HUMAN Mitogen-activated protein kinase 3 OS=Homo sapiens OX=9606 GN=MAPK3 PE=1 SV=4	3	12	8	8	5	5	7	9	10	11	12	11	11	1	1	3	5	6	7	8	7	7	1	1	3	5	6	7	8	7	7	39.8	27.7	27.7	43.135	379	379;587;721	0	135.08	By matching	By matching	By matching	By MS/MS	By MS/MS
sp|P27482|CALL3_HUMAN	sp|P27482|CALL3_HUMAN	5	4	4	>sp|P27482|CALL3_HUMAN Calmodulin-like protein 3 OS=Homo sapiens OX=9606 GN=CALML3 PE=1 SV=2	1	5	4	4	3	3	2	1	2	1	2	2	5	2	2	1	0	1	0	1	1	4	2	2	1	0	1	0	1	1	4	36.2	30.9	30.9	16.891	149	149	0	80.496	By MS/MS	By MS/MS	By matching	By matching	By matching
sp|P27635|RL10_HUMAN;sp|Q96L21|RL10L_HUMAN	sp|P27635|RL10_HUMAN	14;6	14;6	14;6	>sp|P27635|RL10_HUMAN 60S ribosomal protein L10 OS=Homo sapiens OX=9606 GN=RPL10 PE=1 SV=4	2	14	14	14	10	10	11	6	7	9	8	10	9	10	10	11	6	7	9	8	10	9	10	10	11	6	7	9	8	10	9	52.8	52.8	52.8	24.604	214	214;214	0	157.3	By MS/MS	By MS/MS	By MS/MS	By MS/MS	By MS/MS
sp|P27694|RFA1_HUMAN	sp|P27694|RFA1_HUMAN	6	6	6	>sp|P27694|RFA1_HUMAN Replication protein A 70 kDa DNA-binding subunit OS=Homo sapiens OX=9606 GN=RPA1 PE=1 SV=2	1	6	6	6	5	6	2	4	2	4	3	4	6	5	6	2	4	2	4	3	4	6	5	6	2	4	2	4	3	4	6	12.5	12.5	12.5	68.137	616	616	0	42.342	By MS/MS	By MS/MS	By matching	By MS/MS	By matching
sp|P27695|APEX1_HUMAN	sp|P27695|APEX1_HUMAN	5	5	5	>sp|P27695|APEX1_HUMAN DNA-(apurinic or apyrimidinic site) endonuclease OS=Homo sapiens OX=9606 GN=APEX1 PE=1 SV=2	1	5	5	5	4	4	4	3	2	4	3	1	3	4	4	4	3	2	4	3	1	3	4	4	4	3	2	4	3	1	3	23.9	23.9	23.9	35.554	318	318	0	45.263	By MS/MS	By MS/MS	By MS/MS	By MS/MS	By matching
sp|P27708|PYR1_HUMAN;sp|P31327|CPSM_HUMAN	sp|P27708|PYR1_HUMAN	88;1	88;1	88;1	>sp|P27708|PYR1_HUMAN CAD protein OS=Homo sapiens OX=9606 GN=CAD PE=1 SV=3	2	88	88	88	79	76	77	58	65	60	72	82	77	79	76	77	58	65	60	72	82	77	79	76	77	58	65	60	72	82	77	53.8	53.8	53.8	242.98	2225	2225;1500	0	323.31	By MS/MS	By MS/MS	By MS/MS	By MS/MS	By MS/MS
sp|P27797|CALR_HUMAN	sp|P27797|CALR_HUMAN	11	11	11	>sp|P27797|CALR_HUMAN Calreticulin OS=Homo sapiens OX=9606 GN=CALR PE=1 SV=1	1	11	11	11	9	9	7	6	5	6	8	6	8	9	9	7	6	5	6	8	6	8	9	9	7	6	5	6	8	6	8	37.2	37.2	37.2	48.141	417	417	0	271.73	By MS/MS	By MS/MS	By MS/MS	By MS/MS	By MS/MS
sp|P27816|MAP4_HUMAN	sp|P27816|MAP4_HUMAN	12	12	12	>sp|P27816|MAP4_HUMAN Microtubule-associated protein 4 OS=Homo sapiens OX=9606 GN=MAP4 PE=1 SV=3	1	12	12	12	12	12	9	6	10	9	10	8	11	12	12	9	6	10	9	10	8	11	12	12	9	6	10	9	10	8	11	14.1	14.1	14.1	121	1152	1152	0	78.559	By MS/MS	By MS/MS	By MS/MS	By MS/MS	By MS/MS
sp|P27824|CALX_HUMAN	sp|P27824|CALX_HUMAN	22	22	22	>sp|P27824|CALX_HUMAN Calnexin OS=Homo sapiens OX=9606 GN=CANX PE=1 SV=2	1	22	22	22	21	19	20	17	16	18	18	16	17	21	19	20	17	16	18	18	16	17	21	19	20	17	16	18	18	16	17	37.7	37.7	37.7	67.567	592	592	0	323.31	By MS/MS	By MS/MS	By MS/MS	By MS/MS	By MS/MS
sp|P28066|PSA5_HUMAN	sp|P28066|PSA5_HUMAN	6	6	6	>sp|P28066|PSA5_HUMAN Proteasome subunit alpha type-5 OS=Homo sapiens OX=9606 GN=PSMA5 PE=1 SV=3	1	6	6	6	6	6	6	5	6	6	6	6	6	6	6	6	5	6	6	6	6	6	6	6	6	5	6	6	6	6	6	30.3	30.3	30.3	26.411	241	241	0	85.185	By MS/MS	By MS/MS	By MS/MS	By MS/MS	By MS/MS
sp|P28070|PSB4_HUMAN	sp|P28070|PSB4_HUMAN	3	3	3	>sp|P28070|PSB4_HUMAN Proteasome subunit beta type-4 OS=Homo sapiens OX=9606 GN=PSMB4 PE=1 SV=4	1	3	3	3	2	2	2	3	2	2	2	1	3	2	2	2	3	2	2	2	1	3	2	2	2	3	2	2	2	1	3	17.8	17.8	17.8	29.204	264	264	0	71.389	By MS/MS	By MS/MS	By MS/MS	By MS/MS	By MS/MS
sp|P28072|PSB6_HUMAN	sp|P28072|PSB6_HUMAN	4	4	4	>sp|P28072|PSB6_HUMAN Proteasome subunit beta type-6 OS=Homo sapiens OX=9606 GN=PSMB6 PE=1 SV=4	1	4	4	4	3	3	3	3	3	3	3	3	2	3	3	3	3	3	3	3	3	2	3	3	3	3	3	3	3	3	2	28.9	28.9	28.9	25.357	239	239	0	26.602	By matching	By MS/MS	By MS/MS	By MS/MS	By MS/MS
sp|P28074|PSB5_HUMAN	sp|P28074|PSB5_HUMAN	6	6	6	>sp|P28074|PSB5_HUMAN Proteasome subunit beta type-5 OS=Homo sapiens OX=9606 GN=PSMB5 PE=1 SV=3	1	6	6	6	4	4	5	6	6	6	5	5	6	4	4	5	6	6	6	5	5	6	4	4	5	6	6	6	5	5	6	24	24	24	28.48	263	263	0	65.349	By MS/MS	By MS/MS	By MS/MS	By MS/MS	By MS/MS
sp|P28288|ABCD3_HUMAN	sp|P28288|ABCD3_HUMAN	6	6	6	>sp|P28288|ABCD3_HUMAN ATP-binding cassette sub-family D member 3 OS=Homo sapiens OX=9606 GN=ABCD3 PE=1 SV=1	1	6	6	6	3	4	1	3	4	5	4	2	4	3	4	1	3	4	5	4	2	4	3	4	1	3	4	5	4	2	4	11.4	11.4	11.4	75.475	659	659	0	172.72	By MS/MS	By MS/MS	By matching	By MS/MS	By MS/MS
sp|P28290|ITPI2_HUMAN	sp|P28290|ITPI2_HUMAN	13	13	13	>sp|P28290|ITPI2_HUMAN Protein ITPRID2 OS=Homo sapiens OX=9606 GN=ITPRID2 PE=1 SV=3	1	13	13	13	11	8	10	8	10	12	4	2	2	11	8	10	8	10	12	4	2	2	11	8	10	8	10	12	4	2	2	13.7	13.7	13.7	138.38	1259	1259	0	132.06	By MS/MS	By MS/MS	By MS/MS	By MS/MS	By MS/MS
sp|P28331|NDUS1_HUMAN	sp|P28331|NDUS1_HUMAN	7	7	7	>sp|P28331|NDUS1_HUMAN NADH-ubiquinone oxidoreductase 75 kDa subunit, mitochondrial OS=Homo sapiens OX=9606 GN=NDUFS1 PE=1 SV=3	1	7	7	7	3	2	4	4	2	5	4	5	5	3	2	4	4	2	5	4	5	5	3	2	4	4	2	5	4	5	5	13.8	13.8	13.8	79.467	727	727	0	55.051	By MS/MS	By MS/MS	By matching	By MS/MS	By matching
sp|P28340|DPOD1_HUMAN	sp|P28340|DPOD1_HUMAN	10	10	10	>sp|P28340|DPOD1_HUMAN DNA polymerase delta catalytic subunit OS=Homo sapiens OX=9606 GN=POLD1 PE=1 SV=2	1	10	10	10	6	4	5	4	3	5	7	8	7	6	4	5	4	3	5	7	8	7	6	4	5	4	3	5	7	8	7	11.7	11.7	11.7	123.63	1107	1107	0	100.99	By MS/MS	By MS/MS	By MS/MS	By matching	By matching
sp|P28347|TEAD1_HUMAN	sp|P28347|TEAD1_HUMAN	18	18	12	>sp|P28347|TEAD1_HUMAN Transcriptional enhancer factor TEF-1 OS=Homo sapiens OX=9606 GN=TEAD1 PE=1 SV=2	1	18	18	12	17	15	16	2	0	0	2	6	3	17	15	16	2	0	0	2	6	3	12	11	10	0	0	0	0	3	1	63.1	63.1	53.5	47.945	426	426	0	323.31	By MS/MS	By MS/MS	By MS/MS	By matching	By matching
sp|P28482|MK01_HUMAN	sp|P28482|MK01_HUMAN	18	18	14	>sp|P28482|MK01_HUMAN Mitogen-activated protein kinase 1 OS=Homo sapiens OX=9606 GN=MAPK1 PE=1 SV=3	1	18	18	14	10	10	10	14	17	16	17	16	18	10	10	10	14	17	16	17	16	18	6	6	6	10	13	12	13	12	14	61.7	61.7	48.9	41.389	360	360	0	291.58	By MS/MS	By MS/MS	By MS/MS	By MS/MS	By MS/MS
sp|P28749|RBL1_HUMAN	sp|P28749|RBL1_HUMAN	2	2	2	>sp|P28749|RBL1_HUMAN Retinoblastoma-like protein 1 OS=Homo sapiens OX=9606 GN=RBL1 PE=1 SV=3	1	2	2	2	1	1	1	0	1	0	2	2	2	1	1	1	0	1	0	2	2	2	1	1	1	0	1	0	2	2	2	2.7	2.7	2.7	120.85	1068	1068	0.0014174	11.207	By matching	By matching	By matching	By matching	By matching
sp|P29034|S10A2_HUMAN	sp|P29034|S10A2_HUMAN	2	2	2	>sp|P29034|S10A2_HUMAN Protein S100-A2 OS=Homo sapiens OX=9606 GN=S100A2 PE=1 SV=3	1	2	2	2	1	0	0	0	0	0	1	0	2	1	0	0	0	0	0	1	0	2	1	0	0	0	0	0	1	0	2	17.3	17.3	17.3	11.117	98	98	0.0003601	11.615	By matching	By matching	By matching	By matching	By matching
sp|P29372|3MG_HUMAN	sp|P29372|3MG_HUMAN	5	5	5	>sp|P29372|3MG_HUMAN DNA-3-methyladenine glycosylase OS=Homo sapiens OX=9606 GN=MPG PE=1 SV=3	1	5	5	5	3	3	2	2	4	1	3	3	2	3	3	2	2	4	1	3	3	2	3	3	2	2	4	1	3	3	2	22.1	22.1	22.1	32.868	298	298	0	33.343	By MS/MS	By MS/MS	By matching	By matching	By matching
sp|P29373|RABP2_HUMAN	sp|P29373|RABP2_HUMAN	2	2	2	>sp|P29373|RABP2_HUMAN Cellular retinoic acid-binding protein 2 OS=Homo sapiens OX=9606 GN=CRABP2 PE=1 SV=2	1	2	2	2	2	1	1	0	0	0	1	1	2	2	1	1	0	0	0	1	1	2	2	1	1	0	0	0	1	1	2	15.9	15.9	15.9	15.693	138	138	0.0031513	10.855	By MS/MS	By matching	By matching	By matching	By matching
sp|P29401|TKT_HUMAN	sp|P29401|TKT_HUMAN	9	9	9	>sp|P29401|TKT_HUMAN Transketolase OS=Homo sapiens OX=9606 GN=TKT PE=1 SV=3	1	9	9	9	8	6	6	5	3	5	7	5	7	8	6	6	5	3	5	7	5	7	8	6	6	5	3	5	7	5	7	20.5	20.5	20.5	67.877	623	623	0	183.8	By MS/MS	By MS/MS	By MS/MS	By MS/MS	By matching
sp|P29508|SPB3_HUMAN;sp|P48594|SPB4_HUMAN	sp|P29508|SPB3_HUMAN;sp|P48594|SPB4_HUMAN	6;5	6;5	6;5	>sp|P29508|SPB3_HUMAN Serpin B3 OS=Homo sapiens OX=9606 GN=SERPINB3 PE=1 SV=2;>sp|P48594|SPB4_HUMAN Serpin B4 OS=Homo sapiens OX=9606 GN=SERPINB4 PE=1 SV=2	2	6	6	6	5	5	3	3	3	2	3	2	5	5	5	3	3	3	2	3	2	5	5	5	3	3	3	2	3	2	5	16.2	16.2	16.2	44.564	390	390;390	0	65.737	By MS/MS	By MS/MS	By matching	By matching	By matching
sp|P29558|RBMS1_HUMAN;sp|Q15434|RBMS2_HUMAN;sp|Q6XE24|RBMS3_HUMAN	sp|P29558|RBMS1_HUMAN;sp|Q15434|RBMS2_HUMAN;sp|Q6XE24|RBMS3_HUMAN	2;1;1	2;1;1	2;1;1	>sp|P29558|RBMS1_HUMAN RNA-binding motif, single-stranded-interacting protein 1 OS=Homo sapiens OX=9606 GN=RBMS1 PE=1 SV=3;>sp|Q15434|RBMS2_HUMAN RNA-binding motif, single-stranded-interacting protein 2 OS=Homo sapiens OX=9606 GN=RBMS2 PE=1 SV=1;>sp|Q6XE24	3	2	2	2	1	2	0	1	2	2	2	2	1	1	2	0	1	2	2	2	2	1	1	2	0	1	2	2	2	2	1	5.9	5.9	5.9	44.505	406	406;407;437	0	12.926	By matching	By MS/MS	By matching	By MS/MS	By matching
sp|P29590|PML_HUMAN	sp|P29590|PML_HUMAN	2	2	2	>sp|P29590|PML_HUMAN Protein PML OS=Homo sapiens OX=9606 GN=PML PE=1 SV=3	1	2	2	2	2	2	2	0	1	0	1	2	1	2	2	2	0	1	0	1	2	1	2	2	2	0	1	0	1	2	1	2.8	2.8	2.8	97.55	882	882	0	37.946	By MS/MS	By MS/MS	By MS/MS	By matching	By matching
sp|P29692|EF1D_HUMAN	sp|P29692|EF1D_HUMAN	14	14	12	>sp|P29692|EF1D_HUMAN Elongation factor 1-delta OS=Homo sapiens OX=9606 GN=EEF1D PE=1 SV=5	1	14	14	12	14	12	12	13	13	13	14	13	14	14	12	12	13	13	13	14	13	14	12	11	11	12	12	12	12	11	12	55.2	55.2	50.9	31.121	281	281	0	323.31	By MS/MS	By MS/MS	By MS/MS	By MS/MS	By MS/MS
sp|P29966|MARCS_HUMAN	sp|P29966|MARCS_HUMAN	8	8	8	>sp|P29966|MARCS_HUMAN Myristoylated alanine-rich C-kinase substrate OS=Homo sapiens OX=9606 GN=MARCKS PE=1 SV=4	1	8	8	8	3	3	3	5	5	5	5	4	5	3	3	3	5	5	5	5	4	5	3	3	3	5	5	5	5	4	5	44.6	44.6	44.6	31.554	332	332	0	142.8	By MS/MS	By MS/MS	By MS/MS	By MS/MS	By MS/MS
sp|P30040|ERP29_HUMAN	sp|P30040|ERP29_HUMAN	3	3	3	>sp|P30040|ERP29_HUMAN Endoplasmic reticulum resident protein 29 OS=Homo sapiens OX=9606 GN=ERP29 PE=1 SV=4	1	3	3	3	2	0	2	3	2	2	2	2	1	2	0	2	3	2	2	2	2	1	2	0	2	3	2	2	2	2	1	18.8	18.8	18.8	28.993	261	261	0	18.085	By MS/MS	By matching	By MS/MS	By MS/MS	By MS/MS
sp|P30041|PRDX6_HUMAN	sp|P30041|PRDX6_HUMAN	12	12	12	>sp|P30041|PRDX6_HUMAN Peroxiredoxin-6 OS=Homo sapiens OX=9606 GN=PRDX6 PE=1 SV=3	1	12	12	12	10	8	9	9	8	8	10	6	9	10	8	9	9	8	8	10	6	9	10	8	9	9	8	8	10	6	9	60.3	60.3	60.3	25.035	224	224	0	125.33	By MS/MS	By MS/MS	By MS/MS	By MS/MS	By MS/MS
sp|P30044|PRDX5_HUMAN	sp|P30044|PRDX5_HUMAN	4	4	4	>sp|P30044|PRDX5_HUMAN Peroxiredoxin-5, mitochondrial OS=Homo sapiens OX=9606 GN=PRDX5 PE=1 SV=4	1	4	4	4	3	3	3	2	2	3	4	3	4	3	3	3	2	2	3	4	3	4	3	3	3	2	2	3	4	3	4	23.8	23.8	23.8	22.086	214	214	0	29.012	By matching	By MS/MS	By MS/MS	By MS/MS	By matching
sp|P30048|PRDX3_HUMAN	sp|P30048|PRDX3_HUMAN	5	5	5	>sp|P30048|PRDX3_HUMAN Thioredoxin-dependent peroxide reductase, mitochondrial OS=Homo sapiens OX=9606 GN=PRDX3 PE=1 SV=3	1	5	5	5	4	5	4	5	3	4	4	3	3	4	5	4	5	3	4	4	3	3	4	5	4	5	3	4	4	3	3	27	27	27	27.692	256	256	0	41.701	By MS/MS	By MS/MS	By MS/MS	By MS/MS	By MS/MS
sp|P30049|ATPD_HUMAN	sp|P30049|ATPD_HUMAN	3	3	3	>sp|P30049|ATPD_HUMAN ATP synthase subunit delta, mitochondrial OS=Homo sapiens OX=9606 GN=ATP5F1D PE=1 SV=2	1	3	3	3	1	3	2	1	3	2	2	2	3	1	3	2	1	3	2	2	2	3	1	3	2	1	3	2	2	2	3	32.1	32.1	32.1	17.49	168	168	0	65.156	By MS/MS	By MS/MS	By MS/MS	By matching	By MS/MS
sp|P30050|RL12_HUMAN	sp|P30050|RL12_HUMAN	10	10	10	>sp|P30050|RL12_HUMAN 60S ribosomal protein L12 OS=Homo sapiens OX=9606 GN=RPL12 PE=1 SV=1	1	10	10	10	8	8	8	7	9	8	8	9	10	8	8	8	7	9	8	8	9	10	8	8	8	7	9	8	8	9	10	70.3	70.3	70.3	17.818	165	165	0	323.31	By MS/MS	By MS/MS	By MS/MS	By MS/MS	By MS/MS
sp|P30084|ECHM_HUMAN	sp|P30084|ECHM_HUMAN	5	5	5	>sp|P30084|ECHM_HUMAN Enoyl-CoA hydratase, mitochondrial OS=Homo sapiens OX=9606 GN=ECHS1 PE=1 SV=4	1	5	5	5	4	3	4	4	4	5	5	5	4	4	3	4	4	4	5	5	5	4	4	3	4	4	4	5	5	5	4	24.1	24.1	24.1	31.387	290	290	0	37.465	By MS/MS	By matching	By MS/MS	By MS/MS	By matching
sp|P30086|PEBP1_HUMAN	sp|P30086|PEBP1_HUMAN	4	4	4	>sp|P30086|PEBP1_HUMAN Phosphatidylethanolamine-binding protein 1 OS=Homo sapiens OX=9606 GN=PEBP1 PE=1 SV=3	1	4	4	4	4	4	3	3	1	4	3	1	1	4	4	3	3	1	4	3	1	1	4	4	3	3	1	4	3	1	1	35.8	35.8	35.8	21.057	187	187	0	112.4	By MS/MS	By MS/MS	By MS/MS	By MS/MS	By matching
sp|P30101|PDIA3_HUMAN	sp|P30101|PDIA3_HUMAN	7	7	7	>sp|P30101|PDIA3_HUMAN Protein disulfide-isomerase A3 OS=Homo sapiens OX=9606 GN=PDIA3 PE=1 SV=4	1	7	7	7	7	5	5	5	3	6	4	4	5	7	5	5	5	3	6	4	4	5	7	5	5	5	3	6	4	4	5	19.8	19.8	19.8	56.782	505	505	0	190.49	By MS/MS	By MS/MS	By MS/MS	By MS/MS	By MS/MS
sp|P30153|2AAA_HUMAN;sp|P30154|2AAB_HUMAN	sp|P30153|2AAA_HUMAN	20;5	20;5	20;5	>sp|P30153|2AAA_HUMAN Serine/threonine-protein phosphatase 2A 65 kDa regulatory subunit A alpha isoform OS=Homo sapiens OX=9606 GN=PPP2R1A PE=1 SV=4	2	20	20	20	19	15	17	14	17	15	14	15	15	19	15	17	14	17	15	14	15	15	19	15	17	14	17	15	14	15	15	43.8	43.8	43.8	65.308	589	589;601	0	261.37	By MS/MS	By MS/MS	By MS/MS	By MS/MS	By MS/MS
sp|P30260|CDC27_HUMAN	sp|P30260|CDC27_HUMAN	29	29	29	>sp|P30260|CDC27_HUMAN Cell division cycle protein 27 homolog OS=Homo sapiens OX=9606 GN=CDC27 PE=1 SV=2	1	29	29	29	25	27	24	26	26	23	11	13	12	25	27	24	26	26	23	11	13	12	25	27	24	26	26	23	11	13	12	52.4	52.4	52.4	91.866	824	824	0	323.31	By MS/MS	By MS/MS	By MS/MS	By MS/MS	By MS/MS
sp|P30291|WEE1_HUMAN	sp|P30291|WEE1_HUMAN	2	2	2	>sp|P30291|WEE1_HUMAN Wee1-like protein kinase OS=Homo sapiens OX=9606 GN=WEE1 PE=1 SV=2	1	2	2	2	2	2	2	0	1	1	2	2	1	2	2	2	0	1	1	2	2	1	2	2	2	0	1	1	2	2	1	3.9	3.9	3.9	71.597	646	646	0	12.771	By MS/MS	By MS/MS	By matching	By matching	By matching
sp|P30520|PURA2_HUMAN	sp|P30520|PURA2_HUMAN	2	2	2	>sp|P30520|PURA2_HUMAN Adenylosuccinate synthetase isozyme 2 OS=Homo sapiens OX=9606 GN=ADSS2 PE=1 SV=3	1	2	2	2	2	1	2	2	2	2	2	2	1	2	1	2	2	2	2	2	2	1	2	1	2	2	2	2	2	2	1	5.3	5.3	5.3	50.097	456	456	0	14.61	By MS/MS	By matching	By MS/MS	By MS/MS	By MS/MS
sp|P30533|AMRP_HUMAN	sp|P30533|AMRP_HUMAN	3	3	3	>sp|P30533|AMRP_HUMAN Alpha-2-macroglobulin receptor-associated protein OS=Homo sapiens OX=9606 GN=LRPAP1 PE=1 SV=1	1	3	3	3	1	1	2	2	1	1	3	3	2	1	1	2	2	1	1	3	3	2	1	1	2	2	1	1	3	3	2	8.4	8.4	8.4	41.465	357	357	0	19.046	By matching	By matching	By matching	By matching	By MS/MS
sp|P30622|CLIP1_HUMAN	sp|P30622|CLIP1_HUMAN	3	3	3	>sp|P30622|CLIP1_HUMAN CAP-Gly domain-containing linker protein 1 OS=Homo sapiens OX=9606 GN=CLIP1 PE=1 SV=2	1	3	3	3	2	3	2	1	2	2	2	3	2	2	3	2	1	2	2	2	3	2	2	3	2	1	2	2	2	3	2	2.4	2.4	2.4	162.24	1438	1438	0	18.279	By MS/MS	By matching	By matching	By MS/MS	By matching
sp|P30837|AL1B1_HUMAN;sp|P47895|AL1A3_HUMAN	sp|P30837|AL1B1_HUMAN	12;1	12;1	11;0	>sp|P30837|AL1B1_HUMAN Aldehyde dehydrogenase X, mitochondrial OS=Homo sapiens OX=9606 GN=ALDH1B1 PE=1 SV=3	2	12	12	11	9	10	9	8	8	6	7	7	8	9	10	9	8	8	6	7	7	8	8	9	8	7	7	6	7	7	8	32.7	32.7	30.9	57.206	517	517;512	0	108.03	By MS/MS	By MS/MS	By MS/MS	By MS/MS	By MS/MS
sp|P30876|RPB2_HUMAN	sp|P30876|RPB2_HUMAN	18	18	18	>sp|P30876|RPB2_HUMAN DNA-directed RNA polymerase II subunit RPB2 OS=Homo sapiens OX=9606 GN=POLR2B PE=1 SV=1	1	18	18	18	14	15	16	11	12	12	14	13	11	14	15	16	11	12	12	14	13	11	14	15	16	11	12	12	14	13	11	17.5	17.5	17.5	133.9	1174	1174	0	250.33	By MS/MS	By MS/MS	By MS/MS	By MS/MS	By MS/MS
sp|P31025|LCN1_HUMAN;sp|Q5VSP4|LC1L1_HUMAN	sp|P31025|LCN1_HUMAN;sp|Q5VSP4|LC1L1_HUMAN	2;1	2;1	2;1	>sp|P31025|LCN1_HUMAN Lipocalin-1 OS=Homo sapiens OX=9606 GN=LCN1 PE=1 SV=1;>sp|Q5VSP4|LC1L1_HUMAN Putative lipocalin 1-like protein 1 OS=Homo sapiens OX=9606 GN=LCN1P1 PE=5 SV=1	2	2	2	2	2	1	0	0	0	0	0	0	0	2	1	0	0	0	0	0	0	0	2	1	0	0	0	0	0	0	0	12.5	12.5	12.5	19.25	176	176;162	0	12.83	By MS/MS	By matching	By matching	By matching	By matching
sp|P31040|SDHA_HUMAN	sp|P31040|SDHA_HUMAN	18	18	18	>sp|P31040|SDHA_HUMAN Succinate dehydrogenase [ubiquinone] flavoprotein subunit, mitochondrial OS=Homo sapiens OX=9606 GN=SDHA PE=1 SV=2	1	18	18	18	15	14	15	11	13	14	14	12	13	15	14	15	11	13	14	14	12	13	15	14	15	11	13	14	14	12	13	34.5	34.5	34.5	72.691	664	664	0	301.87	By MS/MS	By MS/MS	By MS/MS	By MS/MS	By MS/MS
sp|P31150|GDIA_HUMAN	sp|P31150|GDIA_HUMAN	14	14	9	>sp|P31150|GDIA_HUMAN Rab GDP dissociation inhibitor alpha OS=Homo sapiens OX=9606 GN=GDI1 PE=1 SV=2	1	14	14	9	10	9	7	6	7	8	13	14	13	10	9	7	6	7	8	13	14	13	5	4	4	2	3	4	9	9	8	46.1	46.1	29.5	50.582	447	447	0	323.31	By MS/MS	By MS/MS	By MS/MS	By matching	By MS/MS
sp|P31151|S10A7_HUMAN;sp|Q86SG5|S1A7A_HUMAN	sp|P31151|S10A7_HUMAN;sp|Q86SG5|S1A7A_HUMAN	5;3	5;3	5;3	>sp|P31151|S10A7_HUMAN Protein S100-A7 OS=Homo sapiens OX=9606 GN=S100A7 PE=1 SV=4;>sp|Q86SG5|S1A7A_HUMAN Protein S100-A7A OS=Homo sapiens OX=9606 GN=S100A7A PE=1 SV=3	2	5	5	5	4	5	3	2	1	2	1	3	4	4	5	3	2	1	2	1	3	4	4	5	3	2	1	2	1	3	4	47.5	47.5	47.5	11.471	101	101;101	0	65.219	By MS/MS	By MS/MS	By MS/MS	By matching	By matching
sp|P31153|METK2_HUMAN;sp|Q00266|METK1_HUMAN	sp|P31153|METK2_HUMAN	5;1	5;1	5;1	>sp|P31153|METK2_HUMAN S-adenosylmethionine synthase isoform type-2 OS=Homo sapiens OX=9606 GN=MAT2A PE=1 SV=1	2	5	5	5	5	5	4	4	5	4	4	4	5	5	5	4	4	5	4	4	4	5	5	5	4	4	5	4	4	4	5	17.5	17.5	17.5	43.66	395	395;395	0	39.441	By MS/MS	By MS/MS	By MS/MS	By matching	By MS/MS
sp|P31323|KAP3_HUMAN	sp|P31323|KAP3_HUMAN	7	6	6	>sp|P31323|KAP3_HUMAN cAMP-dependent protein kinase type II-beta regulatory subunit OS=Homo sapiens OX=9606 GN=PRKAR2B PE=1 SV=3	1	7	6	6	5	5	5	3	2	3	6	6	6	5	4	5	2	1	2	5	5	5	5	4	5	2	1	2	5	5	5	24.6	21.5	21.5	46.302	418	418	0	118.33	By MS/MS	By MS/MS	By MS/MS	By matching	By matching
sp|P31350|RIR2_HUMAN	sp|P31350|RIR2_HUMAN	2	2	2	>sp|P31350|RIR2_HUMAN Ribonucleoside-diphosphate reductase subunit M2 OS=Homo sapiens OX=9606 GN=RRM2 PE=1 SV=1	1	2	2	2	2	2	2	2	2	2	2	2	2	2	2	2	2	2	2	2	2	2	2	2	2	2	2	2	2	2	2	6.7	6.7	6.7	44.877	389	389	0.00036324	11.762	By matching	By matching	By matching	By matching	By matching
sp|Q01085|TIAR_HUMAN;sp|P31483|TIA1_HUMAN	sp|Q01085|TIAR_HUMAN;sp|P31483|TIA1_HUMAN	2;2	2;2	2;2	>sp|Q01085|TIAR_HUMAN Nucleolysin TIAR OS=Homo sapiens OX=9606 GN=TIAL1 PE=1 SV=1;>sp|P31483|TIA1_HUMAN Nucleolysin TIA-1 isoform p40 OS=Homo sapiens OX=9606 GN=TIA1 PE=1 SV=3	2	2	2	2	2	2	0	1	0	2	1	2	1	2	2	0	1	0	2	1	2	1	2	2	0	1	0	2	1	2	1	5.9	5.9	5.9	41.59	375	375;386	0.0003655	11.871	By matching	By matching	By matching	By matching	By matching
sp|P31689|DNJA1_HUMAN	sp|P31689|DNJA1_HUMAN	13	13	13	>sp|P31689|DNJA1_HUMAN DnaJ homolog subfamily A member 1 OS=Homo sapiens OX=9606 GN=DNAJA1 PE=1 SV=2	1	13	13	13	12	11	10	8	9	7	8	10	9	12	11	10	8	9	7	8	10	9	12	11	10	8	9	7	8	10	9	43.1	43.1	43.1	44.868	397	397	0	215.41	By MS/MS	By MS/MS	By MS/MS	By MS/MS	By MS/MS
sp|P31930|QCR1_HUMAN	sp|P31930|QCR1_HUMAN	4	4	4	>sp|P31930|QCR1_HUMAN Cytochrome b-c1 complex subunit 1, mitochondrial OS=Homo sapiens OX=9606 GN=UQCRC1 PE=1 SV=3	1	4	4	4	4	3	4	3	2	3	3	3	3	4	3	4	3	2	3	3	3	3	4	3	4	3	2	3	3	3	3	10.4	10.4	10.4	52.645	480	480	0	25.435	By MS/MS	By MS/MS	By matching	By matching	By matching
sp|P31939|PUR9_HUMAN	sp|P31939|PUR9_HUMAN	6	6	6	>sp|P31939|PUR9_HUMAN Bifunctional purine biosynthesis protein ATIC OS=Homo sapiens OX=9606 GN=ATIC PE=1 SV=3	1	6	6	6	6	5	4	5	1	4	2	2	2	6	5	4	5	1	4	2	2	2	6	5	4	5	1	4	2	2	2	14.5	14.5	14.5	64.615	592	592	0	69.575	By MS/MS	By MS/MS	By matching	By MS/MS	By MS/MS
sp|P31942|HNRH3_HUMAN	sp|P31942|HNRH3_HUMAN	11	10	10	>sp|P31942|HNRH3_HUMAN Heterogeneous nuclear ribonucleoprotein H3 OS=Homo sapiens OX=9606 GN=HNRNPH3 PE=1 SV=2	1	11	10	10	11	11	11	11	10	11	9	9	6	10	10	10	10	9	10	8	8	5	10	10	10	10	9	10	8	8	5	49.7	47.4	47.4	36.926	346	346	0	323.31	By MS/MS	By MS/MS	By MS/MS	By MS/MS	By MS/MS
sp|P31943|HNRH1_HUMAN	sp|P31943|HNRH1_HUMAN	18	18	11	>sp|P31943|HNRH1_HUMAN Heterogeneous nuclear ribonucleoprotein H OS=Homo sapiens OX=9606 GN=HNRNPH1 PE=1 SV=4	1	18	18	11	18	17	17	16	16	16	15	15	16	18	17	17	16	16	16	15	15	16	11	10	10	9	9	9	8	8	9	53.5	53.5	33.9	49.229	449	449	0	323.31	By MS/MS	By MS/MS	By MS/MS	By MS/MS	By MS/MS
sp|P31944|CASPE_HUMAN	sp|P31944|CASPE_HUMAN	11	11	11	>sp|P31944|CASPE_HUMAN Caspase-14 OS=Homo sapiens OX=9606 GN=CASP14 PE=1 SV=2	1	11	11	11	10	8	9	1	1	1	2	1	4	10	8	9	1	1	1	2	1	4	10	8	9	1	1	1	2	1	4	45.9	45.9	45.9	27.679	242	242	0	115.55	By MS/MS	By MS/MS	By MS/MS	By matching	By MS/MS
sp|P31946|1433B_HUMAN	sp|P31946|1433B_HUMAN	12	7	7	>sp|P31946|1433B_HUMAN 14-3-3 protein beta/alpha OS=Homo sapiens OX=9606 GN=YWHAB PE=1 SV=3	1	12	7	7	11	11	12	7	8	9	10	10	10	7	7	7	3	4	6	7	6	6	7	7	7	3	4	6	7	6	6	61.4	46.7	46.7	28.082	246	246	0	323.31	By MS/MS	By MS/MS	By MS/MS	By MS/MS	By MS/MS
sp|P31947|1433S_HUMAN	sp|P31947|1433S_HUMAN	11	9	9	>sp|P31947|1433S_HUMAN 14-3-3 protein sigma OS=Homo sapiens OX=9606 GN=SFN PE=1 SV=1	1	11	9	9	9	8	7	4	3	3	3	4	11	7	6	5	2	1	1	2	2	9	7	6	5	2	1	1	2	2	9	56.9	50	50	27.774	248	248	0	165.16	By MS/MS	By MS/MS	By MS/MS	By matching	By MS/MS
sp|P31948|STIP1_HUMAN	sp|P31948|STIP1_HUMAN	18	18	18	>sp|P31948|STIP1_HUMAN Stress-induced-phosphoprotein 1 OS=Homo sapiens OX=9606 GN=STIP1 PE=1 SV=1	1	18	18	18	18	15	13	13	12	11	15	14	11	18	15	13	13	12	11	15	14	11	18	15	13	13	12	11	15	14	11	34.3	34.3	34.3	62.639	543	543	0	235.1	By MS/MS	By MS/MS	By MS/MS	By MS/MS	By MS/MS
sp|P31949|S10AB_HUMAN	sp|P31949|S10AB_HUMAN	3	3	3	>sp|P31949|S10AB_HUMAN Protein S100-A11 OS=Homo sapiens OX=9606 GN=S100A11 PE=1 SV=2	1	3	3	3	2	2	2	2	2	1	1	1	3	2	2	2	2	2	1	1	1	3	2	2	2	2	2	1	1	1	3	30.5	30.5	30.5	11.74	105	105	0	84.825	By MS/MS	By MS/MS	By matching	By MS/MS	By matching
sp|P32119|PRDX2_HUMAN	sp|P32119|PRDX2_HUMAN	12	11	11	>sp|P32119|PRDX2_HUMAN Peroxiredoxin-2 OS=Homo sapiens OX=9606 GN=PRDX2 PE=1 SV=5	1	12	11	11	10	10	9	8	10	8	9	9	10	9	9	8	7	9	7	8	8	9	9	9	8	7	9	7	8	8	9	65.2	59.6	59.6	21.892	198	198	0	135.43	By MS/MS	By MS/MS	By MS/MS	By MS/MS	By MS/MS
sp|P32322|P5CR1_HUMAN	sp|P32322|P5CR1_HUMAN	4	4	4	>sp|P32322|P5CR1_HUMAN Pyrroline-5-carboxylate reductase 1, mitochondrial OS=Homo sapiens OX=9606 GN=PYCR1 PE=1 SV=2	1	4	4	4	4	4	4	3	3	3	3	3	3	4	4	4	3	3	3	3	3	3	4	4	4	3	3	3	3	3	3	16.6	16.6	16.6	33.36	319	319	0	69.163	By MS/MS	By MS/MS	By MS/MS	By MS/MS	By MS/MS
sp|P32780|TF2H1_HUMAN	sp|P32780|TF2H1_HUMAN	2	2	2	>sp|P32780|TF2H1_HUMAN General transcription factor IIH subunit 1 OS=Homo sapiens OX=9606 GN=GTF2H1 PE=1 SV=1	1	2	2	2	1	1	1	1	0	1	1	1	1	1	1	1	1	0	1	1	1	1	1	1	1	1	0	1	1	1	1	6.6	6.6	6.6	62.031	548	548	0	14.098	By MS/MS	By MS/MS	By MS/MS	By matching	By matching
sp|P32969|RL9_HUMAN	sp|P32969|RL9_HUMAN	12	12	12	>sp|P32969|RL9_HUMAN 60S ribosomal protein L9 OS=Homo sapiens OX=9606 GN=RPL9 PE=1 SV=1	1	12	12	12	12	11	11	6	10	10	10	10	10	12	11	11	6	10	10	10	10	10	12	11	11	6	10	10	10	10	10	65.6	65.6	65.6	21.863	192	192	0	323.31	By MS/MS	By MS/MS	By MS/MS	By MS/MS	By MS/MS
sp|P33176|KINH_HUMAN;sp|O60282|KIF5C_HUMAN	sp|P33176|KINH_HUMAN	31;5	31;5	26;0	>sp|P33176|KINH_HUMAN Kinesin-1 heavy chain OS=Homo sapiens OX=9606 GN=KIF5B PE=1 SV=1	2	31	31	26	25	21	22	17	21	22	27	27	28	25	21	22	17	21	22	27	27	28	20	16	18	13	16	18	22	22	24	40.8	40.8	35.1	109.68	963	963;957	0	323.31	By MS/MS	By MS/MS	By MS/MS	By MS/MS	By MS/MS
sp|P33240|CSTF2_HUMAN	sp|P33240|CSTF2_HUMAN	9	9	5	>sp|P33240|CSTF2_HUMAN Cleavage stimulation factor subunit 2 OS=Homo sapiens OX=9606 GN=CSTF2 PE=1 SV=1	1	9	9	5	9	9	9	5	6	8	8	8	8	9	9	9	5	6	8	8	8	8	5	5	5	2	3	5	5	5	5	24.4	24.4	14.2	60.959	577	577	0	230.33	By MS/MS	By MS/MS	By MS/MS	By MS/MS	By MS/MS
sp|P33316|DUT_HUMAN	sp|P33316|DUT_HUMAN	3	3	3	>sp|P33316|DUT_HUMAN Deoxyuridine 5-triphosphate nucleotidohydrolase, mitochondrial OS=Homo sapiens OX=9606 GN=DUT PE=1 SV=4	1	3	3	3	1	2	1	2	1	3	2	1	2	1	2	1	2	1	3	2	1	2	1	2	1	2	1	3	2	1	2	13.9	13.9	13.9	26.563	252	252	0	22.714	By MS/MS	By MS/MS	By MS/MS	By matching	By matching
sp|P33991|MCM4_HUMAN;sp|Q9UJA3|MCM8_HUMAN	sp|P33991|MCM4_HUMAN	46;1	46;1	46;1	>sp|P33991|MCM4_HUMAN DNA replication licensing factor MCM4 OS=Homo sapiens OX=9606 GN=MCM4 PE=1 SV=5	2	46	46	46	39	40	45	36	38	35	28	31	29	39	40	45	36	38	35	28	31	29	39	40	45	36	38	35	28	31	29	61	61	61	96.557	863	863;840	0	323.31	By MS/MS	By MS/MS	By MS/MS	By MS/MS	By MS/MS
sp|P33992|MCM5_HUMAN	sp|P33992|MCM5_HUMAN	23	23	23	>sp|P33992|MCM5_HUMAN DNA replication licensing factor MCM5 OS=Homo sapiens OX=9606 GN=MCM5 PE=1 SV=5	1	23	23	23	19	19	18	17	18	18	19	20	20	19	19	18	17	18	18	19	20	20	19	19	18	17	18	18	19	20	20	39.2	39.2	39.2	82.285	734	734	0	323.31	By MS/MS	By MS/MS	By MS/MS	By MS/MS	By MS/MS
sp|P33993|MCM7_HUMAN	sp|P33993|MCM7_HUMAN	47	47	47	>sp|P33993|MCM7_HUMAN DNA replication licensing factor MCM7 OS=Homo sapiens OX=9606 GN=MCM7 PE=1 SV=4	1	47	47	47	42	39	44	40	43	39	35	32	33	42	39	44	40	43	39	35	32	33	42	39	44	40	43	39	35	32	33	62.7	62.7	62.7	81.307	719	719	0	323.31	By MS/MS	By MS/MS	By MS/MS	By MS/MS	By MS/MS
sp|P34741|SDC2_HUMAN	sp|P34741|SDC2_HUMAN	2	2	2	>sp|P34741|SDC2_HUMAN Syndecan-2 OS=Homo sapiens OX=9606 GN=SDC2 PE=1 SV=2	1	2	2	2	2	2	1	0	1	2	2	1	1	2	2	1	0	1	2	2	1	1	2	2	1	0	1	2	2	1	1	11.4	11.4	11.4	22.16	201	201	0.00036271	11.748	By matching	By MS/MS	By matching	By matching	By matching
sp|P34897|GLYM_HUMAN	sp|P34897|GLYM_HUMAN	16	16	15	>sp|P34897|GLYM_HUMAN Serine hydroxymethyltransferase, mitochondrial OS=Homo sapiens OX=9606 GN=SHMT2 PE=1 SV=3	1	16	16	15	11	12	10	12	12	10	12	14	14	11	12	10	12	12	10	12	14	14	11	12	10	12	11	9	11	13	13	38.5	38.5	35.7	55.992	504	504	0	153.18	By MS/MS	By MS/MS	By MS/MS	By MS/MS	By MS/MS
sp|P34932|HSP74_HUMAN	sp|P34932|HSP74_HUMAN	40	40	38	>sp|P34932|HSP74_HUMAN Heat shock 70 kDa protein 4 OS=Homo sapiens OX=9606 GN=HSPA4 PE=1 SV=4	1	40	40	38	37	36	35	15	19	23	25	20	18	37	36	35	15	19	23	25	20	18	36	35	33	15	18	22	25	20	17	60.4	60.4	57.5	94.33	840	840	0	323.31	By MS/MS	By MS/MS	By MS/MS	By MS/MS	By MS/MS
sp|P35221|CTNA1_HUMAN;sp|P26232|CTNA2_HUMAN	sp|P35221|CTNA1_HUMAN	21;5	21;5	21;5	>sp|P35221|CTNA1_HUMAN Catenin alpha-1 OS=Homo sapiens OX=9606 GN=CTNNA1 PE=1 SV=1	2	21	21	21	16	15	17	5	6	8	13	15	14	16	15	17	5	6	8	13	15	14	16	15	17	5	6	8	13	15	14	31.7	31.7	31.7	100.07	906	906;953	0	323.31	By MS/MS	By MS/MS	By MS/MS	By MS/MS	By matching
sp|P35222|CTNB1_HUMAN	sp|P35222|CTNB1_HUMAN	15	12	12	>sp|P35222|CTNB1_HUMAN Catenin beta-1 OS=Homo sapiens OX=9606 GN=CTNNB1 PE=1 SV=1	1	15	12	12	13	13	15	7	5	13	10	10	13	10	10	12	5	3	11	7	7	10	10	10	12	5	3	11	7	7	10	25.9	21.1	21.1	85.496	781	781	0	160.67	By MS/MS	By MS/MS	By MS/MS	By MS/MS	By matching
sp|P35232|PHB_HUMAN	sp|P35232|PHB_HUMAN	19	19	19	>sp|P35232|PHB_HUMAN Prohibitin OS=Homo sapiens OX=9606 GN=PHB PE=1 SV=1	1	19	19	19	17	17	15	15	17	14	13	15	16	17	17	15	15	17	14	13	15	16	17	17	15	15	17	14	13	15	16	81.6	81.6	81.6	29.804	272	272	0	323.31	By MS/MS	By MS/MS	By MS/MS	By MS/MS	By MS/MS
sp|P35240|MERL_HUMAN	sp|P35240|MERL_HUMAN	38	38	38	>sp|P35240|MERL_HUMAN Merlin OS=Homo sapiens OX=9606 GN=NF2 PE=1 SV=1	1	38	38	38	34	34	37	4	8	6	12	11	16	34	34	37	4	8	6	12	11	16	34	34	37	4	8	6	12	11	16	55.8	55.8	55.8	69.689	595	595	0	323.31	By MS/MS	By MS/MS	By MS/MS	By matching	By matching
sp|P35241|RADI_HUMAN	sp|P35241|RADI_HUMAN	7	2	2	>sp|P35241|RADI_HUMAN Radixin OS=Homo sapiens OX=9606 GN=RDX PE=1 SV=1	1	7	2	2	7	6	7	4	3	4	5	5	5	2	1	2	1	1	1	2	2	1	2	1	2	1	1	1	2	2	1	11.3	4.3	4.3	68.563	583	583	0	21.797	By MS/MS	By MS/MS	By MS/MS	By matching	By matching
sp|P35244|RFA3_HUMAN	sp|P35244|RFA3_HUMAN	4	4	4	>sp|P35244|RFA3_HUMAN Replication protein A 14 kDa subunit OS=Homo sapiens OX=9606 GN=RPA3 PE=1 SV=1	1	4	4	4	3	3	3	3	2	2	2	3	3	3	3	3	3	2	2	2	3	3	3	3	3	3	2	2	2	3	3	42.1	42.1	42.1	13.569	121	121	0	26.034	By MS/MS	By MS/MS	By MS/MS	By matching	By matching
sp|P35249|RFC4_HUMAN	sp|P35249|RFC4_HUMAN	13	13	13	>sp|P35249|RFC4_HUMAN Replication factor C subunit 4 OS=Homo sapiens OX=9606 GN=RFC4 PE=1 SV=2	1	13	13	13	11	11	13	9	12	11	8	7	10	11	11	13	9	12	11	8	7	10	11	11	13	9	12	11	8	7	10	49.3	49.3	49.3	39.681	363	363	0	110	By MS/MS	By MS/MS	By MS/MS	By MS/MS	By MS/MS
sp|P35250|RFC2_HUMAN	sp|P35250|RFC2_HUMAN	13	13	13	>sp|P35250|RFC2_HUMAN Replication factor C subunit 2 OS=Homo sapiens OX=9606 GN=RFC2 PE=1 SV=3	1	13	13	13	9	9	10	9	11	9	6	7	9	9	9	10	9	11	9	6	7	9	9	9	10	9	11	9	6	7	9	48	48	48	39.157	354	354	0	257.35	By MS/MS	By MS/MS	By MS/MS	By MS/MS	By MS/MS
sp|P35251|RFC1_HUMAN	sp|P35251|RFC1_HUMAN	13	13	13	>sp|P35251|RFC1_HUMAN Replication factor C subunit 1 OS=Homo sapiens OX=9606 GN=RFC1 PE=1 SV=4	1	13	13	13	11	10	9	5	10	8	10	5	7	11	10	9	5	10	8	10	5	7	11	10	9	5	10	8	10	5	7	16.5	16.5	16.5	128.25	1148	1148	0	242.39	By MS/MS	By MS/MS	By MS/MS	By MS/MS	By MS/MS
sp|P35268|RL22_HUMAN	sp|P35268|RL22_HUMAN	4	4	4	>sp|P35268|RL22_HUMAN 60S ribosomal protein L22 OS=Homo sapiens OX=9606 GN=RPL22 PE=1 SV=2	1	4	4	4	4	4	4	2	3	3	3	4	4	4	4	4	2	3	3	3	4	4	4	4	4	2	3	3	3	4	4	50.8	50.8	50.8	14.787	128	128	0	178.98	By MS/MS	By MS/MS	By MS/MS	By MS/MS	By MS/MS
sp|P35269|T2FA_HUMAN	sp|P35269|T2FA_HUMAN	6	6	6	>sp|P35269|T2FA_HUMAN General transcription factor IIF subunit 1 OS=Homo sapiens OX=9606 GN=GTF2F1 PE=1 SV=2	1	6	6	6	6	6	6	1	1	1	1	3	1	6	6	6	1	1	1	1	3	1	6	6	6	1	1	1	1	3	1	16.6	16.6	16.6	58.24	517	517	0	92.113	By MS/MS	By MS/MS	By MS/MS	By matching	By matching
sp|P35527|K1C9_HUMAN;CON__P35527	sp|P35527|K1C9_HUMAN;CON__P35527	33;31	32;30	32;30	>sp|P35527|K1C9_HUMAN Keratin, type I cytoskeletal 9 OS=Homo sapiens OX=9606 GN=KRT9 PE=1 SV=3;>P35527 SWISS-PROT:P35527 Tax_Id=9606 Gene_Symbol=KRT9 Keratin, type I cytoskeletal 9	2	33	32	32	32	28	33	24	21	24	23	25	26	31	27	32	23	20	23	22	24	25	31	27	32	23	20	23	22	24	25	70.5	69.3	69.3	62.064	623	623;623	0	323.31	By MS/MS	By MS/MS	By MS/MS	By MS/MS	By MS/MS
sp|P35573|GDE_HUMAN	sp|P35573|GDE_HUMAN	7	7	7	>sp|P35573|GDE_HUMAN Glycogen debranching enzyme OS=Homo sapiens OX=9606 GN=AGL PE=1 SV=3	1	7	7	7	3	2	4	2	3	1	6	6	4	3	2	4	2	3	1	6	6	4	3	2	4	2	3	1	6	6	4	5.5	5.5	5.5	174.76	1532	1532	0	53.911	By matching	By matching	By matching	By matching	By matching
sp|P35579|MYH9_HUMAN;sp|P12883|MYH7_HUMAN;sp|P13535|MYH8_HUMAN;sp|Q9Y623|MYH4_HUMAN;sp|P13533|MYH6_HUMAN;sp|P12882|MYH1_HUMAN;sp|P11055|MYH3_HUMAN;sp|Q9UKX2|MYH2_HUMAN;sp|A7E2Y1|MYH7B_HUMAN	sp|P35579|MYH9_HUMAN	67;1;1;1;1;1;1;1;1	67;1;1;1;1;1;1;1;1	52;0;0;0;0;0;0;0;0	>sp|P35579|MYH9_HUMAN Myosin-9 OS=Homo sapiens OX=9606 GN=MYH9 PE=1 SV=4	9	67	67	52	56	55	52	51	53	51	60	60	62	56	55	52	51	53	51	60	60	62	43	42	39	40	41	39	46	46	49	40.6	40.6	31.8	226.53	1960	1960;1935;1937;1939;1939;1939;1940;1941;1983	0	323.31	By MS/MS	By MS/MS	By MS/MS	By MS/MS	By MS/MS
sp|P35580|MYH10_HUMAN	sp|P35580|MYH10_HUMAN	57	47	44	>sp|P35580|MYH10_HUMAN Myosin-10 OS=Homo sapiens OX=9606 GN=MYH10 PE=1 SV=3	1	57	47	44	45	41	43	35	37	45	47	45	47	37	32	35	28	30	37	38	36	39	35	29	33	25	27	34	35	33	36	34.5	28.5	27.2	229	1976	1976	0	323.31	By MS/MS	By MS/MS	By MS/MS	By MS/MS	By MS/MS
sp|P35606|COPB2_HUMAN	sp|P35606|COPB2_HUMAN	21	21	21	>sp|P35606|COPB2_HUMAN Coatomer subunit beta OS=Homo sapiens OX=9606 GN=COPB2 PE=1 SV=2	1	21	21	21	17	16	14	12	13	12	16	18	18	17	16	14	12	13	12	16	18	18	17	16	14	12	13	12	16	18	18	31.1	31.1	31.1	102.49	906	906	0	323.31	By MS/MS	By MS/MS	By MS/MS	By MS/MS	By MS/MS
sp|P35610|SOAT1_HUMAN	sp|P35610|SOAT1_HUMAN	3	3	3	>sp|P35610|SOAT1_HUMAN Sterol O-acyltransferase 1 OS=Homo sapiens OX=9606 GN=SOAT1 PE=1 SV=3	1	3	3	3	2	0	2	3	3	3	2	2	1	2	0	2	3	3	3	2	2	1	2	0	2	3	3	3	2	2	1	7.8	7.8	7.8	64.734	550	550	0	28.358	By MS/MS	By matching	By matching	By MS/MS	By MS/MS
sp|P35611|ADDA_HUMAN	sp|P35611|ADDA_HUMAN	8	8	8	>sp|P35611|ADDA_HUMAN Alpha-adducin OS=Homo sapiens OX=9606 GN=ADD1 PE=1 SV=2	1	8	8	8	5	7	5	4	4	4	5	5	4	5	7	5	4	4	4	5	5	4	5	7	5	4	4	4	5	5	4	19.4	19.4	19.4	80.954	737	737	0	87.015	By MS/MS	By MS/MS	By MS/MS	By matching	By MS/MS
sp|P35613|BASI_HUMAN	sp|P35613|BASI_HUMAN	7	7	7	>sp|P35613|BASI_HUMAN Basigin OS=Homo sapiens OX=9606 GN=BSG PE=1 SV=2	1	7	7	7	6	7	6	4	4	6	5	5	5	6	7	6	4	4	6	5	5	5	6	7	6	4	4	6	5	5	5	22.1	22.1	22.1	42.2	385	385	0	207.93	By MS/MS	By MS/MS	By MS/MS	By MS/MS	By MS/MS
sp|P35625|TIMP3_HUMAN	sp|P35625|TIMP3_HUMAN	2	2	2	>sp|P35625|TIMP3_HUMAN Metalloproteinase inhibitor 3 OS=Homo sapiens OX=9606 GN=TIMP3 PE=1 SV=2	1	2	2	2	1	2	1	1	1	1	1	0	1	1	2	1	1	1	1	1	0	1	1	2	1	1	1	1	1	0	1	8.1	8.1	8.1	24.145	211	211	0	14.692	By MS/MS	By MS/MS	By MS/MS	By MS/MS	By MS/MS
sp|P35637|FUS_HUMAN	sp|P35637|FUS_HUMAN	9	9	7	>sp|P35637|FUS_HUMAN RNA-binding protein FUS OS=Homo sapiens OX=9606 GN=FUS PE=1 SV=1	1	9	9	7	6	7	7	6	8	6	9	7	8	6	7	7	6	8	6	9	7	8	4	5	5	4	6	4	7	5	6	21.9	21.9	20.2	53.425	526	526	0	323.31	By MS/MS	By MS/MS	By MS/MS	By MS/MS	By MS/MS
sp|P35658|NU214_HUMAN	sp|P35658|NU214_HUMAN	12	12	12	>sp|P35658|NU214_HUMAN Nuclear pore complex protein Nup214 OS=Homo sapiens OX=9606 GN=NUP214 PE=1 SV=2	1	12	12	12	9	10	6	6	7	11	8	8	10	9	10	6	6	7	11	8	8	10	9	10	6	6	7	11	8	8	10	8.9	8.9	8.9	213.62	2090	2090	0	115.81	By MS/MS	By MS/MS	By MS/MS	By matching	By matching
sp|P35659|DEK_HUMAN	sp|P35659|DEK_HUMAN	7	7	7	>sp|P35659|DEK_HUMAN Protein DEK OS=Homo sapiens OX=9606 GN=DEK PE=1 SV=1	1	7	7	7	6	6	5	2	5	4	4	5	5	6	6	5	2	5	4	4	5	5	6	6	5	2	5	4	4	5	5	20.5	20.5	20.5	42.674	375	375	0	67.047	By MS/MS	By MS/MS	By MS/MS	By MS/MS	By MS/MS
sp|P35858|ALS_HUMAN	sp|P35858|ALS_HUMAN	4	4	4	>sp|P35858|ALS_HUMAN Insulin-like growth factor-binding protein complex acid labile subunit OS=Homo sapiens OX=9606 GN=IGFALS PE=1 SV=1	1	4	4	4	4	4	4	4	4	4	4	4	4	4	4	4	4	4	4	4	4	4	4	4	4	4	4	4	4	4	4	6.4	6.4	6.4	66.034	605	605	0	69.817	By MS/MS	By MS/MS	By MS/MS	By MS/MS	By MS/MS
sp|P35908|K22E_HUMAN;CON__P35908	sp|P35908|K22E_HUMAN;CON__P35908	54;53	54;53	37;36	>sp|P35908|K22E_HUMAN Keratin, type II cytoskeletal 2 epidermal OS=Homo sapiens OX=9606 GN=KRT2 PE=1 SV=2;>P35908 SWISS-PROT:P35908 Tax_Id=9606 Gene_Symbol=KRT2 Keratin, type II cytoskeletal 2 epidermal	2	54	54	37	49	50	52	41	42	39	36	40	44	49	50	52	41	42	39	36	40	44	33	35	36	27	27	25	23	25	28	84.5	84.5	67.3	65.432	639	639;645	0	323.31	By MS/MS	By MS/MS	By MS/MS	By MS/MS	By MS/MS
sp|P35998|PRS7_HUMAN	sp|P35998|PRS7_HUMAN	20	20	20	>sp|P35998|PRS7_HUMAN 26S proteasome regulatory subunit 7 OS=Homo sapiens OX=9606 GN=PSMC2 PE=1 SV=3	1	20	20	20	15	16	18	16	14	16	15	17	17	15	16	18	16	14	16	15	17	17	15	16	18	16	14	16	15	17	17	52.7	52.7	52.7	48.633	433	433	0	256.53	By MS/MS	By MS/MS	By MS/MS	By MS/MS	By MS/MS
sp|P36542|ATPG_HUMAN	sp|P36542|ATPG_HUMAN	8	8	8	>sp|P36542|ATPG_HUMAN ATP synthase subunit gamma, mitochondrial OS=Homo sapiens OX=9606 GN=ATP5F1C PE=1 SV=1	1	8	8	8	8	7	7	8	8	7	7	8	8	8	7	7	8	8	7	7	8	8	8	7	7	8	8	7	7	8	8	34.9	34.9	34.9	32.996	298	298	0	91.145	By MS/MS	By MS/MS	By MS/MS	By MS/MS	By MS/MS
sp|P36578|RL4_HUMAN	sp|P36578|RL4_HUMAN	21	21	21	>sp|P36578|RL4_HUMAN 60S ribosomal protein L4 OS=Homo sapiens OX=9606 GN=RPL4 PE=1 SV=5	1	21	21	21	20	21	21	15	16	16	15	16	20	20	21	21	15	16	16	15	16	20	20	21	21	15	16	16	15	16	20	45.4	45.4	45.4	47.697	427	427	0	323.31	By MS/MS	By MS/MS	By MS/MS	By MS/MS	By MS/MS
sp|P36776|LONM_HUMAN	sp|P36776|LONM_HUMAN	6	6	6	>sp|P36776|LONM_HUMAN Lon protease homolog, mitochondrial OS=Homo sapiens OX=9606 GN=LONP1 PE=1 SV=2	1	6	6	6	5	4	4	4	3	3	5	5	4	5	4	4	4	3	3	5	5	4	5	4	4	4	3	3	5	5	4	7.6	7.6	7.6	106.49	959	959	0	87.261	By MS/MS	By MS/MS	By MS/MS	By MS/MS	By MS/MS
sp|P36871|PGM1_HUMAN	sp|P36871|PGM1_HUMAN	2	2	2	>sp|P36871|PGM1_HUMAN Phosphoglucomutase-1 OS=Homo sapiens OX=9606 GN=PGM1 PE=1 SV=3	1	2	2	2	2	1	0	0	0	1	1	0	1	2	1	0	0	0	1	1	0	1	2	1	0	0	0	1	1	0	1	3.9	3.9	3.9	61.448	562	562	0.00036643	11.927	By MS/MS	By matching	By matching	By matching	By matching
sp|P36873|PP1G_HUMAN	sp|P36873|PP1G_HUMAN	17	3	3	>sp|P36873|PP1G_HUMAN Serine/threonine-protein phosphatase PP1-gamma catalytic subunit OS=Homo sapiens OX=9606 GN=PPP1CC PE=1 SV=1	1	17	3	3	15	15	12	12	13	14	12	13	13	3	3	2	1	2	2	2	1	2	3	3	2	1	2	2	2	1	2	64.1	9	9	36.983	323	323	0	19.62	By MS/MS	By MS/MS	By MS/MS	By matching	By matching
sp|P36952|SPB5_HUMAN	sp|P36952|SPB5_HUMAN	5	5	5	>sp|P36952|SPB5_HUMAN Serpin B5 OS=Homo sapiens OX=9606 GN=SERPINB5 PE=1 SV=2	1	5	5	5	3	4	1	1	1	0	3	3	5	3	4	1	1	1	0	3	3	5	3	4	1	1	1	0	3	3	5	18.4	18.4	18.4	42.1	375	375	0	106.7	By matching	By MS/MS	By matching	By matching	By matching
sp|P36954|RPB9_HUMAN	sp|P36954|RPB9_HUMAN	2	2	2	>sp|P36954|RPB9_HUMAN DNA-directed RNA polymerase II subunit RPB9 OS=Homo sapiens OX=9606 GN=POLR2I PE=1 SV=1	1	2	2	2	2	2	2	2	1	1	1	1	2	2	2	2	2	1	1	1	1	2	2	2	2	2	1	1	1	1	2	30.4	30.4	30.4	14.523	125	125	0	52.334	By MS/MS	By MS/MS	By MS/MS	By MS/MS	By MS/MS
sp|P36957|ODO2_HUMAN	sp|P36957|ODO2_HUMAN	25	25	25	>sp|P36957|ODO2_HUMAN Dihydrolipoyllysine-residue succinyltransferase component of 2-oxoglutarate dehydrogenase complex, mitochondrial OS=Homo sapiens OX=9606 GN=DLST PE=1 SV=4	1	25	25	25	21	20	21	23	21	22	17	17	19	21	20	21	23	21	22	17	17	19	21	20	21	23	21	22	17	17	19	59.4	59.4	59.4	48.755	453	453	0	323.31	By MS/MS	By MS/MS	By MS/MS	By MS/MS	By MS/MS
sp|P37108|SRP14_HUMAN	sp|P37108|SRP14_HUMAN	6	6	6	>sp|P37108|SRP14_HUMAN Signal recognition particle 14 kDa protein OS=Homo sapiens OX=9606 GN=SRP14 PE=1 SV=2	1	6	6	6	3	3	4	2	4	5	4	4	5	3	3	4	2	4	5	4	4	5	3	3	4	2	4	5	4	4	5	33.8	33.8	33.8	14.57	136	136	0	83.889	By MS/MS	By MS/MS	By MS/MS	By MS/MS	By MS/MS
sp|P37198|NUP62_HUMAN	sp|P37198|NUP62_HUMAN	5	5	5	>sp|P37198|NUP62_HUMAN Nuclear pore glycoprotein p62 OS=Homo sapiens OX=9606 GN=NUP62 PE=1 SV=3	1	5	5	5	5	5	3	3	5	5	5	5	4	5	5	3	3	5	5	5	5	4	5	5	3	3	5	5	5	5	4	12.1	12.1	12.1	53.254	522	522	0	51.643	By MS/MS	By MS/MS	By matching	By MS/MS	By MS/MS
sp|P37802|TAGL2_HUMAN	sp|P37802|TAGL2_HUMAN	6	6	6	>sp|P37802|TAGL2_HUMAN Transgelin-2 OS=Homo sapiens OX=9606 GN=TAGLN2 PE=1 SV=3	1	6	6	6	6	4	4	5	5	4	4	3	6	6	4	4	5	5	4	4	3	6	6	4	4	5	5	4	4	3	6	41.2	41.2	41.2	22.391	199	199	0	62.261	By MS/MS	By MS/MS	By MS/MS	By MS/MS	By MS/MS
sp|P37837|TALDO_HUMAN	sp|P37837|TALDO_HUMAN	5	5	5	>sp|P37837|TALDO_HUMAN Transaldolase OS=Homo sapiens OX=9606 GN=TALDO1 PE=1 SV=2	1	5	5	5	3	5	2	2	4	2	3	3	4	3	5	2	2	4	2	3	3	4	3	5	2	2	4	2	3	3	4	16.3	16.3	16.3	37.54	337	337	0	32.872	By MS/MS	By MS/MS	By matching	By MS/MS	By matching
sp|P38117|ETFB_HUMAN	sp|P38117|ETFB_HUMAN	6	6	6	>sp|P38117|ETFB_HUMAN Electron transfer flavoprotein subunit beta OS=Homo sapiens OX=9606 GN=ETFB PE=1 SV=3	1	6	6	6	6	5	4	4	3	5	5	5	5	6	5	4	4	3	5	5	5	5	6	5	4	4	3	5	5	5	5	25.9	25.9	25.9	27.843	255	255	0	35.278	By MS/MS	By MS/MS	By MS/MS	By MS/MS	By MS/MS
sp|P38159|RBMX_HUMAN;sp|O75526|RMXL2_HUMAN;sp|Q8N7X1|RMXL3_HUMAN	sp|P38159|RBMX_HUMAN	20;3;1	20;3;1	7;1;0	>sp|P38159|RBMX_HUMAN RNA-binding motif protein, X chromosome OS=Homo sapiens OX=9606 GN=RBMX PE=1 SV=3	3	20	20	7	19	18	19	16	17	16	15	14	16	19	18	19	16	17	16	15	14	16	6	5	6	5	5	3	3	4	4	44	44	13.6	42.331	391	391;392;1067	0	323.31	By MS/MS	By MS/MS	By MS/MS	By MS/MS	By MS/MS
sp|P38432|COIL_HUMAN	sp|P38432|COIL_HUMAN	6	6	6	>sp|P38432|COIL_HUMAN Coilin OS=Homo sapiens OX=9606 GN=COIL PE=1 SV=1	1	6	6	6	5	5	4	1	2	3	2	0	1	5	5	4	1	2	3	2	0	1	5	5	4	1	2	3	2	0	1	14.1	14.1	14.1	62.608	576	576	0	40.617	By MS/MS	By MS/MS	By matching	By matching	By matching
sp|P38606|VATA_HUMAN	sp|P38606|VATA_HUMAN	9	9	9	>sp|P38606|VATA_HUMAN V-type proton ATPase catalytic subunit A OS=Homo sapiens OX=9606 GN=ATP6V1A PE=1 SV=2	1	9	9	9	6	7	3	4	5	6	7	7	7	6	7	3	4	5	6	7	7	7	6	7	3	4	5	6	7	7	7	19.1	19.1	19.1	68.303	617	617	0	95.932	By MS/MS	By MS/MS	By MS/MS	By MS/MS	By MS/MS
sp|P38646|GRP75_HUMAN	sp|P38646|GRP75_HUMAN	36	36	35	>sp|P38646|GRP75_HUMAN Stress-70 protein, mitochondrial OS=Homo sapiens OX=9606 GN=HSPA9 PE=1 SV=2	1	36	36	35	32	32	36	25	30	24	26	25	24	32	32	36	25	30	24	26	25	24	31	31	35	25	29	23	25	24	23	56.1	56.1	55.1	73.68	679	679	0	323.31	By MS/MS	By MS/MS	By MS/MS	By MS/MS	By MS/MS
sp|P38919|IF4A3_HUMAN	sp|P38919|IF4A3_HUMAN	19	14	14	>sp|P38919|IF4A3_HUMAN Eukaryotic initiation factor 4A-III OS=Homo sapiens OX=9606 GN=EIF4A3 PE=1 SV=4	1	19	14	14	16	18	18	16	14	14	14	11	17	13	14	13	12	10	10	11	7	13	13	14	13	12	10	10	11	7	13	46.5	40.6	40.6	46.871	411	411	0	265.85	By MS/MS	By MS/MS	By MS/MS	By MS/MS	By MS/MS
sp|P39019|RS19_HUMAN	sp|P39019|RS19_HUMAN	11	11	11	>sp|P39019|RS19_HUMAN 40S ribosomal protein S19 OS=Homo sapiens OX=9606 GN=RPS19 PE=1 SV=2	1	11	11	11	10	9	9	9	9	9	10	10	11	10	9	9	9	9	9	10	10	11	10	9	9	9	9	9	10	10	11	58.6	58.6	58.6	16.06	145	145	0	113.44	By MS/MS	By MS/MS	By MS/MS	By MS/MS	By MS/MS
sp|P39023|RL3_HUMAN;sp|Q92901|RL3L_HUMAN	sp|P39023|RL3_HUMAN	24;3	24;3	24;3	>sp|P39023|RL3_HUMAN 60S ribosomal protein L3 OS=Homo sapiens OX=9606 GN=RPL3 PE=1 SV=2	2	24	24	24	20	19	22	20	18	20	18	18	21	20	19	22	20	18	20	18	18	21	20	19	22	20	18	20	18	18	21	57.8	57.8	57.8	46.108	403	403;407	0	323.31	By MS/MS	By MS/MS	By MS/MS	By MS/MS	By MS/MS
sp|P39060|COIA1_HUMAN	sp|P39060|COIA1_HUMAN	16	16	16	>sp|P39060|COIA1_HUMAN Collagen alpha-1(XVIII) chain OS=Homo sapiens OX=9606 GN=COL18A1 PE=1 SV=5	1	16	16	16	13	14	12	2	0	3	3	2	2	13	14	12	2	0	3	3	2	2	13	14	12	2	0	3	3	2	2	15.1	15.1	15.1	178.19	1754	1754	0	212.15	By MS/MS	By MS/MS	By MS/MS	By matching	By matching
sp|P39656|OST48_HUMAN	sp|P39656|OST48_HUMAN	13	13	13	>sp|P39656|OST48_HUMAN Dolichyl-diphosphooligosaccharide--protein glycosyltransferase 48 kDa subunit OS=Homo sapiens OX=9606 GN=DDOST PE=1 SV=4	1	13	13	13	9	8	7	8	8	8	9	10	7	9	8	7	8	8	8	9	10	7	9	8	7	8	8	8	9	10	7	45.4	45.4	45.4	50.8	456	456	0	212.08	By MS/MS	By MS/MS	By MS/MS	By MS/MS	By MS/MS
sp|P39687|AN32A_HUMAN;sp|O95626|AN32D_HUMAN	sp|P39687|AN32A_HUMAN	5;1	5;1	2;0	>sp|P39687|AN32A_HUMAN Acidic leucine-rich nuclear phosphoprotein 32 family member A OS=Homo sapiens OX=9606 GN=ANP32A PE=1 SV=1	2	5	5	2	4	3	3	5	4	4	5	2	5	4	3	3	5	4	4	5	2	5	1	2	2	2	2	2	2	1	2	21.7	21.7	8.4	28.585	249	249;131	0	36.124	By matching	By matching	By matching	By MS/MS	By matching
sp|P39748|FEN1_HUMAN	sp|P39748|FEN1_HUMAN	4	4	4	>sp|P39748|FEN1_HUMAN Flap endonuclease 1 OS=Homo sapiens OX=9606 GN=FEN1 PE=1 SV=1	1	4	4	4	4	3	3	2	2	3	2	2	3	4	3	3	2	2	3	2	2	3	4	3	3	2	2	3	2	2	3	18.4	18.4	18.4	42.592	380	380	0	76.694	By MS/MS	By MS/MS	By MS/MS	By MS/MS	By MS/MS
sp|P40222|TXLNA_HUMAN	sp|P40222|TXLNA_HUMAN	2	2	2	>sp|P40222|TXLNA_HUMAN Alpha-taxilin OS=Homo sapiens OX=9606 GN=TXLNA PE=1 SV=3	1	2	2	2	2	2	1	2	2	2	2	1	1	2	2	1	2	2	2	2	1	1	2	2	1	2	2	2	2	1	1	5.1	5.1	5.1	61.89	546	546	0	16.596	By matching	By MS/MS	By matching	By matching	By MS/MS
sp|P40227|TCPZ_HUMAN;sp|Q92526|TCPW_HUMAN	sp|P40227|TCPZ_HUMAN	24;6	24;6	24;6	>sp|P40227|TCPZ_HUMAN T-complex protein 1 subunit zeta OS=Homo sapiens OX=9606 GN=CCT6A PE=1 SV=3	2	24	24	24	23	23	21	20	21	20	22	23	21	23	23	21	20	21	20	22	23	21	23	23	21	20	21	20	22	23	21	57.6	57.6	57.6	58.024	531	531;530	0	323.31	By MS/MS	By MS/MS	By MS/MS	By MS/MS	By MS/MS
sp|P40425|PBX2_HUMAN;sp|Q9BYU1|PBX4_HUMAN;sp|P40426|PBX3_HUMAN	sp|P40425|PBX2_HUMAN	4;1;1	4;1;1	3;1;1	>sp|P40425|PBX2_HUMAN Pre-B-cell leukemia transcription factor 2 OS=Homo sapiens OX=9606 GN=PBX2 PE=1 SV=2	3	4	4	3	4	4	3	2	2	1	3	4	3	4	4	3	2	2	1	3	4	3	3	3	2	1	1	1	2	3	2	11.9	11.9	8.4	45.881	430	430;374;434	0	30.046	By MS/MS	By matching	By matching	By matching	By matching
sp|P40429|RL13A_HUMAN;sp|Q6NVV1|R13P3_HUMAN	sp|P40429|RL13A_HUMAN	11;4	11;4	11;4	>sp|P40429|RL13A_HUMAN 60S ribosomal protein L13a OS=Homo sapiens OX=9606 GN=RPL13A PE=1 SV=2	2	11	11	11	10	11	11	9	8	8	6	7	9	10	11	11	9	8	8	6	7	9	10	11	11	9	8	8	6	7	9	42.4	42.4	42.4	23.577	203	203;102	0	237.86	By MS/MS	By MS/MS	By MS/MS	By MS/MS	By MS/MS
sp|P40616|ARL1_HUMAN	sp|P40616|ARL1_HUMAN	3	3	3	>sp|P40616|ARL1_HUMAN ADP-ribosylation factor-like protein 1 OS=Homo sapiens OX=9606 GN=ARL1 PE=1 SV=1	1	3	3	3	2	2	1	1	2	3	3	2	2	2	2	1	1	2	3	3	2	2	2	2	1	1	2	3	3	2	2	18.8	18.8	18.8	20.417	181	181	0	21.928	By MS/MS	By matching	By matching	By matching	By MS/MS
sp|P40763|STAT3_HUMAN	sp|P40763|STAT3_HUMAN	2	2	2	>sp|P40763|STAT3_HUMAN Signal transducer and activator of transcription 3 OS=Homo sapiens OX=9606 GN=STAT3 PE=1 SV=2	1	2	2	2	1	1	1	1	0	0	2	2	1	1	1	1	1	0	0	2	2	1	1	1	1	1	0	0	2	2	1	4.2	4.2	4.2	88.067	770	770	0	13.238	By matching	By matching	By matching	By MS/MS	By matching
sp|P40925|MDHC_HUMAN	sp|P40925|MDHC_HUMAN	2	2	2	>sp|P40925|MDHC_HUMAN Malate dehydrogenase, cytoplasmic OS=Homo sapiens OX=9606 GN=MDH1 PE=1 SV=4	1	2	2	2	2	2	2	2	0	1	2	0	1	2	2	2	2	0	1	2	0	1	2	2	2	2	0	1	2	0	1	11.1	11.1	11.1	36.426	334	334	0	112.13	By MS/MS	By MS/MS	By matching	By MS/MS	By matching
sp|P40926|MDHM_HUMAN	sp|P40926|MDHM_HUMAN	13	13	13	>sp|P40926|MDHM_HUMAN Malate dehydrogenase, mitochondrial OS=Homo sapiens OX=9606 GN=MDH2 PE=1 SV=3	1	13	13	13	12	11	11	11	8	8	8	2	9	12	11	11	11	8	8	8	2	9	12	11	11	11	8	8	8	2	9	46.7	46.7	46.7	35.503	338	338	0	131.54	By MS/MS	By MS/MS	By MS/MS	By MS/MS	By MS/MS
sp|P40937|RFC5_HUMAN;sp|Q14314|FGL2_HUMAN	sp|P40937|RFC5_HUMAN	16;1	16;1	16;1	>sp|P40937|RFC5_HUMAN Replication factor C subunit 5 OS=Homo sapiens OX=9606 GN=RFC5 PE=1 SV=1	2	16	16	16	11	9	11	10	10	10	8	7	8	11	9	11	10	10	10	8	7	8	11	9	11	10	10	10	8	7	8	54.4	54.4	54.4	38.496	340	340;439	0	188.41	By MS/MS	By MS/MS	By MS/MS	By MS/MS	By MS/MS
sp|P40938|RFC3_HUMAN	sp|P40938|RFC3_HUMAN	9	9	9	>sp|P40938|RFC3_HUMAN Replication factor C subunit 3 OS=Homo sapiens OX=9606 GN=RFC3 PE=1 SV=2	1	9	9	9	9	9	9	6	9	7	6	6	7	9	9	9	6	9	7	6	6	7	9	9	9	6	9	7	6	6	7	30.9	30.9	30.9	40.556	356	356	0	323.31	By MS/MS	By MS/MS	By MS/MS	By MS/MS	By MS/MS
sp|P40939|ECHA_HUMAN	sp|P40939|ECHA_HUMAN	19	19	19	>sp|P40939|ECHA_HUMAN Trifunctional enzyme subunit alpha, mitochondrial OS=Homo sapiens OX=9606 GN=HADHA PE=1 SV=2	1	19	19	19	17	17	16	11	13	14	12	13	14	17	17	16	11	13	14	12	13	14	17	17	16	11	13	14	12	13	14	36.4	36.4	36.4	82.999	763	763	0	323.31	By MS/MS	By MS/MS	By MS/MS	By MS/MS	By MS/MS
sp|P41091|IF2G_HUMAN;sp|Q2VIR3|IF2GL_HUMAN	sp|P41091|IF2G_HUMAN;sp|Q2VIR3|IF2GL_HUMAN	14;11	14;11	14;11	>sp|P41091|IF2G_HUMAN Eukaryotic translation initiation factor 2 subunit 3 OS=Homo sapiens OX=9606 GN=EIF2S3 PE=1 SV=3;>sp|Q2VIR3|IF2GL_HUMAN Eukaryotic translation initiation factor 2 subunit 3B OS=Homo sapiens OX=9606 GN=EIF2S3B PE=2 SV=2	2	14	14	14	13	10	9	8	8	10	13	11	13	13	10	9	8	8	10	13	11	13	13	10	9	8	8	10	13	11	13	40.5	40.5	40.5	51.109	472	472;472	0	323.31	By MS/MS	By MS/MS	By MS/MS	By MS/MS	By MS/MS
sp|P41208|CETN2_HUMAN;sp|Q12798|CETN1_HUMAN	sp|P41208|CETN2_HUMAN	4;1	4;1	4;1	>sp|P41208|CETN2_HUMAN Centrin-2 OS=Homo sapiens OX=9606 GN=CETN2 PE=1 SV=1	2	4	4	4	4	4	3	2	2	2	3	2	1	4	4	3	2	2	2	3	2	1	4	4	3	2	2	2	3	2	1	24.4	24.4	24.4	19.738	172	172;172	0	32.749	By MS/MS	By MS/MS	By MS/MS	By matching	By MS/MS
sp|P41223|BUD31_HUMAN	sp|P41223|BUD31_HUMAN	4	4	4	>sp|P41223|BUD31_HUMAN Protein BUD31 homolog OS=Homo sapiens OX=9606 GN=BUD31 PE=1 SV=2	1	4	4	4	4	4	4	1	2	2	3	2	1	4	4	4	1	2	2	3	2	1	4	4	4	1	2	2	3	2	1	34	34	34	17	144	144	0	26.28	By MS/MS	By MS/MS	By MS/MS	By matching	By matching
sp|P41250|GARS_HUMAN	sp|P41250|GARS_HUMAN	5	5	5	>sp|P41250|GARS_HUMAN Glycine--tRNA ligase OS=Homo sapiens OX=9606 GN=GARS1 PE=1 SV=3	1	5	5	5	5	4	3	2	3	2	3	3	4	5	4	3	2	3	2	3	3	4	5	4	3	2	3	2	3	3	4	8	8	8	83.165	739	739	0	30.434	By MS/MS	By MS/MS	By MS/MS	By MS/MS	By matching
sp|P41252|SYIC_HUMAN	sp|P41252|SYIC_HUMAN	52	52	52	>sp|P41252|SYIC_HUMAN Isoleucine--tRNA ligase, cytoplasmic OS=Homo sapiens OX=9606 GN=IARS1 PE=1 SV=2	1	52	52	52	36	38	39	37	38	42	44	42	46	36	38	39	37	38	42	44	42	46	36	38	39	37	38	42	44	42	46	54.4	54.4	54.4	144.5	1262	1262	0	323.31	By MS/MS	By MS/MS	By MS/MS	By MS/MS	By MS/MS
sp|P41743|KPCI_HUMAN	sp|P41743|KPCI_HUMAN	7	7	7	>sp|P41743|KPCI_HUMAN Protein kinase C iota type OS=Homo sapiens OX=9606 GN=PRKCI PE=1 SV=2	1	7	7	7	5	6	6	3	5	4	4	6	4	5	6	6	3	5	4	4	6	4	5	6	6	3	5	4	4	6	4	20.1	20.1	20.1	68.262	596	596	0	112.83	By MS/MS	By MS/MS	By MS/MS	By MS/MS	By MS/MS
sp|P42025|ACTY_HUMAN	sp|P42025|ACTY_HUMAN	8	2	2	>sp|P42025|ACTY_HUMAN Beta-centractin OS=Homo sapiens OX=9606 GN=ACTR1B PE=1 SV=1	1	8	2	2	6	8	5	3	5	6	6	6	6	1	2	1	1	1	2	2	2	1	1	2	1	1	1	2	2	2	1	26.1	11.4	11.4	42.293	376	376	0	17.755	By matching	By MS/MS	By matching	By matching	By matching
sp|P42166|LAP2A_HUMAN	sp|P42166|LAP2A_HUMAN	23	23	16	>sp|P42166|LAP2A_HUMAN Lamina-associated polypeptide 2, isoform alpha OS=Homo sapiens OX=9606 GN=TMPO PE=1 SV=2	1	23	23	16	16	16	16	14	12	15	16	20	17	16	16	16	14	12	15	16	20	17	9	9	9	9	6	8	10	14	12	54.2	54.2	38.5	75.491	694	694	0	323.31	By MS/MS	By MS/MS	By MS/MS	By matching	By MS/MS
sp|P42167|LAP2B_HUMAN	sp|P42167|LAP2B_HUMAN	16	9	9	>sp|P42167|LAP2B_HUMAN Lamina-associated polypeptide 2, isoforms beta/gamma OS=Homo sapiens OX=9606 GN=TMPO PE=1 SV=2	1	16	9	9	16	16	15	13	11	15	12	12	11	9	9	8	8	5	8	6	6	6	9	9	8	8	5	8	6	6	6	51.5	27.5	27.5	50.67	454	454	0	323.31	By MS/MS	By MS/MS	By MS/MS	By MS/MS	By MS/MS
sp|P42285|MTREX_HUMAN;REV__sp|A6NI79|CCD69_HUMAN;REV__sp|Q9Y2J4|AMOL2_HUMAN;sp|Q52LW3|RHG29_HUMAN	sp|P42285|MTREX_HUMAN	53;1;1;1	53;1;1;1	53;1;1;1	>sp|P42285|MTREX_HUMAN Exosome RNA helicase MTR4 OS=Homo sapiens OX=9606 GN=MTREX PE=1 SV=3	4	53	53	53	52	48	49	36	39	35	24	30	30	52	48	49	36	39	35	24	30	30	52	48	49	36	39	35	24	30	30	52.6	52.6	52.6	117.8	1042	1042;296;779;1261	0	323.31	By MS/MS	By MS/MS	By MS/MS	By MS/MS	By MS/MS
sp|P42345|MTOR_HUMAN	sp|P42345|MTOR_HUMAN	2	2	2	>sp|P42345|MTOR_HUMAN Serine/threonine-protein kinase mTOR OS=Homo sapiens OX=9606 GN=MTOR PE=1 SV=1	1	2	2	2	2	2	1	2	2	1	0	2	2	2	2	1	2	2	1	0	2	2	2	2	1	2	2	1	0	2	2	0.9	0.9	0.9	288.89	2549	2549	0	12.339	By MS/MS	By matching	By matching	By MS/MS	By matching
sp|P42356|PI4KA_HUMAN	sp|P42356|PI4KA_HUMAN	2	2	2	>sp|P42356|PI4KA_HUMAN Phosphatidylinositol 4-kinase alpha OS=Homo sapiens OX=9606 GN=PI4KA PE=1 SV=4	1	2	2	2	1	2	2	0	2	0	0	2	2	1	2	2	0	2	0	0	2	2	1	2	2	0	2	0	0	2	2	1.2	1.2	1.2	236.83	2102	2102	0	12.21	By matching	By matching	By matching	By matching	By MS/MS
sp|P42566|EPS15_HUMAN	sp|P42566|EPS15_HUMAN	2	2	2	>sp|P42566|EPS15_HUMAN Epidermal growth factor receptor substrate 15 OS=Homo sapiens OX=9606 GN=EPS15 PE=1 SV=2	1	2	2	2	2	1	1	0	0	0	0	0	0	2	1	1	0	0	0	0	0	0	2	1	1	0	0	0	0	0	0	3.2	3.2	3.2	98.655	896	896	0	20.798	By MS/MS	By MS/MS	By matching	By matching	By matching
sp|P42574|CASP3_HUMAN	sp|P42574|CASP3_HUMAN	8	8	8	>sp|P42574|CASP3_HUMAN Caspase-3 OS=Homo sapiens OX=9606 GN=CASP3 PE=1 SV=2	1	8	8	8	6	6	6	5	8	7	2	1	0	6	6	6	5	8	7	2	1	0	6	6	6	5	8	7	2	1	0	42.2	42.2	42.2	31.608	277	277	0	140.59	By MS/MS	By MS/MS	By MS/MS	By MS/MS	By MS/MS
sp|P42694|HELZ_HUMAN	sp|P42694|HELZ_HUMAN	3	3	3	>sp|P42694|HELZ_HUMAN Probable helicase with zinc finger domain OS=Homo sapiens OX=9606 GN=HELZ PE=1 SV=2	1	3	3	3	2	1	2	1	1	2	2	3	1	2	1	2	1	1	2	2	3	1	2	1	2	1	1	2	2	3	1	2.8	2.8	2.8	218.97	1942	1942	0	19.388	By matching	By matching	By matching	By matching	By matching
sp|P42695|CNDD3_HUMAN	sp|P42695|CNDD3_HUMAN	10	10	10	>sp|P42695|CNDD3_HUMAN Condensin-2 complex subunit D3 OS=Homo sapiens OX=9606 GN=NCAPD3 PE=1 SV=2	1	10	10	10	9	8	8	6	8	5	4	3	7	9	8	8	6	8	5	4	3	7	9	8	8	6	8	5	4	3	7	7.8	7.8	7.8	168.89	1498	1498	0	62.064	By MS/MS	By MS/MS	By MS/MS	By MS/MS	By MS/MS
sp|P42696|RBM34_HUMAN	sp|P42696|RBM34_HUMAN	4	4	4	>sp|P42696|RBM34_HUMAN RNA-binding protein 34 OS=Homo sapiens OX=9606 GN=RBM34 PE=1 SV=2	1	4	4	4	1	3	4	0	0	0	1	0	1	1	3	4	0	0	0	1	0	1	1	3	4	0	0	0	1	0	1	14.7	14.7	14.7	48.564	430	430	0	28.237	By MS/MS	By MS/MS	By MS/MS	By matching	By matching
sp|P42704|LPPRC_HUMAN	sp|P42704|LPPRC_HUMAN	24	24	24	>sp|P42704|LPPRC_HUMAN Leucine-rich PPR motif-containing protein, mitochondrial OS=Homo sapiens OX=9606 GN=LRPPRC PE=1 SV=3	1	24	24	24	16	13	13	18	16	17	16	17	17	16	13	13	18	16	17	16	17	17	16	13	13	18	16	17	16	17	17	21.9	21.9	21.9	157.9	1394	1394	0	193.85	By MS/MS	By MS/MS	By MS/MS	By MS/MS	By MS/MS
sp|P42766|RL35_HUMAN	sp|P42766|RL35_HUMAN	4	4	4	>sp|P42766|RL35_HUMAN 60S ribosomal protein L35 OS=Homo sapiens OX=9606 GN=RPL35 PE=1 SV=2	1	4	4	4	4	3	4	3	3	3	4	3	4	4	3	4	3	3	3	4	3	4	4	3	4	3	3	3	4	3	4	26	26	26	14.551	123	123	0	49.257	By MS/MS	By MS/MS	By MS/MS	By MS/MS	By MS/MS
sp|P42771|CDN2A_HUMAN;sp|P42772|CDN2B_HUMAN	sp|P42771|CDN2A_HUMAN	3;1	3;1	3;1	>sp|P42771|CDN2A_HUMAN Cyclin-dependent kinase inhibitor 2A OS=Homo sapiens OX=9606 GN=CDKN2A PE=1 SV=2	2	3	3	3	3	2	3	2	1	3	3	3	3	3	2	3	2	1	3	3	3	3	3	2	3	2	1	3	3	3	3	26.3	26.3	26.3	16.532	156	156;138	0	57.897	By MS/MS	By matching	By matching	By MS/MS	By MS/MS
sp|P42858|HD_HUMAN	sp|P42858|HD_HUMAN	5	5	5	>sp|P42858|HD_HUMAN Huntingtin OS=Homo sapiens OX=9606 GN=HTT PE=1 SV=2	1	5	5	5	3	3	2	3	3	4	3	2	2	3	3	2	3	3	4	3	2	2	3	3	2	3	3	4	3	2	2	2.6	2.6	2.6	347.6	3142	3142	0	28.145	By MS/MS	By MS/MS	By MS/MS	By MS/MS	By matching
sp|P43034|LIS1_HUMAN	sp|P43034|LIS1_HUMAN	2	2	2	>sp|P43034|LIS1_HUMAN Platelet-activating factor acetylhydrolase IB subunit beta OS=Homo sapiens OX=9606 GN=PAFAH1B1 PE=1 SV=2	1	2	2	2	2	1	1	1	1	1	1	1	0	2	1	1	1	1	1	1	1	0	2	1	1	1	1	1	1	1	0	4.1	4.1	4.1	46.637	410	410	0.00036819	12.058	By MS/MS	By matching	By matching	By matching	By matching
sp|P43243|MATR3_HUMAN	sp|P43243|MATR3_HUMAN	38	38	38	>sp|P43243|MATR3_HUMAN Matrin-3 OS=Homo sapiens OX=9606 GN=MATR3 PE=1 SV=2	1	38	38	38	36	36	34	32	33	30	32	28	28	36	36	34	32	33	30	32	28	28	36	36	34	32	33	30	32	28	28	53.5	53.5	53.5	94.622	847	847	0	323.31	By MS/MS	By MS/MS	By MS/MS	By MS/MS	By MS/MS
sp|P43246|MSH2_HUMAN	sp|P43246|MSH2_HUMAN	13	13	13	>sp|P43246|MSH2_HUMAN DNA mismatch repair protein Msh2 OS=Homo sapiens OX=9606 GN=MSH2 PE=1 SV=1	1	13	13	13	9	8	11	11	13	10	11	9	9	9	8	11	11	13	10	11	9	9	9	8	11	11	13	10	11	9	9	16.6	16.6	16.6	104.74	934	934	0	89.998	By MS/MS	By MS/MS	By MS/MS	By MS/MS	By MS/MS
sp|P43487|RANG_HUMAN	sp|P43487|RANG_HUMAN	6	6	6	>sp|P43487|RANG_HUMAN Ran-specific GTPase-activating protein OS=Homo sapiens OX=9606 GN=RANBP1 PE=1 SV=1	1	6	6	6	2	3	4	3	4	4	5	4	4	2	3	4	3	4	4	5	4	4	2	3	4	3	4	4	5	4	4	49.3	49.3	49.3	23.31	201	201	0	108.84	By MS/MS	By MS/MS	By MS/MS	By MS/MS	By MS/MS
sp|P43490|NAMPT_HUMAN	sp|P43490|NAMPT_HUMAN	4	4	4	>sp|P43490|NAMPT_HUMAN Nicotinamide phosphoribosyltransferase OS=Homo sapiens OX=9606 GN=NAMPT PE=1 SV=1	1	4	4	4	4	4	1	3	3	3	4	4	4	4	4	1	3	3	3	4	4	4	4	4	1	3	3	3	4	4	4	11.6	11.6	11.6	55.52	491	491	0	32.302	By MS/MS	By MS/MS	By matching	By MS/MS	By MS/MS
sp|P43686|PRS6B_HUMAN	sp|P43686|PRS6B_HUMAN	16	16	16	>sp|P43686|PRS6B_HUMAN 26S proteasome regulatory subunit 6B OS=Homo sapiens OX=9606 GN=PSMC4 PE=1 SV=2	1	16	16	16	13	14	13	8	10	8	11	12	10	13	14	13	8	10	8	11	12	10	13	14	13	8	10	8	11	12	10	51.9	51.9	51.9	47.366	418	418	0	158.64	By MS/MS	By MS/MS	By MS/MS	By MS/MS	By MS/MS
sp|P45880|VDAC2_HUMAN	sp|P45880|VDAC2_HUMAN	12	12	12	>sp|P45880|VDAC2_HUMAN Voltage-dependent anion-selective channel protein 2 OS=Homo sapiens OX=9606 GN=VDAC2 PE=1 SV=2	1	12	12	12	8	9	11	12	12	12	11	12	12	8	9	11	12	12	12	11	12	12	8	9	11	12	12	12	11	12	12	48	48	48	31.566	294	294	0	268.53	By MS/MS	By MS/MS	By MS/MS	By MS/MS	By MS/MS
sp|P45954|ACDSB_HUMAN	sp|P45954|ACDSB_HUMAN	3	3	3	>sp|P45954|ACDSB_HUMAN Short/branched chain specific acyl-CoA dehydrogenase, mitochondrial OS=Homo sapiens OX=9606 GN=ACADSB PE=1 SV=1	1	3	3	3	3	2	2	2	2	2	2	3	2	3	2	2	2	2	2	2	3	2	3	2	2	2	2	2	2	3	2	8.3	8.3	8.3	47.485	432	432	0	16.406	By matching	By matching	By matching	By MS/MS	By matching
sp|P45973|CBX5_HUMAN	sp|P45973|CBX5_HUMAN	7	6	6	>sp|P45973|CBX5_HUMAN Chromobox protein homolog 5 OS=Homo sapiens OX=9606 GN=CBX5 PE=1 SV=1	1	7	6	6	5	7	5	2	3	3	4	3	4	4	6	5	2	3	2	4	3	4	4	6	5	2	3	2	4	3	4	37.7	31.4	31.4	22.225	191	191	0	67.154	By MS/MS	By MS/MS	By MS/MS	By matching	By matching
sp|P45974|UBP5_HUMAN	sp|P45974|UBP5_HUMAN	6	6	6	>sp|P45974|UBP5_HUMAN Ubiquitin carboxyl-terminal hydrolase 5 OS=Homo sapiens OX=9606 GN=USP5 PE=1 SV=2	1	6	6	6	4	4	2	2	1	2	4	4	3	4	4	2	2	1	2	4	4	3	4	4	2	2	1	2	4	4	3	9.3	9.3	9.3	95.785	858	858	0	46.599	By MS/MS	By matching	By matching	By MS/MS	By matching
sp|P46013|KI67_HUMAN	sp|P46013|KI67_HUMAN	25	25	25	>sp|P46013|KI67_HUMAN Proliferation marker protein Ki-67 OS=Homo sapiens OX=9606 GN=MKI67 PE=1 SV=2	1	25	25	25	16	24	21	6	5	9	10	8	9	16	24	21	6	5	9	10	8	9	16	24	21	6	5	9	10	8	9	11.3	11.3	11.3	358.69	3256	3256	0	184.1	By MS/MS	By MS/MS	By MS/MS	By MS/MS	By matching
sp|P46019|KPB2_HUMAN	sp|P46019|KPB2_HUMAN	6	6	5	>sp|P46019|KPB2_HUMAN Phosphorylase b kinase regulatory subunit alpha, liver isoform OS=Homo sapiens OX=9606 GN=PHKA2 PE=1 SV=1	1	6	6	5	3	3	2	2	3	1	5	6	4	3	3	2	2	3	1	5	6	4	2	2	1	2	2	1	5	5	3	7.5	7.5	6.7	138.41	1235	1235	0	40.27	By matching	By matching	By matching	By MS/MS	By matching
sp|P46020|KPB1_HUMAN	sp|P46020|KPB1_HUMAN	3	2	2	>sp|P46020|KPB1_HUMAN Phosphorylase b kinase regulatory subunit alpha, skeletal muscle isoform OS=Homo sapiens OX=9606 GN=PHKA1 PE=1 SV=2	1	3	2	2	2	2	2	0	2	1	2	3	2	1	1	1	0	1	1	2	2	1	1	1	1	0	1	1	2	2	1	2.8	2	2	137.31	1223	1223	0	12.433	By matching	By matching	By matching	By matching	By matching
sp|P46060|RAGP1_HUMAN	sp|P46060|RAGP1_HUMAN	21	21	21	>sp|P46060|RAGP1_HUMAN Ran GTPase-activating protein 1 OS=Homo sapiens OX=9606 GN=RANGAP1 PE=1 SV=1	1	21	21	21	16	15	11	12	9	13	15	16	15	16	15	11	12	9	13	15	16	15	16	15	11	12	9	13	15	16	15	44.5	44.5	44.5	63.541	587	587	0	277.87	By MS/MS	By MS/MS	By MS/MS	By MS/MS	By matching
sp|P46063|RECQ1_HUMAN	sp|P46063|RECQ1_HUMAN	6	6	6	>sp|P46063|RECQ1_HUMAN ATP-dependent DNA helicase Q1 OS=Homo sapiens OX=9606 GN=RECQL PE=1 SV=3	1	6	6	6	3	2	1	3	1	2	5	5	3	3	2	1	3	1	2	5	5	3	3	2	1	3	1	2	5	5	3	10.2	10.2	10.2	73.457	649	649	0	37.085	By matching	By matching	By matching	By MS/MS	By matching
sp|P46087|NOP2_HUMAN	sp|P46087|NOP2_HUMAN	15	15	15	>sp|P46087|NOP2_HUMAN Probable 28S rRNA (cytosine(4447)-C(5))-methyltransferase OS=Homo sapiens OX=9606 GN=NOP2 PE=1 SV=2	1	15	15	15	13	15	15	5	6	8	12	6	12	13	15	15	5	6	8	12	6	12	13	15	15	5	6	8	12	6	12	23.6	23.6	23.6	89.301	812	812	0	278.05	By MS/MS	By MS/MS	By MS/MS	By MS/MS	By matching
sp|P46100|ATRX_HUMAN	sp|P46100|ATRX_HUMAN	2	2	2	>sp|P46100|ATRX_HUMAN Transcriptional regulator ATRX OS=Homo sapiens OX=9606 GN=ATRX PE=1 SV=5	1	2	2	2	0	1	0	0	0	0	2	0	0	0	1	0	0	0	0	2	0	0	0	1	0	0	0	0	2	0	0	1	1	1	282.58	2492	2492	0	12.303	By matching	By matching	By matching	By matching	By matching
sp|P46109|CRKL_HUMAN	sp|P46109|CRKL_HUMAN	4	4	4	>sp|P46109|CRKL_HUMAN Crk-like protein OS=Homo sapiens OX=9606 GN=CRKL PE=1 SV=1	1	4	4	4	4	4	3	3	3	3	4	4	4	4	4	3	3	3	3	4	4	4	4	4	3	3	3	3	4	4	4	18.8	18.8	18.8	33.777	303	303	0	27.856	By MS/MS	By MS/MS	By MS/MS	By MS/MS	By MS/MS
sp|P46379|BAG6_HUMAN	sp|P46379|BAG6_HUMAN	6	6	6	>sp|P46379|BAG6_HUMAN Large proline-rich protein BAG6 OS=Homo sapiens OX=9606 GN=BAG6 PE=1 SV=2	1	6	6	6	4	5	4	2	2	3	2	4	1	4	5	4	2	2	3	2	4	1	4	5	4	2	2	3	2	4	1	8.9	8.9	8.9	119.41	1132	1132	0	37.483	By MS/MS	By MS/MS	By MS/MS	By matching	By matching
sp|P46459|NSF_HUMAN	sp|P46459|NSF_HUMAN	13	13	13	>sp|P46459|NSF_HUMAN Vesicle-fusing ATPase OS=Homo sapiens OX=9606 GN=NSF PE=1 SV=3	1	13	13	13	10	8	8	9	11	9	11	11	11	10	8	8	9	11	9	11	11	11	10	8	8	9	11	9	11	11	11	21.6	21.6	21.6	82.593	744	744	0	98.952	By MS/MS	By MS/MS	By MS/MS	By MS/MS	By MS/MS
sp|P46736|BRCC3_HUMAN	sp|P46736|BRCC3_HUMAN	4	4	4	>sp|P46736|BRCC3_HUMAN Lys-63-specific deubiquitinase BRCC36 OS=Homo sapiens OX=9606 GN=BRCC3 PE=1 SV=2	1	4	4	4	1	1	1	1	2	1	2	2	3	1	1	1	1	2	1	2	2	3	1	1	1	1	2	1	2	2	3	18	18	18	36.072	316	316	0	30.072	By matching	By matching	By matching	By MS/MS	By MS/MS
sp|P46776|RL27A_HUMAN	sp|P46776|RL27A_HUMAN	5	5	5	>sp|P46776|RL27A_HUMAN 60S ribosomal protein L27a OS=Homo sapiens OX=9606 GN=RPL27A PE=1 SV=2	1	5	5	5	5	5	5	4	4	5	4	4	4	5	5	5	4	4	5	4	4	4	5	5	5	4	4	5	4	4	4	28.4	28.4	28.4	16.561	148	148	0	97.574	By MS/MS	By MS/MS	By MS/MS	By MS/MS	By MS/MS
sp|P46777|RL5_HUMAN	sp|P46777|RL5_HUMAN	12	12	12	>sp|P46777|RL5_HUMAN 60S ribosomal protein L5 OS=Homo sapiens OX=9606 GN=RPL5 PE=1 SV=3	1	12	12	12	12	11	11	11	12	11	11	10	12	12	11	11	11	12	11	11	10	12	12	11	11	11	12	11	11	10	12	45.1	45.1	45.1	34.362	297	297	0	228.33	By MS/MS	By MS/MS	By MS/MS	By MS/MS	By MS/MS
sp|P46778|RL21_HUMAN	sp|P46778|RL21_HUMAN	7	7	7	>sp|P46778|RL21_HUMAN 60S ribosomal protein L21 OS=Homo sapiens OX=9606 GN=RPL21 PE=1 SV=2	1	7	7	7	5	6	6	4	4	6	4	5	7	5	6	6	4	4	6	4	5	7	5	6	6	4	4	6	4	5	7	41.2	41.2	41.2	18.565	160	160	0	242.09	By MS/MS	By MS/MS	By MS/MS	By MS/MS	By MS/MS
sp|P46779|RL28_HUMAN	sp|P46779|RL28_HUMAN	8	8	8	>sp|P46779|RL28_HUMAN 60S ribosomal protein L28 OS=Homo sapiens OX=9606 GN=RPL28 PE=1 SV=3	1	8	8	8	8	8	8	7	8	7	7	8	8	8	8	8	7	8	7	7	8	8	8	8	8	7	8	7	7	8	8	45.3	45.3	45.3	15.747	137	137	0	56.759	By MS/MS	By MS/MS	By MS/MS	By MS/MS	By MS/MS
sp|P46781|RS9_HUMAN	sp|P46781|RS9_HUMAN	16	16	16	>sp|P46781|RS9_HUMAN 40S ribosomal protein S9 OS=Homo sapiens OX=9606 GN=RPS9 PE=1 SV=3	1	16	16	16	14	14	15	13	13	15	12	13	14	14	14	15	13	13	15	12	13	14	14	14	15	13	13	15	12	13	14	57.2	57.2	57.2	22.591	194	194	0	127.79	By MS/MS	By MS/MS	By MS/MS	By MS/MS	By MS/MS
sp|P46782|RS5_HUMAN	sp|P46782|RS5_HUMAN	11	11	11	>sp|P46782|RS5_HUMAN 40S ribosomal protein S5 OS=Homo sapiens OX=9606 GN=RPS5 PE=1 SV=4	1	11	11	11	10	10	11	7	9	8	10	10	9	10	10	11	7	9	8	10	10	9	10	10	11	7	9	8	10	10	9	54.4	54.4	54.4	22.876	204	204	0	205.2	By MS/MS	By MS/MS	By MS/MS	By MS/MS	By MS/MS
sp|P46783|RS10_HUMAN;sp|Q9NQ39|RS10L_HUMAN	sp|P46783|RS10_HUMAN	9;4	9;4	9;4	>sp|P46783|RS10_HUMAN 40S ribosomal protein S10 OS=Homo sapiens OX=9606 GN=RPS10 PE=1 SV=1	2	9	9	9	8	9	9	9	8	8	8	9	9	8	9	9	9	8	8	8	9	9	8	9	9	9	8	8	8	9	9	53.3	53.3	53.3	18.898	165	165;176	0	109.12	By MS/MS	By MS/MS	By MS/MS	By MS/MS	By MS/MS
sp|P46821|MAP1B_HUMAN;sp|P78559|MAP1A_HUMAN	sp|P46821|MAP1B_HUMAN	9;1	9;1	9;1	>sp|P46821|MAP1B_HUMAN Microtubule-associated protein 1B OS=Homo sapiens OX=9606 GN=MAP1B PE=1 SV=2	2	9	9	9	8	8	9	2	5	6	5	5	6	8	8	9	2	5	6	5	5	6	8	8	9	2	5	6	5	5	6	5.1	5.1	5.1	270.63	2468	2468;2803	0	76.692	By MS/MS	By MS/MS	By MS/MS	By MS/MS	By matching
sp|P46937|YAP1_HUMAN;sp|Q86UL8|MAGI2_HUMAN	sp|P46937|YAP1_HUMAN	20;1	20;1	19;0	>sp|P46937|YAP1_HUMAN Transcriptional coactivator YAP1 OS=Homo sapiens OX=9606 GN=YAP1 PE=1 SV=2	2	20	20	19	20	20	20	15	15	15	17	17	17	20	20	20	15	15	15	17	17	17	19	19	19	14	14	14	16	16	16	59.3	59.3	57.7	54.461	504	504;1455	0	323.31	By MS/MS	By MS/MS	By MS/MS	By MS/MS	By MS/MS
sp|P46939|UTRO_HUMAN	sp|P46939|UTRO_HUMAN	8	8	8	>sp|P46939|UTRO_HUMAN Utrophin OS=Homo sapiens OX=9606 GN=UTRN PE=1 SV=2	1	8	8	8	5	5	4	2	2	3	4	5	7	5	5	4	2	2	3	4	5	7	5	5	4	2	2	3	4	5	7	2.9	2.9	2.9	394.46	3433	3433	0	98.503	By MS/MS	By matching	By MS/MS	By matching	By matching
sp|P46940|IQGA1_HUMAN	sp|P46940|IQGA1_HUMAN	50	50	47	>sp|P46940|IQGA1_HUMAN Ras GTPase-activating-like protein IQGAP1 OS=Homo sapiens OX=9606 GN=IQGAP1 PE=1 SV=1	1	50	50	47	32	36	33	29	28	34	45	47	47	32	36	33	29	28	34	45	47	47	31	35	33	27	26	32	43	45	44	41.3	41.3	39.5	189.25	1657	1657	0	323.31	By MS/MS	By MS/MS	By MS/MS	By MS/MS	By MS/MS
sp|P46976|GLYG_HUMAN	sp|P46976|GLYG_HUMAN	2	2	2	>sp|P46976|GLYG_HUMAN Glycogenin-1 OS=Homo sapiens OX=9606 GN=GYG1 PE=1 SV=4	1	2	2	2	2	2	2	1	2	1	1	2	2	2	2	2	1	2	1	1	2	2	2	2	2	1	2	1	1	2	2	8	8	8	39.383	350	350	0	19.797	By MS/MS	By MS/MS	By MS/MS	By matching	By matching
sp|P46977|STT3A_HUMAN	sp|P46977|STT3A_HUMAN	9	9	9	>sp|P46977|STT3A_HUMAN Dolichyl-diphosphooligosaccharide--protein glycosyltransferase subunit STT3A OS=Homo sapiens OX=9606 GN=STT3A PE=1 SV=2	1	9	9	9	7	7	7	7	9	6	7	7	7	7	7	7	7	9	6	7	7	7	7	7	7	7	9	6	7	7	7	14.2	14.2	14.2	80.529	705	705	0	65.15	By MS/MS	By MS/MS	By MS/MS	By MS/MS	By MS/MS
sp|P47755|CAZA2_HUMAN	sp|P47755|CAZA2_HUMAN	6	4	4	>sp|P47755|CAZA2_HUMAN F-actin-capping protein subunit alpha-2 OS=Homo sapiens OX=9606 GN=CAPZA2 PE=1 SV=3	1	6	4	4	3	3	3	3	3	4	6	6	4	2	2	2	1	1	2	4	4	2	2	2	2	1	1	2	4	4	2	31.8	22.4	22.4	32.949	286	286	0	126.69	By MS/MS	By MS/MS	By matching	By matching	By matching
sp|P47756|CAPZB_HUMAN	sp|P47756|CAPZB_HUMAN	12	12	12	>sp|P47756|CAPZB_HUMAN F-actin-capping protein subunit beta OS=Homo sapiens OX=9606 GN=CAPZB PE=1 SV=4	1	12	12	12	10	11	11	8	10	8	10	10	9	10	11	11	8	10	8	10	10	9	10	11	11	8	10	8	10	10	9	44.4	44.4	44.4	31.35	277	277	0	299.16	By MS/MS	By MS/MS	By MS/MS	By MS/MS	By MS/MS
sp|P47897|SYQ_HUMAN	sp|P47897|SYQ_HUMAN	30	29	29	>sp|P47897|SYQ_HUMAN Glutamine--tRNA ligase OS=Homo sapiens OX=9606 GN=QARS1 PE=1 SV=1	1	30	29	29	24	22	25	18	23	20	22	24	27	23	22	24	17	22	19	21	23	26	23	22	24	17	22	19	21	23	26	49.7	49.7	49.7	87.798	775	775	0	323.31	By MS/MS	By MS/MS	By MS/MS	By MS/MS	By MS/MS
sp|P47914|RL29_HUMAN	sp|P47914|RL29_HUMAN	2	2	2	>sp|P47914|RL29_HUMAN 60S ribosomal protein L29 OS=Homo sapiens OX=9606 GN=RPL29 PE=1 SV=2	1	2	2	2	1	1	1	1	1	1	1	1	2	1	1	1	1	1	1	1	1	2	1	1	1	1	1	1	1	1	2	16.4	16.4	16.4	17.752	159	159	0	23.132	By MS/MS	By MS/MS	By MS/MS	By MS/MS	By MS/MS
sp|P47929|LEG7_HUMAN	sp|P47929|LEG7_HUMAN	4	4	4	>sp|P47929|LEG7_HUMAN Galectin-7 OS=Homo sapiens OX=9606 GN=LGALS7 PE=1 SV=2	1	4	4	4	3	4	2	1	1	1	2	3	4	3	4	2	1	1	1	2	3	4	3	4	2	1	1	1	2	3	4	34.6	34.6	34.6	15.075	136	136	0	38.153	By MS/MS	By MS/MS	By matching	By matching	By matching
sp|P48047|ATPO_HUMAN	sp|P48047|ATPO_HUMAN	7	7	7	>sp|P48047|ATPO_HUMAN ATP synthase subunit O, mitochondrial OS=Homo sapiens OX=9606 GN=ATP5PO PE=1 SV=1	1	7	7	7	7	7	7	6	7	6	6	6	7	7	7	7	6	7	6	6	6	7	7	7	7	6	7	6	6	6	7	45.5	45.5	45.5	23.277	213	213	0	113.03	By MS/MS	By MS/MS	By MS/MS	By MS/MS	By MS/MS
sp|P48444|COPD_HUMAN	sp|P48444|COPD_HUMAN	8	8	8	>sp|P48444|COPD_HUMAN Coatomer subunit delta OS=Homo sapiens OX=9606 GN=ARCN1 PE=1 SV=1	1	8	8	8	6	6	5	8	7	6	8	8	6	6	6	5	8	7	6	8	8	6	6	6	5	8	7	6	8	8	6	21.1	21.1	21.1	57.21	511	511	0	109.73	By MS/MS	By MS/MS	By MS/MS	By MS/MS	By MS/MS
sp|P48556|PSMD8_HUMAN	sp|P48556|PSMD8_HUMAN	5	5	5	>sp|P48556|PSMD8_HUMAN 26S proteasome non-ATPase regulatory subunit 8 OS=Homo sapiens OX=9606 GN=PSMD8 PE=1 SV=2	1	5	5	5	5	5	4	2	5	3	2	2	4	5	5	4	2	5	3	2	2	4	5	5	4	2	5	3	2	2	4	16.3	16.3	16.3	39.611	350	350	0	35.919	By MS/MS	By MS/MS	By MS/MS	By matching	By MS/MS
sp|P48634|PRC2A_HUMAN	sp|P48634|PRC2A_HUMAN	9	8	8	>sp|P48634|PRC2A_HUMAN Protein PRRC2A OS=Homo sapiens OX=9606 GN=PRRC2A PE=1 SV=3	1	9	8	8	2	4	6	2	4	4	5	2	3	2	3	5	2	3	4	4	2	3	2	3	5	2	3	4	4	2	3	5.5	5.1	5.1	228.86	2157	2157	0	54.013	By MS/MS	By MS/MS	By MS/MS	By matching	By matching
sp|P48643|TCPE_HUMAN	sp|P48643|TCPE_HUMAN	29	29	29	>sp|P48643|TCPE_HUMAN T-complex protein 1 subunit epsilon OS=Homo sapiens OX=9606 GN=CCT5 PE=1 SV=1	1	29	29	29	27	25	23	21	23	26	26	26	26	27	25	23	21	23	26	26	26	26	27	25	23	21	23	26	26	26	26	65.2	65.2	65.2	59.67	541	541	0	323.31	By MS/MS	By MS/MS	By MS/MS	By MS/MS	By MS/MS
sp|P48681|NEST_HUMAN	sp|P48681|NEST_HUMAN	3	3	3	>sp|P48681|NEST_HUMAN Nestin OS=Homo sapiens OX=9606 GN=NES PE=1 SV=2	1	3	3	3	2	2	3	0	1	0	2	3	1	2	2	3	0	1	0	2	3	1	2	2	3	0	1	0	2	3	1	2.5	2.5	2.5	177.44	1621	1621	0	19.156	By MS/MS	By matching	By MS/MS	By matching	By matching
sp|P48729|KC1A_HUMAN;sp|Q8N752|KC1AL_HUMAN	sp|P48729|KC1A_HUMAN;sp|Q8N752|KC1AL_HUMAN	2;1	2;1	2;1	>sp|P48729|KC1A_HUMAN Casein kinase I isoform alpha OS=Homo sapiens OX=9606 GN=CSNK1A1 PE=1 SV=2;>sp|Q8N752|KC1AL_HUMAN Casein kinase I isoform alpha-like OS=Homo sapiens OX=9606 GN=CSNK1A1L PE=2 SV=2	2	2	2	2	2	2	2	0	0	1	1	2	2	2	2	2	0	0	1	1	2	2	2	2	2	0	0	1	1	2	2	6.2	6.2	6.2	38.914	337	337;337	0	12.225	By matching	By MS/MS	By MS/MS	By matching	By matching
sp|P48735|IDHP_HUMAN;sp|O75874|IDHC_HUMAN	sp|P48735|IDHP_HUMAN	3;1	3;1	3;1	>sp|P48735|IDHP_HUMAN Isocitrate dehydrogenase [NADP], mitochondrial OS=Homo sapiens OX=9606 GN=IDH2 PE=1 SV=2	2	3	3	3	1	1	1	3	2	3	3	3	1	1	1	1	3	2	3	3	3	1	1	1	1	3	2	3	3	3	1	6.4	6.4	6.4	50.909	452	452;414	0	18.442	By matching	By MS/MS	By matching	By MS/MS	By matching
sp|P49006|MRP_HUMAN	sp|P49006|MRP_HUMAN	2	2	2	>sp|P49006|MRP_HUMAN MARCKS-related protein OS=Homo sapiens OX=9606 GN=MARCKSL1 PE=1 SV=2	1	2	2	2	2	2	2	1	2	2	2	1	2	2	2	2	1	2	2	2	1	2	2	2	2	1	2	2	2	1	2	14.4	14.4	14.4	19.529	195	195	0	26.6	By MS/MS	By MS/MS	By MS/MS	By MS/MS	By matching
sp|P49189|AL9A1_HUMAN	sp|P49189|AL9A1_HUMAN	5	5	5	>sp|P49189|AL9A1_HUMAN 4-trimethylaminobutyraldehyde dehydrogenase OS=Homo sapiens OX=9606 GN=ALDH9A1 PE=1 SV=3	1	5	5	5	4	4	3	4	4	4	4	3	3	4	4	3	4	4	4	4	3	3	4	4	3	4	4	4	4	3	3	10.9	10.9	10.9	53.801	494	494	0	30.305	By MS/MS	By matching	By MS/MS	By MS/MS	By MS/MS
sp|P49207|RL34_HUMAN	sp|P49207|RL34_HUMAN	6	6	6	>sp|P49207|RL34_HUMAN 60S ribosomal protein L34 OS=Homo sapiens OX=9606 GN=RPL34 PE=1 SV=3	1	6	6	6	6	6	6	6	5	6	5	5	5	6	6	6	6	5	6	5	5	5	6	6	6	6	5	6	5	5	5	36.8	36.8	36.8	13.293	117	117	0	39.552	By MS/MS	By MS/MS	By MS/MS	By MS/MS	By MS/MS
sp|P49257|LMAN1_HUMAN	sp|P49257|LMAN1_HUMAN	10	10	10	>sp|P49257|LMAN1_HUMAN Protein ERGIC-53 OS=Homo sapiens OX=9606 GN=LMAN1 PE=1 SV=2	1	10	10	10	7	5	7	6	4	6	8	6	9	7	5	7	6	4	6	8	6	9	7	5	7	6	4	6	8	6	9	27.3	27.3	27.3	57.548	510	510	0	247.42	By MS/MS	By MS/MS	By MS/MS	By MS/MS	By MS/MS
sp|P49321|NASP_HUMAN	sp|P49321|NASP_HUMAN	24	24	24	>sp|P49321|NASP_HUMAN Nuclear autoantigenic sperm protein OS=Homo sapiens OX=9606 GN=NASP PE=1 SV=2	1	24	24	24	17	17	14	15	18	17	17	16	16	17	17	14	15	18	17	17	16	16	17	17	14	15	18	17	17	16	16	41.2	41.2	41.2	85.237	788	788	0	280.48	By MS/MS	By MS/MS	By MS/MS	By MS/MS	By MS/MS
sp|P49327|FAS_HUMAN	sp|P49327|FAS_HUMAN	88	88	88	>sp|P49327|FAS_HUMAN Fatty acid synthase OS=Homo sapiens OX=9606 GN=FASN PE=1 SV=3	1	88	88	88	69	73	67	67	77	67	72	72	73	69	73	67	67	77	67	72	72	73	69	73	67	67	77	67	72	72	73	46.9	46.9	46.9	273.42	2511	2511	0	323.31	By MS/MS	By MS/MS	By MS/MS	By MS/MS	By MS/MS
sp|P49368|TCPG_HUMAN	sp|P49368|TCPG_HUMAN	30	30	30	>sp|P49368|TCPG_HUMAN T-complex protein 1 subunit gamma OS=Homo sapiens OX=9606 GN=CCT3 PE=1 SV=4	1	30	30	30	24	28	23	25	22	24	25	25	26	24	28	23	25	22	24	25	25	26	24	28	23	25	22	24	25	25	26	65.7	65.7	65.7	60.533	545	545	0	323.31	By MS/MS	By MS/MS	By MS/MS	By MS/MS	By MS/MS
sp|P49406|RM19_HUMAN	sp|P49406|RM19_HUMAN	7	7	7	>sp|P49406|RM19_HUMAN 39S ribosomal protein L19, mitochondrial OS=Homo sapiens OX=9606 GN=MRPL19 PE=1 SV=2	1	7	7	7	7	5	5	5	4	6	5	6	4	7	5	5	5	4	6	5	6	4	7	5	5	5	4	6	5	6	4	21.6	21.6	21.6	33.535	292	292	0	49.127	By MS/MS	By MS/MS	By MS/MS	By MS/MS	By MS/MS
sp|P49411|EFTU_HUMAN	sp|P49411|EFTU_HUMAN	23	23	23	>sp|P49411|EFTU_HUMAN Elongation factor Tu, mitochondrial OS=Homo sapiens OX=9606 GN=TUFM PE=1 SV=2	1	23	23	23	21	20	20	19	20	18	18	17	17	21	20	20	19	20	18	18	17	17	21	20	20	19	20	18	18	17	17	55.5	55.5	55.5	49.541	452	452	0	323.31	By MS/MS	By MS/MS	By MS/MS	By MS/MS	By MS/MS
sp|P49419|AL7A1_HUMAN	sp|P49419|AL7A1_HUMAN	3	3	3	>sp|P49419|AL7A1_HUMAN Alpha-aminoadipic semialdehyde dehydrogenase OS=Homo sapiens OX=9606 GN=ALDH7A1 PE=1 SV=5	1	3	3	3	2	2	1	0	1	1	2	3	2	2	2	1	0	1	1	2	3	2	2	2	1	0	1	1	2	3	2	8	8	8	58.486	539	539	0	55.097	By MS/MS	By matching	By matching	By matching	By matching
sp|P49454|CENPF_HUMAN;sp|P19320|VCAM1_HUMAN;REV__sp|Q9UP83|COG5_HUMAN	sp|P49454|CENPF_HUMAN	42;1;1	42;1;1	42;1;1	>sp|P49454|CENPF_HUMAN Centromere protein F OS=Homo sapiens OX=9606 GN=CENPF PE=1 SV=3	3	42	42	42	19	11	12	14	18	19	35	33	34	19	11	12	14	18	19	35	33	34	19	11	12	14	18	19	35	33	34	16.3	16.3	16.3	357.52	3114	3114;739;839	0	323.31	By matching	By MS/MS	By matching	By matching	By MS/MS
sp|P49458|SRP09_HUMAN	sp|P49458|SRP09_HUMAN	4	4	4	>sp|P49458|SRP09_HUMAN Signal recognition particle 9 kDa protein OS=Homo sapiens OX=9606 GN=SRP9 PE=1 SV=2	1	4	4	4	3	4	4	4	4	4	3	3	4	3	4	4	4	4	4	3	3	4	3	4	4	4	4	4	3	3	4	44.2	44.2	44.2	10.112	86	86	0	33.904	By MS/MS	By MS/MS	By MS/MS	By MS/MS	By MS/MS
sp|P49585|PCY1A_HUMAN;sp|Q9Y5K3|PCY1B_HUMAN	sp|P49585|PCY1A_HUMAN;sp|Q9Y5K3|PCY1B_HUMAN	2;1	2;1	2;1	>sp|P49585|PCY1A_HUMAN Choline-phosphate cytidylyltransferase A OS=Homo sapiens OX=9606 GN=PCYT1A PE=1 SV=2;>sp|Q9Y5K3|PCY1B_HUMAN Choline-phosphate cytidylyltransferase B OS=Homo sapiens OX=9606 GN=PCYT1B PE=1 SV=1	2	2	2	2	2	2	1	1	0	0	1	1	1	2	2	1	1	0	0	1	1	1	2	2	1	1	0	0	1	1	1	10.4	10.4	10.4	41.731	367	367;369	0	21.458	By MS/MS	By matching	By matching	By matching	By matching
sp|P49588|SYAC_HUMAN	sp|P49588|SYAC_HUMAN	3	3	3	>sp|P49588|SYAC_HUMAN Alanine--tRNA ligase, cytoplasmic OS=Homo sapiens OX=9606 GN=AARS1 PE=1 SV=2	1	3	3	3	2	3	1	1	0	1	2	2	2	2	3	1	1	0	1	2	2	2	2	3	1	1	0	1	2	2	2	5.2	5.2	5.2	106.81	968	968	0	19.061	By MS/MS	By MS/MS	By matching	By matching	By matching
sp|P49591|SYSC_HUMAN	sp|P49591|SYSC_HUMAN	2	2	2	>sp|P49591|SYSC_HUMAN Serine--tRNA ligase, cytoplasmic OS=Homo sapiens OX=9606 GN=SARS1 PE=1 SV=3	1	2	2	2	2	2	2	2	1	1	1	2	2	2	2	2	2	1	1	1	2	2	2	2	2	2	1	1	1	2	2	3.7	3.7	3.7	58.777	514	514	0.00035984	11.61	By MS/MS	By MS/MS	By matching	By matching	By matching
sp|P49642|PRI1_HUMAN	sp|P49642|PRI1_HUMAN	3	3	3	>sp|P49642|PRI1_HUMAN DNA primase small subunit OS=Homo sapiens OX=9606 GN=PRIM1 PE=1 SV=1	1	3	3	3	2	1	1	1	0	1	2	2	1	2	1	1	1	0	1	2	2	1	2	1	1	1	0	1	2	2	1	13.1	13.1	13.1	49.901	420	420	0	24.293	By MS/MS	By MS/MS	By matching	By matching	By matching
sp|P49643|PRI2_HUMAN	sp|P49643|PRI2_HUMAN	4	4	4	>sp|P49643|PRI2_HUMAN DNA primase large subunit OS=Homo sapiens OX=9606 GN=PRIM2 PE=1 SV=2	1	4	4	4	3	4	4	3	3	2	2	4	3	3	4	4	3	3	2	2	4	3	3	4	4	3	3	2	2	4	3	10.2	10.2	10.2	58.805	509	509	0	26.618	By MS/MS	By MS/MS	By matching	By MS/MS	By MS/MS
sp|P49674|KC1E_HUMAN;sp|P48730|KC1D_HUMAN	sp|P49674|KC1E_HUMAN;sp|P48730|KC1D_HUMAN	5;4	5;4	5;4	>sp|P49674|KC1E_HUMAN Casein kinase I isoform epsilon OS=Homo sapiens OX=9606 GN=CSNK1E PE=1 SV=1;>sp|P48730|KC1D_HUMAN Casein kinase I isoform delta OS=Homo sapiens OX=9606 GN=CSNK1D PE=1 SV=2	2	5	5	5	5	5	5	3	3	4	5	4	4	5	5	5	3	3	4	5	4	4	5	5	5	3	3	4	5	4	4	12.3	12.3	12.3	47.315	416	416;415	0	31.801	By MS/MS	By MS/MS	By MS/MS	By matching	By matching
sp|P49711|CTCF_HUMAN	sp|P49711|CTCF_HUMAN	3	3	3	>sp|P49711|CTCF_HUMAN Transcriptional repressor CTCF OS=Homo sapiens OX=9606 GN=CTCF PE=1 SV=1	1	3	3	3	2	2	3	3	2	2	1	2	2	2	2	3	3	2	2	1	2	2	2	2	3	3	2	2	1	2	2	6.2	6.2	6.2	82.785	727	727	0	20.754	By matching	By MS/MS	By MS/MS	By matching	By matching
sp|P49720|PSB3_HUMAN	sp|P49720|PSB3_HUMAN	3	3	3	>sp|P49720|PSB3_HUMAN Proteasome subunit beta type-3 OS=Homo sapiens OX=9606 GN=PSMB3 PE=1 SV=2	1	3	3	3	3	3	2	3	3	3	2	3	3	3	3	2	3	3	3	2	3	3	3	3	2	3	3	3	2	3	3	23.9	23.9	23.9	22.949	205	205	0	42.245	By MS/MS	By MS/MS	By MS/MS	By MS/MS	By MS/MS
sp|P49721|PSB2_HUMAN	sp|P49721|PSB2_HUMAN	5	5	5	>sp|P49721|PSB2_HUMAN Proteasome subunit beta type-2 OS=Homo sapiens OX=9606 GN=PSMB2 PE=1 SV=1	1	5	5	5	5	5	5	3	4	4	3	4	4	5	5	5	3	4	4	3	4	4	5	5	5	3	4	4	3	4	4	28.4	28.4	28.4	22.836	201	201	0	68.429	By MS/MS	By MS/MS	By MS/MS	By MS/MS	By MS/MS
sp|P49736|MCM2_HUMAN	sp|P49736|MCM2_HUMAN	47	47	47	>sp|P49736|MCM2_HUMAN DNA replication licensing factor MCM2 OS=Homo sapiens OX=9606 GN=MCM2 PE=1 SV=4	1	47	47	47	45	46	43	40	42	44	36	38	33	45	46	43	40	42	44	36	38	33	45	46	43	40	42	44	36	38	33	58.5	58.5	58.5	101.89	904	904	0	323.31	By MS/MS	By MS/MS	By MS/MS	By MS/MS	By MS/MS
sp|P49750|YLPM1_HUMAN	sp|P49750|YLPM1_HUMAN	11	11	11	>sp|P49750|YLPM1_HUMAN YLP motif-containing protein 1 OS=Homo sapiens OX=9606 GN=YLPM1 PE=1 SV=4	1	11	11	11	6	8	5	3	6	8	7	5	7	6	8	5	3	6	8	7	5	7	6	8	5	3	6	8	7	5	7	6.6	6.6	6.6	241.64	2146	2146	0	78.653	By MS/MS	By MS/MS	By MS/MS	By MS/MS	By MS/MS
sp|P49754|VPS41_HUMAN	sp|P49754|VPS41_HUMAN	37	37	37	>sp|P49754|VPS41_HUMAN Vacuolar protein sorting-associated protein 41 homolog OS=Homo sapiens OX=9606 GN=VPS41 PE=1 SV=3	1	37	37	37	34	34	34	29	27	26	14	11	13	34	34	34	29	27	26	14	11	13	34	34	34	29	27	26	14	11	13	54.1	54.1	54.1	98.565	854	854	0	323.31	By MS/MS	By MS/MS	By MS/MS	By MS/MS	By MS/MS
sp|P49755|TMEDA_HUMAN	sp|P49755|TMEDA_HUMAN	6	6	6	>sp|P49755|TMEDA_HUMAN Transmembrane emp24 domain-containing protein 10 OS=Homo sapiens OX=9606 GN=TMED10 PE=1 SV=2	1	6	6	6	5	5	5	5	4	6	6	5	5	5	5	5	5	4	6	6	5	5	5	5	5	5	4	6	6	5	5	22.4	22.4	22.4	24.976	219	219	0	90.368	By MS/MS	By MS/MS	By MS/MS	By MS/MS	By MS/MS
sp|P49756|RBM25_HUMAN	sp|P49756|RBM25_HUMAN	24	24	24	>sp|P49756|RBM25_HUMAN RNA-binding protein 25 OS=Homo sapiens OX=9606 GN=RBM25 PE=1 SV=3	1	24	24	24	21	23	20	9	15	13	17	14	14	21	23	20	9	15	13	17	14	14	21	23	20	9	15	13	17	14	14	29.5	29.5	29.5	100.18	843	843	0	323.31	By MS/MS	By MS/MS	By MS/MS	By MS/MS	By MS/MS
sp|P49760|CLK2_HUMAN	sp|P49760|CLK2_HUMAN	2	2	2	>sp|P49760|CLK2_HUMAN Dual specificity protein kinase CLK2 OS=Homo sapiens OX=9606 GN=CLK2 PE=1 SV=1	1	2	2	2	1	1	1	1	1	1	2	1	0	1	1	1	1	1	1	2	1	0	1	1	1	1	1	1	2	1	0	9.4	9.4	9.4	60.089	499	499	0	28.081	By matching	By matching	By matching	By matching	By matching
sp|P49761|CLK3_HUMAN	sp|P49761|CLK3_HUMAN	3	3	3	>sp|P49761|CLK3_HUMAN Dual specificity protein kinase CLK3 OS=Homo sapiens OX=9606 GN=CLK3 PE=1 SV=3	1	3	3	3	3	3	3	2	3	1	0	2	0	3	3	3	2	3	1	0	2	0	3	3	3	2	3	1	0	2	0	7.1	7.1	7.1	73.514	638	638	0	21.834	By MS/MS	By MS/MS	By matching	By matching	By MS/MS
sp|P49770|EI2BB_HUMAN	sp|P49770|EI2BB_HUMAN	9	9	9	>sp|P49770|EI2BB_HUMAN Translation initiation factor eIF-2B subunit beta OS=Homo sapiens OX=9606 GN=EIF2B2 PE=1 SV=3	1	9	9	9	8	6	8	8	7	7	8	8	8	8	6	8	8	7	7	8	8	8	8	6	8	8	7	7	8	8	8	32.5	32.5	32.5	38.989	351	351	0	120.05	By MS/MS	By MS/MS	By MS/MS	By matching	By MS/MS
sp|P49790|NU153_HUMAN	sp|P49790|NU153_HUMAN	8	8	8	>sp|P49790|NU153_HUMAN Nuclear pore complex protein Nup153 OS=Homo sapiens OX=9606 GN=NUP153 PE=1 SV=2	1	8	8	8	7	8	7	2	5	5	6	6	6	7	8	7	2	5	5	6	6	6	7	8	7	2	5	5	6	6	6	6.2	6.2	6.2	153.94	1475	1475	0	96.023	By MS/MS	By MS/MS	By MS/MS	By matching	By MS/MS
sp|P49792|RBP2_HUMAN;sp|Q99666|RGPD5_HUMAN;sp|O14715|RGPD8_HUMAN;sp|P0DJD0|RGPD1_HUMAN;sp|P0DJD1|RGPD2_HUMAN	sp|P49792|RBP2_HUMAN	74;19;18;14;14	74;19;18;14;14	51;1;1;0;0	>sp|P49792|RBP2_HUMAN E3 SUMO-protein ligase RanBP2 OS=Homo sapiens OX=9606 GN=RANBP2 PE=1 SV=2	5	74	74	51	56	61	59	46	48	52	61	67	67	56	61	59	46	48	52	61	67	67	38	44	42	31	33	37	41	46	45	31.2	31.2	21.5	358.2	3224	3224;1765;1765;1748;1756	0	323.31	By MS/MS	By MS/MS	By MS/MS	By MS/MS	By MS/MS
sp|P49821|NDUV1_HUMAN	sp|P49821|NDUV1_HUMAN	4	4	4	>sp|P49821|NDUV1_HUMAN NADH dehydrogenase [ubiquinone] flavoprotein 1, mitochondrial OS=Homo sapiens OX=9606 GN=NDUFV1 PE=1 SV=4	1	4	4	4	3	2	2	3	3	2	4	4	4	3	2	2	3	3	2	4	4	4	3	2	2	3	3	2	4	4	4	9.7	9.7	9.7	50.817	464	464	0	25.838	By MS/MS	By matching	By matching	By MS/MS	By matching
sp|P49902|5NTC_HUMAN	sp|P49902|5NTC_HUMAN	2	2	2	>sp|P49902|5NTC_HUMAN Cytosolic purine 5-nucleotidase OS=Homo sapiens OX=9606 GN=NT5C2 PE=1 SV=1	1	2	2	2	0	0	1	1	0	1	1	2	1	0	0	1	1	0	1	1	2	1	0	0	1	1	0	1	1	2	1	5.5	5.5	5.5	64.969	561	561	0	14.845	By matching	By matching	By matching	By matching	By matching
sp|P49915|GUAA_HUMAN	sp|P49915|GUAA_HUMAN	7	7	7	>sp|P49915|GUAA_HUMAN GMP synthase [glutamine-hydrolyzing] OS=Homo sapiens OX=9606 GN=GMPS PE=1 SV=1	1	7	7	7	5	5	6	3	4	7	5	5	4	5	5	6	3	4	7	5	5	4	5	5	6	3	4	7	5	5	4	14	14	14	76.715	693	693	0	57.959	By MS/MS	By MS/MS	By MS/MS	By MS/MS	By MS/MS
sp|P49916|DNLI3_HUMAN	sp|P49916|DNLI3_HUMAN	4	4	4	>sp|P49916|DNLI3_HUMAN DNA ligase 3 OS=Homo sapiens OX=9606 GN=LIG3 PE=1 SV=2	1	4	4	4	2	4	3	0	0	0	2	2	1	2	4	3	0	0	0	2	2	1	2	4	3	0	0	0	2	2	1	5	5	5	112.91	1009	1009	0	26.366	By matching	By MS/MS	By MS/MS	By matching	By matching
sp|P49959|MRE11_HUMAN	sp|P49959|MRE11_HUMAN	29	29	29	>sp|P49959|MRE11_HUMAN Double-strand break repair protein MRE11 OS=Homo sapiens OX=9606 GN=MRE11 PE=1 SV=3	1	29	29	29	28	28	29	20	18	21	23	19	21	28	28	29	20	18	21	23	19	21	28	28	29	20	18	21	23	19	21	44.9	44.9	44.9	80.592	708	708	0	316.31	By MS/MS	By MS/MS	By MS/MS	By MS/MS	By MS/MS
sp|P50213|IDH3A_HUMAN	sp|P50213|IDH3A_HUMAN	2	2	2	>sp|P50213|IDH3A_HUMAN Isocitrate dehydrogenase [NAD] subunit alpha, mitochondrial OS=Homo sapiens OX=9606 GN=IDH3A PE=1 SV=1	1	2	2	2	0	0	0	2	1	0	1	1	1	0	0	0	2	1	0	1	1	1	0	0	0	2	1	0	1	1	1	6	6	6	39.591	366	366	0.0024657	11.042	By matching	By matching	By matching	By MS/MS	By matching
sp|P50395|GDIB_HUMAN	sp|P50395|GDIB_HUMAN	11	6	6	>sp|P50395|GDIB_HUMAN Rab GDP dissociation inhibitor beta OS=Homo sapiens OX=9606 GN=GDI2 PE=1 SV=2	1	11	6	6	11	11	9	8	9	8	7	11	11	6	6	6	4	5	4	3	6	6	6	6	6	4	5	4	3	6	6	36.9	20.2	20.2	50.663	445	445	0	103.36	By MS/MS	By MS/MS	By MS/MS	By MS/MS	By MS/MS
sp|P50402|EMD_HUMAN	sp|P50402|EMD_HUMAN	11	11	11	>sp|P50402|EMD_HUMAN Emerin OS=Homo sapiens OX=9606 GN=EMD PE=1 SV=1	1	11	11	11	11	11	10	9	9	10	9	10	9	11	11	10	9	9	10	9	10	9	11	11	10	9	9	10	9	10	9	52.4	52.4	52.4	28.994	254	254	0	176.61	By MS/MS	By MS/MS	By MS/MS	By matching	By MS/MS
sp|P50454|SERPH_HUMAN	sp|P50454|SERPH_HUMAN	11	11	11	>sp|P50454|SERPH_HUMAN Serpin H1 OS=Homo sapiens OX=9606 GN=SERPINH1 PE=1 SV=2	1	11	11	11	9	9	9	8	6	6	7	9	9	9	9	9	8	6	6	7	9	9	9	9	9	8	6	6	7	9	9	33	33	33	46.44	418	418	0	130.39	By MS/MS	By MS/MS	By MS/MS	By MS/MS	By MS/MS
sp|P50458|LHX2_HUMAN;sp|Q9NQ69|LHX9_HUMAN	sp|P50458|LHX2_HUMAN	3;1	3;1	3;1	>sp|P50458|LHX2_HUMAN LIM/homeobox protein Lhx2 OS=Homo sapiens OX=9606 GN=LHX2 PE=1 SV=2	2	3	3	3	3	3	3	1	0	2	2	0	2	3	3	3	1	0	2	2	0	2	3	3	3	1	0	2	2	0	2	8.6	8.6	8.6	44.373	406	406;397	0	21.051	By MS/MS	By matching	By MS/MS	By matching	By matching
sp|P50502|F10A1_HUMAN;sp|Q8NFI4|F10A5_HUMAN;sp|Q8IZP2|ST134_HUMAN	sp|P50502|F10A1_HUMAN;sp|Q8NFI4|F10A5_HUMAN;sp|Q8IZP2|ST134_HUMAN	5;4;3	5;4;3	5;4;3	>sp|P50502|F10A1_HUMAN Hsc70-interacting protein OS=Homo sapiens OX=9606 GN=ST13 PE=1 SV=2;>sp|Q8NFI4|F10A5_HUMAN Putative protein FAM10A5 OS=Homo sapiens OX=9606 GN=ST13P5 PE=5 SV=1;>sp|Q8IZP2|ST134_HUMAN Putative protein FAM10A4 OS=Homo sapiens OX=9606 G	3	5	5	5	5	4	5	3	3	3	3	3	3	5	4	5	3	3	3	3	3	3	5	4	5	3	3	3	3	3	3	16.5	16.5	16.5	41.331	369	369;369;240	0	35.125	By MS/MS	By MS/MS	By MS/MS	By MS/MS	By matching
sp|P50542|PEX5_HUMAN	sp|P50542|PEX5_HUMAN	6	6	6	>sp|P50542|PEX5_HUMAN Peroxisomal targeting signal 1 receptor OS=Homo sapiens OX=9606 GN=PEX5 PE=1 SV=3	1	6	6	6	2	4	1	2	1	0	4	5	5	2	4	1	2	1	0	4	5	5	2	4	1	2	1	0	4	5	5	15	15	15	70.864	639	639	0	43.375	By matching	By MS/MS	By matching	By matching	By matching
sp|P50570|DYN2_HUMAN;sp|Q9UQ16|DYN3_HUMAN;sp|Q05193|DYN1_HUMAN	sp|P50570|DYN2_HUMAN;sp|Q9UQ16|DYN3_HUMAN	5;3;2	5;3;2	5;3;2	>sp|P50570|DYN2_HUMAN Dynamin-2 OS=Homo sapiens OX=9606 GN=DNM2 PE=1 SV=2;>sp|Q9UQ16|DYN3_HUMAN Dynamin-3 OS=Homo sapiens OX=9606 GN=DNM3 PE=1 SV=4	3	5	5	5	4	3	4	4	3	3	4	5	4	4	3	4	4	3	3	4	5	4	4	3	4	4	3	3	4	5	4	6.9	6.9	6.9	98.063	870	870;869;864	0	73.757	By MS/MS	By MS/MS	By MS/MS	By MS/MS	By matching
sp|P50748|KNTC1_HUMAN	sp|P50748|KNTC1_HUMAN	5	5	5	>sp|P50748|KNTC1_HUMAN Kinetochore-associated protein 1 OS=Homo sapiens OX=9606 GN=KNTC1 PE=1 SV=1	1	5	5	5	3	1	3	2	2	3	4	5	3	3	1	3	2	2	3	4	5	3	3	1	3	2	2	3	4	5	3	3.3	3.3	3.3	250.75	2209	2209	0	29.873	By matching	By matching	By matching	By matching	By matching
sp|P50750|CDK9_HUMAN	sp|P50750|CDK9_HUMAN	10	9	9	>sp|P50750|CDK9_HUMAN Cyclin-dependent kinase 9 OS=Homo sapiens OX=9606 GN=CDK9 PE=1 SV=3	1	10	9	9	10	10	10	7	7	8	10	8	7	9	9	9	6	6	7	9	7	6	9	9	9	6	6	7	9	7	6	31.2	29	29	42.777	372	372	0	129.94	By MS/MS	By MS/MS	By MS/MS	By MS/MS	By MS/MS
sp|P50851|LRBA_HUMAN	sp|P50851|LRBA_HUMAN	2	2	2	>sp|P50851|LRBA_HUMAN Lipopolysaccharide-responsive and beige-like anchor protein OS=Homo sapiens OX=9606 GN=LRBA PE=1 SV=4	1	2	2	2	1	0	0	2	1	1	1	2	1	1	0	0	2	1	1	1	2	1	1	0	0	2	1	1	1	2	1	0.8	0.8	0.8	319.1	2863	2863	0	12.291	By MS/MS	By matching	By matching	By matching	By matching
sp|P50914|RL14_HUMAN	sp|P50914|RL14_HUMAN	6	6	6	>sp|P50914|RL14_HUMAN 60S ribosomal protein L14 OS=Homo sapiens OX=9606 GN=RPL14 PE=1 SV=4	1	6	6	6	5	5	5	4	4	6	4	5	4	5	5	5	4	4	6	4	5	4	5	5	5	4	4	6	4	5	4	24.2	24.2	24.2	23.432	215	215	0	59.606	By MS/MS	By MS/MS	By MS/MS	By MS/MS	By MS/MS
sp|P50990|TCPQ_HUMAN	sp|P50990|TCPQ_HUMAN	28	28	28	>sp|P50990|TCPQ_HUMAN T-complex protein 1 subunit theta OS=Homo sapiens OX=9606 GN=CCT8 PE=1 SV=4	1	28	28	28	28	28	27	25	23	24	26	25	26	28	28	27	25	23	24	26	25	26	28	28	27	25	23	24	26	25	26	60.4	60.4	60.4	59.62	548	548	0	298.08	By MS/MS	By MS/MS	By MS/MS	By MS/MS	By MS/MS
sp|P50991|TCPD_HUMAN	sp|P50991|TCPD_HUMAN	27	27	27	>sp|P50991|TCPD_HUMAN T-complex protein 1 subunit delta OS=Homo sapiens OX=9606 GN=CCT4 PE=1 SV=4	1	27	27	27	21	21	23	22	25	24	22	23	27	21	21	23	22	25	24	22	23	27	21	21	23	22	25	24	22	23	27	58.4	58.4	58.4	57.924	539	539	0	323.31	By MS/MS	By MS/MS	By MS/MS	By MS/MS	By MS/MS
sp|P50995|ANX11_HUMAN	sp|P50995|ANX11_HUMAN	4	4	4	>sp|P50995|ANX11_HUMAN Annexin A11 OS=Homo sapiens OX=9606 GN=ANXA11 PE=1 SV=1	1	4	4	4	4	3	2	2	1	2	4	3	4	4	3	2	2	1	2	4	3	4	4	3	2	2	1	2	4	3	4	9.5	9.5	9.5	54.389	505	505	0	36.836	By MS/MS	By MS/MS	By MS/MS	By MS/MS	By matching
sp|P51114|FXR1_HUMAN	sp|P51114|FXR1_HUMAN	12	12	10	>sp|P51114|FXR1_HUMAN Fragile X mental retardation syndrome-related protein 1 OS=Homo sapiens OX=9606 GN=FXR1 PE=1 SV=3	1	12	12	10	10	12	10	7	6	6	10	5	9	10	12	10	7	6	6	10	5	9	8	10	8	6	5	4	8	4	7	29.8	29.8	27.2	69.72	621	621	0	323.31	By MS/MS	By MS/MS	By MS/MS	By MS/MS	By matching
sp|P51116|FXR2_HUMAN	sp|P51116|FXR2_HUMAN	7	5	5	>sp|P51116|FXR2_HUMAN Fragile X mental retardation syndrome-related protein 2 OS=Homo sapiens OX=9606 GN=FXR2 PE=1 SV=2	1	7	5	5	7	7	5	3	3	3	5	4	5	5	5	3	2	2	1	3	3	3	5	5	3	2	2	1	3	3	3	16.2	13.8	13.8	74.222	673	673	0	41.686	By matching	By MS/MS	By matching	By matching	By matching
sp|P51148|RAB5C_HUMAN;sp|P61020|RAB5B_HUMAN;sp|P20339|RAB5A_HUMAN	sp|P51148|RAB5C_HUMAN	5;2;2	5;2;2	5;2;2	>sp|P51148|RAB5C_HUMAN Ras-related protein Rab-5C OS=Homo sapiens OX=9606 GN=RAB5C PE=1 SV=2	3	5	5	5	4	3	4	4	5	5	4	5	5	4	3	4	4	5	5	4	5	5	4	3	4	4	5	5	4	5	5	27.8	27.8	27.8	23.482	216	216;215;215	0	38.688	By MS/MS	By MS/MS	By MS/MS	By MS/MS	By MS/MS
sp|P51149|RAB7A_HUMAN	sp|P51149|RAB7A_HUMAN	6	6	6	>sp|P51149|RAB7A_HUMAN Ras-related protein Rab-7a OS=Homo sapiens OX=9606 GN=RAB7A PE=1 SV=1	1	6	6	6	6	5	5	4	3	4	4	4	4	6	5	5	4	3	4	4	4	4	6	5	5	4	3	4	4	4	4	37.7	37.7	37.7	23.489	207	207	0	126.07	By MS/MS	By MS/MS	By MS/MS	By MS/MS	By matching
sp|P51398|RT29_HUMAN	sp|P51398|RT29_HUMAN	10	10	10	>sp|P51398|RT29_HUMAN 28S ribosomal protein S29, mitochondrial OS=Homo sapiens OX=9606 GN=DAP3 PE=1 SV=1	1	10	10	10	10	10	10	9	8	9	9	10	9	10	10	10	9	8	9	9	10	9	10	10	10	9	8	9	9	10	9	32.7	32.7	32.7	45.566	398	398	0	173.72	By MS/MS	By MS/MS	By MS/MS	By MS/MS	By MS/MS
sp|P51531|SMCA2_HUMAN	sp|P51531|SMCA2_HUMAN	11	3	3	>sp|P51531|SMCA2_HUMAN Probable global transcription activator SNF2L2 OS=Homo sapiens OX=9606 GN=SMARCA2 PE=1 SV=2	1	11	3	3	9	9	9	11	9	11	10	10	8	2	2	1	3	2	3	3	3	2	2	2	1	3	2	3	3	3	2	8.1	2.5	2.5	181.28	1590	1590	0	25.128	By matching	By matching	By matching	By MS/MS	By matching
sp|P51532|SMCA4_HUMAN	sp|P51532|SMCA4_HUMAN	28	28	20	>sp|P51532|SMCA4_HUMAN Transcription activator BRG1 OS=Homo sapiens OX=9606 GN=SMARCA4 PE=1 SV=2	1	28	28	20	25	24	24	19	19	19	21	18	15	25	24	24	19	19	19	21	18	15	18	17	16	11	12	11	14	11	9	20.7	20.7	15.3	184.64	1647	1647	0	323.31	By MS/MS	By MS/MS	By MS/MS	By MS/MS	By MS/MS
sp|P51570|GALK1_HUMAN	sp|P51570|GALK1_HUMAN	6	6	6	>sp|P51570|GALK1_HUMAN Galactokinase OS=Homo sapiens OX=9606 GN=GALK1 PE=1 SV=1	1	6	6	6	6	6	5	4	6	3	6	6	6	6	6	5	4	6	3	6	6	6	6	6	5	4	6	3	6	6	6	20.7	20.7	20.7	42.272	392	392	0	130.92	By MS/MS	By MS/MS	By MS/MS	By MS/MS	By MS/MS
sp|P51571|SSRD_HUMAN	sp|P51571|SSRD_HUMAN	3	3	3	>sp|P51571|SSRD_HUMAN Translocon-associated protein subunit delta OS=Homo sapiens OX=9606 GN=SSR4 PE=1 SV=1	1	3	3	3	2	2	2	3	2	3	3	3	3	2	2	2	3	2	3	3	3	3	2	2	2	3	2	3	3	3	3	24.9	24.9	24.9	18.998	173	173	0	29.338	By MS/MS	By matching	By MS/MS	By MS/MS	By MS/MS
sp|P51572|BAP31_HUMAN	sp|P51572|BAP31_HUMAN	8	8	8	>sp|P51572|BAP31_HUMAN B-cell receptor-associated protein 31 OS=Homo sapiens OX=9606 GN=BCAP31 PE=1 SV=3	1	8	8	8	7	6	6	7	8	6	6	5	6	7	6	6	7	8	6	6	5	6	7	6	6	7	8	6	6	5	6	36.6	36.6	36.6	27.991	246	246	0	52.052	By MS/MS	By MS/MS	By MS/MS	By MS/MS	By MS/MS
sp|P51610|HCFC1_HUMAN	sp|P51610|HCFC1_HUMAN	17	17	17	>sp|P51610|HCFC1_HUMAN Host cell factor 1 OS=Homo sapiens OX=9606 GN=HCFC1 PE=1 SV=2	1	17	17	17	12	13	13	12	13	9	13	12	13	12	13	13	12	13	9	13	12	13	12	13	13	12	13	9	13	12	13	9.7	9.7	9.7	208.73	2035	2035	0	124.89	By MS/MS	By MS/MS	By MS/MS	By MS/MS	By MS/MS
sp|P51617|IRAK1_HUMAN	sp|P51617|IRAK1_HUMAN	5	5	4	>sp|P51617|IRAK1_HUMAN Interleukin-1 receptor-associated kinase 1 OS=Homo sapiens OX=9606 GN=IRAK1 PE=1 SV=2	1	5	5	4	5	3	3	5	3	3	3	4	4	5	3	3	5	3	3	3	4	4	4	2	2	4	2	3	3	3	3	8.6	8.6	7.4	76.536	712	712	0	40.215	By MS/MS	By MS/MS	By MS/MS	By MS/MS	By MS/MS
sp|P51648|AL3A2_HUMAN	sp|P51648|AL3A2_HUMAN	5	5	5	>sp|P51648|AL3A2_HUMAN Aldehyde dehydrogenase family 3 member A2 OS=Homo sapiens OX=9606 GN=ALDH3A2 PE=1 SV=1	1	5	5	5	5	5	5	5	4	5	5	5	5	5	5	5	5	4	5	5	5	5	5	5	5	5	4	5	5	5	5	13.2	13.2	13.2	54.847	485	485	0	34.411	By MS/MS	By MS/MS	By MS/MS	By MS/MS	By matching
sp|P51659|DHB4_HUMAN	sp|P51659|DHB4_HUMAN	13	13	13	>sp|P51659|DHB4_HUMAN Peroxisomal multifunctional enzyme type 2 OS=Homo sapiens OX=9606 GN=HSD17B4 PE=1 SV=3	1	13	13	13	13	10	11	9	9	10	11	10	12	13	10	11	9	9	10	11	10	12	13	10	11	9	9	10	11	10	12	21.7	21.7	21.7	79.685	736	736	0	120.37	By MS/MS	By MS/MS	By MS/MS	By MS/MS	By MS/MS
sp|P51665|PSMD7_HUMAN	sp|P51665|PSMD7_HUMAN	7	7	7	>sp|P51665|PSMD7_HUMAN 26S proteasome non-ATPase regulatory subunit 7 OS=Homo sapiens OX=9606 GN=PSMD7 PE=1 SV=2	1	7	7	7	5	6	6	4	7	5	4	5	5	5	6	6	4	7	5	4	5	5	5	6	6	4	7	5	4	5	5	27.8	27.8	27.8	37.025	324	324	0	96.703	By MS/MS	By MS/MS	By MS/MS	By MS/MS	By MS/MS
sp|P51784|UBP11_HUMAN	sp|P51784|UBP11_HUMAN	3	3	3	>sp|P51784|UBP11_HUMAN Ubiquitin carboxyl-terminal hydrolase 11 OS=Homo sapiens OX=9606 GN=USP11 PE=1 SV=3	1	3	3	3	2	2	2	3	1	1	2	2	2	2	2	2	3	1	1	2	2	2	2	2	2	3	1	1	2	2	2	3.3	3.3	3.3	109.82	963	963	0	18.758	By MS/MS	By MS/MS	By MS/MS	By MS/MS	By matching
sp|P51808|DYLT3_HUMAN	sp|P51808|DYLT3_HUMAN	2	2	2	>sp|P51808|DYLT3_HUMAN Dynein light chain Tctex-type 3 OS=Homo sapiens OX=9606 GN=DYNLT3 PE=1 SV=1	1	2	2	2	1	1	1	1	1	1	1	2	1	1	1	1	1	1	1	1	2	1	1	1	1	1	1	1	1	2	1	44	44	44	13.062	116	116	0	21.887	By matching	By matching	By matching	By matching	By matching
sp|P51812|KS6A3_HUMAN;sp|Q15349|KS6A2_HUMAN;sp|Q15418|KS6A1_HUMAN	sp|P51812|KS6A3_HUMAN;sp|Q15349|KS6A2_HUMAN;sp|Q15418|KS6A1_HUMAN	2;1;1	2;1;1	2;1;1	>sp|P51812|KS6A3_HUMAN Ribosomal protein S6 kinase alpha-3 OS=Homo sapiens OX=9606 GN=RPS6KA3 PE=1 SV=1;>sp|Q15349|KS6A2_HUMAN Ribosomal protein S6 kinase alpha-2 OS=Homo sapiens OX=9606 GN=RPS6KA2 PE=1 SV=2;>sp|Q15418|KS6A1_HUMAN Ribosomal protein S6 kina	3	2	2	2	2	2	1	0	0	1	2	2	2	2	2	1	0	0	1	2	2	2	2	2	1	0	0	1	2	2	2	4.7	4.7	4.7	83.735	740	740;733;735	0	13.719	By matching	By matching	By matching	By matching	By matching
sp|P51858|HDGF_HUMAN	sp|P51858|HDGF_HUMAN	7	7	7	>sp|P51858|HDGF_HUMAN Hepatoma-derived growth factor OS=Homo sapiens OX=9606 GN=HDGF PE=1 SV=1	1	7	7	7	7	5	4	6	4	6	2	3	4	7	5	4	6	4	6	2	3	4	7	5	4	6	4	6	2	3	4	45.4	45.4	45.4	26.788	240	240	0	108.32	By MS/MS	By MS/MS	By MS/MS	By MS/MS	By MS/MS
sp|P51948|MAT1_HUMAN	sp|P51948|MAT1_HUMAN	2	2	2	>sp|P51948|MAT1_HUMAN CDK-activating kinase assembly factor MAT1 OS=Homo sapiens OX=9606 GN=MNAT1 PE=1 SV=1	1	2	2	2	2	0	1	1	0	1	1	1	1	2	0	1	1	0	1	1	1	1	2	0	1	1	0	1	1	1	1	11.3	11.3	11.3	35.823	309	309	0	18.729	By MS/MS	By matching	By matching	By matching	By matching
sp|P51955|NEK2_HUMAN	sp|P51955|NEK2_HUMAN	3	2	2	>sp|P51955|NEK2_HUMAN Serine/threonine-protein kinase Nek2 OS=Homo sapiens OX=9606 GN=NEK2 PE=1 SV=1	1	3	2	2	3	3	3	2	2	2	1	2	2	2	2	2	1	1	2	1	1	1	2	2	2	1	1	2	1	1	1	6.7	4.9	4.9	51.763	445	445	0	12.522	By MS/MS	By MS/MS	By matching	By matching	By matching
sp|P51970|NDUA8_HUMAN	sp|P51970|NDUA8_HUMAN	2	2	2	>sp|P51970|NDUA8_HUMAN NADH dehydrogenase [ubiquinone] 1 alpha subcomplex subunit 8 OS=Homo sapiens OX=9606 GN=NDUFA8 PE=1 SV=3	1	2	2	2	2	2	2	1	2	2	2	2	2	2	2	2	1	2	2	2	2	2	2	2	2	1	2	2	2	2	2	19.8	19.8	19.8	20.105	172	172	0	16.34	By MS/MS	By MS/MS	By matching	By MS/MS	By matching
sp|P51991|ROA3_HUMAN	sp|P51991|ROA3_HUMAN	19	17	17	>sp|P51991|ROA3_HUMAN Heterogeneous nuclear ribonucleoprotein A3 OS=Homo sapiens OX=9606 GN=HNRNPA3 PE=1 SV=2	1	19	17	17	15	16	19	16	15	16	13	12	14	14	14	17	14	13	14	12	11	12	14	14	17	14	13	14	12	11	12	46	45.8	45.8	39.594	378	378	0	323.31	By MS/MS	By MS/MS	By MS/MS	By MS/MS	By MS/MS
sp|P52209|6PGD_HUMAN	sp|P52209|6PGD_HUMAN	5	5	5	>sp|P52209|6PGD_HUMAN 6-phosphogluconate dehydrogenase, decarboxylating OS=Homo sapiens OX=9606 GN=PGD PE=1 SV=3	1	5	5	5	5	4	2	2	0	5	1	1	2	5	4	2	2	0	5	1	1	2	5	4	2	2	0	5	1	1	2	16.8	16.8	16.8	53.139	483	483	0	88.215	By MS/MS	By MS/MS	By matching	By MS/MS	By matching
sp|P52272|HNRPM_HUMAN	sp|P52272|HNRPM_HUMAN	48	48	48	>sp|P52272|HNRPM_HUMAN Heterogeneous nuclear ribonucleoprotein M OS=Homo sapiens OX=9606 GN=HNRNPM PE=1 SV=3	1	48	48	48	41	43	45	42	44	41	38	39	44	41	43	45	42	44	41	38	39	44	41	43	45	42	44	41	38	39	44	74.9	74.9	74.9	77.515	730	730	0	323.31	By MS/MS	By MS/MS	By MS/MS	By MS/MS	By MS/MS
sp|P52292|IMA1_HUMAN	sp|P52292|IMA1_HUMAN	7	7	7	>sp|P52292|IMA1_HUMAN Importin subunit alpha-1 OS=Homo sapiens OX=9606 GN=KPNA2 PE=1 SV=1	1	7	7	7	6	6	5	3	5	4	3	5	5	6	6	5	3	5	4	3	5	5	6	6	5	3	5	4	3	5	5	22.1	22.1	22.1	57.861	529	529	0	323.31	By MS/MS	By MS/MS	By MS/MS	By MS/MS	By MS/MS
sp|P52294|IMA5_HUMAN	sp|P52294|IMA5_HUMAN	11	11	6	>sp|P52294|IMA5_HUMAN Importin subunit alpha-5 OS=Homo sapiens OX=9606 GN=KPNA1 PE=1 SV=3	1	11	11	6	9	9	10	9	8	8	10	11	10	9	9	10	9	8	8	10	11	10	6	6	5	6	6	4	6	6	6	23.6	23.6	12.1	60.221	538	538	0	131.29	By MS/MS	By MS/MS	By MS/MS	By MS/MS	By MS/MS
sp|P52298|NCBP2_HUMAN;sp|A6PVI3|NCB2L_HUMAN	sp|P52298|NCBP2_HUMAN	8;1	8;1	8;1	>sp|P52298|NCBP2_HUMAN Nuclear cap-binding protein subunit 2 OS=Homo sapiens OX=9606 GN=NCBP2 PE=1 SV=1	2	8	8	8	7	6	7	5	6	5	2	3	2	7	6	7	5	6	5	2	3	2	7	6	7	5	6	5	2	3	2	37.8	37.8	37.8	18.001	156	156;153	0	97.464	By MS/MS	By MS/MS	By MS/MS	By MS/MS	By MS/MS
sp|P52434|RPAB3_HUMAN	sp|P52434|RPAB3_HUMAN	5	5	5	>sp|P52434|RPAB3_HUMAN DNA-directed RNA polymerases I, II, and III subunit RPABC3 OS=Homo sapiens OX=9606 GN=POLR2H PE=1 SV=4	1	5	5	5	5	5	5	3	3	4	4	4	5	5	5	5	3	3	4	4	4	5	5	5	5	3	3	4	4	4	5	40.7	40.7	40.7	17.143	150	150	0	39.473	By MS/MS	By MS/MS	By MS/MS	By matching	By MS/MS
sp|Q9H1A7|RPB1C_HUMAN;sp|Q9GZM3|RPB1B_HUMAN;sp|P52435|RPB11_HUMAN	sp|Q9H1A7|RPB1C_HUMAN;sp|Q9GZM3|RPB1B_HUMAN;sp|P52435|RPB11_HUMAN	2;2;2	2;2;2	2;2;2	>sp|Q9H1A7|RPB1C_HUMAN DNA-directed RNA polymerase II subunit RPB11-b2 OS=Homo sapiens OX=9606 GN=POLR2J3 PE=1 SV=1;>sp|Q9GZM3|RPB1B_HUMAN DNA-directed RNA polymerase II subunit RPB11-b1 OS=Homo sapiens OX=9606 GN=POLR2J2 PE=1 SV=2;>sp|P52435|RPB11_HUMAN D	3	2	2	2	2	2	2	2	2	2	2	2	2	2	2	2	2	2	2	2	2	2	2	2	2	2	2	2	2	2	2	17.4	17.4	17.4	13.092	115	115;115;117	0	13.488	By MS/MS	By matching	By matching	By MS/MS	By matching
sp|P52565|GDIR1_HUMAN	sp|P52565|GDIR1_HUMAN	4	4	4	>sp|P52565|GDIR1_HUMAN Rho GDP-dissociation inhibitor 1 OS=Homo sapiens OX=9606 GN=ARHGDIA PE=1 SV=3	1	4	4	4	4	3	3	2	2	3	3	2	3	4	3	3	2	2	3	3	2	3	4	3	3	2	2	3	3	2	3	31.4	31.4	31.4	23.207	204	204	0	50.932	By MS/MS	By MS/MS	By MS/MS	By MS/MS	By matching
sp|P52597|HNRPF_HUMAN	sp|P52597|HNRPF_HUMAN	16	14	14	>sp|P52597|HNRPF_HUMAN Heterogeneous nuclear ribonucleoprotein F OS=Homo sapiens OX=9606 GN=HNRNPF PE=1 SV=3	1	16	14	14	16	16	15	15	13	14	13	14	15	14	14	13	13	11	12	11	12	13	14	14	13	13	11	12	11	12	13	51.3	44.8	44.8	45.671	415	415	0	323.31	By MS/MS	By MS/MS	By MS/MS	By MS/MS	By MS/MS
sp|P52701|MSH6_HUMAN	sp|P52701|MSH6_HUMAN	28	28	28	>sp|P52701|MSH6_HUMAN DNA mismatch repair protein Msh6 OS=Homo sapiens OX=9606 GN=MSH6 PE=1 SV=2	1	28	28	28	25	22	24	25	26	25	27	27	26	25	22	24	25	26	25	27	27	26	25	22	24	25	26	25	27	27	26	26	26	26	152.78	1360	1360	0	323.31	By MS/MS	By MS/MS	By MS/MS	By MS/MS	By MS/MS
sp|P52732|KIF11_HUMAN	sp|P52732|KIF11_HUMAN	17	17	17	>sp|P52732|KIF11_HUMAN Kinesin-like protein KIF11 OS=Homo sapiens OX=9606 GN=KIF11 PE=1 SV=2	1	17	17	17	11	9	12	13	13	12	14	13	15	11	9	12	13	13	12	14	13	15	11	9	12	13	13	12	14	13	15	19.4	19.4	19.4	119.16	1056	1056	0	165.38	By MS/MS	By MS/MS	By MS/MS	By MS/MS	By MS/MS
sp|P52739|ZN131_HUMAN	sp|P52739|ZN131_HUMAN	10	10	10	>sp|P52739|ZN131_HUMAN Zinc finger protein 131 OS=Homo sapiens OX=9606 GN=ZNF131 PE=1 SV=2	1	10	10	10	10	9	9	4	4	5	4	2	1	10	9	9	4	4	5	4	2	1	10	9	9	4	4	5	4	2	1	24.2	24.2	24.2	71.421	623	623	0	107.27	By MS/MS	By MS/MS	By MS/MS	By matching	By MS/MS
sp|P52815|RM12_HUMAN	sp|P52815|RM12_HUMAN	5	5	5	>sp|P52815|RM12_HUMAN 39S ribosomal protein L12, mitochondrial OS=Homo sapiens OX=9606 GN=MRPL12 PE=1 SV=2	1	5	5	5	5	5	5	3	3	3	3	3	3	5	5	5	3	3	3	3	3	3	5	5	5	3	3	3	3	3	3	33.3	33.3	33.3	21.348	198	198	0	41.896	By MS/MS	By MS/MS	By MS/MS	By MS/MS	By MS/MS
sp|P52907|CAZA1_HUMAN	sp|P52907|CAZA1_HUMAN	9	9	7	>sp|P52907|CAZA1_HUMAN F-actin-capping protein subunit alpha-1 OS=Homo sapiens OX=9606 GN=CAPZA1 PE=1 SV=3	1	9	9	7	7	8	7	8	7	7	9	9	9	7	8	7	8	7	7	9	9	9	6	7	6	6	5	5	7	7	7	52.4	52.4	43	32.922	286	286	0	323.31	By MS/MS	By MS/MS	By MS/MS	By MS/MS	By MS/MS
sp|P52948|NUP98_HUMAN	sp|P52948|NUP98_HUMAN	17	17	17	>sp|P52948|NUP98_HUMAN Nuclear pore complex protein Nup98-Nup96 OS=Homo sapiens OX=9606 GN=NUP98 PE=1 SV=4	1	17	17	17	11	12	10	9	11	7	17	11	14	11	12	10	9	11	7	17	11	14	11	12	10	9	11	7	17	11	14	12	12	12	197.58	1817	1817	0	180.39	By MS/MS	By MS/MS	By MS/MS	By matching	By MS/MS
sp|P53007|TXTP_HUMAN	sp|P53007|TXTP_HUMAN	7	7	7	>sp|P53007|TXTP_HUMAN Tricarboxylate transport protein, mitochondrial OS=Homo sapiens OX=9606 GN=SLC25A1 PE=1 SV=2	1	7	7	7	7	7	6	6	7	5	5	5	7	7	7	6	6	7	5	5	5	7	7	7	6	6	7	5	5	5	7	29.3	29.3	29.3	34.012	311	311	0	52.265	By MS/MS	By MS/MS	By MS/MS	By MS/MS	By MS/MS
sp|P53350|PLK1_HUMAN	sp|P53350|PLK1_HUMAN	4	4	4	>sp|P53350|PLK1_HUMAN Serine/threonine-protein kinase PLK1 OS=Homo sapiens OX=9606 GN=PLK1 PE=1 SV=1	1	4	4	4	4	4	4	2	1	3	3	2	2	4	4	4	2	1	3	3	2	2	4	4	4	2	1	3	3	2	2	7.5	7.5	7.5	68.254	603	603	0	23.199	By matching	By MS/MS	By MS/MS	By matching	By matching
sp|P53396|ACLY_HUMAN	sp|P53396|ACLY_HUMAN	25	25	25	>sp|P53396|ACLY_HUMAN ATP-citrate synthase OS=Homo sapiens OX=9606 GN=ACLY PE=1 SV=3	1	25	25	25	17	16	18	21	22	22	21	21	20	17	16	18	21	22	22	21	21	20	17	16	18	21	22	22	21	21	20	28.2	28.2	28.2	120.84	1101	1101	0	188.97	By MS/MS	By MS/MS	By MS/MS	By MS/MS	By MS/MS
sp|P53597|SUCA_HUMAN	sp|P53597|SUCA_HUMAN	6	6	6	>sp|P53597|SUCA_HUMAN Succinate--CoA ligase [ADP/GDP-forming] subunit alpha, mitochondrial OS=Homo sapiens OX=9606 GN=SUCLG1 PE=1 SV=4	1	6	6	6	5	5	5	4	3	5	5	6	5	5	5	5	4	3	5	5	6	5	5	5	5	4	3	5	5	6	5	20.5	20.5	20.5	36.249	346	346	0	64.103	By MS/MS	By MS/MS	By MS/MS	By MS/MS	By MS/MS
sp|P53618|COPB_HUMAN	sp|P53618|COPB_HUMAN	21	21	21	>sp|P53618|COPB_HUMAN Coatomer subunit beta OS=Homo sapiens OX=9606 GN=COPB1 PE=1 SV=3	1	21	21	21	17	16	16	17	17	14	18	17	18	17	16	16	17	17	14	18	17	18	17	16	16	17	17	14	18	17	18	30.5	30.5	30.5	107.14	953	953	0	323.31	By MS/MS	By MS/MS	By MS/MS	By MS/MS	By MS/MS
sp|P53621|COPA_HUMAN	sp|P53621|COPA_HUMAN	40	40	40	>sp|P53621|COPA_HUMAN Coatomer subunit alpha OS=Homo sapiens OX=9606 GN=COPA PE=1 SV=2	1	40	40	40	31	32	27	29	32	30	32	36	31	31	32	27	29	32	30	32	36	31	31	32	27	29	32	30	32	36	31	39.2	39.2	39.2	138.34	1224	1224	0	323.31	By MS/MS	By MS/MS	By MS/MS	By MS/MS	By MS/MS
sp|P53634|CATC_HUMAN	sp|P53634|CATC_HUMAN	2	2	2	>sp|P53634|CATC_HUMAN Dipeptidyl peptidase 1 OS=Homo sapiens OX=9606 GN=CTSC PE=1 SV=2	1	2	2	2	2	1	2	1	1	1	1	1	0	2	1	2	1	1	1	1	1	0	2	1	2	1	1	1	1	1	0	6.7	6.7	6.7	51.853	463	463	0	26.444	By MS/MS	By matching	By matching	By matching	By matching
sp|Q9Y2T2|AP3M1_HUMAN;sp|P53677|AP3M2_HUMAN	sp|Q9Y2T2|AP3M1_HUMAN;sp|P53677|AP3M2_HUMAN	2;2	2;2	2;2	>sp|Q9Y2T2|AP3M1_HUMAN AP-3 complex subunit mu-1 OS=Homo sapiens OX=9606 GN=AP3M1 PE=1 SV=1;>sp|P53677|AP3M2_HUMAN AP-3 complex subunit mu-2 OS=Homo sapiens OX=9606 GN=AP3M2 PE=1 SV=1	2	2	2	2	2	2	1	2	1	2	2	2	2	2	2	1	2	1	2	2	2	2	2	2	1	2	1	2	2	2	2	4.8	4.8	4.8	46.939	418	418;418	0	12.859	By matching	By MS/MS	By matching	By MS/MS	By matching
sp|P53985|MOT1_HUMAN	sp|P53985|MOT1_HUMAN	6	6	6	>sp|P53985|MOT1_HUMAN Monocarboxylate transporter 1 OS=Homo sapiens OX=9606 GN=SLC16A1 PE=1 SV=3	1	6	6	6	4	5	4	4	3	4	3	2	3	4	5	4	4	3	4	3	2	3	4	5	4	4	3	4	3	2	3	15.2	15.2	15.2	53.944	500	500	0	74.866	By MS/MS	By MS/MS	By MS/MS	By MS/MS	By MS/MS
sp|P53992|SC24C_HUMAN	sp|P53992|SC24C_HUMAN	14	14	14	>sp|P53992|SC24C_HUMAN Protein transport protein Sec24C OS=Homo sapiens OX=9606 GN=SEC24C PE=1 SV=3	1	14	14	14	13	10	12	7	7	7	11	13	11	13	10	12	7	7	7	11	13	11	13	10	12	7	7	7	11	13	11	17.2	17.2	17.2	118.32	1094	1094	0	205.01	By MS/MS	By MS/MS	By MS/MS	By MS/MS	By matching
sp|P53999|TCP4_HUMAN	sp|P53999|TCP4_HUMAN	6	6	6	>sp|P53999|TCP4_HUMAN Activated RNA polymerase II transcriptional coactivator p15 OS=Homo sapiens OX=9606 GN=SUB1 PE=1 SV=3	1	6	6	6	5	5	6	4	4	4	5	3	5	5	5	6	4	4	4	5	3	5	5	5	6	4	4	4	5	3	5	44.9	44.9	44.9	14.395	127	127	0	51.197	By MS/MS	By MS/MS	By MS/MS	By MS/MS	By MS/MS
sp|P54132|BLM_HUMAN	sp|P54132|BLM_HUMAN	9	9	9	>sp|P54132|BLM_HUMAN Bloom syndrome protein OS=Homo sapiens OX=9606 GN=BLM PE=1 SV=1	1	9	9	9	6	7	6	3	1	3	5	6	8	6	7	6	3	1	3	5	6	8	6	7	6	3	1	3	5	6	8	8.5	8.5	8.5	159	1417	1417	0	65.098	By MS/MS	By MS/MS	By MS/MS	By matching	By matching
sp|P54136|SYRC_HUMAN	sp|P54136|SYRC_HUMAN	34	34	34	>sp|P54136|SYRC_HUMAN Arginine--tRNA ligase, cytoplasmic OS=Homo sapiens OX=9606 GN=RARS1 PE=1 SV=2	1	34	34	34	29	29	28	21	27	25	27	27	27	29	29	28	21	27	25	27	27	27	29	29	28	21	27	25	27	27	27	57	57	57	75.378	660	660	0	323.31	By MS/MS	By MS/MS	By MS/MS	By MS/MS	By MS/MS
sp|P54577|SYYC_HUMAN	sp|P54577|SYYC_HUMAN	4	4	4	>sp|P54577|SYYC_HUMAN Tyrosine--tRNA ligase, cytoplasmic OS=Homo sapiens OX=9606 GN=YARS1 PE=1 SV=4	1	4	4	4	3	2	2	2	1	1	3	1	2	3	2	2	2	1	1	3	1	2	3	2	2	2	1	1	3	1	2	9.7	9.7	9.7	59.143	528	528	0	36.511	By MS/MS	By MS/MS	By matching	By matching	By matching
sp|P54619|AAKG1_HUMAN;sp|Q9UGJ0|AAKG2_HUMAN	sp|P54619|AAKG1_HUMAN	4;1	4;1	4;1	>sp|P54619|AAKG1_HUMAN 5-AMP-activated protein kinase subunit gamma-1 OS=Homo sapiens OX=9606 GN=PRKAG1 PE=1 SV=1	2	4	4	4	2	2	1	2	2	2	4	4	4	2	2	1	2	2	2	4	4	4	2	2	1	2	2	2	4	4	4	13.3	13.3	13.3	37.579	331	331;569	0	26.151	By matching	By matching	By matching	By matching	By matching
sp|P54709|AT1B3_HUMAN	sp|P54709|AT1B3_HUMAN	5	5	5	>sp|P54709|AT1B3_HUMAN Sodium/potassium-transporting ATPase subunit beta-3 OS=Homo sapiens OX=9606 GN=ATP1B3 PE=1 SV=1	1	5	5	5	5	2	3	4	2	4	2	3	2	5	2	3	4	2	4	2	3	2	5	2	3	4	2	4	2	3	2	17.2	17.2	17.2	31.512	279	279	0	32.379	By MS/MS	By MS/MS	By MS/MS	By MS/MS	By MS/MS
sp|P54727|RD23B_HUMAN;sp|P54725|RD23A_HUMAN	sp|P54727|RD23B_HUMAN	3;1	3;1	3;1	>sp|P54727|RD23B_HUMAN UV excision repair protein RAD23 homolog B OS=Homo sapiens OX=9606 GN=RAD23B PE=1 SV=1	2	3	3	3	3	3	2	0	1	1	1	0	0	3	3	2	0	1	1	1	0	0	3	3	2	0	1	1	1	0	0	8.8	8.8	8.8	43.171	409	409;363	0	55.307	By MS/MS	By MS/MS	By MS/MS	By matching	By matching
sp|P54819|KAD2_HUMAN	sp|P54819|KAD2_HUMAN	3	3	3	>sp|P54819|KAD2_HUMAN Adenylate kinase 2, mitochondrial OS=Homo sapiens OX=9606 GN=AK2 PE=1 SV=2	1	3	3	3	2	3	2	1	1	1	1	1	1	2	3	2	1	1	1	1	1	1	2	3	2	1	1	1	1	1	1	16.3	16.3	16.3	26.477	239	239	0	27.796	By matching	By MS/MS	By matching	By MS/MS	By matching
sp|P54886|P5CS_HUMAN	sp|P54886|P5CS_HUMAN	23	23	23	>sp|P54886|P5CS_HUMAN Delta-1-pyrroline-5-carboxylate synthase OS=Homo sapiens OX=9606 GN=ALDH18A1 PE=1 SV=2	1	23	23	23	16	15	18	18	18	14	19	18	20	16	15	18	18	18	14	19	18	20	16	15	18	18	18	14	19	18	20	32.6	32.6	32.6	87.301	795	795	0	208.3	By MS/MS	By MS/MS	By MS/MS	By MS/MS	By MS/MS
sp|P54920|SNAA_HUMAN;sp|Q9H115|SNAB_HUMAN	sp|P54920|SNAA_HUMAN	4;1	4;1	4;1	>sp|P54920|SNAA_HUMAN Alpha-soluble NSF attachment protein OS=Homo sapiens OX=9606 GN=NAPA PE=1 SV=3	2	4	4	4	3	3	3	1	2	2	4	2	4	3	3	3	1	2	2	4	2	4	3	3	3	1	2	2	4	2	4	18.3	18.3	18.3	33.232	295	295;298	0	60.492	By MS/MS	By MS/MS	By MS/MS	By MS/MS	By MS/MS
sp|P55036|PSMD4_HUMAN	sp|P55036|PSMD4_HUMAN	5	5	4	>sp|P55036|PSMD4_HUMAN 26S proteasome non-ATPase regulatory subunit 4 OS=Homo sapiens OX=9606 GN=PSMD4 PE=1 SV=1	1	5	5	4	5	5	5	4	3	5	5	3	4	5	5	5	4	3	5	5	3	4	4	4	4	3	3	4	4	3	3	21	21	16.4	40.736	377	377	0	121.24	By MS/MS	By MS/MS	By MS/MS	By matching	By matching
sp|P55039|DRG2_HUMAN	sp|P55039|DRG2_HUMAN	2	2	2	>sp|P55039|DRG2_HUMAN Developmentally-regulated GTP-binding protein 2 OS=Homo sapiens OX=9606 GN=DRG2 PE=1 SV=1	1	2	2	2	1	0	1	1	0	2	2	2	0	1	0	1	1	0	2	2	2	0	1	0	1	1	0	2	2	2	0	9.1	9.1	9.1	40.746	364	364	0	15.215	By matching	By matching	By matching	By matching	By matching
sp|P55060|XPO2_HUMAN	sp|P55060|XPO2_HUMAN	30	30	30	>sp|P55060|XPO2_HUMAN Exportin-2 OS=Homo sapiens OX=9606 GN=CSE1L PE=1 SV=3	1	30	30	30	22	24	23	21	25	20	23	23	25	22	24	23	21	25	20	23	23	25	22	24	23	21	25	20	23	23	25	41	41	41	110.42	971	971	0	323.31	By MS/MS	By MS/MS	By MS/MS	By MS/MS	By MS/MS
sp|P55072|TERA_HUMAN	sp|P55072|TERA_HUMAN	41	41	41	>sp|P55072|TERA_HUMAN Transitional endoplasmic reticulum ATPase OS=Homo sapiens OX=9606 GN=VCP PE=1 SV=4	1	41	41	41	36	35	28	25	28	26	33	34	34	36	35	28	25	28	26	33	34	34	36	35	28	25	28	26	33	34	34	64.1	64.1	64.1	89.321	806	806	0	323.31	By MS/MS	By MS/MS	By MS/MS	By MS/MS	By MS/MS
sp|P55081|MFAP1_HUMAN	sp|P55081|MFAP1_HUMAN	2	2	2	>sp|P55081|MFAP1_HUMAN Microfibrillar-associated protein 1 OS=Homo sapiens OX=9606 GN=MFAP1 PE=1 SV=2	1	2	2	2	2	2	2	1	2	2	2	2	2	2	2	2	1	2	2	2	2	2	2	2	2	1	2	2	2	2	2	7.3	7.3	7.3	51.958	439	439	0	55.469	By MS/MS	By MS/MS	By MS/MS	By MS/MS	By MS/MS
sp|P55084|ECHB_HUMAN	sp|P55084|ECHB_HUMAN	13	13	13	>sp|P55084|ECHB_HUMAN Trifunctional enzyme subunit beta, mitochondrial OS=Homo sapiens OX=9606 GN=HADHB PE=1 SV=3	1	13	13	13	11	10	11	8	9	10	12	12	9	11	10	11	8	9	10	12	12	9	11	10	11	8	9	10	12	12	9	33.8	33.8	33.8	51.294	474	474	0	101.02	By MS/MS	By MS/MS	By MS/MS	By MS/MS	By MS/MS
sp|P55145|MANF_HUMAN	sp|P55145|MANF_HUMAN	3	3	3	>sp|P55145|MANF_HUMAN Mesencephalic astrocyte-derived neurotrophic factor OS=Homo sapiens OX=9606 GN=MANF PE=1 SV=3	1	3	3	3	2	1	2	2	0	2	0	0	2	2	1	2	2	0	2	0	0	2	2	1	2	2	0	2	0	0	2	18.7	18.7	18.7	20.7	182	182	0	18.981	By MS/MS	By matching	By MS/MS	By matching	By matching
sp|P55196|AFAD_HUMAN	sp|P55196|AFAD_HUMAN	7	7	7	>sp|P55196|AFAD_HUMAN Afadin OS=Homo sapiens OX=9606 GN=AFDN PE=1 SV=3	1	7	7	7	4	5	4	3	2	4	7	6	4	4	5	4	3	2	4	7	6	4	4	5	4	3	2	4	7	6	4	5.9	5.9	5.9	206.8	1824	1824	0	49.411	By MS/MS	By MS/MS	By MS/MS	By matching	By matching
sp|P55209|NP1L1_HUMAN	sp|P55209|NP1L1_HUMAN	6	5	5	>sp|P55209|NP1L1_HUMAN Nucleosome assembly protein 1-like 1 OS=Homo sapiens OX=9606 GN=NAP1L1 PE=1 SV=1	1	6	5	5	6	5	5	4	5	3	4	5	5	5	4	4	3	4	2	3	4	4	5	4	4	3	4	2	3	4	4	23.5	21	21	45.374	391	391	0	84.01	By MS/MS	By MS/MS	By MS/MS	By MS/MS	By MS/MS
sp|P55265|DSRAD_HUMAN	sp|P55265|DSRAD_HUMAN	19	19	19	>sp|P55265|DSRAD_HUMAN Double-stranded RNA-specific adenosine deaminase OS=Homo sapiens OX=9606 GN=ADAR PE=1 SV=4	1	19	19	19	15	16	15	14	14	15	12	10	10	15	16	15	14	14	15	12	10	10	15	16	15	14	14	15	12	10	10	18.9	18.9	18.9	136.06	1226	1226	0	163.31	By MS/MS	By MS/MS	By MS/MS	By MS/MS	By MS/MS
sp|P55268|LAMB2_HUMAN	sp|P55268|LAMB2_HUMAN	11	11	11	>sp|P55268|LAMB2_HUMAN Laminin subunit beta-2 OS=Homo sapiens OX=9606 GN=LAMB2 PE=1 SV=2	1	11	11	11	6	4	6	2	3	1	7	10	8	6	4	6	2	3	1	7	10	8	6	4	6	2	3	1	7	10	8	9.2	9.2	9.2	195.98	1798	1798	0	141.4	By matching	By matching	By matching	By matching	By matching
sp|P55735|SEC13_HUMAN	sp|P55735|SEC13_HUMAN	11	11	11	>sp|P55735|SEC13_HUMAN Protein SEC13 homolog OS=Homo sapiens OX=9606 GN=SEC13 PE=1 SV=3	1	11	11	11	8	6	9	6	4	6	10	9	8	8	6	9	6	4	6	10	9	8	8	6	9	6	4	6	10	9	8	56.8	56.8	56.8	35.54	322	322	0	237.69	By MS/MS	By MS/MS	By MS/MS	By MS/MS	By MS/MS
sp|P55769|NH2L1_HUMAN	sp|P55769|NH2L1_HUMAN	6	6	6	>sp|P55769|NH2L1_HUMAN NHP2-like protein 1 OS=Homo sapiens OX=9606 GN=SNU13 PE=1 SV=3	1	6	6	6	6	6	6	5	3	4	4	4	4	6	6	6	5	3	4	4	4	4	6	6	6	5	3	4	4	4	4	48.4	48.4	48.4	14.173	128	128	0	122.99	By MS/MS	By MS/MS	By MS/MS	By MS/MS	By MS/MS
sp|P55786|PSA_HUMAN;sp|A6NEC2|PSAL_HUMAN	sp|P55786|PSA_HUMAN	19;7	19;7	19;7	>sp|P55786|PSA_HUMAN Puromycin-sensitive aminopeptidase OS=Homo sapiens OX=9606 GN=NPEPPS PE=1 SV=2	2	19	19	19	14	12	12	17	16	15	18	17	17	14	12	12	17	16	15	18	17	17	14	12	12	17	16	15	18	17	17	22.1	22.1	22.1	103.28	919	919;478	0	195.22	By MS/MS	By matching	By matching	By MS/MS	By MS/MS
sp|P55795|HNRH2_HUMAN	sp|P55795|HNRH2_HUMAN	14	8	8	>sp|P55795|HNRH2_HUMAN Heterogeneous nuclear ribonucleoprotein H2 OS=Homo sapiens OX=9606 GN=HNRNPH2 PE=1 SV=1	1	14	8	8	14	11	11	11	10	10	10	10	11	8	5	5	5	4	4	4	4	5	8	5	5	5	4	4	4	4	5	41.2	25.4	25.4	49.263	449	449	0	137.9	By MS/MS	By MS/MS	By MS/MS	By MS/MS	By MS/MS
sp|P55884|EIF3B_HUMAN	sp|P55884|EIF3B_HUMAN	26	26	26	>sp|P55884|EIF3B_HUMAN Eukaryotic translation initiation factor 3 subunit B OS=Homo sapiens OX=9606 GN=EIF3B PE=1 SV=3	1	26	26	26	23	21	22	17	23	23	23	24	22	23	21	22	17	23	23	23	24	22	23	21	22	17	23	23	23	24	22	39.4	39.4	39.4	92.48	814	814	0	323.31	By MS/MS	By MS/MS	By MS/MS	By MS/MS	By MS/MS
sp|P56134|ATPK_HUMAN	sp|P56134|ATPK_HUMAN	3	3	3	>sp|P56134|ATPK_HUMAN ATP synthase subunit f, mitochondrial OS=Homo sapiens OX=9606 GN=ATP5MF PE=1 SV=3	1	3	3	3	3	2	3	2	3	1	0	2	3	3	2	3	2	3	1	0	2	3	3	2	3	2	3	1	0	2	3	39.4	39.4	39.4	10.918	94	94	0	25.224	By MS/MS	By MS/MS	By MS/MS	By MS/MS	By MS/MS
sp|P56182|RRP1_HUMAN	sp|P56182|RRP1_HUMAN	8	8	8	>sp|P56182|RRP1_HUMAN Ribosomal RNA processing protein 1 homolog A OS=Homo sapiens OX=9606 GN=RRP1 PE=1 SV=1	1	8	8	8	3	8	5	2	2	3	3	3	5	3	8	5	2	2	3	3	3	5	3	8	5	2	2	3	3	3	5	20.2	20.2	20.2	52.839	461	461	0	59.39	By matching	By MS/MS	By MS/MS	By matching	By matching
sp|P56192|SYMC_HUMAN	sp|P56192|SYMC_HUMAN	26	26	26	>sp|P56192|SYMC_HUMAN Methionine--tRNA ligase, cytoplasmic OS=Homo sapiens OX=9606 GN=MARS1 PE=1 SV=2	1	26	26	26	20	20	19	16	17	16	22	24	22	20	20	19	16	17	16	22	24	22	20	20	19	16	17	16	22	24	22	39.9	39.9	39.9	101.11	900	900	0	323.31	By MS/MS	By MS/MS	By MS/MS	By MS/MS	By MS/MS
sp|P56270|MAZ_HUMAN	sp|P56270|MAZ_HUMAN	3	3	3	>sp|P56270|MAZ_HUMAN Myc-associated zinc finger protein OS=Homo sapiens OX=9606 GN=MAZ PE=1 SV=1	1	3	3	3	3	3	2	3	3	3	3	3	3	3	3	2	3	3	3	3	3	3	3	3	2	3	3	3	3	3	3	8	8	8	48.607	477	477	0	74.265	By MS/MS	By MS/MS	By MS/MS	By MS/MS	By MS/MS
sp|P56537|IF6_HUMAN	sp|P56537|IF6_HUMAN	7	7	7	>sp|P56537|IF6_HUMAN Eukaryotic translation initiation factor 6 OS=Homo sapiens OX=9606 GN=EIF6 PE=1 SV=1	1	7	7	7	6	7	6	3	4	3	5	6	5	6	7	6	3	4	3	5	6	5	6	7	6	3	4	3	5	6	5	46.5	46.5	46.5	26.599	245	245	0	249.37	By MS/MS	By MS/MS	By MS/MS	By matching	By MS/MS
sp|P56545|CTBP2_HUMAN	sp|P56545|CTBP2_HUMAN	8	8	5	>sp|P56545|CTBP2_HUMAN C-terminal-binding protein 2 OS=Homo sapiens OX=9606 GN=CTBP2 PE=1 SV=1	1	8	8	5	5	6	6	4	3	3	6	6	5	5	6	6	4	3	3	6	6	5	3	4	3	2	2	1	3	3	3	27.2	27.2	21.1	48.944	445	445	0	86.682	By MS/MS	By MS/MS	By MS/MS	By matching	By matching
sp|P56715|RP1_HUMAN	sp|P56715|RP1_HUMAN	2	2	2	>sp|P56715|RP1_HUMAN Oxygen-regulated protein 1 OS=Homo sapiens OX=9606 GN=RP1 PE=2 SV=1	1	2	2	2	1	1	1	2	2	2	1	1	0	1	1	1	2	2	2	1	1	0	1	1	1	2	2	2	1	1	0	1.3	1.3	1.3	240.66	2156	2156	0.0021164	11.088	By MS/MS	By matching	By matching	By matching	By matching
sp|P56962|STX17_HUMAN	sp|P56962|STX17_HUMAN	2	2	2	>sp|P56962|STX17_HUMAN Syntaxin-17 OS=Homo sapiens OX=9606 GN=STX17 PE=1 SV=2	1	2	2	2	2	1	1	0	1	1	1	1	1	2	1	1	0	1	1	1	1	1	2	1	1	0	1	1	1	1	1	6.3	6.3	6.3	33.403	302	302	0.00036023	11.623	By MS/MS	By matching	By matching	By matching	By matching
sp|P57088|TMM33_HUMAN	sp|P57088|TMM33_HUMAN	7	7	7	>sp|P57088|TMM33_HUMAN Transmembrane protein 33 OS=Homo sapiens OX=9606 GN=TMEM33 PE=1 SV=2	1	7	7	7	6	6	6	6	7	6	6	6	6	6	6	6	6	7	6	6	6	6	6	6	6	6	7	6	6	6	6	25.5	25.5	25.5	27.978	247	247	0	51.031	By MS/MS	By MS/MS	By MS/MS	By MS/MS	By MS/MS
sp|P57678|GEMI4_HUMAN	sp|P57678|GEMI4_HUMAN	26	26	26	>sp|P57678|GEMI4_HUMAN Gem-associated protein 4 OS=Homo sapiens OX=9606 GN=GEMIN4 PE=1 SV=2	1	26	26	26	20	22	24	17	15	14	20	20	21	20	22	24	17	15	14	20	20	21	20	22	24	17	15	14	20	20	21	29.6	29.6	29.6	120.04	1058	1058	0	323.31	By MS/MS	By MS/MS	By MS/MS	By MS/MS	By MS/MS
sp|P57740|NU107_HUMAN	sp|P57740|NU107_HUMAN	16	16	16	>sp|P57740|NU107_HUMAN Nuclear pore complex protein Nup107 OS=Homo sapiens OX=9606 GN=NUP107 PE=1 SV=1	1	16	16	16	10	11	7	10	9	10	12	15	14	10	11	7	10	9	10	12	15	14	10	11	7	10	9	10	12	15	14	22.3	22.3	22.3	106.37	925	925	0	306.18	By MS/MS	By MS/MS	By MS/MS	By MS/MS	By MS/MS
sp|P58107|EPIPL_HUMAN	sp|P58107|EPIPL_HUMAN	46	40	40	>sp|P58107|EPIPL_HUMAN Epiplakin OS=Homo sapiens OX=9606 GN=EPPK1 PE=1 SV=3	1	46	40	40	37	42	41	9	17	18	31	29	36	32	38	35	7	14	14	25	23	31	32	38	35	7	14	14	25	23	31	42.2	36.2	36.2	555.65	5088	5088	0	323.31	By MS/MS	By MS/MS	By MS/MS	By matching	By MS/MS
sp|P58546|MTPN_HUMAN	sp|P58546|MTPN_HUMAN	2	2	2	>sp|P58546|MTPN_HUMAN Myotrophin OS=Homo sapiens OX=9606 GN=MTPN PE=1 SV=2	1	2	2	2	1	1	1	2	2	1	1	2	1	1	1	1	2	2	1	1	2	1	1	1	1	2	2	1	1	2	1	31.4	31.4	31.4	12.895	118	118	0	24.075	By MS/MS	By matching	By MS/MS	By MS/MS	By matching
sp|P60174|TPIS_HUMAN	sp|P60174|TPIS_HUMAN	13	13	13	>sp|P60174|TPIS_HUMAN Triosephosphate isomerase OS=Homo sapiens OX=9606 GN=TPI1 PE=1 SV=4	1	13	13	13	13	10	13	11	8	9	11	8	10	13	10	13	11	8	9	11	8	10	13	10	13	11	8	9	11	8	10	75.5	75.5	75.5	26.669	249	249	0	274.32	By MS/MS	By MS/MS	By MS/MS	By MS/MS	By MS/MS
sp|P60228|EIF3E_HUMAN	sp|P60228|EIF3E_HUMAN	19	19	19	>sp|P60228|EIF3E_HUMAN Eukaryotic translation initiation factor 3 subunit E OS=Homo sapiens OX=9606 GN=EIF3E PE=1 SV=1	1	19	19	19	14	15	16	14	16	15	17	16	18	14	15	16	14	16	15	17	16	18	14	15	16	14	16	15	17	16	18	49	49	49	52.22	445	445	0	323.31	By MS/MS	By MS/MS	By MS/MS	By MS/MS	By MS/MS
sp|P60510|PP4C_HUMAN	sp|P60510|PP4C_HUMAN	4	3	3	>sp|P60510|PP4C_HUMAN Serine/threonine-protein phosphatase 4 catalytic subunit OS=Homo sapiens OX=9606 GN=PPP4C PE=1 SV=1	1	4	3	3	3	4	4	4	2	3	4	3	4	3	3	3	3	2	3	3	2	3	3	3	3	3	2	3	3	2	3	18.6	14	14	35.08	307	307	0	25.551	By MS/MS	By MS/MS	By MS/MS	By MS/MS	By MS/MS
sp|P60604|UB2G2_HUMAN	sp|P60604|UB2G2_HUMAN	4	4	4	>sp|P60604|UB2G2_HUMAN Ubiquitin-conjugating enzyme E2 G2 OS=Homo sapiens OX=9606 GN=UBE2G2 PE=1 SV=1	1	4	4	4	4	3	4	4	4	4	0	2	1	4	3	4	4	4	4	0	2	1	4	3	4	4	4	4	0	2	1	42.4	42.4	42.4	18.566	165	165	0	150.02	By MS/MS	By MS/MS	By MS/MS	By MS/MS	By MS/MS
sp|P60660|MYL6_HUMAN	sp|P60660|MYL6_HUMAN	7	7	5	>sp|P60660|MYL6_HUMAN Myosin light polypeptide 6 OS=Homo sapiens OX=9606 GN=MYL6 PE=1 SV=2	1	7	7	5	7	6	7	6	7	5	6	7	7	7	6	7	6	7	5	6	7	7	5	4	5	4	5	3	4	5	5	54.3	54.3	38.4	16.93	151	151	0	110.31	By MS/MS	By MS/MS	By MS/MS	By MS/MS	By MS/MS
sp|P60842|IF4A1_HUMAN	sp|P60842|IF4A1_HUMAN	20	20	9	>sp|P60842|IF4A1_HUMAN Eukaryotic initiation factor 4A-I OS=Homo sapiens OX=9606 GN=EIF4A1 PE=1 SV=1	1	20	20	9	16	16	19	17	17	17	15	16	18	16	16	19	17	17	17	15	16	18	8	7	9	8	8	8	7	7	8	44.1	44.1	23.6	46.153	406	406	0	323.31	By MS/MS	By MS/MS	By MS/MS	By MS/MS	By MS/MS
sp|P60866|RS20_HUMAN	sp|P60866|RS20_HUMAN	5	5	5	>sp|P60866|RS20_HUMAN 40S ribosomal protein S20 OS=Homo sapiens OX=9606 GN=RPS20 PE=1 SV=1	1	5	5	5	4	4	5	4	4	4	4	4	4	4	4	5	4	4	4	4	4	4	4	4	5	4	4	4	4	4	4	29.4	29.4	29.4	13.373	119	119	0	88.968	By MS/MS	By MS/MS	By MS/MS	By MS/MS	By MS/MS
sp|P60891|PRPS1_HUMAN;sp|P21108|PRPS3_HUMAN;sp|P11908|PRPS2_HUMAN	sp|P60891|PRPS1_HUMAN;sp|P21108|PRPS3_HUMAN	6;3;2	6;3;2	6;3;2	>sp|P60891|PRPS1_HUMAN Ribose-phosphate pyrophosphokinase 1 OS=Homo sapiens OX=9606 GN=PRPS1 PE=1 SV=2;>sp|P21108|PRPS3_HUMAN Ribose-phosphate pyrophosphokinase 3 OS=Homo sapiens OX=9606 GN=PRPS1L1 PE=1 SV=2	3	6	6	6	5	6	6	6	5	5	6	6	5	5	6	6	6	5	5	6	6	5	5	6	6	6	5	5	6	6	5	20.8	20.8	20.8	34.834	318	318;318;318	0	144.63	By MS/MS	By MS/MS	By MS/MS	By MS/MS	By MS/MS
sp|P60900|PSA6_HUMAN	sp|P60900|PSA6_HUMAN	6	6	6	>sp|P60900|PSA6_HUMAN Proteasome subunit alpha type-6 OS=Homo sapiens OX=9606 GN=PSMA6 PE=1 SV=1	1	6	6	6	4	4	4	5	5	6	5	5	4	4	4	4	5	5	6	5	5	4	4	4	4	5	5	6	5	5	4	28.9	28.9	28.9	27.399	246	246	0	88.153	By MS/MS	By MS/MS	By MS/MS	By MS/MS	By MS/MS
sp|P60903|S10AA_HUMAN	sp|P60903|S10AA_HUMAN	2	2	2	>sp|P60903|S10AA_HUMAN Protein S100-A10 OS=Homo sapiens OX=9606 GN=S100A10 PE=1 SV=2	1	2	2	2	1	2	2	1	0	1	2	2	2	1	2	2	1	0	1	2	2	2	1	2	2	1	0	1	2	2	2	17.5	17.5	17.5	11.203	97	97	0.00036724	11.983	By matching	By matching	By matching	By matching	By matching
sp|P60953|CDC42_HUMAN	sp|P60953|CDC42_HUMAN	2	2	2	>sp|P60953|CDC42_HUMAN Cell division control protein 42 homolog OS=Homo sapiens OX=9606 GN=CDC42 PE=1 SV=2	1	2	2	2	2	2	2	2	2	2	2	2	2	2	2	2	2	2	2	2	2	2	2	2	2	2	2	2	2	2	2	14.7	14.7	14.7	21.258	191	191	0	14.912	By MS/MS	By MS/MS	By MS/MS	By MS/MS	By MS/MS
sp|P60981|DEST_HUMAN	sp|P60981|DEST_HUMAN	3	3	3	>sp|P60981|DEST_HUMAN Destrin OS=Homo sapiens OX=9606 GN=DSTN PE=1 SV=3	1	3	3	3	2	3	1	1	1	1	2	2	2	2	3	1	1	1	1	2	2	2	2	3	1	1	1	1	2	2	2	24.2	24.2	24.2	18.506	165	165	0	20.933	By MS/MS	By MS/MS	By matching	By matching	By MS/MS
sp|P61088|UBE2N_HUMAN;sp|Q5JXB2|UE2NL_HUMAN	sp|P61088|UBE2N_HUMAN;sp|Q5JXB2|UE2NL_HUMAN	3;2	3;2	3;2	>sp|P61088|UBE2N_HUMAN Ubiquitin-conjugating enzyme E2 N OS=Homo sapiens OX=9606 GN=UBE2N PE=1 SV=1;>sp|Q5JXB2|UE2NL_HUMAN Putative ubiquitin-conjugating enzyme E2 N-like OS=Homo sapiens OX=9606 GN=UBE2NL PE=1 SV=1	2	3	3	3	3	2	3	2	1	2	1	1	2	3	2	3	2	1	2	1	1	2	3	2	3	2	1	2	1	1	2	23.7	23.7	23.7	17.138	152	152;153	0	17.73	By MS/MS	By MS/MS	By MS/MS	By matching	By matching
sp|P61106|RAB14_HUMAN	sp|P61106|RAB14_HUMAN	4	4	4	>sp|P61106|RAB14_HUMAN Ras-related protein Rab-14 OS=Homo sapiens OX=9606 GN=RAB14 PE=1 SV=4	1	4	4	4	3	3	2	0	0	3	3	3	3	3	3	2	0	0	3	3	3	3	3	3	2	0	0	3	3	3	3	28.8	28.8	28.8	23.897	215	215	0	28.015	By MS/MS	By MS/MS	By MS/MS	By matching	By matching
sp|P61158|ARP3_HUMAN;sp|Q9P1U1|ARP3B_HUMAN	sp|P61158|ARP3_HUMAN	5;1	5;1	5;1	>sp|P61158|ARP3_HUMAN Actin-related protein 3 OS=Homo sapiens OX=9606 GN=ACTR3 PE=1 SV=3	2	5	5	5	4	3	4	1	2	3	4	4	3	4	3	4	1	2	3	4	4	3	4	3	4	1	2	3	4	4	3	16	16	16	47.371	418	418;418	0	47.136	By MS/MS	By MS/MS	By matching	By matching	By matching
sp|P61160|ARP2_HUMAN	sp|P61160|ARP2_HUMAN	6	6	6	>sp|P61160|ARP2_HUMAN Actin-related protein 2 OS=Homo sapiens OX=9606 GN=ACTR2 PE=1 SV=1	1	6	6	6	5	5	5	4	6	5	6	6	6	5	5	5	4	6	5	6	6	6	5	5	5	4	6	5	6	6	6	18.8	18.8	18.8	44.76	394	394	0	43.153	By MS/MS	By MS/MS	By MS/MS	By MS/MS	By MS/MS
sp|P61163|ACTZ_HUMAN	sp|P61163|ACTZ_HUMAN	13	13	7	>sp|P61163|ACTZ_HUMAN Alpha-centractin OS=Homo sapiens OX=9606 GN=ACTR1A PE=1 SV=1	1	13	13	7	11	11	7	7	10	9	10	10	12	11	11	7	7	10	9	10	10	12	6	5	3	5	6	5	6	6	7	46.8	46.8	32.2	42.613	376	376	0	239.02	By MS/MS	By MS/MS	By MS/MS	By matching	By MS/MS
sp|P61201|CSN2_HUMAN	sp|P61201|CSN2_HUMAN	4	4	4	>sp|P61201|CSN2_HUMAN COP9 signalosome complex subunit 2 OS=Homo sapiens OX=9606 GN=COPS2 PE=1 SV=1	1	4	4	4	0	1	1	3	1	4	4	3	1	0	1	1	3	1	4	4	3	1	0	1	1	3	1	4	4	3	1	10.4	10.4	10.4	51.596	443	443	0	35.832	By matching	By matching	By matching	By matching	By matching
sp|P84077|ARF1_HUMAN;sp|P61204|ARF3_HUMAN;sp|P84085|ARF5_HUMAN	sp|P84077|ARF1_HUMAN;sp|P61204|ARF3_HUMAN	8;8;3	8;8;3	6;6;1	>sp|P84077|ARF1_HUMAN ADP-ribosylation factor 1 OS=Homo sapiens OX=9606 GN=ARF1 PE=1 SV=2;>sp|P61204|ARF3_HUMAN ADP-ribosylation factor 3 OS=Homo sapiens OX=9606 GN=ARF3 PE=1 SV=2	3	8	8	6	8	6	8	5	6	6	7	7	6	8	6	8	5	6	6	7	7	6	6	5	6	3	5	4	5	5	5	47.5	47.5	29.8	20.697	181	181;181;180	0	84.708	By MS/MS	By MS/MS	By MS/MS	By MS/MS	By MS/MS
sp|P61221|ABCE1_HUMAN	sp|P61221|ABCE1_HUMAN	3	3	3	>sp|P61221|ABCE1_HUMAN ATP-binding cassette sub-family E member 1 OS=Homo sapiens OX=9606 GN=ABCE1 PE=1 SV=1	1	3	3	3	2	2	1	2	1	0	0	2	1	2	2	1	2	1	0	0	2	1	2	2	1	2	1	0	0	2	1	6.5	6.5	6.5	67.314	599	599	0	19.959	By MS/MS	By MS/MS	By matching	By MS/MS	By matching
sp|P61247|RS3A_HUMAN	sp|P61247|RS3A_HUMAN	18	18	18	>sp|P61247|RS3A_HUMAN 40S ribosomal protein S3a OS=Homo sapiens OX=9606 GN=RPS3A PE=1 SV=2	1	18	18	18	15	15	16	15	15	14	15	16	17	15	15	16	15	15	14	15	16	17	15	15	16	15	15	14	15	16	17	61.4	61.4	61.4	29.945	264	264	0	323.31	By MS/MS	By MS/MS	By MS/MS	By MS/MS	By MS/MS
sp|P61254|RL26_HUMAN	sp|P61254|RL26_HUMAN	12	12	3	>sp|P61254|RL26_HUMAN 60S ribosomal protein L26 OS=Homo sapiens OX=9606 GN=RPL26 PE=1 SV=1	1	12	12	3	10	10	12	10	8	8	9	8	11	10	10	12	10	8	8	9	8	11	3	3	3	2	2	2	2	1	2	47.6	47.6	12.4	17.258	145	145	0	139.96	By MS/MS	By MS/MS	By MS/MS	By MS/MS	By MS/MS
sp|P61289|PSME3_HUMAN	sp|P61289|PSME3_HUMAN	8	8	8	>sp|P61289|PSME3_HUMAN Proteasome activator complex subunit 3 OS=Homo sapiens OX=9606 GN=PSME3 PE=1 SV=1	1	8	8	8	5	8	7	4	5	5	7	6	8	5	8	7	4	5	5	7	6	8	5	8	7	4	5	5	7	6	8	35.4	35.4	35.4	29.506	254	254	0	73.482	By MS/MS	By MS/MS	By MS/MS	By MS/MS	By MS/MS
sp|P61313|RL15_HUMAN	sp|P61313|RL15_HUMAN	14	14	14	>sp|P61313|RL15_HUMAN 60S ribosomal protein L15 OS=Homo sapiens OX=9606 GN=RPL15 PE=1 SV=2	1	14	14	14	13	14	14	12	10	10	10	11	12	13	14	14	12	10	10	10	11	12	13	14	14	12	10	10	10	11	12	50	50	50	24.146	204	204	0	174.73	By MS/MS	By MS/MS	By MS/MS	By MS/MS	By MS/MS
sp|P61353|RL27_HUMAN	sp|P61353|RL27_HUMAN	6	6	6	>sp|P61353|RL27_HUMAN 60S ribosomal protein L27 OS=Homo sapiens OX=9606 GN=RPL27 PE=1 SV=2	1	6	6	6	4	4	5	4	5	4	4	4	4	4	4	5	4	5	4	4	4	4	4	4	5	4	5	4	4	4	4	44.9	44.9	44.9	15.798	136	136	0	231.35	By MS/MS	By MS/MS	By MS/MS	By MS/MS	By MS/MS
sp|P61371|ISL1_HUMAN	sp|P61371|ISL1_HUMAN	5	2	2	>sp|P61371|ISL1_HUMAN Insulin gene enhancer protein ISL-1 OS=Homo sapiens OX=9606 GN=ISL1 PE=1 SV=1	1	5	2	2	5	5	4	2	3	4	0	0	0	2	2	1	0	0	1	0	0	0	2	2	1	0	0	1	0	0	0	17.8	6.6	6.6	39.035	349	349	0.0031491	10.817	By MS/MS	By matching	By matching	By matching	By matching
sp|P61513|RL37A_HUMAN;sp|A6NKH3|RL37L_HUMAN	sp|P61513|RL37A_HUMAN	4;1	4;1	4;1	>sp|P61513|RL37A_HUMAN 60S ribosomal protein L37a OS=Homo sapiens OX=9606 GN=RPL37A PE=1 SV=2	2	4	4	4	3	4	3	3	3	3	3	4	4	3	4	3	3	3	3	3	4	4	3	4	3	3	3	3	3	4	4	51.1	51.1	51.1	10.275	92	92;93	0	172.48	By MS/MS	By MS/MS	By MS/MS	By MS/MS	By MS/MS
sp|P61586|RHOA_HUMAN;sp|P08134|RHOC_HUMAN;sp|P62745|RHOB_HUMAN	sp|P61586|RHOA_HUMAN;sp|P08134|RHOC_HUMAN	3;2;1	3;2;1	3;2;1	>sp|P61586|RHOA_HUMAN Transforming protein RhoA OS=Homo sapiens OX=9606 GN=RHOA PE=1 SV=1;>sp|P08134|RHOC_HUMAN Rho-related GTP-binding protein RhoC OS=Homo sapiens OX=9606 GN=RHOC PE=1 SV=1	3	3	3	3	3	2	3	2	2	2	3	2	3	3	2	3	2	2	2	3	2	3	3	2	3	2	2	2	3	2	3	19.7	19.7	19.7	21.768	193	193;193;196	0	20.492	By MS/MS	By MS/MS	By matching	By MS/MS	By MS/MS
sp|P61604|CH10_HUMAN	sp|P61604|CH10_HUMAN	5	5	5	>sp|P61604|CH10_HUMAN 10 kDa heat shock protein, mitochondrial OS=Homo sapiens OX=9606 GN=HSPE1 PE=1 SV=2	1	5	5	5	5	5	4	4	4	4	5	5	4	5	5	4	4	4	4	5	5	4	5	5	4	4	4	4	5	5	4	48	48	48	10.932	102	102	0	35.713	By MS/MS	By MS/MS	By MS/MS	By MS/MS	By MS/MS
sp|P61619|S61A1_HUMAN;sp|Q9H9S3|S61A2_HUMAN	sp|P61619|S61A1_HUMAN	8;2	8;2	8;2	>sp|P61619|S61A1_HUMAN Protein transport protein Sec61 subunit alpha isoform 1 OS=Homo sapiens OX=9606 GN=SEC61A1 PE=1 SV=2	2	8	8	8	8	8	7	6	8	5	6	6	6	8	8	7	6	8	5	6	6	6	8	8	7	6	8	5	6	6	6	20.2	20.2	20.2	52.264	476	476;476	0	60.928	By MS/MS	By MS/MS	By MS/MS	By MS/MS	By MS/MS
sp|P61626|LYSC_HUMAN	sp|P61626|LYSC_HUMAN	3	3	3	>sp|P61626|LYSC_HUMAN Lysozyme C OS=Homo sapiens OX=9606 GN=LYZ PE=1 SV=1	1	3	3	3	2	3	3	0	1	0	0	0	3	2	3	3	0	1	0	0	0	3	2	3	3	0	1	0	0	0	3	18.2	18.2	18.2	16.537	148	148	0	19.221	By matching	By MS/MS	By matching	By matching	By matching
sp|P61956|SUMO2_HUMAN;sp|Q6EEV6|SUMO4_HUMAN;sp|P55854|SUMO3_HUMAN	sp|P61956|SUMO2_HUMAN;sp|Q6EEV6|SUMO4_HUMAN;sp|P55854|SUMO3_HUMAN	2;1;1	2;1;1	2;1;1	>sp|P61956|SUMO2_HUMAN Small ubiquitin-related modifier 2 OS=Homo sapiens OX=9606 GN=SUMO2 PE=1 SV=3;>sp|Q6EEV6|SUMO4_HUMAN Small ubiquitin-related modifier 4 OS=Homo sapiens OX=9606 GN=SUMO4 PE=1 SV=2;>sp|P55854|SUMO3_HUMAN Small ubiquitin-related modifie	3	2	2	2	2	2	2	2	2	2	1	1	1	2	2	2	2	2	2	1	1	1	2	2	2	2	2	2	1	1	1	23.2	23.2	23.2	10.871	95	95;95;103	0	15.113	By MS/MS	By MS/MS	By MS/MS	By MS/MS	By matching
sp|P61962|DCAF7_HUMAN	sp|P61962|DCAF7_HUMAN	3	3	3	>sp|P61962|DCAF7_HUMAN DDB1- and CUL4-associated factor 7 OS=Homo sapiens OX=9606 GN=DCAF7 PE=1 SV=1	1	3	3	3	3	2	3	3	3	3	2	2	3	3	2	3	3	3	3	2	2	3	3	2	3	3	3	3	2	2	3	13.7	13.7	13.7	38.926	342	342	0	37.028	By MS/MS	By MS/MS	By MS/MS	By MS/MS	By MS/MS
sp|P61964|WDR5_HUMAN	sp|P61964|WDR5_HUMAN	8	8	8	>sp|P61964|WDR5_HUMAN WD repeat-containing protein 5 OS=Homo sapiens OX=9606 GN=WDR5 PE=1 SV=1	1	8	8	8	7	7	7	4	5	4	6	6	5	7	7	7	4	5	4	6	6	5	7	7	7	4	5	4	6	6	5	30.8	30.8	30.8	36.588	334	334	0	85.821	By MS/MS	By MS/MS	By MS/MS	By MS/MS	By MS/MS
sp|P61968|LMO4_HUMAN	sp|P61968|LMO4_HUMAN	5	5	5	>sp|P61968|LMO4_HUMAN LIM domain transcription factor LMO4 OS=Homo sapiens OX=9606 GN=LMO4 PE=1 SV=1	1	5	5	5	5	4	4	1	1	3	0	0	0	5	4	4	1	1	3	0	0	0	5	4	4	1	1	3	0	0	0	49.7	49.7	49.7	17.994	165	165	0	288.12	By MS/MS	By MS/MS	By MS/MS	By MS/MS	By MS/MS
sp|P61978|HNRPK_HUMAN	sp|P61978|HNRPK_HUMAN	20	20	20	>sp|P61978|HNRPK_HUMAN Heterogeneous nuclear ribonucleoprotein K OS=Homo sapiens OX=9606 GN=HNRNPK PE=1 SV=1	1	20	20	20	19	20	20	18	18	18	16	18	19	19	20	20	18	18	18	16	18	19	19	20	20	18	18	18	16	18	19	58.1	58.1	58.1	50.976	463	463	0	323.31	By MS/MS	By MS/MS	By MS/MS	By MS/MS	By MS/MS
sp|P61981|1433G_HUMAN	sp|P61981|1433G_HUMAN	14	12	11	>sp|P61981|1433G_HUMAN 14-3-3 protein gamma OS=Homo sapiens OX=9606 GN=YWHAG PE=1 SV=2	1	14	12	11	14	14	14	7	8	7	7	10	11	12	12	12	5	6	5	6	8	9	11	11	11	4	5	5	5	7	8	70.4	63.6	59.9	28.302	247	247	0	323.31	By MS/MS	By MS/MS	By MS/MS	By MS/MS	By MS/MS
sp|P62070|RRAS2_HUMAN;sp|P10301|RRAS_HUMAN	sp|P62070|RRAS2_HUMAN;sp|P10301|RRAS_HUMAN	3;2	3;2	3;2	>sp|P62070|RRAS2_HUMAN Ras-related protein R-Ras2 OS=Homo sapiens OX=9606 GN=RRAS2 PE=1 SV=1;>sp|P10301|RRAS_HUMAN Ras-related protein R-Ras OS=Homo sapiens OX=9606 GN=RRAS PE=1 SV=1	2	3	3	3	2	3	1	1	0	1	0	0	1	2	3	1	1	0	1	0	0	1	2	3	1	1	0	1	0	0	1	19.1	19.1	19.1	23.399	204	204;218	0	18.752	By matching	By MS/MS	By MS/MS	By matching	By matching
sp|P62081|RS7_HUMAN	sp|P62081|RS7_HUMAN	9	9	9	>sp|P62081|RS7_HUMAN 40S ribosomal protein S7 OS=Homo sapiens OX=9606 GN=RPS7 PE=1 SV=1	1	9	9	9	8	8	8	6	8	8	8	9	9	8	8	8	6	8	8	8	9	9	8	8	8	6	8	8	8	9	9	55.7	55.7	55.7	22.127	194	194	0	309.39	By MS/MS	By MS/MS	By MS/MS	By MS/MS	By MS/MS
sp|P62136|PP1A_HUMAN	sp|P62136|PP1A_HUMAN	20	20	6	>sp|P62136|PP1A_HUMAN Serine/threonine-protein phosphatase PP1-alpha catalytic subunit OS=Homo sapiens OX=9606 GN=PPP1CA PE=1 SV=1	1	20	20	6	17	18	14	14	12	15	14	15	15	17	18	14	14	12	15	14	15	15	5	6	4	3	1	3	4	3	4	68.5	68.5	14.5	37.512	330	330	0	291.97	By MS/MS	By MS/MS	By MS/MS	By MS/MS	By MS/MS
sp|P62140|PP1B_HUMAN	sp|P62140|PP1B_HUMAN	13	3	3	>sp|P62140|PP1B_HUMAN Serine/threonine-protein phosphatase PP1-beta catalytic subunit OS=Homo sapiens OX=9606 GN=PPP1CB PE=1 SV=3	1	13	3	3	13	11	11	12	11	12	10	12	12	3	2	2	3	2	3	3	3	3	3	2	2	3	2	3	3	3	3	51.7	15.3	15.3	37.186	327	327	0	50.798	By MS/MS	By MS/MS	By MS/MS	By MS/MS	By MS/MS
sp|P62191|PRS4_HUMAN	sp|P62191|PRS4_HUMAN	17	17	17	>sp|P62191|PRS4_HUMAN 26S proteasome regulatory subunit 4 OS=Homo sapiens OX=9606 GN=PSMC1 PE=1 SV=1	1	17	17	17	14	13	13	11	9	12	13	12	12	14	13	13	11	9	12	13	12	12	14	13	13	11	9	12	13	12	12	42.7	42.7	42.7	49.184	440	440	0	323.31	By MS/MS	By MS/MS	By MS/MS	By MS/MS	By MS/MS
sp|P62195|PRS8_HUMAN	sp|P62195|PRS8_HUMAN	17	17	16	>sp|P62195|PRS8_HUMAN 26S proteasome regulatory subunit 8 OS=Homo sapiens OX=9606 GN=PSMC5 PE=1 SV=1	1	17	17	16	16	15	15	14	13	15	16	16	15	16	15	15	14	13	15	16	16	15	15	14	14	13	12	14	15	15	14	54.7	54.7	51.7	45.626	406	406	0	323.31	By MS/MS	By MS/MS	By MS/MS	By MS/MS	By MS/MS
sp|P62241|RS8_HUMAN	sp|P62241|RS8_HUMAN	11	11	11	>sp|P62241|RS8_HUMAN 40S ribosomal protein S8 OS=Homo sapiens OX=9606 GN=RPS8 PE=1 SV=2	1	11	11	11	11	11	11	9	9	9	10	9	10	11	11	11	9	9	9	10	9	10	11	11	11	9	9	9	10	9	10	52.9	52.9	52.9	24.205	208	208	0	323.31	By MS/MS	By MS/MS	By MS/MS	By MS/MS	By MS/MS
sp|P62244|RS15A_HUMAN	sp|P62244|RS15A_HUMAN	7	7	7	>sp|P62244|RS15A_HUMAN 40S ribosomal protein S15a OS=Homo sapiens OX=9606 GN=RPS15A PE=1 SV=2	1	7	7	7	7	7	7	6	6	6	6	6	7	7	7	7	6	6	6	6	6	7	7	7	7	6	6	6	6	6	7	56.9	56.9	56.9	14.839	130	130	0	323.31	By MS/MS	By MS/MS	By MS/MS	By MS/MS	By MS/MS
sp|P62249|RS16_HUMAN	sp|P62249|RS16_HUMAN	10	10	10	>sp|P62249|RS16_HUMAN 40S ribosomal protein S16 OS=Homo sapiens OX=9606 GN=RPS16 PE=1 SV=2	1	10	10	10	9	10	9	9	9	10	9	9	9	9	10	9	9	9	10	9	9	9	9	10	9	9	9	10	9	9	9	56.8	56.8	56.8	16.445	146	146	0	78.513	By MS/MS	By MS/MS	By MS/MS	By MS/MS	By MS/MS
sp|P62258|1433E_HUMAN	sp|P62258|1433E_HUMAN	21	21	19	>sp|P62258|1433E_HUMAN 14-3-3 protein epsilon OS=Homo sapiens OX=9606 GN=YWHAE PE=1 SV=1	1	21	21	19	19	19	20	15	15	16	15	14	16	19	19	20	15	15	16	15	14	16	17	17	18	13	13	14	14	12	14	74.1	74.1	70.2	29.174	255	255	0	323.31	By MS/MS	By MS/MS	By MS/MS	By MS/MS	By MS/MS
sp|P62263|RS14_HUMAN	sp|P62263|RS14_HUMAN	8	8	8	>sp|P62263|RS14_HUMAN 40S ribosomal protein S14 OS=Homo sapiens OX=9606 GN=RPS14 PE=1 SV=3	1	8	8	8	6	7	6	7	6	5	5	6	7	6	7	6	7	6	5	5	6	7	6	7	6	7	6	5	5	6	7	64.9	64.9	64.9	16.273	151	151	0	323.31	By MS/MS	By MS/MS	By MS/MS	By MS/MS	By MS/MS
sp|P62266|RS23_HUMAN	sp|P62266|RS23_HUMAN	7	7	7	>sp|P62266|RS23_HUMAN 40S ribosomal protein S23 OS=Homo sapiens OX=9606 GN=RPS23 PE=1 SV=3	1	7	7	7	6	5	7	5	5	5	5	5	5	6	5	7	5	5	5	5	5	5	6	5	7	5	5	5	5	5	5	49	49	49	15.807	143	143	0	137.94	By MS/MS	By MS/MS	By MS/MS	By MS/MS	By MS/MS
sp|P62269|RS18_HUMAN	sp|P62269|RS18_HUMAN	11	11	11	>sp|P62269|RS18_HUMAN 40S ribosomal protein S18 OS=Homo sapiens OX=9606 GN=RPS18 PE=1 SV=3	1	11	11	11	10	11	11	11	10	10	10	10	11	10	11	11	11	10	10	10	10	11	10	11	11	11	10	10	10	10	11	53.3	53.3	53.3	17.718	152	152	0	190.95	By MS/MS	By MS/MS	By MS/MS	By MS/MS	By MS/MS
sp|P62273|RS29_HUMAN	sp|P62273|RS29_HUMAN	2	2	2	>sp|P62273|RS29_HUMAN 40S ribosomal protein S29 OS=Homo sapiens OX=9606 GN=RPS29 PE=1 SV=2	1	2	2	2	2	2	2	2	2	2	2	2	2	2	2	2	2	2	2	2	2	2	2	2	2	2	2	2	2	2	2	32.1	32.1	32.1	6.6767	56	56	0	164.81	By MS/MS	By MS/MS	By MS/MS	By MS/MS	By MS/MS
sp|P62277|RS13_HUMAN	sp|P62277|RS13_HUMAN	7	7	7	>sp|P62277|RS13_HUMAN 40S ribosomal protein S13 OS=Homo sapiens OX=9606 GN=RPS13 PE=1 SV=2	1	7	7	7	6	6	7	6	5	6	5	5	5	6	6	7	6	5	6	5	5	5	6	6	7	6	5	6	5	5	5	41.1	41.1	41.1	17.222	151	151	0	56.611	By MS/MS	By MS/MS	By MS/MS	By MS/MS	By MS/MS
sp|P62280|RS11_HUMAN	sp|P62280|RS11_HUMAN	14	14	14	>sp|P62280|RS11_HUMAN 40S ribosomal protein S11 OS=Homo sapiens OX=9606 GN=RPS11 PE=1 SV=3	1	14	14	14	14	14	14	13	12	12	13	10	13	14	14	14	13	12	12	13	10	13	14	14	14	13	12	12	13	10	13	57	57	57	18.431	158	158	0	284.12	By MS/MS	By MS/MS	By MS/MS	By MS/MS	By MS/MS
sp|P62304|RUXE_HUMAN	sp|P62304|RUXE_HUMAN	3	3	3	>sp|P62304|RUXE_HUMAN Small nuclear ribonucleoprotein E OS=Homo sapiens OX=9606 GN=SNRPE PE=1 SV=1	1	3	3	3	2	3	2	2	2	1	2	3	3	2	3	2	2	2	1	2	3	3	2	3	2	2	2	1	2	3	3	52.2	52.2	52.2	10.803	92	92	0	44.362	By MS/MS	By MS/MS	By MS/MS	By matching	By MS/MS
sp|P62306|RUXF_HUMAN	sp|P62306|RUXF_HUMAN	5	5	5	>sp|P62306|RUXF_HUMAN Small nuclear ribonucleoprotein F OS=Homo sapiens OX=9606 GN=SNRPF PE=1 SV=1	1	5	5	5	5	5	3	3	3	3	3	3	3	5	5	3	3	3	3	3	3	3	5	5	3	3	3	3	3	3	3	48.8	48.8	48.8	9.7251	86	86	0	68.267	By MS/MS	By MS/MS	By MS/MS	By MS/MS	By MS/MS
sp|P62308|RUXG_HUMAN;sp|A8MWD9|RUXGL_HUMAN	sp|P62308|RUXG_HUMAN;sp|A8MWD9|RUXGL_HUMAN	4;3	4;3	4;3	>sp|P62308|RUXG_HUMAN Small nuclear ribonucleoprotein G OS=Homo sapiens OX=9606 GN=SNRPG PE=1 SV=1;>sp|A8MWD9|RUXGL_HUMAN Putative small nuclear ribonucleoprotein G-like protein 15 OS=Homo sapiens OX=9606 GN=SNRPGP15 PE=5 SV=2	2	4	4	4	4	3	3	2	2	2	2	3	3	4	3	3	2	2	2	2	3	3	4	3	3	2	2	2	2	3	3	67.1	67.1	67.1	8.496	76	76;76	0	33.56	By MS/MS	By MS/MS	By MS/MS	By MS/MS	By MS/MS
sp|P62310|LSM3_HUMAN	sp|P62310|LSM3_HUMAN	2	2	2	>sp|P62310|LSM3_HUMAN U6 snRNA-associated Sm-like protein LSm3 OS=Homo sapiens OX=9606 GN=LSM3 PE=1 SV=2	1	2	2	2	2	2	2	1	1	2	2	2	1	2	2	2	1	1	2	2	2	1	2	2	2	1	1	2	2	2	1	32.4	32.4	32.4	11.845	102	102	0	57.18	By MS/MS	By MS/MS	By MS/MS	By matching	By matching
sp|P62314|SMD1_HUMAN	sp|P62314|SMD1_HUMAN	5	5	5	>sp|P62314|SMD1_HUMAN Small nuclear ribonucleoprotein Sm D1 OS=Homo sapiens OX=9606 GN=SNRPD1 PE=1 SV=1	1	5	5	5	5	5	5	5	5	5	5	5	5	5	5	5	5	5	5	5	5	5	5	5	5	5	5	5	5	5	5	54.6	54.6	54.6	13.281	119	119	0	278.77	By MS/MS	By MS/MS	By MS/MS	By MS/MS	By MS/MS
sp|P62316|SMD2_HUMAN	sp|P62316|SMD2_HUMAN	6	6	6	>sp|P62316|SMD2_HUMAN Small nuclear ribonucleoprotein Sm D2 OS=Homo sapiens OX=9606 GN=SNRPD2 PE=1 SV=1	1	6	6	6	5	4	5	5	5	5	5	4	6	5	4	5	5	5	5	5	4	6	5	4	5	5	5	5	5	4	6	49.2	49.2	49.2	13.527	118	118	0	294.3	By MS/MS	By MS/MS	By MS/MS	By MS/MS	By MS/MS
sp|P62318|SMD3_HUMAN	sp|P62318|SMD3_HUMAN	3	3	3	>sp|P62318|SMD3_HUMAN Small nuclear ribonucleoprotein Sm D3 OS=Homo sapiens OX=9606 GN=SNRPD3 PE=1 SV=1	1	3	3	3	3	2	3	3	3	3	3	3	2	3	2	3	3	3	3	3	3	2	3	2	3	3	3	3	3	3	2	31.7	31.7	31.7	13.916	126	126	0	323.31	By MS/MS	By MS/MS	By MS/MS	By MS/MS	By MS/MS
sp|P62333|PRS10_HUMAN	sp|P62333|PRS10_HUMAN	11	11	11	>sp|P62333|PRS10_HUMAN 26S proteasome regulatory subunit 10B OS=Homo sapiens OX=9606 GN=PSMC6 PE=1 SV=1	1	11	11	11	10	11	11	8	8	9	8	9	8	10	11	11	8	8	9	8	9	8	10	11	11	8	8	9	8	9	8	36.8	36.8	36.8	44.172	389	389	0	159.07	By MS/MS	By MS/MS	By MS/MS	By MS/MS	By MS/MS
sp|P62424|RL7A_HUMAN	sp|P62424|RL7A_HUMAN	17	17	17	>sp|P62424|RL7A_HUMAN 60S ribosomal protein L7a OS=Homo sapiens OX=9606 GN=RPL7A PE=1 SV=2	1	17	17	17	15	15	16	12	13	11	11	11	14	15	15	16	12	13	11	11	11	14	15	15	16	12	13	11	11	11	14	52.3	52.3	52.3	29.995	266	266	0	323.31	By MS/MS	By MS/MS	By MS/MS	By MS/MS	By MS/MS
sp|P62491|RB11A_HUMAN;sp|Q15907|RB11B_HUMAN	sp|P62491|RB11A_HUMAN;sp|Q15907|RB11B_HUMAN	5;5	5;5	5;5	>sp|P62491|RB11A_HUMAN Ras-related protein Rab-11A OS=Homo sapiens OX=9606 GN=RAB11A PE=1 SV=3;>sp|Q15907|RB11B_HUMAN Ras-related protein Rab-11B OS=Homo sapiens OX=9606 GN=RAB11B PE=1 SV=4	2	5	5	5	5	5	4	4	4	5	5	4	4	5	5	4	4	4	5	5	4	4	5	5	4	4	4	5	5	4	4	24.1	24.1	24.1	24.393	216	216;218	0	31.687	By MS/MS	By MS/MS	By MS/MS	By MS/MS	By matching
sp|P62633|CNBP_HUMAN	sp|P62633|CNBP_HUMAN	4	4	4	>sp|P62633|CNBP_HUMAN Cellular nucleic acid-binding protein OS=Homo sapiens OX=9606 GN=CNBP PE=1 SV=1	1	4	4	4	2	3	2	3	3	3	4	3	4	2	3	2	3	3	3	4	3	4	2	3	2	3	3	3	4	3	4	24.3	24.3	24.3	19.463	177	177	0	46.508	By matching	By matching	By matching	By MS/MS	By MS/MS
sp|P62699|YPEL5_HUMAN	sp|P62699|YPEL5_HUMAN	4	4	4	>sp|P62699|YPEL5_HUMAN Protein yippee-like 5 OS=Homo sapiens OX=9606 GN=YPEL5 PE=1 SV=1	1	4	4	4	4	4	4	4	4	4	2	2	2	4	4	4	4	4	4	2	2	2	4	4	4	4	4	4	2	2	2	41.3	41.3	41.3	13.841	121	121	0	93.933	By MS/MS	By MS/MS	By MS/MS	By MS/MS	By MS/MS
sp|P62701|RS4X_HUMAN;sp|P22090|RS4Y1_HUMAN;sp|Q8TD47|RS4Y2_HUMAN	sp|P62701|RS4X_HUMAN	20;9;8	20;9;8	20;9;8	>sp|P62701|RS4X_HUMAN 40S ribosomal protein S4, X isoform OS=Homo sapiens OX=9606 GN=RPS4X PE=1 SV=2	3	20	20	20	19	17	19	17	15	16	14	16	15	19	17	19	17	15	16	14	16	15	19	17	19	17	15	16	14	16	15	62.7	62.7	62.7	29.597	263	263;263;263	0	307.85	By MS/MS	By MS/MS	By MS/MS	By MS/MS	By MS/MS
sp|P67775|PP2AA_HUMAN;sp|P62714|PP2AB_HUMAN	sp|P67775|PP2AA_HUMAN;sp|P62714|PP2AB_HUMAN	7;7	7;7	6;6	>sp|P67775|PP2AA_HUMAN Serine/threonine-protein phosphatase 2A catalytic subunit alpha isoform OS=Homo sapiens OX=9606 GN=PPP2CA PE=1 SV=1;>sp|P62714|PP2AB_HUMAN Serine/threonine-protein phosphatase 2A catalytic subunit beta isoform OS=Homo sapiens OX=9606	2	7	7	6	5	6	6	5	5	4	6	5	6	5	6	6	5	5	4	6	5	6	5	5	5	4	5	4	5	4	5	30.7	30.7	26.2	35.594	309	309;309	0	230.49	By MS/MS	By MS/MS	By MS/MS	By MS/MS	By MS/MS
sp|P62750|RL23A_HUMAN	sp|P62750|RL23A_HUMAN	8	8	8	>sp|P62750|RL23A_HUMAN 60S ribosomal protein L23a OS=Homo sapiens OX=9606 GN=RPL23A PE=1 SV=1	1	8	8	8	8	7	8	6	6	6	6	6	6	8	7	8	6	6	6	6	6	6	8	7	8	6	6	6	6	6	6	43.6	43.6	43.6	17.695	156	156	0	129.83	By MS/MS	By MS/MS	By MS/MS	By MS/MS	By MS/MS
sp|P62753|RS6_HUMAN	sp|P62753|RS6_HUMAN	9	9	9	>sp|P62753|RS6_HUMAN 40S ribosomal protein S6 OS=Homo sapiens OX=9606 GN=RPS6 PE=1 SV=1	1	9	9	9	8	8	9	8	7	8	7	7	8	8	8	9	8	7	8	7	7	8	8	8	9	8	7	8	7	7	8	32.9	32.9	32.9	28.68	249	249	0	145.57	By MS/MS	By MS/MS	By MS/MS	By MS/MS	By MS/MS
sp|P62805|H4_HUMAN	sp|P62805|H4_HUMAN	12	12	12	>sp|P62805|H4_HUMAN Histone H4 OS=Homo sapiens OX=9606 GN=H4C1 PE=1 SV=2	1	12	12	12	7	7	10	8	7	6	7	8	5	7	7	10	8	7	6	7	8	5	7	7	10	8	7	6	7	8	5	60.2	60.2	60.2	11.367	103	103	0	146.67	By MS/MS	By MS/MS	By MS/MS	By MS/MS	By MS/MS
sp|P62826|RAN_HUMAN	sp|P62826|RAN_HUMAN	11	11	11	>sp|P62826|RAN_HUMAN GTP-binding nuclear protein Ran OS=Homo sapiens OX=9606 GN=RAN PE=1 SV=3	1	11	11	11	11	11	11	9	10	9	9	9	10	11	11	11	9	10	9	9	9	10	11	11	11	9	10	9	9	9	10	45.4	45.4	45.4	24.423	216	216	0	117.92	By MS/MS	By MS/MS	By MS/MS	By MS/MS	By MS/MS
sp|P62829|RL23_HUMAN	sp|P62829|RL23_HUMAN	6	6	6	>sp|P62829|RL23_HUMAN 60S ribosomal protein L23 OS=Homo sapiens OX=9606 GN=RPL23 PE=1 SV=1	1	6	6	6	6	6	6	6	5	6	5	6	6	6	6	6	6	5	6	5	6	6	6	6	6	6	5	6	5	6	6	49.3	49.3	49.3	14.865	140	140	0	116.08	By MS/MS	By MS/MS	By MS/MS	By MS/MS	By MS/MS
sp|P62841|RS15_HUMAN	sp|P62841|RS15_HUMAN	5	5	5	>sp|P62841|RS15_HUMAN 40S ribosomal protein S15 OS=Homo sapiens OX=9606 GN=RPS15 PE=1 SV=2	1	5	5	5	4	5	4	5	5	3	3	5	5	4	5	4	5	5	3	3	5	5	4	5	4	5	5	3	3	5	5	46.9	46.9	46.9	17.04	145	145	0	195.21	By MS/MS	By MS/MS	By MS/MS	By MS/MS	By MS/MS
sp|P62847|RS24_HUMAN	sp|P62847|RS24_HUMAN	5	5	5	>sp|P62847|RS24_HUMAN 40S ribosomal protein S24 OS=Homo sapiens OX=9606 GN=RPS24 PE=1 SV=1	1	5	5	5	4	4	5	4	4	4	5	4	4	4	4	5	4	4	4	5	4	4	4	4	5	4	4	4	5	4	4	35.3	35.3	35.3	15.423	133	133	0	43.047	By MS/MS	By MS/MS	By MS/MS	By MS/MS	By MS/MS
sp|P62851|RS25_HUMAN	sp|P62851|RS25_HUMAN	4	4	4	>sp|P62851|RS25_HUMAN 40S ribosomal protein S25 OS=Homo sapiens OX=9606 GN=RPS25 PE=1 SV=1	1	4	4	4	4	4	4	4	4	4	4	4	4	4	4	4	4	4	4	4	4	4	4	4	4	4	4	4	4	4	4	28	28	28	13.742	125	125	0	26.287	By MS/MS	By MS/MS	By MS/MS	By MS/MS	By MS/MS
sp|P62854|RS26_HUMAN;sp|Q5JNZ5|RS26L_HUMAN	sp|P62854|RS26_HUMAN;sp|Q5JNZ5|RS26L_HUMAN	5;4	5;4	5;4	>sp|P62854|RS26_HUMAN 40S ribosomal protein S26 OS=Homo sapiens OX=9606 GN=RPS26 PE=1 SV=3;>sp|Q5JNZ5|RS26L_HUMAN Putative 40S ribosomal protein S26-like 1 OS=Homo sapiens OX=9606 GN=RPS26P11 PE=5 SV=1	2	5	5	5	5	5	5	5	4	5	4	4	5	5	5	5	5	4	5	4	4	5	5	5	5	5	4	5	4	4	5	48.7	48.7	48.7	13.015	115	115;115	0	52.15	By MS/MS	By MS/MS	By MS/MS	By MS/MS	By MS/MS
sp|P62857|RS28_HUMAN	sp|P62857|RS28_HUMAN	3	3	3	>sp|P62857|RS28_HUMAN 40S ribosomal protein S28 OS=Homo sapiens OX=9606 GN=RPS28 PE=1 SV=1	1	3	3	3	3	3	3	3	3	3	2	3	3	3	3	3	3	3	3	2	3	3	3	3	3	3	3	3	2	3	3	46.4	46.4	46.4	7.8409	69	69	0	149.11	By MS/MS	By MS/MS	By MS/MS	By MS/MS	By MS/MS
sp|P62861|RS30_HUMAN	sp|P62861|RS30_HUMAN	2	2	2	>sp|P62861|RS30_HUMAN 40S ribosomal protein S30 OS=Homo sapiens OX=9606 GN=FAU PE=1 SV=1	1	2	2	2	2	2	2	0	1	1	1	1	1	2	2	2	0	1	1	1	1	1	2	2	2	0	1	1	1	1	1	18.6	18.6	18.6	6.6478	59	59	0	15.488	By MS/MS	By MS/MS	By MS/MS	By matching	By MS/MS
sp|P62873|GBB1_HUMAN	sp|P62873|GBB1_HUMAN	6	6	4	>sp|P62873|GBB1_HUMAN Guanine nucleotide-binding protein G(I)/G(S)/G(T) subunit beta-1 OS=Homo sapiens OX=9606 GN=GNB1 PE=1 SV=3	1	6	6	4	6	6	6	4	5	5	5	5	5	6	6	6	4	5	5	5	5	5	4	4	4	3	4	4	4	4	4	18.2	18.2	12.9	37.377	340	340	0	75.192	By MS/MS	By MS/MS	By MS/MS	By matching	By matching
sp|P62875|RPAB5_HUMAN	sp|P62875|RPAB5_HUMAN	2	2	2	>sp|P62875|RPAB5_HUMAN DNA-directed RNA polymerases I, II, and III subunit RPABC5 OS=Homo sapiens OX=9606 GN=POLR2L PE=1 SV=1	1	2	2	2	2	2	2	2	2	2	2	2	2	2	2	2	2	2	2	2	2	2	2	2	2	2	2	2	2	2	2	29.9	29.9	29.9	7.645	67	67	0	12.732	By MS/MS	By MS/MS	By matching	By matching	By MS/MS
sp|P62877|RBX1_HUMAN	sp|P62877|RBX1_HUMAN	2	2	2	>sp|P62877|RBX1_HUMAN E3 ubiquitin-protein ligase RBX1 OS=Homo sapiens OX=9606 GN=RBX1 PE=1 SV=1	1	2	2	2	2	1	2	2	2	2	2	2	1	2	1	2	2	2	2	2	2	1	2	1	2	2	2	2	2	2	1	24.1	24.1	24.1	12.274	108	108	0	76.599	By MS/MS	By MS/MS	By MS/MS	By MS/MS	By MS/MS
[truncated: 1,682 more rows]
[truncated: 56 more columns]

## Sheet: Fig_4_volcano_YAP1 IP cell ctrl
Uniprot.ID	gene_name	is_int_BioGRID	SAINT_SH	SAINT_SH_fractionated	log2_YAP1KO	log2_YAP1 IP	log2FC(YAP1 IP vs cell line ctrl)	p_value	p_value_adj
[truncated: 2,921 more rows]

[truncated: 1 more sheets: Fig_4_volcano_YAP1 IP aB ctrl]
