# Supplementary material for: Phosphorylation‐linked complex profiling identifies assemblies required for Hippo signal integration
Source: Mol Syst Biol. 2023 Mar 10;19(4):e11024. doi: 10.15252/msb.202211024 (PMC10090947; doi:10.15252/msb.202211024)
Supplement: Supplementary file 8 — Dataset EV5 [file MSB-19-e11024-s003.xlsx]

## Sheet: LEGEND
Table	Description
Raw files list
Monitored peptides	Reference peptides used for the quantification of YAP1 interactors and phosphosites in the following experiments: validation of KO cell lines, effect of KO on YAP1 interactors and effect of KO on YAP1 phosphosites.
Skyline output KO validation	PRM output for protein residual quantification in a panel of KO cell lines
Fig_4_KO_validation	Intensity (log2) of proteins used for protein residual quantification in a panel of KO cell lines. Table in the top: intensities of proteins per replicate; table in the middle: average intensities of proteins; table in the bottom: yield of residual protein intensity in KO cell line compared to the parental cells.

## Sheet: Raw file list
Name	Condition	Experiment_ID
20190123_067_S191335_A01_2	WT_1	PRM_Validation_KO_cell lines
20190123_003_S191336_A02_na	WT_2	PRM_Validation_KO_cell lines
20190123_004_S191337_A03_na	WT_3	PRM_Validation_KO_cell lines
20190123_005_S191338_A04_na	YAP1KO_1	PRM_Validation_KO_cell lines
20190123_007_S191339_A05_na	YAP1KO_2	PRM_Validation_KO_cell lines
20190123_008_S191340_A06_na	YAP1KO_3	PRM_Validation_KO_cell lines
20190123_009_S191341_A07_na	LATS1KO_1	PRM_Validation_KO_cell lines
20190123_010_S191342_A08_na	LATS1KO_2	PRM_Validation_KO_cell lines
20190123_012_S191343_A09_na	LATS1KO_3	PRM_Validation_KO_cell lines
20190123_013_S191344_A10_na	LATS2KO_1	PRM_Validation_KO_cell lines
20190123_014_S191345_A11_na	LATS2KO_2	PRM_Validation_KO_cell lines
20190123_068_S191346_A12_2	LATS2KO_3	PRM_Validation_KO_cell lines
20190123_017_S191347_B01_na	LATS1/2KO_1	PRM_Validation_KO_cell lines
20190123_018_S191348_B02_na	LATS1/2KO_2	PRM_Validation_KO_cell lines
20190123_019_S191349_B03_na	LATS1/2KO_3	PRM_Validation_KO_cell lines
20190123_069_S191350_B04_2	RHOAKO_1	PRM_Validation_KO_cell lines
20190123_022_S191351_B05_na	RHOAKO_2	PRM_Validation_KO_cell lines
20190123_023_S191352_B06_na	RHOAKO_3	PRM_Validation_KO_cell lines
20190123_024_S191353_B07_na	STK3/4KO_1	PRM_Validation_KO_cell lines
20190123_025_S191354_B08_na	STK3/4KO_2	PRM_Validation_KO_cell lines
20190123_027_S191355_B09_na	STK3/4KO_3	PRM_Validation_KO_cell lines
20190123_028_S191356_B10_na	MERLKO_1	PRM_Validation_KO_cell lines
20190123_029_S191357_B11_na	MERLKO_2	PRM_Validation_KO_cell lines
20190123_070_S191358_B12_2	MERLKO_3	PRM_Validation_KO_cell lines
20190123_032_S191359_C01_na	PTPN14KO_1	PRM_Validation_KO_cell lines
20190123_033_S191360_C02_na	PTPN14KO_2	PRM_Validation_KO_cell lines
20190123_034_S191361_C03_na	PTPN14KO_3	PRM_Validation_KO_cell lines

## Sheet: Monitored peptides
Experiment	Peptide	Protein	Precursor Mz	Precursor Charge	Peptide Modified Sequence Three Letter Codes	channel
EffectKO_YAP1interactor	LGGNEQVTR	Biognosys|iRT-Kit_WR_fusion	487.257	2	LGGNEQVTR	light
EffectKO_YAP1interactor	YILAGVENSK	Biognosys|iRT-Kit_WR_fusion	547.298	2	YILAGVENSK	light
EffectKO_YAP1interactor	GTFIIDPGGVIR	Biognosys|iRT-Kit_WR_fusion	622.854	2	GTFIIDPGGVIR	light
EffectKO_YAP1interactor	GTFIIDPAAVIR	Biognosys|iRT-Kit_WR_fusion	636.869	2	GTFIIDPAAVIR	light
EffectKO_YAP1interactor	GAGSSEPVTGLDAK	Biognosys|iRT-Kit_WR_fusion	644.823	2	GAGSSEPVTGLDAK	light
EffectKO_YAP1interactor	TPVISGGPYEYR	Biognosys|iRT-Kit_WR_fusion	669.838	2	TPVISGGPYEYR	light
EffectKO_YAP1interactor	VEATFGVDESNAK	Biognosys|iRT-Kit_WR_fusion	683.828	2	VEATFGVDESNAK	light
EffectKO_YAP1interactor	TPVITGAPYEYR	Biognosys|iRT-Kit_WR_fusion	683.854	2	TPVITGAPYEYR	light
EffectKO_YAP1interactor	DGLDAASYYAPVR	Biognosys|iRT-Kit_WR_fusion	699.338	2	DGLDAASYYAPVR	light
EffectKO_YAP1interactor	ADVTPADFSEWSK	Biognosys|iRT-Kit_WR_fusion	726.836	2	ADVTPADFSEWSK	light
EffectKO_YAP1interactor	LFLQFGAQGSPFLK	Biognosys|iRT-Kit_WR_fusion	776.93	2	LFLQFGAQGSPFLK	light
EffectKO_YAP1interactor	ITAWYAEHR	sp|P35240|MERL_HUMAN	573.788	2	ITAWYAEHR	light
EffectKO_YAP1interactor	ITAWYAEHR	sp|P35240|MERL_HUMAN	578.792	2	ITAWYAEHR	heavy
EffectKO_YAP1interactor	VLEAEVLALK	sp|P35240|MERL_HUMAN	542.834	2	VLEAEVLALK	light
EffectKO_YAP1interactor	VLEAEVLALK	sp|P35240|MERL_HUMAN	546.841	2	VLEAEVLALK	heavy
EffectKO_YAP1interactor	VIITGSSDSTVR	sp|Q9Y297|FBW1A_HUMAN	617.836	2	VIITGSSDSTVR	light
EffectKO_YAP1interactor	VIITGSSDSTVR	sp|Q9Y297|FBW1A_HUMAN	622.84	2	VIITGSSDSTVR	heavy
EffectKO_YAP1interactor	GTVYLTPYR	sp|Q969T9|WBP2_HUMAN	535.287	2	GTVYLTPYR	light
EffectKO_YAP1interactor	GTVYLTPYR	sp|Q969T9|WBP2_HUMAN	540.292	2	GTVYLTPYR	heavy
EffectKO_YAP1interactor	YLSEVASGDNK	sp|P31946|1433B_HUMAN	591.785	2	YLSEVASGDNK	light
EffectKO_YAP1interactor	YLSEVASGDNK	sp|P31946|1433B_HUMAN	595.793	2	YLSEVASGDNK	heavy
EffectKO_YAP1interactor	TAFDEAIAELDTLNEESYK	sp|P31946|1433B_HUMAN	720.339	3	TAFDEAIAELDTLNEESYK	light
EffectKO_YAP1interactor	TAFDEAIAELDTLNEESYK	sp|P31946|1433B_HUMAN	723.01	3	TAFDEAIAELDTLNEESYK	heavy
EffectKO_YAP1interactor	TLEDSSGTVLHR	sp|Q9Y2J4|AMOL2_HUMAN	657.836	2	TLEDSSGTVLHR	light
EffectKO_YAP1interactor	TLEDSSGTVLHR	sp|Q9Y2J4|AMOL2_HUMAN	662.84	2	TLEDSSGTVLHR	heavy
EffectKO_YAP1interactor	LLQLSLER	sp|Q9Y2J4|AMOL2_HUMAN	486.298	2	LLQLSLER	light
EffectKO_YAP1interactor	LLQLSLER	sp|Q9Y2J4|AMOL2_HUMAN	491.302	2	LLQLSLER	heavy
EffectKO_YAP1interactor	VLHQELQGYYDNADK	sp|Q8IY63|AMOL1_HUMAN	598.288	3	VLHQELQGYYDNADK	light
EffectKO_YAP1interactor	VLHQELQGYYDNADK	sp|Q8IY63|AMOL1_HUMAN	600.96	3	VLHQELQGYYDNADK	heavy
EffectKO_YAP1interactor	HIEILDQALSNAQAR	sp|Q8IY63|AMOL1_HUMAN	839.947	2	HIEILDQALSNAQAR	light
EffectKO_YAP1interactor	HIEILDQALSNAQAR	sp|Q8IY63|AMOL1_HUMAN	844.951	2	HIEILDQALSNAQAR	heavy
EffectKO_YAP1interactor	AQQMVEILSDENR	sp|Q4VCS5|AMOT_HUMAN	766.872	2	AQQMVEILSDENR	light
EffectKO_YAP1interactor	AQQMVEILSDENR	sp|Q4VCS5|AMOT_HUMAN	771.876	2	AQQMVEILSDENR	heavy
EffectKO_YAP1interactor	VSEAYENLVK	sp|Q4VCS5|AMOT_HUMAN	576.301	2	VSEAYENLVK	light
EffectKO_YAP1interactor	VSEAYENLVK	sp|Q4VCS5|AMOT_HUMAN	580.308	2	VSEAYENLVK	heavy
EffectKO_YAP1interactor	NVTELNEPLSNEER	sp|P61981|1433G_HUMAN	822.397	2	NVTELNEPLSNEER	light
EffectKO_YAP1interactor	NVTELNEPLSNEER	sp|P61981|1433G_HUMAN	827.401	2	NVTELNEPLSNEER	heavy
EffectKO_YAP1interactor	FLIPNASQAESK	sp|P63104|1433Z_HUMAN	652.846	2	FLIPNASQAESK	light
EffectKO_YAP1interactor	FLIPNASQAESK	sp|P63104|1433Z_HUMAN	656.853	2	FLIPNASQAESK	heavy
EffectKO_YAP1interactor	GIVDQSQQAYQEAFEISK	sp|P63104|1433Z_HUMAN	1021	2	GIVDQSQQAYQEAFEISK	light
EffectKO_YAP1interactor	GIVDQSQQAYQEAFEISK	sp|P63104|1433Z_HUMAN	1025	2	GIVDQSQQAYQEAFEISK	heavy
EffectKO_YAP1interactor	FSPDSQYIDNR	sp|Q8TEW0|PARD3_HUMAN	671.307	2	FSPDSQYIDNR	light
EffectKO_YAP1interactor	FSPDSQYIDNR	sp|Q8TEW0|PARD3_HUMAN	676.311	2	FSPDSQYIDNR	heavy
EffectKO_YAP1interactor	LNHPPEQIDSHSR	sp|Q8TEW0|PARD3_HUMAN	510.587	3	LNHPPEQIDSHSR	light
EffectKO_YAP1interactor	LNHPPEQIDSHSR	sp|Q8TEW0|PARD3_HUMAN	513.923	3	LNHPPEQIDSHSR	heavy
EffectKO_YAP1interactor	YLIANATNPESK	sp|P27348|1433T_HUMAN	660.843	2	YLIANATNPESK	light
EffectKO_YAP1interactor	YLIANATNPESK	sp|P27348|1433T_HUMAN	664.85	2	YLIANATNPESK	heavy
EffectKO_YAP1interactor	TEEGLGFNIMGGK	sp|Q9NUP9|LIN7C_HUMAN	676.829	2	TEEGLGFNIMGGK	light
EffectKO_YAP1interactor	TEEGLGFNIMGGK	sp|Q9NUP9|LIN7C_HUMAN	680.836	2	TEEGLGFNIMGGK	heavy
EffectKO_YAP1interactor	VLEEMESR	sp|Q9NUP9|LIN7C_HUMAN	496.739	2	VLEEMESR	light
EffectKO_YAP1interactor	VLEEMESR	sp|Q9NUP9|LIN7C_HUMAN	501.744	2	VLEEMESR	heavy
EffectKO_YAP1interactor	SLDDLSAPPHHR	sp|A6NKD9|CC85C_HUMAN	672.836	2	SLDDLSAPPHHR	light
EffectKO_YAP1interactor	SLDDLSAPPHHR	sp|A6NKD9|CC85C_HUMAN	677.841	2	SLDDLSAPPHHR	heavy
EffectKO_YAP1interactor	LLAQQAGSGEFR	sp|A6NKD9|CC85C_HUMAN	638.836	2	LLAQQAGSGEFR	light
EffectKO_YAP1interactor	LLAQQAGSGEFR	sp|A6NKD9|CC85C_HUMAN	643.84	2	LLAQQAGSGEFR	heavy
EffectKO_YAP1interactor	TFLESPLDVGIK	sp|Q8TEU7|RPGF6_HUMAN	659.866	2	TFLESPLDVGIK	light
EffectKO_YAP1interactor	TFLESPLDVGIK	sp|Q8TEU7|RPGF6_HUMAN	663.873	2	TFLESPLDVGIK	heavy
EffectKO_YAP1interactor	LFSDGGLSQSQDDSIVGTR	sp|Q8TEU7|RPGF6_HUMAN	991.477	2	LFSDGGLSQSQDDSIVGTR	light
EffectKO_YAP1interactor	LFSDGGLSQSQDDSIVGTR	sp|Q8TEU7|RPGF6_HUMAN	996.481	2	LFSDGGLSQSQDDSIVGTR	heavy
EffectKO_YAP1interactor	NSLLPFANETNSSR	sp|O95835|LATS1_HUMAN	775.384	2	NSLLPFANETNSSR	light
EffectKO_YAP1interactor	NSLLPFANETNSSR	sp|O95835|LATS1_HUMAN	780.388	2	NSLLPFANETNSSR	heavy
EffectKO_YAP1interactor	AMNLDQVSK	sp|Q99594|TEAD3_HUMAN	503.255	2	AMNLDQVSK	light
EffectKO_YAP1interactor	AMNLDQVSK	sp|Q99594|TEAD3_HUMAN	507.262	2	AMNLDQVSK	heavy
EffectKO_YAP1interactor	GILHTDSQSQSLR	sp|Q15678|PTN14_HUMAN	721.373	2	GILHTDSQSQSLR	light
EffectKO_YAP1interactor	GILHTDSQSQSLR	sp|Q15678|PTN14_HUMAN	726.377	2	GILHTDSQSQSLR	heavy
EffectKO_YAP1interactor	NAGQVVHLTLVR	sp|Q8NI35|INADL_HUMAN	653.883	2	NAGQVVHLTLVR	light
EffectKO_YAP1interactor	NAGQVVHLTLVR	sp|Q8NI35|INADL_HUMAN	658.887	2	NAGQVVHLTLVR	heavy
EffectKO_YAP1interactor	NSSHEEAITALR	sp|Q8NI35|INADL_HUMAN	443.225	3	NSSHEEAITALR	light
EffectKO_YAP1interactor	NSSHEEAITALR	sp|Q8NI35|INADL_HUMAN	446.561	3	NSSHEEAITALR	heavy
EffectKO_YAP1interactor	NSVVEASEAAYK	sp|Q04917|1433F_HUMAN	634.312	2	NSVVEASEAAYK	light
EffectKO_YAP1interactor	NSVVEASEAAYK	sp|Q04917|1433F_HUMAN	638.319	2	NSVVEASEAAYK	heavy
EffectKO_YAP1interactor	LVEFSAFLEQQR	sp|P28347|TEAD1_HUMAN	733.886	2	LVEFSAFLEQQR	light
EffectKO_YAP1interactor	LVEFSAFLEQQR	sp|P28347|TEAD1_HUMAN	738.89	2	LVEFSAFLEQQR	heavy
EffectKO_YAP1interactor	GPQNAFFLVK	sp|P28347|TEAD1_HUMAN	560.811	2	GPQNAFFLVK	light
EffectKO_YAP1interactor	GPQNAFFLVK	sp|P28347|TEAD1_HUMAN	564.818	2	GPQNAFFLVK	heavy
EffectKO_YAP1interactor	EPLYEGTADVEK	sp|Q6AWC2|WWC2_HUMAN	675.825	2	EPLYEGTADVEK	light
EffectKO_YAP1interactor	EPLYEGTADVEK	sp|Q6AWC2|WWC2_HUMAN	679.832	2	EPLYEGTADVEK	heavy
EffectKO_YAP1interactor	LIEVNGQNVEGLR	sp|Q15599|NHRF2_HUMAN	720.894	2	LIEVNGQNVEGLR	light
EffectKO_YAP1interactor	LIEVNGQNVEGLR	sp|Q15599|NHRF2_HUMAN	725.898	2	LIEVNGQNVEGLR	heavy
EffectKO_YAP1interactor	LLVVDPETDEHFK	sp|Q15599|NHRF2_HUMAN	771.396	2	LLVVDPETDEHFK	light
EffectKO_YAP1interactor	LLVVDPETDEHFK	sp|Q15599|NHRF2_HUMAN	775.403	2	LLVVDPETDEHFK	heavy
EffectKO_YAP1interactor	VIVTGSSDSTVR	sp|Q9UKB1|FBW1B_HUMAN	610.828	2	VIVTGSSDSTVR	light
EffectKO_YAP1interactor	VIVTGSSDSTVR	sp|Q9UKB1|FBW1B_HUMAN	615.832	2	VIVTGSSDSTVR	heavy
EffectKO_YAP1interactor	VYESIGQYGGETVK	sp|Q8N3R9|MPP5_HUMAN	765.378	2	VYESIGQYGGETVK	light
EffectKO_YAP1interactor	VYESIGQYGGETVK	sp|Q8N3R9|MPP5_HUMAN	769.385	2	VYESIGQYGGETVK	heavy
EffectKO_YAP1interactor	NEMDSVIISR	sp|Q8N3R9|MPP5_HUMAN	582.29	2	NEMDSVIISR	light
EffectKO_YAP1interactor	NEMDSVIISR	sp|Q8N3R9|MPP5_HUMAN	587.294	2	NEMDSVIISR	heavy
EffectKO_YAP1interactor	GPSNAFFLVK	sp|Q15561|TEAD4_HUMAN	540.298	2	GPSNAFFLVK	light
EffectKO_YAP1interactor	GPSNAFFLVK	sp|Q15561|TEAD4_HUMAN	544.305	2	GPSNAFFLVK	heavy
EffectKO_YAP1interactor	YENGHYSYR	sp|Q15561|TEAD4_HUMAN	396.84	3	YENGHYSYR	light
EffectKO_YAP1interactor	YENGHYSYR	sp|Q15561|TEAD4_HUMAN	400.177	3	YENGHYSYR	heavy
EffectKO_YAP1interactor	EAAENSLVAYK	sp|P62258|1433E_HUMAN	597.804	2	EAAENSLVAYK	light
EffectKO_YAP1interactor	EAAENSLVAYK	sp|P62258|1433E_HUMAN	601.811	2	EAAENSLVAYK	heavy
EffectKO_YAP1interactor	AAFDDAIAELDTLSEESYK	sp|P62258|1433E_HUMAN	696.66	3	AAFDDAIAELDTLSEESYK	light
EffectKO_YAP1interactor	AAFDDAIAELDTLSEESYK	sp|P62258|1433E_HUMAN	699.331	3	AAFDDAIAELDTLSEESYK	heavy
EffectKO_YAP1interactor	EYLIVAQEALNAK	sp|Q9ULE0|WWC3_HUMAN	731.401	2	EYLIVAQEALNAK	light
EffectKO_YAP1interactor	EYLIVAQEALNAK	sp|Q9ULE0|WWC3_HUMAN	735.408	2	EYLIVAQEALNAK	heavy
EffectKO_YAP1interactor	LAALVQR	sp|Q15834|CC85B_HUMAN	385.748	2	LAALVQR	light
EffectKO_YAP1interactor	LAALVQR	sp|Q15834|CC85B_HUMAN	390.752	2	LAALVQR	heavy
EffectKO_YAP1interactor	VPQDGDFDFLK	sp|Q13188|STK3_HUMAN	640.812	2	VPQDGDFDFLK	light
EffectKO_YAP1interactor	VPQDGDFDFLK	sp|Q13188|STK3_HUMAN	644.819	2	VPQDGDFDFLK	heavy
EffectKO_YAP1phospho	LGGNEQVTR	Biognosys|iRT-Kit_WR_fusion	487.257	2	LGGNEQVTR	light
EffectKO_YAP1phospho	YILAGVENSK	Biognosys|iRT-Kit_WR_fusion	547.298	2	YILAGVENSK	light
EffectKO_YAP1phospho	GTFIIDPGGVIR	Biognosys|iRT-Kit_WR_fusion	622.854	2	GTFIIDPGGVIR	light
EffectKO_YAP1phospho	GTFIIDPAAVIR	Biognosys|iRT-Kit_WR_fusion	636.869	2	GTFIIDPAAVIR	light
EffectKO_YAP1phospho	GAGSSEPVTGLDAK	Biognosys|iRT-Kit_WR_fusion	644.823	2	GAGSSEPVTGLDAK	light
EffectKO_YAP1phospho	TPVISGGPYEYR	Biognosys|iRT-Kit_WR_fusion	669.838	2	TPVISGGPYEYR	light
EffectKO_YAP1phospho	VEATFGVDESNAK	Biognosys|iRT-Kit_WR_fusion	683.828	2	VEATFGVDESNAK	light
EffectKO_YAP1phospho	TPVITGAPYEYR	Biognosys|iRT-Kit_WR_fusion	683.854	2	TPVITGAPYEYR	light
EffectKO_YAP1phospho	DGLDAASYYAPVR	Biognosys|iRT-Kit_WR_fusion	699.338	2	DGLDAASYYAPVR	light
EffectKO_YAP1phospho	ADVTPADFSEWSK	Biognosys|iRT-Kit_WR_fusion	726.836	2	ADVTPADFSEWSK	light
EffectKO_YAP1phospho	LFLQFGAQGSPFLK	Biognosys|iRT-Kit_WR_fusion	776.93	2	LFLQFGAQGSPFLK	light
EffectKO_YAP1phospho	GDSETDLEALFNAVMNPK	sp|P46937|YAP1_HUMAN	975.959	2	GDSETDLEALFNAVMNPK	light
EffectKO_YAP1phospho	GDSETDLEALFNAVMNPK	sp|P46937|YAP1_HUMAN	979.966	2	GDSETDLEALFNAVMNPK	heavy
EffectKO_YAP1phospho	GDSETDLEALFNAVMNPK	sp|P46937|YAP1_HUMAN	1015.94	2	GDS[Pho]ETDLEALFNAVMNPK	light
EffectKO_YAP1phospho	GDSETDLEALFNAVMNPK	sp|P46937|YAP1_HUMAN	1019.95	2	GDS[Pho]ETDLEALFNAVMNPK	heavy
EffectKO_YAP1phospho	TANVPQTVPMR	sp|P46937|YAP1_HUMAN	607.322	2	TANVPQTVPMR	light
EffectKO_YAP1phospho	TANVPQTVPMR	sp|P46937|YAP1_HUMAN	612.326	2	TANVPQTVPMR	heavy
EffectKO_YAP1phospho	QASTDAGTAGALTPQHVR	sp|P46937|YAP1_HUMAN	594.303	3	QASTDAGTAGALTPQHVR	light
EffectKO_YAP1phospho	QASTDAGTAGALTPQHVR	sp|P46937|YAP1_HUMAN	597.639	3	QASTDAGTAGALTPQHVR	heavy
EffectKO_YAP1phospho	QASTDAGTAGALTPQHVR	sp|P46937|YAP1_HUMAN	620.958	3	QAS[Pho]TDAGTAGALTPQHVR	light
EffectKO_YAP1phospho	QASTDAGTAGALTPQHVR	sp|P46937|YAP1_HUMAN	624.294	3	QAS[Pho]TDAGTAGALTPQHVR	heavy
EffectKO_YAP1phospho	AHSSPASLQLGAVSPGTLTPTGVVSGPAATPTAQHLR	sp|P46937|YAP1_HUMAN	1178.96	3	AHSSPASLQLGAVSPGTLTPTGVVSGPAATPTAQHLR	light
EffectKO_YAP1phospho	AHSSPASLQLGAVSPGTLTPTGVVSGPAATPTAQHLR	sp|P46937|YAP1_HUMAN	1182.3	3	AHSSPASLQLGAVSPGTLTPTGVVSGPAATPTAQHLR	heavy
EffectKO_YAP1phospho	AHSSPASLQLGAVSPGTLTPTGVVSGPAATPTAQHLR	sp|P46937|YAP1_HUMAN	904.464	4	AHSSPASLQLGAVS[Pho]PGTLTPTGVVSGPAATPTAQHLR	light
EffectKO_YAP1phospho	AHSSPASLQLGAVSPGTLTPTGVVSGPAATPTAQHLR	sp|P46937|YAP1_HUMAN	906.966	4	AHSSPASLQLGAVS[Pho]PGTLTPTGVVSGPAATPTAQHLR	heavy
EffectKO_YAP1phospho	AHSSPASLQLGAVSPGTLTPTGVVSGPAATPTAQHLR	sp|P46937|YAP1_HUMAN	1205.62	3	AHSSPASLQLGAVSPGTLT[Pho]PTGVVSGPAATPTAQHLR	light
EffectKO_YAP1phospho	AHSSPASLQLGAVSPGTLTPTGVVSGPAATPTAQHLR	sp|P46937|YAP1_HUMAN	1208.95	3	AHSSPASLQLGAVSPGTLT[Pho]PTGVVSGPAATPTAQHLR	heavy
EffectKO_YAP1phospho	AHSSPASLQLGAVSPGTLTPTGVVSGPAATPTAQHLR	sp|P46937|YAP1_HUMAN	1205.62	3	AHS[Pho]SPASLQLGAVSPGTLTPTGVVSGPAATPTAQHLR	light
EffectKO_YAP1phospho	AHSSPASLQLGAVSPGTLTPTGVVSGPAATPTAQHLR	sp|P46937|YAP1_HUMAN	1208.95	3	AHS[Pho]SPASLQLGAVSPGTLTPTGVVSGPAATPTAQHLR	heavy
EffectKO_YAP1phospho	LQQLQMEK	sp|P46937|YAP1_HUMAN	509.274	2	LQQLQMEK	light
EffectKO_YAP1phospho	LQQLQMEK	sp|P46937|YAP1_HUMAN	513.281	2	LQQLQMEK	heavy
EffectKO_YAP1phospho	NINPSTANSPK	sp|P46937|YAP1_HUMAN	571.794	2	NINPSTANSPK	light
EffectKO_YAP1phospho	NINPSTANSPK	sp|P46937|YAP1_HUMAN	575.801	2	NINPSTANSPK	heavy
EffectKO_YAP1phospho	SQLPTLEQDGGTQNPVSSPGMSQELR	sp|P46937|YAP1_HUMAN	1378.66	2	SQLPTLEQDGGTQNPVSSPGMSQELR	light
EffectKO_YAP1phospho	SQLPTLEQDGGTQNPVSSPGMSQELR	sp|P46937|YAP1_HUMAN	1383.67	2	SQLPTLEQDGGTQNPVSSPGMSQELR	heavy
EffectKO_YAP1phospho	SQLPTLEQDGGTQNPVSSPGMSQELR	sp|P46937|YAP1_HUMAN	946.099	3	SQLPTLEQDGGTQNPVSS[Pho]PGMSQELR	light
EffectKO_YAP1phospho	SQLPTLEQDGGTQNPVSSPGMSQELR	sp|P46937|YAP1_HUMAN	949.435	3	SQLPTLEQDGGTQNPVSS[Pho]PGMSQELR	heavy
EffectKO_YAP1phospho	SQLPTLEQDGGTQNPVSSPGMSQELR	sp|P46937|YAP1_HUMAN	946.099	3	SQLPTLEQDGGTQNPVSSPGMS[Pho]QELR	light
EffectKO_YAP1phospho	SQLPTLEQDGGTQNPVSSPGMSQELR	sp|P46937|YAP1_HUMAN	949.435	3	SQLPTLEQDGGTQNPVSSPGMS[Pho]QELR	heavy
EffectKO_YAP1phospho	TMTTNSSDPFLNSGTYHSR	sp|P46937|YAP1_HUMAN	705.985	3	TMTTNSSDPFLNSGTYHSR	light
EffectKO_YAP1phospho	TMTTNSSDPFLNSGTYHSR	sp|P46937|YAP1_HUMAN	709.321	3	TMTTNSSDPFLNSGTYHSR	heavy
EffectKO_YAP1phospho	DESTDSGLSMSSYSVPR	sp|P46937|YAP1_HUMAN	633.256	3	DESTDS[Pho]GLSMSSYSVPR	light
EffectKO_YAP1phospho	DESTDSGLSMSSYSVPR	sp|P46937|YAP1_HUMAN	636.592	3	DESTDS[Pho]GLSMSSYSVPR	heavy
KO_validation	LGGNEQVTR	Biognosys|iRT-Kit_WR_fusion	487.257	2	LGGNEQVTR	light
KO_validation	YILAGVENSK	Biognosys|iRT-Kit_WR_fusion	547.298	2	YILAGVENSK	light
KO_validation	GTFIIDPGGVIR	Biognosys|iRT-Kit_WR_fusion	622.854	2	GTFIIDPGGVIR	light
KO_validation	GTFIIDPAAVIR	Biognosys|iRT-Kit_WR_fusion	636.869	2	GTFIIDPAAVIR	light
KO_validation	GAGSSEPVTGLDAK	Biognosys|iRT-Kit_WR_fusion	644.823	2	GAGSSEPVTGLDAK	light
KO_validation	TPVISGGPYEYR	Biognosys|iRT-Kit_WR_fusion	669.838	2	TPVISGGPYEYR	light
KO_validation	VEATFGVDESNAK	Biognosys|iRT-Kit_WR_fusion	683.828	2	VEATFGVDESNAK	light
KO_validation	TPVITGAPYEYR	Biognosys|iRT-Kit_WR_fusion	683.854	2	TPVITGAPYEYR	light
KO_validation	DGLDAASYYAPVR	Biognosys|iRT-Kit_WR_fusion	699.338	2	DGLDAASYYAPVR	light
KO_validation	ADVTPADFSEWSK	Biognosys|iRT-Kit_WR_fusion	726.836	2	ADVTPADFSEWSK	light
KO_validation	LFLQFGAQGSPFLK	Biognosys|iRT-Kit_WR_fusion	776.93	2	LFLQFGAQGSPFLK	light
KO_validation	SQLPTLEQDGGTQNPVSSPGMSQELR	sp|P46937|YAP1_HUMAN	919.443	3	SQLPTLEQDGGTQNPVSSPGMSQELR	light
KO_validation	DESTDSGLSMSSYSVPR	sp|P46937|YAP1_HUMAN	909.397	2	DESTDSGLSMSSYSVPR	light
KO_validation	ASHSANSQPSATTVTAITPAPIQQPVK	sp|O95835|LATS1_HUMAN	901.475	3	ASHSANSQPSATTVTAITPAPIQQPVK	light
KO_validation	VGLSQDAQDQMR	sp|O95835|LATS1_HUMAN	674.32	2	VGLSQDAQDQMR	light
KO_validation	DIKPDNILIDLDGHIK	sp|Q9NRM7|LATS2_HUMAN	607.004	3	DIKPDNILIDLDGHIK	light
KO_validation	DQFPEVYVPTVFENYVADIEVDGK	sp|P61586|RHOA_HUMAN	925.113	3	DQFPEVYVPTVFENYVADIEVDGK	light
KO_validation	IGAFGYMECSAK	sp|P61586|RHOA_HUMAN	667.299	2	IGAFGYMECSAK	light
KO_validation	TLIEDEIATILK	sp|Q13188|STK3_HUMAN	679.893	2	TLIEDEIATILK	light
KO_validation	NLSLEELQMR	sp|Q13188|STK3_HUMAN	616.819	2	NLSLEELQMR	light
KO_validation	TLTEDEIATILQSTLK	sp|Q13043|STK4_HUMAN	888.485	2	TLTEDEIATILQSTLK	light
KO_validation	LLALDPMMEQEIEEIR	sp|Q13043|STK4_HUMAN	965.487	2	LLALDPMMEQEIEEIR	light
KO_validation	VAPEEHPVLLTEAPLNPK	sp|P60709|ACTB_HUMAN	652.026	3	VAPEEHPVLLTEAPLNPK	light
KO_validation	GYSFTTTAER	sp|P60709|ACTB_HUMAN	566.767	2	GYSFTTTAER	light
KO_validation	GFLAQEELLPK	sp|P35240|MERL_HUMAN	622.848	2	GFLAQEELLPK	light
KO_validation	VLEAEVLALK	sp|P35240|MERL_HUMAN	542.834	2	VLEAEVLALK	light
KO_validation	GILHTDSQSQSLR	sp|Q15678|PTN14_HUMAN	721.373	2	GILHTDSQSQSLR	light
KO_validation	VEVPMMLR	sp|Q15678|PTN14_HUMAN	487.762	2	VEVPMMLR	light

## Sheet: Skyline output KO validation
Peptide	Protein	Replicate	Precursor Mz	Precursor Charge	Product Mz	Product Charge	Fragment Ion	Retention Time	Area	Background	Peak Rank
LGGNEQVTR	Biognosys|iRT-Kit_WR_fusion	20190123_067_S191335_A01_2	487.257	2	860.422	1	y8	30.65	572809344	2056892	1
LGGNEQVTR	Biognosys|iRT-Kit_WR_fusion	20190123_003_S191336_A02_na	487.257	2	860.422	1	y8	32.02	659453184	6414704	1
LGGNEQVTR	Biognosys|iRT-Kit_WR_fusion	20190123_004_S191337_A03_na	487.257	2	860.422	1	y8	31.68	705339072	2562552	1
LGGNEQVTR	Biognosys|iRT-Kit_WR_fusion	20190123_005_S191338_A04_na	487.257	2	860.422	1	y8	31.21	638121280	1527893	1
LGGNEQVTR	Biognosys|iRT-Kit_WR_fusion	20190123_007_S191339_A05_na	487.257	2	860.422	1	y8	30.85	152872544	259345	1
LGGNEQVTR	Biognosys|iRT-Kit_WR_fusion	20190123_008_S191340_A06_na	487.257	2	860.422	1	y8	30.31	481253472	94808	1
LGGNEQVTR	Biognosys|iRT-Kit_WR_fusion	20190123_009_S191341_A07_na	487.257	2	860.422	1	y8	30.27	628159168	821837	1
LGGNEQVTR	Biognosys|iRT-Kit_WR_fusion	20190123_010_S191342_A08_na	487.257	2	860.422	1	y8	30.24	709990144	262759	1
LGGNEQVTR	Biognosys|iRT-Kit_WR_fusion	20190123_012_S191343_A09_na	487.257	2	860.422	1	y8	30.46	157830336	0	1
LGGNEQVTR	Biognosys|iRT-Kit_WR_fusion	20190123_013_S191344_A10_na	487.257	2	860.422	1	y8	30.81	334246592	270340	1
LGGNEQVTR	Biognosys|iRT-Kit_WR_fusion	20190123_014_S191345_A11_na	487.257	2	860.422	1	y8	31.53	608429376	3713718	1
LGGNEQVTR	Biognosys|iRT-Kit_WR_fusion	20190123_068_S191346_A12_2	487.257	2	860.422	1	y8	31.05	783604736	1365237	1
LGGNEQVTR	Biognosys|iRT-Kit_WR_fusion	20190123_017_S191347_B01_na	487.257	2	860.422	1	y8	31.76	26335474	0	1
LGGNEQVTR	Biognosys|iRT-Kit_WR_fusion	20190123_018_S191348_B02_na	487.257	2	860.422	1	y8	31.95	247927680	180817	1
LGGNEQVTR	Biognosys|iRT-Kit_WR_fusion	20190123_019_S191349_B03_na	487.257	2	860.422	1	y8	31.97	629968448	1710265	1
LGGNEQVTR	Biognosys|iRT-Kit_WR_fusion	20190123_069_S191350_B04_2	487.257	2	860.422	1	y8	30.59	717730368	260029	1
LGGNEQVTR	Biognosys|iRT-Kit_WR_fusion	20190123_022_S191351_B05_na	487.257	2	860.422	1	y8	30.82	186123680	152573	1
LGGNEQVTR	Biognosys|iRT-Kit_WR_fusion	20190123_023_S191352_B06_na	487.257	2	860.422	1	y8	30.53	442200224	186867	1
LGGNEQVTR	Biognosys|iRT-Kit_WR_fusion	20190123_024_S191353_B07_na	487.257	2	860.422	1	y8	31.03	730624576	4069092	1
LGGNEQVTR	Biognosys|iRT-Kit_WR_fusion	20190123_025_S191354_B08_na	487.257	2	860.422	1	y8	30.57	665566336	923624	1
LGGNEQVTR	Biognosys|iRT-Kit_WR_fusion	20190123_027_S191355_B09_na	487.257	2	860.422	1	y8	30.44	65074676	0	1
LGGNEQVTR	Biognosys|iRT-Kit_WR_fusion	20190123_028_S191356_B10_na	487.257	2	860.422	1	y8	30.93	482006208	1264960	1
LGGNEQVTR	Biognosys|iRT-Kit_WR_fusion	20190123_029_S191357_B11_na	487.257	2	860.422	1	y8	31.45	742645120	3902741	1
LGGNEQVTR	Biognosys|iRT-Kit_WR_fusion	20190123_070_S191358_B12_2	487.257	2	860.422	1	y8	30.96	657223104	1280807	1
LGGNEQVTR	Biognosys|iRT-Kit_WR_fusion	20190123_032_S191359_C01_na	487.257	2	860.422	1	y8	31.94	82335408	28003	1
LGGNEQVTR	Biognosys|iRT-Kit_WR_fusion	20190123_033_S191360_C02_na	487.257	2	860.422	1	y8	32.25	258524944	41745	1
LGGNEQVTR	Biognosys|iRT-Kit_WR_fusion	20190123_034_S191361_C03_na	487.257	2	860.422	1	y8	31.71	743559616	336894	1
LGGNEQVTR	Biognosys|iRT-Kit_WR_fusion	20190123_067_S191335_A01_2	487.257	2	803.401	1	y7	30.64	194270560	711255	2
LGGNEQVTR	Biognosys|iRT-Kit_WR_fusion	20190123_003_S191336_A02_na	487.257	2	803.401	1	y7	32.02	226391312	2192442	2
LGGNEQVTR	Biognosys|iRT-Kit_WR_fusion	20190123_004_S191337_A03_na	487.257	2	803.401	1	y7	31.68	240791840	805664	2
LGGNEQVTR	Biognosys|iRT-Kit_WR_fusion	20190123_005_S191338_A04_na	487.257	2	803.401	1	y7	31.23	218604272	517629	2
LGGNEQVTR	Biognosys|iRT-Kit_WR_fusion	20190123_007_S191339_A05_na	487.257	2	803.401	1	y7	30.85	52199508	99600	2
LGGNEQVTR	Biognosys|iRT-Kit_WR_fusion	20190123_008_S191340_A06_na	487.257	2	803.401	1	y7	30.31	164359616	21204	2
LGGNEQVTR	Biognosys|iRT-Kit_WR_fusion	20190123_009_S191341_A07_na	487.257	2	803.401	1	y7	30.26	214631232	299810	2
LGGNEQVTR	Biognosys|iRT-Kit_WR_fusion	20190123_010_S191342_A08_na	487.257	2	803.401	1	y7	30.24	243917408	86586	2
LGGNEQVTR	Biognosys|iRT-Kit_WR_fusion	20190123_012_S191343_A09_na	487.257	2	803.401	1	y7	30.46	53844424	0	2
LGGNEQVTR	Biognosys|iRT-Kit_WR_fusion	20190123_013_S191344_A10_na	487.257	2	803.401	1	y7	30.81	113307976	59372	2
LGGNEQVTR	Biognosys|iRT-Kit_WR_fusion	20190123_014_S191345_A11_na	487.257	2	803.401	1	y7	31.52	208100208	1226142	2
LGGNEQVTR	Biognosys|iRT-Kit_WR_fusion	20190123_068_S191346_A12_2	487.257	2	803.401	1	y7	31.05	265324928	378734	2
LGGNEQVTR	Biognosys|iRT-Kit_WR_fusion	20190123_017_S191347_B01_na	487.257	2	803.401	1	y7	31.76	8986941	0	2
LGGNEQVTR	Biognosys|iRT-Kit_WR_fusion	20190123_018_S191348_B02_na	487.257	2	803.401	1	y7	31.96	84968272	69451	2
LGGNEQVTR	Biognosys|iRT-Kit_WR_fusion	20190123_019_S191349_B03_na	487.257	2	803.401	1	y7	31.99	216533456	454925	2
LGGNEQVTR	Biognosys|iRT-Kit_WR_fusion	20190123_069_S191350_B04_2	487.257	2	803.401	1	y7	30.59	245624416	84353	2
LGGNEQVTR	Biognosys|iRT-Kit_WR_fusion	20190123_022_S191351_B05_na	487.257	2	803.401	1	y7	30.82	63025252	44119	2
LGGNEQVTR	Biognosys|iRT-Kit_WR_fusion	20190123_023_S191352_B06_na	487.257	2	803.401	1	y7	30.53	151806240	69324	2
LGGNEQVTR	Biognosys|iRT-Kit_WR_fusion	20190123_024_S191353_B07_na	487.257	2	803.401	1	y7	31.03	247898960	1378199	2
LGGNEQVTR	Biognosys|iRT-Kit_WR_fusion	20190123_025_S191354_B08_na	487.257	2	803.401	1	y7	30.57	225147232	336009	2
LGGNEQVTR	Biognosys|iRT-Kit_WR_fusion	20190123_027_S191355_B09_na	487.257	2	803.401	1	y7	30.44	22086956	0	2
LGGNEQVTR	Biognosys|iRT-Kit_WR_fusion	20190123_028_S191356_B10_na	487.257	2	803.401	1	y7	30.92	164360112	410031	2
LGGNEQVTR	Biognosys|iRT-Kit_WR_fusion	20190123_029_S191357_B11_na	487.257	2	803.401	1	y7	31.44	252340944	1435939	2
LGGNEQVTR	Biognosys|iRT-Kit_WR_fusion	20190123_070_S191358_B12_2	487.257	2	803.401	1	y7	30.97	223100096	411184	2
LGGNEQVTR	Biognosys|iRT-Kit_WR_fusion	20190123_032_S191359_C01_na	487.257	2	803.401	1	y7	31.95	28192072	0	2
LGGNEQVTR	Biognosys|iRT-Kit_WR_fusion	20190123_033_S191360_C02_na	487.257	2	803.401	1	y7	32.25	88031128	27339	2
LGGNEQVTR	Biognosys|iRT-Kit_WR_fusion	20190123_034_S191361_C03_na	487.257	2	803.401	1	y7	31.71	251976400	113755	2
LGGNEQVTR	Biognosys|iRT-Kit_WR_fusion	20190123_067_S191335_A01_2	487.257	2	503.294	1	y4	30.61	134928080	447083	3
LGGNEQVTR	Biognosys|iRT-Kit_WR_fusion	20190123_003_S191336_A02_na	487.257	2	503.294	1	y4	32.02	153911488	1515143	3
LGGNEQVTR	Biognosys|iRT-Kit_WR_fusion	20190123_004_S191337_A03_na	487.257	2	503.294	1	y4	31.7	162574368	581714	3
LGGNEQVTR	Biognosys|iRT-Kit_WR_fusion	20190123_005_S191338_A04_na	487.257	2	503.294	1	y4	31.23	150441984	400325	3
LGGNEQVTR	Biognosys|iRT-Kit_WR_fusion	20190123_007_S191339_A05_na	487.257	2	503.294	1	y4	30.85	34832216	50303	3
LGGNEQVTR	Biognosys|iRT-Kit_WR_fusion	20190123_008_S191340_A06_na	487.257	2	503.294	1	y4	30.34	110432800	0	3
LGGNEQVTR	Biognosys|iRT-Kit_WR_fusion	20190123_009_S191341_A07_na	487.257	2	503.294	1	y4	30.27	144906656	197679	3
LGGNEQVTR	Biognosys|iRT-Kit_WR_fusion	20190123_010_S191342_A08_na	487.257	2	503.294	1	y4	30.27	163767120	78772	3
LGGNEQVTR	Biognosys|iRT-Kit_WR_fusion	20190123_012_S191343_A09_na	487.257	2	503.294	1	y4	30.46	36453564	0	3
LGGNEQVTR	Biognosys|iRT-Kit_WR_fusion	20190123_013_S191344_A10_na	487.257	2	503.294	1	y4	30.81	77438264	72003	3
LGGNEQVTR	Biognosys|iRT-Kit_WR_fusion	20190123_014_S191345_A11_na	487.257	2	503.294	1	y4	31.52	140389392	772561	3
LGGNEQVTR	Biognosys|iRT-Kit_WR_fusion	20190123_068_S191346_A12_2	487.257	2	503.294	1	y4	31.05	182900128	279801	3
LGGNEQVTR	Biognosys|iRT-Kit_WR_fusion	20190123_017_S191347_B01_na	487.257	2	503.294	1	y4	31.74	6286941	0	3
LGGNEQVTR	Biognosys|iRT-Kit_WR_fusion	20190123_018_S191348_B02_na	487.257	2	503.294	1	y4	31.94	58382520	42482	3
LGGNEQVTR	Biognosys|iRT-Kit_WR_fusion	20190123_019_S191349_B03_na	487.257	2	503.294	1	y4	31.97	148726064	400838	3
LGGNEQVTR	Biognosys|iRT-Kit_WR_fusion	20190123_069_S191350_B04_2	487.257	2	503.294	1	y4	30.59	163936496	62539	3
LGGNEQVTR	Biognosys|iRT-Kit_WR_fusion	20190123_022_S191351_B05_na	487.257	2	503.294	1	y4	30.82	42484956	32096	3
LGGNEQVTR	Biognosys|iRT-Kit_WR_fusion	20190123_023_S191352_B06_na	487.257	2	503.294	1	y4	30.53	101402336	45102	3
LGGNEQVTR	Biognosys|iRT-Kit_WR_fusion	20190123_024_S191353_B07_na	487.257	2	503.294	1	y4	31.03	167759152	987831	3
LGGNEQVTR	Biognosys|iRT-Kit_WR_fusion	20190123_025_S191354_B08_na	487.257	2	503.294	1	y4	30.54	151006512	242354	3
LGGNEQVTR	Biognosys|iRT-Kit_WR_fusion	20190123_027_S191355_B09_na	487.257	2	503.294	1	y4	30.44	14949944	0	3
LGGNEQVTR	Biognosys|iRT-Kit_WR_fusion	20190123_028_S191356_B10_na	487.257	2	503.294	1	y4	30.92	110631808	229579	3
LGGNEQVTR	Biognosys|iRT-Kit_WR_fusion	20190123_029_S191357_B11_na	487.257	2	503.294	1	y4	31.45	170796960	1045179	3
LGGNEQVTR	Biognosys|iRT-Kit_WR_fusion	20190123_070_S191358_B12_2	487.257	2	503.294	1	y4	30.96	151079360	253442	3
LGGNEQVTR	Biognosys|iRT-Kit_WR_fusion	20190123_032_S191359_C01_na	487.257	2	503.294	1	y4	31.95	19019586	0	3
LGGNEQVTR	Biognosys|iRT-Kit_WR_fusion	20190123_033_S191360_C02_na	487.257	2	503.294	1	y4	32.25	61118756	0	3
LGGNEQVTR	Biognosys|iRT-Kit_WR_fusion	20190123_034_S191361_C03_na	487.257	2	503.294	1	y4	31.69	170238368	86331	3
LGGNEQVTR	Biognosys|iRT-Kit_WR_fusion	20190123_067_S191335_A01_2	487.257	2	375.235	1	y3	30.6	93784528	410517	4
LGGNEQVTR	Biognosys|iRT-Kit_WR_fusion	20190123_003_S191336_A02_na	487.257	2	375.235	1	y3	32.02	106185488	1046333	5
LGGNEQVTR	Biognosys|iRT-Kit_WR_fusion	20190123_004_S191337_A03_na	487.257	2	375.235	1	y3	31.68	113445704	353099	4
LGGNEQVTR	Biognosys|iRT-Kit_WR_fusion	20190123_005_S191338_A04_na	487.257	2	375.235	1	y3	31.23	104005144	298550	4
LGGNEQVTR	Biognosys|iRT-Kit_WR_fusion	20190123_007_S191339_A05_na	487.257	2	375.235	1	y3	30.84	24933902	19475	4
LGGNEQVTR	Biognosys|iRT-Kit_WR_fusion	20190123_008_S191340_A06_na	487.257	2	375.235	1	y3	30.33	77514936	9462	4
LGGNEQVTR	Biognosys|iRT-Kit_WR_fusion	20190123_009_S191341_A07_na	487.257	2	375.235	1	y3	30.27	101177168	134271	4
LGGNEQVTR	Biognosys|iRT-Kit_WR_fusion	20190123_010_S191342_A08_na	487.257	2	375.235	1	y3	30.27	114103480	89955	4
LGGNEQVTR	Biognosys|iRT-Kit_WR_fusion	20190123_012_S191343_A09_na	487.257	2	375.235	1	y3	30.48	25517464	0	4
LGGNEQVTR	Biognosys|iRT-Kit_WR_fusion	20190123_013_S191344_A10_na	487.257	2	375.235	1	y3	30.81	54056888	57160	4
LGGNEQVTR	Biognosys|iRT-Kit_WR_fusion	20190123_014_S191345_A11_na	487.257	2	375.235	1	y3	31.53	99651224	603122	4
LGGNEQVTR	Biognosys|iRT-Kit_WR_fusion	20190123_068_S191346_A12_2	487.257	2	375.235	1	y3	31.05	127443424	197439	4
LGGNEQVTR	Biognosys|iRT-Kit_WR_fusion	20190123_017_S191347_B01_na	487.257	2	375.235	1	y3	31.76	4291396	0	4
LGGNEQVTR	Biognosys|iRT-Kit_WR_fusion	20190123_018_S191348_B02_na	487.257	2	375.235	1	y3	31.96	40907632	28894	4
LGGNEQVTR	Biognosys|iRT-Kit_WR_fusion	20190123_019_S191349_B03_na	487.257	2	375.235	1	y3	31.97	104451648	281187	4
LGGNEQVTR	Biognosys|iRT-Kit_WR_fusion	20190123_069_S191350_B04_2	487.257	2	375.235	1	y3	30.57	116317880	2116	4
LGGNEQVTR	Biognosys|iRT-Kit_WR_fusion	20190123_022_S191351_B05_na	487.257	2	375.235	1	y3	30.82	29538068	4155	4
LGGNEQVTR	Biognosys|iRT-Kit_WR_fusion	20190123_023_S191352_B06_na	487.257	2	375.235	1	y3	30.53	70958088	33303	4
LGGNEQVTR	Biognosys|iRT-Kit_WR_fusion	20190123_024_S191353_B07_na	487.257	2	375.235	1	y3	31.02	118539000	604383	4
LGGNEQVTR	Biognosys|iRT-Kit_WR_fusion	20190123_025_S191354_B08_na	487.257	2	375.235	1	y3	30.57	107351600	146501	4
LGGNEQVTR	Biognosys|iRT-Kit_WR_fusion	20190123_027_S191355_B09_na	487.257	2	375.235	1	y3	30.41	10614088	0	4
LGGNEQVTR	Biognosys|iRT-Kit_WR_fusion	20190123_028_S191356_B10_na	487.257	2	375.235	1	y3	30.92	78305792	164071	4
LGGNEQVTR	Biognosys|iRT-Kit_WR_fusion	20190123_029_S191357_B11_na	487.257	2	375.235	1	y3	31.46	121924208	667906	4
LGGNEQVTR	Biognosys|iRT-Kit_WR_fusion	20190123_070_S191358_B12_2	487.257	2	375.235	1	y3	30.97	107961024	203463	4
LGGNEQVTR	Biognosys|iRT-Kit_WR_fusion	20190123_032_S191359_C01_na	487.257	2	375.235	1	y3	31.95	13360062	0	4
LGGNEQVTR	Biognosys|iRT-Kit_WR_fusion	20190123_033_S191360_C02_na	487.257	2	375.235	1	y3	32.22	42166648	0	4
LGGNEQVTR	Biognosys|iRT-Kit_WR_fusion	20190123_034_S191361_C03_na	487.257	2	375.235	1	y3	31.71	120389472	95950	4
LGGNEQVTR	Biognosys|iRT-Kit_WR_fusion	20190123_067_S191335_A01_2	487.257	2	276.167	1	y2	30.61	92004616	65083	5
LGGNEQVTR	Biognosys|iRT-Kit_WR_fusion	20190123_003_S191336_A02_na	487.257	2	276.167	1	y2	32.04	106664720	140453	4
LGGNEQVTR	Biognosys|iRT-Kit_WR_fusion	20190123_004_S191337_A03_na	487.257	2	276.167	1	y2	31.7	98354448	42621	6
LGGNEQVTR	Biognosys|iRT-Kit_WR_fusion	20190123_005_S191338_A04_na	487.257	2	276.167	1	y2	31.21	102763576	61597	5
LGGNEQVTR	Biognosys|iRT-Kit_WR_fusion	20190123_007_S191339_A05_na	487.257	2	276.167	1	y2	30.84	24317348	0	5
LGGNEQVTR	Biognosys|iRT-Kit_WR_fusion	20190123_008_S191340_A06_na	487.257	2	276.167	1	y2	30.33	76389024	59377	5
LGGNEQVTR	Biognosys|iRT-Kit_WR_fusion	20190123_009_S191341_A07_na	487.257	2	276.167	1	y2	30.27	98195352	120978	5
LGGNEQVTR	Biognosys|iRT-Kit_WR_fusion	20190123_010_S191342_A08_na	487.257	2	276.167	1	y2	30.27	111213160	59077	5
LGGNEQVTR	Biognosys|iRT-Kit_WR_fusion	20190123_012_S191343_A09_na	487.257	2	276.167	1	y2	30.46	25055744	73213	5
LGGNEQVTR	Biognosys|iRT-Kit_WR_fusion	20190123_013_S191344_A10_na	487.257	2	276.167	1	y2	30.81	53086660	36804	5
LGGNEQVTR	Biognosys|iRT-Kit_WR_fusion	20190123_014_S191345_A11_na	487.257	2	276.167	1	y2	31.52	96389656	88878	6
LGGNEQVTR	Biognosys|iRT-Kit_WR_fusion	20190123_068_S191346_A12_2	487.257	2	276.167	1	y2	31.05	122928424	322804	5
LGGNEQVTR	Biognosys|iRT-Kit_WR_fusion	20190123_017_S191347_B01_na	487.257	2	276.167	1	y2	31.76	4189604	0	5
LGGNEQVTR	Biognosys|iRT-Kit_WR_fusion	20190123_018_S191348_B02_na	487.257	2	276.167	1	y2	31.94	39728272	103368	6
LGGNEQVTR	Biognosys|iRT-Kit_WR_fusion	20190123_019_S191349_B03_na	487.257	2	276.167	1	y2	31.97	99922232	245830	6
LGGNEQVTR	Biognosys|iRT-Kit_WR_fusion	20190123_069_S191350_B04_2	487.257	2	276.167	1	y2	30.59	113057008	73764	6
LGGNEQVTR	Biognosys|iRT-Kit_WR_fusion	20190123_022_S191351_B05_na	487.257	2	276.167	1	y2	30.82	24518054	0	6
LGGNEQVTR	Biognosys|iRT-Kit_WR_fusion	20190123_023_S191352_B06_na	487.257	2	276.167	1	y2	30.53	69416600	70547	6
LGGNEQVTR	Biognosys|iRT-Kit_WR_fusion	20190123_024_S191353_B07_na	487.257	2	276.167	1	y2	31.03	103612392	30935	6
LGGNEQVTR	Biognosys|iRT-Kit_WR_fusion	20190123_025_S191354_B08_na	487.257	2	276.167	1	y2	30.57	103366016	142813	6
LGGNEQVTR	Biognosys|iRT-Kit_WR_fusion	20190123_027_S191355_B09_na	487.257	2	276.167	1	y2	30.44	10288761	0	6
LGGNEQVTR	Biognosys|iRT-Kit_WR_fusion	20190123_028_S191356_B10_na	487.257	2	276.167	1	y2	30.92	76735672	215935	5
LGGNEQVTR	Biognosys|iRT-Kit_WR_fusion	20190123_029_S191357_B11_na	487.257	2	276.167	1	y2	31.46	115583752	718991	6
LGGNEQVTR	Biognosys|iRT-Kit_WR_fusion	20190123_070_S191358_B12_2	487.257	2	276.167	1	y2	30.96	102390472	219212	6
LGGNEQVTR	Biognosys|iRT-Kit_WR_fusion	20190123_032_S191359_C01_na	487.257	2	276.167	1	y2	31.94	12951688	0	6
LGGNEQVTR	Biognosys|iRT-Kit_WR_fusion	20190123_033_S191360_C02_na	487.257	2	276.167	1	y2	32.25	40742532	0	6
LGGNEQVTR	Biognosys|iRT-Kit_WR_fusion	20190123_034_S191361_C03_na	487.257	2	276.167	1	y2	31.69	115939856	72186	5
LGGNEQVTR	Biognosys|iRT-Kit_WR_fusion	20190123_067_S191335_A01_2	487.257	2	171.113	1	b2	30.62	89738680	296071	6
LGGNEQVTR	Biognosys|iRT-Kit_WR_fusion	20190123_003_S191336_A02_na	487.257	2	171.113	1	b2	32.02	104559360	1056948	6
LGGNEQVTR	Biognosys|iRT-Kit_WR_fusion	20190123_004_S191337_A03_na	487.257	2	171.113	1	b2	31.7	110937248	429116	5
LGGNEQVTR	Biognosys|iRT-Kit_WR_fusion	20190123_005_S191338_A04_na	487.257	2	171.113	1	b2	31.19	101984024	321672	6
LGGNEQVTR	Biognosys|iRT-Kit_WR_fusion	20190123_007_S191339_A05_na	487.257	2	171.113	1	b2	30.85	24234870	41480	6
LGGNEQVTR	Biognosys|iRT-Kit_WR_fusion	20190123_008_S191340_A06_na	487.257	2	171.113	1	b2	30.31	75249768	6682	6
LGGNEQVTR	Biognosys|iRT-Kit_WR_fusion	20190123_009_S191341_A07_na	487.257	2	171.113	1	b2	30.27	97650696	135334	6
LGGNEQVTR	Biognosys|iRT-Kit_WR_fusion	20190123_010_S191342_A08_na	487.257	2	171.113	1	b2	30.24	111126456	112579	6
LGGNEQVTR	Biognosys|iRT-Kit_WR_fusion	20190123_012_S191343_A09_na	487.257	2	171.113	1	b2	30.46	24884622	0	6
LGGNEQVTR	Biognosys|iRT-Kit_WR_fusion	20190123_013_S191344_A10_na	487.257	2	171.113	1	b2	30.81	52442588	51411	6
LGGNEQVTR	Biognosys|iRT-Kit_WR_fusion	20190123_014_S191345_A11_na	487.257	2	171.113	1	b2	31.52	96974416	568663	5
LGGNEQVTR	Biognosys|iRT-Kit_WR_fusion	20190123_068_S191346_A12_2	487.257	2	171.113	1	b2	31.05	122545088	266307	6
LGGNEQVTR	Biognosys|iRT-Kit_WR_fusion	20190123_017_S191347_B01_na	487.257	2	171.113	1	b2	31.78	4178708	38125	6
LGGNEQVTR	Biognosys|iRT-Kit_WR_fusion	20190123_018_S191348_B02_na	487.257	2	171.113	1	b2	31.96	39742740	70549	5
LGGNEQVTR	Biognosys|iRT-Kit_WR_fusion	20190123_019_S191349_B03_na	487.257	2	171.113	1	b2	31.97	100527392	321483	5
LGGNEQVTR	Biognosys|iRT-Kit_WR_fusion	20190123_069_S191350_B04_2	487.257	2	171.113	1	b2	30.57	113655696	61127	5
LGGNEQVTR	Biognosys|iRT-Kit_WR_fusion	20190123_022_S191351_B05_na	487.257	2	171.113	1	b2	30.82	28807914	51917	5
LGGNEQVTR	Biognosys|iRT-Kit_WR_fusion	20190123_023_S191352_B06_na	487.257	2	171.113	1	b2	30.53	69697472	86793	5
LGGNEQVTR	Biognosys|iRT-Kit_WR_fusion	20190123_024_S191353_B07_na	487.257	2	171.113	1	b2	31.03	114458312	655726	5
LGGNEQVTR	Biognosys|iRT-Kit_WR_fusion	20190123_025_S191354_B08_na	487.257	2	171.113	1	b2	30.57	104139648	187170	5
LGGNEQVTR	Biognosys|iRT-Kit_WR_fusion	20190123_027_S191355_B09_na	487.257	2	171.113	1	b2	30.45	10435705	20044	5
LGGNEQVTR	Biognosys|iRT-Kit_WR_fusion	20190123_028_S191356_B10_na	487.257	2	171.113	1	b2	30.92	76105312	204345	6
LGGNEQVTR	Biognosys|iRT-Kit_WR_fusion	20190123_029_S191357_B11_na	487.257	2	171.113	1	b2	31.44	116095872	649404	5
LGGNEQVTR	Biognosys|iRT-Kit_WR_fusion	20190123_070_S191358_B12_2	487.257	2	171.113	1	b2	30.96	103501712	277001	5
LGGNEQVTR	Biognosys|iRT-Kit_WR_fusion	20190123_032_S191359_C01_na	487.257	2	171.113	1	b2	31.94	13112050	0	5
LGGNEQVTR	Biognosys|iRT-Kit_WR_fusion	20190123_033_S191360_C02_na	487.257	2	171.113	1	b2	32.25	41106468	19425	5
LGGNEQVTR	Biognosys|iRT-Kit_WR_fusion	20190123_034_S191361_C03_na	487.257	2	171.113	1	b2	31.69	115800568	100939	6
YILAGVENSK	Biognosys|iRT-Kit_WR_fusion	20190123_067_S191335_A01_2	547.298	2	817.441	1	y8	49.69	196947872	1237123	1
YILAGVENSK	Biognosys|iRT-Kit_WR_fusion	20190123_003_S191336_A02_na	547.298	2	817.441	1	y8	50.92	166498352	13242	1
YILAGVENSK	Biognosys|iRT-Kit_WR_fusion	20190123_004_S191337_A03_na	547.298	2	817.441	1	y8	50.64	172801856	1585203	1
YILAGVENSK	Biognosys|iRT-Kit_WR_fusion	20190123_005_S191338_A04_na	547.298	2	817.441	1	y8	49.33	137557120	590724	1
YILAGVENSK	Biognosys|iRT-Kit_WR_fusion	20190123_007_S191339_A05_na	547.298	2	817.441	1	y8	49.34	146180784	50507	1
YILAGVENSK	Biognosys|iRT-Kit_WR_fusion	20190123_008_S191340_A06_na	547.298	2	817.441	1	y8	49.18	169773696	213894	1
YILAGVENSK	Biognosys|iRT-Kit_WR_fusion	20190123_009_S191341_A07_na	547.298	2	817.441	1	y8	49.11	155267392	19097	1
YILAGVENSK	Biognosys|iRT-Kit_WR_fusion	20190123_010_S191342_A08_na	547.298	2	817.441	1	y8	48.52	132592472	8508929	1
YILAGVENSK	Biognosys|iRT-Kit_WR_fusion	20190123_012_S191343_A09_na	547.298	2	817.441	1	y8	49.79	187688736	441667	1
YILAGVENSK	Biognosys|iRT-Kit_WR_fusion	20190123_013_S191344_A10_na	547.298	2	817.441	1	y8	49.7	154877264	35536	1
YILAGVENSK	Biognosys|iRT-Kit_WR_fusion	20190123_014_S191345_A11_na	547.298	2	817.441	1	y8	50.26	155897920	1675372	1
YILAGVENSK	Biognosys|iRT-Kit_WR_fusion	20190123_068_S191346_A12_2	547.298	2	817.441	1	y8	49.52	164787008	628182	1
YILAGVENSK	Biognosys|iRT-Kit_WR_fusion	20190123_017_S191347_B01_na	547.298	2	817.441	1	y8	50.02	132286600	3921284	1
YILAGVENSK	Biognosys|iRT-Kit_WR_fusion	20190123_018_S191348_B02_na	547.298	2	817.441	1	y8	50.03	139933664	2366676	1
YILAGVENSK	Biognosys|iRT-Kit_WR_fusion	20190123_019_S191349_B03_na	547.298	2	817.441	1	y8	50.26	144878560	227801	1
YILAGVENSK	Biognosys|iRT-Kit_WR_fusion	20190123_069_S191350_B04_2	547.298	2	817.441	1	y8	49.62	188904848	0	1
YILAGVENSK	Biognosys|iRT-Kit_WR_fusion	20190123_022_S191351_B05_na	547.298	2	817.441	1	y8	49.85	176685888	2524892	1
YILAGVENSK	Biognosys|iRT-Kit_WR_fusion	20190123_023_S191352_B06_na	547.298	2	817.441	1	y8	49.86	180457360	362157	1
YILAGVENSK	Biognosys|iRT-Kit_WR_fusion	20190123_024_S191353_B07_na	547.298	2	817.441	1	y8	49.89	161173232	2566753	1
YILAGVENSK	Biognosys|iRT-Kit_WR_fusion	20190123_025_S191354_B08_na	547.298	2	817.441	1	y8	49.78	198816000	0	1
YILAGVENSK	Biognosys|iRT-Kit_WR_fusion	20190123_027_S191355_B09_na	547.298	2	817.441	1	y8	48.83	138493904	3940019	1
YILAGVENSK	Biognosys|iRT-Kit_WR_fusion	20190123_028_S191356_B10_na	547.298	2	817.441	1	y8	49.99	185822560	0	1
YILAGVENSK	Biognosys|iRT-Kit_WR_fusion	20190123_029_S191357_B11_na	547.298	2	817.441	1	y8	50.11	175151600	1406319	1
YILAGVENSK	Biognosys|iRT-Kit_WR_fusion	20190123_070_S191358_B12_2	547.298	2	817.441	1	y8	49.71	170909808	111053	1
YILAGVENSK	Biognosys|iRT-Kit_WR_fusion	20190123_032_S191359_C01_na	547.298	2	817.441	1	y8	50.33	147624512	2745625	1
YILAGVENSK	Biognosys|iRT-Kit_WR_fusion	20190123_033_S191360_C02_na	547.298	2	817.441	1	y8	50.38	148510304	507313	1
YILAGVENSK	Biognosys|iRT-Kit_WR_fusion	20190123_034_S191361_C03_na	547.298	2	817.441	1	y8	50.07	167161312	5156354	1
YILAGVENSK	Biognosys|iRT-Kit_WR_fusion	20190123_067_S191335_A01_2	547.298	2	704.357	1	y7	49.69	133258440	404061	2
YILAGVENSK	Biognosys|iRT-Kit_WR_fusion	20190123_003_S191336_A02_na	547.298	2	704.357	1	y7	50.92	112052136	0	2
YILAGVENSK	Biognosys|iRT-Kit_WR_fusion	20190123_004_S191337_A03_na	547.298	2	704.357	1	y7	50.67	116536728	1113953	2
YILAGVENSK	Biognosys|iRT-Kit_WR_fusion	20190123_005_S191338_A04_na	547.298	2	704.357	1	y7	49.33	91645000	592713	2
YILAGVENSK	Biognosys|iRT-Kit_WR_fusion	20190123_007_S191339_A05_na	547.298	2	704.357	1	y7	49.34	96908304	363480	2
YILAGVENSK	Biognosys|iRT-Kit_WR_fusion	20190123_008_S191340_A06_na	547.298	2	704.357	1	y7	49.18	113017384	80665	2
YILAGVENSK	Biognosys|iRT-Kit_WR_fusion	20190123_009_S191341_A07_na	547.298	2	704.357	1	y7	49.11	104458960	133451	2
YILAGVENSK	Biognosys|iRT-Kit_WR_fusion	20190123_010_S191342_A08_na	547.298	2	704.357	1	y7	48.52	94339416	2016759	2
YILAGVENSK	Biognosys|iRT-Kit_WR_fusion	20190123_012_S191343_A09_na	547.298	2	704.357	1	y7	49.79	123074440	0	2
YILAGVENSK	Biognosys|iRT-Kit_WR_fusion	20190123_013_S191344_A10_na	547.298	2	704.357	1	y7	49.7	102707272	149110	2
YILAGVENSK	Biognosys|iRT-Kit_WR_fusion	20190123_014_S191345_A11_na	547.298	2	704.357	1	y7	50.26	103959200	1199450	2
YILAGVENSK	Biognosys|iRT-Kit_WR_fusion	20190123_068_S191346_A12_2	547.298	2	704.357	1	y7	49.52	109476904	282641	2
YILAGVENSK	Biognosys|iRT-Kit_WR_fusion	20190123_017_S191347_B01_na	547.298	2	704.357	1	y7	50.02	87154608	3064750	2
YILAGVENSK	Biognosys|iRT-Kit_WR_fusion	20190123_018_S191348_B02_na	547.298	2	704.357	1	y7	50.03	93751336	1400229	2
YILAGVENSK	Biognosys|iRT-Kit_WR_fusion	20190123_019_S191349_B03_na	547.298	2	704.357	1	y7	50.26	95968688	133609	2
YILAGVENSK	Biognosys|iRT-Kit_WR_fusion	20190123_069_S191350_B04_2	547.298	2	704.357	1	y7	49.62	125963552	101913	2
YILAGVENSK	Biognosys|iRT-Kit_WR_fusion	20190123_022_S191351_B05_na	547.298	2	704.357	1	y7	49.85	118695816	875441	2
YILAGVENSK	Biognosys|iRT-Kit_WR_fusion	20190123_023_S191352_B06_na	547.298	2	704.357	1	y7	49.86	122375792	49365	2
YILAGVENSK	Biognosys|iRT-Kit_WR_fusion	20190123_024_S191353_B07_na	547.298	2	704.357	1	y7	49.89	107402400	0	2
YILAGVENSK	Biognosys|iRT-Kit_WR_fusion	20190123_025_S191354_B08_na	547.298	2	704.357	1	y7	49.78	130068568	0	2
YILAGVENSK	Biognosys|iRT-Kit_WR_fusion	20190123_027_S191355_B09_na	547.298	2	704.357	1	y7	48.83	90179944	3139548	2
YILAGVENSK	Biognosys|iRT-Kit_WR_fusion	20190123_028_S191356_B10_na	547.298	2	704.357	1	y7	49.99	124146984	0	2
YILAGVENSK	Biognosys|iRT-Kit_WR_fusion	20190123_029_S191357_B11_na	547.298	2	704.357	1	y7	50.11	117456024	779411	2
YILAGVENSK	Biognosys|iRT-Kit_WR_fusion	20190123_070_S191358_B12_2	547.298	2	704.357	1	y7	49.71	115010480	375193	2
YILAGVENSK	Biognosys|iRT-Kit_WR_fusion	20190123_032_S191359_C01_na	547.298	2	704.357	1	y7	50.33	99865528	2206724	2
YILAGVENSK	Biognosys|iRT-Kit_WR_fusion	20190123_033_S191360_C02_na	547.298	2	704.357	1	y7	50.38	101103752	573931	2
YILAGVENSK	Biognosys|iRT-Kit_WR_fusion	20190123_034_S191361_C03_na	547.298	2	704.357	1	y7	50.07	114434032	2787581	3
YILAGVENSK	Biognosys|iRT-Kit_WR_fusion	20190123_067_S191335_A01_2	547.298	2	633.32	1	y6	49.69	120727520	367464	3
YILAGVENSK	Biognosys|iRT-Kit_WR_fusion	20190123_003_S191336_A02_na	547.298	2	633.32	1	y6	50.92	98435704	0	4
YILAGVENSK	Biognosys|iRT-Kit_WR_fusion	20190123_004_S191337_A03_na	547.298	2	633.32	1	y6	50.67	106797032	942654	4
YILAGVENSK	Biognosys|iRT-Kit_WR_fusion	20190123_005_S191338_A04_na	547.298	2	633.32	1	y6	49.33	82327624	456043	3
YILAGVENSK	Biognosys|iRT-Kit_WR_fusion	20190123_007_S191339_A05_na	547.298	2	633.32	1	y6	49.34	86626488	140721	3
YILAGVENSK	Biognosys|iRT-Kit_WR_fusion	20190123_008_S191340_A06_na	547.298	2	633.32	1	y6	49.18	98556608	250822	4
YILAGVENSK	Biognosys|iRT-Kit_WR_fusion	20190123_009_S191341_A07_na	547.298	2	633.32	1	y6	49.11	91576152	0	3
YILAGVENSK	Biognosys|iRT-Kit_WR_fusion	20190123_010_S191342_A08_na	547.298	2	633.32	1	y6	48.52	80329824	2661747	3
YILAGVENSK	Biognosys|iRT-Kit_WR_fusion	20190123_012_S191343_A09_na	547.298	2	633.32	1	y6	49.79	109650248	0	4
YILAGVENSK	Biognosys|iRT-Kit_WR_fusion	20190123_013_S191344_A10_na	547.298	2	633.32	1	y6	49.7	93703240	0	4
YILAGVENSK	Biognosys|iRT-Kit_WR_fusion	20190123_014_S191345_A11_na	547.298	2	633.32	1	y6	50.26	92077944	1301458	4
YILAGVENSK	Biognosys|iRT-Kit_WR_fusion	20190123_068_S191346_A12_2	547.298	2	633.32	1	y6	49.52	97586288	931879	4
YILAGVENSK	Biognosys|iRT-Kit_WR_fusion	20190123_017_S191347_B01_na	547.298	2	633.32	1	y6	50.02	79161928	2741177	3
YILAGVENSK	Biognosys|iRT-Kit_WR_fusion	20190123_018_S191348_B02_na	547.298	2	633.32	1	y6	50.03	85190184	1353211	3
YILAGVENSK	Biognosys|iRT-Kit_WR_fusion	20190123_019_S191349_B03_na	547.298	2	633.32	1	y6	50.29	87912416	0	3
YILAGVENSK	Biognosys|iRT-Kit_WR_fusion	20190123_069_S191350_B04_2	547.298	2	633.32	1	y6	49.62	109967648	0	4
YILAGVENSK	Biognosys|iRT-Kit_WR_fusion	20190123_022_S191351_B05_na	547.298	2	633.32	1	y6	49.85	105133136	777230	4
YILAGVENSK	Biognosys|iRT-Kit_WR_fusion	20190123_023_S191352_B06_na	547.298	2	633.32	1	y6	49.86	107904496	0	4
YILAGVENSK	Biognosys|iRT-Kit_WR_fusion	20190123_024_S191353_B07_na	547.298	2	633.32	1	y6	49.86	94172816	669472	4
YILAGVENSK	Biognosys|iRT-Kit_WR_fusion	20190123_025_S191354_B08_na	547.298	2	633.32	1	y6	49.78	114764808	0	4
YILAGVENSK	Biognosys|iRT-Kit_WR_fusion	20190123_027_S191355_B09_na	547.298	2	633.32	1	y6	48.83	80047536	3078689	4
YILAGVENSK	Biognosys|iRT-Kit_WR_fusion	20190123_028_S191356_B10_na	547.298	2	633.32	1	y6	49.99	111951000	246666	4
YILAGVENSK	Biognosys|iRT-Kit_WR_fusion	20190123_029_S191357_B11_na	547.298	2	633.32	1	y6	50.11	102118112	2231410	4
YILAGVENSK	Biognosys|iRT-Kit_WR_fusion	20190123_070_S191358_B12_2	547.298	2	633.32	1	y6	49.71	102158920	253511	4
YILAGVENSK	Biognosys|iRT-Kit_WR_fusion	20190123_032_S191359_C01_na	547.298	2	633.32	1	y6	50.33	90200064	1961701	4
YILAGVENSK	Biognosys|iRT-Kit_WR_fusion	20190123_033_S191360_C02_na	547.298	2	633.32	1	y6	50.35	89832400	323107	4
YILAGVENSK	Biognosys|iRT-Kit_WR_fusion	20190123_034_S191361_C03_na	547.298	2	633.32	1	y6	50.07	100824424	2547945	4
YILAGVENSK	Biognosys|iRT-Kit_WR_fusion	20190123_067_S191335_A01_2	547.298	2	477.23	1	y4	49.69	48415040	308236	6
YILAGVENSK	Biognosys|iRT-Kit_WR_fusion	20190123_003_S191336_A02_na	547.298	2	477.23	1	y4	50.89	40711180	0	6
YILAGVENSK	Biognosys|iRT-Kit_WR_fusion	20190123_004_S191337_A03_na	547.298	2	477.23	1	y4	50.67	43285752	431642	6
YILAGVENSK	Biognosys|iRT-Kit_WR_fusion	20190123_005_S191338_A04_na	547.298	2	477.23	1	y4	49.33	32900522	254943	6
YILAGVENSK	Biognosys|iRT-Kit_WR_fusion	20190123_007_S191339_A05_na	547.298	2	477.23	1	y4	49.34	35400968	35324	6
YILAGVENSK	Biognosys|iRT-Kit_WR_fusion	20190123_008_S191340_A06_na	547.298	2	477.23	1	y4	49.18	39552616	11865	6
YILAGVENSK	Biognosys|iRT-Kit_WR_fusion	20190123_009_S191341_A07_na	547.298	2	477.23	1	y4	49.11	38004148	384414	6
YILAGVENSK	Biognosys|iRT-Kit_WR_fusion	20190123_010_S191342_A08_na	547.298	2	477.23	1	y4	48.55	33817232	1219653	6
YILAGVENSK	Biognosys|iRT-Kit_WR_fusion	20190123_012_S191343_A09_na	547.298	2	477.23	1	y4	49.77	44289804	0	6
YILAGVENSK	Biognosys|iRT-Kit_WR_fusion	20190123_013_S191344_A10_na	547.298	2	477.23	1	y4	49.7	36283668	155248	6
YILAGVENSK	Biognosys|iRT-Kit_WR_fusion	20190123_014_S191345_A11_na	547.298	2	477.23	1	y4	50.26	37085436	452707	6
YILAGVENSK	Biognosys|iRT-Kit_WR_fusion	20190123_068_S191346_A12_2	547.298	2	477.23	1	y4	49.52	40134512	294070	6
YILAGVENSK	Biognosys|iRT-Kit_WR_fusion	20190123_017_S191347_B01_na	547.298	2	477.23	1	y4	50.02	32547088	1142361	6
YILAGVENSK	Biognosys|iRT-Kit_WR_fusion	20190123_018_S191348_B02_na	547.298	2	477.23	1	y4	50.03	34940804	442083	6
YILAGVENSK	Biognosys|iRT-Kit_WR_fusion	20190123_019_S191349_B03_na	547.298	2	477.23	1	y4	50.26	34113236	0	6
YILAGVENSK	Biognosys|iRT-Kit_WR_fusion	20190123_069_S191350_B04_2	547.298	2	477.23	1	y4	49.62	44752456	53533	6
YILAGVENSK	Biognosys|iRT-Kit_WR_fusion	20190123_022_S191351_B05_na	547.298	2	477.23	1	y4	49.85	41699288	312302	6
YILAGVENSK	Biognosys|iRT-Kit_WR_fusion	20190123_023_S191352_B06_na	547.298	2	477.23	1	y4	49.86	43461120	0	6
YILAGVENSK	Biognosys|iRT-Kit_WR_fusion	20190123_024_S191353_B07_na	547.298	2	477.23	1	y4	49.86	38914872	168219	6
YILAGVENSK	Biognosys|iRT-Kit_WR_fusion	20190123_025_S191354_B08_na	547.298	2	477.23	1	y4	49.78	47219032	293597	6
YILAGVENSK	Biognosys|iRT-Kit_WR_fusion	20190123_027_S191355_B09_na	547.298	2	477.23	1	y4	48.83	33357896	1428815	6
YILAGVENSK	Biognosys|iRT-Kit_WR_fusion	20190123_028_S191356_B10_na	547.298	2	477.23	1	y4	49.99	44872080	230929	6
YILAGVENSK	Biognosys|iRT-Kit_WR_fusion	20190123_029_S191357_B11_na	547.298	2	477.23	1	y4	50.09	42279044	731924	6
YILAGVENSK	Biognosys|iRT-Kit_WR_fusion	20190123_070_S191358_B12_2	547.298	2	477.23	1	y4	49.71	41331468	188157	6
YILAGVENSK	Biognosys|iRT-Kit_WR_fusion	20190123_032_S191359_C01_na	547.298	2	477.23	1	y4	50.3	36556792	822681	6
YILAGVENSK	Biognosys|iRT-Kit_WR_fusion	20190123_033_S191360_C02_na	547.298	2	477.23	1	y4	50.32	37841684	200209	6
YILAGVENSK	Biognosys|iRT-Kit_WR_fusion	20190123_034_S191361_C03_na	547.298	2	477.23	1	y4	50.07	40216056	1055303	6
YILAGVENSK	Biognosys|iRT-Kit_WR_fusion	20190123_067_S191335_A01_2	547.298	2	348.188	1	y3	49.69	53241444	107319	5
YILAGVENSK	Biognosys|iRT-Kit_WR_fusion	20190123_003_S191336_A02_na	547.298	2	348.188	1	y3	50.89	43503660	0	5
YILAGVENSK	Biognosys|iRT-Kit_WR_fusion	20190123_004_S191337_A03_na	547.298	2	348.188	1	y3	50.64	48057872	375048	5
YILAGVENSK	Biognosys|iRT-Kit_WR_fusion	20190123_005_S191338_A04_na	547.298	2	348.188	1	y3	49.33	37940328	314570	5
YILAGVENSK	Biognosys|iRT-Kit_WR_fusion	20190123_007_S191339_A05_na	547.298	2	348.188	1	y3	49.34	39177636	0	5
YILAGVENSK	Biognosys|iRT-Kit_WR_fusion	20190123_008_S191340_A06_na	547.298	2	348.188	1	y3	49.22	44936740	0	5
YILAGVENSK	Biognosys|iRT-Kit_WR_fusion	20190123_009_S191341_A07_na	547.298	2	348.188	1	y3	49.11	40786036	0	5
YILAGVENSK	Biognosys|iRT-Kit_WR_fusion	20190123_010_S191342_A08_na	547.298	2	348.188	1	y3	48.52	37128276	2415759	5
YILAGVENSK	Biognosys|iRT-Kit_WR_fusion	20190123_012_S191343_A09_na	547.298	2	348.188	1	y3	49.79	48227356	0	5
YILAGVENSK	Biognosys|iRT-Kit_WR_fusion	20190123_013_S191344_A10_na	547.298	2	348.188	1	y3	49.7	41327764	0	5
YILAGVENSK	Biognosys|iRT-Kit_WR_fusion	20190123_014_S191345_A11_na	547.298	2	348.188	1	y3	50.26	41136044	437312	5
YILAGVENSK	Biognosys|iRT-Kit_WR_fusion	20190123_068_S191346_A12_2	547.298	2	348.188	1	y3	49.52	45671316	113273	5
YILAGVENSK	Biognosys|iRT-Kit_WR_fusion	20190123_017_S191347_B01_na	547.298	2	348.188	1	y3	50.02	34452484	1146032	5
YILAGVENSK	Biognosys|iRT-Kit_WR_fusion	20190123_018_S191348_B02_na	547.298	2	348.188	1	y3	50.03	37759220	518796	5
YILAGVENSK	Biognosys|iRT-Kit_WR_fusion	20190123_019_S191349_B03_na	547.298	2	348.188	1	y3	50.29	40319520	0	5
YILAGVENSK	Biognosys|iRT-Kit_WR_fusion	20190123_069_S191350_B04_2	547.298	2	348.188	1	y3	49.62	51477080	0	5
YILAGVENSK	Biognosys|iRT-Kit_WR_fusion	20190123_022_S191351_B05_na	547.298	2	348.188	1	y3	49.85	47053112	319276	5
YILAGVENSK	Biognosys|iRT-Kit_WR_fusion	20190123_023_S191352_B06_na	547.298	2	348.188	1	y3	49.83	48195344	0	5
YILAGVENSK	Biognosys|iRT-Kit_WR_fusion	20190123_024_S191353_B07_na	547.298	2	348.188	1	y3	49.89	42555320	0	5
YILAGVENSK	Biognosys|iRT-Kit_WR_fusion	20190123_025_S191354_B08_na	547.298	2	348.188	1	y3	49.78	52658064	0	5
YILAGVENSK	Biognosys|iRT-Kit_WR_fusion	20190123_027_S191355_B09_na	547.298	2	348.188	1	y3	48.83	38589416	1262867	5
YILAGVENSK	Biognosys|iRT-Kit_WR_fusion	20190123_028_S191356_B10_na	547.298	2	348.188	1	y3	49.99	49085960	0	5
YILAGVENSK	Biognosys|iRT-Kit_WR_fusion	20190123_029_S191357_B11_na	547.298	2	348.188	1	y3	50.11	46856384	329546	5
YILAGVENSK	Biognosys|iRT-Kit_WR_fusion	20190123_070_S191358_B12_2	547.298	2	348.188	1	y3	49.71	45944084	0	5
YILAGVENSK	Biognosys|iRT-Kit_WR_fusion	20190123_032_S191359_C01_na	547.298	2	348.188	1	y3	50.33	41592152	1020628	5
YILAGVENSK	Biognosys|iRT-Kit_WR_fusion	20190123_033_S191360_C02_na	547.298	2	348.188	1	y3	50.38	44728476	80998	5
YILAGVENSK	Biognosys|iRT-Kit_WR_fusion	20190123_034_S191361_C03_na	547.298	2	348.188	1	y3	50.07	52927648	1146035	5
YILAGVENSK	Biognosys|iRT-Kit_WR_fusion	20190123_067_S191335_A01_2	547.298	2	277.155	1	b2	49.69	120160104	2159134	4
YILAGVENSK	Biognosys|iRT-Kit_WR_fusion	20190123_003_S191336_A02_na	547.298	2	277.155	1	b2	50.92	101981384	2300301	3
YILAGVENSK	Biognosys|iRT-Kit_WR_fusion	20190123_004_S191337_A03_na	547.298	2	277.155	1	b2	50.67	111895048	1958626	3
YILAGVENSK	Biognosys|iRT-Kit_WR_fusion	20190123_005_S191338_A04_na	547.298	2	277.155	1	b2	49.33	81291480	3089750	4
YILAGVENSK	Biognosys|iRT-Kit_WR_fusion	20190123_007_S191339_A05_na	547.298	2	277.155	1	b2	49.34	84926176	5047338	4
YILAGVENSK	Biognosys|iRT-Kit_WR_fusion	20190123_008_S191340_A06_na	547.298	2	277.155	1	b2	49.18	101667560	4441137	3
YILAGVENSK	Biognosys|iRT-Kit_WR_fusion	20190123_009_S191341_A07_na	547.298	2	277.155	1	b2	49.11	89991136	3532361	4
YILAGVENSK	Biognosys|iRT-Kit_WR_fusion	20190123_010_S191342_A08_na	547.298	2	277.155	1	b2	48.52	79809024	7927969	4
YILAGVENSK	Biognosys|iRT-Kit_WR_fusion	20190123_012_S191343_A09_na	547.298	2	277.155	1	b2	49.79	111180920	2612403	3
YILAGVENSK	Biognosys|iRT-Kit_WR_fusion	20190123_013_S191344_A10_na	547.298	2	277.155	1	b2	49.7	93770048	3716072	3
YILAGVENSK	Biognosys|iRT-Kit_WR_fusion	20190123_014_S191345_A11_na	547.298	2	277.155	1	b2	50.26	93020312	3120020	3
YILAGVENSK	Biognosys|iRT-Kit_WR_fusion	20190123_068_S191346_A12_2	547.298	2	277.155	1	b2	49.52	100013352	3032178	3
YILAGVENSK	Biognosys|iRT-Kit_WR_fusion	20190123_017_S191347_B01_na	547.298	2	277.155	1	b2	50.02	77638752	4514427	4
YILAGVENSK	Biognosys|iRT-Kit_WR_fusion	20190123_018_S191348_B02_na	547.298	2	277.155	1	b2	50.03	84638112	3319639	4
YILAGVENSK	Biognosys|iRT-Kit_WR_fusion	20190123_019_S191349_B03_na	547.298	2	277.155	1	b2	50.29	87895752	4418133	4
YILAGVENSK	Biognosys|iRT-Kit_WR_fusion	20190123_069_S191350_B04_2	547.298	2	277.155	1	b2	49.62	115678880	2861220	3
YILAGVENSK	Biognosys|iRT-Kit_WR_fusion	20190123_022_S191351_B05_na	547.298	2	277.155	1	b2	49.85	106971696	2888155	3
YILAGVENSK	Biognosys|iRT-Kit_WR_fusion	20190123_023_S191352_B06_na	547.298	2	277.155	1	b2	49.86	109419496	3568240	3
YILAGVENSK	Biognosys|iRT-Kit_WR_fusion	20190123_024_S191353_B07_na	547.298	2	277.155	1	b2	49.86	97857192	2273121	3
YILAGVENSK	Biognosys|iRT-Kit_WR_fusion	20190123_025_S191354_B08_na	547.298	2	277.155	1	b2	49.78	124407624	2497288	3
YILAGVENSK	Biognosys|iRT-Kit_WR_fusion	20190123_027_S191355_B09_na	547.298	2	277.155	1	b2	48.83	85694680	4802240	3
YILAGVENSK	Biognosys|iRT-Kit_WR_fusion	20190123_028_S191356_B10_na	547.298	2	277.155	1	b2	49.99	113195992	4229052	3
YILAGVENSK	Biognosys|iRT-Kit_WR_fusion	20190123_029_S191357_B11_na	547.298	2	277.155	1	b2	50.11	103671392	3564293	3
YILAGVENSK	Biognosys|iRT-Kit_WR_fusion	20190123_070_S191358_B12_2	547.298	2	277.155	1	b2	49.71	104883128	4465330	3
YILAGVENSK	Biognosys|iRT-Kit_WR_fusion	20190123_032_S191359_C01_na	547.298	2	277.155	1	b2	50.33	93533664	3849526	3
YILAGVENSK	Biognosys|iRT-Kit_WR_fusion	20190123_033_S191360_C02_na	547.298	2	277.155	1	b2	50.38	93013912	4602983	3
YILAGVENSK	Biognosys|iRT-Kit_WR_fusion	20190123_034_S191361_C03_na	547.298	2	277.155	1	b2	50.07	118700192	5498975	2
GTFIIDPGGVIR	Biognosys|iRT-Kit_WR_fusion	20190123_067_S191335_A01_2	622.854	2	826.478	1	y8	71.45	35854864	1036842	2
GTFIIDPGGVIR	Biognosys|iRT-Kit_WR_fusion	20190123_003_S191336_A02_na	622.854	2	826.478	1	y8	72.52	27226142	473343	2
GTFIIDPGGVIR	Biognosys|iRT-Kit_WR_fusion	20190123_004_S191337_A03_na	622.854	2	826.478	1	y8	72.18	33612444	639743	2
GTFIIDPGGVIR	Biognosys|iRT-Kit_WR_fusion	20190123_005_S191338_A04_na	622.854	2	826.478	1	y8	70.78	26204774	0	2
GTFIIDPGGVIR	Biognosys|iRT-Kit_WR_fusion	20190123_007_S191339_A05_na	622.854	2	826.478	1	y8	70.94	30976668	0	2
GTFIIDPGGVIR	Biognosys|iRT-Kit_WR_fusion	20190123_008_S191340_A06_na	622.854	2	826.478	1	y8	70.74	27033944	270911	2
GTFIIDPGGVIR	Biognosys|iRT-Kit_WR_fusion	20190123_009_S191341_A07_na	622.854	2	826.478	1	y8	70.66	26314816	189266	2
GTFIIDPGGVIR	Biognosys|iRT-Kit_WR_fusion	20190123_010_S191342_A08_na	622.854	2	826.478	1	y8	70.48	26103090	0	2
GTFIIDPGGVIR	Biognosys|iRT-Kit_WR_fusion	20190123_012_S191343_A09_na	622.854	2	826.478	1	y8	71.22	34762908	250384	2
GTFIIDPGGVIR	Biognosys|iRT-Kit_WR_fusion	20190123_013_S191344_A10_na	622.854	2	826.478	1	y8	71.29	29564994	0	2
GTFIIDPGGVIR	Biognosys|iRT-Kit_WR_fusion	20190123_014_S191345_A11_na	622.854	2	826.478	1	y8	71.75	27647874	569463	2
GTFIIDPGGVIR	Biognosys|iRT-Kit_WR_fusion	20190123_068_S191346_A12_2	622.854	2	826.478	1	y8	70.82	31494106	0	2
GTFIIDPGGVIR	Biognosys|iRT-Kit_WR_fusion	20190123_017_S191347_B01_na	622.854	2	826.478	1	y8	71.72	25873878	1151760	2
GTFIIDPGGVIR	Biognosys|iRT-Kit_WR_fusion	20190123_018_S191348_B02_na	622.854	2	826.478	1	y8	71.45	27782030	0	2
GTFIIDPGGVIR	Biognosys|iRT-Kit_WR_fusion	20190123_019_S191349_B03_na	622.854	2	826.478	1	y8	71.41	25621088	0	2
GTFIIDPGGVIR	Biognosys|iRT-Kit_WR_fusion	20190123_069_S191350_B04_2	622.854	2	826.478	1	y8	71.59	31753928	401638	2
GTFIIDPGGVIR	Biognosys|iRT-Kit_WR_fusion	20190123_022_S191351_B05_na	622.854	2	826.478	1	y8	71.28	33496018	0	2
GTFIIDPGGVIR	Biognosys|iRT-Kit_WR_fusion	20190123_023_S191352_B06_na	622.854	2	826.478	1	y8	71.52	35057108	0	2
GTFIIDPGGVIR	Biognosys|iRT-Kit_WR_fusion	20190123_024_S191353_B07_na	622.854	2	826.478	1	y8	71.51	26107374	822654	2
GTFIIDPGGVIR	Biognosys|iRT-Kit_WR_fusion	20190123_025_S191354_B08_na	622.854	2	826.478	1	y8	71.22	33054590	0	2
GTFIIDPGGVIR	Biognosys|iRT-Kit_WR_fusion	20190123_027_S191355_B09_na	622.854	2	826.478	1	y8	70.57	29883566	0	2
GTFIIDPGGVIR	Biognosys|iRT-Kit_WR_fusion	20190123_028_S191356_B10_na	622.854	2	826.478	1	y8	71.59	37697524	0	2
GTFIIDPGGVIR	Biognosys|iRT-Kit_WR_fusion	20190123_029_S191357_B11_na	622.854	2	826.478	1	y8	71.76	24227432	0	2
GTFIIDPGGVIR	Biognosys|iRT-Kit_WR_fusion	20190123_070_S191358_B12_2	622.854	2	826.478	1	y8	70.9	31592042	105927	2
GTFIIDPGGVIR	Biognosys|iRT-Kit_WR_fusion	20190123_032_S191359_C01_na	622.854	2	826.478	1	y8	71.83	27921206	0	2
GTFIIDPGGVIR	Biognosys|iRT-Kit_WR_fusion	20190123_033_S191360_C02_na	622.854	2	826.478	1	y8	71.72	31109012	0	2
GTFIIDPGGVIR	Biognosys|iRT-Kit_WR_fusion	20190123_034_S191361_C03_na	622.854	2	826.478	1	y8	71.41	24039874	1167506	2
GTFIIDPGGVIR	Biognosys|iRT-Kit_WR_fusion	20190123_067_S191335_A01_2	622.854	2	713.394	1	y7	71.46	28458032	477186	3
GTFIIDPGGVIR	Biognosys|iRT-Kit_WR_fusion	20190123_003_S191336_A02_na	622.854	2	713.394	1	y7	72.52	21878890	431383	3
GTFIIDPGGVIR	Biognosys|iRT-Kit_WR_fusion	20190123_004_S191337_A03_na	622.854	2	713.394	1	y7	72.18	27617352	727986	3
GTFIIDPGGVIR	Biognosys|iRT-Kit_WR_fusion	20190123_005_S191338_A04_na	622.854	2	713.394	1	y7	70.8	19830142	0	3
GTFIIDPGGVIR	Biognosys|iRT-Kit_WR_fusion	20190123_007_S191339_A05_na	622.854	2	713.394	1	y7	70.94	24505828	0	3
GTFIIDPGGVIR	Biognosys|iRT-Kit_WR_fusion	20190123_008_S191340_A06_na	622.854	2	713.394	1	y7	70.74	22373774	171823	3
GTFIIDPGGVIR	Biognosys|iRT-Kit_WR_fusion	20190123_009_S191341_A07_na	622.854	2	713.394	1	y7	70.68	21166516	0	3
GTFIIDPGGVIR	Biognosys|iRT-Kit_WR_fusion	20190123_010_S191342_A08_na	622.854	2	713.394	1	y7	70.46	19912358	0	3
GTFIIDPGGVIR	Biognosys|iRT-Kit_WR_fusion	20190123_012_S191343_A09_na	622.854	2	713.394	1	y7	71.2	27629854	129917	3
GTFIIDPGGVIR	Biognosys|iRT-Kit_WR_fusion	20190123_013_S191344_A10_na	622.854	2	713.394	1	y7	71.29	22685686	0	3
GTFIIDPGGVIR	Biognosys|iRT-Kit_WR_fusion	20190123_014_S191345_A11_na	622.854	2	713.394	1	y7	71.75	22319994	728477	3
GTFIIDPGGVIR	Biognosys|iRT-Kit_WR_fusion	20190123_068_S191346_A12_2	622.854	2	713.394	1	y7	70.82	24690534	0	3
GTFIIDPGGVIR	Biognosys|iRT-Kit_WR_fusion	20190123_017_S191347_B01_na	622.854	2	713.394	1	y7	71.72	20783418	1152693	3
GTFIIDPGGVIR	Biognosys|iRT-Kit_WR_fusion	20190123_018_S191348_B02_na	622.854	2	713.394	1	y7	71.45	21582612	0	3
GTFIIDPGGVIR	Biognosys|iRT-Kit_WR_fusion	20190123_019_S191349_B03_na	622.854	2	713.394	1	y7	71.41	20592968	0	3
GTFIIDPGGVIR	Biognosys|iRT-Kit_WR_fusion	20190123_069_S191350_B04_2	622.854	2	713.394	1	y7	71.59	25404896	0	3
GTFIIDPGGVIR	Biognosys|iRT-Kit_WR_fusion	20190123_022_S191351_B05_na	622.854	2	713.394	1	y7	71.27	26994568	0	3
GTFIIDPGGVIR	Biognosys|iRT-Kit_WR_fusion	20190123_023_S191352_B06_na	622.854	2	713.394	1	y7	71.52	27489056	0	3
GTFIIDPGGVIR	Biognosys|iRT-Kit_WR_fusion	20190123_024_S191353_B07_na	622.854	2	713.394	1	y7	71.49	20555324	746637	3
GTFIIDPGGVIR	Biognosys|iRT-Kit_WR_fusion	20190123_025_S191354_B08_na	622.854	2	713.394	1	y7	71.2	25486904	315080	3
GTFIIDPGGVIR	Biognosys|iRT-Kit_WR_fusion	20190123_027_S191355_B09_na	622.854	2	713.394	1	y7	70.57	23881120	0	3
GTFIIDPGGVIR	Biognosys|iRT-Kit_WR_fusion	20190123_028_S191356_B10_na	622.854	2	713.394	1	y7	71.59	30793108	0	3
GTFIIDPGGVIR	Biognosys|iRT-Kit_WR_fusion	20190123_029_S191357_B11_na	622.854	2	713.394	1	y7	71.76	20301880	0	3
GTFIIDPGGVIR	Biognosys|iRT-Kit_WR_fusion	20190123_070_S191358_B12_2	622.854	2	713.394	1	y7	70.92	25795182	0	3
GTFIIDPGGVIR	Biognosys|iRT-Kit_WR_fusion	20190123_032_S191359_C01_na	622.854	2	713.394	1	y7	71.85	21791766	0	3
GTFIIDPGGVIR	Biognosys|iRT-Kit_WR_fusion	20190123_033_S191360_C02_na	622.854	2	713.394	1	y7	71.71	25074960	0	3
GTFIIDPGGVIR	Biognosys|iRT-Kit_WR_fusion	20190123_034_S191361_C03_na	622.854	2	713.394	1	y7	71.41	19467020	803492	3
GTFIIDPGGVIR	Biognosys|iRT-Kit_WR_fusion	20190123_067_S191335_A01_2	622.854	2	598.367	1	y6	71.45	224236896	4406921	1
GTFIIDPGGVIR	Biognosys|iRT-Kit_WR_fusion	20190123_003_S191336_A02_na	622.854	2	598.367	1	y6	72.5	172883712	3495792	1
GTFIIDPGGVIR	Biognosys|iRT-Kit_WR_fusion	20190123_004_S191337_A03_na	622.854	2	598.367	1	y6	72.18	214651424	5746000	1
GTFIIDPGGVIR	Biognosys|iRT-Kit_WR_fusion	20190123_005_S191338_A04_na	622.854	2	598.367	1	y6	70.8	168490128	1069419	1
GTFIIDPGGVIR	Biognosys|iRT-Kit_WR_fusion	20190123_007_S191339_A05_na	622.854	2	598.367	1	y6	70.94	190588576	552378	1
GTFIIDPGGVIR	Biognosys|iRT-Kit_WR_fusion	20190123_008_S191340_A06_na	622.854	2	598.367	1	y6	70.74	164305248	2293128	1
GTFIIDPGGVIR	Biognosys|iRT-Kit_WR_fusion	20190123_009_S191341_A07_na	622.854	2	598.367	1	y6	70.63	163388448	1393959	1
GTFIIDPGGVIR	Biognosys|iRT-Kit_WR_fusion	20190123_010_S191342_A08_na	622.854	2	598.367	1	y6	70.48	160814144	0	1
GTFIIDPGGVIR	Biognosys|iRT-Kit_WR_fusion	20190123_012_S191343_A09_na	622.854	2	598.367	1	y6	71.22	211315968	2292392	1
GTFIIDPGGVIR	Biognosys|iRT-Kit_WR_fusion	20190123_013_S191344_A10_na	622.854	2	598.367	1	y6	71.29	179867696	624316	1
GTFIIDPGGVIR	Biognosys|iRT-Kit_WR_fusion	20190123_014_S191345_A11_na	622.854	2	598.367	1	y6	71.75	174943936	5216132	1
GTFIIDPGGVIR	Biognosys|iRT-Kit_WR_fusion	20190123_068_S191346_A12_2	622.854	2	598.367	1	y6	70.8	201117968	172793	1
GTFIIDPGGVIR	Biognosys|iRT-Kit_WR_fusion	20190123_017_S191347_B01_na	622.854	2	598.367	1	y6	71.72	162504384	10965500	1
GTFIIDPGGVIR	Biognosys|iRT-Kit_WR_fusion	20190123_018_S191348_B02_na	622.854	2	598.367	1	y6	71.45	173572176	0	1
GTFIIDPGGVIR	Biognosys|iRT-Kit_WR_fusion	20190123_019_S191349_B03_na	622.854	2	598.367	1	y6	71.41	165209488	220973	1
GTFIIDPGGVIR	Biognosys|iRT-Kit_WR_fusion	20190123_069_S191350_B04_2	622.854	2	598.367	1	y6	71.59	199163088	2914678	1
GTFIIDPGGVIR	Biognosys|iRT-Kit_WR_fusion	20190123_022_S191351_B05_na	622.854	2	598.367	1	y6	71.28	203576160	981963	1
GTFIIDPGGVIR	Biognosys|iRT-Kit_WR_fusion	20190123_023_S191352_B06_na	622.854	2	598.367	1	y6	71.52	211404912	1132840	1
GTFIIDPGGVIR	Biognosys|iRT-Kit_WR_fusion	20190123_024_S191353_B07_na	622.854	2	598.367	1	y6	71.49	158669088	6710372	1
GTFIIDPGGVIR	Biognosys|iRT-Kit_WR_fusion	20190123_025_S191354_B08_na	622.854	2	598.367	1	y6	71.22	202967008	1583744	1
GTFIIDPGGVIR	Biognosys|iRT-Kit_WR_fusion	20190123_027_S191355_B09_na	622.854	2	598.367	1	y6	70.57	187064864	1354244	1
GTFIIDPGGVIR	Biognosys|iRT-Kit_WR_fusion	20190123_028_S191356_B10_na	622.854	2	598.367	1	y6	71.59	233474976	680837	1
GTFIIDPGGVIR	Biognosys|iRT-Kit_WR_fusion	20190123_029_S191357_B11_na	622.854	2	598.367	1	y6	71.76	161651296	579587	1
GTFIIDPGGVIR	Biognosys|iRT-Kit_WR_fusion	20190123_070_S191358_B12_2	622.854	2	598.367	1	y6	70.92	198911920	1494543	1
GTFIIDPGGVIR	Biognosys|iRT-Kit_WR_fusion	20190123_032_S191359_C01_na	622.854	2	598.367	1	y6	71.85	181521536	0	1
GTFIIDPGGVIR	Biognosys|iRT-Kit_WR_fusion	20190123_033_S191360_C02_na	622.854	2	598.367	1	y6	71.71	202869232	0	1
GTFIIDPGGVIR	Biognosys|iRT-Kit_WR_fusion	20190123_034_S191361_C03_na	622.854	2	598.367	1	y6	71.41	151946672	7452088	1
GTFIIDPGGVIR	Biognosys|iRT-Kit_WR_fusion	20190123_067_S191335_A01_2	622.854	2	288.203	1	y2	71.49	1655869	573159	5
GTFIIDPGGVIR	Biognosys|iRT-Kit_WR_fusion	20190123_003_S191336_A02_na	622.854	2	288.203	1	y2	72.48	973288	526553	5
GTFIIDPGGVIR	Biognosys|iRT-Kit_WR_fusion	20190123_004_S191337_A03_na	622.854	2	288.203	1	y2	72.16	1662505	345625	5
GTFIIDPGGVIR	Biognosys|iRT-Kit_WR_fusion	20190123_005_S191338_A04_na	622.854	2	288.203	1	y2	70.87	6614089	0	5
GTFIIDPGGVIR	Biognosys|iRT-Kit_WR_fusion	20190123_007_S191339_A05_na	622.854	2	288.203	1	y2	71.09	3695254	0	5
GTFIIDPGGVIR	Biognosys|iRT-Kit_WR_fusion	20190123_008_S191340_A06_na	622.854	2	288.203	1	y2	70.93	1778785	0	5
GTFIIDPGGVIR	Biognosys|iRT-Kit_WR_fusion	20190123_009_S191341_A07_na	622.854	2	288.203	1	y2	70.82	1686403	165229	5
GTFIIDPGGVIR	Biognosys|iRT-Kit_WR_fusion	20190123_010_S191342_A08_na	622.854	2	288.203	1	y2	70.58	4233547	0	5
GTFIIDPGGVIR	Biognosys|iRT-Kit_WR_fusion	20190123_012_S191343_A09_na	622.854	2	288.203	1	y2	71.2	1193025	943896	5
GTFIIDPGGVIR	Biognosys|iRT-Kit_WR_fusion	20190123_013_S191344_A10_na	622.854	2	288.203	1	y2	71.47	1973539	0	5
GTFIIDPGGVIR	Biognosys|iRT-Kit_WR_fusion	20190123_014_S191345_A11_na	622.854	2	288.203	1	y2	71.89	1989228	0	5
GTFIIDPGGVIR	Biognosys|iRT-Kit_WR_fusion	20190123_068_S191346_A12_2	622.854	2	288.203	1	y2	70.96	4123667	818321	5
GTFIIDPGGVIR	Biognosys|iRT-Kit_WR_fusion	20190123_017_S191347_B01_na	622.854	2	288.203	1	y2	71.79	3447980	319618	5
GTFIIDPGGVIR	Biognosys|iRT-Kit_WR_fusion	20190123_018_S191348_B02_na	622.854	2	288.203	1	y2	71.59	3660957	88882	5
GTFIIDPGGVIR	Biognosys|iRT-Kit_WR_fusion	20190123_019_S191349_B03_na	622.854	2	288.203	1	y2	71.43	1444885	0	5
GTFIIDPGGVIR	Biognosys|iRT-Kit_WR_fusion	20190123_069_S191350_B04_2	622.854	2	288.203	1	y2	71.59	1599699	0	5
GTFIIDPGGVIR	Biognosys|iRT-Kit_WR_fusion	20190123_022_S191351_B05_na	622.854	2	288.203	1	y2	71.28	1772421	0	5
GTFIIDPGGVIR	Biognosys|iRT-Kit_WR_fusion	20190123_023_S191352_B06_na	622.854	2	288.203	1	y2	71.52	1640743	23606	5
GTFIIDPGGVIR	Biognosys|iRT-Kit_WR_fusion	20190123_024_S191353_B07_na	622.854	2	288.203	1	y2	71.49	1425547	293032	5
GTFIIDPGGVIR	Biognosys|iRT-Kit_WR_fusion	20190123_025_S191354_B08_na	622.854	2	288.203	1	y2	71.22	1567096	0	5
GTFIIDPGGVIR	Biognosys|iRT-Kit_WR_fusion	20190123_027_S191355_B09_na	622.854	2	288.203	1	y2	70.71	3321555	199468	5
GTFIIDPGGVIR	Biognosys|iRT-Kit_WR_fusion	20190123_028_S191356_B10_na	622.854	2	288.203	1	y2	71.59	2085132	0	5
GTFIIDPGGVIR	Biognosys|iRT-Kit_WR_fusion	20190123_029_S191357_B11_na	622.854	2	288.203	1	y2	71.76	1222376	0	5
GTFIIDPGGVIR	Biognosys|iRT-Kit_WR_fusion	20190123_070_S191358_B12_2	622.854	2	288.203	1	y2	70.92	1786627	86728	5
GTFIIDPGGVIR	Biognosys|iRT-Kit_WR_fusion	20190123_032_S191359_C01_na	622.854	2	288.203	1	y2	71.92	2781502	0	5
GTFIIDPGGVIR	Biognosys|iRT-Kit_WR_fusion	20190123_033_S191360_C02_na	622.854	2	288.203	1	y2	71.78	4758403	0	5
GTFIIDPGGVIR	Biognosys|iRT-Kit_WR_fusion	20190123_034_S191361_C03_na	622.854	2	288.203	1	y2	71.47	1216271	0	5
GTFIIDPGGVIR	Biognosys|iRT-Kit_WR_fusion	20190123_067_S191335_A01_2	622.854	2	306.145	1	b3	71.45	22028914	899237	4
GTFIIDPGGVIR	Biognosys|iRT-Kit_WR_fusion	20190123_003_S191336_A02_na	622.854	2	306.145	1	b3	72.49	16540268	462144	4
GTFIIDPGGVIR	Biognosys|iRT-Kit_WR_fusion	20190123_004_S191337_A03_na	622.854	2	306.145	1	b3	72.19	20821764	872155	4
GTFIIDPGGVIR	Biognosys|iRT-Kit_WR_fusion	20190123_005_S191338_A04_na	622.854	2	306.145	1	b3	70.8	15652189	1174419	4
GTFIIDPGGVIR	Biognosys|iRT-Kit_WR_fusion	20190123_007_S191339_A05_na	622.854	2	306.145	1	b3	70.92	18625668	617877	4
GTFIIDPGGVIR	Biognosys|iRT-Kit_WR_fusion	20190123_008_S191340_A06_na	622.854	2	306.145	1	b3	70.74	16167251	723196	4
GTFIIDPGGVIR	Biognosys|iRT-Kit_WR_fusion	20190123_009_S191341_A07_na	622.854	2	306.145	1	b3	70.66	15828885	345810	4
GTFIIDPGGVIR	Biognosys|iRT-Kit_WR_fusion	20190123_010_S191342_A08_na	622.854	2	306.145	1	b3	70.48	16971412	0	4
GTFIIDPGGVIR	Biognosys|iRT-Kit_WR_fusion	20190123_012_S191343_A09_na	622.854	2	306.145	1	b3	71.22	21071836	232512	4
GTFIIDPGGVIR	Biognosys|iRT-Kit_WR_fusion	20190123_013_S191344_A10_na	622.854	2	306.145	1	b3	71.29	16662332	625549	4
GTFIIDPGGVIR	Biognosys|iRT-Kit_WR_fusion	20190123_014_S191345_A11_na	622.854	2	306.145	1	b3	71.73	17371384	510559	4
GTFIIDPGGVIR	Biognosys|iRT-Kit_WR_fusion	20190123_068_S191346_A12_2	622.854	2	306.145	1	b3	70.84	19374956	0	4
GTFIIDPGGVIR	Biognosys|iRT-Kit_WR_fusion	20190123_017_S191347_B01_na	622.854	2	306.145	1	b3	71.73	15250399	1246065	4
GTFIIDPGGVIR	Biognosys|iRT-Kit_WR_fusion	20190123_018_S191348_B02_na	622.854	2	306.145	1	b3	71.45	16204704	0	4
GTFIIDPGGVIR	Biognosys|iRT-Kit_WR_fusion	20190123_019_S191349_B03_na	622.854	2	306.145	1	b3	71.41	15447315	174344	4
GTFIIDPGGVIR	Biognosys|iRT-Kit_WR_fusion	20190123_069_S191350_B04_2	622.854	2	306.145	1	b3	71.59	18861350	454766	4
GTFIIDPGGVIR	Biognosys|iRT-Kit_WR_fusion	20190123_022_S191351_B05_na	622.854	2	306.145	1	b3	71.27	19497120	397059	4
GTFIIDPGGVIR	Biognosys|iRT-Kit_WR_fusion	20190123_023_S191352_B06_na	622.854	2	306.145	1	b3	71.52	21053168	0	4
GTFIIDPGGVIR	Biognosys|iRT-Kit_WR_fusion	20190123_024_S191353_B07_na	622.854	2	306.145	1	b3	71.49	15409859	851685	4
GTFIIDPGGVIR	Biognosys|iRT-Kit_WR_fusion	20190123_025_S191354_B08_na	622.854	2	306.145	1	b3	71.22	19678464	235314	4
GTFIIDPGGVIR	Biognosys|iRT-Kit_WR_fusion	20190123_027_S191355_B09_na	622.854	2	306.145	1	b3	70.57	18549404	283978	4
GTFIIDPGGVIR	Biognosys|iRT-Kit_WR_fusion	20190123_028_S191356_B10_na	622.854	2	306.145	1	b3	71.59	23748388	0	4
GTFIIDPGGVIR	Biognosys|iRT-Kit_WR_fusion	20190123_029_S191357_B11_na	622.854	2	306.145	1	b3	71.76	15442263	425147	4
GTFIIDPGGVIR	Biognosys|iRT-Kit_WR_fusion	20190123_070_S191358_B12_2	622.854	2	306.145	1	b3	70.92	19544234	0	4
GTFIIDPGGVIR	Biognosys|iRT-Kit_WR_fusion	20190123_032_S191359_C01_na	622.854	2	306.145	1	b3	71.83	15963565	569510	4
GTFIIDPGGVIR	Biognosys|iRT-Kit_WR_fusion	20190123_033_S191360_C02_na	622.854	2	306.145	1	b3	71.71	18938464	0	4
GTFIIDPGGVIR	Biognosys|iRT-Kit_WR_fusion	20190123_034_S191361_C03_na	622.854	2	306.145	1	b3	71.41	14153157	1121863	4
GTFIIDPAAVIR	Biognosys|iRT-Kit_WR_fusion	20190123_067_S191335_A01_2	636.869	2	854.509	1	y8	78.81	213748896	6205089	2
GTFIIDPAAVIR	Biognosys|iRT-Kit_WR_fusion	20190123_003_S191336_A02_na	636.869	2	854.509	1	y8	79.69	176607472	968178	2
GTFIIDPAAVIR	Biognosys|iRT-Kit_WR_fusion	20190123_004_S191337_A03_na	636.869	2	854.509	1	y8	79.34	214468944	3090552	2
GTFIIDPAAVIR	Biognosys|iRT-Kit_WR_fusion	20190123_005_S191338_A04_na	636.869	2	854.509	1	y8	77.96	165730128	1184295	2
GTFIIDPAAVIR	Biognosys|iRT-Kit_WR_fusion	20190123_007_S191339_A05_na	636.869	2	854.509	1	y8	78.11	169025504	877646	2
GTFIIDPAAVIR	Biognosys|iRT-Kit_WR_fusion	20190123_008_S191340_A06_na	636.869	2	854.509	1	y8	78.02	172671792	1647729	2
GTFIIDPAAVIR	Biognosys|iRT-Kit_WR_fusion	20190123_009_S191341_A07_na	636.869	2	854.509	1	y8	77.96	179429824	1062192	2
GTFIIDPAAVIR	Biognosys|iRT-Kit_WR_fusion	20190123_010_S191342_A08_na	636.869	2	854.509	1	y8	77.78	164197184	2380415	2
GTFIIDPAAVIR	Biognosys|iRT-Kit_WR_fusion	20190123_012_S191343_A09_na	636.869	2	854.509	1	y8	78.41	213403536	290725	2
GTFIIDPAAVIR	Biognosys|iRT-Kit_WR_fusion	20190123_013_S191344_A10_na	636.869	2	854.509	1	y8	78.47	169560944	1551143	2
GTFIIDPAAVIR	Biognosys|iRT-Kit_WR_fusion	20190123_014_S191345_A11_na	636.869	2	854.509	1	y8	78.96	168675584	669673	2
GTFIIDPAAVIR	Biognosys|iRT-Kit_WR_fusion	20190123_068_S191346_A12_2	636.869	2	854.509	1	y8	77.99	181310752	1645716	2
GTFIIDPAAVIR	Biognosys|iRT-Kit_WR_fusion	20190123_017_S191347_B01_na	636.869	2	854.509	1	y8	78.9	150402352	2200254	2
GTFIIDPAAVIR	Biognosys|iRT-Kit_WR_fusion	20190123_018_S191348_B02_na	636.869	2	854.509	1	y8	78.7	170396688	996719	2
GTFIIDPAAVIR	Biognosys|iRT-Kit_WR_fusion	20190123_019_S191349_B03_na	636.869	2	854.509	1	y8	78.62	155818368	820690	2
GTFIIDPAAVIR	Biognosys|iRT-Kit_WR_fusion	20190123_069_S191350_B04_2	636.869	2	854.509	1	y8	78.82	208551088	851475	2
GTFIIDPAAVIR	Biognosys|iRT-Kit_WR_fusion	20190123_022_S191351_B05_na	636.869	2	854.509	1	y8	78.37	202145024	901985	2
GTFIIDPAAVIR	Biognosys|iRT-Kit_WR_fusion	20190123_023_S191352_B06_na	636.869	2	854.509	1	y8	78.71	190671888	551476	2
GTFIIDPAAVIR	Biognosys|iRT-Kit_WR_fusion	20190123_024_S191353_B07_na	636.869	2	854.509	1	y8	78.67	165019184	1360904	2
GTFIIDPAAVIR	Biognosys|iRT-Kit_WR_fusion	20190123_025_S191354_B08_na	636.869	2	854.509	1	y8	78.39	186211744	2142159	2
GTFIIDPAAVIR	Biognosys|iRT-Kit_WR_fusion	20190123_027_S191355_B09_na	636.869	2	854.509	1	y8	77.82	170398320	5357461	2
GTFIIDPAAVIR	Biognosys|iRT-Kit_WR_fusion	20190123_028_S191356_B10_na	636.869	2	854.509	1	y8	78.85	240643824	1143676	2
GTFIIDPAAVIR	Biognosys|iRT-Kit_WR_fusion	20190123_029_S191357_B11_na	636.869	2	854.509	1	y8	79.03	183746816	792281	2
GTFIIDPAAVIR	Biognosys|iRT-Kit_WR_fusion	20190123_070_S191358_B12_2	636.869	2	854.509	1	y8	78.19	204832992	688880	2
GTFIIDPAAVIR	Biognosys|iRT-Kit_WR_fusion	20190123_032_S191359_C01_na	636.869	2	854.509	1	y8	78.95	172913248	2311508	2
GTFIIDPAAVIR	Biognosys|iRT-Kit_WR_fusion	20190123_033_S191360_C02_na	636.869	2	854.509	1	y8	78.85	193965824	3528905	2
GTFIIDPAAVIR	Biognosys|iRT-Kit_WR_fusion	20190123_034_S191361_C03_na	636.869	2	854.509	1	y8	78.6	197029808	1359559	2
GTFIIDPAAVIR	Biognosys|iRT-Kit_WR_fusion	20190123_067_S191335_A01_2	636.869	2	741.425	1	y7	78.81	163615776	4953575	3
GTFIIDPAAVIR	Biognosys|iRT-Kit_WR_fusion	20190123_003_S191336_A02_na	636.869	2	741.425	1	y7	79.69	135603616	862885	3
GTFIIDPAAVIR	Biognosys|iRT-Kit_WR_fusion	20190123_004_S191337_A03_na	636.869	2	741.425	1	y7	79.34	164834960	2515109	3
GTFIIDPAAVIR	Biognosys|iRT-Kit_WR_fusion	20190123_005_S191338_A04_na	636.869	2	741.425	1	y7	77.96	127898432	2323972	3
GTFIIDPAAVIR	Biognosys|iRT-Kit_WR_fusion	20190123_007_S191339_A05_na	636.869	2	741.425	1	y7	78.11	129542144	1536625	3
GTFIIDPAAVIR	Biognosys|iRT-Kit_WR_fusion	20190123_008_S191340_A06_na	636.869	2	741.425	1	y7	78.02	132016552	1467806	3
GTFIIDPAAVIR	Biognosys|iRT-Kit_WR_fusion	20190123_009_S191341_A07_na	636.869	2	741.425	1	y7	77.96	135629488	1573101	3
GTFIIDPAAVIR	Biognosys|iRT-Kit_WR_fusion	20190123_010_S191342_A08_na	636.869	2	741.425	1	y7	77.78	124522544	4372031	3
GTFIIDPAAVIR	Biognosys|iRT-Kit_WR_fusion	20190123_012_S191343_A09_na	636.869	2	741.425	1	y7	78.44	164397616	445793	3
GTFIIDPAAVIR	Biognosys|iRT-Kit_WR_fusion	20190123_013_S191344_A10_na	636.869	2	741.425	1	y7	78.47	131914296	1014863	3
GTFIIDPAAVIR	Biognosys|iRT-Kit_WR_fusion	20190123_014_S191345_A11_na	636.869	2	741.425	1	y7	78.95	128858872	914595	3
GTFIIDPAAVIR	Biognosys|iRT-Kit_WR_fusion	20190123_068_S191346_A12_2	636.869	2	741.425	1	y7	77.99	139397360	2347075	3
GTFIIDPAAVIR	Biognosys|iRT-Kit_WR_fusion	20190123_017_S191347_B01_na	636.869	2	741.425	1	y7	78.93	114333736	3454164	3
GTFIIDPAAVIR	Biognosys|iRT-Kit_WR_fusion	20190123_018_S191348_B02_na	636.869	2	741.425	1	y7	78.7	128642944	1858243	3
GTFIIDPAAVIR	Biognosys|iRT-Kit_WR_fusion	20190123_019_S191349_B03_na	636.869	2	741.425	1	y7	78.61	120505872	877495	3
GTFIIDPAAVIR	Biognosys|iRT-Kit_WR_fusion	20190123_069_S191350_B04_2	636.869	2	741.425	1	y7	78.82	157561888	949073	3
GTFIIDPAAVIR	Biognosys|iRT-Kit_WR_fusion	20190123_022_S191351_B05_na	636.869	2	741.425	1	y7	78.37	153513616	1220111	3
GTFIIDPAAVIR	Biognosys|iRT-Kit_WR_fusion	20190123_023_S191352_B06_na	636.869	2	741.425	1	y7	78.71	145625872	763740	3
GTFIIDPAAVIR	Biognosys|iRT-Kit_WR_fusion	20190123_024_S191353_B07_na	636.869	2	741.425	1	y7	78.66	126961184	1152360	3
GTFIIDPAAVIR	Biognosys|iRT-Kit_WR_fusion	20190123_025_S191354_B08_na	636.869	2	741.425	1	y7	78.41	146221936	1737226	3
GTFIIDPAAVIR	Biognosys|iRT-Kit_WR_fusion	20190123_027_S191355_B09_na	636.869	2	741.425	1	y7	77.78	129915208	6335536	3
GTFIIDPAAVIR	Biognosys|iRT-Kit_WR_fusion	20190123_028_S191356_B10_na	636.869	2	741.425	1	y7	78.85	181320080	1340735	3
GTFIIDPAAVIR	Biognosys|iRT-Kit_WR_fusion	20190123_029_S191357_B11_na	636.869	2	741.425	1	y7	79.03	141121712	1434645	3
GTFIIDPAAVIR	Biognosys|iRT-Kit_WR_fusion	20190123_070_S191358_B12_2	636.869	2	741.425	1	y7	78.19	155967616	1417989	3
GTFIIDPAAVIR	Biognosys|iRT-Kit_WR_fusion	20190123_032_S191359_C01_na	636.869	2	741.425	1	y7	78.95	134002128	2694573	3
GTFIIDPAAVIR	Biognosys|iRT-Kit_WR_fusion	20190123_033_S191360_C02_na	636.869	2	741.425	1	y7	78.86	145562896	8022022	3
GTFIIDPAAVIR	Biognosys|iRT-Kit_WR_fusion	20190123_034_S191361_C03_na	636.869	2	741.425	1	y7	78.6	150190368	3081658	3
GTFIIDPAAVIR	Biognosys|iRT-Kit_WR_fusion	20190123_067_S191335_A01_2	636.869	2	626.398	1	y6	78.81	596131904	18009664	1
GTFIIDPAAVIR	Biognosys|iRT-Kit_WR_fusion	20190123_003_S191336_A02_na	636.869	2	626.398	1	y6	79.69	496655296	2575719	1
GTFIIDPAAVIR	Biognosys|iRT-Kit_WR_fusion	20190123_004_S191337_A03_na	636.869	2	626.398	1	y6	79.34	596672832	8471238	1
GTFIIDPAAVIR	Biognosys|iRT-Kit_WR_fusion	20190123_005_S191338_A04_na	636.869	2	626.398	1	y6	77.96	469118752	1469897	1
GTFIIDPAAVIR	Biognosys|iRT-Kit_WR_fusion	20190123_007_S191339_A05_na	636.869	2	626.398	1	y6	78.11	478223232	1648384	1
GTFIIDPAAVIR	Biognosys|iRT-Kit_WR_fusion	20190123_008_S191340_A06_na	636.869	2	626.398	1	y6	78.02	475518688	4993175	1
GTFIIDPAAVIR	Biognosys|iRT-Kit_WR_fusion	20190123_009_S191341_A07_na	636.869	2	626.398	1	y6	77.96	496990368	1896012	1
GTFIIDPAAVIR	Biognosys|iRT-Kit_WR_fusion	20190123_010_S191342_A08_na	636.869	2	626.398	1	y6	77.78	465390048	499512	1
GTFIIDPAAVIR	Biognosys|iRT-Kit_WR_fusion	20190123_012_S191343_A09_na	636.869	2	626.398	1	y6	78.44	590951488	1095093	1
GTFIIDPAAVIR	Biognosys|iRT-Kit_WR_fusion	20190123_013_S191344_A10_na	636.869	2	626.398	1	y6	78.47	471511392	3705255	1
GTFIIDPAAVIR	Biognosys|iRT-Kit_WR_fusion	20190123_014_S191345_A11_na	636.869	2	626.398	1	y6	78.96	473900832	1479466	1
GTFIIDPAAVIR	Biognosys|iRT-Kit_WR_fusion	20190123_068_S191346_A12_2	636.869	2	626.398	1	y6	77.99	517630016	2802511	1
GTFIIDPAAVIR	Biognosys|iRT-Kit_WR_fusion	20190123_017_S191347_B01_na	636.869	2	626.398	1	y6	78.92	421700448	4793063	1
GTFIIDPAAVIR	Biognosys|iRT-Kit_WR_fusion	20190123_018_S191348_B02_na	636.869	2	626.398	1	y6	78.71	482362944	1106717	1
GTFIIDPAAVIR	Biognosys|iRT-Kit_WR_fusion	20190123_019_S191349_B03_na	636.869	2	626.398	1	y6	78.61	441043968	1561266	1
GTFIIDPAAVIR	Biognosys|iRT-Kit_WR_fusion	20190123_069_S191350_B04_2	636.869	2	626.398	1	y6	78.82	588032832	1894492	1
GTFIIDPAAVIR	Biognosys|iRT-Kit_WR_fusion	20190123_022_S191351_B05_na	636.869	2	626.398	1	y6	78.37	573841088	1760186	1
GTFIIDPAAVIR	Biognosys|iRT-Kit_WR_fusion	20190123_023_S191352_B06_na	636.869	2	626.398	1	y6	78.71	543748800	869688	1
GTFIIDPAAVIR	Biognosys|iRT-Kit_WR_fusion	20190123_024_S191353_B07_na	636.869	2	626.398	1	y6	78.67	467525984	3786060	1
GTFIIDPAAVIR	Biognosys|iRT-Kit_WR_fusion	20190123_025_S191354_B08_na	636.869	2	626.398	1	y6	78.39	531209632	6346255	1
GTFIIDPAAVIR	Biognosys|iRT-Kit_WR_fusion	20190123_027_S191355_B09_na	636.869	2	626.398	1	y6	77.82	496553632	6271095	1
GTFIIDPAAVIR	Biognosys|iRT-Kit_WR_fusion	20190123_028_S191356_B10_na	636.869	2	626.398	1	y6	78.85	675190784	3157717	1
GTFIIDPAAVIR	Biognosys|iRT-Kit_WR_fusion	20190123_029_S191357_B11_na	636.869	2	626.398	1	y6	79.03	520897536	1130260	1
GTFIIDPAAVIR	Biognosys|iRT-Kit_WR_fusion	20190123_070_S191358_B12_2	636.869	2	626.398	1	y6	78.19	567933824	1511501	1
GTFIIDPAAVIR	Biognosys|iRT-Kit_WR_fusion	20190123_032_S191359_C01_na	636.869	2	626.398	1	y6	78.98	499812416	1970673	1
GTFIIDPAAVIR	Biognosys|iRT-Kit_WR_fusion	20190123_033_S191360_C02_na	636.869	2	626.398	1	y6	78.84	567149760	5058954	1
GTFIIDPAAVIR	Biognosys|iRT-Kit_WR_fusion	20190123_034_S191361_C03_na	636.869	2	626.398	1	y6	78.6	555312256	1897385	1
GTFIIDPAAVIR	Biognosys|iRT-Kit_WR_fusion	20190123_067_S191335_A01_2	636.869	2	288.203	1	y2	78.81	10923864	297959	6
GTFIIDPAAVIR	Biognosys|iRT-Kit_WR_fusion	20190123_003_S191336_A02_na	636.869	2	288.203	1	y2	79.69	10360328	133312	6
GTFIIDPAAVIR	Biognosys|iRT-Kit_WR_fusion	20190123_004_S191337_A03_na	636.869	2	288.203	1	y2	79.34	11045996	268053	6
GTFIIDPAAVIR	Biognosys|iRT-Kit_WR_fusion	20190123_005_S191338_A04_na	636.869	2	288.203	1	y2	78.02	12659053	225982	6
GTFIIDPAAVIR	Biognosys|iRT-Kit_WR_fusion	20190123_007_S191339_A05_na	636.869	2	288.203	1	y2	78.13	12162731	168802	6
GTFIIDPAAVIR	Biognosys|iRT-Kit_WR_fusion	20190123_008_S191340_A06_na	636.869	2	288.203	1	y2	78.02	12472149	23352	6
GTFIIDPAAVIR	Biognosys|iRT-Kit_WR_fusion	20190123_009_S191341_A07_na	636.869	2	288.203	1	y2	77.96	12092276	265683	6
GTFIIDPAAVIR	Biognosys|iRT-Kit_WR_fusion	20190123_010_S191342_A08_na	636.869	2	288.203	1	y2	77.78	12961514	328006	6
GTFIIDPAAVIR	Biognosys|iRT-Kit_WR_fusion	20190123_012_S191343_A09_na	636.869	2	288.203	1	y2	78.44	12045131	232405	6
GTFIIDPAAVIR	Biognosys|iRT-Kit_WR_fusion	20190123_013_S191344_A10_na	636.869	2	288.203	1	y2	78.47	11319995	268378	6
GTFIIDPAAVIR	Biognosys|iRT-Kit_WR_fusion	20190123_014_S191345_A11_na	636.869	2	288.203	1	y2	78.95	11421179	225147	6
GTFIIDPAAVIR	Biognosys|iRT-Kit_WR_fusion	20190123_068_S191346_A12_2	636.869	2	288.203	1	y2	77.99	12431731	261340	6
GTFIIDPAAVIR	Biognosys|iRT-Kit_WR_fusion	20190123_017_S191347_B01_na	636.869	2	288.203	1	y2	78.92	10880025	262636	6
GTFIIDPAAVIR	Biognosys|iRT-Kit_WR_fusion	20190123_018_S191348_B02_na	636.869	2	288.203	1	y2	78.74	11872061	293843	6
GTFIIDPAAVIR	Biognosys|iRT-Kit_WR_fusion	20190123_019_S191349_B03_na	636.869	2	288.203	1	y2	78.61	10009948	153194	6
GTFIIDPAAVIR	Biognosys|iRT-Kit_WR_fusion	20190123_069_S191350_B04_2	636.869	2	288.203	1	y2	78.82	11816369	144597	6
GTFIIDPAAVIR	Biognosys|iRT-Kit_WR_fusion	20190123_022_S191351_B05_na	636.869	2	288.203	1	y2	78.36	12182909	166320	6
GTFIIDPAAVIR	Biognosys|iRT-Kit_WR_fusion	20190123_023_S191352_B06_na	636.869	2	288.203	1	y2	78.69	10706821	225512	6
GTFIIDPAAVIR	Biognosys|iRT-Kit_WR_fusion	20190123_024_S191353_B07_na	636.869	2	288.203	1	y2	78.68	11408315	177666	6
GTFIIDPAAVIR	Biognosys|iRT-Kit_WR_fusion	20190123_025_S191354_B08_na	636.869	2	288.203	1	y2	78.41	11487702	272576	6
GTFIIDPAAVIR	Biognosys|iRT-Kit_WR_fusion	20190123_027_S191355_B09_na	636.869	2	288.203	1	y2	77.82	12080257	329498	6
GTFIIDPAAVIR	Biognosys|iRT-Kit_WR_fusion	20190123_028_S191356_B10_na	636.869	2	288.203	1	y2	78.87	15502116	142946	6
GTFIIDPAAVIR	Biognosys|iRT-Kit_WR_fusion	20190123_029_S191357_B11_na	636.869	2	288.203	1	y2	79.03	12831564	229513	6
GTFIIDPAAVIR	Biognosys|iRT-Kit_WR_fusion	20190123_070_S191358_B12_2	636.869	2	288.203	1	y2	78.21	12326213	283136	6
GTFIIDPAAVIR	Biognosys|iRT-Kit_WR_fusion	20190123_032_S191359_C01_na	636.869	2	288.203	1	y2	78.98	12648264	547800	6
GTFIIDPAAVIR	Biognosys|iRT-Kit_WR_fusion	20190123_033_S191360_C02_na	636.869	2	288.203	1	y2	78.86	14306394	219897	6
GTFIIDPAAVIR	Biognosys|iRT-Kit_WR_fusion	20190123_034_S191361_C03_na	636.869	2	288.203	1	y2	78.65	13094179	155258	6
GTFIIDPAAVIR	Biognosys|iRT-Kit_WR_fusion	20190123_067_S191335_A01_2	636.869	2	175.119	1	y1	78.81	32576248	2920499	5
GTFIIDPAAVIR	Biognosys|iRT-Kit_WR_fusion	20190123_003_S191336_A02_na	636.869	2	175.119	1	y1	79.69	29439970	2494071	5
GTFIIDPAAVIR	Biognosys|iRT-Kit_WR_fusion	20190123_004_S191337_A03_na	636.869	2	175.119	1	y1	79.34	34339520	2157623	5
GTFIIDPAAVIR	Biognosys|iRT-Kit_WR_fusion	20190123_005_S191338_A04_na	636.869	2	175.119	1	y1	78.02	38501680	3844881	5
GTFIIDPAAVIR	Biognosys|iRT-Kit_WR_fusion	20190123_007_S191339_A05_na	636.869	2	175.119	1	y1	78.11	36603676	3909764	5
GTFIIDPAAVIR	Biognosys|iRT-Kit_WR_fusion	20190123_008_S191340_A06_na	636.869	2	175.119	1	y1	78.02	34745652	4020059	5
GTFIIDPAAVIR	Biognosys|iRT-Kit_WR_fusion	20190123_009_S191341_A07_na	636.869	2	175.119	1	y1	77.97	36079364	5367990	5
GTFIIDPAAVIR	Biognosys|iRT-Kit_WR_fusion	20190123_010_S191342_A08_na	636.869	2	175.119	1	y1	77.83	38515428	4511513	5
GTFIIDPAAVIR	Biognosys|iRT-Kit_WR_fusion	20190123_012_S191343_A09_na	636.869	2	175.119	1	y1	78.45	36425732	3515531	5
GTFIIDPAAVIR	Biognosys|iRT-Kit_WR_fusion	20190123_013_S191344_A10_na	636.869	2	175.119	1	y1	78.44	34294716	3902469	5
GTFIIDPAAVIR	Biognosys|iRT-Kit_WR_fusion	20190123_014_S191345_A11_na	636.869	2	175.119	1	y1	78.95	35060716	3793463	5
GTFIIDPAAVIR	Biognosys|iRT-Kit_WR_fusion	20190123_068_S191346_A12_2	636.869	2	175.119	1	y1	77.99	35906372	3857364	5
GTFIIDPAAVIR	Biognosys|iRT-Kit_WR_fusion	20190123_017_S191347_B01_na	636.869	2	175.119	1	y1	78.93	32841220	3377986	5
GTFIIDPAAVIR	Biognosys|iRT-Kit_WR_fusion	20190123_018_S191348_B02_na	636.869	2	175.119	1	y1	78.74	39461460	4236750	5
GTFIIDPAAVIR	Biognosys|iRT-Kit_WR_fusion	20190123_019_S191349_B03_na	636.869	2	175.119	1	y1	78.63	31549864	5487700	5
GTFIIDPAAVIR	Biognosys|iRT-Kit_WR_fusion	20190123_069_S191350_B04_2	636.869	2	175.119	1	y1	78.82	33139384	3234420	5
GTFIIDPAAVIR	Biognosys|iRT-Kit_WR_fusion	20190123_022_S191351_B05_na	636.869	2	175.119	1	y1	78.33	36020848	5248455	5
GTFIIDPAAVIR	Biognosys|iRT-Kit_WR_fusion	20190123_023_S191352_B06_na	636.869	2	175.119	1	y1	78.71	33624292	3049590	5
GTFIIDPAAVIR	Biognosys|iRT-Kit_WR_fusion	20190123_024_S191353_B07_na	636.869	2	175.119	1	y1	78.67	32423200	4013315	5
GTFIIDPAAVIR	Biognosys|iRT-Kit_WR_fusion	20190123_025_S191354_B08_na	636.869	2	175.119	1	y1	78.42	33759188	4598360	5
GTFIIDPAAVIR	Biognosys|iRT-Kit_WR_fusion	20190123_027_S191355_B09_na	636.869	2	175.119	1	y1	77.82	37844636	4493871	5
GTFIIDPAAVIR	Biognosys|iRT-Kit_WR_fusion	20190123_028_S191356_B10_na	636.869	2	175.119	1	y1	78.87	41550048	6247444	5
GTFIIDPAAVIR	Biognosys|iRT-Kit_WR_fusion	20190123_029_S191357_B11_na	636.869	2	175.119	1	y1	79.04	38874936	5734843	5
GTFIIDPAAVIR	Biognosys|iRT-Kit_WR_fusion	20190123_070_S191358_B12_2	636.869	2	175.119	1	y1	78.19	35624348	4389825	5
GTFIIDPAAVIR	Biognosys|iRT-Kit_WR_fusion	20190123_032_S191359_C01_na	636.869	2	175.119	1	y1	79.02	41974652	6208270	5
GTFIIDPAAVIR	Biognosys|iRT-Kit_WR_fusion	20190123_033_S191360_C02_na	636.869	2	175.119	1	y1	78.87	45807048	4183493	5
GTFIIDPAAVIR	Biognosys|iRT-Kit_WR_fusion	20190123_034_S191361_C03_na	636.869	2	175.119	1	y1	78.6	42972852	3877085	5
GTFIIDPAAVIR	Biognosys|iRT-Kit_WR_fusion	20190123_067_S191335_A01_2	636.869	2	306.145	1	b3	78.81	77922008	2669701	4
GTFIIDPAAVIR	Biognosys|iRT-Kit_WR_fusion	20190123_003_S191336_A02_na	636.869	2	306.145	1	b3	79.69	65253264	712669	4
GTFIIDPAAVIR	Biognosys|iRT-Kit_WR_fusion	20190123_004_S191337_A03_na	636.869	2	306.145	1	b3	79.35	79677776	1320243	4
GTFIIDPAAVIR	Biognosys|iRT-Kit_WR_fusion	20190123_005_S191338_A04_na	636.869	2	306.145	1	b3	77.96	60922196	285536	4
GTFIIDPAAVIR	Biognosys|iRT-Kit_WR_fusion	20190123_007_S191339_A05_na	636.869	2	306.145	1	b3	78.11	64256128	407211	4
GTFIIDPAAVIR	Biognosys|iRT-Kit_WR_fusion	20190123_008_S191340_A06_na	636.869	2	306.145	1	b3	78.02	64588688	895013	4
GTFIIDPAAVIR	Biognosys|iRT-Kit_WR_fusion	20190123_009_S191341_A07_na	636.869	2	306.145	1	b3	77.96	66757840	528829	4
GTFIIDPAAVIR	Biognosys|iRT-Kit_WR_fusion	20190123_010_S191342_A08_na	636.869	2	306.145	1	b3	77.78	62549320	672697	4
GTFIIDPAAVIR	Biognosys|iRT-Kit_WR_fusion	20190123_012_S191343_A09_na	636.869	2	306.145	1	b3	78.44	81449072	227968	4
GTFIIDPAAVIR	Biognosys|iRT-Kit_WR_fusion	20190123_013_S191344_A10_na	636.869	2	306.145	1	b3	78.48	63213116	430106	4
GTFIIDPAAVIR	Biognosys|iRT-Kit_WR_fusion	20190123_014_S191345_A11_na	636.869	2	306.145	1	b3	78.95	62495960	392239	4
GTFIIDPAAVIR	Biognosys|iRT-Kit_WR_fusion	20190123_068_S191346_A12_2	636.869	2	306.145	1	b3	77.99	66871420	531432	4
GTFIIDPAAVIR	Biognosys|iRT-Kit_WR_fusion	20190123_017_S191347_B01_na	636.869	2	306.145	1	b3	78.93	56534104	881180	4
GTFIIDPAAVIR	Biognosys|iRT-Kit_WR_fusion	20190123_018_S191348_B02_na	636.869	2	306.145	1	b3	78.7	62543992	475154	4
GTFIIDPAAVIR	Biognosys|iRT-Kit_WR_fusion	20190123_019_S191349_B03_na	636.869	2	306.145	1	b3	78.61	57054292	310023	4
GTFIIDPAAVIR	Biognosys|iRT-Kit_WR_fusion	20190123_069_S191350_B04_2	636.869	2	306.145	1	b3	78.82	75198624	1236678	4
GTFIIDPAAVIR	Biognosys|iRT-Kit_WR_fusion	20190123_022_S191351_B05_na	636.869	2	306.145	1	b3	78.37	75943800	1812155	4
GTFIIDPAAVIR	Biognosys|iRT-Kit_WR_fusion	20190123_023_S191352_B06_na	636.869	2	306.145	1	b3	78.71	71515600	1286762	4
GTFIIDPAAVIR	Biognosys|iRT-Kit_WR_fusion	20190123_024_S191353_B07_na	636.869	2	306.145	1	b3	78.67	61994048	1641199	4
GTFIIDPAAVIR	Biognosys|iRT-Kit_WR_fusion	20190123_025_S191354_B08_na	636.869	2	306.145	1	b3	78.39	68455216	1952261	4
GTFIIDPAAVIR	Biognosys|iRT-Kit_WR_fusion	20190123_027_S191355_B09_na	636.869	2	306.145	1	b3	77.82	63716572	2190552	4
GTFIIDPAAVIR	Biognosys|iRT-Kit_WR_fusion	20190123_028_S191356_B10_na	636.869	2	306.145	1	b3	78.85	86171584	498155	4
GTFIIDPAAVIR	Biognosys|iRT-Kit_WR_fusion	20190123_029_S191357_B11_na	636.869	2	306.145	1	b3	79.03	67785688	355697	4
GTFIIDPAAVIR	Biognosys|iRT-Kit_WR_fusion	20190123_070_S191358_B12_2	636.869	2	306.145	1	b3	78.2	73661328	509788	4
GTFIIDPAAVIR	Biognosys|iRT-Kit_WR_fusion	20190123_032_S191359_C01_na	636.869	2	306.145	1	b3	78.99	64315088	1389201	4
GTFIIDPAAVIR	Biognosys|iRT-Kit_WR_fusion	20190123_033_S191360_C02_na	636.869	2	306.145	1	b3	78.8	70287848	1392705	4
GTFIIDPAAVIR	Biognosys|iRT-Kit_WR_fusion	20190123_034_S191361_C03_na	636.869	2	306.145	1	b3	78.6	72207176	919371	4
GAGSSEPVTGLDAK	Biognosys|iRT-Kit_WR_fusion	20190123_067_S191335_A01_2	644.823	2	1016.53	1	y10	41.08	41236048	107198	3
GAGSSEPVTGLDAK	Biognosys|iRT-Kit_WR_fusion	20190123_003_S191336_A02_na	644.823	2	1016.53	1	y10	42.33	32169182	41950	3
GAGSSEPVTGLDAK	Biognosys|iRT-Kit_WR_fusion	20190123_004_S191337_A03_na	644.823	2	1016.53	1	y10	42.11	43079088	0	3
GAGSSEPVTGLDAK	Biognosys|iRT-Kit_WR_fusion	20190123_005_S191338_A04_na	644.823	2	1016.53	1	y10	40.98	38196508	0	3
GAGSSEPVTGLDAK	Biognosys|iRT-Kit_WR_fusion	20190123_007_S191339_A05_na	644.823	2	1016.53	1	y10	40.88	40975912	0	3
GAGSSEPVTGLDAK	Biognosys|iRT-Kit_WR_fusion	20190123_008_S191340_A06_na	644.823	2	1016.53	1	y10	40.83	38566696	0	3
GAGSSEPVTGLDAK	Biognosys|iRT-Kit_WR_fusion	20190123_009_S191341_A07_na	644.823	2	1016.53	1	y10	40.5	35980276	82127	3
GAGSSEPVTGLDAK	Biognosys|iRT-Kit_WR_fusion	20190123_010_S191342_A08_na	644.823	2	1016.53	1	y10	40.05	33291870	44621	3
GAGSSEPVTGLDAK	Biognosys|iRT-Kit_WR_fusion	20190123_012_S191343_A09_na	644.823	2	1016.53	1	y10	41.11	43878208	0	3
GAGSSEPVTGLDAK	Biognosys|iRT-Kit_WR_fusion	20190123_013_S191344_A10_na	644.823	2	1016.53	1	y10	41.22	41871548	0	3
GAGSSEPVTGLDAK	Biognosys|iRT-Kit_WR_fusion	20190123_014_S191345_A11_na	644.823	2	1016.53	1	y10	41.71	41042876	0	3
GAGSSEPVTGLDAK	Biognosys|iRT-Kit_WR_fusion	20190123_068_S191346_A12_2	644.823	2	1016.53	1	y10	41.02	39509952	0	3
GAGSSEPVTGLDAK	Biognosys|iRT-Kit_WR_fusion	20190123_017_S191347_B01_na	644.823	2	1016.53	1	y10	41.53	36998808	331981	3
GAGSSEPVTGLDAK	Biognosys|iRT-Kit_WR_fusion	20190123_018_S191348_B02_na	644.823	2	1016.53	1	y10	41.82	42800124	0	3
GAGSSEPVTGLDAK	Biognosys|iRT-Kit_WR_fusion	20190123_019_S191349_B03_na	644.823	2	1016.53	1	y10	41.87	36940156	0	3
GAGSSEPVTGLDAK	Biognosys|iRT-Kit_WR_fusion	20190123_069_S191350_B04_2	644.823	2	1016.53	1	y10	41.04	51181632	0	3
GAGSSEPVTGLDAK	Biognosys|iRT-Kit_WR_fusion	20190123_022_S191351_B05_na	644.823	2	1016.53	1	y10	41.3	46133080	73993	3
GAGSSEPVTGLDAK	Biognosys|iRT-Kit_WR_fusion	20190123_023_S191352_B06_na	644.823	2	1016.53	1	y10	41.02	45865868	0	3
GAGSSEPVTGLDAK	Biognosys|iRT-Kit_WR_fusion	20190123_024_S191353_B07_na	644.823	2	1016.53	1	y10	41.35	38457000	0	3
GAGSSEPVTGLDAK	Biognosys|iRT-Kit_WR_fusion	20190123_025_S191354_B08_na	644.823	2	1016.53	1	y10	41.16	45016960	0	3
GAGSSEPVTGLDAK	Biognosys|iRT-Kit_WR_fusion	20190123_027_S191355_B09_na	644.823	2	1016.53	1	y10	40.46	36985328	0	3
GAGSSEPVTGLDAK	Biognosys|iRT-Kit_WR_fusion	20190123_028_S191356_B10_na	644.823	2	1016.53	1	y10	41.36	42054428	0	3
GAGSSEPVTGLDAK	Biognosys|iRT-Kit_WR_fusion	20190123_029_S191357_B11_na	644.823	2	1016.53	1	y10	41.72	39182212	0	3
GAGSSEPVTGLDAK	Biognosys|iRT-Kit_WR_fusion	20190123_070_S191358_B12_2	644.823	2	1016.53	1	y10	41.22	39689008	0	3
GAGSSEPVTGLDAK	Biognosys|iRT-Kit_WR_fusion	20190123_032_S191359_C01_na	644.823	2	1016.53	1	y10	41.87	37754348	0	3
GAGSSEPVTGLDAK	Biognosys|iRT-Kit_WR_fusion	20190123_033_S191360_C02_na	644.823	2	1016.53	1	y10	41.9	37354332	0	3
GAGSSEPVTGLDAK	Biognosys|iRT-Kit_WR_fusion	20190123_034_S191361_C03_na	644.823	2	1016.53	1	y10	41.72	40326784	0	3
GAGSSEPVTGLDAK	Biognosys|iRT-Kit_WR_fusion	20190123_067_S191335_A01_2	644.823	2	800.451	1	y8	41.08	260169072	151718	1
GAGSSEPVTGLDAK	Biognosys|iRT-Kit_WR_fusion	20190123_003_S191336_A02_na	644.823	2	800.451	1	y8	42.33	196718320	230983	1
GAGSSEPVTGLDAK	Biognosys|iRT-Kit_WR_fusion	20190123_004_S191337_A03_na	644.823	2	800.451	1	y8	42.16	261948880	277296	1
GAGSSEPVTGLDAK	Biognosys|iRT-Kit_WR_fusion	20190123_005_S191338_A04_na	644.823	2	800.451	1	y8	40.98	214966128	0	1
GAGSSEPVTGLDAK	Biognosys|iRT-Kit_WR_fusion	20190123_007_S191339_A05_na	644.823	2	800.451	1	y8	40.88	239611216	166006	1
GAGSSEPVTGLDAK	Biognosys|iRT-Kit_WR_fusion	20190123_008_S191340_A06_na	644.823	2	800.451	1	y8	40.83	232362256	128046	1
GAGSSEPVTGLDAK	Biognosys|iRT-Kit_WR_fusion	20190123_009_S191341_A07_na	644.823	2	800.451	1	y8	40.5	213174432	69162	1
GAGSSEPVTGLDAK	Biognosys|iRT-Kit_WR_fusion	20190123_010_S191342_A08_na	644.823	2	800.451	1	y8	40.05	196919376	295669	1
GAGSSEPVTGLDAK	Biognosys|iRT-Kit_WR_fusion	20190123_012_S191343_A09_na	644.823	2	800.451	1	y8	41.11	257279616	28293	1
GAGSSEPVTGLDAK	Biognosys|iRT-Kit_WR_fusion	20190123_013_S191344_A10_na	644.823	2	800.451	1	y8	41.22	242204768	52583	1
GAGSSEPVTGLDAK	Biognosys|iRT-Kit_WR_fusion	20190123_014_S191345_A11_na	644.823	2	800.451	1	y8	41.71	232223056	126029	1
GAGSSEPVTGLDAK	Biognosys|iRT-Kit_WR_fusion	20190123_068_S191346_A12_2	644.823	2	800.451	1	y8	41.02	242141216	154443	1
GAGSSEPVTGLDAK	Biognosys|iRT-Kit_WR_fusion	20190123_017_S191347_B01_na	644.823	2	800.451	1	y8	41.53	214199440	3877368	1
GAGSSEPVTGLDAK	Biognosys|iRT-Kit_WR_fusion	20190123_018_S191348_B02_na	644.823	2	800.451	1	y8	41.82	256764480	0	1
GAGSSEPVTGLDAK	Biognosys|iRT-Kit_WR_fusion	20190123_019_S191349_B03_na	644.823	2	800.451	1	y8	41.87	228096528	180610	1
GAGSSEPVTGLDAK	Biognosys|iRT-Kit_WR_fusion	20190123_069_S191350_B04_2	644.823	2	800.451	1	y8	41.04	292171296	228402	1
GAGSSEPVTGLDAK	Biognosys|iRT-Kit_WR_fusion	20190123_022_S191351_B05_na	644.823	2	800.451	1	y8	41.3	266741376	82341	1
GAGSSEPVTGLDAK	Biognosys|iRT-Kit_WR_fusion	20190123_023_S191352_B06_na	644.823	2	800.451	1	y8	41.02	264809696	192994	1
GAGSSEPVTGLDAK	Biognosys|iRT-Kit_WR_fusion	20190123_024_S191353_B07_na	644.823	2	800.451	1	y8	41.35	240326048	177944	1
GAGSSEPVTGLDAK	Biognosys|iRT-Kit_WR_fusion	20190123_025_S191354_B08_na	644.823	2	800.451	1	y8	41.16	260227760	188575	1
GAGSSEPVTGLDAK	Biognosys|iRT-Kit_WR_fusion	20190123_027_S191355_B09_na	644.823	2	800.451	1	y8	40.46	218035952	0	1
GAGSSEPVTGLDAK	Biognosys|iRT-Kit_WR_fusion	20190123_028_S191356_B10_na	644.823	2	800.451	1	y8	41.36	259166912	332119	1
GAGSSEPVTGLDAK	Biognosys|iRT-Kit_WR_fusion	20190123_029_S191357_B11_na	644.823	2	800.451	1	y8	41.72	235918496	125376	1
GAGSSEPVTGLDAK	Biognosys|iRT-Kit_WR_fusion	20190123_070_S191358_B12_2	644.823	2	800.451	1	y8	41.22	242516032	76983	1
GAGSSEPVTGLDAK	Biognosys|iRT-Kit_WR_fusion	20190123_032_S191359_C01_na	644.823	2	800.451	1	y8	41.87	222603824	171962	1
GAGSSEPVTGLDAK	Biognosys|iRT-Kit_WR_fusion	20190123_033_S191360_C02_na	644.823	2	800.451	1	y8	41.9	227798112	79555	1
GAGSSEPVTGLDAK	Biognosys|iRT-Kit_WR_fusion	20190123_034_S191361_C03_na	644.823	2	800.451	1	y8	41.72	241299200	193551	1
GAGSSEPVTGLDAK	Biognosys|iRT-Kit_WR_fusion	20190123_067_S191335_A01_2	644.823	2	604.33	1	y6	41.08	71261272	26175	2
GAGSSEPVTGLDAK	Biognosys|iRT-Kit_WR_fusion	20190123_003_S191336_A02_na	644.823	2	604.33	1	y6	42.39	58275720	124172	2
GAGSSEPVTGLDAK	Biognosys|iRT-Kit_WR_fusion	20190123_004_S191337_A03_na	644.823	2	604.33	1	y6	42.16	73535744	118424	2
GAGSSEPVTGLDAK	Biognosys|iRT-Kit_WR_fusion	20190123_005_S191338_A04_na	644.823	2	604.33	1	y6	40.98	61379256	13591	2
GAGSSEPVTGLDAK	Biognosys|iRT-Kit_WR_fusion	20190123_007_S191339_A05_na	644.823	2	604.33	1	y6	40.88	64955420	0	2
GAGSSEPVTGLDAK	Biognosys|iRT-Kit_WR_fusion	20190123_008_S191340_A06_na	644.823	2	604.33	1	y6	40.83	61710584	25488	2
GAGSSEPVTGLDAK	Biognosys|iRT-Kit_WR_fusion	20190123_009_S191341_A07_na	644.823	2	604.33	1	y6	40.5	57528824	0	2
GAGSSEPVTGLDAK	Biognosys|iRT-Kit_WR_fusion	20190123_010_S191342_A08_na	644.823	2	604.33	1	y6	40.05	55276736	39355	2
GAGSSEPVTGLDAK	Biognosys|iRT-Kit_WR_fusion	20190123_012_S191343_A09_na	644.823	2	604.33	1	y6	41.11	69724656	0	2
GAGSSEPVTGLDAK	Biognosys|iRT-Kit_WR_fusion	20190123_013_S191344_A10_na	644.823	2	604.33	1	y6	41.22	66261760	24521	2
GAGSSEPVTGLDAK	Biognosys|iRT-Kit_WR_fusion	20190123_014_S191345_A11_na	644.823	2	604.33	1	y6	41.71	64254940	107361	2
GAGSSEPVTGLDAK	Biognosys|iRT-Kit_WR_fusion	20190123_068_S191346_A12_2	644.823	2	604.33	1	y6	41.02	67868488	120950	2
GAGSSEPVTGLDAK	Biognosys|iRT-Kit_WR_fusion	20190123_017_S191347_B01_na	644.823	2	604.33	1	y6	41.53	60327184	755214	2
GAGSSEPVTGLDAK	Biognosys|iRT-Kit_WR_fusion	20190123_018_S191348_B02_na	644.823	2	604.33	1	y6	41.82	73774488	0	2
GAGSSEPVTGLDAK	Biognosys|iRT-Kit_WR_fusion	20190123_019_S191349_B03_na	644.823	2	604.33	1	y6	41.87	63650368	181445	2
GAGSSEPVTGLDAK	Biognosys|iRT-Kit_WR_fusion	20190123_069_S191350_B04_2	644.823	2	604.33	1	y6	41.04	85815384	55809	2
GAGSSEPVTGLDAK	Biognosys|iRT-Kit_WR_fusion	20190123_022_S191351_B05_na	644.823	2	604.33	1	y6	41.3	77881624	0	2
GAGSSEPVTGLDAK	Biognosys|iRT-Kit_WR_fusion	20190123_023_S191352_B06_na	644.823	2	604.33	1	y6	41.02	72543608	22252	2
GAGSSEPVTGLDAK	Biognosys|iRT-Kit_WR_fusion	20190123_024_S191353_B07_na	644.823	2	604.33	1	y6	41.35	65435136	0	2
GAGSSEPVTGLDAK	Biognosys|iRT-Kit_WR_fusion	20190123_025_S191354_B08_na	644.823	2	604.33	1	y6	41.16	74120488	46181	2
GAGSSEPVTGLDAK	Biognosys|iRT-Kit_WR_fusion	20190123_027_S191355_B09_na	644.823	2	604.33	1	y6	40.46	60259224	140797	2
GAGSSEPVTGLDAK	Biognosys|iRT-Kit_WR_fusion	20190123_028_S191356_B10_na	644.823	2	604.33	1	y6	41.4	74267728	96460	2
GAGSSEPVTGLDAK	Biognosys|iRT-Kit_WR_fusion	20190123_029_S191357_B11_na	644.823	2	604.33	1	y6	41.72	64519292	147050	2
GAGSSEPVTGLDAK	Biognosys|iRT-Kit_WR_fusion	20190123_070_S191358_B12_2	644.823	2	604.33	1	y6	41.22	69880400	0	2
GAGSSEPVTGLDAK	Biognosys|iRT-Kit_WR_fusion	20190123_032_S191359_C01_na	644.823	2	604.33	1	y6	41.87	62062296	0	2
GAGSSEPVTGLDAK	Biognosys|iRT-Kit_WR_fusion	20190123_033_S191360_C02_na	644.823	2	604.33	1	y6	41.9	62442312	0	2
GAGSSEPVTGLDAK	Biognosys|iRT-Kit_WR_fusion	20190123_034_S191361_C03_na	644.823	2	604.33	1	y6	41.72	71033336	0	2
GAGSSEPVTGLDAK	Biognosys|iRT-Kit_WR_fusion	20190123_067_S191335_A01_2	644.823	2	503.282	1	y5	41.08	36000776	39596	4
GAGSSEPVTGLDAK	Biognosys|iRT-Kit_WR_fusion	20190123_003_S191336_A02_na	644.823	2	503.282	1	y5	42.33	28314870	189566	4
GAGSSEPVTGLDAK	Biognosys|iRT-Kit_WR_fusion	20190123_004_S191337_A03_na	644.823	2	503.282	1	y5	42.16	39244740	25771	4
GAGSSEPVTGLDAK	Biognosys|iRT-Kit_WR_fusion	20190123_005_S191338_A04_na	644.823	2	503.282	1	y5	40.98	31713718	0	4
GAGSSEPVTGLDAK	Biognosys|iRT-Kit_WR_fusion	20190123_007_S191339_A05_na	644.823	2	503.282	1	y5	40.88	32919398	477016	4
GAGSSEPVTGLDAK	Biognosys|iRT-Kit_WR_fusion	20190123_008_S191340_A06_na	644.823	2	503.282	1	y5	40.83	31874244	210798	4
GAGSSEPVTGLDAK	Biognosys|iRT-Kit_WR_fusion	20190123_009_S191341_A07_na	644.823	2	503.282	1	y5	40.5	31116628	128325	4
GAGSSEPVTGLDAK	Biognosys|iRT-Kit_WR_fusion	20190123_010_S191342_A08_na	644.823	2	503.282	1	y5	40.05	27319328	42624	4
GAGSSEPVTGLDAK	Biognosys|iRT-Kit_WR_fusion	20190123_012_S191343_A09_na	644.823	2	503.282	1	y5	41.11	34960184	14840	4
GAGSSEPVTGLDAK	Biognosys|iRT-Kit_WR_fusion	20190123_013_S191344_A10_na	644.823	2	503.282	1	y5	41.22	34186940	165727	4
GAGSSEPVTGLDAK	Biognosys|iRT-Kit_WR_fusion	20190123_014_S191345_A11_na	644.823	2	503.282	1	y5	41.71	33310836	31810	4
GAGSSEPVTGLDAK	Biognosys|iRT-Kit_WR_fusion	20190123_068_S191346_A12_2	644.823	2	503.282	1	y5	41.02	33921304	291804	4
GAGSSEPVTGLDAK	Biognosys|iRT-Kit_WR_fusion	20190123_017_S191347_B01_na	644.823	2	503.282	1	y5	41.53	30525860	0	4
GAGSSEPVTGLDAK	Biognosys|iRT-Kit_WR_fusion	20190123_018_S191348_B02_na	644.823	2	503.282	1	y5	41.82	35450332	236188	4
GAGSSEPVTGLDAK	Biognosys|iRT-Kit_WR_fusion	20190123_019_S191349_B03_na	644.823	2	503.282	1	y5	41.87	31518242	301562	4
GAGSSEPVTGLDAK	Biognosys|iRT-Kit_WR_fusion	20190123_069_S191350_B04_2	644.823	2	503.282	1	y5	41.04	41396696	163084	4
GAGSSEPVTGLDAK	Biognosys|iRT-Kit_WR_fusion	20190123_022_S191351_B05_na	644.823	2	503.282	1	y5	41.3	37960524	14807	4
GAGSSEPVTGLDAK	Biognosys|iRT-Kit_WR_fusion	20190123_023_S191352_B06_na	644.823	2	503.282	1	y5	41.02	35508896	100229	4
GAGSSEPVTGLDAK	Biognosys|iRT-Kit_WR_fusion	20190123_024_S191353_B07_na	644.823	2	503.282	1	y5	41.35	35049532	192051	4
GAGSSEPVTGLDAK	Biognosys|iRT-Kit_WR_fusion	20190123_025_S191354_B08_na	644.823	2	503.282	1	y5	41.16	35347520	71158	4
GAGSSEPVTGLDAK	Biognosys|iRT-Kit_WR_fusion	20190123_027_S191355_B09_na	644.823	2	503.282	1	y5	40.46	29464946	44491	4
GAGSSEPVTGLDAK	Biognosys|iRT-Kit_WR_fusion	20190123_028_S191356_B10_na	644.823	2	503.282	1	y5	41.4	36933128	51889	4
GAGSSEPVTGLDAK	Biognosys|iRT-Kit_WR_fusion	20190123_029_S191357_B11_na	644.823	2	503.282	1	y5	41.72	31837078	520407	4
GAGSSEPVTGLDAK	Biognosys|iRT-Kit_WR_fusion	20190123_070_S191358_B12_2	644.823	2	503.282	1	y5	41.22	33548796	261915	4
GAGSSEPVTGLDAK	Biognosys|iRT-Kit_WR_fusion	20190123_032_S191359_C01_na	644.823	2	503.282	1	y5	41.87	33335536	30484	4
GAGSSEPVTGLDAK	Biognosys|iRT-Kit_WR_fusion	20190123_033_S191360_C02_na	644.823	2	503.282	1	y5	41.9	29790852	0	4
GAGSSEPVTGLDAK	Biognosys|iRT-Kit_WR_fusion	20190123_034_S191361_C03_na	644.823	2	503.282	1	y5	41.72	35653724	61814	4
GAGSSEPVTGLDAK	Biognosys|iRT-Kit_WR_fusion	20190123_067_S191335_A01_2	644.823	2	218.15	1	y2	41.08	28261666	1080128	5
GAGSSEPVTGLDAK	Biognosys|iRT-Kit_WR_fusion	20190123_003_S191336_A02_na	644.823	2	218.15	1	y2	42.33	24283186	683865	5
GAGSSEPVTGLDAK	Biognosys|iRT-Kit_WR_fusion	20190123_004_S191337_A03_na	644.823	2	218.15	1	y2	42.16	32043458	283418	5
GAGSSEPVTGLDAK	Biognosys|iRT-Kit_WR_fusion	20190123_005_S191338_A04_na	644.823	2	218.15	1	y2	40.98	24082346	1395626	5
GAGSSEPVTGLDAK	Biognosys|iRT-Kit_WR_fusion	20190123_007_S191339_A05_na	644.823	2	218.15	1	y2	40.88	28190142	1089567	5
GAGSSEPVTGLDAK	Biognosys|iRT-Kit_WR_fusion	20190123_008_S191340_A06_na	644.823	2	218.15	1	y2	40.83	27236446	355109	5
GAGSSEPVTGLDAK	Biognosys|iRT-Kit_WR_fusion	20190123_009_S191341_A07_na	644.823	2	218.15	1	y2	40.5	26944224	956497	5
GAGSSEPVTGLDAK	Biognosys|iRT-Kit_WR_fusion	20190123_010_S191342_A08_na	644.823	2	218.15	1	y2	40.05	22463570	744875	5
GAGSSEPVTGLDAK	Biognosys|iRT-Kit_WR_fusion	20190123_012_S191343_A09_na	644.823	2	218.15	1	y2	41.11	32302146	325717	5
GAGSSEPVTGLDAK	Biognosys|iRT-Kit_WR_fusion	20190123_013_S191344_A10_na	644.823	2	218.15	1	y2	41.22	27243994	1162000	5
GAGSSEPVTGLDAK	Biognosys|iRT-Kit_WR_fusion	20190123_014_S191345_A11_na	644.823	2	218.15	1	y2	41.71	28042602	1970969	5
GAGSSEPVTGLDAK	Biognosys|iRT-Kit_WR_fusion	20190123_068_S191346_A12_2	644.823	2	218.15	1	y2	41.02	28379780	1759903	5
GAGSSEPVTGLDAK	Biognosys|iRT-Kit_WR_fusion	20190123_017_S191347_B01_na	644.823	2	218.15	1	y2	41.53	25522868	1193839	5
GAGSSEPVTGLDAK	Biognosys|iRT-Kit_WR_fusion	20190123_018_S191348_B02_na	644.823	2	218.15	1	y2	41.82	31484510	182945	5
GAGSSEPVTGLDAK	Biognosys|iRT-Kit_WR_fusion	20190123_019_S191349_B03_na	644.823	2	218.15	1	y2	41.87	30805524	503507	5
GAGSSEPVTGLDAK	Biognosys|iRT-Kit_WR_fusion	20190123_069_S191350_B04_2	644.823	2	218.15	1	y2	41.04	35925168	566818	5
GAGSSEPVTGLDAK	Biognosys|iRT-Kit_WR_fusion	20190123_022_S191351_B05_na	644.823	2	218.15	1	y2	41.3	35711240	533847	5
GAGSSEPVTGLDAK	Biognosys|iRT-Kit_WR_fusion	20190123_023_S191352_B06_na	644.823	2	218.15	1	y2	41.02	33042562	542324	5
GAGSSEPVTGLDAK	Biognosys|iRT-Kit_WR_fusion	20190123_024_S191353_B07_na	644.823	2	218.15	1	y2	41.35	31303548	349562	5
GAGSSEPVTGLDAK	Biognosys|iRT-Kit_WR_fusion	20190123_025_S191354_B08_na	644.823	2	218.15	1	y2	41.16	34224868	478424	5
GAGSSEPVTGLDAK	Biognosys|iRT-Kit_WR_fusion	20190123_027_S191355_B09_na	644.823	2	218.15	1	y2	40.46	28512582	1039368	5
GAGSSEPVTGLDAK	Biognosys|iRT-Kit_WR_fusion	20190123_028_S191356_B10_na	644.823	2	218.15	1	y2	41.36	33329072	1080147	5
GAGSSEPVTGLDAK	Biognosys|iRT-Kit_WR_fusion	20190123_029_S191357_B11_na	644.823	2	218.15	1	y2	41.72	28461762	457122	5
GAGSSEPVTGLDAK	Biognosys|iRT-Kit_WR_fusion	20190123_070_S191358_B12_2	644.823	2	218.15	1	y2	41.22	32551610	414759	5
GAGSSEPVTGLDAK	Biognosys|iRT-Kit_WR_fusion	20190123_032_S191359_C01_na	644.823	2	218.15	1	y2	41.87	26718278	1151314	5
GAGSSEPVTGLDAK	Biognosys|iRT-Kit_WR_fusion	20190123_033_S191360_C02_na	644.823	2	218.15	1	y2	41.9	28891502	791747	5
GAGSSEPVTGLDAK	Biognosys|iRT-Kit_WR_fusion	20190123_034_S191361_C03_na	644.823	2	218.15	1	y2	41.72	30025808	355733	5
GAGSSEPVTGLDAK	Biognosys|iRT-Kit_WR_fusion	20190123_067_S191335_A01_2	644.823	2	186.087	1	b3	41.08	23423136	232479	6
GAGSSEPVTGLDAK	Biognosys|iRT-Kit_WR_fusion	20190123_003_S191336_A02_na	644.823	2	186.087	1	b3	42.39	17596220	168810	6
GAGSSEPVTGLDAK	Biognosys|iRT-Kit_WR_fusion	20190123_004_S191337_A03_na	644.823	2	186.087	1	b3	42.16	24313116	237422	6
GAGSSEPVTGLDAK	Biognosys|iRT-Kit_WR_fusion	20190123_005_S191338_A04_na	644.823	2	186.087	1	b3	40.98	19755186	173127	6
GAGSSEPVTGLDAK	Biognosys|iRT-Kit_WR_fusion	20190123_007_S191339_A05_na	644.823	2	186.087	1	b3	40.88	23141476	407849	6
GAGSSEPVTGLDAK	Biognosys|iRT-Kit_WR_fusion	20190123_008_S191340_A06_na	644.823	2	186.087	1	b3	40.83	21767818	262817	6
GAGSSEPVTGLDAK	Biognosys|iRT-Kit_WR_fusion	20190123_009_S191341_A07_na	644.823	2	186.087	1	b3	40.5	20906092	283764	6
GAGSSEPVTGLDAK	Biognosys|iRT-Kit_WR_fusion	20190123_010_S191342_A08_na	644.823	2	186.087	1	b3	40.05	19225840	302972	6
GAGSSEPVTGLDAK	Biognosys|iRT-Kit_WR_fusion	20190123_012_S191343_A09_na	644.823	2	186.087	1	b3	41.11	24026408	204782	6
GAGSSEPVTGLDAK	Biognosys|iRT-Kit_WR_fusion	20190123_013_S191344_A10_na	644.823	2	186.087	1	b3	41.22	21635038	67369	6
GAGSSEPVTGLDAK	Biognosys|iRT-Kit_WR_fusion	20190123_014_S191345_A11_na	644.823	2	186.087	1	b3	41.71	22260708	211514	6
GAGSSEPVTGLDAK	Biognosys|iRT-Kit_WR_fusion	20190123_068_S191346_A12_2	644.823	2	186.087	1	b3	41.02	23598580	267287	6
GAGSSEPVTGLDAK	Biognosys|iRT-Kit_WR_fusion	20190123_017_S191347_B01_na	644.823	2	186.087	1	b3	41.53	20195914	1049863	6
GAGSSEPVTGLDAK	Biognosys|iRT-Kit_WR_fusion	20190123_018_S191348_B02_na	644.823	2	186.087	1	b3	41.82	23870136	346272	6
GAGSSEPVTGLDAK	Biognosys|iRT-Kit_WR_fusion	20190123_019_S191349_B03_na	644.823	2	186.087	1	b3	41.87	21121854	308411	6
GAGSSEPVTGLDAK	Biognosys|iRT-Kit_WR_fusion	20190123_069_S191350_B04_2	644.823	2	186.087	1	b3	41.04	26613646	426289	6
GAGSSEPVTGLDAK	Biognosys|iRT-Kit_WR_fusion	20190123_022_S191351_B05_na	644.823	2	186.087	1	b3	41.3	26246098	259882	6
GAGSSEPVTGLDAK	Biognosys|iRT-Kit_WR_fusion	20190123_023_S191352_B06_na	644.823	2	186.087	1	b3	41.02	26540304	248029	6
GAGSSEPVTGLDAK	Biognosys|iRT-Kit_WR_fusion	20190123_024_S191353_B07_na	644.823	2	186.087	1	b3	41.35	22521724	187196	6
GAGSSEPVTGLDAK	Biognosys|iRT-Kit_WR_fusion	20190123_025_S191354_B08_na	644.823	2	186.087	1	b3	41.16	24721156	217247	6
GAGSSEPVTGLDAK	Biognosys|iRT-Kit_WR_fusion	20190123_027_S191355_B09_na	644.823	2	186.087	1	b3	40.46	21692720	426844	6
GAGSSEPVTGLDAK	Biognosys|iRT-Kit_WR_fusion	20190123_028_S191356_B10_na	644.823	2	186.087	1	b3	41.36	24233324	436344	6
GAGSSEPVTGLDAK	Biognosys|iRT-Kit_WR_fusion	20190123_029_S191357_B11_na	644.823	2	186.087	1	b3	41.72	21264946	278782	6
GAGSSEPVTGLDAK	Biognosys|iRT-Kit_WR_fusion	20190123_070_S191358_B12_2	644.823	2	186.087	1	b3	41.22	23780556	268091	6
GAGSSEPVTGLDAK	Biognosys|iRT-Kit_WR_fusion	20190123_032_S191359_C01_na	644.823	2	186.087	1	b3	41.87	21993130	331670	6
GAGSSEPVTGLDAK	Biognosys|iRT-Kit_WR_fusion	20190123_033_S191360_C02_na	644.823	2	186.087	1	b3	41.9	21440696	256407	6
GAGSSEPVTGLDAK	Biognosys|iRT-Kit_WR_fusion	20190123_034_S191361_C03_na	644.823	2	186.087	1	b3	41.72	22725684	346673	6
TPVISGGPYEYR	Biognosys|iRT-Kit_WR_fusion	20190123_067_S191335_A01_2	669.838	2	1140.57	1	y10	51.91	104324224	1297641	6
TPVISGGPYEYR	Biognosys|iRT-Kit_WR_fusion	20190123_003_S191336_A02_na	669.838	2	1140.57	1	y10	53.07	111854736	1241161	5
TPVISGGPYEYR	Biognosys|iRT-Kit_WR_fusion	20190123_004_S191337_A03_na	669.838	2	1140.57	1	y10	52.81	110783992	1331230	6
TPVISGGPYEYR	Biognosys|iRT-Kit_WR_fusion	20190123_005_S191338_A04_na	669.838	2	1140.57	1	y10	51.6	75589016	877751	6
TPVISGGPYEYR	Biognosys|iRT-Kit_WR_fusion	20190123_007_S191339_A05_na	669.838	2	1140.57	1	y10	51.59	82046512	0	6
TPVISGGPYEYR	Biognosys|iRT-Kit_WR_fusion	20190123_008_S191340_A06_na	669.838	2	1140.57	1	y10	51.42	88552304	855202	6
TPVISGGPYEYR	Biognosys|iRT-Kit_WR_fusion	20190123_009_S191341_A07_na	669.838	2	1140.57	1	y10	51.36	72332088	0	6
TPVISGGPYEYR	Biognosys|iRT-Kit_WR_fusion	20190123_010_S191342_A08_na	669.838	2	1140.57	1	y10	50.81	77184224	128032	5
TPVISGGPYEYR	Biognosys|iRT-Kit_WR_fusion	20190123_012_S191343_A09_na	669.838	2	1140.57	1	y10	52.02	86956928	901266	6
TPVISGGPYEYR	Biognosys|iRT-Kit_WR_fusion	20190123_013_S191344_A10_na	669.838	2	1140.57	1	y10	51.9	94599240	952648	6
TPVISGGPYEYR	Biognosys|iRT-Kit_WR_fusion	20190123_014_S191345_A11_na	669.838	2	1140.57	1	y10	52.51	93233624	1114532	5
TPVISGGPYEYR	Biognosys|iRT-Kit_WR_fusion	20190123_068_S191346_A12_2	669.838	2	1140.57	1	y10	51.76	89199936	0	6
TPVISGGPYEYR	Biognosys|iRT-Kit_WR_fusion	20190123_017_S191347_B01_na	669.838	2	1140.57	1	y10	52.24	75527240	1093939	6
TPVISGGPYEYR	Biognosys|iRT-Kit_WR_fusion	20190123_018_S191348_B02_na	669.838	2	1140.57	1	y10	52.14	86528888	0	5
TPVISGGPYEYR	Biognosys|iRT-Kit_WR_fusion	20190123_019_S191349_B03_na	669.838	2	1140.57	1	y10	52.38	86168968	0	6
TPVISGGPYEYR	Biognosys|iRT-Kit_WR_fusion	20190123_069_S191350_B04_2	669.838	2	1140.57	1	y10	51.86	82643280	1239821	6
TPVISGGPYEYR	Biognosys|iRT-Kit_WR_fusion	20190123_022_S191351_B05_na	669.838	2	1140.57	1	y10	52.05	92793296	1077049	5
TPVISGGPYEYR	Biognosys|iRT-Kit_WR_fusion	20190123_023_S191352_B06_na	669.838	2	1140.57	1	y10	52.13	96284576	1687185	6
TPVISGGPYEYR	Biognosys|iRT-Kit_WR_fusion	20190123_024_S191353_B07_na	669.838	2	1140.57	1	y10	52.1	90621056	1202660	6
TPVISGGPYEYR	Biognosys|iRT-Kit_WR_fusion	20190123_025_S191354_B08_na	669.838	2	1140.57	1	y10	52	110180552	1069545	5
TPVISGGPYEYR	Biognosys|iRT-Kit_WR_fusion	20190123_027_S191355_B09_na	669.838	2	1140.57	1	y10	51.07	86857168	471628	6
TPVISGGPYEYR	Biognosys|iRT-Kit_WR_fusion	20190123_028_S191356_B10_na	669.838	2	1140.57	1	y10	52.24	99573992	1360973	6
TPVISGGPYEYR	Biognosys|iRT-Kit_WR_fusion	20190123_029_S191357_B11_na	669.838	2	1140.57	1	y10	52.37	95015656	1186233	5
TPVISGGPYEYR	Biognosys|iRT-Kit_WR_fusion	20190123_070_S191358_B12_2	669.838	2	1140.57	1	y10	51.92	111404920	228843	5
TPVISGGPYEYR	Biognosys|iRT-Kit_WR_fusion	20190123_032_S191359_C01_na	669.838	2	1140.57	1	y10	52.49	86134840	1017717	6
TPVISGGPYEYR	Biognosys|iRT-Kit_WR_fusion	20190123_033_S191360_C02_na	669.838	2	1140.57	1	y10	52.57	83738344	0	6
TPVISGGPYEYR	Biognosys|iRT-Kit_WR_fusion	20190123_034_S191361_C03_na	669.838	2	1140.57	1	y10	52.23	102275424	253262	6
TPVISGGPYEYR	Biognosys|iRT-Kit_WR_fusion	20190123_067_S191335_A01_2	669.838	2	1041.5	1	y9	51.91	285078496	3528878	2
TPVISGGPYEYR	Biognosys|iRT-Kit_WR_fusion	20190123_003_S191336_A02_na	669.838	2	1041.5	1	y9	53.07	290188384	3770470	2
TPVISGGPYEYR	Biognosys|iRT-Kit_WR_fusion	20190123_004_S191337_A03_na	669.838	2	1041.5	1	y9	52.81	308135808	3911338	2
TPVISGGPYEYR	Biognosys|iRT-Kit_WR_fusion	20190123_005_S191338_A04_na	669.838	2	1041.5	1	y9	51.6	202577600	2703351	2
TPVISGGPYEYR	Biognosys|iRT-Kit_WR_fusion	20190123_007_S191339_A05_na	669.838	2	1041.5	1	y9	51.59	220389184	3228101	2
TPVISGGPYEYR	Biognosys|iRT-Kit_WR_fusion	20190123_008_S191340_A06_na	669.838	2	1041.5	1	y9	51.42	248152528	2285679	2
TPVISGGPYEYR	Biognosys|iRT-Kit_WR_fusion	20190123_009_S191341_A07_na	669.838	2	1041.5	1	y9	51.36	198034880	139843	2
TPVISGGPYEYR	Biognosys|iRT-Kit_WR_fusion	20190123_010_S191342_A08_na	669.838	2	1041.5	1	y9	50.81	209719056	754	2
TPVISGGPYEYR	Biognosys|iRT-Kit_WR_fusion	20190123_012_S191343_A09_na	669.838	2	1041.5	1	y9	52.02	232140736	2727081	2
TPVISGGPYEYR	Biognosys|iRT-Kit_WR_fusion	20190123_013_S191344_A10_na	669.838	2	1041.5	1	y9	51.9	258797376	2543295	2
TPVISGGPYEYR	Biognosys|iRT-Kit_WR_fusion	20190123_014_S191345_A11_na	669.838	2	1041.5	1	y9	52.51	242192176	3485726	2
TPVISGGPYEYR	Biognosys|iRT-Kit_WR_fusion	20190123_068_S191346_A12_2	669.838	2	1041.5	1	y9	51.74	242581488	0	2
TPVISGGPYEYR	Biognosys|iRT-Kit_WR_fusion	20190123_017_S191347_B01_na	669.838	2	1041.5	1	y9	52.21	207937616	2404736	2
TPVISGGPYEYR	Biognosys|iRT-Kit_WR_fusion	20190123_018_S191348_B02_na	669.838	2	1041.5	1	y9	52.14	229310448	2595800	2
TPVISGGPYEYR	Biognosys|iRT-Kit_WR_fusion	20190123_019_S191349_B03_na	669.838	2	1041.5	1	y9	52.38	228132000	192462	2
TPVISGGPYEYR	Biognosys|iRT-Kit_WR_fusion	20190123_069_S191350_B04_2	669.838	2	1041.5	1	y9	51.86	239959776	3388438	2
TPVISGGPYEYR	Biognosys|iRT-Kit_WR_fusion	20190123_022_S191351_B05_na	669.838	2	1041.5	1	y9	52.05	255204912	3242968	2
TPVISGGPYEYR	Biognosys|iRT-Kit_WR_fusion	20190123_023_S191352_B06_na	669.838	2	1041.5	1	y9	52.13	268792224	5405332	2
TPVISGGPYEYR	Biognosys|iRT-Kit_WR_fusion	20190123_024_S191353_B07_na	669.838	2	1041.5	1	y9	52.1	247031648	2871664	2
TPVISGGPYEYR	Biognosys|iRT-Kit_WR_fusion	20190123_025_S191354_B08_na	669.838	2	1041.5	1	y9	52	301316960	2751271	2
TPVISGGPYEYR	Biognosys|iRT-Kit_WR_fusion	20190123_027_S191355_B09_na	669.838	2	1041.5	1	y9	51.07	230377536	5109042	2
TPVISGGPYEYR	Biognosys|iRT-Kit_WR_fusion	20190123_028_S191356_B10_na	669.838	2	1041.5	1	y9	52.24	270277184	3459990	2
TPVISGGPYEYR	Biognosys|iRT-Kit_WR_fusion	20190123_029_S191357_B11_na	669.838	2	1041.5	1	y9	52.37	247882352	3173721	2
TPVISGGPYEYR	Biognosys|iRT-Kit_WR_fusion	20190123_070_S191358_B12_2	669.838	2	1041.5	1	y9	51.92	296163808	0	2
TPVISGGPYEYR	Biognosys|iRT-Kit_WR_fusion	20190123_032_S191359_C01_na	669.838	2	1041.5	1	y9	52.49	223823424	3663371	2
TPVISGGPYEYR	Biognosys|iRT-Kit_WR_fusion	20190123_033_S191360_C02_na	669.838	2	1041.5	1	y9	52.57	230163616	2142774	2
TPVISGGPYEYR	Biognosys|iRT-Kit_WR_fusion	20190123_034_S191361_C03_na	669.838	2	1041.5	1	y9	52.23	269778784	273837	2
TPVISGGPYEYR	Biognosys|iRT-Kit_WR_fusion	20190123_067_S191335_A01_2	669.838	2	928.416	1	y8	51.91	424394496	5800612	1
TPVISGGPYEYR	Biognosys|iRT-Kit_WR_fusion	20190123_003_S191336_A02_na	669.838	2	928.416	1	y8	53.07	456420896	6102068	1
TPVISGGPYEYR	Biognosys|iRT-Kit_WR_fusion	20190123_004_S191337_A03_na	669.838	2	928.416	1	y8	52.81	480950048	6374852	1
TPVISGGPYEYR	Biognosys|iRT-Kit_WR_fusion	20190123_005_S191338_A04_na	669.838	2	928.416	1	y8	51.6	314026432	3609623	1
TPVISGGPYEYR	Biognosys|iRT-Kit_WR_fusion	20190123_007_S191339_A05_na	669.838	2	928.416	1	y8	51.59	338754944	5139314	1
TPVISGGPYEYR	Biognosys|iRT-Kit_WR_fusion	20190123_008_S191340_A06_na	669.838	2	928.416	1	y8	51.42	375291616	3676908	1
TPVISGGPYEYR	Biognosys|iRT-Kit_WR_fusion	20190123_009_S191341_A07_na	669.838	2	928.416	1	y8	51.36	307516736	159184	1
TPVISGGPYEYR	Biognosys|iRT-Kit_WR_fusion	20190123_010_S191342_A08_na	669.838	2	928.416	1	y8	50.81	318838656	270273	1
TPVISGGPYEYR	Biognosys|iRT-Kit_WR_fusion	20190123_012_S191343_A09_na	669.838	2	928.416	1	y8	52.02	364678112	4434968	1
TPVISGGPYEYR	Biognosys|iRT-Kit_WR_fusion	20190123_013_S191344_A10_na	669.838	2	928.416	1	y8	51.9	403460192	3812707	1
TPVISGGPYEYR	Biognosys|iRT-Kit_WR_fusion	20190123_014_S191345_A11_na	669.838	2	928.416	1	y8	52.51	378623712	5487740	1
TPVISGGPYEYR	Biognosys|iRT-Kit_WR_fusion	20190123_068_S191346_A12_2	669.838	2	928.416	1	y8	51.76	374275072	133572	1
TPVISGGPYEYR	Biognosys|iRT-Kit_WR_fusion	20190123_017_S191347_B01_na	669.838	2	928.416	1	y8	52.21	320897344	4044550	1
TPVISGGPYEYR	Biognosys|iRT-Kit_WR_fusion	20190123_018_S191348_B02_na	669.838	2	928.416	1	y8	52.14	349762368	4236860	1
TPVISGGPYEYR	Biognosys|iRT-Kit_WR_fusion	20190123_019_S191349_B03_na	669.838	2	928.416	1	y8	52.38	347437792	380113	1
TPVISGGPYEYR	Biognosys|iRT-Kit_WR_fusion	20190123_069_S191350_B04_2	669.838	2	928.416	1	y8	51.86	369176960	5391205	1
TPVISGGPYEYR	Biognosys|iRT-Kit_WR_fusion	20190123_022_S191351_B05_na	669.838	2	928.416	1	y8	52.05	387114208	4942326	1
TPVISGGPYEYR	Biognosys|iRT-Kit_WR_fusion	20190123_023_S191352_B06_na	669.838	2	928.416	1	y8	52.13	411951744	8419112	1
TPVISGGPYEYR	Biognosys|iRT-Kit_WR_fusion	20190123_024_S191353_B07_na	669.838	2	928.416	1	y8	52.1	382948128	4971908	1
TPVISGGPYEYR	Biognosys|iRT-Kit_WR_fusion	20190123_025_S191354_B08_na	669.838	2	928.416	1	y8	52	465984352	4633480	1
TPVISGGPYEYR	Biognosys|iRT-Kit_WR_fusion	20190123_027_S191355_B09_na	669.838	2	928.416	1	y8	51.07	356383232	7930027	1
TPVISGGPYEYR	Biognosys|iRT-Kit_WR_fusion	20190123_028_S191356_B10_na	669.838	2	928.416	1	y8	52.24	405183680	5710953	1
TPVISGGPYEYR	Biognosys|iRT-Kit_WR_fusion	20190123_029_S191357_B11_na	669.838	2	928.416	1	y8	52.37	390743680	5237622	1
TPVISGGPYEYR	Biognosys|iRT-Kit_WR_fusion	20190123_070_S191358_B12_2	669.838	2	928.416	1	y8	51.92	453922560	298529	1
TPVISGGPYEYR	Biognosys|iRT-Kit_WR_fusion	20190123_032_S191359_C01_na	669.838	2	928.416	1	y8	52.49	353252864	6566172	1
TPVISGGPYEYR	Biognosys|iRT-Kit_WR_fusion	20190123_033_S191360_C02_na	669.838	2	928.416	1	y8	52.57	366907392	105546	1
TPVISGGPYEYR	Biognosys|iRT-Kit_WR_fusion	20190123_034_S191361_C03_na	669.838	2	928.416	1	y8	52.23	429324960	472318	1
TPVISGGPYEYR	Biognosys|iRT-Kit_WR_fusion	20190123_067_S191335_A01_2	669.838	2	841.384	1	y7	51.91	139262352	755776	4
TPVISGGPYEYR	Biognosys|iRT-Kit_WR_fusion	20190123_003_S191336_A02_na	669.838	2	841.384	1	y7	53.07	143871008	3357347	4
TPVISGGPYEYR	Biognosys|iRT-Kit_WR_fusion	20190123_004_S191337_A03_na	669.838	2	841.384	1	y7	52.81	155726576	3055872	4
TPVISGGPYEYR	Biognosys|iRT-Kit_WR_fusion	20190123_005_S191338_A04_na	669.838	2	841.384	1	y7	51.6	96740680	2152289	4
TPVISGGPYEYR	Biognosys|iRT-Kit_WR_fusion	20190123_007_S191339_A05_na	669.838	2	841.384	1	y7	51.59	110556912	2962190	4
TPVISGGPYEYR	Biognosys|iRT-Kit_WR_fusion	20190123_008_S191340_A06_na	669.838	2	841.384	1	y7	51.42	119418632	2158655	4
TPVISGGPYEYR	Biognosys|iRT-Kit_WR_fusion	20190123_009_S191341_A07_na	669.838	2	841.384	1	y7	51.36	97704240	297069	4
TPVISGGPYEYR	Biognosys|iRT-Kit_WR_fusion	20190123_010_S191342_A08_na	669.838	2	841.384	1	y7	50.83	103631208	121965	4
TPVISGGPYEYR	Biognosys|iRT-Kit_WR_fusion	20190123_012_S191343_A09_na	669.838	2	841.384	1	y7	52.02	116540736	2437716	4
TPVISGGPYEYR	Biognosys|iRT-Kit_WR_fusion	20190123_013_S191344_A10_na	669.838	2	841.384	1	y7	51.9	128739848	1835483	4
TPVISGGPYEYR	Biognosys|iRT-Kit_WR_fusion	20190123_014_S191345_A11_na	669.838	2	841.384	1	y7	52.51	121275760	2759433	4
TPVISGGPYEYR	Biognosys|iRT-Kit_WR_fusion	20190123_068_S191346_A12_2	669.838	2	841.384	1	y7	51.76	121748944	227912	4
TPVISGGPYEYR	Biognosys|iRT-Kit_WR_fusion	20190123_017_S191347_B01_na	669.838	2	841.384	1	y7	52.21	102344552	2220725	4
TPVISGGPYEYR	Biognosys|iRT-Kit_WR_fusion	20190123_018_S191348_B02_na	669.838	2	841.384	1	y7	52.14	111929464	2215665	4
TPVISGGPYEYR	Biognosys|iRT-Kit_WR_fusion	20190123_019_S191349_B03_na	669.838	2	841.384	1	y7	52.38	109837832	0	4
TPVISGGPYEYR	Biognosys|iRT-Kit_WR_fusion	20190123_069_S191350_B04_2	669.838	2	841.384	1	y7	51.86	122403448	2838286	4
TPVISGGPYEYR	Biognosys|iRT-Kit_WR_fusion	20190123_022_S191351_B05_na	669.838	2	841.384	1	y7	52.05	121166816	2620611	4
TPVISGGPYEYR	Biognosys|iRT-Kit_WR_fusion	20190123_023_S191352_B06_na	669.838	2	841.384	1	y7	52.13	132967320	4089814	4
TPVISGGPYEYR	Biognosys|iRT-Kit_WR_fusion	20190123_024_S191353_B07_na	669.838	2	841.384	1	y7	52.1	119665776	2481398	4
TPVISGGPYEYR	Biognosys|iRT-Kit_WR_fusion	20190123_025_S191354_B08_na	669.838	2	841.384	1	y7	52	145145424	2436257	4
TPVISGGPYEYR	Biognosys|iRT-Kit_WR_fusion	20190123_027_S191355_B09_na	669.838	2	841.384	1	y7	51.07	114783400	4143211	4
TPVISGGPYEYR	Biognosys|iRT-Kit_WR_fusion	20190123_028_S191356_B10_na	669.838	2	841.384	1	y7	52.24	129582760	3177544	4
TPVISGGPYEYR	Biognosys|iRT-Kit_WR_fusion	20190123_029_S191357_B11_na	669.838	2	841.384	1	y7	52.37	124783672	2737644	4
TPVISGGPYEYR	Biognosys|iRT-Kit_WR_fusion	20190123_070_S191358_B12_2	669.838	2	841.384	1	y7	51.92	146274448	306120	4
TPVISGGPYEYR	Biognosys|iRT-Kit_WR_fusion	20190123_032_S191359_C01_na	669.838	2	841.384	1	y7	52.49	113855808	0	4
TPVISGGPYEYR	Biognosys|iRT-Kit_WR_fusion	20190123_033_S191360_C02_na	669.838	2	841.384	1	y7	52.57	114558296	361587	4
TPVISGGPYEYR	Biognosys|iRT-Kit_WR_fusion	20190123_034_S191361_C03_na	669.838	2	841.384	1	y7	52.23	132819720	407137	4
TPVISGGPYEYR	Biognosys|iRT-Kit_WR_fusion	20190123_067_S191335_A01_2	669.838	2	199.108	1	b2	51.91	107296784	2220307	5
TPVISGGPYEYR	Biognosys|iRT-Kit_WR_fusion	20190123_003_S191336_A02_na	669.838	2	199.108	1	b2	53.07	106833296	2682943	6
TPVISGGPYEYR	Biognosys|iRT-Kit_WR_fusion	20190123_004_S191337_A03_na	669.838	2	199.108	1	b2	52.81	115740240	2319624	5
TPVISGGPYEYR	Biognosys|iRT-Kit_WR_fusion	20190123_005_S191338_A04_na	669.838	2	199.108	1	b2	51.6	80513632	1910776	5
TPVISGGPYEYR	Biognosys|iRT-Kit_WR_fusion	20190123_007_S191339_A05_na	669.838	2	199.108	1	b2	51.59	84066136	2401388	5
TPVISGGPYEYR	Biognosys|iRT-Kit_WR_fusion	20190123_008_S191340_A06_na	669.838	2	199.108	1	b2	51.42	89364720	1874526	5
TPVISGGPYEYR	Biognosys|iRT-Kit_WR_fusion	20190123_009_S191341_A07_na	669.838	2	199.108	1	b2	51.36	91323376	988890	5
TPVISGGPYEYR	Biognosys|iRT-Kit_WR_fusion	20190123_010_S191342_A08_na	669.838	2	199.108	1	b2	50.83	76624184	3041615	6
TPVISGGPYEYR	Biognosys|iRT-Kit_WR_fusion	20190123_012_S191343_A09_na	669.838	2	199.108	1	b2	52.02	98197304	1486995	5
TPVISGGPYEYR	Biognosys|iRT-Kit_WR_fusion	20190123_013_S191344_A10_na	669.838	2	199.108	1	b2	51.9	96794072	2073360	5
TPVISGGPYEYR	Biognosys|iRT-Kit_WR_fusion	20190123_014_S191345_A11_na	669.838	2	199.108	1	b2	52.51	92583744	2026053	6
TPVISGGPYEYR	Biognosys|iRT-Kit_WR_fusion	20190123_068_S191346_A12_2	669.838	2	199.108	1	b2	51.73	95579376	1163586	5
TPVISGGPYEYR	Biognosys|iRT-Kit_WR_fusion	20190123_017_S191347_B01_na	669.838	2	199.108	1	b2	52.21	78756800	1985792	5
TPVISGGPYEYR	Biognosys|iRT-Kit_WR_fusion	20190123_018_S191348_B02_na	669.838	2	199.108	1	b2	52.14	84219352	2182817	6
TPVISGGPYEYR	Biognosys|iRT-Kit_WR_fusion	20190123_019_S191349_B03_na	669.838	2	199.108	1	b2	52.38	91230144	0	5
TPVISGGPYEYR	Biognosys|iRT-Kit_WR_fusion	20190123_069_S191350_B04_2	669.838	2	199.108	1	b2	51.86	95064296	2138105	5
TPVISGGPYEYR	Biognosys|iRT-Kit_WR_fusion	20190123_022_S191351_B05_na	669.838	2	199.108	1	b2	52.05	89701192	2220116	6
TPVISGGPYEYR	Biognosys|iRT-Kit_WR_fusion	20190123_023_S191352_B06_na	669.838	2	199.108	1	b2	52.13	97819952	3015848	5
TPVISGGPYEYR	Biognosys|iRT-Kit_WR_fusion	20190123_024_S191353_B07_na	669.838	2	199.108	1	b2	52.1	90933608	2296079	5
TPVISGGPYEYR	Biognosys|iRT-Kit_WR_fusion	20190123_025_S191354_B08_na	669.838	2	199.108	1	b2	52	108845824	1664132	6
TPVISGGPYEYR	Biognosys|iRT-Kit_WR_fusion	20190123_027_S191355_B09_na	669.838	2	199.108	1	b2	51.07	91490688	2817710	5
TPVISGGPYEYR	Biognosys|iRT-Kit_WR_fusion	20190123_028_S191356_B10_na	669.838	2	199.108	1	b2	52.24	106940808	1921875	5
TPVISGGPYEYR	Biognosys|iRT-Kit_WR_fusion	20190123_029_S191357_B11_na	669.838	2	199.108	1	b2	52.37	94239744	2269502	6
TPVISGGPYEYR	Biognosys|iRT-Kit_WR_fusion	20190123_070_S191358_B12_2	669.838	2	199.108	1	b2	51.92	110006608	922224	6
TPVISGGPYEYR	Biognosys|iRT-Kit_WR_fusion	20190123_032_S191359_C01_na	669.838	2	199.108	1	b2	52.49	88563448	1082394	5
TPVISGGPYEYR	Biognosys|iRT-Kit_WR_fusion	20190123_033_S191360_C02_na	669.838	2	199.108	1	b2	52.57	89191744	655825	5
TPVISGGPYEYR	Biognosys|iRT-Kit_WR_fusion	20190123_034_S191361_C03_na	669.838	2	199.108	1	b2	52.23	105897568	2111688	5
TPVISGGPYEYR	Biognosys|iRT-Kit_WR_fusion	20190123_067_S191335_A01_2	669.838	2	298.176	1	b3	51.91	196014224	2984151	3
TPVISGGPYEYR	Biognosys|iRT-Kit_WR_fusion	20190123_003_S191336_A02_na	669.838	2	298.176	1	b3	53.07	197218528	3228367	3
TPVISGGPYEYR	Biognosys|iRT-Kit_WR_fusion	20190123_004_S191337_A03_na	669.838	2	298.176	1	b3	52.81	215650960	2959781	3
TPVISGGPYEYR	Biognosys|iRT-Kit_WR_fusion	20190123_005_S191338_A04_na	669.838	2	298.176	1	b3	51.6	138479808	2916566	3
TPVISGGPYEYR	Biognosys|iRT-Kit_WR_fusion	20190123_007_S191339_A05_na	669.838	2	298.176	1	b3	51.59	150940112	4437303	3
TPVISGGPYEYR	Biognosys|iRT-Kit_WR_fusion	20190123_008_S191340_A06_na	669.838	2	298.176	1	b3	51.42	166720112	2500665	3
TPVISGGPYEYR	Biognosys|iRT-Kit_WR_fusion	20190123_009_S191341_A07_na	669.838	2	298.176	1	b3	51.36	162220576	265636	3
TPVISGGPYEYR	Biognosys|iRT-Kit_WR_fusion	20190123_010_S191342_A08_na	669.838	2	298.176	1	b3	50.81	143792672	853574	3
TPVISGGPYEYR	Biognosys|iRT-Kit_WR_fusion	20190123_012_S191343_A09_na	669.838	2	298.176	1	b3	52.02	182992720	2092257	3
TPVISGGPYEYR	Biognosys|iRT-Kit_WR_fusion	20190123_013_S191344_A10_na	669.838	2	298.176	1	b3	51.9	176910448	2211954	3
TPVISGGPYEYR	Biognosys|iRT-Kit_WR_fusion	20190123_014_S191345_A11_na	669.838	2	298.176	1	b3	52.51	163638256	3060932	3
TPVISGGPYEYR	Biognosys|iRT-Kit_WR_fusion	20190123_068_S191346_A12_2	669.838	2	298.176	1	b3	51.74	166906896	237351	3
TPVISGGPYEYR	Biognosys|iRT-Kit_WR_fusion	20190123_017_S191347_B01_na	669.838	2	298.176	1	b3	52.21	142117760	2995995	3
TPVISGGPYEYR	Biognosys|iRT-Kit_WR_fusion	20190123_018_S191348_B02_na	669.838	2	298.176	1	b3	52.14	153469424	2966292	3
TPVISGGPYEYR	Biognosys|iRT-Kit_WR_fusion	20190123_019_S191349_B03_na	669.838	2	298.176	1	b3	52.38	160276704	543092	3
TPVISGGPYEYR	Biognosys|iRT-Kit_WR_fusion	20190123_069_S191350_B04_2	669.838	2	298.176	1	b3	51.86	177266800	2819636	3
TPVISGGPYEYR	Biognosys|iRT-Kit_WR_fusion	20190123_022_S191351_B05_na	669.838	2	298.176	1	b3	52.05	168446832	2777013	3
TPVISGGPYEYR	Biognosys|iRT-Kit_WR_fusion	20190123_023_S191352_B06_na	669.838	2	298.176	1	b3	52.13	180652048	3980061	3
TPVISGGPYEYR	Biognosys|iRT-Kit_WR_fusion	20190123_024_S191353_B07_na	669.838	2	298.176	1	b3	52.1	163529840	2806722	3
TPVISGGPYEYR	Biognosys|iRT-Kit_WR_fusion	20190123_025_S191354_B08_na	669.838	2	298.176	1	b3	52	203833488	2197867	3
TPVISGGPYEYR	Biognosys|iRT-Kit_WR_fusion	20190123_027_S191355_B09_na	669.838	2	298.176	1	b3	51.07	160496784	4747609	3
TPVISGGPYEYR	Biognosys|iRT-Kit_WR_fusion	20190123_028_S191356_B10_na	669.838	2	298.176	1	b3	52.24	184914496	2854196	3
TPVISGGPYEYR	Biognosys|iRT-Kit_WR_fusion	20190123_029_S191357_B11_na	669.838	2	298.176	1	b3	52.37	170873136	3723280	3
TPVISGGPYEYR	Biognosys|iRT-Kit_WR_fusion	20190123_070_S191358_B12_2	669.838	2	298.176	1	b3	51.92	198086384	326694	3
TPVISGGPYEYR	Biognosys|iRT-Kit_WR_fusion	20190123_032_S191359_C01_na	669.838	2	298.176	1	b3	52.49	156741856	3923711	3
TPVISGGPYEYR	Biognosys|iRT-Kit_WR_fusion	20190123_033_S191360_C02_na	669.838	2	298.176	1	b3	52.57	158236928	413856	3
TPVISGGPYEYR	Biognosys|iRT-Kit_WR_fusion	20190123_034_S191361_C03_na	669.838	2	298.176	1	b3	52.23	182721664	384334	3
VEATFGVDESNAK	Biognosys|iRT-Kit_WR_fusion	20190123_067_S191335_A01_2	683.828	2	966.453	1	y9	45.77	47981496	68980	3
VEATFGVDESNAK	Biognosys|iRT-Kit_WR_fusion	20190123_003_S191336_A02_na	683.828	2	966.453	1	y9	46.98	41378772	729817	3
VEATFGVDESNAK	Biognosys|iRT-Kit_WR_fusion	20190123_004_S191337_A03_na	683.828	2	966.453	1	y9	46.73	45653256	754386	3
VEATFGVDESNAK	Biognosys|iRT-Kit_WR_fusion	20190123_005_S191338_A04_na	683.828	2	966.453	1	y9	45.62	32059544	0	3
VEATFGVDESNAK	Biognosys|iRT-Kit_WR_fusion	20190123_007_S191339_A05_na	683.828	2	966.453	1	y9	45.57	35370608	232339	3
VEATFGVDESNAK	Biognosys|iRT-Kit_WR_fusion	20190123_008_S191340_A06_na	683.828	2	966.453	1	y9	45.37	40321296	1408818	3
VEATFGVDESNAK	Biognosys|iRT-Kit_WR_fusion	20190123_009_S191341_A07_na	683.828	2	966.453	1	y9	45.19	24825374	673348	3
VEATFGVDESNAK	Biognosys|iRT-Kit_WR_fusion	20190123_010_S191342_A08_na	683.828	2	966.453	1	y9	45.04	11339725	3676172	3
VEATFGVDESNAK	Biognosys|iRT-Kit_WR_fusion	20190123_012_S191343_A09_na	683.828	2	966.453	1	y9	45.74	36680744	115956	3
VEATFGVDESNAK	Biognosys|iRT-Kit_WR_fusion	20190123_013_S191344_A10_na	683.828	2	966.453	1	y9	45.77	29768546	22708	3
VEATFGVDESNAK	Biognosys|iRT-Kit_WR_fusion	20190123_014_S191345_A11_na	683.828	2	966.453	1	y9	46.26	29248920	2586	3
VEATFGVDESNAK	Biognosys|iRT-Kit_WR_fusion	20190123_068_S191346_A12_2	683.828	2	966.453	1	y9	45.55	20722632	49705	3
VEATFGVDESNAK	Biognosys|iRT-Kit_WR_fusion	20190123_017_S191347_B01_na	683.828	2	966.453	1	y9	46.29	30069440	233408	3
VEATFGVDESNAK	Biognosys|iRT-Kit_WR_fusion	20190123_018_S191348_B02_na	683.828	2	966.453	1	y9	46.35	35432340	0	3
VEATFGVDESNAK	Biognosys|iRT-Kit_WR_fusion	20190123_019_S191349_B03_na	683.828	2	966.453	1	y9	46.42	26304648	5175818	3
VEATFGVDESNAK	Biognosys|iRT-Kit_WR_fusion	20190123_069_S191350_B04_2	683.828	2	966.453	1	y9	45.73	34046136	537463	3
VEATFGVDESNAK	Biognosys|iRT-Kit_WR_fusion	20190123_022_S191351_B05_na	683.828	2	966.453	1	y9	45.98	35075176	57489	3
VEATFGVDESNAK	Biognosys|iRT-Kit_WR_fusion	20190123_023_S191352_B06_na	683.828	2	966.453	1	y9	45.85	39116384	151286	3
VEATFGVDESNAK	Biognosys|iRT-Kit_WR_fusion	20190123_024_S191353_B07_na	683.828	2	966.453	1	y9	45.96	44822040	33751	3
VEATFGVDESNAK	Biognosys|iRT-Kit_WR_fusion	20190123_025_S191354_B08_na	683.828	2	966.453	1	y9	45.79	33968556	652643	3
VEATFGVDESNAK	Biognosys|iRT-Kit_WR_fusion	20190123_027_S191355_B09_na	683.828	2	966.453	1	y9	45.12	16695396	235953	3
VEATFGVDESNAK	Biognosys|iRT-Kit_WR_fusion	20190123_028_S191356_B10_na	683.828	2	966.453	1	y9	45.99	35890536	50042	3
VEATFGVDESNAK	Biognosys|iRT-Kit_WR_fusion	20190123_029_S191357_B11_na	683.828	2	966.453	1	y9	46.16	26996102	128659	3
VEATFGVDESNAK	Biognosys|iRT-Kit_WR_fusion	20190123_070_S191358_B12_2	683.828	2	966.453	1	y9	45.72	27750384	184518	3
VEATFGVDESNAK	Biognosys|iRT-Kit_WR_fusion	20190123_032_S191359_C01_na	683.828	2	966.453	1	y9	46.5	34388784	0	3
VEATFGVDESNAK	Biognosys|iRT-Kit_WR_fusion	20190123_033_S191360_C02_na	683.828	2	966.453	1	y9	46.58	35825828	186711	3
VEATFGVDESNAK	Biognosys|iRT-Kit_WR_fusion	20190123_034_S191361_C03_na	683.828	2	966.453	1	y9	46.3	38480932	1413837	3
VEATFGVDESNAK	Biognosys|iRT-Kit_WR_fusion	20190123_067_S191335_A01_2	683.828	2	819.384	1	y8	45.77	78283368	116417	2
VEATFGVDESNAK	Biognosys|iRT-Kit_WR_fusion	20190123_003_S191336_A02_na	683.828	2	819.384	1	y8	46.98	69283904	1144853	2
VEATFGVDESNAK	Biognosys|iRT-Kit_WR_fusion	20190123_004_S191337_A03_na	683.828	2	819.384	1	y8	46.73	76504152	1149309	2
VEATFGVDESNAK	Biognosys|iRT-Kit_WR_fusion	20190123_005_S191338_A04_na	683.828	2	819.384	1	y8	45.62	55586780	0	2
VEATFGVDESNAK	Biognosys|iRT-Kit_WR_fusion	20190123_007_S191339_A05_na	683.828	2	819.384	1	y8	45.57	60123084	207881	2
VEATFGVDESNAK	Biognosys|iRT-Kit_WR_fusion	20190123_008_S191340_A06_na	683.828	2	819.384	1	y8	45.37	66690064	2803810	2
VEATFGVDESNAK	Biognosys|iRT-Kit_WR_fusion	20190123_009_S191341_A07_na	683.828	2	819.384	1	y8	45.19	41412952	1064249	2
VEATFGVDESNAK	Biognosys|iRT-Kit_WR_fusion	20190123_010_S191342_A08_na	683.828	2	819.384	1	y8	45.04	19012268	6789562	2
VEATFGVDESNAK	Biognosys|iRT-Kit_WR_fusion	20190123_012_S191343_A09_na	683.828	2	819.384	1	y8	45.74	60699140	82984	2
VEATFGVDESNAK	Biognosys|iRT-Kit_WR_fusion	20190123_013_S191344_A10_na	683.828	2	819.384	1	y8	45.77	47397696	0	2
VEATFGVDESNAK	Biognosys|iRT-Kit_WR_fusion	20190123_014_S191345_A11_na	683.828	2	819.384	1	y8	46.26	47219948	2042	2
VEATFGVDESNAK	Biognosys|iRT-Kit_WR_fusion	20190123_068_S191346_A12_2	683.828	2	819.384	1	y8	45.55	32985486	250658	2
VEATFGVDESNAK	Biognosys|iRT-Kit_WR_fusion	20190123_017_S191347_B01_na	683.828	2	819.384	1	y8	46.29	51470224	0	2
VEATFGVDESNAK	Biognosys|iRT-Kit_WR_fusion	20190123_018_S191348_B02_na	683.828	2	819.384	1	y8	46.35	60555728	0	2
VEATFGVDESNAK	Biognosys|iRT-Kit_WR_fusion	20190123_019_S191349_B03_na	683.828	2	819.384	1	y8	46.42	43705596	8733294	2
VEATFGVDESNAK	Biognosys|iRT-Kit_WR_fusion	20190123_069_S191350_B04_2	683.828	2	819.384	1	y8	45.68	55128096	911059	2
VEATFGVDESNAK	Biognosys|iRT-Kit_WR_fusion	20190123_022_S191351_B05_na	683.828	2	819.384	1	y8	45.98	58199996	196330	2
VEATFGVDESNAK	Biognosys|iRT-Kit_WR_fusion	20190123_023_S191352_B06_na	683.828	2	819.384	1	y8	45.85	65727764	283332	2
VEATFGVDESNAK	Biognosys|iRT-Kit_WR_fusion	20190123_024_S191353_B07_na	683.828	2	819.384	1	y8	45.96	73429672	0	2
VEATFGVDESNAK	Biognosys|iRT-Kit_WR_fusion	20190123_025_S191354_B08_na	683.828	2	819.384	1	y8	45.79	55912516	956521	2
VEATFGVDESNAK	Biognosys|iRT-Kit_WR_fusion	20190123_027_S191355_B09_na	683.828	2	819.384	1	y8	45.12	26417706	0	2
VEATFGVDESNAK	Biognosys|iRT-Kit_WR_fusion	20190123_028_S191356_B10_na	683.828	2	819.384	1	y8	45.99	58046648	114583	2
VEATFGVDESNAK	Biognosys|iRT-Kit_WR_fusion	20190123_029_S191357_B11_na	683.828	2	819.384	1	y8	46.16	43181596	92921	2
VEATFGVDESNAK	Biognosys|iRT-Kit_WR_fusion	20190123_070_S191358_B12_2	683.828	2	819.384	1	y8	45.72	44467208	203629	2
VEATFGVDESNAK	Biognosys|iRT-Kit_WR_fusion	20190123_032_S191359_C01_na	683.828	2	819.384	1	y8	46.52	59763340	0	2
VEATFGVDESNAK	Biognosys|iRT-Kit_WR_fusion	20190123_033_S191360_C02_na	683.828	2	819.384	1	y8	46.58	59176716	166619	2
VEATFGVDESNAK	Biognosys|iRT-Kit_WR_fusion	20190123_034_S191361_C03_na	683.828	2	819.384	1	y8	46.28	62809352	2593184	2
VEATFGVDESNAK	Biognosys|iRT-Kit_WR_fusion	20190123_067_S191335_A01_2	683.828	2	663.294	1	y6	45.77	35491680	0	4
VEATFGVDESNAK	Biognosys|iRT-Kit_WR_fusion	20190123_003_S191336_A02_na	683.828	2	663.294	1	y6	46.98	31767550	472785	4
VEATFGVDESNAK	Biognosys|iRT-Kit_WR_fusion	20190123_004_S191337_A03_na	683.828	2	663.294	1	y6	46.73	34986160	509618	4
VEATFGVDESNAK	Biognosys|iRT-Kit_WR_fusion	20190123_005_S191338_A04_na	683.828	2	663.294	1	y6	45.62	27291584	9133	4
VEATFGVDESNAK	Biognosys|iRT-Kit_WR_fusion	20190123_007_S191339_A05_na	683.828	2	663.294	1	y6	45.57	28048644	0	4
VEATFGVDESNAK	Biognosys|iRT-Kit_WR_fusion	20190123_008_S191340_A06_na	683.828	2	663.294	1	y6	45.3	31217480	1502557	4
VEATFGVDESNAK	Biognosys|iRT-Kit_WR_fusion	20190123_009_S191341_A07_na	683.828	2	663.294	1	y6	45.19	18655866	763143	4
VEATFGVDESNAK	Biognosys|iRT-Kit_WR_fusion	20190123_010_S191342_A08_na	683.828	2	663.294	1	y6	45.04	9406343	3171384	4
VEATFGVDESNAK	Biognosys|iRT-Kit_WR_fusion	20190123_012_S191343_A09_na	683.828	2	663.294	1	y6	45.74	27175556	49887	4
VEATFGVDESNAK	Biognosys|iRT-Kit_WR_fusion	20190123_013_S191344_A10_na	683.828	2	663.294	1	y6	45.77	22901620	16609	4
VEATFGVDESNAK	Biognosys|iRT-Kit_WR_fusion	20190123_014_S191345_A11_na	683.828	2	663.294	1	y6	46.26	21086746	972	4
VEATFGVDESNAK	Biognosys|iRT-Kit_WR_fusion	20190123_068_S191346_A12_2	683.828	2	663.294	1	y6	45.55	15335778	0	4
VEATFGVDESNAK	Biognosys|iRT-Kit_WR_fusion	20190123_017_S191347_B01_na	683.828	2	663.294	1	y6	46.29	24517528	0	4
VEATFGVDESNAK	Biognosys|iRT-Kit_WR_fusion	20190123_018_S191348_B02_na	683.828	2	663.294	1	y6	46.35	29070306	0	4
VEATFGVDESNAK	Biognosys|iRT-Kit_WR_fusion	20190123_019_S191349_B03_na	683.828	2	663.294	1	y6	46.42	20363974	3758720	4
VEATFGVDESNAK	Biognosys|iRT-Kit_WR_fusion	20190123_069_S191350_B04_2	683.828	2	663.294	1	y6	45.68	24749654	468761	4
VEATFGVDESNAK	Biognosys|iRT-Kit_WR_fusion	20190123_022_S191351_B05_na	683.828	2	663.294	1	y6	45.98	26327282	121709	4
VEATFGVDESNAK	Biognosys|iRT-Kit_WR_fusion	20190123_023_S191352_B06_na	683.828	2	663.294	1	y6	45.85	29272096	146540	4
VEATFGVDESNAK	Biognosys|iRT-Kit_WR_fusion	20190123_024_S191353_B07_na	683.828	2	663.294	1	y6	45.96	33714208	0	4
VEATFGVDESNAK	Biognosys|iRT-Kit_WR_fusion	20190123_025_S191354_B08_na	683.828	2	663.294	1	y6	45.79	25032570	563089	4
VEATFGVDESNAK	Biognosys|iRT-Kit_WR_fusion	20190123_027_S191355_B09_na	683.828	2	663.294	1	y6	45.12	12886298	0	4
VEATFGVDESNAK	Biognosys|iRT-Kit_WR_fusion	20190123_028_S191356_B10_na	683.828	2	663.294	1	y6	45.99	25495478	63238	4
VEATFGVDESNAK	Biognosys|iRT-Kit_WR_fusion	20190123_029_S191357_B11_na	683.828	2	663.294	1	y6	46.16	19319656	75237	4
VEATFGVDESNAK	Biognosys|iRT-Kit_WR_fusion	20190123_070_S191358_B12_2	683.828	2	663.294	1	y6	45.72	20416468	0	4
VEATFGVDESNAK	Biognosys|iRT-Kit_WR_fusion	20190123_032_S191359_C01_na	683.828	2	663.294	1	y6	46.54	28821664	0	4
VEATFGVDESNAK	Biognosys|iRT-Kit_WR_fusion	20190123_033_S191360_C02_na	683.828	2	663.294	1	y6	46.58	27918660	165208	4
VEATFGVDESNAK	Biognosys|iRT-Kit_WR_fusion	20190123_034_S191361_C03_na	683.828	2	663.294	1	y6	46.3	28090706	701825	4
VEATFGVDESNAK	Biognosys|iRT-Kit_WR_fusion	20190123_067_S191335_A01_2	683.828	2	548.267	1	y5	45.77	19306596	62597	5
VEATFGVDESNAK	Biognosys|iRT-Kit_WR_fusion	20190123_003_S191336_A02_na	683.828	2	548.267	1	y5	46.98	18574656	286907	5
VEATFGVDESNAK	Biognosys|iRT-Kit_WR_fusion	20190123_004_S191337_A03_na	683.828	2	548.267	1	y5	46.73	20884116	303697	5
VEATFGVDESNAK	Biognosys|iRT-Kit_WR_fusion	20190123_005_S191338_A04_na	683.828	2	548.267	1	y5	45.62	16125727	199812	5
VEATFGVDESNAK	Biognosys|iRT-Kit_WR_fusion	20190123_007_S191339_A05_na	683.828	2	548.267	1	y5	45.57	16130295	280738	5
VEATFGVDESNAK	Biognosys|iRT-Kit_WR_fusion	20190123_008_S191340_A06_na	683.828	2	548.267	1	y5	45.37	17113714	940839	5
VEATFGVDESNAK	Biognosys|iRT-Kit_WR_fusion	20190123_009_S191341_A07_na	683.828	2	548.267	1	y5	45.19	10793477	358952	5
VEATFGVDESNAK	Biognosys|iRT-Kit_WR_fusion	20190123_010_S191342_A08_na	683.828	2	548.267	1	y5	45.04	5371358	1927688	5
VEATFGVDESNAK	Biognosys|iRT-Kit_WR_fusion	20190123_012_S191343_A09_na	683.828	2	548.267	1	y5	45.74	16601365	241962	5
VEATFGVDESNAK	Biognosys|iRT-Kit_WR_fusion	20190123_013_S191344_A10_na	683.828	2	548.267	1	y5	45.77	12809470	9713	5
VEATFGVDESNAK	Biognosys|iRT-Kit_WR_fusion	20190123_014_S191345_A11_na	683.828	2	548.267	1	y5	46.26	11885667	135139	5
VEATFGVDESNAK	Biognosys|iRT-Kit_WR_fusion	20190123_068_S191346_A12_2	683.828	2	548.267	1	y5	45.55	8617167	49571	5
VEATFGVDESNAK	Biognosys|iRT-Kit_WR_fusion	20190123_017_S191347_B01_na	683.828	2	548.267	1	y5	46.29	14412772	0	5
VEATFGVDESNAK	Biognosys|iRT-Kit_WR_fusion	20190123_018_S191348_B02_na	683.828	2	548.267	1	y5	46.35	16389294	0	5
VEATFGVDESNAK	Biognosys|iRT-Kit_WR_fusion	20190123_019_S191349_B03_na	683.828	2	548.267	1	y5	46.42	11975953	2524028	5
VEATFGVDESNAK	Biognosys|iRT-Kit_WR_fusion	20190123_069_S191350_B04_2	683.828	2	548.267	1	y5	45.68	13935347	241896	5
VEATFGVDESNAK	Biognosys|iRT-Kit_WR_fusion	20190123_022_S191351_B05_na	683.828	2	548.267	1	y5	45.98	14528534	189174	5
VEATFGVDESNAK	Biognosys|iRT-Kit_WR_fusion	20190123_023_S191352_B06_na	683.828	2	548.267	1	y5	45.85	17175098	138088	5
VEATFGVDESNAK	Biognosys|iRT-Kit_WR_fusion	20190123_024_S191353_B07_na	683.828	2	548.267	1	y5	45.96	18464592	92548	5
VEATFGVDESNAK	Biognosys|iRT-Kit_WR_fusion	20190123_025_S191354_B08_na	683.828	2	548.267	1	y5	45.79	14524716	267560	5
VEATFGVDESNAK	Biognosys|iRT-Kit_WR_fusion	20190123_027_S191355_B09_na	683.828	2	548.267	1	y5	45.12	7365735	300712	5
VEATFGVDESNAK	Biognosys|iRT-Kit_WR_fusion	20190123_028_S191356_B10_na	683.828	2	548.267	1	y5	45.99	15858489	8326	5
VEATFGVDESNAK	Biognosys|iRT-Kit_WR_fusion	20190123_029_S191357_B11_na	683.828	2	548.267	1	y5	46.16	11610131	128519	5
VEATFGVDESNAK	Biognosys|iRT-Kit_WR_fusion	20190123_070_S191358_B12_2	683.828	2	548.267	1	y5	45.72	11608403	18365	5
VEATFGVDESNAK	Biognosys|iRT-Kit_WR_fusion	20190123_032_S191359_C01_na	683.828	2	548.267	1	y5	46.54	16155372	0	5
VEATFGVDESNAK	Biognosys|iRT-Kit_WR_fusion	20190123_033_S191360_C02_na	683.828	2	548.267	1	y5	46.58	16243575	141940	5
VEATFGVDESNAK	Biognosys|iRT-Kit_WR_fusion	20190123_034_S191361_C03_na	683.828	2	548.267	1	y5	46.3	16418882	712927	5
VEATFGVDESNAK	Biognosys|iRT-Kit_WR_fusion	20190123_067_S191335_A01_2	683.828	2	229.118	1	b2	45.77	88243768	413177	1
VEATFGVDESNAK	Biognosys|iRT-Kit_WR_fusion	20190123_003_S191336_A02_na	683.828	2	229.118	1	b2	46.98	77112584	1790853	1
VEATFGVDESNAK	Biognosys|iRT-Kit_WR_fusion	20190123_004_S191337_A03_na	683.828	2	229.118	1	b2	46.73	83409080	1576187	1
VEATFGVDESNAK	Biognosys|iRT-Kit_WR_fusion	20190123_005_S191338_A04_na	683.828	2	229.118	1	b2	45.62	69256736	599056	1
VEATFGVDESNAK	Biognosys|iRT-Kit_WR_fusion	20190123_007_S191339_A05_na	683.828	2	229.118	1	b2	45.57	69559408	1081161	1
VEATFGVDESNAK	Biognosys|iRT-Kit_WR_fusion	20190123_008_S191340_A06_na	683.828	2	229.118	1	b2	45.37	76275760	4390489	1
VEATFGVDESNAK	Biognosys|iRT-Kit_WR_fusion	20190123_009_S191341_A07_na	683.828	2	229.118	1	b2	45.19	46629644	1697451	1
VEATFGVDESNAK	Biognosys|iRT-Kit_WR_fusion	20190123_010_S191342_A08_na	683.828	2	229.118	1	b2	45.04	20562292	11022287	1
VEATFGVDESNAK	Biognosys|iRT-Kit_WR_fusion	20190123_012_S191343_A09_na	683.828	2	229.118	1	b2	45.74	69176272	541256	1
VEATFGVDESNAK	Biognosys|iRT-Kit_WR_fusion	20190123_013_S191344_A10_na	683.828	2	229.118	1	b2	45.77	51691440	388626	1
VEATFGVDESNAK	Biognosys|iRT-Kit_WR_fusion	20190123_014_S191345_A11_na	683.828	2	229.118	1	b2	46.26	50581864	242017	1
VEATFGVDESNAK	Biognosys|iRT-Kit_WR_fusion	20190123_068_S191346_A12_2	683.828	2	229.118	1	b2	45.55	37220776	417833	1
VEATFGVDESNAK	Biognosys|iRT-Kit_WR_fusion	20190123_017_S191347_B01_na	683.828	2	229.118	1	b2	46.33	59370576	0	1
VEATFGVDESNAK	Biognosys|iRT-Kit_WR_fusion	20190123_018_S191348_B02_na	683.828	2	229.118	1	b2	46.29	69970480	135495	1
VEATFGVDESNAK	Biognosys|iRT-Kit_WR_fusion	20190123_019_S191349_B03_na	683.828	2	229.118	1	b2	46.42	50995200	8922721	1
VEATFGVDESNAK	Biognosys|iRT-Kit_WR_fusion	20190123_069_S191350_B04_2	683.828	2	229.118	1	b2	45.68	59460788	1497349	1
VEATFGVDESNAK	Biognosys|iRT-Kit_WR_fusion	20190123_022_S191351_B05_na	683.828	2	229.118	1	b2	45.98	62065228	762108	1
VEATFGVDESNAK	Biognosys|iRT-Kit_WR_fusion	20190123_023_S191352_B06_na	683.828	2	229.118	1	b2	45.85	73984312	848792	1
VEATFGVDESNAK	Biognosys|iRT-Kit_WR_fusion	20190123_024_S191353_B07_na	683.828	2	229.118	1	b2	45.96	81425640	895167	1
VEATFGVDESNAK	Biognosys|iRT-Kit_WR_fusion	20190123_025_S191354_B08_na	683.828	2	229.118	1	b2	45.79	60219828	1398114	1
VEATFGVDESNAK	Biognosys|iRT-Kit_WR_fusion	20190123_027_S191355_B09_na	683.828	2	229.118	1	b2	45.12	32743166	114418	1
VEATFGVDESNAK	Biognosys|iRT-Kit_WR_fusion	20190123_028_S191356_B10_na	683.828	2	229.118	1	b2	45.99	66361652	395322	1
VEATFGVDESNAK	Biognosys|iRT-Kit_WR_fusion	20190123_029_S191357_B11_na	683.828	2	229.118	1	b2	46.16	48854252	420842	1
VEATFGVDESNAK	Biognosys|iRT-Kit_WR_fusion	20190123_070_S191358_B12_2	683.828	2	229.118	1	b2	45.72	48634976	617970	1
VEATFGVDESNAK	Biognosys|iRT-Kit_WR_fusion	20190123_032_S191359_C01_na	683.828	2	229.118	1	b2	46.54	69461056	116412	1
VEATFGVDESNAK	Biognosys|iRT-Kit_WR_fusion	20190123_033_S191360_C02_na	683.828	2	229.118	1	b2	46.58	68983008	693828	1
VEATFGVDESNAK	Biognosys|iRT-Kit_WR_fusion	20190123_034_S191361_C03_na	683.828	2	229.118	1	b2	46.3	67205456	3092963	1
VEATFGVDESNAK	Biognosys|iRT-Kit_WR_fusion	20190123_067_S191335_A01_2	683.828	2	201.105	2	b4	46.05	9511	0	6
VEATFGVDESNAK	Biognosys|iRT-Kit_WR_fusion	20190123_003_S191336_A02_na	683.828	2	201.105	2	b4	46.79	0	0	0
VEATFGVDESNAK	Biognosys|iRT-Kit_WR_fusion	20190123_004_S191337_A03_na	683.828	2	201.105	2	b4	46.51	0	0	0
VEATFGVDESNAK	Biognosys|iRT-Kit_WR_fusion	20190123_005_S191338_A04_na	683.828	2	201.105	2	b4	46.16	38820	0	6
VEATFGVDESNAK	Biognosys|iRT-Kit_WR_fusion	20190123_007_S191339_A05_na	683.828	2	201.105	2	b4	46.08	29421	1257	6
VEATFGVDESNAK	Biognosys|iRT-Kit_WR_fusion	20190123_008_S191340_A06_na	683.828	2	201.105	2	b4	45.88	28122	0	6
VEATFGVDESNAK	Biognosys|iRT-Kit_WR_fusion	20190123_009_S191341_A07_na	683.828	2	201.105	2	b4	45.03	0	0	0
VEATFGVDESNAK	Biognosys|iRT-Kit_WR_fusion	20190123_010_S191342_A08_na	683.828	2	201.105	2	b4	45.22	21405	546	6
VEATFGVDESNAK	Biognosys|iRT-Kit_WR_fusion	20190123_012_S191343_A09_na	683.828	2	201.105	2	b4	45.63	14991	0	6
VEATFGVDESNAK	Biognosys|iRT-Kit_WR_fusion	20190123_013_S191344_A10_na	683.828	2	201.105	2	b4	45.55	2644	0	6
VEATFGVDESNAK	Biognosys|iRT-Kit_WR_fusion	20190123_014_S191345_A11_na	683.828	2	201.105	2	b4	46.12	6870	0	6
VEATFGVDESNAK	Biognosys|iRT-Kit_WR_fusion	20190123_068_S191346_A12_2	683.828	2	201.105	2	b4	45.41	0	0	0
VEATFGVDESNAK	Biognosys|iRT-Kit_WR_fusion	20190123_017_S191347_B01_na	683.828	2	201.105	2	b4	46.64	2315	0	6
VEATFGVDESNAK	Biognosys|iRT-Kit_WR_fusion	20190123_018_S191348_B02_na	683.828	2	201.105	2	b4	46.1	48493	0	6
VEATFGVDESNAK	Biognosys|iRT-Kit_WR_fusion	20190123_019_S191349_B03_na	683.828	2	201.105	2	b4	46.3	0	0	0
VEATFGVDESNAK	Biognosys|iRT-Kit_WR_fusion	20190123_069_S191350_B04_2	683.828	2	201.105	2	b4	45.52	628	0	6
VEATFGVDESNAK	Biognosys|iRT-Kit_WR_fusion	20190123_022_S191351_B05_na	683.828	2	201.105	2	b4	46.23	9480	0	6
VEATFGVDESNAK	Biognosys|iRT-Kit_WR_fusion	20190123_023_S191352_B06_na	683.828	2	201.105	2	b4	45.62	0	0	0
VEATFGVDESNAK	Biognosys|iRT-Kit_WR_fusion	20190123_024_S191353_B07_na	683.828	2	201.105	2	b4	46.62	63592	33276	6
VEATFGVDESNAK	Biognosys|iRT-Kit_WR_fusion	20190123_025_S191354_B08_na	683.828	2	201.105	2	b4	45.68	5498	0	6
VEATFGVDESNAK	Biognosys|iRT-Kit_WR_fusion	20190123_027_S191355_B09_na	683.828	2	201.105	2	b4	44.86	0	0	0
VEATFGVDESNAK	Biognosys|iRT-Kit_WR_fusion	20190123_028_S191356_B10_na	683.828	2	201.105	2	b4	45.91	12478	0	6
VEATFGVDESNAK	Biognosys|iRT-Kit_WR_fusion	20190123_029_S191357_B11_na	683.828	2	201.105	2	b4	46.03	6739	0	6
VEATFGVDESNAK	Biognosys|iRT-Kit_WR_fusion	20190123_070_S191358_B12_2	683.828	2	201.105	2	b4	45.59	0	0	0
VEATFGVDESNAK	Biognosys|iRT-Kit_WR_fusion	20190123_032_S191359_C01_na	683.828	2	201.105	2	b4	46.64	11374	0	6
VEATFGVDESNAK	Biognosys|iRT-Kit_WR_fusion	20190123_033_S191360_C02_na	683.828	2	201.105	2	b4	46.41	6974	0	6
VEATFGVDESNAK	Biognosys|iRT-Kit_WR_fusion	20190123_034_S191361_C03_na	683.828	2	201.105	2	b4	46.14	0	0	0
TPVITGAPYEYR	Biognosys|iRT-Kit_WR_fusion	20190123_067_S191335_A01_2	683.854	2	1069.53	1	y9	54.23	289059040	526375	2
TPVITGAPYEYR	Biognosys|iRT-Kit_WR_fusion	20190123_003_S191336_A02_na	683.854	2	1069.53	1	y9	55.39	245492464	587280	2
TPVITGAPYEYR	Biognosys|iRT-Kit_WR_fusion	20190123_004_S191337_A03_na	683.854	2	1069.53	1	y9	55.1	291329728	1383308	2
TPVITGAPYEYR	Biognosys|iRT-Kit_WR_fusion	20190123_005_S191338_A04_na	683.854	2	1069.53	1	y9	53.92	209016576	315149	2
TPVITGAPYEYR	Biognosys|iRT-Kit_WR_fusion	20190123_007_S191339_A05_na	683.854	2	1069.53	1	y9	53.98	252725744	531678	2
TPVITGAPYEYR	Biognosys|iRT-Kit_WR_fusion	20190123_008_S191340_A06_na	683.854	2	1069.53	1	y9	53.71	243870688	198582	2
TPVITGAPYEYR	Biognosys|iRT-Kit_WR_fusion	20190123_009_S191341_A07_na	683.854	2	1069.53	1	y9	53.72	254068608	1212152	2
TPVITGAPYEYR	Biognosys|iRT-Kit_WR_fusion	20190123_010_S191342_A08_na	683.854	2	1069.53	1	y9	53.18	209902048	1017200	2
TPVITGAPYEYR	Biognosys|iRT-Kit_WR_fusion	20190123_012_S191343_A09_na	683.854	2	1069.53	1	y9	54.31	296520544	224724	2
TPVITGAPYEYR	Biognosys|iRT-Kit_WR_fusion	20190123_013_S191344_A10_na	683.854	2	1069.53	1	y9	54.17	244203936	232563	2
TPVITGAPYEYR	Biognosys|iRT-Kit_WR_fusion	20190123_014_S191345_A11_na	683.854	2	1069.53	1	y9	54.78	232962240	313119	2
TPVITGAPYEYR	Biognosys|iRT-Kit_WR_fusion	20190123_068_S191346_A12_2	683.854	2	1069.53	1	y9	54.08	255550192	961654	2
TPVITGAPYEYR	Biognosys|iRT-Kit_WR_fusion	20190123_017_S191347_B01_na	683.854	2	1069.53	1	y9	54.59	223530832	2674333	2
TPVITGAPYEYR	Biognosys|iRT-Kit_WR_fusion	20190123_018_S191348_B02_na	683.854	2	1069.53	1	y9	54.49	244526096	272922	2
TPVITGAPYEYR	Biognosys|iRT-Kit_WR_fusion	20190123_019_S191349_B03_na	683.854	2	1069.53	1	y9	54.71	199904448	916373	2
TPVITGAPYEYR	Biognosys|iRT-Kit_WR_fusion	20190123_069_S191350_B04_2	683.854	2	1069.53	1	y9	54.17	292443040	1648530	2
TPVITGAPYEYR	Biognosys|iRT-Kit_WR_fusion	20190123_022_S191351_B05_na	683.854	2	1069.53	1	y9	54.33	293978880	285670	2
TPVITGAPYEYR	Biognosys|iRT-Kit_WR_fusion	20190123_023_S191352_B06_na	683.854	2	1069.53	1	y9	54.47	338517248	251927	2
TPVITGAPYEYR	Biognosys|iRT-Kit_WR_fusion	20190123_024_S191353_B07_na	683.854	2	1069.53	1	y9	54.43	284873664	212846	2
TPVITGAPYEYR	Biognosys|iRT-Kit_WR_fusion	20190123_025_S191354_B08_na	683.854	2	1069.53	1	y9	54.23	283067360	139769	2
TPVITGAPYEYR	Biognosys|iRT-Kit_WR_fusion	20190123_027_S191355_B09_na	683.854	2	1069.53	1	y9	53.37	248700992	501612	2
TPVITGAPYEYR	Biognosys|iRT-Kit_WR_fusion	20190123_028_S191356_B10_na	683.854	2	1069.53	1	y9	54.54	281754048	1356533	2
TPVITGAPYEYR	Biognosys|iRT-Kit_WR_fusion	20190123_029_S191357_B11_na	683.854	2	1069.53	1	y9	54.66	271702816	913308	2
TPVITGAPYEYR	Biognosys|iRT-Kit_WR_fusion	20190123_070_S191358_B12_2	683.854	2	1069.53	1	y9	54.16	247815072	1016807	2
TPVITGAPYEYR	Biognosys|iRT-Kit_WR_fusion	20190123_032_S191359_C01_na	683.854	2	1069.53	1	y9	54.87	231480496	1192231	2
TPVITGAPYEYR	Biognosys|iRT-Kit_WR_fusion	20190123_033_S191360_C02_na	683.854	2	1069.53	1	y9	54.94	272040736	1127739	2
TPVITGAPYEYR	Biognosys|iRT-Kit_WR_fusion	20190123_034_S191361_C03_na	683.854	2	1069.53	1	y9	54.63	309264800	1519378	2
TPVITGAPYEYR	Biognosys|iRT-Kit_WR_fusion	20190123_067_S191335_A01_2	683.854	2	956.447	1	y8	54.23	465560128	910561	1
TPVITGAPYEYR	Biognosys|iRT-Kit_WR_fusion	20190123_003_S191336_A02_na	683.854	2	956.447	1	y8	55.39	393003552	1324076	1
TPVITGAPYEYR	Biognosys|iRT-Kit_WR_fusion	20190123_004_S191337_A03_na	683.854	2	956.447	1	y8	55.1	469280256	2076757	1
TPVITGAPYEYR	Biognosys|iRT-Kit_WR_fusion	20190123_005_S191338_A04_na	683.854	2	956.447	1	y8	53.92	335083456	703273	1
TPVITGAPYEYR	Biognosys|iRT-Kit_WR_fusion	20190123_007_S191339_A05_na	683.854	2	956.447	1	y8	53.91	407864768	845902	1
TPVITGAPYEYR	Biognosys|iRT-Kit_WR_fusion	20190123_008_S191340_A06_na	683.854	2	956.447	1	y8	53.71	394038080	426025	1
TPVITGAPYEYR	Biognosys|iRT-Kit_WR_fusion	20190123_009_S191341_A07_na	683.854	2	956.447	1	y8	53.72	408888832	1744509	1
TPVITGAPYEYR	Biognosys|iRT-Kit_WR_fusion	20190123_010_S191342_A08_na	683.854	2	956.447	1	y8	53.18	338935104	2175359	1
TPVITGAPYEYR	Biognosys|iRT-Kit_WR_fusion	20190123_012_S191343_A09_na	683.854	2	956.447	1	y8	54.31	486518624	596347	1
TPVITGAPYEYR	Biognosys|iRT-Kit_WR_fusion	20190123_013_S191344_A10_na	683.854	2	956.447	1	y8	54.17	395052160	396387	1
TPVITGAPYEYR	Biognosys|iRT-Kit_WR_fusion	20190123_014_S191345_A11_na	683.854	2	956.447	1	y8	54.78	373731072	463392	1
TPVITGAPYEYR	Biognosys|iRT-Kit_WR_fusion	20190123_068_S191346_A12_2	683.854	2	956.447	1	y8	54.08	398149504	1286835	1
TPVITGAPYEYR	Biognosys|iRT-Kit_WR_fusion	20190123_017_S191347_B01_na	683.854	2	956.447	1	y8	54.59	355210624	4894903	1
TPVITGAPYEYR	Biognosys|iRT-Kit_WR_fusion	20190123_018_S191348_B02_na	683.854	2	956.447	1	y8	54.49	384220160	831272	1
TPVITGAPYEYR	Biognosys|iRT-Kit_WR_fusion	20190123_019_S191349_B03_na	683.854	2	956.447	1	y8	54.71	329303776	1832765	1
TPVITGAPYEYR	Biognosys|iRT-Kit_WR_fusion	20190123_069_S191350_B04_2	683.854	2	956.447	1	y8	54.17	473052000	1859511	1
TPVITGAPYEYR	Biognosys|iRT-Kit_WR_fusion	20190123_022_S191351_B05_na	683.854	2	956.447	1	y8	54.33	468018112	409818	1
TPVITGAPYEYR	Biognosys|iRT-Kit_WR_fusion	20190123_023_S191352_B06_na	683.854	2	956.447	1	y8	54.47	544018624	523899	1
TPVITGAPYEYR	Biognosys|iRT-Kit_WR_fusion	20190123_024_S191353_B07_na	683.854	2	956.447	1	y8	54.43	445264960	487087	1
TPVITGAPYEYR	Biognosys|iRT-Kit_WR_fusion	20190123_025_S191354_B08_na	683.854	2	956.447	1	y8	54.23	458109248	375180	1
TPVITGAPYEYR	Biognosys|iRT-Kit_WR_fusion	20190123_027_S191355_B09_na	683.854	2	956.447	1	y8	53.37	404783584	884561	1
TPVITGAPYEYR	Biognosys|iRT-Kit_WR_fusion	20190123_028_S191356_B10_na	683.854	2	956.447	1	y8	54.54	467039488	2009422	1
TPVITGAPYEYR	Biognosys|iRT-Kit_WR_fusion	20190123_029_S191357_B11_na	683.854	2	956.447	1	y8	54.66	432008896	1353056	1
TPVITGAPYEYR	Biognosys|iRT-Kit_WR_fusion	20190123_070_S191358_B12_2	683.854	2	956.447	1	y8	54.16	403499872	1476333	1
TPVITGAPYEYR	Biognosys|iRT-Kit_WR_fusion	20190123_032_S191359_C01_na	683.854	2	956.447	1	y8	54.87	368501088	1777183	1
TPVITGAPYEYR	Biognosys|iRT-Kit_WR_fusion	20190123_033_S191360_C02_na	683.854	2	956.447	1	y8	54.94	433794432	1884102	1
TPVITGAPYEYR	Biognosys|iRT-Kit_WR_fusion	20190123_034_S191361_C03_na	683.854	2	956.447	1	y8	54.63	508336160	2699551	1
TPVITGAPYEYR	Biognosys|iRT-Kit_WR_fusion	20190123_067_S191335_A01_2	683.854	2	855.4	1	y7	54.23	223288208	416121	4
TPVITGAPYEYR	Biognosys|iRT-Kit_WR_fusion	20190123_003_S191336_A02_na	683.854	2	855.4	1	y7	55.39	191314832	468980	4
TPVITGAPYEYR	Biognosys|iRT-Kit_WR_fusion	20190123_004_S191337_A03_na	683.854	2	855.4	1	y7	55.1	229487280	557741	4
TPVITGAPYEYR	Biognosys|iRT-Kit_WR_fusion	20190123_005_S191338_A04_na	683.854	2	855.4	1	y7	53.92	161299072	192363	4
TPVITGAPYEYR	Biognosys|iRT-Kit_WR_fusion	20190123_007_S191339_A05_na	683.854	2	855.4	1	y7	53.91	193323632	338681	4
TPVITGAPYEYR	Biognosys|iRT-Kit_WR_fusion	20190123_008_S191340_A06_na	683.854	2	855.4	1	y7	53.71	192665920	133123	4
TPVITGAPYEYR	Biognosys|iRT-Kit_WR_fusion	20190123_009_S191341_A07_na	683.854	2	855.4	1	y7	53.72	198695856	432494	4
TPVITGAPYEYR	Biognosys|iRT-Kit_WR_fusion	20190123_010_S191342_A08_na	683.854	2	855.4	1	y7	53.18	164758176	618272	4
TPVITGAPYEYR	Biognosys|iRT-Kit_WR_fusion	20190123_012_S191343_A09_na	683.854	2	855.4	1	y7	54.31	231532080	258728	4
TPVITGAPYEYR	Biognosys|iRT-Kit_WR_fusion	20190123_013_S191344_A10_na	683.854	2	855.4	1	y7	54.17	192217680	182891	4
TPVITGAPYEYR	Biognosys|iRT-Kit_WR_fusion	20190123_014_S191345_A11_na	683.854	2	855.4	1	y7	54.78	181717600	210174	4
TPVITGAPYEYR	Biognosys|iRT-Kit_WR_fusion	20190123_068_S191346_A12_2	683.854	2	855.4	1	y7	54.08	200350640	194928	4
TPVITGAPYEYR	Biognosys|iRT-Kit_WR_fusion	20190123_017_S191347_B01_na	683.854	2	855.4	1	y7	54.59	173263136	2123081	4
TPVITGAPYEYR	Biognosys|iRT-Kit_WR_fusion	20190123_018_S191348_B02_na	683.854	2	855.4	1	y7	54.49	182452720	283957	4
TPVITGAPYEYR	Biognosys|iRT-Kit_WR_fusion	20190123_019_S191349_B03_na	683.854	2	855.4	1	y7	54.71	156634704	569736	4
TPVITGAPYEYR	Biognosys|iRT-Kit_WR_fusion	20190123_069_S191350_B04_2	683.854	2	855.4	1	y7	54.17	221273184	327742	4
TPVITGAPYEYR	Biognosys|iRT-Kit_WR_fusion	20190123_022_S191351_B05_na	683.854	2	855.4	1	y7	54.33	228248048	182845	4
TPVITGAPYEYR	Biognosys|iRT-Kit_WR_fusion	20190123_023_S191352_B06_na	683.854	2	855.4	1	y7	54.47	260876800	214217	4
TPVITGAPYEYR	Biognosys|iRT-Kit_WR_fusion	20190123_024_S191353_B07_na	683.854	2	855.4	1	y7	54.43	216925088	99489	4
TPVITGAPYEYR	Biognosys|iRT-Kit_WR_fusion	20190123_025_S191354_B08_na	683.854	2	855.4	1	y7	54.23	223624736	48521	4
TPVITGAPYEYR	Biognosys|iRT-Kit_WR_fusion	20190123_027_S191355_B09_na	683.854	2	855.4	1	y7	53.37	194156032	364536	4
TPVITGAPYEYR	Biognosys|iRT-Kit_WR_fusion	20190123_028_S191356_B10_na	683.854	2	855.4	1	y7	54.54	221191600	166846	4
TPVITGAPYEYR	Biognosys|iRT-Kit_WR_fusion	20190123_029_S191357_B11_na	683.854	2	855.4	1	y7	54.66	208872144	584446	4
TPVITGAPYEYR	Biognosys|iRT-Kit_WR_fusion	20190123_070_S191358_B12_2	683.854	2	855.4	1	y7	54.16	193264368	457325	4
TPVITGAPYEYR	Biognosys|iRT-Kit_WR_fusion	20190123_032_S191359_C01_na	683.854	2	855.4	1	y7	54.87	180000352	556539	4
TPVITGAPYEYR	Biognosys|iRT-Kit_WR_fusion	20190123_033_S191360_C02_na	683.854	2	855.4	1	y7	54.94	211829744	214581	4
TPVITGAPYEYR	Biognosys|iRT-Kit_WR_fusion	20190123_034_S191361_C03_na	683.854	2	855.4	1	y7	54.63	244987808	763499	4
TPVITGAPYEYR	Biognosys|iRT-Kit_WR_fusion	20190123_067_S191335_A01_2	683.854	2	727.341	1	y5	54.23	132823200	207118	5
TPVITGAPYEYR	Biognosys|iRT-Kit_WR_fusion	20190123_003_S191336_A02_na	683.854	2	727.341	1	y5	55.39	113368408	330914	5
TPVITGAPYEYR	Biognosys|iRT-Kit_WR_fusion	20190123_004_S191337_A03_na	683.854	2	727.341	1	y5	55.1	135561968	232504	5
TPVITGAPYEYR	Biognosys|iRT-Kit_WR_fusion	20190123_005_S191338_A04_na	683.854	2	727.341	1	y5	53.92	90384864	196522	6
TPVITGAPYEYR	Biognosys|iRT-Kit_WR_fusion	20190123_007_S191339_A05_na	683.854	2	727.341	1	y5	53.91	115873072	157395	5
TPVITGAPYEYR	Biognosys|iRT-Kit_WR_fusion	20190123_008_S191340_A06_na	683.854	2	727.341	1	y5	53.71	107579744	30404	5
TPVITGAPYEYR	Biognosys|iRT-Kit_WR_fusion	20190123_009_S191341_A07_na	683.854	2	727.341	1	y5	53.72	119493592	142077	5
TPVITGAPYEYR	Biognosys|iRT-Kit_WR_fusion	20190123_010_S191342_A08_na	683.854	2	727.341	1	y5	53.18	97135920	363441	5
TPVITGAPYEYR	Biognosys|iRT-Kit_WR_fusion	20190123_012_S191343_A09_na	683.854	2	727.341	1	y5	54.31	133840632	7134	5
TPVITGAPYEYR	Biognosys|iRT-Kit_WR_fusion	20190123_013_S191344_A10_na	683.854	2	727.341	1	y5	54.17	108641320	125259	5
TPVITGAPYEYR	Biognosys|iRT-Kit_WR_fusion	20190123_014_S191345_A11_na	683.854	2	727.341	1	y5	54.78	103643936	195805	5
TPVITGAPYEYR	Biognosys|iRT-Kit_WR_fusion	20190123_068_S191346_A12_2	683.854	2	727.341	1	y5	54.08	113393128	230972	5
TPVITGAPYEYR	Biognosys|iRT-Kit_WR_fusion	20190123_017_S191347_B01_na	683.854	2	727.341	1	y5	54.57	98791176	1220675	5
TPVITGAPYEYR	Biognosys|iRT-Kit_WR_fusion	20190123_018_S191348_B02_na	683.854	2	727.341	1	y5	54.49	110486232	46998	5
TPVITGAPYEYR	Biognosys|iRT-Kit_WR_fusion	20190123_019_S191349_B03_na	683.854	2	727.341	1	y5	54.71	94201304	202311	5
TPVITGAPYEYR	Biognosys|iRT-Kit_WR_fusion	20190123_069_S191350_B04_2	683.854	2	727.341	1	y5	54.17	133680568	154594	5
TPVITGAPYEYR	Biognosys|iRT-Kit_WR_fusion	20190123_022_S191351_B05_na	683.854	2	727.341	1	y5	54.33	132524016	116667	5
TPVITGAPYEYR	Biognosys|iRT-Kit_WR_fusion	20190123_023_S191352_B06_na	683.854	2	727.341	1	y5	54.47	150805920	65466	5
TPVITGAPYEYR	Biognosys|iRT-Kit_WR_fusion	20190123_024_S191353_B07_na	683.854	2	727.341	1	y5	54.43	124123840	93019	5
TPVITGAPYEYR	Biognosys|iRT-Kit_WR_fusion	20190123_025_S191354_B08_na	683.854	2	727.341	1	y5	54.23	127279800	0	5
TPVITGAPYEYR	Biognosys|iRT-Kit_WR_fusion	20190123_027_S191355_B09_na	683.854	2	727.341	1	y5	53.37	112192512	6756	5
TPVITGAPYEYR	Biognosys|iRT-Kit_WR_fusion	20190123_028_S191356_B10_na	683.854	2	727.341	1	y5	54.54	133952120	117370	5
TPVITGAPYEYR	Biognosys|iRT-Kit_WR_fusion	20190123_029_S191357_B11_na	683.854	2	727.341	1	y5	54.66	124301488	0	5
TPVITGAPYEYR	Biognosys|iRT-Kit_WR_fusion	20190123_070_S191358_B12_2	683.854	2	727.341	1	y5	54.16	119190936	276265	5
TPVITGAPYEYR	Biognosys|iRT-Kit_WR_fusion	20190123_032_S191359_C01_na	683.854	2	727.341	1	y5	54.87	110776168	195060	5
TPVITGAPYEYR	Biognosys|iRT-Kit_WR_fusion	20190123_033_S191360_C02_na	683.854	2	727.341	1	y5	54.94	122612856	488124	5
TPVITGAPYEYR	Biognosys|iRT-Kit_WR_fusion	20190123_034_S191361_C03_na	683.854	2	727.341	1	y5	54.63	146941328	364164	5
TPVITGAPYEYR	Biognosys|iRT-Kit_WR_fusion	20190123_067_S191335_A01_2	683.854	2	199.108	1	b2	54.23	126116920	583419	6
TPVITGAPYEYR	Biognosys|iRT-Kit_WR_fusion	20190123_003_S191336_A02_na	683.854	2	199.108	1	b2	55.39	104038504	812973	6
TPVITGAPYEYR	Biognosys|iRT-Kit_WR_fusion	20190123_004_S191337_A03_na	683.854	2	199.108	1	b2	55.1	126778296	1231644	6
TPVITGAPYEYR	Biognosys|iRT-Kit_WR_fusion	20190123_005_S191338_A04_na	683.854	2	199.108	1	b2	53.92	90877696	582798	5
TPVITGAPYEYR	Biognosys|iRT-Kit_WR_fusion	20190123_007_S191339_A05_na	683.854	2	199.108	1	b2	53.91	107922176	576430	6
TPVITGAPYEYR	Biognosys|iRT-Kit_WR_fusion	20190123_008_S191340_A06_na	683.854	2	199.108	1	b2	53.71	100640584	423973	6
TPVITGAPYEYR	Biognosys|iRT-Kit_WR_fusion	20190123_009_S191341_A07_na	683.854	2	199.108	1	b2	53.72	105953944	1466167	6
TPVITGAPYEYR	Biognosys|iRT-Kit_WR_fusion	20190123_010_S191342_A08_na	683.854	2	199.108	1	b2	53.18	91555056	1354081	6
TPVITGAPYEYR	Biognosys|iRT-Kit_WR_fusion	20190123_012_S191343_A09_na	683.854	2	199.108	1	b2	54.31	128556528	740441	6
TPVITGAPYEYR	Biognosys|iRT-Kit_WR_fusion	20190123_013_S191344_A10_na	683.854	2	199.108	1	b2	54.17	103782728	555324	6
TPVITGAPYEYR	Biognosys|iRT-Kit_WR_fusion	20190123_014_S191345_A11_na	683.854	2	199.108	1	b2	54.78	98058336	441233	6
TPVITGAPYEYR	Biognosys|iRT-Kit_WR_fusion	20190123_068_S191346_A12_2	683.854	2	199.108	1	b2	54.08	107198856	2309898	6
TPVITGAPYEYR	Biognosys|iRT-Kit_WR_fusion	20190123_017_S191347_B01_na	683.854	2	199.108	1	b2	54.59	96271384	1756535	6
TPVITGAPYEYR	Biognosys|iRT-Kit_WR_fusion	20190123_018_S191348_B02_na	683.854	2	199.108	1	b2	54.49	102017600	695878	6
TPVITGAPYEYR	Biognosys|iRT-Kit_WR_fusion	20190123_019_S191349_B03_na	683.854	2	199.108	1	b2	54.71	86668512	1325496	6
TPVITGAPYEYR	Biognosys|iRT-Kit_WR_fusion	20190123_069_S191350_B04_2	683.854	2	199.108	1	b2	54.17	123827064	1365316	6
TPVITGAPYEYR	Biognosys|iRT-Kit_WR_fusion	20190123_022_S191351_B05_na	683.854	2	199.108	1	b2	54.33	124510016	540258	6
TPVITGAPYEYR	Biognosys|iRT-Kit_WR_fusion	20190123_023_S191352_B06_na	683.854	2	199.108	1	b2	54.47	143253744	590451	6
TPVITGAPYEYR	Biognosys|iRT-Kit_WR_fusion	20190123_024_S191353_B07_na	683.854	2	199.108	1	b2	54.43	119363464	500663	6
TPVITGAPYEYR	Biognosys|iRT-Kit_WR_fusion	20190123_025_S191354_B08_na	683.854	2	199.108	1	b2	54.23	121717256	1419661	6
TPVITGAPYEYR	Biognosys|iRT-Kit_WR_fusion	20190123_027_S191355_B09_na	683.854	2	199.108	1	b2	53.34	104422568	856004	6
TPVITGAPYEYR	Biognosys|iRT-Kit_WR_fusion	20190123_028_S191356_B10_na	683.854	2	199.108	1	b2	54.54	122411048	1723371	6
TPVITGAPYEYR	Biognosys|iRT-Kit_WR_fusion	20190123_029_S191357_B11_na	683.854	2	199.108	1	b2	54.66	119754784	1276503	6
TPVITGAPYEYR	Biognosys|iRT-Kit_WR_fusion	20190123_070_S191358_B12_2	683.854	2	199.108	1	b2	54.16	114121968	1642818	6
TPVITGAPYEYR	Biognosys|iRT-Kit_WR_fusion	20190123_032_S191359_C01_na	683.854	2	199.108	1	b2	54.87	100338112	2266699	6
TPVITGAPYEYR	Biognosys|iRT-Kit_WR_fusion	20190123_033_S191360_C02_na	683.854	2	199.108	1	b2	54.94	113704072	3080773	6
TPVITGAPYEYR	Biognosys|iRT-Kit_WR_fusion	20190123_034_S191361_C03_na	683.854	2	199.108	1	b2	54.63	135925024	1670438	6
TPVITGAPYEYR	Biognosys|iRT-Kit_WR_fusion	20190123_067_S191335_A01_2	683.854	2	298.176	1	b3	54.23	253932720	614033	3
TPVITGAPYEYR	Biognosys|iRT-Kit_WR_fusion	20190123_003_S191336_A02_na	683.854	2	298.176	1	b3	55.39	209298032	801351	3
TPVITGAPYEYR	Biognosys|iRT-Kit_WR_fusion	20190123_004_S191337_A03_na	683.854	2	298.176	1	b3	55.1	245587056	1355199	3
TPVITGAPYEYR	Biognosys|iRT-Kit_WR_fusion	20190123_005_S191338_A04_na	683.854	2	298.176	1	b3	53.92	176703152	501461	3
TPVITGAPYEYR	Biognosys|iRT-Kit_WR_fusion	20190123_007_S191339_A05_na	683.854	2	298.176	1	b3	53.91	213244976	547642	3
TPVITGAPYEYR	Biognosys|iRT-Kit_WR_fusion	20190123_008_S191340_A06_na	683.854	2	298.176	1	b3	53.71	213722992	268819	3
TPVITGAPYEYR	Biognosys|iRT-Kit_WR_fusion	20190123_009_S191341_A07_na	683.854	2	298.176	1	b3	53.72	210744576	1106920	3
TPVITGAPYEYR	Biognosys|iRT-Kit_WR_fusion	20190123_010_S191342_A08_na	683.854	2	298.176	1	b3	53.18	186738480	1349480	3
TPVITGAPYEYR	Biognosys|iRT-Kit_WR_fusion	20190123_012_S191343_A09_na	683.854	2	298.176	1	b3	54.31	257004384	403637	3
TPVITGAPYEYR	Biognosys|iRT-Kit_WR_fusion	20190123_013_S191344_A10_na	683.854	2	298.176	1	b3	54.17	207778416	268564	3
TPVITGAPYEYR	Biognosys|iRT-Kit_WR_fusion	20190123_014_S191345_A11_na	683.854	2	298.176	1	b3	54.78	197301984	399878	3
TPVITGAPYEYR	Biognosys|iRT-Kit_WR_fusion	20190123_068_S191346_A12_2	683.854	2	298.176	1	b3	54.08	219522672	1002453	3
TPVITGAPYEYR	Biognosys|iRT-Kit_WR_fusion	20190123_017_S191347_B01_na	683.854	2	298.176	1	b3	54.59	188306352	2955609	3
TPVITGAPYEYR	Biognosys|iRT-Kit_WR_fusion	20190123_018_S191348_B02_na	683.854	2	298.176	1	b3	54.49	204313936	436406	3
TPVITGAPYEYR	Biognosys|iRT-Kit_WR_fusion	20190123_019_S191349_B03_na	683.854	2	298.176	1	b3	54.71	175754768	1260211	3
TPVITGAPYEYR	Biognosys|iRT-Kit_WR_fusion	20190123_069_S191350_B04_2	683.854	2	298.176	1	b3	54.17	245821392	1027039	3
TPVITGAPYEYR	Biognosys|iRT-Kit_WR_fusion	20190123_022_S191351_B05_na	683.854	2	298.176	1	b3	54.33	252528656	342374	3
TPVITGAPYEYR	Biognosys|iRT-Kit_WR_fusion	20190123_023_S191352_B06_na	683.854	2	298.176	1	b3	54.47	285361696	357947	3
TPVITGAPYEYR	Biognosys|iRT-Kit_WR_fusion	20190123_024_S191353_B07_na	683.854	2	298.176	1	b3	54.43	240935072	308069	3
TPVITGAPYEYR	Biognosys|iRT-Kit_WR_fusion	20190123_025_S191354_B08_na	683.854	2	298.176	1	b3	54.23	243413136	266396	3
TPVITGAPYEYR	Biognosys|iRT-Kit_WR_fusion	20190123_027_S191355_B09_na	683.854	2	298.176	1	b3	53.37	210351024	539375	3
TPVITGAPYEYR	Biognosys|iRT-Kit_WR_fusion	20190123_028_S191356_B10_na	683.854	2	298.176	1	b3	54.54	239702800	1175635	3
TPVITGAPYEYR	Biognosys|iRT-Kit_WR_fusion	20190123_029_S191357_B11_na	683.854	2	298.176	1	b3	54.66	230740816	824545	3
TPVITGAPYEYR	Biognosys|iRT-Kit_WR_fusion	20190123_070_S191358_B12_2	683.854	2	298.176	1	b3	54.16	222422336	976661	3
TPVITGAPYEYR	Biognosys|iRT-Kit_WR_fusion	20190123_032_S191359_C01_na	683.854	2	298.176	1	b3	54.87	193040560	1186771	3
TPVITGAPYEYR	Biognosys|iRT-Kit_WR_fusion	20190123_033_S191360_C02_na	683.854	2	298.176	1	b3	54.94	227907536	1101248	3
TPVITGAPYEYR	Biognosys|iRT-Kit_WR_fusion	20190123_034_S191361_C03_na	683.854	2	298.176	1	b3	54.63	265679792	1790136	3
DGLDAASYYAPVR	Biognosys|iRT-Kit_WR_fusion	20190123_067_S191335_A01_2	699.338	2	1112.54	1	y10	58.28	233891472	372107	3
DGLDAASYYAPVR	Biognosys|iRT-Kit_WR_fusion	20190123_003_S191336_A02_na	699.338	2	1112.54	1	y10	59.27	188478144	352758	3
DGLDAASYYAPVR	Biognosys|iRT-Kit_WR_fusion	20190123_004_S191337_A03_na	699.338	2	1112.54	1	y10	58.97	207528096	444372	3
DGLDAASYYAPVR	Biognosys|iRT-Kit_WR_fusion	20190123_005_S191338_A04_na	699.338	2	1112.54	1	y10	58.12	186373296	244284	3
DGLDAASYYAPVR	Biognosys|iRT-Kit_WR_fusion	20190123_007_S191339_A05_na	699.338	2	1112.54	1	y10	58.12	194118800	778155	3
DGLDAASYYAPVR	Biognosys|iRT-Kit_WR_fusion	20190123_008_S191340_A06_na	699.338	2	1112.54	1	y10	57.86	201019984	919192	3
DGLDAASYYAPVR	Biognosys|iRT-Kit_WR_fusion	20190123_009_S191341_A07_na	699.338	2	1112.54	1	y10	57.83	212694992	466186	3
DGLDAASYYAPVR	Biognosys|iRT-Kit_WR_fusion	20190123_010_S191342_A08_na	699.338	2	1112.54	1	y10	57.4	167363168	463774	3
DGLDAASYYAPVR	Biognosys|iRT-Kit_WR_fusion	20190123_012_S191343_A09_na	699.338	2	1112.54	1	y10	58.19	212818176	271756	3
DGLDAASYYAPVR	Biognosys|iRT-Kit_WR_fusion	20190123_013_S191344_A10_na	699.338	2	1112.54	1	y10	58.21	188332064	627804	3
DGLDAASYYAPVR	Biognosys|iRT-Kit_WR_fusion	20190123_014_S191345_A11_na	699.338	2	1112.54	1	y10	58.94	213315712	477920	3
DGLDAASYYAPVR	Biognosys|iRT-Kit_WR_fusion	20190123_068_S191346_A12_2	699.338	2	1112.54	1	y10	58.23	199024960	356047	3
DGLDAASYYAPVR	Biognosys|iRT-Kit_WR_fusion	20190123_017_S191347_B01_na	699.338	2	1112.54	1	y10	58.83	149359632	313573	3
DGLDAASYYAPVR	Biognosys|iRT-Kit_WR_fusion	20190123_018_S191348_B02_na	699.338	2	1112.54	1	y10	58.69	168874848	309352	3
DGLDAASYYAPVR	Biognosys|iRT-Kit_WR_fusion	20190123_019_S191349_B03_na	699.338	2	1112.54	1	y10	58.76	198387888	1308936	3
DGLDAASYYAPVR	Biognosys|iRT-Kit_WR_fusion	20190123_069_S191350_B04_2	699.338	2	1112.54	1	y10	58.29	226243120	72833	3
DGLDAASYYAPVR	Biognosys|iRT-Kit_WR_fusion	20190123_022_S191351_B05_na	699.338	2	1112.54	1	y10	58.42	214135760	1037575	3
DGLDAASYYAPVR	Biognosys|iRT-Kit_WR_fusion	20190123_023_S191352_B06_na	699.338	2	1112.54	1	y10	58.5	191886096	968226	3
DGLDAASYYAPVR	Biognosys|iRT-Kit_WR_fusion	20190123_024_S191353_B07_na	699.338	2	1112.54	1	y10	58.51	190840832	875238	3
DGLDAASYYAPVR	Biognosys|iRT-Kit_WR_fusion	20190123_025_S191354_B08_na	699.338	2	1112.54	1	y10	58.19	205347168	343343	3
DGLDAASYYAPVR	Biognosys|iRT-Kit_WR_fusion	20190123_027_S191355_B09_na	699.338	2	1112.54	1	y10	57.75	173453440	356910	3
DGLDAASYYAPVR	Biognosys|iRT-Kit_WR_fusion	20190123_028_S191356_B10_na	699.338	2	1112.54	1	y10	58.6	229855712	310496	3
DGLDAASYYAPVR	Biognosys|iRT-Kit_WR_fusion	20190123_029_S191357_B11_na	699.338	2	1112.54	1	y10	58.89	192736720	414377	3
DGLDAASYYAPVR	Biognosys|iRT-Kit_WR_fusion	20190123_070_S191358_B12_2	699.338	2	1112.54	1	y10	58.3	231767152	612930	3
DGLDAASYYAPVR	Biognosys|iRT-Kit_WR_fusion	20190123_032_S191359_C01_na	699.338	2	1112.54	1	y10	59	199758720	260802	3
DGLDAASYYAPVR	Biognosys|iRT-Kit_WR_fusion	20190123_033_S191360_C02_na	699.338	2	1112.54	1	y10	59.12	198136288	424383	3
DGLDAASYYAPVR	Biognosys|iRT-Kit_WR_fusion	20190123_034_S191361_C03_na	699.338	2	1112.54	1	y10	58.72	208487728	734503	3
DGLDAASYYAPVR	Biognosys|iRT-Kit_WR_fusion	20190123_067_S191335_A01_2	699.338	2	997.51	1	y9	58.28	182732112	552404	4
DGLDAASYYAPVR	Biognosys|iRT-Kit_WR_fusion	20190123_003_S191336_A02_na	699.338	2	997.51	1	y9	59.27	147424496	437616	4
DGLDAASYYAPVR	Biognosys|iRT-Kit_WR_fusion	20190123_004_S191337_A03_na	699.338	2	997.51	1	y9	58.97	161149616	401181	4
DGLDAASYYAPVR	Biognosys|iRT-Kit_WR_fusion	20190123_005_S191338_A04_na	699.338	2	997.51	1	y9	58.12	145128448	605576	4
DGLDAASYYAPVR	Biognosys|iRT-Kit_WR_fusion	20190123_007_S191339_A05_na	699.338	2	997.51	1	y9	58.12	148689936	842227	4
DGLDAASYYAPVR	Biognosys|iRT-Kit_WR_fusion	20190123_008_S191340_A06_na	699.338	2	997.51	1	y9	57.86	154258944	538236	4
DGLDAASYYAPVR	Biognosys|iRT-Kit_WR_fusion	20190123_009_S191341_A07_na	699.338	2	997.51	1	y9	57.83	160885104	1493398	4
DGLDAASYYAPVR	Biognosys|iRT-Kit_WR_fusion	20190123_010_S191342_A08_na	699.338	2	997.51	1	y9	57.4	130532160	521549	4
DGLDAASYYAPVR	Biognosys|iRT-Kit_WR_fusion	20190123_012_S191343_A09_na	699.338	2	997.51	1	y9	58.24	170136288	174063	4
DGLDAASYYAPVR	Biognosys|iRT-Kit_WR_fusion	20190123_013_S191344_A10_na	699.338	2	997.51	1	y9	58.21	145174288	614484	4
DGLDAASYYAPVR	Biognosys|iRT-Kit_WR_fusion	20190123_014_S191345_A11_na	699.338	2	997.51	1	y9	58.94	161000192	600177	4
DGLDAASYYAPVR	Biognosys|iRT-Kit_WR_fusion	20190123_068_S191346_A12_2	699.338	2	997.51	1	y9	58.23	153161632	844473	4
DGLDAASYYAPVR	Biognosys|iRT-Kit_WR_fusion	20190123_017_S191347_B01_na	699.338	2	997.51	1	y9	58.83	121383664	344188	4
DGLDAASYYAPVR	Biognosys|iRT-Kit_WR_fusion	20190123_018_S191348_B02_na	699.338	2	997.51	1	y9	58.69	126206344	433122	4
DGLDAASYYAPVR	Biognosys|iRT-Kit_WR_fusion	20190123_019_S191349_B03_na	699.338	2	997.51	1	y9	58.76	154046720	1310598	4
DGLDAASYYAPVR	Biognosys|iRT-Kit_WR_fusion	20190123_069_S191350_B04_2	699.338	2	997.51	1	y9	58.29	174092896	186291	4
DGLDAASYYAPVR	Biognosys|iRT-Kit_WR_fusion	20190123_022_S191351_B05_na	699.338	2	997.51	1	y9	58.42	169387120	874548	4
DGLDAASYYAPVR	Biognosys|iRT-Kit_WR_fusion	20190123_023_S191352_B06_na	699.338	2	997.51	1	y9	58.5	146353488	897217	4
DGLDAASYYAPVR	Biognosys|iRT-Kit_WR_fusion	20190123_024_S191353_B07_na	699.338	2	997.51	1	y9	58.51	147348576	807422	4
DGLDAASYYAPVR	Biognosys|iRT-Kit_WR_fusion	20190123_025_S191354_B08_na	699.338	2	997.51	1	y9	58.19	153366016	492564	4
DGLDAASYYAPVR	Biognosys|iRT-Kit_WR_fusion	20190123_027_S191355_B09_na	699.338	2	997.51	1	y9	57.75	140252352	481293	4
DGLDAASYYAPVR	Biognosys|iRT-Kit_WR_fusion	20190123_028_S191356_B10_na	699.338	2	997.51	1	y9	58.6	176289504	267050	4
DGLDAASYYAPVR	Biognosys|iRT-Kit_WR_fusion	20190123_029_S191357_B11_na	699.338	2	997.51	1	y9	58.89	145192144	2618955	4
DGLDAASYYAPVR	Biognosys|iRT-Kit_WR_fusion	20190123_070_S191358_B12_2	699.338	2	997.51	1	y9	58.3	182742256	755464	4
DGLDAASYYAPVR	Biognosys|iRT-Kit_WR_fusion	20190123_032_S191359_C01_na	699.338	2	997.51	1	y9	59	154861840	1264458	4
DGLDAASYYAPVR	Biognosys|iRT-Kit_WR_fusion	20190123_033_S191360_C02_na	699.338	2	997.51	1	y9	59.16	153908016	420404	4
DGLDAASYYAPVR	Biognosys|iRT-Kit_WR_fusion	20190123_034_S191361_C03_na	699.338	2	997.51	1	y9	58.72	157126480	834958	4
DGLDAASYYAPVR	Biognosys|iRT-Kit_WR_fusion	20190123_067_S191335_A01_2	699.338	2	926.473	1	y8	58.28	311461056	708581	2
DGLDAASYYAPVR	Biognosys|iRT-Kit_WR_fusion	20190123_003_S191336_A02_na	699.338	2	926.473	1	y8	59.27	244858528	658706	2
DGLDAASYYAPVR	Biognosys|iRT-Kit_WR_fusion	20190123_004_S191337_A03_na	699.338	2	926.473	1	y8	58.97	276212736	829335	2
DGLDAASYYAPVR	Biognosys|iRT-Kit_WR_fusion	20190123_005_S191338_A04_na	699.338	2	926.473	1	y8	58.12	242327856	751636	2
DGLDAASYYAPVR	Biognosys|iRT-Kit_WR_fusion	20190123_007_S191339_A05_na	699.338	2	926.473	1	y8	58.12	253099920	1253541	2
DGLDAASYYAPVR	Biognosys|iRT-Kit_WR_fusion	20190123_008_S191340_A06_na	699.338	2	926.473	1	y8	57.86	266259008	1202149	2
DGLDAASYYAPVR	Biognosys|iRT-Kit_WR_fusion	20190123_009_S191341_A07_na	699.338	2	926.473	1	y8	57.83	275650496	1292732	2
DGLDAASYYAPVR	Biognosys|iRT-Kit_WR_fusion	20190123_010_S191342_A08_na	699.338	2	926.473	1	y8	57.4	220049984	814517	2
DGLDAASYYAPVR	Biognosys|iRT-Kit_WR_fusion	20190123_012_S191343_A09_na	699.338	2	926.473	1	y8	58.24	280191008	501198	2
DGLDAASYYAPVR	Biognosys|iRT-Kit_WR_fusion	20190123_013_S191344_A10_na	699.338	2	926.473	1	y8	58.21	251174768	1025757	2
DGLDAASYYAPVR	Biognosys|iRT-Kit_WR_fusion	20190123_014_S191345_A11_na	699.338	2	926.473	1	y8	58.94	280004832	1228005	2
DGLDAASYYAPVR	Biognosys|iRT-Kit_WR_fusion	20190123_068_S191346_A12_2	699.338	2	926.473	1	y8	58.23	261473600	946610	2
DGLDAASYYAPVR	Biognosys|iRT-Kit_WR_fusion	20190123_017_S191347_B01_na	699.338	2	926.473	1	y8	58.83	203346736	685636	2
DGLDAASYYAPVR	Biognosys|iRT-Kit_WR_fusion	20190123_018_S191348_B02_na	699.338	2	926.473	1	y8	58.69	222053776	693337	2
DGLDAASYYAPVR	Biognosys|iRT-Kit_WR_fusion	20190123_019_S191349_B03_na	699.338	2	926.473	1	y8	58.76	257493488	2139870	2
DGLDAASYYAPVR	Biognosys|iRT-Kit_WR_fusion	20190123_069_S191350_B04_2	699.338	2	926.473	1	y8	58.29	298382304	823412	2
DGLDAASYYAPVR	Biognosys|iRT-Kit_WR_fusion	20190123_022_S191351_B05_na	699.338	2	926.473	1	y8	58.42	284467488	1583863	2
DGLDAASYYAPVR	Biognosys|iRT-Kit_WR_fusion	20190123_023_S191352_B06_na	699.338	2	926.473	1	y8	58.5	254442352	1250997	2
DGLDAASYYAPVR	Biognosys|iRT-Kit_WR_fusion	20190123_024_S191353_B07_na	699.338	2	926.473	1	y8	58.51	252739712	1556621	2
DGLDAASYYAPVR	Biognosys|iRT-Kit_WR_fusion	20190123_025_S191354_B08_na	699.338	2	926.473	1	y8	58.13	262219904	488632	2
DGLDAASYYAPVR	Biognosys|iRT-Kit_WR_fusion	20190123_027_S191355_B09_na	699.338	2	926.473	1	y8	57.75	231002208	869194	2
DGLDAASYYAPVR	Biognosys|iRT-Kit_WR_fusion	20190123_028_S191356_B10_na	699.338	2	926.473	1	y8	58.6	299704704	595030	2
DGLDAASYYAPVR	Biognosys|iRT-Kit_WR_fusion	20190123_029_S191357_B11_na	699.338	2	926.473	1	y8	58.89	255352256	1175458	2
DGLDAASYYAPVR	Biognosys|iRT-Kit_WR_fusion	20190123_070_S191358_B12_2	699.338	2	926.473	1	y8	58.3	303894208	1361160	2
DGLDAASYYAPVR	Biognosys|iRT-Kit_WR_fusion	20190123_032_S191359_C01_na	699.338	2	926.473	1	y8	59	264187088	831631	2
DGLDAASYYAPVR	Biognosys|iRT-Kit_WR_fusion	20190123_033_S191360_C02_na	699.338	2	926.473	1	y8	59.12	265437408	648986	2
DGLDAASYYAPVR	Biognosys|iRT-Kit_WR_fusion	20190123_034_S191361_C03_na	699.338	2	926.473	1	y8	58.72	268418144	1252504	2
DGLDAASYYAPVR	Biognosys|iRT-Kit_WR_fusion	20190123_067_S191335_A01_2	699.338	2	855.436	1	y7	58.22	399261600	1174274	1
DGLDAASYYAPVR	Biognosys|iRT-Kit_WR_fusion	20190123_003_S191336_A02_na	699.338	2	855.436	1	y7	59.27	318148224	1044794	1
DGLDAASYYAPVR	Biognosys|iRT-Kit_WR_fusion	20190123_004_S191337_A03_na	699.338	2	855.436	1	y7	58.97	358425088	1110173	1
DGLDAASYYAPVR	Biognosys|iRT-Kit_WR_fusion	20190123_005_S191338_A04_na	699.338	2	855.436	1	y7	58.12	314829568	767976	1
DGLDAASYYAPVR	Biognosys|iRT-Kit_WR_fusion	20190123_007_S191339_A05_na	699.338	2	855.436	1	y7	58.12	332019104	1292189	1
DGLDAASYYAPVR	Biognosys|iRT-Kit_WR_fusion	20190123_008_S191340_A06_na	699.338	2	855.436	1	y7	57.86	342581024	1155744	1
DGLDAASYYAPVR	Biognosys|iRT-Kit_WR_fusion	20190123_009_S191341_A07_na	699.338	2	855.436	1	y7	57.83	354530560	1064676	1
DGLDAASYYAPVR	Biognosys|iRT-Kit_WR_fusion	20190123_010_S191342_A08_na	699.338	2	855.436	1	y7	57.4	285420992	651394	1
DGLDAASYYAPVR	Biognosys|iRT-Kit_WR_fusion	20190123_012_S191343_A09_na	699.338	2	855.436	1	y7	58.19	366529024	1368238	1
DGLDAASYYAPVR	Biognosys|iRT-Kit_WR_fusion	20190123_013_S191344_A10_na	699.338	2	855.436	1	y7	58.21	328246112	1304429	1
DGLDAASYYAPVR	Biognosys|iRT-Kit_WR_fusion	20190123_014_S191345_A11_na	699.338	2	855.436	1	y7	58.89	354854912	1189835	1
DGLDAASYYAPVR	Biognosys|iRT-Kit_WR_fusion	20190123_068_S191346_A12_2	699.338	2	855.436	1	y7	58.23	339564768	1056034	1
DGLDAASYYAPVR	Biognosys|iRT-Kit_WR_fusion	20190123_017_S191347_B01_na	699.338	2	855.436	1	y7	58.83	266534880	719956	1
DGLDAASYYAPVR	Biognosys|iRT-Kit_WR_fusion	20190123_018_S191348_B02_na	699.338	2	855.436	1	y7	58.69	279982304	597025	1
DGLDAASYYAPVR	Biognosys|iRT-Kit_WR_fusion	20190123_019_S191349_B03_na	699.338	2	855.436	1	y7	58.76	334396448	2866668	1
DGLDAASYYAPVR	Biognosys|iRT-Kit_WR_fusion	20190123_069_S191350_B04_2	699.338	2	855.436	1	y7	58.29	382998560	411695	1
DGLDAASYYAPVR	Biognosys|iRT-Kit_WR_fusion	20190123_022_S191351_B05_na	699.338	2	855.436	1	y7	58.42	365867424	1777938	1
DGLDAASYYAPVR	Biognosys|iRT-Kit_WR_fusion	20190123_023_S191352_B06_na	699.338	2	855.436	1	y7	58.5	327874848	1866552	1
DGLDAASYYAPVR	Biognosys|iRT-Kit_WR_fusion	20190123_024_S191353_B07_na	699.338	2	855.436	1	y7	58.51	325910112	1618308	1
DGLDAASYYAPVR	Biognosys|iRT-Kit_WR_fusion	20190123_025_S191354_B08_na	699.338	2	855.436	1	y7	58.13	344728384	1112951	1
DGLDAASYYAPVR	Biognosys|iRT-Kit_WR_fusion	20190123_027_S191355_B09_na	699.338	2	855.436	1	y7	57.75	302644736	670314	1
DGLDAASYYAPVR	Biognosys|iRT-Kit_WR_fusion	20190123_028_S191356_B10_na	699.338	2	855.436	1	y7	58.6	391884032	664762	1
DGLDAASYYAPVR	Biognosys|iRT-Kit_WR_fusion	20190123_029_S191357_B11_na	699.338	2	855.436	1	y7	58.89	328017280	1296347	1
DGLDAASYYAPVR	Biognosys|iRT-Kit_WR_fusion	20190123_070_S191358_B12_2	699.338	2	855.436	1	y7	58.3	387276640	1451304	1
DGLDAASYYAPVR	Biognosys|iRT-Kit_WR_fusion	20190123_032_S191359_C01_na	699.338	2	855.436	1	y7	59	335068064	907974	1
DGLDAASYYAPVR	Biognosys|iRT-Kit_WR_fusion	20190123_033_S191360_C02_na	699.338	2	855.436	1	y7	59.12	331020576	739363	1
DGLDAASYYAPVR	Biognosys|iRT-Kit_WR_fusion	20190123_034_S191361_C03_na	699.338	2	855.436	1	y7	58.72	344745120	1848917	1
DGLDAASYYAPVR	Biognosys|iRT-Kit_WR_fusion	20190123_067_S191335_A01_2	699.338	2	768.404	1	y6	58.28	148827888	197851	6
DGLDAASYYAPVR	Biognosys|iRT-Kit_WR_fusion	20190123_003_S191336_A02_na	699.338	2	768.404	1	y6	59.27	118541496	272666	5
DGLDAASYYAPVR	Biognosys|iRT-Kit_WR_fusion	20190123_004_S191337_A03_na	699.338	2	768.404	1	y6	58.97	131583128	312612	6
DGLDAASYYAPVR	Biognosys|iRT-Kit_WR_fusion	20190123_005_S191338_A04_na	699.338	2	768.404	1	y6	58.12	115170312	408858	6
DGLDAASYYAPVR	Biognosys|iRT-Kit_WR_fusion	20190123_007_S191339_A05_na	699.338	2	768.404	1	y6	58.12	120136128	530216	6
DGLDAASYYAPVR	Biognosys|iRT-Kit_WR_fusion	20190123_008_S191340_A06_na	699.338	2	768.404	1	y6	57.86	129774496	632499	5
DGLDAASYYAPVR	Biognosys|iRT-Kit_WR_fusion	20190123_009_S191341_A07_na	699.338	2	768.404	1	y6	57.83	131981424	495290	5
DGLDAASYYAPVR	Biognosys|iRT-Kit_WR_fusion	20190123_010_S191342_A08_na	699.338	2	768.404	1	y6	57.4	106530992	126091	5
DGLDAASYYAPVR	Biognosys|iRT-Kit_WR_fusion	20190123_012_S191343_A09_na	699.338	2	768.404	1	y6	58.19	133774464	189455	6
DGLDAASYYAPVR	Biognosys|iRT-Kit_WR_fusion	20190123_013_S191344_A10_na	699.338	2	768.404	1	y6	58.21	118026144	592955	6
DGLDAASYYAPVR	Biognosys|iRT-Kit_WR_fusion	20190123_014_S191345_A11_na	699.338	2	768.404	1	y6	58.94	131548136	453008	6
DGLDAASYYAPVR	Biognosys|iRT-Kit_WR_fusion	20190123_068_S191346_A12_2	699.338	2	768.404	1	y6	58.23	122652160	366318	6
DGLDAASYYAPVR	Biognosys|iRT-Kit_WR_fusion	20190123_017_S191347_B01_na	699.338	2	768.404	1	y6	58.78	97035520	300124	6
DGLDAASYYAPVR	Biognosys|iRT-Kit_WR_fusion	20190123_018_S191348_B02_na	699.338	2	768.404	1	y6	58.69	106893632	300017	6
DGLDAASYYAPVR	Biognosys|iRT-Kit_WR_fusion	20190123_019_S191349_B03_na	699.338	2	768.404	1	y6	58.76	125875768	1418509	5
DGLDAASYYAPVR	Biognosys|iRT-Kit_WR_fusion	20190123_069_S191350_B04_2	699.338	2	768.404	1	y6	58.29	143203216	230729	6
DGLDAASYYAPVR	Biognosys|iRT-Kit_WR_fusion	20190123_022_S191351_B05_na	699.338	2	768.404	1	y6	58.42	135437584	970038	6
DGLDAASYYAPVR	Biognosys|iRT-Kit_WR_fusion	20190123_023_S191352_B06_na	699.338	2	768.404	1	y6	58.5	119404912	730983	5
DGLDAASYYAPVR	Biognosys|iRT-Kit_WR_fusion	20190123_024_S191353_B07_na	699.338	2	768.404	1	y6	58.51	116131592	611067	6
DGLDAASYYAPVR	Biognosys|iRT-Kit_WR_fusion	20190123_025_S191354_B08_na	699.338	2	768.404	1	y6	58.19	126223920	322031	6
DGLDAASYYAPVR	Biognosys|iRT-Kit_WR_fusion	20190123_027_S191355_B09_na	699.338	2	768.404	1	y6	57.75	115332808	213195	5
DGLDAASYYAPVR	Biognosys|iRT-Kit_WR_fusion	20190123_028_S191356_B10_na	699.338	2	768.404	1	y6	58.6	145892128	104773	6
DGLDAASYYAPVR	Biognosys|iRT-Kit_WR_fusion	20190123_029_S191357_B11_na	699.338	2	768.404	1	y6	58.89	124160240	678335	5
DGLDAASYYAPVR	Biognosys|iRT-Kit_WR_fusion	20190123_070_S191358_B12_2	699.338	2	768.404	1	y6	58.3	143779440	579950	5
DGLDAASYYAPVR	Biognosys|iRT-Kit_WR_fusion	20190123_032_S191359_C01_na	699.338	2	768.404	1	y6	59	127670272	481333	5
DGLDAASYYAPVR	Biognosys|iRT-Kit_WR_fusion	20190123_033_S191360_C02_na	699.338	2	768.404	1	y6	59.12	123406368	558304	6
DGLDAASYYAPVR	Biognosys|iRT-Kit_WR_fusion	20190123_034_S191361_C03_na	699.338	2	768.404	1	y6	58.72	131801536	587084	6
DGLDAASYYAPVR	Biognosys|iRT-Kit_WR_fusion	20190123_067_S191335_A01_2	699.338	2	605.341	1	y5	58.22	152370112	348784	5
DGLDAASYYAPVR	Biognosys|iRT-Kit_WR_fusion	20190123_003_S191336_A02_na	699.338	2	605.341	1	y5	59.27	117139608	334968	6
DGLDAASYYAPVR	Biognosys|iRT-Kit_WR_fusion	20190123_004_S191337_A03_na	699.338	2	605.341	1	y5	58.97	136029120	507889	5
DGLDAASYYAPVR	Biognosys|iRT-Kit_WR_fusion	20190123_005_S191338_A04_na	699.338	2	605.341	1	y5	58.12	119946344	232255	5
DGLDAASYYAPVR	Biognosys|iRT-Kit_WR_fusion	20190123_007_S191339_A05_na	699.338	2	605.341	1	y5	58.12	122296008	512523	5
DGLDAASYYAPVR	Biognosys|iRT-Kit_WR_fusion	20190123_008_S191340_A06_na	699.338	2	605.341	1	y5	57.86	124023312	428486	6
DGLDAASYYAPVR	Biognosys|iRT-Kit_WR_fusion	20190123_009_S191341_A07_na	699.338	2	605.341	1	y5	57.83	131203328	536748	6
DGLDAASYYAPVR	Biognosys|iRT-Kit_WR_fusion	20190123_010_S191342_A08_na	699.338	2	605.341	1	y5	57.4	106266480	145043	6
DGLDAASYYAPVR	Biognosys|iRT-Kit_WR_fusion	20190123_012_S191343_A09_na	699.338	2	605.341	1	y5	58.24	134794656	309437	5
DGLDAASYYAPVR	Biognosys|iRT-Kit_WR_fusion	20190123_013_S191344_A10_na	699.338	2	605.341	1	y5	58.21	121525352	528644	5
DGLDAASYYAPVR	Biognosys|iRT-Kit_WR_fusion	20190123_014_S191345_A11_na	699.338	2	605.341	1	y5	58.89	134937456	565566	5
DGLDAASYYAPVR	Biognosys|iRT-Kit_WR_fusion	20190123_068_S191346_A12_2	699.338	2	605.341	1	y5	58.23	130105544	422762	5
DGLDAASYYAPVR	Biognosys|iRT-Kit_WR_fusion	20190123_017_S191347_B01_na	699.338	2	605.341	1	y5	58.83	101826664	429868	5
DGLDAASYYAPVR	Biognosys|iRT-Kit_WR_fusion	20190123_018_S191348_B02_na	699.338	2	605.341	1	y5	58.69	107559248	266932	5
DGLDAASYYAPVR	Biognosys|iRT-Kit_WR_fusion	20190123_019_S191349_B03_na	699.338	2	605.341	1	y5	58.81	123366464	1090385	6
DGLDAASYYAPVR	Biognosys|iRT-Kit_WR_fusion	20190123_069_S191350_B04_2	699.338	2	605.341	1	y5	58.29	145089744	932271	5
DGLDAASYYAPVR	Biognosys|iRT-Kit_WR_fusion	20190123_022_S191351_B05_na	699.338	2	605.341	1	y5	58.42	140245792	837677	5
DGLDAASYYAPVR	Biognosys|iRT-Kit_WR_fusion	20190123_023_S191352_B06_na	699.338	2	605.341	1	y5	58.5	119274384	763250	6
DGLDAASYYAPVR	Biognosys|iRT-Kit_WR_fusion	20190123_024_S191353_B07_na	699.338	2	605.341	1	y5	58.51	122481880	795973	5
DGLDAASYYAPVR	Biognosys|iRT-Kit_WR_fusion	20190123_025_S191354_B08_na	699.338	2	605.341	1	y5	58.19	131120272	281026	5
DGLDAASYYAPVR	Biognosys|iRT-Kit_WR_fusion	20190123_027_S191355_B09_na	699.338	2	605.341	1	y5	57.75	113396224	307782	6
DGLDAASYYAPVR	Biognosys|iRT-Kit_WR_fusion	20190123_028_S191356_B10_na	699.338	2	605.341	1	y5	58.6	148949408	619945	5
DGLDAASYYAPVR	Biognosys|iRT-Kit_WR_fusion	20190123_029_S191357_B11_na	699.338	2	605.341	1	y5	58.89	122481320	512939	6
DGLDAASYYAPVR	Biognosys|iRT-Kit_WR_fusion	20190123_070_S191358_B12_2	699.338	2	605.341	1	y5	58.3	140365760	510464	6
DGLDAASYYAPVR	Biognosys|iRT-Kit_WR_fusion	20190123_032_S191359_C01_na	699.338	2	605.341	1	y5	59	124478160	285417	6
DGLDAASYYAPVR	Biognosys|iRT-Kit_WR_fusion	20190123_033_S191360_C02_na	699.338	2	605.341	1	y5	59.12	126121296	303342	5
DGLDAASYYAPVR	Biognosys|iRT-Kit_WR_fusion	20190123_034_S191361_C03_na	699.338	2	605.341	1	y5	58.72	137557024	606020	5
ADVTPADFSEWSK	Biognosys|iRT-Kit_WR_fusion	20190123_067_S191335_A01_2	726.836	2	1066.48	1	y9	62.16	280586016	1733528	1
ADVTPADFSEWSK	Biognosys|iRT-Kit_WR_fusion	20190123_003_S191336_A02_na	726.836	2	1066.48	1	y9	63.16	203161872	1237173	1
ADVTPADFSEWSK	Biognosys|iRT-Kit_WR_fusion	20190123_004_S191337_A03_na	726.836	2	1066.48	1	y9	62.93	265333248	1158389	1
ADVTPADFSEWSK	Biognosys|iRT-Kit_WR_fusion	20190123_005_S191338_A04_na	726.836	2	1066.48	1	y9	61.76	174484496	2816613	1
ADVTPADFSEWSK	Biognosys|iRT-Kit_WR_fusion	20190123_007_S191339_A05_na	726.836	2	1066.48	1	y9	61.78	204018560	568215	1
ADVTPADFSEWSK	Biognosys|iRT-Kit_WR_fusion	20190123_008_S191340_A06_na	726.836	2	1066.48	1	y9	61.58	200896944	236327	1
ADVTPADFSEWSK	Biognosys|iRT-Kit_WR_fusion	20190123_009_S191341_A07_na	726.836	2	1066.48	1	y9	61.51	221171792	1244672	1
ADVTPADFSEWSK	Biognosys|iRT-Kit_WR_fusion	20190123_010_S191342_A08_na	726.836	2	1066.48	1	y9	61.14	192117024	1869431	1
ADVTPADFSEWSK	Biognosys|iRT-Kit_WR_fusion	20190123_012_S191343_A09_na	726.836	2	1066.48	1	y9	62.13	263304736	843226	1
ADVTPADFSEWSK	Biognosys|iRT-Kit_WR_fusion	20190123_013_S191344_A10_na	726.836	2	1066.48	1	y9	61.98	211977760	320025	1
ADVTPADFSEWSK	Biognosys|iRT-Kit_WR_fusion	20190123_014_S191345_A11_na	726.836	2	1066.48	1	y9	62.64	208174992	4981269	1
ADVTPADFSEWSK	Biognosys|iRT-Kit_WR_fusion	20190123_068_S191346_A12_2	726.836	2	1066.48	1	y9	61.93	214806176	1580907	1
ADVTPADFSEWSK	Biognosys|iRT-Kit_WR_fusion	20190123_017_S191347_B01_na	726.836	2	1066.48	1	y9	62.49	180322320	2946432	1
ADVTPADFSEWSK	Biognosys|iRT-Kit_WR_fusion	20190123_018_S191348_B02_na	726.836	2	1066.48	1	y9	62.32	193161184	867585	1
ADVTPADFSEWSK	Biognosys|iRT-Kit_WR_fusion	20190123_019_S191349_B03_na	726.836	2	1066.48	1	y9	62.43	191117344	706996	1
ADVTPADFSEWSK	Biognosys|iRT-Kit_WR_fusion	20190123_069_S191350_B04_2	726.836	2	1066.48	1	y9	62.31	236937600	2375177	1
ADVTPADFSEWSK	Biognosys|iRT-Kit_WR_fusion	20190123_022_S191351_B05_na	726.836	2	1066.48	1	y9	62.19	196458992	285649	1
ADVTPADFSEWSK	Biognosys|iRT-Kit_WR_fusion	20190123_023_S191352_B06_na	726.836	2	1066.48	1	y9	62.34	251573968	2726502	1
ADVTPADFSEWSK	Biognosys|iRT-Kit_WR_fusion	20190123_024_S191353_B07_na	726.836	2	1066.48	1	y9	62.3	201792960	166460	1
ADVTPADFSEWSK	Biognosys|iRT-Kit_WR_fusion	20190123_025_S191354_B08_na	726.836	2	1066.48	1	y9	62.07	231709776	2518451	1
ADVTPADFSEWSK	Biognosys|iRT-Kit_WR_fusion	20190123_027_S191355_B09_na	726.836	2	1066.48	1	y9	61.35	200382176	1619272	1
ADVTPADFSEWSK	Biognosys|iRT-Kit_WR_fusion	20190123_028_S191356_B10_na	726.836	2	1066.48	1	y9	62.43	237994048	737939	1
ADVTPADFSEWSK	Biognosys|iRT-Kit_WR_fusion	20190123_029_S191357_B11_na	726.836	2	1066.48	1	y9	62.54	229117872	1193891	1
ADVTPADFSEWSK	Biognosys|iRT-Kit_WR_fusion	20190123_070_S191358_B12_2	726.836	2	1066.48	1	y9	61.96	219487200	1236511	1
ADVTPADFSEWSK	Biognosys|iRT-Kit_WR_fusion	20190123_032_S191359_C01_na	726.836	2	1066.48	1	y9	62.66	210970144	882173	1
ADVTPADFSEWSK	Biognosys|iRT-Kit_WR_fusion	20190123_033_S191360_C02_na	726.836	2	1066.48	1	y9	62.62	172837216	2703932	1
ADVTPADFSEWSK	Biognosys|iRT-Kit_WR_fusion	20190123_034_S191361_C03_na	726.836	2	1066.48	1	y9	62.33	261335008	1475230	1
ADVTPADFSEWSK	Biognosys|iRT-Kit_WR_fusion	20190123_067_S191335_A01_2	726.836	2	969.431	1	y8	62.16	64790692	0	5
ADVTPADFSEWSK	Biognosys|iRT-Kit_WR_fusion	20190123_003_S191336_A02_na	726.836	2	969.431	1	y8	63.16	45499984	179144	5
ADVTPADFSEWSK	Biognosys|iRT-Kit_WR_fusion	20190123_004_S191337_A03_na	726.836	2	969.431	1	y8	62.93	58472952	43824	5
ADVTPADFSEWSK	Biognosys|iRT-Kit_WR_fusion	20190123_005_S191338_A04_na	726.836	2	969.431	1	y8	61.76	38815504	187147	5
ADVTPADFSEWSK	Biognosys|iRT-Kit_WR_fusion	20190123_007_S191339_A05_na	726.836	2	969.431	1	y8	61.78	45025960	85589	5
ADVTPADFSEWSK	Biognosys|iRT-Kit_WR_fusion	20190123_008_S191340_A06_na	726.836	2	969.431	1	y8	61.58	42690752	52387	5
ADVTPADFSEWSK	Biognosys|iRT-Kit_WR_fusion	20190123_009_S191341_A07_na	726.836	2	969.431	1	y8	61.51	49385008	23553	5
ADVTPADFSEWSK	Biognosys|iRT-Kit_WR_fusion	20190123_010_S191342_A08_na	726.836	2	969.431	1	y8	61.14	43577120	222376	5
ADVTPADFSEWSK	Biognosys|iRT-Kit_WR_fusion	20190123_012_S191343_A09_na	726.836	2	969.431	1	y8	62.13	57010684	0	5
ADVTPADFSEWSK	Biognosys|iRT-Kit_WR_fusion	20190123_013_S191344_A10_na	726.836	2	969.431	1	y8	61.98	47807092	11706	5
ADVTPADFSEWSK	Biognosys|iRT-Kit_WR_fusion	20190123_014_S191345_A11_na	726.836	2	969.431	1	y8	62.64	46389468	754528	5
ADVTPADFSEWSK	Biognosys|iRT-Kit_WR_fusion	20190123_068_S191346_A12_2	726.836	2	969.431	1	y8	61.93	49197752	34578	5
ADVTPADFSEWSK	Biognosys|iRT-Kit_WR_fusion	20190123_017_S191347_B01_na	726.836	2	969.431	1	y8	62.49	41105484	21539	5
ADVTPADFSEWSK	Biognosys|iRT-Kit_WR_fusion	20190123_018_S191348_B02_na	726.836	2	969.431	1	y8	62.32	43770976	99703	5
ADVTPADFSEWSK	Biognosys|iRT-Kit_WR_fusion	20190123_019_S191349_B03_na	726.836	2	969.431	1	y8	62.43	44952980	43317	5
ADVTPADFSEWSK	Biognosys|iRT-Kit_WR_fusion	20190123_069_S191350_B04_2	726.836	2	969.431	1	y8	62.31	53467520	520552	5
ADVTPADFSEWSK	Biognosys|iRT-Kit_WR_fusion	20190123_022_S191351_B05_na	726.836	2	969.431	1	y8	62.19	46465896	10515	5
ADVTPADFSEWSK	Biognosys|iRT-Kit_WR_fusion	20190123_023_S191352_B06_na	726.836	2	969.431	1	y8	62.34	56746784	570763	5
ADVTPADFSEWSK	Biognosys|iRT-Kit_WR_fusion	20190123_024_S191353_B07_na	726.836	2	969.431	1	y8	62.3	45174068	429	5
ADVTPADFSEWSK	Biognosys|iRT-Kit_WR_fusion	20190123_025_S191354_B08_na	726.836	2	969.431	1	y8	62.07	51581152	484601	5
ADVTPADFSEWSK	Biognosys|iRT-Kit_WR_fusion	20190123_027_S191355_B09_na	726.836	2	969.431	1	y8	61.31	45116760	121458	5
ADVTPADFSEWSK	Biognosys|iRT-Kit_WR_fusion	20190123_028_S191356_B10_na	726.836	2	969.431	1	y8	62.43	52512056	179844	5
ADVTPADFSEWSK	Biognosys|iRT-Kit_WR_fusion	20190123_029_S191357_B11_na	726.836	2	969.431	1	y8	62.54	50292984	0	5
ADVTPADFSEWSK	Biognosys|iRT-Kit_WR_fusion	20190123_070_S191358_B12_2	726.836	2	969.431	1	y8	61.96	49909356	0	5
ADVTPADFSEWSK	Biognosys|iRT-Kit_WR_fusion	20190123_032_S191359_C01_na	726.836	2	969.431	1	y8	62.66	47901268	166694	5
ADVTPADFSEWSK	Biognosys|iRT-Kit_WR_fusion	20190123_033_S191360_C02_na	726.836	2	969.431	1	y8	62.62	42023676	101989	5
ADVTPADFSEWSK	Biognosys|iRT-Kit_WR_fusion	20190123_034_S191361_C03_na	726.836	2	969.431	1	y8	62.33	61451064	65825	5
ADVTPADFSEWSK	Biognosys|iRT-Kit_WR_fusion	20190123_067_S191335_A01_2	726.836	2	898.394	1	y7	62.16	68383760	0	4
ADVTPADFSEWSK	Biognosys|iRT-Kit_WR_fusion	20190123_003_S191336_A02_na	726.836	2	898.394	1	y7	63.16	46285340	263771	4
ADVTPADFSEWSK	Biognosys|iRT-Kit_WR_fusion	20190123_004_S191337_A03_na	726.836	2	898.394	1	y7	62.93	64075024	59557	4
ADVTPADFSEWSK	Biognosys|iRT-Kit_WR_fusion	20190123_005_S191338_A04_na	726.836	2	898.394	1	y7	61.76	40477676	2073626	4
ADVTPADFSEWSK	Biognosys|iRT-Kit_WR_fusion	20190123_007_S191339_A05_na	726.836	2	898.394	1	y7	61.78	46996444	1536812	4
ADVTPADFSEWSK	Biognosys|iRT-Kit_WR_fusion	20190123_008_S191340_A06_na	726.836	2	898.394	1	y7	61.58	47177640	169273	4
ADVTPADFSEWSK	Biognosys|iRT-Kit_WR_fusion	20190123_009_S191341_A07_na	726.836	2	898.394	1	y7	61.51	50840144	200472	4
ADVTPADFSEWSK	Biognosys|iRT-Kit_WR_fusion	20190123_010_S191342_A08_na	726.836	2	898.394	1	y7	61.14	45698768	589498	4
ADVTPADFSEWSK	Biognosys|iRT-Kit_WR_fusion	20190123_012_S191343_A09_na	726.836	2	898.394	1	y7	62.13	59846516	0	4
ADVTPADFSEWSK	Biognosys|iRT-Kit_WR_fusion	20190123_013_S191344_A10_na	726.836	2	898.394	1	y7	62.01	49783664	287187	4
ADVTPADFSEWSK	Biognosys|iRT-Kit_WR_fusion	20190123_014_S191345_A11_na	726.836	2	898.394	1	y7	62.64	48070448	2423029	4
ADVTPADFSEWSK	Biognosys|iRT-Kit_WR_fusion	20190123_068_S191346_A12_2	726.836	2	898.394	1	y7	61.93	50976520	3017738	4
ADVTPADFSEWSK	Biognosys|iRT-Kit_WR_fusion	20190123_017_S191347_B01_na	726.836	2	898.394	1	y7	62.49	42124276	2784013	4
ADVTPADFSEWSK	Biognosys|iRT-Kit_WR_fusion	20190123_018_S191348_B02_na	726.836	2	898.394	1	y7	62.32	46309092	1491385	4
ADVTPADFSEWSK	Biognosys|iRT-Kit_WR_fusion	20190123_019_S191349_B03_na	726.836	2	898.394	1	y7	62.43	48285960	96625	4
ADVTPADFSEWSK	Biognosys|iRT-Kit_WR_fusion	20190123_069_S191350_B04_2	726.836	2	898.394	1	y7	62.31	57023704	1746313	4
ADVTPADFSEWSK	Biognosys|iRT-Kit_WR_fusion	20190123_022_S191351_B05_na	726.836	2	898.394	1	y7	62.19	48654828	10556	4
ADVTPADFSEWSK	Biognosys|iRT-Kit_WR_fusion	20190123_023_S191352_B06_na	726.836	2	898.394	1	y7	62.34	59924540	1124239	4
ADVTPADFSEWSK	Biognosys|iRT-Kit_WR_fusion	20190123_024_S191353_B07_na	726.836	2	898.394	1	y7	62.3	50142808	1073	4
ADVTPADFSEWSK	Biognosys|iRT-Kit_WR_fusion	20190123_025_S191354_B08_na	726.836	2	898.394	1	y7	62.07	56199436	455962	4
ADVTPADFSEWSK	Biognosys|iRT-Kit_WR_fusion	20190123_027_S191355_B09_na	726.836	2	898.394	1	y7	61.31	49859188	1504090	4
ADVTPADFSEWSK	Biognosys|iRT-Kit_WR_fusion	20190123_028_S191356_B10_na	726.836	2	898.394	1	y7	62.43	56978560	150404	4
ADVTPADFSEWSK	Biognosys|iRT-Kit_WR_fusion	20190123_029_S191357_B11_na	726.836	2	898.394	1	y7	62.54	54259392	237608	4
ADVTPADFSEWSK	Biognosys|iRT-Kit_WR_fusion	20190123_070_S191358_B12_2	726.836	2	898.394	1	y7	61.96	52808284	0	4
ADVTPADFSEWSK	Biognosys|iRT-Kit_WR_fusion	20190123_032_S191359_C01_na	726.836	2	898.394	1	y7	62.66	51476760	1080612	4
ADVTPADFSEWSK	Biognosys|iRT-Kit_WR_fusion	20190123_033_S191360_C02_na	726.836	2	898.394	1	y7	62.62	42085104	747239	4
ADVTPADFSEWSK	Biognosys|iRT-Kit_WR_fusion	20190123_034_S191361_C03_na	726.836	2	898.394	1	y7	62.33	63968688	301630	4
ADVTPADFSEWSK	Biognosys|iRT-Kit_WR_fusion	20190123_067_S191335_A01_2	726.836	2	187.071	1	b2	62.16	43459280	1277573	6
ADVTPADFSEWSK	Biognosys|iRT-Kit_WR_fusion	20190123_003_S191336_A02_na	726.836	2	187.071	1	b2	63.16	32202254	948602	6
ADVTPADFSEWSK	Biognosys|iRT-Kit_WR_fusion	20190123_004_S191337_A03_na	726.836	2	187.071	1	b2	62.93	42725400	824800	6
ADVTPADFSEWSK	Biognosys|iRT-Kit_WR_fusion	20190123_005_S191338_A04_na	726.836	2	187.071	1	b2	61.76	29746608	1629171	6
ADVTPADFSEWSK	Biognosys|iRT-Kit_WR_fusion	20190123_007_S191339_A05_na	726.836	2	187.071	1	b2	61.78	33255574	1930297	6
ADVTPADFSEWSK	Biognosys|iRT-Kit_WR_fusion	20190123_008_S191340_A06_na	726.836	2	187.071	1	b2	61.58	33126074	1706562	6
ADVTPADFSEWSK	Biognosys|iRT-Kit_WR_fusion	20190123_009_S191341_A07_na	726.836	2	187.071	1	b2	61.51	35276148	2752313	6
ADVTPADFSEWSK	Biognosys|iRT-Kit_WR_fusion	20190123_010_S191342_A08_na	726.836	2	187.071	1	b2	61.14	31498124	2731996	6
ADVTPADFSEWSK	Biognosys|iRT-Kit_WR_fusion	20190123_012_S191343_A09_na	726.836	2	187.071	1	b2	62.13	39568912	1821710	6
ADVTPADFSEWSK	Biognosys|iRT-Kit_WR_fusion	20190123_013_S191344_A10_na	726.836	2	187.071	1	b2	62.01	33537206	1312922	6
ADVTPADFSEWSK	Biognosys|iRT-Kit_WR_fusion	20190123_014_S191345_A11_na	726.836	2	187.071	1	b2	62.64	33356222	1467601	6
ADVTPADFSEWSK	Biognosys|iRT-Kit_WR_fusion	20190123_068_S191346_A12_2	726.836	2	187.071	1	b2	61.93	36796368	1294108	6
ADVTPADFSEWSK	Biognosys|iRT-Kit_WR_fusion	20190123_017_S191347_B01_na	726.836	2	187.071	1	b2	62.49	28471872	954283	6
ADVTPADFSEWSK	Biognosys|iRT-Kit_WR_fusion	20190123_018_S191348_B02_na	726.836	2	187.071	1	b2	62.32	31653628	1000176	6
ADVTPADFSEWSK	Biognosys|iRT-Kit_WR_fusion	20190123_019_S191349_B03_na	726.836	2	187.071	1	b2	62.43	29835876	1432895	6
ADVTPADFSEWSK	Biognosys|iRT-Kit_WR_fusion	20190123_069_S191350_B04_2	726.836	2	187.071	1	b2	62.31	37267824	1388309	6
ADVTPADFSEWSK	Biognosys|iRT-Kit_WR_fusion	20190123_022_S191351_B05_na	726.836	2	187.071	1	b2	62.19	31822956	1042848	6
ADVTPADFSEWSK	Biognosys|iRT-Kit_WR_fusion	20190123_023_S191352_B06_na	726.836	2	187.071	1	b2	62.34	40014916	1252710	6
ADVTPADFSEWSK	Biognosys|iRT-Kit_WR_fusion	20190123_024_S191353_B07_na	726.836	2	187.071	1	b2	62.3	33240360	868168	6
ADVTPADFSEWSK	Biognosys|iRT-Kit_WR_fusion	20190123_025_S191354_B08_na	726.836	2	187.071	1	b2	62.07	39418920	1292377	6
ADVTPADFSEWSK	Biognosys|iRT-Kit_WR_fusion	20190123_027_S191355_B09_na	726.836	2	187.071	1	b2	61.31	32715228	1322433	6
ADVTPADFSEWSK	Biognosys|iRT-Kit_WR_fusion	20190123_028_S191356_B10_na	726.836	2	187.071	1	b2	62.43	36456448	1433282	6
ADVTPADFSEWSK	Biognosys|iRT-Kit_WR_fusion	20190123_029_S191357_B11_na	726.836	2	187.071	1	b2	62.54	35993160	2819690	6
ADVTPADFSEWSK	Biognosys|iRT-Kit_WR_fusion	20190123_070_S191358_B12_2	726.836	2	187.071	1	b2	61.96	37532496	0	6
ADVTPADFSEWSK	Biognosys|iRT-Kit_WR_fusion	20190123_032_S191359_C01_na	726.836	2	187.071	1	b2	62.66	34135704	1499218	6
ADVTPADFSEWSK	Biognosys|iRT-Kit_WR_fusion	20190123_033_S191360_C02_na	726.836	2	187.071	1	b2	62.62	30822966	2237544	6
ADVTPADFSEWSK	Biognosys|iRT-Kit_WR_fusion	20190123_034_S191361_C03_na	726.836	2	187.071	1	b2	62.33	45516104	1962434	6
ADVTPADFSEWSK	Biognosys|iRT-Kit_WR_fusion	20190123_067_S191335_A01_2	726.836	2	286.14	1	b3	62.16	83299480	489938	2
ADVTPADFSEWSK	Biognosys|iRT-Kit_WR_fusion	20190123_003_S191336_A02_na	726.836	2	286.14	1	b3	63.16	61147608	594344	2
ADVTPADFSEWSK	Biognosys|iRT-Kit_WR_fusion	20190123_004_S191337_A03_na	726.836	2	286.14	1	b3	62.93	77355688	379093	2
ADVTPADFSEWSK	Biognosys|iRT-Kit_WR_fusion	20190123_005_S191338_A04_na	726.836	2	286.14	1	b3	61.76	53808452	932257	2
ADVTPADFSEWSK	Biognosys|iRT-Kit_WR_fusion	20190123_007_S191339_A05_na	726.836	2	286.14	1	b3	61.78	60701736	600241	2
ADVTPADFSEWSK	Biognosys|iRT-Kit_WR_fusion	20190123_008_S191340_A06_na	726.836	2	286.14	1	b3	61.58	62483960	525208	2
ADVTPADFSEWSK	Biognosys|iRT-Kit_WR_fusion	20190123_009_S191341_A07_na	726.836	2	286.14	1	b3	61.51	67194944	931437	2
ADVTPADFSEWSK	Biognosys|iRT-Kit_WR_fusion	20190123_010_S191342_A08_na	726.836	2	286.14	1	b3	61.14	56606680	1125338	2
ADVTPADFSEWSK	Biognosys|iRT-Kit_WR_fusion	20190123_012_S191343_A09_na	726.836	2	286.14	1	b3	62.13	77520560	581016	2
ADVTPADFSEWSK	Biognosys|iRT-Kit_WR_fusion	20190123_013_S191344_A10_na	726.836	2	286.14	1	b3	62.01	64425416	443276	2
ADVTPADFSEWSK	Biognosys|iRT-Kit_WR_fusion	20190123_014_S191345_A11_na	726.836	2	286.14	1	b3	62.64	63049080	1472981	2
ADVTPADFSEWSK	Biognosys|iRT-Kit_WR_fusion	20190123_068_S191346_A12_2	726.836	2	286.14	1	b3	61.93	68983656	728845	2
ADVTPADFSEWSK	Biognosys|iRT-Kit_WR_fusion	20190123_017_S191347_B01_na	726.836	2	286.14	1	b3	62.49	53850684	627073	2
ADVTPADFSEWSK	Biognosys|iRT-Kit_WR_fusion	20190123_018_S191348_B02_na	726.836	2	286.14	1	b3	62.32	56155276	505267	2
ADVTPADFSEWSK	Biognosys|iRT-Kit_WR_fusion	20190123_019_S191349_B03_na	726.836	2	286.14	1	b3	62.43	57325200	639734	2
ADVTPADFSEWSK	Biognosys|iRT-Kit_WR_fusion	20190123_069_S191350_B04_2	726.836	2	286.14	1	b3	62.31	71437000	1084568	2
ADVTPADFSEWSK	Biognosys|iRT-Kit_WR_fusion	20190123_022_S191351_B05_na	726.836	2	286.14	1	b3	62.19	57858976	513765	2
ADVTPADFSEWSK	Biognosys|iRT-Kit_WR_fusion	20190123_023_S191352_B06_na	726.836	2	286.14	1	b3	62.34	73948896	1179668	2
ADVTPADFSEWSK	Biognosys|iRT-Kit_WR_fusion	20190123_024_S191353_B07_na	726.836	2	286.14	1	b3	62.3	62125316	387891	2
ADVTPADFSEWSK	Biognosys|iRT-Kit_WR_fusion	20190123_025_S191354_B08_na	726.836	2	286.14	1	b3	62.07	70298784	1091689	2
ADVTPADFSEWSK	Biognosys|iRT-Kit_WR_fusion	20190123_027_S191355_B09_na	726.836	2	286.14	1	b3	61.31	59534144	799720	2
ADVTPADFSEWSK	Biognosys|iRT-Kit_WR_fusion	20190123_028_S191356_B10_na	726.836	2	286.14	1	b3	62.43	70168704	821405	2
ADVTPADFSEWSK	Biognosys|iRT-Kit_WR_fusion	20190123_029_S191357_B11_na	726.836	2	286.14	1	b3	62.54	68291680	1091963	2
ADVTPADFSEWSK	Biognosys|iRT-Kit_WR_fusion	20190123_070_S191358_B12_2	726.836	2	286.14	1	b3	61.96	67026564	0	2
ADVTPADFSEWSK	Biognosys|iRT-Kit_WR_fusion	20190123_032_S191359_C01_na	726.836	2	286.14	1	b3	62.66	63905288	621013	2
ADVTPADFSEWSK	Biognosys|iRT-Kit_WR_fusion	20190123_033_S191360_C02_na	726.836	2	286.14	1	b3	62.62	59318152	1200231	2
ADVTPADFSEWSK	Biognosys|iRT-Kit_WR_fusion	20190123_034_S191361_C03_na	726.836	2	286.14	1	b3	62.33	79528808	794683	2
ADVTPADFSEWSK	Biognosys|iRT-Kit_WR_fusion	20190123_067_S191335_A01_2	726.836	2	387.187	1	b4	62.16	75400896	452603	3
ADVTPADFSEWSK	Biognosys|iRT-Kit_WR_fusion	20190123_003_S191336_A02_na	726.836	2	387.187	1	b4	63.16	51456728	434558	3
ADVTPADFSEWSK	Biognosys|iRT-Kit_WR_fusion	20190123_004_S191337_A03_na	726.836	2	387.187	1	b4	62.93	68454400	360683	3
ADVTPADFSEWSK	Biognosys|iRT-Kit_WR_fusion	20190123_005_S191338_A04_na	726.836	2	387.187	1	b4	61.76	48759540	637322	3
ADVTPADFSEWSK	Biognosys|iRT-Kit_WR_fusion	20190123_007_S191339_A05_na	726.836	2	387.187	1	b4	61.78	52494436	825855	3
ADVTPADFSEWSK	Biognosys|iRT-Kit_WR_fusion	20190123_008_S191340_A06_na	726.836	2	387.187	1	b4	61.58	54377828	528184	3
ADVTPADFSEWSK	Biognosys|iRT-Kit_WR_fusion	20190123_009_S191341_A07_na	726.836	2	387.187	1	b4	61.51	55981352	816347	3
ADVTPADFSEWSK	Biognosys|iRT-Kit_WR_fusion	20190123_010_S191342_A08_na	726.836	2	387.187	1	b4	61.14	49819200	1091343	3
ADVTPADFSEWSK	Biognosys|iRT-Kit_WR_fusion	20190123_012_S191343_A09_na	726.836	2	387.187	1	b4	62.13	68369456	503772	3
ADVTPADFSEWSK	Biognosys|iRT-Kit_WR_fusion	20190123_013_S191344_A10_na	726.836	2	387.187	1	b4	62.01	57291956	495675	3
ADVTPADFSEWSK	Biognosys|iRT-Kit_WR_fusion	20190123_014_S191345_A11_na	726.836	2	387.187	1	b4	62.64	55699464	1063868	3
ADVTPADFSEWSK	Biognosys|iRT-Kit_WR_fusion	20190123_068_S191346_A12_2	726.836	2	387.187	1	b4	61.93	59030760	482552	3
ADVTPADFSEWSK	Biognosys|iRT-Kit_WR_fusion	20190123_017_S191347_B01_na	726.836	2	387.187	1	b4	62.49	48610492	464097	3
ADVTPADFSEWSK	Biognosys|iRT-Kit_WR_fusion	20190123_018_S191348_B02_na	726.836	2	387.187	1	b4	62.32	51753964	520916	3
ADVTPADFSEWSK	Biognosys|iRT-Kit_WR_fusion	20190123_019_S191349_B03_na	726.836	2	387.187	1	b4	62.43	50046308	534854	3
ADVTPADFSEWSK	Biognosys|iRT-Kit_WR_fusion	20190123_069_S191350_B04_2	726.836	2	387.187	1	b4	62.31	62604524	986037	3
ADVTPADFSEWSK	Biognosys|iRT-Kit_WR_fusion	20190123_022_S191351_B05_na	726.836	2	387.187	1	b4	62.13	54682880	416513	3
ADVTPADFSEWSK	Biognosys|iRT-Kit_WR_fusion	20190123_023_S191352_B06_na	726.836	2	387.187	1	b4	62.34	66306688	1210997	3
ADVTPADFSEWSK	Biognosys|iRT-Kit_WR_fusion	20190123_024_S191353_B07_na	726.836	2	387.187	1	b4	62.3	53867900	387500	3
ADVTPADFSEWSK	Biognosys|iRT-Kit_WR_fusion	20190123_025_S191354_B08_na	726.836	2	387.187	1	b4	62.07	62804284	1100887	3
ADVTPADFSEWSK	Biognosys|iRT-Kit_WR_fusion	20190123_027_S191355_B09_na	726.836	2	387.187	1	b4	61.35	53982992	751149	3
ADVTPADFSEWSK	Biognosys|iRT-Kit_WR_fusion	20190123_028_S191356_B10_na	726.836	2	387.187	1	b4	62.43	63136068	755158	3
ADVTPADFSEWSK	Biognosys|iRT-Kit_WR_fusion	20190123_029_S191357_B11_na	726.836	2	387.187	1	b4	62.54	60433592	663368	3
ADVTPADFSEWSK	Biognosys|iRT-Kit_WR_fusion	20190123_070_S191358_B12_2	726.836	2	387.187	1	b4	61.92	59248660	0	3
ADVTPADFSEWSK	Biognosys|iRT-Kit_WR_fusion	20190123_032_S191359_C01_na	726.836	2	387.187	1	b4	62.66	54714124	632274	3
ADVTPADFSEWSK	Biognosys|iRT-Kit_WR_fusion	20190123_033_S191360_C02_na	726.836	2	387.187	1	b4	62.62	48590384	894059	3
ADVTPADFSEWSK	Biognosys|iRT-Kit_WR_fusion	20190123_034_S191361_C03_na	726.836	2	387.187	1	b4	62.33	73002096	598886	3
LFLQFGAQGSPFLK	Biognosys|iRT-Kit_WR_fusion	20190123_067_S191335_A01_2	776.93	2	1051.56	1	y10	82.9	134026032	206299	2
LFLQFGAQGSPFLK	Biognosys|iRT-Kit_WR_fusion	20190123_003_S191336_A02_na	776.93	2	1051.56	1	y10	83.69	120632880	286645	2
LFLQFGAQGSPFLK	Biognosys|iRT-Kit_WR_fusion	20190123_004_S191337_A03_na	776.93	2	1051.56	1	y10	83.26	156151728	467088	2
LFLQFGAQGSPFLK	Biognosys|iRT-Kit_WR_fusion	20190123_005_S191338_A04_na	776.93	2	1051.56	1	y10	82.04	133500456	614832	2
LFLQFGAQGSPFLK	Biognosys|iRT-Kit_WR_fusion	20190123_007_S191339_A05_na	776.93	2	1051.56	1	y10	82.07	141808816	157890	2
LFLQFGAQGSPFLK	Biognosys|iRT-Kit_WR_fusion	20190123_008_S191340_A06_na	776.93	2	1051.56	1	y10	82.06	127447312	1218599	2
LFLQFGAQGSPFLK	Biognosys|iRT-Kit_WR_fusion	20190123_009_S191341_A07_na	776.93	2	1051.56	1	y10	82.07	151582704	494077	2
LFLQFGAQGSPFLK	Biognosys|iRT-Kit_WR_fusion	20190123_010_S191342_A08_na	776.93	2	1051.56	1	y10	81.95	113334608	257991	2
LFLQFGAQGSPFLK	Biognosys|iRT-Kit_WR_fusion	20190123_012_S191343_A09_na	776.93	2	1051.56	1	y10	82.46	159184240	208463	2
LFLQFGAQGSPFLK	Biognosys|iRT-Kit_WR_fusion	20190123_013_S191344_A10_na	776.93	2	1051.56	1	y10	82.49	135967440	1961682	2
LFLQFGAQGSPFLK	Biognosys|iRT-Kit_WR_fusion	20190123_014_S191345_A11_na	776.93	2	1051.56	1	y10	83.02	135208240	149183	2
LFLQFGAQGSPFLK	Biognosys|iRT-Kit_WR_fusion	20190123_068_S191346_A12_2	776.93	2	1051.56	1	y10	82.08	129878416	256930	2
LFLQFGAQGSPFLK	Biognosys|iRT-Kit_WR_fusion	20190123_017_S191347_B01_na	776.93	2	1051.56	1	y10	83.11	114233280	380237	2
LFLQFGAQGSPFLK	Biognosys|iRT-Kit_WR_fusion	20190123_018_S191348_B02_na	776.93	2	1051.56	1	y10	82.78	127864616	137677	2
LFLQFGAQGSPFLK	Biognosys|iRT-Kit_WR_fusion	20190123_019_S191349_B03_na	776.93	2	1051.56	1	y10	82.65	105992560	211238	2
LFLQFGAQGSPFLK	Biognosys|iRT-Kit_WR_fusion	20190123_069_S191350_B04_2	776.93	2	1051.56	1	y10	82.89	114816112	233666	2
LFLQFGAQGSPFLK	Biognosys|iRT-Kit_WR_fusion	20190123_022_S191351_B05_na	776.93	2	1051.56	1	y10	82.36	156833424	241200	2
LFLQFGAQGSPFLK	Biognosys|iRT-Kit_WR_fusion	20190123_023_S191352_B06_na	776.93	2	1051.56	1	y10	82.74	147372448	623650	2
LFLQFGAQGSPFLK	Biognosys|iRT-Kit_WR_fusion	20190123_024_S191353_B07_na	776.93	2	1051.56	1	y10	82.69	133378304	256261	2
LFLQFGAQGSPFLK	Biognosys|iRT-Kit_WR_fusion	20190123_025_S191354_B08_na	776.93	2	1051.56	1	y10	82.42	126970064	156869	2
LFLQFGAQGSPFLK	Biognosys|iRT-Kit_WR_fusion	20190123_027_S191355_B09_na	776.93	2	1051.56	1	y10	82.11	125282440	124501	2
LFLQFGAQGSPFLK	Biognosys|iRT-Kit_WR_fusion	20190123_028_S191356_B10_na	776.93	2	1051.56	1	y10	82.88	165257952	300657	2
LFLQFGAQGSPFLK	Biognosys|iRT-Kit_WR_fusion	20190123_029_S191357_B11_na	776.93	2	1051.56	1	y10	83.11	142223360	345430	2
LFLQFGAQGSPFLK	Biognosys|iRT-Kit_WR_fusion	20190123_070_S191358_B12_2	776.93	2	1051.56	1	y10	82.31	148040272	482042	2
LFLQFGAQGSPFLK	Biognosys|iRT-Kit_WR_fusion	20190123_032_S191359_C01_na	776.93	2	1051.56	1	y10	83.15	105125448	25168	2
LFLQFGAQGSPFLK	Biognosys|iRT-Kit_WR_fusion	20190123_033_S191360_C02_na	776.93	2	1051.56	1	y10	82.95	111599760	173096	2
LFLQFGAQGSPFLK	Biognosys|iRT-Kit_WR_fusion	20190123_034_S191361_C03_na	776.93	2	1051.56	1	y10	82.65	114235992	213016	2
LFLQFGAQGSPFLK	Biognosys|iRT-Kit_WR_fusion	20190123_067_S191335_A01_2	776.93	2	904.489	1	y9	82.9	125691976	366381	4
LFLQFGAQGSPFLK	Biognosys|iRT-Kit_WR_fusion	20190123_003_S191336_A02_na	776.93	2	904.489	1	y9	83.69	109286408	424207	4
LFLQFGAQGSPFLK	Biognosys|iRT-Kit_WR_fusion	20190123_004_S191337_A03_na	776.93	2	904.489	1	y9	83.26	146153440	435237	4
LFLQFGAQGSPFLK	Biognosys|iRT-Kit_WR_fusion	20190123_005_S191338_A04_na	776.93	2	904.489	1	y9	82.04	126511088	856588	4
LFLQFGAQGSPFLK	Biognosys|iRT-Kit_WR_fusion	20190123_007_S191339_A05_na	776.93	2	904.489	1	y9	82.07	130105280	623224	4
LFLQFGAQGSPFLK	Biognosys|iRT-Kit_WR_fusion	20190123_008_S191340_A06_na	776.93	2	904.489	1	y9	82.06	114995248	1263471	4
LFLQFGAQGSPFLK	Biognosys|iRT-Kit_WR_fusion	20190123_009_S191341_A07_na	776.93	2	904.489	1	y9	82.07	133578888	740683	4
LFLQFGAQGSPFLK	Biognosys|iRT-Kit_WR_fusion	20190123_010_S191342_A08_na	776.93	2	904.489	1	y9	81.95	101869088	516280	4
LFLQFGAQGSPFLK	Biognosys|iRT-Kit_WR_fusion	20190123_012_S191343_A09_na	776.93	2	904.489	1	y9	82.46	145809248	548965	4
LFLQFGAQGSPFLK	Biognosys|iRT-Kit_WR_fusion	20190123_013_S191344_A10_na	776.93	2	904.489	1	y9	82.5	124958312	1920126	4
LFLQFGAQGSPFLK	Biognosys|iRT-Kit_WR_fusion	20190123_014_S191345_A11_na	776.93	2	904.489	1	y9	83.02	125616672	384937	4
LFLQFGAQGSPFLK	Biognosys|iRT-Kit_WR_fusion	20190123_068_S191346_A12_2	776.93	2	904.489	1	y9	82.08	120493352	427480	3
LFLQFGAQGSPFLK	Biognosys|iRT-Kit_WR_fusion	20190123_017_S191347_B01_na	776.93	2	904.489	1	y9	83.11	104080464	34331	4
LFLQFGAQGSPFLK	Biognosys|iRT-Kit_WR_fusion	20190123_018_S191348_B02_na	776.93	2	904.489	1	y9	82.82	117076552	931702	4
LFLQFGAQGSPFLK	Biognosys|iRT-Kit_WR_fusion	20190123_019_S191349_B03_na	776.93	2	904.489	1	y9	82.65	99614400	612207	4
LFLQFGAQGSPFLK	Biognosys|iRT-Kit_WR_fusion	20190123_069_S191350_B04_2	776.93	2	904.489	1	y9	82.86	106931528	313158	3
LFLQFGAQGSPFLK	Biognosys|iRT-Kit_WR_fusion	20190123_022_S191351_B05_na	776.93	2	904.489	1	y9	82.36	145588080	399140	4
LFLQFGAQGSPFLK	Biognosys|iRT-Kit_WR_fusion	20190123_023_S191352_B06_na	776.93	2	904.489	1	y9	82.74	133318112	773109	4
LFLQFGAQGSPFLK	Biognosys|iRT-Kit_WR_fusion	20190123_024_S191353_B07_na	776.93	2	904.489	1	y9	82.69	123440032	522724	4
LFLQFGAQGSPFLK	Biognosys|iRT-Kit_WR_fusion	20190123_025_S191354_B08_na	776.93	2	904.489	1	y9	82.43	117657584	357422	3
LFLQFGAQGSPFLK	Biognosys|iRT-Kit_WR_fusion	20190123_027_S191355_B09_na	776.93	2	904.489	1	y9	82.08	116844136	351703	4
LFLQFGAQGSPFLK	Biognosys|iRT-Kit_WR_fusion	20190123_028_S191356_B10_na	776.93	2	904.489	1	y9	82.93	151097216	531563	4
LFLQFGAQGSPFLK	Biognosys|iRT-Kit_WR_fusion	20190123_029_S191357_B11_na	776.93	2	904.489	1	y9	83.11	130943560	518859	4
LFLQFGAQGSPFLK	Biognosys|iRT-Kit_WR_fusion	20190123_070_S191358_B12_2	776.93	2	904.489	1	y9	82.31	135621072	700398	4
LFLQFGAQGSPFLK	Biognosys|iRT-Kit_WR_fusion	20190123_032_S191359_C01_na	776.93	2	904.489	1	y9	83.15	96596632	187086	4
LFLQFGAQGSPFLK	Biognosys|iRT-Kit_WR_fusion	20190123_033_S191360_C02_na	776.93	2	904.489	1	y9	82.95	100886096	563260	4
LFLQFGAQGSPFLK	Biognosys|iRT-Kit_WR_fusion	20190123_034_S191361_C03_na	776.93	2	904.489	1	y9	82.65	104240976	570295	4
LFLQFGAQGSPFLK	Biognosys|iRT-Kit_WR_fusion	20190123_067_S191335_A01_2	776.93	2	648.372	1	y6	82.9	57133204	146215	5
LFLQFGAQGSPFLK	Biognosys|iRT-Kit_WR_fusion	20190123_003_S191336_A02_na	776.93	2	648.372	1	y6	83.69	49338052	94238	5
LFLQFGAQGSPFLK	Biognosys|iRT-Kit_WR_fusion	20190123_004_S191337_A03_na	776.93	2	648.372	1	y6	83.27	65407216	140226	5
LFLQFGAQGSPFLK	Biognosys|iRT-Kit_WR_fusion	20190123_005_S191338_A04_na	776.93	2	648.372	1	y6	82.04	55913572	183617	5
LFLQFGAQGSPFLK	Biognosys|iRT-Kit_WR_fusion	20190123_007_S191339_A05_na	776.93	2	648.372	1	y6	82.07	58300628	110431	5
LFLQFGAQGSPFLK	Biognosys|iRT-Kit_WR_fusion	20190123_008_S191340_A06_na	776.93	2	648.372	1	y6	82.06	51507068	574220	5
LFLQFGAQGSPFLK	Biognosys|iRT-Kit_WR_fusion	20190123_009_S191341_A07_na	776.93	2	648.372	1	y6	82.07	60685436	162079	5
LFLQFGAQGSPFLK	Biognosys|iRT-Kit_WR_fusion	20190123_010_S191342_A08_na	776.93	2	648.372	1	y6	81.95	46462900	101125	5
LFLQFGAQGSPFLK	Biognosys|iRT-Kit_WR_fusion	20190123_012_S191343_A09_na	776.93	2	648.372	1	y6	82.46	66739508	100702	5
LFLQFGAQGSPFLK	Biognosys|iRT-Kit_WR_fusion	20190123_013_S191344_A10_na	776.93	2	648.372	1	y6	82.49	56096728	859626	5
LFLQFGAQGSPFLK	Biognosys|iRT-Kit_WR_fusion	20190123_014_S191345_A11_na	776.93	2	648.372	1	y6	83.04	57258980	69918	5
LFLQFGAQGSPFLK	Biognosys|iRT-Kit_WR_fusion	20190123_068_S191346_A12_2	776.93	2	648.372	1	y6	82.08	54574256	151555	5
LFLQFGAQGSPFLK	Biognosys|iRT-Kit_WR_fusion	20190123_017_S191347_B01_na	776.93	2	648.372	1	y6	83.07	47560868	0	5
LFLQFGAQGSPFLK	Biognosys|iRT-Kit_WR_fusion	20190123_018_S191348_B02_na	776.93	2	648.372	1	y6	82.82	53148556	134754	5
LFLQFGAQGSPFLK	Biognosys|iRT-Kit_WR_fusion	20190123_019_S191349_B03_na	776.93	2	648.372	1	y6	82.65	45682768	122807	5
LFLQFGAQGSPFLK	Biognosys|iRT-Kit_WR_fusion	20190123_069_S191350_B04_2	776.93	2	648.372	1	y6	82.89	47999692	83208	5
LFLQFGAQGSPFLK	Biognosys|iRT-Kit_WR_fusion	20190123_022_S191351_B05_na	776.93	2	648.372	1	y6	82.36	65588496	129724	5
LFLQFGAQGSPFLK	Biognosys|iRT-Kit_WR_fusion	20190123_023_S191352_B06_na	776.93	2	648.372	1	y6	82.73	60534708	154514	5
LFLQFGAQGSPFLK	Biognosys|iRT-Kit_WR_fusion	20190123_024_S191353_B07_na	776.93	2	648.372	1	y6	82.73	55233656	128618	5
LFLQFGAQGSPFLK	Biognosys|iRT-Kit_WR_fusion	20190123_025_S191354_B08_na	776.93	2	648.372	1	y6	82.42	52436400	56554	5
LFLQFGAQGSPFLK	Biognosys|iRT-Kit_WR_fusion	20190123_027_S191355_B09_na	776.93	2	648.372	1	y6	82.11	51972336	14176	5
LFLQFGAQGSPFLK	Biognosys|iRT-Kit_WR_fusion	20190123_028_S191356_B10_na	776.93	2	648.372	1	y6	82.93	67535296	146246	5
LFLQFGAQGSPFLK	Biognosys|iRT-Kit_WR_fusion	20190123_029_S191357_B11_na	776.93	2	648.372	1	y6	83.11	60624984	282788	5
LFLQFGAQGSPFLK	Biognosys|iRT-Kit_WR_fusion	20190123_070_S191358_B12_2	776.93	2	648.372	1	y6	82.31	60831576	255871	5
LFLQFGAQGSPFLK	Biognosys|iRT-Kit_WR_fusion	20190123_032_S191359_C01_na	776.93	2	648.372	1	y6	83.15	43081452	179135	5
LFLQFGAQGSPFLK	Biognosys|iRT-Kit_WR_fusion	20190123_033_S191360_C02_na	776.93	2	648.372	1	y6	82.95	46126172	228477	5
LFLQFGAQGSPFLK	Biognosys|iRT-Kit_WR_fusion	20190123_034_S191361_C03_na	776.93	2	648.372	1	y6	82.65	47259844	110822	5
LFLQFGAQGSPFLK	Biognosys|iRT-Kit_WR_fusion	20190123_067_S191335_A01_2	776.93	2	504.318	1	y4	82.9	128631440	233308	3
LFLQFGAQGSPFLK	Biognosys|iRT-Kit_WR_fusion	20190123_003_S191336_A02_na	776.93	2	504.318	1	y4	83.69	112704112	305721	3
LFLQFGAQGSPFLK	Biognosys|iRT-Kit_WR_fusion	20190123_004_S191337_A03_na	776.93	2	504.318	1	y4	83.26	147878704	457216	3
LFLQFGAQGSPFLK	Biognosys|iRT-Kit_WR_fusion	20190123_005_S191338_A04_na	776.93	2	504.318	1	y4	82.04	127968128	702965	3
LFLQFGAQGSPFLK	Biognosys|iRT-Kit_WR_fusion	20190123_007_S191339_A05_na	776.93	2	504.318	1	y4	82.07	130553672	264059	3
LFLQFGAQGSPFLK	Biognosys|iRT-Kit_WR_fusion	20190123_008_S191340_A06_na	776.93	2	504.318	1	y4	82.06	119453816	1008094	3
LFLQFGAQGSPFLK	Biognosys|iRT-Kit_WR_fusion	20190123_009_S191341_A07_na	776.93	2	504.318	1	y4	82.07	138374752	374334	3
LFLQFGAQGSPFLK	Biognosys|iRT-Kit_WR_fusion	20190123_010_S191342_A08_na	776.93	2	504.318	1	y4	81.95	106911672	289786	3
LFLQFGAQGSPFLK	Biognosys|iRT-Kit_WR_fusion	20190123_012_S191343_A09_na	776.93	2	504.318	1	y4	82.46	146891168	303933	3
LFLQFGAQGSPFLK	Biognosys|iRT-Kit_WR_fusion	20190123_013_S191344_A10_na	776.93	2	504.318	1	y4	82.49	125379224	1930917	3
LFLQFGAQGSPFLK	Biognosys|iRT-Kit_WR_fusion	20190123_014_S191345_A11_na	776.93	2	504.318	1	y4	83.04	128345768	256313	3
LFLQFGAQGSPFLK	Biognosys|iRT-Kit_WR_fusion	20190123_068_S191346_A12_2	776.93	2	504.318	1	y4	82.08	119908256	256035	4
LFLQFGAQGSPFLK	Biognosys|iRT-Kit_WR_fusion	20190123_017_S191347_B01_na	776.93	2	504.318	1	y4	83.07	108919968	389943	3
LFLQFGAQGSPFLK	Biognosys|iRT-Kit_WR_fusion	20190123_018_S191348_B02_na	776.93	2	504.318	1	y4	82.83	122826664	307035	3
LFLQFGAQGSPFLK	Biognosys|iRT-Kit_WR_fusion	20190123_019_S191349_B03_na	776.93	2	504.318	1	y4	82.65	103737512	287660	3
LFLQFGAQGSPFLK	Biognosys|iRT-Kit_WR_fusion	20190123_069_S191350_B04_2	776.93	2	504.318	1	y4	82.89	104976352	231101	4
LFLQFGAQGSPFLK	Biognosys|iRT-Kit_WR_fusion	20190123_022_S191351_B05_na	776.93	2	504.318	1	y4	82.37	148593328	393441	3
LFLQFGAQGSPFLK	Biognosys|iRT-Kit_WR_fusion	20190123_023_S191352_B06_na	776.93	2	504.318	1	y4	82.73	135779040	581767	3
LFLQFGAQGSPFLK	Biognosys|iRT-Kit_WR_fusion	20190123_024_S191353_B07_na	776.93	2	504.318	1	y4	82.67	124662680	223874	3
LFLQFGAQGSPFLK	Biognosys|iRT-Kit_WR_fusion	20190123_025_S191354_B08_na	776.93	2	504.318	1	y4	82.42	117471944	177077	4
LFLQFGAQGSPFLK	Biognosys|iRT-Kit_WR_fusion	20190123_027_S191355_B09_na	776.93	2	504.318	1	y4	82.09	119926808	157468	3
LFLQFGAQGSPFLK	Biognosys|iRT-Kit_WR_fusion	20190123_028_S191356_B10_na	776.93	2	504.318	1	y4	82.92	155622256	348127	3
LFLQFGAQGSPFLK	Biognosys|iRT-Kit_WR_fusion	20190123_029_S191357_B11_na	776.93	2	504.318	1	y4	83.11	135847760	525227	3
LFLQFGAQGSPFLK	Biognosys|iRT-Kit_WR_fusion	20190123_070_S191358_B12_2	776.93	2	504.318	1	y4	82.31	138954416	580282	3
LFLQFGAQGSPFLK	Biognosys|iRT-Kit_WR_fusion	20190123_032_S191359_C01_na	776.93	2	504.318	1	y4	83.15	99852736	115472	3
LFLQFGAQGSPFLK	Biognosys|iRT-Kit_WR_fusion	20190123_033_S191360_C02_na	776.93	2	504.318	1	y4	82.97	104498888	170956	3
LFLQFGAQGSPFLK	Biognosys|iRT-Kit_WR_fusion	20190123_034_S191361_C03_na	776.93	2	504.318	1	y4	82.65	108471736	248626	3
LFLQFGAQGSPFLK	Biognosys|iRT-Kit_WR_fusion	20190123_067_S191335_A01_2	776.93	2	147.113	1	y1	82.86	25563040	1706353	6
LFLQFGAQGSPFLK	Biognosys|iRT-Kit_WR_fusion	20190123_003_S191336_A02_na	776.93	2	147.113	1	y1	83.67	23301144	935111	6
LFLQFGAQGSPFLK	Biognosys|iRT-Kit_WR_fusion	20190123_004_S191337_A03_na	776.93	2	147.113	1	y1	83.26	27216660	2561287	6
LFLQFGAQGSPFLK	Biognosys|iRT-Kit_WR_fusion	20190123_005_S191338_A04_na	776.93	2	147.113	1	y1	82.04	43484888	4603853	6
LFLQFGAQGSPFLK	Biognosys|iRT-Kit_WR_fusion	20190123_007_S191339_A05_na	776.93	2	147.113	1	y1	82.03	45281000	3086133	6
LFLQFGAQGSPFLK	Biognosys|iRT-Kit_WR_fusion	20190123_008_S191340_A06_na	776.93	2	147.113	1	y1	82.07	34164592	6334927	6
LFLQFGAQGSPFLK	Biognosys|iRT-Kit_WR_fusion	20190123_009_S191341_A07_na	776.93	2	147.113	1	y1	82.06	45002288	1979624	6
LFLQFGAQGSPFLK	Biognosys|iRT-Kit_WR_fusion	20190123_010_S191342_A08_na	776.93	2	147.113	1	y1	81.92	33453376	1811367	6
LFLQFGAQGSPFLK	Biognosys|iRT-Kit_WR_fusion	20190123_012_S191343_A09_na	776.93	2	147.113	1	y1	82.46	33302036	2396423	6
LFLQFGAQGSPFLK	Biognosys|iRT-Kit_WR_fusion	20190123_013_S191344_A10_na	776.93	2	147.113	1	y1	82.45	30531870	8104688	6
LFLQFGAQGSPFLK	Biognosys|iRT-Kit_WR_fusion	20190123_014_S191345_A11_na	776.93	2	147.113	1	y1	83.01	38654632	1477902	6
LFLQFGAQGSPFLK	Biognosys|iRT-Kit_WR_fusion	20190123_068_S191346_A12_2	776.93	2	147.113	1	y1	82.08	32644884	1355871	6
LFLQFGAQGSPFLK	Biognosys|iRT-Kit_WR_fusion	20190123_017_S191347_B01_na	776.93	2	147.113	1	y1	83.04	33933020	4631348	6
LFLQFGAQGSPFLK	Biognosys|iRT-Kit_WR_fusion	20190123_018_S191348_B02_na	776.93	2	147.113	1	y1	82.78	39258016	3084540	6
LFLQFGAQGSPFLK	Biognosys|iRT-Kit_WR_fusion	20190123_019_S191349_B03_na	776.93	2	147.113	1	y1	82.65	25913450	1358647	6
LFLQFGAQGSPFLK	Biognosys|iRT-Kit_WR_fusion	20190123_069_S191350_B04_2	776.93	2	147.113	1	y1	82.82	24766578	1035049	6
LFLQFGAQGSPFLK	Biognosys|iRT-Kit_WR_fusion	20190123_022_S191351_B05_na	776.93	2	147.113	1	y1	82.37	37668256	2984273	6
LFLQFGAQGSPFLK	Biognosys|iRT-Kit_WR_fusion	20190123_023_S191352_B06_na	776.93	2	147.113	1	y1	82.69	31099598	4320843	6
LFLQFGAQGSPFLK	Biognosys|iRT-Kit_WR_fusion	20190123_024_S191353_B07_na	776.93	2	147.113	1	y1	82.67	35696936	2283191	6
LFLQFGAQGSPFLK	Biognosys|iRT-Kit_WR_fusion	20190123_025_S191354_B08_na	776.93	2	147.113	1	y1	82.43	28643764	920205	6
LFLQFGAQGSPFLK	Biognosys|iRT-Kit_WR_fusion	20190123_027_S191355_B09_na	776.93	2	147.113	1	y1	82.11	33660328	1889027	6
LFLQFGAQGSPFLK	Biognosys|iRT-Kit_WR_fusion	20190123_028_S191356_B10_na	776.93	2	147.113	1	y1	82.91	41174000	1723260	6
LFLQFGAQGSPFLK	Biognosys|iRT-Kit_WR_fusion	20190123_029_S191357_B11_na	776.93	2	147.113	1	y1	83.04	38743920	1950601	6
LFLQFGAQGSPFLK	Biognosys|iRT-Kit_WR_fusion	20190123_070_S191358_B12_2	776.93	2	147.113	1	y1	82.31	39027840	2299729	6
LFLQFGAQGSPFLK	Biognosys|iRT-Kit_WR_fusion	20190123_032_S191359_C01_na	776.93	2	147.113	1	y1	83.15	31151410	2148638	6
LFLQFGAQGSPFLK	Biognosys|iRT-Kit_WR_fusion	20190123_033_S191360_C02_na	776.93	2	147.113	1	y1	82.91	33429606	1558495	6
LFLQFGAQGSPFLK	Biognosys|iRT-Kit_WR_fusion	20190123_034_S191361_C03_na	776.93	2	147.113	1	y1	82.67	31655016	1689333	6
LFLQFGAQGSPFLK	Biognosys|iRT-Kit_WR_fusion	20190123_067_S191335_A01_2	776.93	2	261.16	1	b2	82.9	178397472	531297	1
LFLQFGAQGSPFLK	Biognosys|iRT-Kit_WR_fusion	20190123_003_S191336_A02_na	776.93	2	261.16	1	b2	83.69	159343424	650560	1
LFLQFGAQGSPFLK	Biognosys|iRT-Kit_WR_fusion	20190123_004_S191337_A03_na	776.93	2	261.16	1	b2	83.26	209747920	822217	1
LFLQFGAQGSPFLK	Biognosys|iRT-Kit_WR_fusion	20190123_005_S191338_A04_na	776.93	2	261.16	1	b2	82.04	179468672	1206686	1
LFLQFGAQGSPFLK	Biognosys|iRT-Kit_WR_fusion	20190123_007_S191339_A05_na	776.93	2	261.16	1	b2	82.07	184807120	814898	1
LFLQFGAQGSPFLK	Biognosys|iRT-Kit_WR_fusion	20190123_008_S191340_A06_na	776.93	2	261.16	1	b2	82.06	169772784	1888555	1
LFLQFGAQGSPFLK	Biognosys|iRT-Kit_WR_fusion	20190123_009_S191341_A07_na	776.93	2	261.16	1	b2	82.09	193112576	1069028	1
LFLQFGAQGSPFLK	Biognosys|iRT-Kit_WR_fusion	20190123_010_S191342_A08_na	776.93	2	261.16	1	b2	81.95	148241232	948255	1
LFLQFGAQGSPFLK	Biognosys|iRT-Kit_WR_fusion	20190123_012_S191343_A09_na	776.93	2	261.16	1	b2	82.46	208937920	756918	1
LFLQFGAQGSPFLK	Biognosys|iRT-Kit_WR_fusion	20190123_013_S191344_A10_na	776.93	2	261.16	1	b2	82.46	177554752	3113969	1
LFLQFGAQGSPFLK	Biognosys|iRT-Kit_WR_fusion	20190123_014_S191345_A11_na	776.93	2	261.16	1	b2	83.05	176902352	848951	1
LFLQFGAQGSPFLK	Biognosys|iRT-Kit_WR_fusion	20190123_068_S191346_A12_2	776.93	2	261.16	1	b2	82.08	170312848	855494	1
LFLQFGAQGSPFLK	Biognosys|iRT-Kit_WR_fusion	20190123_017_S191347_B01_na	776.93	2	261.16	1	b2	83.08	150971840	1222463	1
LFLQFGAQGSPFLK	Biognosys|iRT-Kit_WR_fusion	20190123_018_S191348_B02_na	776.93	2	261.16	1	b2	82.82	171724320	1207708	1
LFLQFGAQGSPFLK	Biognosys|iRT-Kit_WR_fusion	20190123_019_S191349_B03_na	776.93	2	261.16	1	b2	82.65	143545328	723431	1
LFLQFGAQGSPFLK	Biognosys|iRT-Kit_WR_fusion	20190123_069_S191350_B04_2	776.93	2	261.16	1	b2	82.89	152324656	524301	1
LFLQFGAQGSPFLK	Biognosys|iRT-Kit_WR_fusion	20190123_022_S191351_B05_na	776.93	2	261.16	1	b2	82.36	214403440	814728	1
LFLQFGAQGSPFLK	Biognosys|iRT-Kit_WR_fusion	20190123_023_S191352_B06_na	776.93	2	261.16	1	b2	82.73	192601984	1024061	1
LFLQFGAQGSPFLK	Biognosys|iRT-Kit_WR_fusion	20190123_024_S191353_B07_na	776.93	2	261.16	1	b2	82.67	176853456	692047	1
LFLQFGAQGSPFLK	Biognosys|iRT-Kit_WR_fusion	20190123_025_S191354_B08_na	776.93	2	261.16	1	b2	82.4	165345104	468531	1
LFLQFGAQGSPFLK	Biognosys|iRT-Kit_WR_fusion	20190123_027_S191355_B09_na	776.93	2	261.16	1	b2	82.11	168492992	702215	1
LFLQFGAQGSPFLK	Biognosys|iRT-Kit_WR_fusion	20190123_028_S191356_B10_na	776.93	2	261.16	1	b2	82.92	216037616	1197361	1
LFLQFGAQGSPFLK	Biognosys|iRT-Kit_WR_fusion	20190123_029_S191357_B11_na	776.93	2	261.16	1	b2	83.11	188545136	1513650	1
LFLQFGAQGSPFLK	Biognosys|iRT-Kit_WR_fusion	20190123_070_S191358_B12_2	776.93	2	261.16	1	b2	82.31	194499664	1431939	1
LFLQFGAQGSPFLK	Biognosys|iRT-Kit_WR_fusion	20190123_032_S191359_C01_na	776.93	2	261.16	1	b2	83.15	139434960	868859	1
LFLQFGAQGSPFLK	Biognosys|iRT-Kit_WR_fusion	20190123_033_S191360_C02_na	776.93	2	261.16	1	b2	82.96	144397200	1231481	1
LFLQFGAQGSPFLK	Biognosys|iRT-Kit_WR_fusion	20190123_034_S191361_C03_na	776.93	2	261.16	1	b2	82.68	149626992	762046	1
SQLPTLEQDGGTQNPVSSPGMSQELR	sp|P46937|YAP1_HUMAN	20190123_067_S191335_A01_2	919.443	3	1287.64	1	y12	61.28	2197490	0	3
SQLPTLEQDGGTQNPVSSPGMSQELR	sp|P46937|YAP1_HUMAN	20190123_003_S191336_A02_na	919.443	3	1287.64	1	y12	62.32	2033425	42403	3
SQLPTLEQDGGTQNPVSSPGMSQELR	sp|P46937|YAP1_HUMAN	20190123_004_S191337_A03_na	919.443	3	1287.64	1	y12	62.02	1484356	302605	3
SQLPTLEQDGGTQNPVSSPGMSQELR	sp|P46937|YAP1_HUMAN	20190123_005_S191338_A04_na	919.443	3	1287.64	1	y12	61	50855	191259	3
SQLPTLEQDGGTQNPVSSPGMSQELR	sp|P46937|YAP1_HUMAN	20190123_007_S191339_A05_na	919.443	3	1287.64	1	y12	#N/A	#N/A	#N/A	#N/A
SQLPTLEQDGGTQNPVSSPGMSQELR	sp|P46937|YAP1_HUMAN	20190123_008_S191340_A06_na	919.443	3	1287.64	1	y12	#N/A	#N/A	#N/A	#N/A
SQLPTLEQDGGTQNPVSSPGMSQELR	sp|P46937|YAP1_HUMAN	20190123_009_S191341_A07_na	919.443	3	1287.64	1	y12	60.75	1010684	150418	3
SQLPTLEQDGGTQNPVSSPGMSQELR	sp|P46937|YAP1_HUMAN	20190123_010_S191342_A08_na	919.443	3	1287.64	1	y12	60.34	1310633	308380	3
SQLPTLEQDGGTQNPVSSPGMSQELR	sp|P46937|YAP1_HUMAN	20190123_012_S191343_A09_na	919.443	3	1287.64	1	y12	61.15	1188798	3103	3
SQLPTLEQDGGTQNPVSSPGMSQELR	sp|P46937|YAP1_HUMAN	20190123_013_S191344_A10_na	919.443	3	1287.64	1	y12	61.22	834709	55206	3
SQLPTLEQDGGTQNPVSSPGMSQELR	sp|P46937|YAP1_HUMAN	20190123_014_S191345_A11_na	919.443	3	1287.64	1	y12	61.86	997086	0	3
SQLPTLEQDGGTQNPVSSPGMSQELR	sp|P46937|YAP1_HUMAN	20190123_068_S191346_A12_2	919.443	3	1287.64	1	y12	61.15	1193925	0	3
SQLPTLEQDGGTQNPVSSPGMSQELR	sp|P46937|YAP1_HUMAN	20190123_017_S191347_B01_na	919.443	3	1287.64	1	y12	61.81	1594494	433777	3
SQLPTLEQDGGTQNPVSSPGMSQELR	sp|P46937|YAP1_HUMAN	20190123_018_S191348_B02_na	919.443	3	1287.64	1	y12	61.6	1379915	335980	3
SQLPTLEQDGGTQNPVSSPGMSQELR	sp|P46937|YAP1_HUMAN	20190123_019_S191349_B03_na	919.443	3	1287.64	1	y12	61.59	1400291	0	3
SQLPTLEQDGGTQNPVSSPGMSQELR	sp|P46937|YAP1_HUMAN	20190123_069_S191350_B04_2	919.443	3	1287.64	1	y12	61.47	631220	0	3
SQLPTLEQDGGTQNPVSSPGMSQELR	sp|P46937|YAP1_HUMAN	20190123_022_S191351_B05_na	919.443	3	1287.64	1	y12	61.32	715234	0	3
SQLPTLEQDGGTQNPVSSPGMSQELR	sp|P46937|YAP1_HUMAN	20190123_023_S191352_B06_na	919.443	3	1287.64	1	y12	61.49	607170	91098	3
SQLPTLEQDGGTQNPVSSPGMSQELR	sp|P46937|YAP1_HUMAN	20190123_024_S191353_B07_na	919.443	3	1287.64	1	y12	61.46	913633	0	3
SQLPTLEQDGGTQNPVSSPGMSQELR	sp|P46937|YAP1_HUMAN	20190123_025_S191354_B08_na	919.443	3	1287.64	1	y12	61.18	1175902	0	3
SQLPTLEQDGGTQNPVSSPGMSQELR	sp|P46937|YAP1_HUMAN	20190123_027_S191355_B09_na	919.443	3	1287.64	1	y12	60.62	1394762	243098	3
SQLPTLEQDGGTQNPVSSPGMSQELR	sp|P46937|YAP1_HUMAN	20190123_028_S191356_B10_na	919.443	3	1287.64	1	y12	61.55	1127320	0	3
SQLPTLEQDGGTQNPVSSPGMSQELR	sp|P46937|YAP1_HUMAN	20190123_029_S191357_B11_na	919.443	3	1287.64	1	y12	61.81	1190703	0	3
SQLPTLEQDGGTQNPVSSPGMSQELR	sp|P46937|YAP1_HUMAN	20190123_070_S191358_B12_2	919.443	3	1287.64	1	y12	61.17	1141081	0	3
SQLPTLEQDGGTQNPVSSPGMSQELR	sp|P46937|YAP1_HUMAN	20190123_032_S191359_C01_na	919.443	3	1287.64	1	y12	61.94	2083690	181191	3
SQLPTLEQDGGTQNPVSSPGMSQELR	sp|P46937|YAP1_HUMAN	20190123_033_S191360_C02_na	919.443	3	1287.64	1	y12	61.95	3217692	258480	3
SQLPTLEQDGGTQNPVSSPGMSQELR	sp|P46937|YAP1_HUMAN	20190123_034_S191361_C03_na	919.443	3	1287.64	1	y12	61.56	3119837	80285	3
SQLPTLEQDGGTQNPVSSPGMSQELR	sp|P46937|YAP1_HUMAN	20190123_067_S191335_A01_2	919.443	3	1091.51	1	y10	61.28	4477237	26032	2
SQLPTLEQDGGTQNPVSSPGMSQELR	sp|P46937|YAP1_HUMAN	20190123_003_S191336_A02_na	919.443	3	1091.51	1	y10	62.32	4344572	148526	2
SQLPTLEQDGGTQNPVSSPGMSQELR	sp|P46937|YAP1_HUMAN	20190123_004_S191337_A03_na	919.443	3	1091.51	1	y10	62.02	3172999	537193	2
SQLPTLEQDGGTQNPVSSPGMSQELR	sp|P46937|YAP1_HUMAN	20190123_005_S191338_A04_na	919.443	3	1091.51	1	y10	61.04	113312	58579	2
SQLPTLEQDGGTQNPVSSPGMSQELR	sp|P46937|YAP1_HUMAN	20190123_007_S191339_A05_na	919.443	3	1091.51	1	y10	#N/A	#N/A	#N/A	#N/A
SQLPTLEQDGGTQNPVSSPGMSQELR	sp|P46937|YAP1_HUMAN	20190123_008_S191340_A06_na	919.443	3	1091.51	1	y10	#N/A	#N/A	#N/A	#N/A
SQLPTLEQDGGTQNPVSSPGMSQELR	sp|P46937|YAP1_HUMAN	20190123_009_S191341_A07_na	919.443	3	1091.51	1	y10	60.75	1990642	315276	2
SQLPTLEQDGGTQNPVSSPGMSQELR	sp|P46937|YAP1_HUMAN	20190123_010_S191342_A08_na	919.443	3	1091.51	1	y10	60.34	3229863	0	2
SQLPTLEQDGGTQNPVSSPGMSQELR	sp|P46937|YAP1_HUMAN	20190123_012_S191343_A09_na	919.443	3	1091.51	1	y10	61.15	2286592	8409	2
SQLPTLEQDGGTQNPVSSPGMSQELR	sp|P46937|YAP1_HUMAN	20190123_013_S191344_A10_na	919.443	3	1091.51	1	y10	61.22	1585626	79941	1
SQLPTLEQDGGTQNPVSSPGMSQELR	sp|P46937|YAP1_HUMAN	20190123_014_S191345_A11_na	919.443	3	1091.51	1	y10	61.86	1967357	54172	2
SQLPTLEQDGGTQNPVSSPGMSQELR	sp|P46937|YAP1_HUMAN	20190123_068_S191346_A12_2	919.443	3	1091.51	1	y10	61.15	2336090	0	2
SQLPTLEQDGGTQNPVSSPGMSQELR	sp|P46937|YAP1_HUMAN	20190123_017_S191347_B01_na	919.443	3	1091.51	1	y10	61.81	3750719	54707	2
SQLPTLEQDGGTQNPVSSPGMSQELR	sp|P46937|YAP1_HUMAN	20190123_018_S191348_B02_na	919.443	3	1091.51	1	y10	61.6	3065365	152458	2
SQLPTLEQDGGTQNPVSSPGMSQELR	sp|P46937|YAP1_HUMAN	20190123_019_S191349_B03_na	919.443	3	1091.51	1	y10	61.59	2807945	62821	2
SQLPTLEQDGGTQNPVSSPGMSQELR	sp|P46937|YAP1_HUMAN	20190123_069_S191350_B04_2	919.443	3	1091.51	1	y10	61.47	1212075	0	2
SQLPTLEQDGGTQNPVSSPGMSQELR	sp|P46937|YAP1_HUMAN	20190123_022_S191351_B05_na	919.443	3	1091.51	1	y10	61.32	1204864	0	2
SQLPTLEQDGGTQNPVSSPGMSQELR	sp|P46937|YAP1_HUMAN	20190123_023_S191352_B06_na	919.443	3	1091.51	1	y10	61.43	1322883	29429	2
SQLPTLEQDGGTQNPVSSPGMSQELR	sp|P46937|YAP1_HUMAN	20190123_024_S191353_B07_na	919.443	3	1091.51	1	y10	61.46	1733637	79878	2
SQLPTLEQDGGTQNPVSSPGMSQELR	sp|P46937|YAP1_HUMAN	20190123_025_S191354_B08_na	919.443	3	1091.51	1	y10	61.18	2372025	0	2
SQLPTLEQDGGTQNPVSSPGMSQELR	sp|P46937|YAP1_HUMAN	20190123_027_S191355_B09_na	919.443	3	1091.51	1	y10	60.62	2778654	240218	2
SQLPTLEQDGGTQNPVSSPGMSQELR	sp|P46937|YAP1_HUMAN	20190123_028_S191356_B10_na	919.443	3	1091.51	1	y10	61.55	2496163	30380	2
SQLPTLEQDGGTQNPVSSPGMSQELR	sp|P46937|YAP1_HUMAN	20190123_029_S191357_B11_na	919.443	3	1091.51	1	y10	61.81	2340694	0	2
SQLPTLEQDGGTQNPVSSPGMSQELR	sp|P46937|YAP1_HUMAN	20190123_070_S191358_B12_2	919.443	3	1091.51	1	y10	61.17	2218903	0	2
SQLPTLEQDGGTQNPVSSPGMSQELR	sp|P46937|YAP1_HUMAN	20190123_032_S191359_C01_na	919.443	3	1091.51	1	y10	61.94	4390584	331722	2
SQLPTLEQDGGTQNPVSSPGMSQELR	sp|P46937|YAP1_HUMAN	20190123_033_S191360_C02_na	919.443	3	1091.51	1	y10	61.95	6923416	89104	2
SQLPTLEQDGGTQNPVSSPGMSQELR	sp|P46937|YAP1_HUMAN	20190123_034_S191361_C03_na	919.443	3	1091.51	1	y10	61.56	6239418	229786	2
SQLPTLEQDGGTQNPVSSPGMSQELR	sp|P46937|YAP1_HUMAN	20190123_067_S191335_A01_2	919.443	3	917.451	1	y8	61.28	4928983	72457	1
SQLPTLEQDGGTQNPVSSPGMSQELR	sp|P46937|YAP1_HUMAN	20190123_003_S191336_A02_na	919.443	3	917.451	1	y8	62.32	4769240	161265	1
SQLPTLEQDGGTQNPVSSPGMSQELR	sp|P46937|YAP1_HUMAN	20190123_004_S191337_A03_na	919.443	3	917.451	1	y8	62.02	3486147	480422	1
SQLPTLEQDGGTQNPVSSPGMSQELR	sp|P46937|YAP1_HUMAN	20190123_005_S191338_A04_na	919.443	3	917.451	1	y8	61.04	171210	33243	1
SQLPTLEQDGGTQNPVSSPGMSQELR	sp|P46937|YAP1_HUMAN	20190123_007_S191339_A05_na	919.443	3	917.451	1	y8	#N/A	#N/A	#N/A	#N/A
SQLPTLEQDGGTQNPVSSPGMSQELR	sp|P46937|YAP1_HUMAN	20190123_008_S191340_A06_na	919.443	3	917.451	1	y8	#N/A	#N/A	#N/A	#N/A
SQLPTLEQDGGTQNPVSSPGMSQELR	sp|P46937|YAP1_HUMAN	20190123_009_S191341_A07_na	919.443	3	917.451	1	y8	60.75	2088040	433784	1
SQLPTLEQDGGTQNPVSSPGMSQELR	sp|P46937|YAP1_HUMAN	20190123_010_S191342_A08_na	919.443	3	917.451	1	y8	60.34	3248681	126865	1
SQLPTLEQDGGTQNPVSSPGMSQELR	sp|P46937|YAP1_HUMAN	20190123_012_S191343_A09_na	919.443	3	917.451	1	y8	61.15	2494169	8466	1
SQLPTLEQDGGTQNPVSSPGMSQELR	sp|P46937|YAP1_HUMAN	20190123_013_S191344_A10_na	919.443	3	917.451	1	y8	61.22	1510203	319787	2
SQLPTLEQDGGTQNPVSSPGMSQELR	sp|P46937|YAP1_HUMAN	20190123_014_S191345_A11_na	919.443	3	917.451	1	y8	61.86	2085389	78290	1
SQLPTLEQDGGTQNPVSSPGMSQELR	sp|P46937|YAP1_HUMAN	20190123_068_S191346_A12_2	919.443	3	917.451	1	y8	61.15	2409848	96059	1
SQLPTLEQDGGTQNPVSSPGMSQELR	sp|P46937|YAP1_HUMAN	20190123_017_S191347_B01_na	919.443	3	917.451	1	y8	61.81	4141868	90063	1
SQLPTLEQDGGTQNPVSSPGMSQELR	sp|P46937|YAP1_HUMAN	20190123_018_S191348_B02_na	919.443	3	917.451	1	y8	61.6	3479608	156250	1
SQLPTLEQDGGTQNPVSSPGMSQELR	sp|P46937|YAP1_HUMAN	20190123_019_S191349_B03_na	919.443	3	917.451	1	y8	61.59	3023008	0	1
SQLPTLEQDGGTQNPVSSPGMSQELR	sp|P46937|YAP1_HUMAN	20190123_069_S191350_B04_2	919.443	3	917.451	1	y8	61.47	1328187	0	1
SQLPTLEQDGGTQNPVSSPGMSQELR	sp|P46937|YAP1_HUMAN	20190123_022_S191351_B05_na	919.443	3	917.451	1	y8	61.32	1295244	1654	1
SQLPTLEQDGGTQNPVSSPGMSQELR	sp|P46937|YAP1_HUMAN	20190123_023_S191352_B06_na	919.443	3	917.451	1	y8	61.43	1485404	0	1
SQLPTLEQDGGTQNPVSSPGMSQELR	sp|P46937|YAP1_HUMAN	20190123_024_S191353_B07_na	919.443	3	917.451	1	y8	61.46	1924203	40672	1
SQLPTLEQDGGTQNPVSSPGMSQELR	sp|P46937|YAP1_HUMAN	20190123_025_S191354_B08_na	919.443	3	917.451	1	y8	61.18	2590726	16349	1
SQLPTLEQDGGTQNPVSSPGMSQELR	sp|P46937|YAP1_HUMAN	20190123_027_S191355_B09_na	919.443	3	917.451	1	y8	60.62	3134016	272854	1
SQLPTLEQDGGTQNPVSSPGMSQELR	sp|P46937|YAP1_HUMAN	20190123_028_S191356_B10_na	919.443	3	917.451	1	y8	61.55	2682273	0	1
SQLPTLEQDGGTQNPVSSPGMSQELR	sp|P46937|YAP1_HUMAN	20190123_029_S191357_B11_na	919.443	3	917.451	1	y8	61.81	2410624	0	1
SQLPTLEQDGGTQNPVSSPGMSQELR	sp|P46937|YAP1_HUMAN	20190123_070_S191358_B12_2	919.443	3	917.451	1	y8	61.17	2275393	91673	1
SQLPTLEQDGGTQNPVSSPGMSQELR	sp|P46937|YAP1_HUMAN	20190123_032_S191359_C01_na	919.443	3	917.451	1	y8	61.94	4764718	441622	1
SQLPTLEQDGGTQNPVSSPGMSQELR	sp|P46937|YAP1_HUMAN	20190123_033_S191360_C02_na	919.443	3	917.451	1	y8	61.95	7675271	161151	1
SQLPTLEQDGGTQNPVSSPGMSQELR	sp|P46937|YAP1_HUMAN	20190123_034_S191361_C03_na	919.443	3	917.451	1	y8	61.56	6810534	293176	1
DESTDSGLSMSSYSVPR	sp|P46937|YAP1_HUMAN	20190123_067_S191335_A01_2	909.397	2	1270.61	1	y12	56.16	1854964	397698	3
DESTDSGLSMSSYSVPR	sp|P46937|YAP1_HUMAN	20190123_003_S191336_A02_na	909.397	2	1270.61	1	y12	57.26	1572747	319534	3
DESTDSGLSMSSYSVPR	sp|P46937|YAP1_HUMAN	20190123_004_S191337_A03_na	909.397	2	1270.61	1	y12	56.91	2017086	41148	3
DESTDSGLSMSSYSVPR	sp|P46937|YAP1_HUMAN	20190123_005_S191338_A04_na	909.397	2	1270.61	1	y12	56.08	66621	39235	3
DESTDSGLSMSSYSVPR	sp|P46937|YAP1_HUMAN	20190123_007_S191339_A05_na	909.397	2	1270.61	1	y12	56.05	112368	0	2
DESTDSGLSMSSYSVPR	sp|P46937|YAP1_HUMAN	20190123_008_S191340_A06_na	909.397	2	1270.61	1	y12	54.86	15782	0	2
DESTDSGLSMSSYSVPR	sp|P46937|YAP1_HUMAN	20190123_009_S191341_A07_na	909.397	2	1270.61	1	y12	55.72	1545982	0	3
DESTDSGLSMSSYSVPR	sp|P46937|YAP1_HUMAN	20190123_010_S191342_A08_na	909.397	2	1270.61	1	y12	55.34	2027420	0	3
DESTDSGLSMSSYSVPR	sp|P46937|YAP1_HUMAN	20190123_012_S191343_A09_na	909.397	2	1270.61	1	y12	56.17	1280118	11804	3
DESTDSGLSMSSYSVPR	sp|P46937|YAP1_HUMAN	20190123_013_S191344_A10_na	909.397	2	1270.61	1	y12	56.13	1444053	0	3
DESTDSGLSMSSYSVPR	sp|P46937|YAP1_HUMAN	20190123_014_S191345_A11_na	909.397	2	1270.61	1	y12	56.83	1359222	0	3
DESTDSGLSMSSYSVPR	sp|P46937|YAP1_HUMAN	20190123_068_S191346_A12_2	909.397	2	1270.61	1	y12	56.14	1245139	0	3
DESTDSGLSMSSYSVPR	sp|P46937|YAP1_HUMAN	20190123_017_S191347_B01_na	909.397	2	1270.61	1	y12	56.74	2114669	48717	3
DESTDSGLSMSSYSVPR	sp|P46937|YAP1_HUMAN	20190123_018_S191348_B02_na	909.397	2	1270.61	1	y12	56.62	1864758	29483	3
DESTDSGLSMSSYSVPR	sp|P46937|YAP1_HUMAN	20190123_019_S191349_B03_na	909.397	2	1270.61	1	y12	56.62	1556450	0	3
DESTDSGLSMSSYSVPR	sp|P46937|YAP1_HUMAN	20190123_069_S191350_B04_2	909.397	2	1270.61	1	y12	56.17	521592	42137	3
DESTDSGLSMSSYSVPR	sp|P46937|YAP1_HUMAN	20190123_022_S191351_B05_na	909.397	2	1270.61	1	y12	56.34	570601	0	3
DESTDSGLSMSSYSVPR	sp|P46937|YAP1_HUMAN	20190123_023_S191352_B06_na	909.397	2	1270.61	1	y12	56.45	646921	0	3
DESTDSGLSMSSYSVPR	sp|P46937|YAP1_HUMAN	20190123_024_S191353_B07_na	909.397	2	1270.61	1	y12	56.41	779375	0	3
DESTDSGLSMSSYSVPR	sp|P46937|YAP1_HUMAN	20190123_025_S191354_B08_na	909.397	2	1270.61	1	y12	56.15	879510	0	3
DESTDSGLSMSSYSVPR	sp|P46937|YAP1_HUMAN	20190123_027_S191355_B09_na	909.397	2	1270.61	1	y12	55.61	1579769	0	3
DESTDSGLSMSSYSVPR	sp|P46937|YAP1_HUMAN	20190123_028_S191356_B10_na	909.397	2	1270.61	1	y12	56.5	1810643	0	3
DESTDSGLSMSSYSVPR	sp|P46937|YAP1_HUMAN	20190123_029_S191357_B11_na	909.397	2	1270.61	1	y12	56.78	1712017	0	3
DESTDSGLSMSSYSVPR	sp|P46937|YAP1_HUMAN	20190123_070_S191358_B12_2	909.397	2	1270.61	1	y12	56.19	1730079	0	3
DESTDSGLSMSSYSVPR	sp|P46937|YAP1_HUMAN	20190123_032_S191359_C01_na	909.397	2	1270.61	1	y12	56.98	2014711	140771	3
DESTDSGLSMSSYSVPR	sp|P46937|YAP1_HUMAN	20190123_033_S191360_C02_na	909.397	2	1270.61	1	y12	57.11	3206947	55549	3
DESTDSGLSMSSYSVPR	sp|P46937|YAP1_HUMAN	20190123_034_S191361_C03_na	909.397	2	1270.61	1	y12	56.62	2822067	0	3
DESTDSGLSMSSYSVPR	sp|P46937|YAP1_HUMAN	20190123_067_S191335_A01_2	909.397	2	1183.58	1	y11	56.16	2380867	0	2
DESTDSGLSMSSYSVPR	sp|P46937|YAP1_HUMAN	20190123_003_S191336_A02_na	909.397	2	1183.58	1	y11	57.26	1976070	431842	2
DESTDSGLSMSSYSVPR	sp|P46937|YAP1_HUMAN	20190123_004_S191337_A03_na	909.397	2	1183.58	1	y11	56.91	2522349	65234	2
DESTDSGLSMSSYSVPR	sp|P46937|YAP1_HUMAN	20190123_005_S191338_A04_na	909.397	2	1183.58	1	y11	56.11	102738	0	2
DESTDSGLSMSSYSVPR	sp|P46937|YAP1_HUMAN	20190123_007_S191339_A05_na	909.397	2	1183.58	1	y11	56.03	92297	0	3
DESTDSGLSMSSYSVPR	sp|P46937|YAP1_HUMAN	20190123_008_S191340_A06_na	909.397	2	1183.58	1	y11	54.95	6888	0	3
DESTDSGLSMSSYSVPR	sp|P46937|YAP1_HUMAN	20190123_009_S191341_A07_na	909.397	2	1183.58	1	y11	55.72	1885868	0	2
DESTDSGLSMSSYSVPR	sp|P46937|YAP1_HUMAN	20190123_010_S191342_A08_na	909.397	2	1183.58	1	y11	55.34	2488502	0	2
DESTDSGLSMSSYSVPR	sp|P46937|YAP1_HUMAN	20190123_012_S191343_A09_na	909.397	2	1183.58	1	y11	56.17	1757872	28833	2
DESTDSGLSMSSYSVPR	sp|P46937|YAP1_HUMAN	20190123_013_S191344_A10_na	909.397	2	1183.58	1	y11	56.13	1635380	0	2
DESTDSGLSMSSYSVPR	sp|P46937|YAP1_HUMAN	20190123_014_S191345_A11_na	909.397	2	1183.58	1	y11	56.83	1696399	0	2
DESTDSGLSMSSYSVPR	sp|P46937|YAP1_HUMAN	20190123_068_S191346_A12_2	909.397	2	1183.58	1	y11	56.14	1593005	0	2
DESTDSGLSMSSYSVPR	sp|P46937|YAP1_HUMAN	20190123_017_S191347_B01_na	909.397	2	1183.58	1	y11	56.74	2788532	0	2
DESTDSGLSMSSYSVPR	sp|P46937|YAP1_HUMAN	20190123_018_S191348_B02_na	909.397	2	1183.58	1	y11	56.57	2354305	0	2
DESTDSGLSMSSYSVPR	sp|P46937|YAP1_HUMAN	20190123_019_S191349_B03_na	909.397	2	1183.58	1	y11	56.62	1841764	0	2
DESTDSGLSMSSYSVPR	sp|P46937|YAP1_HUMAN	20190123_069_S191350_B04_2	909.397	2	1183.58	1	y11	56.17	728831	49734	2
DESTDSGLSMSSYSVPR	sp|P46937|YAP1_HUMAN	20190123_022_S191351_B05_na	909.397	2	1183.58	1	y11	56.34	738213	0	2
DESTDSGLSMSSYSVPR	sp|P46937|YAP1_HUMAN	20190123_023_S191352_B06_na	909.397	2	1183.58	1	y11	56.45	781061	0	2
DESTDSGLSMSSYSVPR	sp|P46937|YAP1_HUMAN	20190123_024_S191353_B07_na	909.397	2	1183.58	1	y11	56.41	878635	0	2
DESTDSGLSMSSYSVPR	sp|P46937|YAP1_HUMAN	20190123_025_S191354_B08_na	909.397	2	1183.58	1	y11	56.15	1134905	0	2
DESTDSGLSMSSYSVPR	sp|P46937|YAP1_HUMAN	20190123_027_S191355_B09_na	909.397	2	1183.58	1	y11	55.61	2053200	0	2
DESTDSGLSMSSYSVPR	sp|P46937|YAP1_HUMAN	20190123_028_S191356_B10_na	909.397	2	1183.58	1	y11	56.46	2568169	0	2
DESTDSGLSMSSYSVPR	sp|P46937|YAP1_HUMAN	20190123_029_S191357_B11_na	909.397	2	1183.58	1	y11	56.75	2136088	23740	2
DESTDSGLSMSSYSVPR	sp|P46937|YAP1_HUMAN	20190123_070_S191358_B12_2	909.397	2	1183.58	1	y11	56.19	2204458	0	2
DESTDSGLSMSSYSVPR	sp|P46937|YAP1_HUMAN	20190123_032_S191359_C01_na	909.397	2	1183.58	1	y11	56.98	2513202	83142	2
DESTDSGLSMSSYSVPR	sp|P46937|YAP1_HUMAN	20190123_033_S191360_C02_na	909.397	2	1183.58	1	y11	57.11	4198917	0	2
DESTDSGLSMSSYSVPR	sp|P46937|YAP1_HUMAN	20190123_034_S191361_C03_na	909.397	2	1183.58	1	y11	56.62	3505514	0	2
DESTDSGLSMSSYSVPR	sp|P46937|YAP1_HUMAN	20190123_067_S191335_A01_2	909.397	2	1013.47	1	y9	56.16	4993141	1545495	1
DESTDSGLSMSSYSVPR	sp|P46937|YAP1_HUMAN	20190123_003_S191336_A02_na	909.397	2	1013.47	1	y9	57.23	5050895	870489	1
DESTDSGLSMSSYSVPR	sp|P46937|YAP1_HUMAN	20190123_004_S191337_A03_na	909.397	2	1013.47	1	y9	56.95	5898582	177027	1
DESTDSGLSMSSYSVPR	sp|P46937|YAP1_HUMAN	20190123_005_S191338_A04_na	909.397	2	1013.47	1	y9	56.11	301735	18395	1
DESTDSGLSMSSYSVPR	sp|P46937|YAP1_HUMAN	20190123_007_S191339_A05_na	909.397	2	1013.47	1	y9	56.05	260832	0	1
DESTDSGLSMSSYSVPR	sp|P46937|YAP1_HUMAN	20190123_008_S191340_A06_na	909.397	2	1013.47	1	y9	54.86	28351	0	1
DESTDSGLSMSSYSVPR	sp|P46937|YAP1_HUMAN	20190123_009_S191341_A07_na	909.397	2	1013.47	1	y9	55.72	4592488	0	1
DESTDSGLSMSSYSVPR	sp|P46937|YAP1_HUMAN	20190123_010_S191342_A08_na	909.397	2	1013.47	1	y9	55.34	6038050	0	1
DESTDSGLSMSSYSVPR	sp|P46937|YAP1_HUMAN	20190123_012_S191343_A09_na	909.397	2	1013.47	1	y9	56.14	4192697	29893	1
DESTDSGLSMSSYSVPR	sp|P46937|YAP1_HUMAN	20190123_013_S191344_A10_na	909.397	2	1013.47	1	y9	56.13	4284227	0	1
DESTDSGLSMSSYSVPR	sp|P46937|YAP1_HUMAN	20190123_014_S191345_A11_na	909.397	2	1013.47	1	y9	56.83	4080783	0	1
DESTDSGLSMSSYSVPR	sp|P46937|YAP1_HUMAN	20190123_068_S191346_A12_2	909.397	2	1013.47	1	y9	56.14	3753683	0	1
DESTDSGLSMSSYSVPR	sp|P46937|YAP1_HUMAN	20190123_017_S191347_B01_na	909.397	2	1013.47	1	y9	56.74	6666653	61634	1
DESTDSGLSMSSYSVPR	sp|P46937|YAP1_HUMAN	20190123_018_S191348_B02_na	909.397	2	1013.47	1	y9	56.57	5910449	116664	1
DESTDSGLSMSSYSVPR	sp|P46937|YAP1_HUMAN	20190123_019_S191349_B03_na	909.397	2	1013.47	1	y9	56.62	4695180	0	1
DESTDSGLSMSSYSVPR	sp|P46937|YAP1_HUMAN	20190123_069_S191350_B04_2	909.397	2	1013.47	1	y9	56.17	1204809	426001	1
DESTDSGLSMSSYSVPR	sp|P46937|YAP1_HUMAN	20190123_022_S191351_B05_na	909.397	2	1013.47	1	y9	56.34	1570074	233487	1
DESTDSGLSMSSYSVPR	sp|P46937|YAP1_HUMAN	20190123_023_S191352_B06_na	909.397	2	1013.47	1	y9	56.45	1867817	0	1
DESTDSGLSMSSYSVPR	sp|P46937|YAP1_HUMAN	20190123_024_S191353_B07_na	909.397	2	1013.47	1	y9	56.41	1984478	281985	1
DESTDSGLSMSSYSVPR	sp|P46937|YAP1_HUMAN	20190123_025_S191354_B08_na	909.397	2	1013.47	1	y9	56.15	2921633	102450	1
DESTDSGLSMSSYSVPR	sp|P46937|YAP1_HUMAN	20190123_027_S191355_B09_na	909.397	2	1013.47	1	y9	55.61	4821384	77993	1
DESTDSGLSMSSYSVPR	sp|P46937|YAP1_HUMAN	20190123_028_S191356_B10_na	909.397	2	1013.47	1	y9	56.46	5996782	0	1
DESTDSGLSMSSYSVPR	sp|P46937|YAP1_HUMAN	20190123_029_S191357_B11_na	909.397	2	1013.47	1	y9	56.78	5188653	0	1
DESTDSGLSMSSYSVPR	sp|P46937|YAP1_HUMAN	20190123_070_S191358_B12_2	909.397	2	1013.47	1	y9	56.25	5174257	0	1
DESTDSGLSMSSYSVPR	sp|P46937|YAP1_HUMAN	20190123_032_S191359_C01_na	909.397	2	1013.47	1	y9	56.98	6430543	210481	1
DESTDSGLSMSSYSVPR	sp|P46937|YAP1_HUMAN	20190123_033_S191360_C02_na	909.397	2	1013.47	1	y9	57.11	10465843	0	1
DESTDSGLSMSSYSVPR	sp|P46937|YAP1_HUMAN	20190123_034_S191361_C03_na	909.397	2	1013.47	1	y9	56.62	8524005	0	1
ASHSANSQPSATTVTAITPAPIQQPVK	sp|O95835|LATS1_HUMAN	20190123_067_S191335_A01_2	901.475	3	1078.63	1	y10	55.39	560187	0	2
ASHSANSQPSATTVTAITPAPIQQPVK	sp|O95835|LATS1_HUMAN	20190123_003_S191336_A02_na	901.475	3	1078.63	1	y10	56.65	509044	0	2
ASHSANSQPSATTVTAITPAPIQQPVK	sp|O95835|LATS1_HUMAN	20190123_004_S191337_A03_na	901.475	3	1078.63	1	y10	56.34	427451	61525	2
ASHSANSQPSATTVTAITPAPIQQPVK	sp|O95835|LATS1_HUMAN	20190123_005_S191338_A04_na	901.475	3	1078.63	1	y10	55.01	1350730	0	3
ASHSANSQPSATTVTAITPAPIQQPVK	sp|O95835|LATS1_HUMAN	20190123_007_S191339_A05_na	901.475	3	1078.63	1	y10	55.04	999885	0	2
ASHSANSQPSATTVTAITPAPIQQPVK	sp|O95835|LATS1_HUMAN	20190123_008_S191340_A06_na	901.475	3	1078.63	1	y10	54.91	927251	0	2
ASHSANSQPSATTVTAITPAPIQQPVK	sp|O95835|LATS1_HUMAN	20190123_009_S191341_A07_na	901.475	3	1078.63	1	y10	54.84	45613	0	2
ASHSANSQPSATTVTAITPAPIQQPVK	sp|O95835|LATS1_HUMAN	20190123_010_S191342_A08_na	901.475	3	1078.63	1	y10	54.27	119666	0	3
ASHSANSQPSATTVTAITPAPIQQPVK	sp|O95835|LATS1_HUMAN	20190123_012_S191343_A09_na	901.475	3	1078.63	1	y10	58.51	14782	0	1
ASHSANSQPSATTVTAITPAPIQQPVK	sp|O95835|LATS1_HUMAN	20190123_013_S191344_A10_na	901.475	3	1078.63	1	y10	55.31	867653	0	2
ASHSANSQPSATTVTAITPAPIQQPVK	sp|O95835|LATS1_HUMAN	20190123_014_S191345_A11_na	901.475	3	1078.63	1	y10	56.02	1009357	0	3
ASHSANSQPSATTVTAITPAPIQQPVK	sp|O95835|LATS1_HUMAN	20190123_068_S191346_A12_2	901.475	3	1078.63	1	y10	55.19	797391	0	3
ASHSANSQPSATTVTAITPAPIQQPVK	sp|O95835|LATS1_HUMAN	20190123_017_S191347_B01_na	901.475	3	1078.63	1	y10	55.7	7226	0	3
ASHSANSQPSATTVTAITPAPIQQPVK	sp|O95835|LATS1_HUMAN	20190123_018_S191348_B02_na	901.475	3	1078.63	1	y10	55.62	27698	0	3
ASHSANSQPSATTVTAITPAPIQQPVK	sp|O95835|LATS1_HUMAN	20190123_019_S191349_B03_na	901.475	3	1078.63	1	y10	55.75	63996	0	3
ASHSANSQPSATTVTAITPAPIQQPVK	sp|O95835|LATS1_HUMAN	20190123_069_S191350_B04_2	901.475	3	1078.63	1	y10	55.34	576051	0	3
ASHSANSQPSATTVTAITPAPIQQPVK	sp|O95835|LATS1_HUMAN	20190123_022_S191351_B05_na	901.475	3	1078.63	1	y10	55.56	607240	0	2
ASHSANSQPSATTVTAITPAPIQQPVK	sp|O95835|LATS1_HUMAN	20190123_023_S191352_B06_na	901.475	3	1078.63	1	y10	55.68	528395	0	2
ASHSANSQPSATTVTAITPAPIQQPVK	sp|O95835|LATS1_HUMAN	20190123_024_S191353_B07_na	901.475	3	1078.63	1	y10	55.59	509996	0	3
ASHSANSQPSATTVTAITPAPIQQPVK	sp|O95835|LATS1_HUMAN	20190123_025_S191354_B08_na	901.475	3	1078.63	1	y10	55.39	457294	0	3
ASHSANSQPSATTVTAITPAPIQQPVK	sp|O95835|LATS1_HUMAN	20190123_027_S191355_B09_na	901.475	3	1078.63	1	y10	54.51	647445	0	3
ASHSANSQPSATTVTAITPAPIQQPVK	sp|O95835|LATS1_HUMAN	20190123_028_S191356_B10_na	901.475	3	1078.63	1	y10	55.77	941251	0	3
ASHSANSQPSATTVTAITPAPIQQPVK	sp|O95835|LATS1_HUMAN	20190123_029_S191357_B11_na	901.475	3	1078.63	1	y10	55.92	1165112	0	3
ASHSANSQPSATTVTAITPAPIQQPVK	sp|O95835|LATS1_HUMAN	20190123_070_S191358_B12_2	901.475	3	1078.63	1	y10	55.38	1041013	0	3
ASHSANSQPSATTVTAITPAPIQQPVK	sp|O95835|LATS1_HUMAN	20190123_032_S191359_C01_na	901.475	3	1078.63	1	y10	55.97	756698	0	3
ASHSANSQPSATTVTAITPAPIQQPVK	sp|O95835|LATS1_HUMAN	20190123_033_S191360_C02_na	901.475	3	1078.63	1	y10	56.02	903734	0	3
ASHSANSQPSATTVTAITPAPIQQPVK	sp|O95835|LATS1_HUMAN	20190123_034_S191361_C03_na	901.475	3	1078.63	1	y10	55.67	795373	0	3
ASHSANSQPSATTVTAITPAPIQQPVK	sp|O95835|LATS1_HUMAN	20190123_067_S191335_A01_2	901.475	3	977.578	1	y9	55.39	1399904	31405	1
ASHSANSQPSATTVTAITPAPIQQPVK	sp|O95835|LATS1_HUMAN	20190123_003_S191336_A02_na	901.475	3	977.578	1	y9	56.62	1302498	0	1
ASHSANSQPSATTVTAITPAPIQQPVK	sp|O95835|LATS1_HUMAN	20190123_004_S191337_A03_na	901.475	3	977.578	1	y9	56.34	1061308	89071	1
ASHSANSQPSATTVTAITPAPIQQPVK	sp|O95835|LATS1_HUMAN	20190123_005_S191338_A04_na	901.475	3	977.578	1	y9	55.01	3519485	59197	1
ASHSANSQPSATTVTAITPAPIQQPVK	sp|O95835|LATS1_HUMAN	20190123_007_S191339_A05_na	901.475	3	977.578	1	y9	55.04	2386684	69699	1
ASHSANSQPSATTVTAITPAPIQQPVK	sp|O95835|LATS1_HUMAN	20190123_008_S191340_A06_na	901.475	3	977.578	1	y9	54.91	2230502	119028	1
ASHSANSQPSATTVTAITPAPIQQPVK	sp|O95835|LATS1_HUMAN	20190123_009_S191341_A07_na	901.475	3	977.578	1	y9	54.84	83409	0	1
ASHSANSQPSATTVTAITPAPIQQPVK	sp|O95835|LATS1_HUMAN	20190123_010_S191342_A08_na	901.475	3	977.578	1	y9	54.27	296763	53061	1
ASHSANSQPSATTVTAITPAPIQQPVK	sp|O95835|LATS1_HUMAN	20190123_012_S191343_A09_na	901.475	3	977.578	1	y9	58.25	586	0	2
ASHSANSQPSATTVTAITPAPIQQPVK	sp|O95835|LATS1_HUMAN	20190123_013_S191344_A10_na	901.475	3	977.578	1	y9	55.31	2269409	40853	1
ASHSANSQPSATTVTAITPAPIQQPVK	sp|O95835|LATS1_HUMAN	20190123_014_S191345_A11_na	901.475	3	977.578	1	y9	56.02	2657622	773	1
ASHSANSQPSATTVTAITPAPIQQPVK	sp|O95835|LATS1_HUMAN	20190123_068_S191346_A12_2	901.475	3	977.578	1	y9	55.19	2085579	6791	1
ASHSANSQPSATTVTAITPAPIQQPVK	sp|O95835|LATS1_HUMAN	20190123_017_S191347_B01_na	901.475	3	977.578	1	y9	55.7	85618	0	2
ASHSANSQPSATTVTAITPAPIQQPVK	sp|O95835|LATS1_HUMAN	20190123_018_S191348_B02_na	901.475	3	977.578	1	y9	55.56	53347	0	1
ASHSANSQPSATTVTAITPAPIQQPVK	sp|O95835|LATS1_HUMAN	20190123_019_S191349_B03_na	901.475	3	977.578	1	y9	55.75	186187	0	1
ASHSANSQPSATTVTAITPAPIQQPVK	sp|O95835|LATS1_HUMAN	20190123_069_S191350_B04_2	901.475	3	977.578	1	y9	55.34	1536080	0	1
ASHSANSQPSATTVTAITPAPIQQPVK	sp|O95835|LATS1_HUMAN	20190123_022_S191351_B05_na	901.475	3	977.578	1	y9	55.5	1464405	0	1
ASHSANSQPSATTVTAITPAPIQQPVK	sp|O95835|LATS1_HUMAN	20190123_023_S191352_B06_na	901.475	3	977.578	1	y9	55.68	1337213	0	1
ASHSANSQPSATTVTAITPAPIQQPVK	sp|O95835|LATS1_HUMAN	20190123_024_S191353_B07_na	901.475	3	977.578	1	y9	55.59	1325047	0	1
ASHSANSQPSATTVTAITPAPIQQPVK	sp|O95835|LATS1_HUMAN	20190123_025_S191354_B08_na	901.475	3	977.578	1	y9	55.39	1146922	0	1
ASHSANSQPSATTVTAITPAPIQQPVK	sp|O95835|LATS1_HUMAN	20190123_027_S191355_B09_na	901.475	3	977.578	1	y9	54.51	1775069	0	1
ASHSANSQPSATTVTAITPAPIQQPVK	sp|O95835|LATS1_HUMAN	20190123_028_S191356_B10_na	901.475	3	977.578	1	y9	55.77	2435179	0	1
ASHSANSQPSATTVTAITPAPIQQPVK	sp|O95835|LATS1_HUMAN	20190123_029_S191357_B11_na	901.475	3	977.578	1	y9	55.92	3143139	3918	1
ASHSANSQPSATTVTAITPAPIQQPVK	sp|O95835|LATS1_HUMAN	20190123_070_S191358_B12_2	901.475	3	977.578	1	y9	55.38	2864966	0	1
ASHSANSQPSATTVTAITPAPIQQPVK	sp|O95835|LATS1_HUMAN	20190123_032_S191359_C01_na	901.475	3	977.578	1	y9	55.97	2024795	0	1
ASHSANSQPSATTVTAITPAPIQQPVK	sp|O95835|LATS1_HUMAN	20190123_033_S191360_C02_na	901.475	3	977.578	1	y9	56.02	2250491	0	1
ASHSANSQPSATTVTAITPAPIQQPVK	sp|O95835|LATS1_HUMAN	20190123_034_S191361_C03_na	901.475	3	977.578	1	y9	55.67	2079783	0	1
ASHSANSQPSATTVTAITPAPIQQPVK	sp|O95835|LATS1_HUMAN	20190123_067_S191335_A01_2	901.475	3	809.488	1	y7	55.39	528090	44138	3
ASHSANSQPSATTVTAITPAPIQQPVK	sp|O95835|LATS1_HUMAN	20190123_003_S191336_A02_na	901.475	3	809.488	1	y7	56.62	457673	40049	3
ASHSANSQPSATTVTAITPAPIQQPVK	sp|O95835|LATS1_HUMAN	20190123_004_S191337_A03_na	901.475	3	809.488	1	y7	56.34	391661	62266	3
ASHSANSQPSATTVTAITPAPIQQPVK	sp|O95835|LATS1_HUMAN	20190123_005_S191338_A04_na	901.475	3	809.488	1	y7	55.01	1444531	0	2
ASHSANSQPSATTVTAITPAPIQQPVK	sp|O95835|LATS1_HUMAN	20190123_007_S191339_A05_na	901.475	3	809.488	1	y7	55.04	924075	48619	3
ASHSANSQPSATTVTAITPAPIQQPVK	sp|O95835|LATS1_HUMAN	20190123_008_S191340_A06_na	901.475	3	809.488	1	y7	54.91	838830	69505	3
ASHSANSQPSATTVTAITPAPIQQPVK	sp|O95835|LATS1_HUMAN	20190123_009_S191341_A07_na	901.475	3	809.488	1	y7	54.72	32588	0	3
ASHSANSQPSATTVTAITPAPIQQPVK	sp|O95835|LATS1_HUMAN	20190123_010_S191342_A08_na	901.475	3	809.488	1	y7	54.27	184577	0	2
ASHSANSQPSATTVTAITPAPIQQPVK	sp|O95835|LATS1_HUMAN	20190123_012_S191343_A09_na	901.475	3	809.488	1	y7	58.25	0	0	0
ASHSANSQPSATTVTAITPAPIQQPVK	sp|O95835|LATS1_HUMAN	20190123_013_S191344_A10_na	901.475	3	809.488	1	y7	55.31	864381	32502	3
ASHSANSQPSATTVTAITPAPIQQPVK	sp|O95835|LATS1_HUMAN	20190123_014_S191345_A11_na	901.475	3	809.488	1	y7	56.02	1051772	0	2
ASHSANSQPSATTVTAITPAPIQQPVK	sp|O95835|LATS1_HUMAN	20190123_068_S191346_A12_2	901.475	3	809.488	1	y7	55.19	842228	0	2
ASHSANSQPSATTVTAITPAPIQQPVK	sp|O95835|LATS1_HUMAN	20190123_017_S191347_B01_na	901.475	3	809.488	1	y7	55.63	86735	0	1
ASHSANSQPSATTVTAITPAPIQQPVK	sp|O95835|LATS1_HUMAN	20190123_018_S191348_B02_na	901.475	3	809.488	1	y7	55.5	35528	11044	2
ASHSANSQPSATTVTAITPAPIQQPVK	sp|O95835|LATS1_HUMAN	20190123_019_S191349_B03_na	901.475	3	809.488	1	y7	55.75	122184	0	2
ASHSANSQPSATTVTAITPAPIQQPVK	sp|O95835|LATS1_HUMAN	20190123_069_S191350_B04_2	901.475	3	809.488	1	y7	55.34	586977	0	2
ASHSANSQPSATTVTAITPAPIQQPVK	sp|O95835|LATS1_HUMAN	20190123_022_S191351_B05_na	901.475	3	809.488	1	y7	55.56	554099	0	3
ASHSANSQPSATTVTAITPAPIQQPVK	sp|O95835|LATS1_HUMAN	20190123_023_S191352_B06_na	901.475	3	809.488	1	y7	55.68	527303	11098	3
ASHSANSQPSATTVTAITPAPIQQPVK	sp|O95835|LATS1_HUMAN	20190123_024_S191353_B07_na	901.475	3	809.488	1	y7	55.59	559750	0	2
ASHSANSQPSATTVTAITPAPIQQPVK	sp|O95835|LATS1_HUMAN	20190123_025_S191354_B08_na	901.475	3	809.488	1	y7	55.39	532112	0	2
ASHSANSQPSATTVTAITPAPIQQPVK	sp|O95835|LATS1_HUMAN	20190123_027_S191355_B09_na	901.475	3	809.488	1	y7	54.51	756570	0	2
ASHSANSQPSATTVTAITPAPIQQPVK	sp|O95835|LATS1_HUMAN	20190123_028_S191356_B10_na	901.475	3	809.488	1	y7	55.77	991069	0	2
ASHSANSQPSATTVTAITPAPIQQPVK	sp|O95835|LATS1_HUMAN	20190123_029_S191357_B11_na	901.475	3	809.488	1	y7	55.92	1175373	0	2
ASHSANSQPSATTVTAITPAPIQQPVK	sp|O95835|LATS1_HUMAN	20190123_070_S191358_B12_2	901.475	3	809.488	1	y7	55.38	1074801	0	2
ASHSANSQPSATTVTAITPAPIQQPVK	sp|O95835|LATS1_HUMAN	20190123_032_S191359_C01_na	901.475	3	809.488	1	y7	55.97	839208	0	2
ASHSANSQPSATTVTAITPAPIQQPVK	sp|O95835|LATS1_HUMAN	20190123_033_S191360_C02_na	901.475	3	809.488	1	y7	56.02	995745	0	2
ASHSANSQPSATTVTAITPAPIQQPVK	sp|O95835|LATS1_HUMAN	20190123_034_S191361_C03_na	901.475	3	809.488	1	y7	55.67	800805	0	2
VGLSQDAQDQMR	sp|O95835|LATS1_HUMAN	20190123_067_S191335_A01_2	674.32	2	1078.46	1	y9	42.03	1078260	0	3
[truncated: 1,133 more rows]

## Sheet: Fig_4_KO_validation
Intensity values
Protein	LATS1/2KO_1	LATS1/2KO_2	LATS1/2KO_3	LATS1KO_1	LATS1KO_2	LATS1KO_3	LATS2KO_1	LATS2KO_2	LATS2KO_3	MERLKO_1	MERLKO_2	MERLKO_3	PTPN14KO_1	PTPN14KO_2	PTPN14KO_3	RHOAKO_1	RHOAKO_2	RHOAKO_3	STK3/4KO_1	STK3/4KO_2	STK3/4KO_3	WT_1	WT_2	WT_3	YAP1KO_1	YAP1KO_2	YAP1KO_3
LATS1	NA	NA	NA	NA	16.2568	13.7741	22.0342	22.2864	22.1286	22.1955	22.4548	22.3106	22.0321	22.1328	21.8644	21.6791	21.7123	21.6057	21.6067	21.2569	21.9793	21.5441	21.5134	21.1856	22.8437	22.1804	22.1225
NF2	21.7432	21.7483	21.7655	22.1835	22.3978	22.0283	22.0256	22.242	22.2056	NA	NA	NA	23.0753	22.8998	22.7756	21.377	21.4144	21.5001	21.6321	21.1213	22.1629	22.545	22.4054	22.254	22.3529	22.2225	21.9335
YAP1	23.3207	23.095	22.8671	22.6075	23.1122	22.6474	22.3591	22.5173	22.5771	22.9475	22.8049	22.7725	23.4038	24.0889	23.8855	21.4121	21.5368	21.6779	21.9604	22.3922	22.9061	23.3029	23.223	23.1363	18.0055	NA	NA
ACTB	33.0655	32.8823	32.7898	33.1267	33.1877	32.7759	32.957	32.951	33.0252	32.808	33.0706	33.0311	33.2243	33.3716	33.0678	32.6178	32.6053	32.4997	32.4179	32.2796	32.9484	32.9343	32.9563	32.7214	33.334	33.3125	33.1339
RHOA	26.5762	26.3496	26.1181	26.1308	26.2346	26.0463	25.8479	25.6603	25.7268	25.6686	25.7254	25.6199	26.8268	26.5018	26.1449	23.7522	23.8637	23.7949	25.3889	25.5276	25.9869	25.252	25.3983	24.9457	26.3531	26.1197	26.0405
STK4	22.802	22.7398	22.354	22.2486	22.62	21.8235	22.5146	22.2156	22.3228	21.6817	21.7965	21.7465	23.1727	23.3978	22.849	21.6411	21.9788	21.7608	19.8622	18.2043	19.1015	21.9194	22.2478	21.8074	22.9537	22.6669	22.3151
STK3	23.2286	23.1916	22.9006	22.8251	22.9519	22.4957	22.7179	22.8105	22.7648	22.3221	22.4309	22.4337	22.6703	22.9497	22.7252	22.1134	22.4322	22.0157	19.3861	NA	NA	22.4323	22.4467	22.1306	22.967	22.8886	22.5624
PTPN14	22.4816	22.2985	22.0439	21.7944	21.8936	21.2413	21.611	21.5172	21.5858	21.2856	21.3987	21.3868	NA	NA	NA	19.4487	19.4405	19.2559	20.7232	20.4383	21.3074	21.1971	21.2248	21.1079	21.9114	21.5806	21.1573
LATS2	NA	NA	NA	18.7355	18.8872	18.6407	NA	NA	NA	18.3269	19.085	18.4115	19.4958	19.5998	19.2657	17.7877	17.8446	17.6153	18.6394	18.4623	19.2381	18.4744	18.3734	17.4761	17.6108	17.727	17.2878
Average values
Protein	LATS1/2KO	LATS1KO	LATS2KO	MERLKO	PTPN14KO	RHOAKO	STK3/4KO	WT	YAP1KO
LATS1	NA	NA	22.1015	22.2799	21.718	22.0209	21.9951	21.4732	22.0516
LATS2	NA	18.6538	NA	18.5674	19.162	18.1044	19.1607	18.1668	17.2112
NF2	21.7693	22.1026	22.1095	NA	22.6251	21.7857	22.0196	22.4603	21.839
PTN14	22.2916	21.5424	21.5231	21.3166	NA	19.7369	21.2038	21.2354	21.2191
RHOA	26.3649	26.0366	25.6967	25.6309	26.1994	24.1588	26.0153	25.2575	25.8405
STK3	23.1239	22.6569	22.7161	22.3552	22.49	22.5423	NA	22.3953	22.4753
STK4	22.6489	22.1301	22.3027	21.7011	22.8481	22.1488	19.4368	22.0504	22.3146
YAP1	23.1112	22.6884	22.4362	22.8012	23.501	21.8975	22.8004	23.2795	NA
Residual level after depletion
Protein	LATS1/2KO	LATS1KO	LATS2KO	MERLKO	PTPN14KO	RHOAKO	STK3/4KO	YAP1KO
LATS1	0	0	NA	NA	NA	NA	NA	NA
LATS2	0	NA	0	NA	NA	NA	NA	NA
NF2	NA	NA	NA	0	NA	NA	NA	NA
PTN14	NA	NA	NA	NA	0	NA	NA	NA
RHOA	NA	NA	NA	NA	NA	0.466936	NA	NA
STK3	NA	NA	NA	NA	NA	NA	0	NA
STK4	NA	NA	NA	NA	NA	NA	0.163396
YAP1	NA	NA	NA	NA	NA	NA	NA	0
