# Supplementary material for: Phosphorylation‐linked complex profiling identifies assemblies required for Hippo signal integration
Source: Mol Syst Biol. 2023 Mar 10;19(4):e11024. doi: 10.15252/msb.202211024 (PMC10090947; doi:10.15252/msb.202211024)
Supplement: Supplementary file 9 — Dataset EV6 [file MSB-19-e11024-s011.xlsx]

## Sheet: LEGEND
Table	Description
Raw files list
Monitored peptides	Reference peptides used for the quantification of YAP1 interactors and phosphosites in the following experiments: validation of KO cell lines, effect of KO on YAP1 interactors and effect of KO on YAP1 phosphosites.
Skyline output KO effects on YAP1 interactome	PRM output for YAP1 interactors quantification in a panel of KO cell lines
Skyline output KO effects on YAP1 phosphosites	PRM output for YAP1 phosphosites quantification in a panel of KO cell lines
Fig_4_effectKO_YAP1interactors	Log2(FC) and pvalue of YAP1 interactors intensity in KO cell line compared to the parental cell (WT).
Fig_4_effectKO_YAP1phospho	Log2(FC) and pvalue of YAP1 phosphosites intensity in KO cell line compared to the parental cell (WT).

## Sheet: Raw file list
Name	Condition	Experiment_ID
ulianaf_D1904_210_20190418200441	interactor_HEK293A_1	PRM_Effect_KO_in_YAP1_int_and_phospho
ulianaf_D1904_212	interactor_HEK293A_2	PRM_Effect_KO_in_YAP1_int_and_phospho
ulianaf_D1904_214	interactor_HEK293A_3	PRM_Effect_KO_in_YAP1_int_and_phospho
ulianaf_D1904_223	interactor_LATS1KO_1	PRM_Effect_KO_in_YAP1_int_and_phospho
ulianaf_D1904_225	interactor_LATS1KO_2	PRM_Effect_KO_in_YAP1_int_and_phospho
ulianaf_D1904_227	interactor_LATS1KO_3	PRM_Effect_KO_in_YAP1_int_and_phospho
ulianaf_D1904_249	interactor_LATS2KO_1	PRM_Effect_KO_in_YAP1_int_and_phospho
ulianaf_D1904_250	interactor_LATS2KO_2	PRM_Effect_KO_in_YAP1_int_and_phospho
ulianaf_D1904_251	interactor_LATS2KO_3	PRM_Effect_KO_in_YAP1_int_and_phospho
ulianaf_D1904_255	interactor_LATS1/2KO_1	PRM_Effect_KO_in_YAP1_int_and_phospho
ulianaf_D1904_256	interactor_LATS1/2KO_2	PRM_Effect_KO_in_YAP1_int_and_phospho
ulianaf_D1904_257	interactor_LATS1/2KO_3	PRM_Effect_KO_in_YAP1_int_and_phospho
ulianaf_D1904_262	phosphoHEK293A_1	PRM_Effect_KO_in_YAP1_int_and_phospho
ulianaf_D1904_263	phosphoHEK293A_2	PRM_Effect_KO_in_YAP1_int_and_phospho
ulianaf_D1904_264	phosphoHEK293A_3	PRM_Effect_KO_in_YAP1_int_and_phospho
ulianaf_D1904_268	phosphoLATS1KO_1	PRM_Effect_KO_in_YAP1_int_and_phospho
ulianaf_D1904_270	phosphoLATS1KO_3	PRM_Effect_KO_in_YAP1_int_and_phospho
ulianaf_D1904_274	phosphoLATS2KO_1	PRM_Effect_KO_in_YAP1_int_and_phospho
ulianaf_D1904_275	phosphoLATS2KO_2	PRM_Effect_KO_in_YAP1_int_and_phospho
ulianaf_D1904_276	phosphoLATS2KO_3	PRM_Effect_KO_in_YAP1_int_and_phospho
ulianaf_D1904_280	phosphoLATS1/2KO_1	PRM_Effect_KO_in_YAP1_int_and_phospho
ulianaf_D1904_281	phosphoLATS1/2KO_2	PRM_Effect_KO_in_YAP1_int_and_phospho
ulianaf_D1904_282	phosphoLATS1/2KO_3	PRM_Effect_KO_in_YAP1_int_and_phospho
ulianaf_D1904_286_20190423173402	phosphoLATS1KO_2	PRM_Effect_KO_in_YAP1_int_and_phospho
ulianaf_D1904_294	interactor_MERLKO_2	PRM_Effect_KO_in_YAP1_int_and_phospho
ulianaf_D1904_295	interactor_MERLKO_3	PRM_Effect_KO_in_YAP1_int_and_phospho
ulianaf_D1904_299	phospho_MERLKO_1	PRM_Effect_KO_in_YAP1_int_and_phospho
ulianaf_D1904_300	phospho_MERLKO_2	PRM_Effect_KO_in_YAP1_int_and_phospho
ulianaf_D1904_301	phospho_MERLKO_3	PRM_Effect_KO_in_YAP1_int_and_phospho
ulianaf_D1904_306	interactor_RHOAKO_1	PRM_Effect_KO_in_YAP1_int_and_phospho
ulianaf_D1904_307	interactor_RHOAKO_2	PRM_Effect_KO_in_YAP1_int_and_phospho
ulianaf_D1904_308	interactor_RHOAKO_3	PRM_Effect_KO_in_YAP1_int_and_phospho
ulianaf_D1904_312	phospho_RHOAKO_1	PRM_Effect_KO_in_YAP1_int_and_phospho
ulianaf_D1904_313	phospho_RHOAKO_2	PRM_Effect_KO_in_YAP1_int_and_phospho
ulianaf_D1904_314	phospho_RHOAKO_3	PRM_Effect_KO_in_YAP1_int_and_phospho
ulianaf_D1904_319	interactor_STK3/4KO_1	PRM_Effect_KO_in_YAP1_int_and_phospho
ulianaf_D1904_320	interactor_STK3/4KO_2	PRM_Effect_KO_in_YAP1_int_and_phospho
ulianaf_D1904_321	interactor_STK3/4KO_3	PRM_Effect_KO_in_YAP1_int_and_phospho
ulianaf_D1904_325	phosphoSTK3/4KO_1	PRM_Effect_KO_in_YAP1_int_and_phospho
ulianaf_D1904_326	phosphoSTK3/4KO_2	PRM_Effect_KO_in_YAP1_int_and_phospho
ulianaf_D1904_327	phosphoSTK3/4KO_3	PRM_Effect_KO_in_YAP1_int_and_phospho
ulianaf_D1904_332	interactor_PTPN14KO_1	PRM_Effect_KO_in_YAP1_int_and_phospho
ulianaf_D1904_333	interactor_PTPN14KO_2	PRM_Effect_KO_in_YAP1_int_and_phospho
ulianaf_D1904_334	interactor_PTPN14KO_3	PRM_Effect_KO_in_YAP1_int_and_phospho
ulianaf_D1904_338	phosphoPTPN14KO_1	PRM_Effect_KO_in_YAP1_int_and_phospho
ulianaf_D1904_339	phosphoPTPN14KO_2	PRM_Effect_KO_in_YAP1_int_and_phospho
ulianaf_D1904_340	phosphoPTPN14KO_3	PRM_Effect_KO_in_YAP1_int_and_phospho
ulianaf_D1904_358	interactor_MERLKO_1	PRM_Effect_KO_in_YAP1_int_and_phospho

## Sheet: Monitored peptides
Experiment	Peptide	Protein	Precursor Mz	Precursor Charge	Peptide Modified Sequence Three Letter Codes	channel
EffectKO_YAP1interactor	LGGNEQVTR	Biognosys|iRT-Kit_WR_fusion	487.257	2	LGGNEQVTR	light
EffectKO_YAP1interactor	YILAGVENSK	Biognosys|iRT-Kit_WR_fusion	547.298	2	YILAGVENSK	light
EffectKO_YAP1interactor	GTFIIDPGGVIR	Biognosys|iRT-Kit_WR_fusion	622.854	2	GTFIIDPGGVIR	light
EffectKO_YAP1interactor	GTFIIDPAAVIR	Biognosys|iRT-Kit_WR_fusion	636.869	2	GTFIIDPAAVIR	light
EffectKO_YAP1interactor	GAGSSEPVTGLDAK	Biognosys|iRT-Kit_WR_fusion	644.823	2	GAGSSEPVTGLDAK	light
EffectKO_YAP1interactor	TPVISGGPYEYR	Biognosys|iRT-Kit_WR_fusion	669.838	2	TPVISGGPYEYR	light
EffectKO_YAP1interactor	VEATFGVDESNAK	Biognosys|iRT-Kit_WR_fusion	683.828	2	VEATFGVDESNAK	light
EffectKO_YAP1interactor	TPVITGAPYEYR	Biognosys|iRT-Kit_WR_fusion	683.854	2	TPVITGAPYEYR	light
EffectKO_YAP1interactor	DGLDAASYYAPVR	Biognosys|iRT-Kit_WR_fusion	699.338	2	DGLDAASYYAPVR	light
EffectKO_YAP1interactor	ADVTPADFSEWSK	Biognosys|iRT-Kit_WR_fusion	726.836	2	ADVTPADFSEWSK	light
EffectKO_YAP1interactor	LFLQFGAQGSPFLK	Biognosys|iRT-Kit_WR_fusion	776.93	2	LFLQFGAQGSPFLK	light
EffectKO_YAP1interactor	ITAWYAEHR	sp|P35240|MERL_HUMAN	573.788	2	ITAWYAEHR	light
EffectKO_YAP1interactor	ITAWYAEHR	sp|P35240|MERL_HUMAN	578.792	2	ITAWYAEHR	heavy
EffectKO_YAP1interactor	VLEAEVLALK	sp|P35240|MERL_HUMAN	542.834	2	VLEAEVLALK	light
EffectKO_YAP1interactor	VLEAEVLALK	sp|P35240|MERL_HUMAN	546.841	2	VLEAEVLALK	heavy
EffectKO_YAP1interactor	VIITGSSDSTVR	sp|Q9Y297|FBW1A_HUMAN	617.836	2	VIITGSSDSTVR	light
EffectKO_YAP1interactor	VIITGSSDSTVR	sp|Q9Y297|FBW1A_HUMAN	622.84	2	VIITGSSDSTVR	heavy
EffectKO_YAP1interactor	GTVYLTPYR	sp|Q969T9|WBP2_HUMAN	535.287	2	GTVYLTPYR	light
EffectKO_YAP1interactor	GTVYLTPYR	sp|Q969T9|WBP2_HUMAN	540.292	2	GTVYLTPYR	heavy
EffectKO_YAP1interactor	YLSEVASGDNK	sp|P31946|1433B_HUMAN	591.785	2	YLSEVASGDNK	light
EffectKO_YAP1interactor	YLSEVASGDNK	sp|P31946|1433B_HUMAN	595.793	2	YLSEVASGDNK	heavy
EffectKO_YAP1interactor	TAFDEAIAELDTLNEESYK	sp|P31946|1433B_HUMAN	720.339	3	TAFDEAIAELDTLNEESYK	light
EffectKO_YAP1interactor	TAFDEAIAELDTLNEESYK	sp|P31946|1433B_HUMAN	723.01	3	TAFDEAIAELDTLNEESYK	heavy
EffectKO_YAP1interactor	TLEDSSGTVLHR	sp|Q9Y2J4|AMOL2_HUMAN	657.836	2	TLEDSSGTVLHR	light
EffectKO_YAP1interactor	TLEDSSGTVLHR	sp|Q9Y2J4|AMOL2_HUMAN	662.84	2	TLEDSSGTVLHR	heavy
EffectKO_YAP1interactor	LLQLSLER	sp|Q9Y2J4|AMOL2_HUMAN	486.298	2	LLQLSLER	light
EffectKO_YAP1interactor	LLQLSLER	sp|Q9Y2J4|AMOL2_HUMAN	491.302	2	LLQLSLER	heavy
EffectKO_YAP1interactor	VLHQELQGYYDNADK	sp|Q8IY63|AMOL1_HUMAN	598.288	3	VLHQELQGYYDNADK	light
EffectKO_YAP1interactor	VLHQELQGYYDNADK	sp|Q8IY63|AMOL1_HUMAN	600.96	3	VLHQELQGYYDNADK	heavy
EffectKO_YAP1interactor	HIEILDQALSNAQAR	sp|Q8IY63|AMOL1_HUMAN	839.947	2	HIEILDQALSNAQAR	light
EffectKO_YAP1interactor	HIEILDQALSNAQAR	sp|Q8IY63|AMOL1_HUMAN	844.951	2	HIEILDQALSNAQAR	heavy
EffectKO_YAP1interactor	AQQMVEILSDENR	sp|Q4VCS5|AMOT_HUMAN	766.872	2	AQQMVEILSDENR	light
EffectKO_YAP1interactor	AQQMVEILSDENR	sp|Q4VCS5|AMOT_HUMAN	771.876	2	AQQMVEILSDENR	heavy
EffectKO_YAP1interactor	VSEAYENLVK	sp|Q4VCS5|AMOT_HUMAN	576.301	2	VSEAYENLVK	light
EffectKO_YAP1interactor	VSEAYENLVK	sp|Q4VCS5|AMOT_HUMAN	580.308	2	VSEAYENLVK	heavy
EffectKO_YAP1interactor	NVTELNEPLSNEER	sp|P61981|1433G_HUMAN	822.397	2	NVTELNEPLSNEER	light
EffectKO_YAP1interactor	NVTELNEPLSNEER	sp|P61981|1433G_HUMAN	827.401	2	NVTELNEPLSNEER	heavy
EffectKO_YAP1interactor	FLIPNASQAESK	sp|P63104|1433Z_HUMAN	652.846	2	FLIPNASQAESK	light
EffectKO_YAP1interactor	FLIPNASQAESK	sp|P63104|1433Z_HUMAN	656.853	2	FLIPNASQAESK	heavy
EffectKO_YAP1interactor	GIVDQSQQAYQEAFEISK	sp|P63104|1433Z_HUMAN	1021	2	GIVDQSQQAYQEAFEISK	light
EffectKO_YAP1interactor	GIVDQSQQAYQEAFEISK	sp|P63104|1433Z_HUMAN	1025	2	GIVDQSQQAYQEAFEISK	heavy
EffectKO_YAP1interactor	FSPDSQYIDNR	sp|Q8TEW0|PARD3_HUMAN	671.307	2	FSPDSQYIDNR	light
EffectKO_YAP1interactor	FSPDSQYIDNR	sp|Q8TEW0|PARD3_HUMAN	676.311	2	FSPDSQYIDNR	heavy
EffectKO_YAP1interactor	LNHPPEQIDSHSR	sp|Q8TEW0|PARD3_HUMAN	510.587	3	LNHPPEQIDSHSR	light
EffectKO_YAP1interactor	LNHPPEQIDSHSR	sp|Q8TEW0|PARD3_HUMAN	513.923	3	LNHPPEQIDSHSR	heavy
EffectKO_YAP1interactor	YLIANATNPESK	sp|P27348|1433T_HUMAN	660.843	2	YLIANATNPESK	light
EffectKO_YAP1interactor	YLIANATNPESK	sp|P27348|1433T_HUMAN	664.85	2	YLIANATNPESK	heavy
EffectKO_YAP1interactor	TEEGLGFNIMGGK	sp|Q9NUP9|LIN7C_HUMAN	676.829	2	TEEGLGFNIMGGK	light
EffectKO_YAP1interactor	TEEGLGFNIMGGK	sp|Q9NUP9|LIN7C_HUMAN	680.836	2	TEEGLGFNIMGGK	heavy
EffectKO_YAP1interactor	VLEEMESR	sp|Q9NUP9|LIN7C_HUMAN	496.739	2	VLEEMESR	light
EffectKO_YAP1interactor	VLEEMESR	sp|Q9NUP9|LIN7C_HUMAN	501.744	2	VLEEMESR	heavy
EffectKO_YAP1interactor	SLDDLSAPPHHR	sp|A6NKD9|CC85C_HUMAN	672.836	2	SLDDLSAPPHHR	light
EffectKO_YAP1interactor	SLDDLSAPPHHR	sp|A6NKD9|CC85C_HUMAN	677.841	2	SLDDLSAPPHHR	heavy
EffectKO_YAP1interactor	LLAQQAGSGEFR	sp|A6NKD9|CC85C_HUMAN	638.836	2	LLAQQAGSGEFR	light
EffectKO_YAP1interactor	LLAQQAGSGEFR	sp|A6NKD9|CC85C_HUMAN	643.84	2	LLAQQAGSGEFR	heavy
EffectKO_YAP1interactor	TFLESPLDVGIK	sp|Q8TEU7|RPGF6_HUMAN	659.866	2	TFLESPLDVGIK	light
EffectKO_YAP1interactor	TFLESPLDVGIK	sp|Q8TEU7|RPGF6_HUMAN	663.873	2	TFLESPLDVGIK	heavy
EffectKO_YAP1interactor	LFSDGGLSQSQDDSIVGTR	sp|Q8TEU7|RPGF6_HUMAN	991.477	2	LFSDGGLSQSQDDSIVGTR	light
EffectKO_YAP1interactor	LFSDGGLSQSQDDSIVGTR	sp|Q8TEU7|RPGF6_HUMAN	996.481	2	LFSDGGLSQSQDDSIVGTR	heavy
EffectKO_YAP1interactor	NSLLPFANETNSSR	sp|O95835|LATS1_HUMAN	775.384	2	NSLLPFANETNSSR	light
EffectKO_YAP1interactor	NSLLPFANETNSSR	sp|O95835|LATS1_HUMAN	780.388	2	NSLLPFANETNSSR	heavy
EffectKO_YAP1interactor	AMNLDQVSK	sp|Q99594|TEAD3_HUMAN	503.255	2	AMNLDQVSK	light
EffectKO_YAP1interactor	AMNLDQVSK	sp|Q99594|TEAD3_HUMAN	507.262	2	AMNLDQVSK	heavy
EffectKO_YAP1interactor	GILHTDSQSQSLR	sp|Q15678|PTN14_HUMAN	721.373	2	GILHTDSQSQSLR	light
EffectKO_YAP1interactor	GILHTDSQSQSLR	sp|Q15678|PTN14_HUMAN	726.377	2	GILHTDSQSQSLR	heavy
EffectKO_YAP1interactor	NAGQVVHLTLVR	sp|Q8NI35|INADL_HUMAN	653.883	2	NAGQVVHLTLVR	light
EffectKO_YAP1interactor	NAGQVVHLTLVR	sp|Q8NI35|INADL_HUMAN	658.887	2	NAGQVVHLTLVR	heavy
EffectKO_YAP1interactor	NSSHEEAITALR	sp|Q8NI35|INADL_HUMAN	443.225	3	NSSHEEAITALR	light
EffectKO_YAP1interactor	NSSHEEAITALR	sp|Q8NI35|INADL_HUMAN	446.561	3	NSSHEEAITALR	heavy
EffectKO_YAP1interactor	NSVVEASEAAYK	sp|Q04917|1433F_HUMAN	634.312	2	NSVVEASEAAYK	light
EffectKO_YAP1interactor	NSVVEASEAAYK	sp|Q04917|1433F_HUMAN	638.319	2	NSVVEASEAAYK	heavy
EffectKO_YAP1interactor	LVEFSAFLEQQR	sp|P28347|TEAD1_HUMAN	733.886	2	LVEFSAFLEQQR	light
EffectKO_YAP1interactor	LVEFSAFLEQQR	sp|P28347|TEAD1_HUMAN	738.89	2	LVEFSAFLEQQR	heavy
EffectKO_YAP1interactor	GPQNAFFLVK	sp|P28347|TEAD1_HUMAN	560.811	2	GPQNAFFLVK	light
EffectKO_YAP1interactor	GPQNAFFLVK	sp|P28347|TEAD1_HUMAN	564.818	2	GPQNAFFLVK	heavy
EffectKO_YAP1interactor	EPLYEGTADVEK	sp|Q6AWC2|WWC2_HUMAN	675.825	2	EPLYEGTADVEK	light
EffectKO_YAP1interactor	EPLYEGTADVEK	sp|Q6AWC2|WWC2_HUMAN	679.832	2	EPLYEGTADVEK	heavy
EffectKO_YAP1interactor	LIEVNGQNVEGLR	sp|Q15599|NHRF2_HUMAN	720.894	2	LIEVNGQNVEGLR	light
EffectKO_YAP1interactor	LIEVNGQNVEGLR	sp|Q15599|NHRF2_HUMAN	725.898	2	LIEVNGQNVEGLR	heavy
EffectKO_YAP1interactor	LLVVDPETDEHFK	sp|Q15599|NHRF2_HUMAN	771.396	2	LLVVDPETDEHFK	light
EffectKO_YAP1interactor	LLVVDPETDEHFK	sp|Q15599|NHRF2_HUMAN	775.403	2	LLVVDPETDEHFK	heavy
EffectKO_YAP1interactor	VIVTGSSDSTVR	sp|Q9UKB1|FBW1B_HUMAN	610.828	2	VIVTGSSDSTVR	light
EffectKO_YAP1interactor	VIVTGSSDSTVR	sp|Q9UKB1|FBW1B_HUMAN	615.832	2	VIVTGSSDSTVR	heavy
EffectKO_YAP1interactor	VYESIGQYGGETVK	sp|Q8N3R9|MPP5_HUMAN	765.378	2	VYESIGQYGGETVK	light
EffectKO_YAP1interactor	VYESIGQYGGETVK	sp|Q8N3R9|MPP5_HUMAN	769.385	2	VYESIGQYGGETVK	heavy
EffectKO_YAP1interactor	NEMDSVIISR	sp|Q8N3R9|MPP5_HUMAN	582.29	2	NEMDSVIISR	light
EffectKO_YAP1interactor	NEMDSVIISR	sp|Q8N3R9|MPP5_HUMAN	587.294	2	NEMDSVIISR	heavy
EffectKO_YAP1interactor	GPSNAFFLVK	sp|Q15561|TEAD4_HUMAN	540.298	2	GPSNAFFLVK	light
EffectKO_YAP1interactor	GPSNAFFLVK	sp|Q15561|TEAD4_HUMAN	544.305	2	GPSNAFFLVK	heavy
EffectKO_YAP1interactor	YENGHYSYR	sp|Q15561|TEAD4_HUMAN	396.84	3	YENGHYSYR	light
EffectKO_YAP1interactor	YENGHYSYR	sp|Q15561|TEAD4_HUMAN	400.177	3	YENGHYSYR	heavy
EffectKO_YAP1interactor	EAAENSLVAYK	sp|P62258|1433E_HUMAN	597.804	2	EAAENSLVAYK	light
EffectKO_YAP1interactor	EAAENSLVAYK	sp|P62258|1433E_HUMAN	601.811	2	EAAENSLVAYK	heavy
EffectKO_YAP1interactor	AAFDDAIAELDTLSEESYK	sp|P62258|1433E_HUMAN	696.66	3	AAFDDAIAELDTLSEESYK	light
EffectKO_YAP1interactor	AAFDDAIAELDTLSEESYK	sp|P62258|1433E_HUMAN	699.331	3	AAFDDAIAELDTLSEESYK	heavy
EffectKO_YAP1interactor	EYLIVAQEALNAK	sp|Q9ULE0|WWC3_HUMAN	731.401	2	EYLIVAQEALNAK	light
EffectKO_YAP1interactor	EYLIVAQEALNAK	sp|Q9ULE0|WWC3_HUMAN	735.408	2	EYLIVAQEALNAK	heavy
EffectKO_YAP1interactor	LAALVQR	sp|Q15834|CC85B_HUMAN	385.748	2	LAALVQR	light
EffectKO_YAP1interactor	LAALVQR	sp|Q15834|CC85B_HUMAN	390.752	2	LAALVQR	heavy
EffectKO_YAP1interactor	VPQDGDFDFLK	sp|Q13188|STK3_HUMAN	640.812	2	VPQDGDFDFLK	light
EffectKO_YAP1interactor	VPQDGDFDFLK	sp|Q13188|STK3_HUMAN	644.819	2	VPQDGDFDFLK	heavy
EffectKO_YAP1phospho	LGGNEQVTR	Biognosys|iRT-Kit_WR_fusion	487.257	2	LGGNEQVTR	light
EffectKO_YAP1phospho	YILAGVENSK	Biognosys|iRT-Kit_WR_fusion	547.298	2	YILAGVENSK	light
EffectKO_YAP1phospho	GTFIIDPGGVIR	Biognosys|iRT-Kit_WR_fusion	622.854	2	GTFIIDPGGVIR	light
EffectKO_YAP1phospho	GTFIIDPAAVIR	Biognosys|iRT-Kit_WR_fusion	636.869	2	GTFIIDPAAVIR	light
EffectKO_YAP1phospho	GAGSSEPVTGLDAK	Biognosys|iRT-Kit_WR_fusion	644.823	2	GAGSSEPVTGLDAK	light
EffectKO_YAP1phospho	TPVISGGPYEYR	Biognosys|iRT-Kit_WR_fusion	669.838	2	TPVISGGPYEYR	light
EffectKO_YAP1phospho	VEATFGVDESNAK	Biognosys|iRT-Kit_WR_fusion	683.828	2	VEATFGVDESNAK	light
EffectKO_YAP1phospho	TPVITGAPYEYR	Biognosys|iRT-Kit_WR_fusion	683.854	2	TPVITGAPYEYR	light
EffectKO_YAP1phospho	DGLDAASYYAPVR	Biognosys|iRT-Kit_WR_fusion	699.338	2	DGLDAASYYAPVR	light
EffectKO_YAP1phospho	ADVTPADFSEWSK	Biognosys|iRT-Kit_WR_fusion	726.836	2	ADVTPADFSEWSK	light
EffectKO_YAP1phospho	LFLQFGAQGSPFLK	Biognosys|iRT-Kit_WR_fusion	776.93	2	LFLQFGAQGSPFLK	light
EffectKO_YAP1phospho	GDSETDLEALFNAVMNPK	sp|P46937|YAP1_HUMAN	975.959	2	GDSETDLEALFNAVMNPK	light
EffectKO_YAP1phospho	GDSETDLEALFNAVMNPK	sp|P46937|YAP1_HUMAN	979.966	2	GDSETDLEALFNAVMNPK	heavy
EffectKO_YAP1phospho	GDSETDLEALFNAVMNPK	sp|P46937|YAP1_HUMAN	1015.94	2	GDS[Pho]ETDLEALFNAVMNPK	light
EffectKO_YAP1phospho	GDSETDLEALFNAVMNPK	sp|P46937|YAP1_HUMAN	1019.95	2	GDS[Pho]ETDLEALFNAVMNPK	heavy
EffectKO_YAP1phospho	TANVPQTVPMR	sp|P46937|YAP1_HUMAN	607.322	2	TANVPQTVPMR	light
EffectKO_YAP1phospho	TANVPQTVPMR	sp|P46937|YAP1_HUMAN	612.326	2	TANVPQTVPMR	heavy
EffectKO_YAP1phospho	QASTDAGTAGALTPQHVR	sp|P46937|YAP1_HUMAN	594.303	3	QASTDAGTAGALTPQHVR	light
EffectKO_YAP1phospho	QASTDAGTAGALTPQHVR	sp|P46937|YAP1_HUMAN	597.639	3	QASTDAGTAGALTPQHVR	heavy
EffectKO_YAP1phospho	QASTDAGTAGALTPQHVR	sp|P46937|YAP1_HUMAN	620.958	3	QAS[Pho]TDAGTAGALTPQHVR	light
EffectKO_YAP1phospho	QASTDAGTAGALTPQHVR	sp|P46937|YAP1_HUMAN	624.294	3	QAS[Pho]TDAGTAGALTPQHVR	heavy
EffectKO_YAP1phospho	AHSSPASLQLGAVSPGTLTPTGVVSGPAATPTAQHLR	sp|P46937|YAP1_HUMAN	1178.96	3	AHSSPASLQLGAVSPGTLTPTGVVSGPAATPTAQHLR	light
EffectKO_YAP1phospho	AHSSPASLQLGAVSPGTLTPTGVVSGPAATPTAQHLR	sp|P46937|YAP1_HUMAN	1182.3	3	AHSSPASLQLGAVSPGTLTPTGVVSGPAATPTAQHLR	heavy
EffectKO_YAP1phospho	AHSSPASLQLGAVSPGTLTPTGVVSGPAATPTAQHLR	sp|P46937|YAP1_HUMAN	904.464	4	AHSSPASLQLGAVS[Pho]PGTLTPTGVVSGPAATPTAQHLR	light
EffectKO_YAP1phospho	AHSSPASLQLGAVSPGTLTPTGVVSGPAATPTAQHLR	sp|P46937|YAP1_HUMAN	906.966	4	AHSSPASLQLGAVS[Pho]PGTLTPTGVVSGPAATPTAQHLR	heavy
EffectKO_YAP1phospho	AHSSPASLQLGAVSPGTLTPTGVVSGPAATPTAQHLR	sp|P46937|YAP1_HUMAN	1205.62	3	AHSSPASLQLGAVSPGTLT[Pho]PTGVVSGPAATPTAQHLR	light
EffectKO_YAP1phospho	AHSSPASLQLGAVSPGTLTPTGVVSGPAATPTAQHLR	sp|P46937|YAP1_HUMAN	1208.95	3	AHSSPASLQLGAVSPGTLT[Pho]PTGVVSGPAATPTAQHLR	heavy
EffectKO_YAP1phospho	AHSSPASLQLGAVSPGTLTPTGVVSGPAATPTAQHLR	sp|P46937|YAP1_HUMAN	1205.62	3	AHS[Pho]SPASLQLGAVSPGTLTPTGVVSGPAATPTAQHLR	light
EffectKO_YAP1phospho	AHSSPASLQLGAVSPGTLTPTGVVSGPAATPTAQHLR	sp|P46937|YAP1_HUMAN	1208.95	3	AHS[Pho]SPASLQLGAVSPGTLTPTGVVSGPAATPTAQHLR	heavy
EffectKO_YAP1phospho	LQQLQMEK	sp|P46937|YAP1_HUMAN	509.274	2	LQQLQMEK	light
EffectKO_YAP1phospho	LQQLQMEK	sp|P46937|YAP1_HUMAN	513.281	2	LQQLQMEK	heavy
EffectKO_YAP1phospho	NINPSTANSPK	sp|P46937|YAP1_HUMAN	571.794	2	NINPSTANSPK	light
EffectKO_YAP1phospho	NINPSTANSPK	sp|P46937|YAP1_HUMAN	575.801	2	NINPSTANSPK	heavy
EffectKO_YAP1phospho	SQLPTLEQDGGTQNPVSSPGMSQELR	sp|P46937|YAP1_HUMAN	1378.66	2	SQLPTLEQDGGTQNPVSSPGMSQELR	light
EffectKO_YAP1phospho	SQLPTLEQDGGTQNPVSSPGMSQELR	sp|P46937|YAP1_HUMAN	1383.67	2	SQLPTLEQDGGTQNPVSSPGMSQELR	heavy
EffectKO_YAP1phospho	SQLPTLEQDGGTQNPVSSPGMSQELR	sp|P46937|YAP1_HUMAN	946.099	3	SQLPTLEQDGGTQNPVSS[Pho]PGMSQELR	light
EffectKO_YAP1phospho	SQLPTLEQDGGTQNPVSSPGMSQELR	sp|P46937|YAP1_HUMAN	949.435	3	SQLPTLEQDGGTQNPVSS[Pho]PGMSQELR	heavy
EffectKO_YAP1phospho	SQLPTLEQDGGTQNPVSSPGMSQELR	sp|P46937|YAP1_HUMAN	946.099	3	SQLPTLEQDGGTQNPVSSPGMS[Pho]QELR	light
EffectKO_YAP1phospho	SQLPTLEQDGGTQNPVSSPGMSQELR	sp|P46937|YAP1_HUMAN	949.435	3	SQLPTLEQDGGTQNPVSSPGMS[Pho]QELR	heavy
EffectKO_YAP1phospho	TMTTNSSDPFLNSGTYHSR	sp|P46937|YAP1_HUMAN	705.985	3	TMTTNSSDPFLNSGTYHSR	light
EffectKO_YAP1phospho	TMTTNSSDPFLNSGTYHSR	sp|P46937|YAP1_HUMAN	709.321	3	TMTTNSSDPFLNSGTYHSR	heavy
EffectKO_YAP1phospho	DESTDSGLSMSSYSVPR	sp|P46937|YAP1_HUMAN	633.256	3	DESTDS[Pho]GLSMSSYSVPR	light
EffectKO_YAP1phospho	DESTDSGLSMSSYSVPR	sp|P46937|YAP1_HUMAN	636.592	3	DESTDS[Pho]GLSMSSYSVPR	heavy
KO_validation	LGGNEQVTR	Biognosys|iRT-Kit_WR_fusion	487.257	2	LGGNEQVTR	light
KO_validation	YILAGVENSK	Biognosys|iRT-Kit_WR_fusion	547.298	2	YILAGVENSK	light
KO_validation	GTFIIDPGGVIR	Biognosys|iRT-Kit_WR_fusion	622.854	2	GTFIIDPGGVIR	light
KO_validation	GTFIIDPAAVIR	Biognosys|iRT-Kit_WR_fusion	636.869	2	GTFIIDPAAVIR	light
KO_validation	GAGSSEPVTGLDAK	Biognosys|iRT-Kit_WR_fusion	644.823	2	GAGSSEPVTGLDAK	light
KO_validation	TPVISGGPYEYR	Biognosys|iRT-Kit_WR_fusion	669.838	2	TPVISGGPYEYR	light
KO_validation	VEATFGVDESNAK	Biognosys|iRT-Kit_WR_fusion	683.828	2	VEATFGVDESNAK	light
KO_validation	TPVITGAPYEYR	Biognosys|iRT-Kit_WR_fusion	683.854	2	TPVITGAPYEYR	light
KO_validation	DGLDAASYYAPVR	Biognosys|iRT-Kit_WR_fusion	699.338	2	DGLDAASYYAPVR	light
KO_validation	ADVTPADFSEWSK	Biognosys|iRT-Kit_WR_fusion	726.836	2	ADVTPADFSEWSK	light
KO_validation	LFLQFGAQGSPFLK	Biognosys|iRT-Kit_WR_fusion	776.93	2	LFLQFGAQGSPFLK	light
KO_validation	SQLPTLEQDGGTQNPVSSPGMSQELR	sp|P46937|YAP1_HUMAN	919.443	3	SQLPTLEQDGGTQNPVSSPGMSQELR	light
KO_validation	DESTDSGLSMSSYSVPR	sp|P46937|YAP1_HUMAN	909.397	2	DESTDSGLSMSSYSVPR	light
KO_validation	ASHSANSQPSATTVTAITPAPIQQPVK	sp|O95835|LATS1_HUMAN	901.475	3	ASHSANSQPSATTVTAITPAPIQQPVK	light
KO_validation	VGLSQDAQDQMR	sp|O95835|LATS1_HUMAN	674.32	2	VGLSQDAQDQMR	light
KO_validation	DIKPDNILIDLDGHIK	sp|Q9NRM7|LATS2_HUMAN	607.004	3	DIKPDNILIDLDGHIK	light
KO_validation	DQFPEVYVPTVFENYVADIEVDGK	sp|P61586|RHOA_HUMAN	925.113	3	DQFPEVYVPTVFENYVADIEVDGK	light
KO_validation	IGAFGYMECSAK	sp|P61586|RHOA_HUMAN	667.299	2	IGAFGYMECSAK	light
KO_validation	TLIEDEIATILK	sp|Q13188|STK3_HUMAN	679.893	2	TLIEDEIATILK	light
KO_validation	NLSLEELQMR	sp|Q13188|STK3_HUMAN	616.819	2	NLSLEELQMR	light
KO_validation	TLTEDEIATILQSTLK	sp|Q13043|STK4_HUMAN	888.485	2	TLTEDEIATILQSTLK	light
KO_validation	LLALDPMMEQEIEEIR	sp|Q13043|STK4_HUMAN	965.487	2	LLALDPMMEQEIEEIR	light
KO_validation	VAPEEHPVLLTEAPLNPK	sp|P60709|ACTB_HUMAN	652.026	3	VAPEEHPVLLTEAPLNPK	light
KO_validation	GYSFTTTAER	sp|P60709|ACTB_HUMAN	566.767	2	GYSFTTTAER	light
KO_validation	GFLAQEELLPK	sp|P35240|MERL_HUMAN	622.848	2	GFLAQEELLPK	light
KO_validation	VLEAEVLALK	sp|P35240|MERL_HUMAN	542.834	2	VLEAEVLALK	light
KO_validation	GILHTDSQSQSLR	sp|Q15678|PTN14_HUMAN	721.373	2	GILHTDSQSQSLR	light
KO_validation	VEVPMMLR	sp|Q15678|PTN14_HUMAN	487.762	2	VEVPMMLR	light

## Sheet: Skyline output KO eff on YAPint
Peptide	Protein	Replicate	Precursor Mz	Precursor Charge	Product Mz	Product Charge	Fragment Ion	Retention Time	Area	Background	Peak Rank	Isotope Label Type	Total Ion Current Area	Peptide Modified Sequence Three Letter Codes
LGGNEQVTR	Biognosys|iRT-Kit_WR_fusion	ulianaf_D1904_210_20190418200441	487.257	2	860.422	1	y8	12.93	186416816	1650935	1	light	784643915776	LGGNEQVTR
LGGNEQVTR	Biognosys|iRT-Kit_WR_fusion	ulianaf_D1904_212	487.257	2	860.422	1	y8	13.44	176462064	783445	1	light	848964943872	LGGNEQVTR
LGGNEQVTR	Biognosys|iRT-Kit_WR_fusion	ulianaf_D1904_214	487.257	2	860.422	1	y8	13.02	197671984	1377171	1	light	808149516288	LGGNEQVTR
LGGNEQVTR	Biognosys|iRT-Kit_WR_fusion	ulianaf_D1904_223	487.257	2	860.422	1	y8	12.87	154640960	41003764	1	light	901788532736	LGGNEQVTR
LGGNEQVTR	Biognosys|iRT-Kit_WR_fusion	ulianaf_D1904_225	487.257	2	860.422	1	y8	12.55	199247424	2365863	1	light	990213767168	LGGNEQVTR
LGGNEQVTR	Biognosys|iRT-Kit_WR_fusion	ulianaf_D1904_227	487.257	2	860.422	1	y8	13.24	233038304	2820191	1	light	686077378560	LGGNEQVTR
LGGNEQVTR	Biognosys|iRT-Kit_WR_fusion	ulianaf_D1904_249	487.257	2	860.422	1	y8	12.9	99982032	32745370	1	light	866130460672	LGGNEQVTR
LGGNEQVTR	Biognosys|iRT-Kit_WR_fusion	ulianaf_D1904_250	487.257	2	860.422	1	y8	13.08	161445616	1310038	1	light	923438284800	LGGNEQVTR
LGGNEQVTR	Biognosys|iRT-Kit_WR_fusion	ulianaf_D1904_251	487.257	2	860.422	1	y8	13.33	182058288	1340585	1	light	774450380800	LGGNEQVTR
LGGNEQVTR	Biognosys|iRT-Kit_WR_fusion	ulianaf_D1904_255	487.257	2	860.422	1	y8	13.26	139947200	40137560	1	light	786833801216	LGGNEQVTR
LGGNEQVTR	Biognosys|iRT-Kit_WR_fusion	ulianaf_D1904_256	487.257	2	860.422	1	y8	13.01	134611728	1793210	1	light	871303479296	LGGNEQVTR
LGGNEQVTR	Biognosys|iRT-Kit_WR_fusion	ulianaf_D1904_257	487.257	2	860.422	1	y8	12.99	127859464	843432	1	light	856233017344	LGGNEQVTR
LGGNEQVTR	Biognosys|iRT-Kit_WR_fusion	ulianaf_D1904_294	487.257	2	860.422	1	y8	10.96	91091808	884939	1	light	614103777280	LGGNEQVTR
LGGNEQVTR	Biognosys|iRT-Kit_WR_fusion	ulianaf_D1904_295	487.257	2	860.422	1	y8	11.14	69780072	17923188	1	light	597051637760	LGGNEQVTR
LGGNEQVTR	Biognosys|iRT-Kit_WR_fusion	ulianaf_D1904_306	487.257	2	860.422	1	y8	11.92	67256448	19375446	1	light	442199670784	LGGNEQVTR
LGGNEQVTR	Biognosys|iRT-Kit_WR_fusion	ulianaf_D1904_307	487.257	2	860.422	1	y8	12.38	63127084	21393006	1	light	546095202304	LGGNEQVTR
LGGNEQVTR	Biognosys|iRT-Kit_WR_fusion	ulianaf_D1904_308	487.257	2	860.422	1	y8	11.56	53582768	11635670	1	light	598696853504	LGGNEQVTR
LGGNEQVTR	Biognosys|iRT-Kit_WR_fusion	ulianaf_D1904_319	487.257	2	860.422	1	y8	11.95	75141120	23546834	1	light	505595691008	LGGNEQVTR
LGGNEQVTR	Biognosys|iRT-Kit_WR_fusion	ulianaf_D1904_320	487.257	2	860.422	1	y8	12.29	58569888	24636090	1	light	530016600064	LGGNEQVTR
LGGNEQVTR	Biognosys|iRT-Kit_WR_fusion	ulianaf_D1904_321	487.257	2	860.422	1	y8	11.18	55584524	22799270	1	light	631084744704	LGGNEQVTR
LGGNEQVTR	Biognosys|iRT-Kit_WR_fusion	ulianaf_D1904_332	487.257	2	860.422	1	y8	11.87	79331128	2712830	1	light	536874516480	LGGNEQVTR
LGGNEQVTR	Biognosys|iRT-Kit_WR_fusion	ulianaf_D1904_333	487.257	2	860.422	1	y8	12.95	78887200	3336426	1	light	469258633216	LGGNEQVTR
LGGNEQVTR	Biognosys|iRT-Kit_WR_fusion	ulianaf_D1904_334	487.257	2	860.422	1	y8	12.69	60855160	13339109	1	light	522954342400	LGGNEQVTR
LGGNEQVTR	Biognosys|iRT-Kit_WR_fusion	ulianaf_D1904_358	487.257	2	860.422	1	y8	12.65	73508544	22419760	1	light	502539452416	LGGNEQVTR
LGGNEQVTR	Biognosys|iRT-Kit_WR_fusion	ulianaf_D1904_210_20190418200441	487.257	2	803.401	1	y7	12.93	61131928	618406	2	light	784643915776	LGGNEQVTR
LGGNEQVTR	Biognosys|iRT-Kit_WR_fusion	ulianaf_D1904_212	487.257	2	803.401	1	y7	13.44	56989112	0	2	light	848964943872	LGGNEQVTR
LGGNEQVTR	Biognosys|iRT-Kit_WR_fusion	ulianaf_D1904_214	487.257	2	803.401	1	y7	13.04	64458724	702997	2	light	808149516288	LGGNEQVTR
LGGNEQVTR	Biognosys|iRT-Kit_WR_fusion	ulianaf_D1904_223	487.257	2	803.401	1	y7	12.87	50121224	13942146	2	light	901788532736	LGGNEQVTR
LGGNEQVTR	Biognosys|iRT-Kit_WR_fusion	ulianaf_D1904_225	487.257	2	803.401	1	y7	12.54	64952344	1587478	2	light	990213767168	LGGNEQVTR
LGGNEQVTR	Biognosys|iRT-Kit_WR_fusion	ulianaf_D1904_227	487.257	2	803.401	1	y7	13.26	74812952	2904986	2	light	686077378560	LGGNEQVTR
LGGNEQVTR	Biognosys|iRT-Kit_WR_fusion	ulianaf_D1904_249	487.257	2	803.401	1	y7	12.91	31676718	10809313	2	light	866130460672	LGGNEQVTR
LGGNEQVTR	Biognosys|iRT-Kit_WR_fusion	ulianaf_D1904_250	487.257	2	803.401	1	y7	13.08	52043224	636005	2	light	923438284800	LGGNEQVTR
LGGNEQVTR	Biognosys|iRT-Kit_WR_fusion	ulianaf_D1904_251	487.257	2	803.401	1	y7	13.33	58983684	375426	2	light	774450380800	LGGNEQVTR
LGGNEQVTR	Biognosys|iRT-Kit_WR_fusion	ulianaf_D1904_255	487.257	2	803.401	1	y7	13.24	43395856	13910532	2	light	786833801216	LGGNEQVTR
LGGNEQVTR	Biognosys|iRT-Kit_WR_fusion	ulianaf_D1904_256	487.257	2	803.401	1	y7	13.01	42226112	1109212	2	light	871303479296	LGGNEQVTR
LGGNEQVTR	Biognosys|iRT-Kit_WR_fusion	ulianaf_D1904_257	487.257	2	803.401	1	y7	12.99	40561840	310128	2	light	856233017344	LGGNEQVTR
LGGNEQVTR	Biognosys|iRT-Kit_WR_fusion	ulianaf_D1904_294	487.257	2	803.401	1	y7	10.96	30706188	0	2	light	614103777280	LGGNEQVTR
LGGNEQVTR	Biognosys|iRT-Kit_WR_fusion	ulianaf_D1904_295	487.257	2	803.401	1	y7	11.17	22815686	5826543	2	light	597051637760	LGGNEQVTR
LGGNEQVTR	Biognosys|iRT-Kit_WR_fusion	ulianaf_D1904_306	487.257	2	803.401	1	y7	11.92	22291144	6498615	2	light	442199670784	LGGNEQVTR
LGGNEQVTR	Biognosys|iRT-Kit_WR_fusion	ulianaf_D1904_307	487.257	2	803.401	1	y7	12.38	20185872	7386958	2	light	546095202304	LGGNEQVTR
LGGNEQVTR	Biognosys|iRT-Kit_WR_fusion	ulianaf_D1904_308	487.257	2	803.401	1	y7	11.56	16705573	4266966	2	light	598696853504	LGGNEQVTR
LGGNEQVTR	Biognosys|iRT-Kit_WR_fusion	ulianaf_D1904_319	487.257	2	803.401	1	y7	11.95	24727404	7817356	2	light	505595691008	LGGNEQVTR
LGGNEQVTR	Biognosys|iRT-Kit_WR_fusion	ulianaf_D1904_320	487.257	2	803.401	1	y7	12.28	17898948	8143113	2	light	530016600064	LGGNEQVTR
LGGNEQVTR	Biognosys|iRT-Kit_WR_fusion	ulianaf_D1904_321	487.257	2	803.401	1	y7	11.18	17697580	7466779	2	light	631084744704	LGGNEQVTR
LGGNEQVTR	Biognosys|iRT-Kit_WR_fusion	ulianaf_D1904_332	487.257	2	803.401	1	y7	11.85	25302872	1711718	2	light	536874516480	LGGNEQVTR
LGGNEQVTR	Biognosys|iRT-Kit_WR_fusion	ulianaf_D1904_333	487.257	2	803.401	1	y7	12.95	25235320	1167750	2	light	469258633216	LGGNEQVTR
LGGNEQVTR	Biognosys|iRT-Kit_WR_fusion	ulianaf_D1904_334	487.257	2	803.401	1	y7	12.66	19719554	4468786	2	light	522954342400	LGGNEQVTR
LGGNEQVTR	Biognosys|iRT-Kit_WR_fusion	ulianaf_D1904_358	487.257	2	803.401	1	y7	12.65	24545306	6960407	2	light	502539452416	LGGNEQVTR
LGGNEQVTR	Biognosys|iRT-Kit_WR_fusion	ulianaf_D1904_210_20190418200441	487.257	2	503.294	1	y4	12.93	32061424	383177	3	light	784643915776	LGGNEQVTR
LGGNEQVTR	Biognosys|iRT-Kit_WR_fusion	ulianaf_D1904_212	487.257	2	503.294	1	y4	13.45	30303994	0	3	light	848964943872	LGGNEQVTR
LGGNEQVTR	Biognosys|iRT-Kit_WR_fusion	ulianaf_D1904_214	487.257	2	503.294	1	y4	13.04	34719368	0	3	light	808149516288	LGGNEQVTR
LGGNEQVTR	Biognosys|iRT-Kit_WR_fusion	ulianaf_D1904_223	487.257	2	503.294	1	y4	12.83	26304496	7389559	3	light	901788532736	LGGNEQVTR
LGGNEQVTR	Biognosys|iRT-Kit_WR_fusion	ulianaf_D1904_225	487.257	2	503.294	1	y4	12.53	34494480	81723	3	light	990213767168	LGGNEQVTR
LGGNEQVTR	Biognosys|iRT-Kit_WR_fusion	ulianaf_D1904_227	487.257	2	503.294	1	y4	13.26	40066412	500070	3	light	686077378560	LGGNEQVTR
LGGNEQVTR	Biognosys|iRT-Kit_WR_fusion	ulianaf_D1904_249	487.257	2	503.294	1	y4	12.91	17144078	5573523	3	light	866130460672	LGGNEQVTR
LGGNEQVTR	Biognosys|iRT-Kit_WR_fusion	ulianaf_D1904_250	487.257	2	503.294	1	y4	13.08	28092452	0	3	light	923438284800	LGGNEQVTR
LGGNEQVTR	Biognosys|iRT-Kit_WR_fusion	ulianaf_D1904_251	487.257	2	503.294	1	y4	13.33	31235246	265158	3	light	774450380800	LGGNEQVTR
LGGNEQVTR	Biognosys|iRT-Kit_WR_fusion	ulianaf_D1904_255	487.257	2	503.294	1	y4	13.24	23674962	7562841	3	light	786833801216	LGGNEQVTR
LGGNEQVTR	Biognosys|iRT-Kit_WR_fusion	ulianaf_D1904_256	487.257	2	503.294	1	y4	13	23669906	0	3	light	871303479296	LGGNEQVTR
LGGNEQVTR	Biognosys|iRT-Kit_WR_fusion	ulianaf_D1904_257	487.257	2	503.294	1	y4	13.01	22585570	0	3	light	856233017344	LGGNEQVTR
LGGNEQVTR	Biognosys|iRT-Kit_WR_fusion	ulianaf_D1904_294	487.257	2	503.294	1	y4	10.96	16569767	0	3	light	614103777280	LGGNEQVTR
LGGNEQVTR	Biognosys|iRT-Kit_WR_fusion	ulianaf_D1904_295	487.257	2	503.294	1	y4	11.18	12094972	3552367	3	light	597051637760	LGGNEQVTR
LGGNEQVTR	Biognosys|iRT-Kit_WR_fusion	ulianaf_D1904_306	487.257	2	503.294	1	y4	11.94	12047264	3734634	3	light	442199670784	LGGNEQVTR
LGGNEQVTR	Biognosys|iRT-Kit_WR_fusion	ulianaf_D1904_307	487.257	2	503.294	1	y4	12.38	11151652	3954010	3	light	546095202304	LGGNEQVTR
LGGNEQVTR	Biognosys|iRT-Kit_WR_fusion	ulianaf_D1904_308	487.257	2	503.294	1	y4	11.56	9549239	2055933	3	light	598696853504	LGGNEQVTR
LGGNEQVTR	Biognosys|iRT-Kit_WR_fusion	ulianaf_D1904_319	487.257	2	503.294	1	y4	11.95	13302093	4307776	3	light	505595691008	LGGNEQVTR
LGGNEQVTR	Biognosys|iRT-Kit_WR_fusion	ulianaf_D1904_320	487.257	2	503.294	1	y4	12.29	10090955	4540085	3	light	530016600064	LGGNEQVTR
LGGNEQVTR	Biognosys|iRT-Kit_WR_fusion	ulianaf_D1904_321	487.257	2	503.294	1	y4	11.18	9819913	4256239	3	light	631084744704	LGGNEQVTR
LGGNEQVTR	Biognosys|iRT-Kit_WR_fusion	ulianaf_D1904_332	487.257	2	503.294	1	y4	11.87	14161547	781790	3	light	536874516480	LGGNEQVTR
LGGNEQVTR	Biognosys|iRT-Kit_WR_fusion	ulianaf_D1904_333	487.257	2	503.294	1	y4	12.95	14590234	403309	3	light	469258633216	LGGNEQVTR
LGGNEQVTR	Biognosys|iRT-Kit_WR_fusion	ulianaf_D1904_334	487.257	2	503.294	1	y4	12.67	11007543	2378213	3	light	522954342400	LGGNEQVTR
LGGNEQVTR	Biognosys|iRT-Kit_WR_fusion	ulianaf_D1904_358	487.257	2	503.294	1	y4	12.65	13257873	3958553	3	light	502539452416	LGGNEQVTR
YILAGVENSK	Biognosys|iRT-Kit_WR_fusion	ulianaf_D1904_210_20190418200441	547.298	2	817.441	1	y8	33.91	18927064	732047	1	light	784643915776	YILAGVENSK
YILAGVENSK	Biognosys|iRT-Kit_WR_fusion	ulianaf_D1904_212	547.298	2	817.441	1	y8	34.06	18103156	477532	1	light	848964943872	YILAGVENSK
YILAGVENSK	Biognosys|iRT-Kit_WR_fusion	ulianaf_D1904_214	547.298	2	817.441	1	y8	34.1	20655250	0	1	light	808149516288	YILAGVENSK
YILAGVENSK	Biognosys|iRT-Kit_WR_fusion	ulianaf_D1904_223	547.298	2	817.441	1	y8	33.83	22483434	0	1	light	901788532736	YILAGVENSK
YILAGVENSK	Biognosys|iRT-Kit_WR_fusion	ulianaf_D1904_225	547.298	2	817.441	1	y8	33.41	20360120	0	1	light	990213767168	YILAGVENSK
YILAGVENSK	Biognosys|iRT-Kit_WR_fusion	ulianaf_D1904_227	547.298	2	817.441	1	y8	34.42	26208660	0	1	light	686077378560	YILAGVENSK
YILAGVENSK	Biognosys|iRT-Kit_WR_fusion	ulianaf_D1904_249	547.298	2	817.441	1	y8	34.06	16857944	0	1	light	866130460672	YILAGVENSK
YILAGVENSK	Biognosys|iRT-Kit_WR_fusion	ulianaf_D1904_250	547.298	2	817.441	1	y8	33.83	16231140	945400	1	light	923438284800	YILAGVENSK
YILAGVENSK	Biognosys|iRT-Kit_WR_fusion	ulianaf_D1904_251	547.298	2	817.441	1	y8	34.21	20505736	0	1	light	774450380800	YILAGVENSK
YILAGVENSK	Biognosys|iRT-Kit_WR_fusion	ulianaf_D1904_255	547.298	2	817.441	1	y8	34.24	19174294	1856088	1	light	786833801216	YILAGVENSK
YILAGVENSK	Biognosys|iRT-Kit_WR_fusion	ulianaf_D1904_256	547.298	2	817.441	1	y8	33.9	16644038	792415	1	light	871303479296	YILAGVENSK
YILAGVENSK	Biognosys|iRT-Kit_WR_fusion	ulianaf_D1904_257	547.298	2	817.441	1	y8	33.92	19654938	0	1	light	856233017344	YILAGVENSK
YILAGVENSK	Biognosys|iRT-Kit_WR_fusion	ulianaf_D1904_294	547.298	2	817.441	1	y8	33.64	22387262	0	1	light	614103777280	YILAGVENSK
YILAGVENSK	Biognosys|iRT-Kit_WR_fusion	ulianaf_D1904_295	547.298	2	817.441	1	y8	33.74	20513472	960294	1	light	597051637760	YILAGVENSK
YILAGVENSK	Biognosys|iRT-Kit_WR_fusion	ulianaf_D1904_306	547.298	2	817.441	1	y8	34.14	20581648	0	1	light	442199670784	YILAGVENSK
YILAGVENSK	Biognosys|iRT-Kit_WR_fusion	ulianaf_D1904_307	547.298	2	817.441	1	y8	34	24520864	633259	1	light	546095202304	YILAGVENSK
YILAGVENSK	Biognosys|iRT-Kit_WR_fusion	ulianaf_D1904_308	547.298	2	817.441	1	y8	33.64	21137150	0	1	light	598696853504	YILAGVENSK
YILAGVENSK	Biognosys|iRT-Kit_WR_fusion	ulianaf_D1904_319	547.298	2	817.441	1	y8	33.88	26122654	0	1	light	505595691008	YILAGVENSK
YILAGVENSK	Biognosys|iRT-Kit_WR_fusion	ulianaf_D1904_320	547.298	2	817.441	1	y8	33.6	28036494	59378	1	light	530016600064	YILAGVENSK
YILAGVENSK	Biognosys|iRT-Kit_WR_fusion	ulianaf_D1904_321	547.298	2	817.441	1	y8	33.15	18080656	738457	1	light	631084744704	YILAGVENSK
YILAGVENSK	Biognosys|iRT-Kit_WR_fusion	ulianaf_D1904_332	547.298	2	817.441	1	y8	33.56	22396840	0	1	light	536874516480	YILAGVENSK
YILAGVENSK	Biognosys|iRT-Kit_WR_fusion	ulianaf_D1904_333	547.298	2	817.441	1	y8	33.94	22556738	712386	1	light	469258633216	YILAGVENSK
YILAGVENSK	Biognosys|iRT-Kit_WR_fusion	ulianaf_D1904_334	547.298	2	817.441	1	y8	33.65	21466962	0	1	light	522954342400	YILAGVENSK
YILAGVENSK	Biognosys|iRT-Kit_WR_fusion	ulianaf_D1904_358	547.298	2	817.441	1	y8	34.12	24546316	0	1	light	502539452416	YILAGVENSK
YILAGVENSK	Biognosys|iRT-Kit_WR_fusion	ulianaf_D1904_210_20190418200441	547.298	2	704.357	1	y7	33.91	10848080	0	2	light	784643915776	YILAGVENSK
YILAGVENSK	Biognosys|iRT-Kit_WR_fusion	ulianaf_D1904_212	547.298	2	704.357	1	y7	34.06	10520121	0	2	light	848964943872	YILAGVENSK
YILAGVENSK	Biognosys|iRT-Kit_WR_fusion	ulianaf_D1904_214	547.298	2	704.357	1	y7	34.1	10870598	0	2	light	808149516288	YILAGVENSK
YILAGVENSK	Biognosys|iRT-Kit_WR_fusion	ulianaf_D1904_223	547.298	2	704.357	1	y7	33.83	11793884	0	2	light	901788532736	YILAGVENSK
YILAGVENSK	Biognosys|iRT-Kit_WR_fusion	ulianaf_D1904_225	547.298	2	704.357	1	y7	33.41	10969225	0	2	light	990213767168	YILAGVENSK
YILAGVENSK	Biognosys|iRT-Kit_WR_fusion	ulianaf_D1904_227	547.298	2	704.357	1	y7	34.37	14383278	0	2	light	686077378560	YILAGVENSK
YILAGVENSK	Biognosys|iRT-Kit_WR_fusion	ulianaf_D1904_249	547.298	2	704.357	1	y7	34.06	8733443	0	2	light	866130460672	YILAGVENSK
YILAGVENSK	Biognosys|iRT-Kit_WR_fusion	ulianaf_D1904_250	547.298	2	704.357	1	y7	33.83	9379231	41461	2	light	923438284800	YILAGVENSK
YILAGVENSK	Biognosys|iRT-Kit_WR_fusion	ulianaf_D1904_251	547.298	2	704.357	1	y7	34.21	10875564	0	2	light	774450380800	YILAGVENSK
YILAGVENSK	Biognosys|iRT-Kit_WR_fusion	ulianaf_D1904_255	547.298	2	704.357	1	y7	34.19	10751150	786821	2	light	786833801216	YILAGVENSK
YILAGVENSK	Biognosys|iRT-Kit_WR_fusion	ulianaf_D1904_256	547.298	2	704.357	1	y7	33.94	9743191	0	2	light	871303479296	YILAGVENSK
YILAGVENSK	Biognosys|iRT-Kit_WR_fusion	ulianaf_D1904_257	547.298	2	704.357	1	y7	33.92	10543469	0	2	light	856233017344	YILAGVENSK
YILAGVENSK	Biognosys|iRT-Kit_WR_fusion	ulianaf_D1904_294	547.298	2	704.357	1	y7	33.64	12224686	0	2	light	614103777280	YILAGVENSK
YILAGVENSK	Biognosys|iRT-Kit_WR_fusion	ulianaf_D1904_295	547.298	2	704.357	1	y7	33.74	11734516	463800	2	light	597051637760	YILAGVENSK
YILAGVENSK	Biognosys|iRT-Kit_WR_fusion	ulianaf_D1904_306	547.298	2	704.357	1	y7	34.14	11806485	0	2	light	442199670784	YILAGVENSK
YILAGVENSK	Biognosys|iRT-Kit_WR_fusion	ulianaf_D1904_307	547.298	2	704.357	1	y7	34	14030754	535976	2	light	546095202304	YILAGVENSK
YILAGVENSK	Biognosys|iRT-Kit_WR_fusion	ulianaf_D1904_308	547.298	2	704.357	1	y7	33.64	12327329	0	2	light	598696853504	YILAGVENSK
YILAGVENSK	Biognosys|iRT-Kit_WR_fusion	ulianaf_D1904_319	547.298	2	704.357	1	y7	33.88	15609309	0	2	light	505595691008	YILAGVENSK
YILAGVENSK	Biognosys|iRT-Kit_WR_fusion	ulianaf_D1904_320	547.298	2	704.357	1	y7	33.6	16067333	0	2	light	530016600064	YILAGVENSK
YILAGVENSK	Biognosys|iRT-Kit_WR_fusion	ulianaf_D1904_321	547.298	2	704.357	1	y7	33.15	10750360	430083	2	light	631084744704	YILAGVENSK
YILAGVENSK	Biognosys|iRT-Kit_WR_fusion	ulianaf_D1904_332	547.298	2	704.357	1	y7	33.56	13121369	0	2	light	536874516480	YILAGVENSK
YILAGVENSK	Biognosys|iRT-Kit_WR_fusion	ulianaf_D1904_333	547.298	2	704.357	1	y7	33.94	13540915	289194	2	light	469258633216	YILAGVENSK
YILAGVENSK	Biognosys|iRT-Kit_WR_fusion	ulianaf_D1904_334	547.298	2	704.357	1	y7	33.65	13361918	52134	2	light	522954342400	YILAGVENSK
YILAGVENSK	Biognosys|iRT-Kit_WR_fusion	ulianaf_D1904_358	547.298	2	704.357	1	y7	34.12	13796394	0	2	light	502539452416	YILAGVENSK
YILAGVENSK	Biognosys|iRT-Kit_WR_fusion	ulianaf_D1904_210_20190418200441	547.298	2	633.32	1	y6	33.96	8812103	311754	3	light	784643915776	YILAGVENSK
YILAGVENSK	Biognosys|iRT-Kit_WR_fusion	ulianaf_D1904_212	547.298	2	633.32	1	y6	34.01	9178793	0	3	light	848964943872	YILAGVENSK
YILAGVENSK	Biognosys|iRT-Kit_WR_fusion	ulianaf_D1904_214	547.298	2	633.32	1	y6	34.06	9553154	0	3	light	808149516288	YILAGVENSK
YILAGVENSK	Biognosys|iRT-Kit_WR_fusion	ulianaf_D1904_223	547.298	2	633.32	1	y6	33.78	10310986	0	3	light	901788532736	YILAGVENSK
YILAGVENSK	Biognosys|iRT-Kit_WR_fusion	ulianaf_D1904_225	547.298	2	633.32	1	y6	33.41	9331153	185953	3	light	990213767168	YILAGVENSK
YILAGVENSK	Biognosys|iRT-Kit_WR_fusion	ulianaf_D1904_227	547.298	2	633.32	1	y6	34.42	12369094	0	3	light	686077378560	YILAGVENSK
YILAGVENSK	Biognosys|iRT-Kit_WR_fusion	ulianaf_D1904_249	547.298	2	633.32	1	y6	34.06	7722740	0	3	light	866130460672	YILAGVENSK
YILAGVENSK	Biognosys|iRT-Kit_WR_fusion	ulianaf_D1904_250	547.298	2	633.32	1	y6	33.83	7990041	76823	3	light	923438284800	YILAGVENSK
YILAGVENSK	Biognosys|iRT-Kit_WR_fusion	ulianaf_D1904_251	547.298	2	633.32	1	y6	34.21	9327389	382092	3	light	774450380800	YILAGVENSK
YILAGVENSK	Biognosys|iRT-Kit_WR_fusion	ulianaf_D1904_255	547.298	2	633.32	1	y6	34.19	9531744	465312	3	light	786833801216	YILAGVENSK
YILAGVENSK	Biognosys|iRT-Kit_WR_fusion	ulianaf_D1904_256	547.298	2	633.32	1	y6	33.9	8125388	0	3	light	871303479296	YILAGVENSK
YILAGVENSK	Biognosys|iRT-Kit_WR_fusion	ulianaf_D1904_257	547.298	2	633.32	1	y6	33.92	9153504	0	3	light	856233017344	YILAGVENSK
YILAGVENSK	Biognosys|iRT-Kit_WR_fusion	ulianaf_D1904_294	547.298	2	633.32	1	y6	33.64	10315938	0	3	light	614103777280	YILAGVENSK
YILAGVENSK	Biognosys|iRT-Kit_WR_fusion	ulianaf_D1904_295	547.298	2	633.32	1	y6	33.7	9527707	483014	3	light	597051637760	YILAGVENSK
YILAGVENSK	Biognosys|iRT-Kit_WR_fusion	ulianaf_D1904_306	547.298	2	633.32	1	y6	34.14	9567348	532967	3	light	442199670784	YILAGVENSK
YILAGVENSK	Biognosys|iRT-Kit_WR_fusion	ulianaf_D1904_307	547.298	2	633.32	1	y6	34	11819856	493244	3	light	546095202304	YILAGVENSK
YILAGVENSK	Biognosys|iRT-Kit_WR_fusion	ulianaf_D1904_308	547.298	2	633.32	1	y6	33.64	9987432	336671	3	light	598696853504	YILAGVENSK
YILAGVENSK	Biognosys|iRT-Kit_WR_fusion	ulianaf_D1904_319	547.298	2	633.32	1	y6	33.88	12948713	0	3	light	505595691008	YILAGVENSK
YILAGVENSK	Biognosys|iRT-Kit_WR_fusion	ulianaf_D1904_320	547.298	2	633.32	1	y6	33.6	13481176	72942	3	light	530016600064	YILAGVENSK
YILAGVENSK	Biognosys|iRT-Kit_WR_fusion	ulianaf_D1904_321	547.298	2	633.32	1	y6	33.15	9159678	525453	3	light	631084744704	YILAGVENSK
YILAGVENSK	Biognosys|iRT-Kit_WR_fusion	ulianaf_D1904_332	547.298	2	633.32	1	y6	33.56	11382842	0	3	light	536874516480	YILAGVENSK
YILAGVENSK	Biognosys|iRT-Kit_WR_fusion	ulianaf_D1904_333	547.298	2	633.32	1	y6	33.94	11489402	496342	3	light	469258633216	YILAGVENSK
YILAGVENSK	Biognosys|iRT-Kit_WR_fusion	ulianaf_D1904_334	547.298	2	633.32	1	y6	33.65	10948866	0	3	light	522954342400	YILAGVENSK
YILAGVENSK	Biognosys|iRT-Kit_WR_fusion	ulianaf_D1904_358	547.298	2	633.32	1	y6	34.12	11881375	0	3	light	502539452416	YILAGVENSK
GTFIIDPGGVIR	Biognosys|iRT-Kit_WR_fusion	ulianaf_D1904_210_20190418200441	622.854	2	939.562	1	y9	56.35	859233	0	2	light	784643915776	GTFIIDPGGVIR
GTFIIDPGGVIR	Biognosys|iRT-Kit_WR_fusion	ulianaf_D1904_212	622.854	2	939.562	1	y9	56.32	1026799	0	2	light	848964943872	GTFIIDPGGVIR
GTFIIDPGGVIR	Biognosys|iRT-Kit_WR_fusion	ulianaf_D1904_214	622.854	2	939.562	1	y9	56.35	1137063	0	2	light	808149516288	GTFIIDPGGVIR
GTFIIDPGGVIR	Biognosys|iRT-Kit_WR_fusion	ulianaf_D1904_223	622.854	2	939.562	1	y9	56.25	1061532	0	2	light	901788532736	GTFIIDPGGVIR
GTFIIDPGGVIR	Biognosys|iRT-Kit_WR_fusion	ulianaf_D1904_225	622.854	2	939.562	1	y9	56	571812	0	2	light	990213767168	GTFIIDPGGVIR
GTFIIDPGGVIR	Biognosys|iRT-Kit_WR_fusion	ulianaf_D1904_227	622.854	2	939.562	1	y9	56.77	1073665	0	2	light	686077378560	GTFIIDPGGVIR
GTFIIDPGGVIR	Biognosys|iRT-Kit_WR_fusion	ulianaf_D1904_249	622.854	2	939.562	1	y9	56.73	898233	0	2	light	866130460672	GTFIIDPGGVIR
GTFIIDPGGVIR	Biognosys|iRT-Kit_WR_fusion	ulianaf_D1904_250	622.854	2	939.562	1	y9	56.63	590742	0	2	light	923438284800	GTFIIDPGGVIR
GTFIIDPGGVIR	Biognosys|iRT-Kit_WR_fusion	ulianaf_D1904_251	622.854	2	939.562	1	y9	56.67	943383	0	2	light	774450380800	GTFIIDPGGVIR
GTFIIDPGGVIR	Biognosys|iRT-Kit_WR_fusion	ulianaf_D1904_255	622.854	2	939.562	1	y9	56.86	729446	0	2	light	786833801216	GTFIIDPGGVIR
GTFIIDPGGVIR	Biognosys|iRT-Kit_WR_fusion	ulianaf_D1904_256	622.854	2	939.562	1	y9	56.68	689566	0	2	light	871303479296	GTFIIDPGGVIR
GTFIIDPGGVIR	Biognosys|iRT-Kit_WR_fusion	ulianaf_D1904_257	622.854	2	939.562	1	y9	56.6	588063	0	2	light	856233017344	GTFIIDPGGVIR
GTFIIDPGGVIR	Biognosys|iRT-Kit_WR_fusion	ulianaf_D1904_294	622.854	2	939.562	1	y9	55.64	1257534	0	2	light	614103777280	GTFIIDPGGVIR
GTFIIDPGGVIR	Biognosys|iRT-Kit_WR_fusion	ulianaf_D1904_295	622.854	2	939.562	1	y9	55.67	989342	0	3	light	597051637760	GTFIIDPGGVIR
GTFIIDPGGVIR	Biognosys|iRT-Kit_WR_fusion	ulianaf_D1904_306	622.854	2	939.562	1	y9	55.8	1416398	0	3	light	442199670784	GTFIIDPGGVIR
GTFIIDPGGVIR	Biognosys|iRT-Kit_WR_fusion	ulianaf_D1904_307	622.854	2	939.562	1	y9	55.89	1446680	0	2	light	546095202304	GTFIIDPGGVIR
GTFIIDPGGVIR	Biognosys|iRT-Kit_WR_fusion	ulianaf_D1904_308	622.854	2	939.562	1	y9	55.7	1101013	0	2	light	598696853504	GTFIIDPGGVIR
GTFIIDPGGVIR	Biognosys|iRT-Kit_WR_fusion	ulianaf_D1904_319	622.854	2	939.562	1	y9	55.86	1384109	0	2	light	505595691008	GTFIIDPGGVIR
GTFIIDPGGVIR	Biognosys|iRT-Kit_WR_fusion	ulianaf_D1904_320	622.854	2	939.562	1	y9	55.73	1060604	0	2	light	530016600064	GTFIIDPGGVIR
GTFIIDPGGVIR	Biognosys|iRT-Kit_WR_fusion	ulianaf_D1904_321	622.854	2	939.562	1	y9	55.46	117619	0	2	light	631084744704	GTFIIDPGGVIR
GTFIIDPGGVIR	Biognosys|iRT-Kit_WR_fusion	ulianaf_D1904_332	622.854	2	939.562	1	y9	55.88	561124	0	2	light	536874516480	GTFIIDPGGVIR
GTFIIDPGGVIR	Biognosys|iRT-Kit_WR_fusion	ulianaf_D1904_333	622.854	2	939.562	1	y9	56	1487886	0	3	light	469258633216	GTFIIDPGGVIR
GTFIIDPGGVIR	Biognosys|iRT-Kit_WR_fusion	ulianaf_D1904_334	622.854	2	939.562	1	y9	55.83	1001311	0	2	light	522954342400	GTFIIDPGGVIR
GTFIIDPGGVIR	Biognosys|iRT-Kit_WR_fusion	ulianaf_D1904_358	622.854	2	939.562	1	y9	56.09	974816	0	3	light	502539452416	GTFIIDPGGVIR
GTFIIDPGGVIR	Biognosys|iRT-Kit_WR_fusion	ulianaf_D1904_210_20190418200441	622.854	2	826.478	1	y8	56.38	2474419	0	1	light	784643915776	GTFIIDPGGVIR
GTFIIDPGGVIR	Biognosys|iRT-Kit_WR_fusion	ulianaf_D1904_212	622.854	2	826.478	1	y8	56.29	2962401	0	1	light	848964943872	GTFIIDPGGVIR
GTFIIDPGGVIR	Biognosys|iRT-Kit_WR_fusion	ulianaf_D1904_214	622.854	2	826.478	1	y8	56.35	2736567	0	1	light	808149516288	GTFIIDPGGVIR
GTFIIDPGGVIR	Biognosys|iRT-Kit_WR_fusion	ulianaf_D1904_223	622.854	2	826.478	1	y8	56.25	2660291	0	1	light	901788532736	GTFIIDPGGVIR
GTFIIDPGGVIR	Biognosys|iRT-Kit_WR_fusion	ulianaf_D1904_225	622.854	2	826.478	1	y8	55.97	1295445	0	1	light	990213767168	GTFIIDPGGVIR
GTFIIDPGGVIR	Biognosys|iRT-Kit_WR_fusion	ulianaf_D1904_227	622.854	2	826.478	1	y8	56.74	3200587	0	1	light	686077378560	GTFIIDPGGVIR
GTFIIDPGGVIR	Biognosys|iRT-Kit_WR_fusion	ulianaf_D1904_249	622.854	2	826.478	1	y8	56.68	2708071	0	1	light	866130460672	GTFIIDPGGVIR
GTFIIDPGGVIR	Biognosys|iRT-Kit_WR_fusion	ulianaf_D1904_250	622.854	2	826.478	1	y8	56.55	2229653	0	1	light	923438284800	GTFIIDPGGVIR
GTFIIDPGGVIR	Biognosys|iRT-Kit_WR_fusion	ulianaf_D1904_251	622.854	2	826.478	1	y8	56.62	2607499	0	1	light	774450380800	GTFIIDPGGVIR
GTFIIDPGGVIR	Biognosys|iRT-Kit_WR_fusion	ulianaf_D1904_255	622.854	2	826.478	1	y8	56.84	2370248	0	1	light	786833801216	GTFIIDPGGVIR
GTFIIDPGGVIR	Biognosys|iRT-Kit_WR_fusion	ulianaf_D1904_256	622.854	2	826.478	1	y8	56.68	1465058	0	1	light	871303479296	GTFIIDPGGVIR
GTFIIDPGGVIR	Biognosys|iRT-Kit_WR_fusion	ulianaf_D1904_257	622.854	2	826.478	1	y8	56.58	1771935	0	1	light	856233017344	GTFIIDPGGVIR
GTFIIDPGGVIR	Biognosys|iRT-Kit_WR_fusion	ulianaf_D1904_294	622.854	2	826.478	1	y8	55.64	3137288	0	1	light	614103777280	GTFIIDPGGVIR
GTFIIDPGGVIR	Biognosys|iRT-Kit_WR_fusion	ulianaf_D1904_295	622.854	2	826.478	1	y8	55.64	2952742	0	1	light	597051637760	GTFIIDPGGVIR
GTFIIDPGGVIR	Biognosys|iRT-Kit_WR_fusion	ulianaf_D1904_306	622.854	2	826.478	1	y8	55.87	3860440	0	1	light	442199670784	GTFIIDPGGVIR
GTFIIDPGGVIR	Biognosys|iRT-Kit_WR_fusion	ulianaf_D1904_307	622.854	2	826.478	1	y8	55.86	3816546	0	1	light	546095202304	GTFIIDPGGVIR
GTFIIDPGGVIR	Biognosys|iRT-Kit_WR_fusion	ulianaf_D1904_308	622.854	2	826.478	1	y8	55.67	3251699	0	1	light	598696853504	GTFIIDPGGVIR
GTFIIDPGGVIR	Biognosys|iRT-Kit_WR_fusion	ulianaf_D1904_319	622.854	2	826.478	1	y8	55.86	3644762	0	1	light	505595691008	GTFIIDPGGVIR
GTFIIDPGGVIR	Biognosys|iRT-Kit_WR_fusion	ulianaf_D1904_320	622.854	2	826.478	1	y8	55.71	3135978	0	1	light	530016600064	GTFIIDPGGVIR
GTFIIDPGGVIR	Biognosys|iRT-Kit_WR_fusion	ulianaf_D1904_321	622.854	2	826.478	1	y8	55.43	546615	0	1	light	631084744704	GTFIIDPGGVIR
GTFIIDPGGVIR	Biognosys|iRT-Kit_WR_fusion	ulianaf_D1904_332	622.854	2	826.478	1	y8	55.82	2167009	0	1	light	536874516480	GTFIIDPGGVIR
GTFIIDPGGVIR	Biognosys|iRT-Kit_WR_fusion	ulianaf_D1904_333	622.854	2	826.478	1	y8	56.06	3487189	0	1	light	469258633216	GTFIIDPGGVIR
GTFIIDPGGVIR	Biognosys|iRT-Kit_WR_fusion	ulianaf_D1904_334	622.854	2	826.478	1	y8	55.83	2282706	0	1	light	522954342400	GTFIIDPGGVIR
GTFIIDPGGVIR	Biognosys|iRT-Kit_WR_fusion	ulianaf_D1904_358	622.854	2	826.478	1	y8	56.09	2977942	0	1	light	502539452416	GTFIIDPGGVIR
GTFIIDPGGVIR	Biognosys|iRT-Kit_WR_fusion	ulianaf_D1904_210_20190418200441	622.854	2	713.394	1	y7	56.23	0	0	0	light	784643915776	GTFIIDPGGVIR
GTFIIDPGGVIR	Biognosys|iRT-Kit_WR_fusion	ulianaf_D1904_212	622.854	2	713.394	1	y7	56.14	0	0	0	light	848964943872	GTFIIDPGGVIR
GTFIIDPGGVIR	Biognosys|iRT-Kit_WR_fusion	ulianaf_D1904_214	622.854	2	713.394	1	y7	56.27	0	0	0	light	808149516288	GTFIIDPGGVIR
GTFIIDPGGVIR	Biognosys|iRT-Kit_WR_fusion	ulianaf_D1904_223	622.854	2	713.394	1	y7	56.2	0	0	0	light	901788532736	GTFIIDPGGVIR
GTFIIDPGGVIR	Biognosys|iRT-Kit_WR_fusion	ulianaf_D1904_225	622.854	2	713.394	1	y7	55.9	0	0	0	light	990213767168	GTFIIDPGGVIR
GTFIIDPGGVIR	Biognosys|iRT-Kit_WR_fusion	ulianaf_D1904_227	622.854	2	713.394	1	y7	56.68	0	0	0	light	686077378560	GTFIIDPGGVIR
GTFIIDPGGVIR	Biognosys|iRT-Kit_WR_fusion	ulianaf_D1904_249	622.854	2	713.394	1	y7	56.58	0	0	0	light	866130460672	GTFIIDPGGVIR
GTFIIDPGGVIR	Biognosys|iRT-Kit_WR_fusion	ulianaf_D1904_250	622.854	2	713.394	1	y7	56.52	0	0	0	light	923438284800	GTFIIDPGGVIR
GTFIIDPGGVIR	Biognosys|iRT-Kit_WR_fusion	ulianaf_D1904_251	622.854	2	713.394	1	y7	56.6	0	0	0	light	774450380800	GTFIIDPGGVIR
GTFIIDPGGVIR	Biognosys|iRT-Kit_WR_fusion	ulianaf_D1904_255	622.854	2	713.394	1	y7	56.79	0	0	0	light	786833801216	GTFIIDPGGVIR
GTFIIDPGGVIR	Biognosys|iRT-Kit_WR_fusion	ulianaf_D1904_256	622.854	2	713.394	1	y7	56.65	0	0	0	light	871303479296	GTFIIDPGGVIR
GTFIIDPGGVIR	Biognosys|iRT-Kit_WR_fusion	ulianaf_D1904_257	622.854	2	713.394	1	y7	56.55	0	0	0	light	856233017344	GTFIIDPGGVIR
GTFIIDPGGVIR	Biognosys|iRT-Kit_WR_fusion	ulianaf_D1904_294	622.854	2	713.394	1	y7	55.73	800862	0	3	light	614103777280	GTFIIDPGGVIR
GTFIIDPGGVIR	Biognosys|iRT-Kit_WR_fusion	ulianaf_D1904_295	622.854	2	713.394	1	y7	55.73	1686547	0	2	light	597051637760	GTFIIDPGGVIR
GTFIIDPGGVIR	Biognosys|iRT-Kit_WR_fusion	ulianaf_D1904_306	622.854	2	713.394	1	y7	55.87	2089739	0	2	light	442199670784	GTFIIDPGGVIR
GTFIIDPGGVIR	Biognosys|iRT-Kit_WR_fusion	ulianaf_D1904_307	622.854	2	713.394	1	y7	55.99	1105606	0	3	light	546095202304	GTFIIDPGGVIR
GTFIIDPGGVIR	Biognosys|iRT-Kit_WR_fusion	ulianaf_D1904_308	622.854	2	713.394	1	y7	55.82	388268	0	3	light	598696853504	GTFIIDPGGVIR
GTFIIDPGGVIR	Biognosys|iRT-Kit_WR_fusion	ulianaf_D1904_319	622.854	2	713.394	1	y7	55.99	1256481	0	3	light	505595691008	GTFIIDPGGVIR
GTFIIDPGGVIR	Biognosys|iRT-Kit_WR_fusion	ulianaf_D1904_320	622.854	2	713.394	1	y7	55.86	234129	0	3	light	530016600064	GTFIIDPGGVIR
GTFIIDPGGVIR	Biognosys|iRT-Kit_WR_fusion	ulianaf_D1904_321	622.854	2	713.394	1	y7	55.36	0	0	0	light	631084744704	GTFIIDPGGVIR
GTFIIDPGGVIR	Biognosys|iRT-Kit_WR_fusion	ulianaf_D1904_332	622.854	2	713.394	1	y7	55.77	0	0	0	light	536874516480	GTFIIDPGGVIR
GTFIIDPGGVIR	Biognosys|iRT-Kit_WR_fusion	ulianaf_D1904_333	622.854	2	713.394	1	y7	56.09	1600117	0	2	light	469258633216	GTFIIDPGGVIR
GTFIIDPGGVIR	Biognosys|iRT-Kit_WR_fusion	ulianaf_D1904_334	622.854	2	713.394	1	y7	55.78	0	0	0	light	522954342400	GTFIIDPGGVIR
GTFIIDPGGVIR	Biognosys|iRT-Kit_WR_fusion	ulianaf_D1904_358	622.854	2	713.394	1	y7	56.17	1069138	0	2	light	502539452416	GTFIIDPGGVIR
GTFIIDPAAVIR	Biognosys|iRT-Kit_WR_fusion	ulianaf_D1904_210_20190418200441	636.869	2	854.509	1	y8	62.84	25155240	0	2	light	784643915776	GTFIIDPAAVIR
GTFIIDPAAVIR	Biognosys|iRT-Kit_WR_fusion	ulianaf_D1904_212	636.869	2	854.509	1	y8	62.72	24277240	0	2	light	848964943872	GTFIIDPAAVIR
GTFIIDPAAVIR	Biognosys|iRT-Kit_WR_fusion	ulianaf_D1904_214	636.869	2	854.509	1	y8	62.77	24507998	0	2	light	808149516288	GTFIIDPAAVIR
GTFIIDPAAVIR	Biognosys|iRT-Kit_WR_fusion	ulianaf_D1904_223	636.869	2	854.509	1	y8	62.79	26947874	494844	2	light	901788532736	GTFIIDPAAVIR
GTFIIDPAAVIR	Biognosys|iRT-Kit_WR_fusion	ulianaf_D1904_225	636.869	2	854.509	1	y8	62.18	23350952	0	2	light	990213767168	GTFIIDPAAVIR
GTFIIDPAAVIR	Biognosys|iRT-Kit_WR_fusion	ulianaf_D1904_227	636.869	2	854.509	1	y8	63.19	32737250	0	2	light	686077378560	GTFIIDPAAVIR
GTFIIDPAAVIR	Biognosys|iRT-Kit_WR_fusion	ulianaf_D1904_249	636.869	2	854.509	1	y8	63.14	30141560	0	2	light	866130460672	GTFIIDPAAVIR
GTFIIDPAAVIR	Biognosys|iRT-Kit_WR_fusion	ulianaf_D1904_250	636.869	2	854.509	1	y8	63.01	22709470	0	2	light	923438284800	GTFIIDPAAVIR
GTFIIDPAAVIR	Biognosys|iRT-Kit_WR_fusion	ulianaf_D1904_251	636.869	2	854.509	1	y8	63.14	28075856	0	2	light	774450380800	GTFIIDPAAVIR
GTFIIDPAAVIR	Biognosys|iRT-Kit_WR_fusion	ulianaf_D1904_255	636.869	2	854.509	1	y8	63.31	35493636	0	2	light	786833801216	GTFIIDPAAVIR
GTFIIDPAAVIR	Biognosys|iRT-Kit_WR_fusion	ulianaf_D1904_256	636.869	2	854.509	1	y8	63.11	33051156	0	2	light	871303479296	GTFIIDPAAVIR
GTFIIDPAAVIR	Biognosys|iRT-Kit_WR_fusion	ulianaf_D1904_257	636.869	2	854.509	1	y8	63.05	31434438	0	2	light	856233017344	GTFIIDPAAVIR
GTFIIDPAAVIR	Biognosys|iRT-Kit_WR_fusion	ulianaf_D1904_294	636.869	2	854.509	1	y8	61.98	32916096	0	2	light	614103777280	GTFIIDPAAVIR
GTFIIDPAAVIR	Biognosys|iRT-Kit_WR_fusion	ulianaf_D1904_295	636.869	2	854.509	1	y8	62.01	32625938	0	2	light	597051637760	GTFIIDPAAVIR
GTFIIDPAAVIR	Biognosys|iRT-Kit_WR_fusion	ulianaf_D1904_306	636.869	2	854.509	1	y8	61.71	28262274	0	2	light	442199670784	GTFIIDPAAVIR
GTFIIDPAAVIR	Biognosys|iRT-Kit_WR_fusion	ulianaf_D1904_307	636.869	2	854.509	1	y8	62.24	35987512	0	2	light	546095202304	GTFIIDPAAVIR
GTFIIDPAAVIR	Biognosys|iRT-Kit_WR_fusion	ulianaf_D1904_308	636.869	2	854.509	1	y8	62.01	32781934	0	2	light	598696853504	GTFIIDPAAVIR
GTFIIDPAAVIR	Biognosys|iRT-Kit_WR_fusion	ulianaf_D1904_319	636.869	2	854.509	1	y8	62.33	39735856	0	2	light	505595691008	GTFIIDPAAVIR
GTFIIDPAAVIR	Biognosys|iRT-Kit_WR_fusion	ulianaf_D1904_320	636.869	2	854.509	1	y8	62.05	35788960	0	2	light	530016600064	GTFIIDPAAVIR
GTFIIDPAAVIR	Biognosys|iRT-Kit_WR_fusion	ulianaf_D1904_321	636.869	2	854.509	1	y8	61.71	29580408	0	2	light	631084744704	GTFIIDPAAVIR
GTFIIDPAAVIR	Biognosys|iRT-Kit_WR_fusion	ulianaf_D1904_332	636.869	2	854.509	1	y8	62.23	24100576	0	2	light	536874516480	GTFIIDPAAVIR
GTFIIDPAAVIR	Biognosys|iRT-Kit_WR_fusion	ulianaf_D1904_333	636.869	2	854.509	1	y8	62.45	28336690	0	2	light	469258633216	GTFIIDPAAVIR
GTFIIDPAAVIR	Biognosys|iRT-Kit_WR_fusion	ulianaf_D1904_334	636.869	2	854.509	1	y8	62.19	24216880	0	2	light	522954342400	GTFIIDPAAVIR
GTFIIDPAAVIR	Biognosys|iRT-Kit_WR_fusion	ulianaf_D1904_358	636.869	2	854.509	1	y8	62.33	37649236	664521	2	light	502539452416	GTFIIDPAAVIR
GTFIIDPAAVIR	Biognosys|iRT-Kit_WR_fusion	ulianaf_D1904_210_20190418200441	636.869	2	741.425	1	y7	62.8	17484248	0	3	light	784643915776	GTFIIDPAAVIR
GTFIIDPAAVIR	Biognosys|iRT-Kit_WR_fusion	ulianaf_D1904_212	636.869	2	741.425	1	y7	62.72	16578540	0	3	light	848964943872	GTFIIDPAAVIR
GTFIIDPAAVIR	Biognosys|iRT-Kit_WR_fusion	ulianaf_D1904_214	636.869	2	741.425	1	y7	62.74	16720618	0	3	light	808149516288	GTFIIDPAAVIR
GTFIIDPAAVIR	Biognosys|iRT-Kit_WR_fusion	ulianaf_D1904_223	636.869	2	741.425	1	y7	62.74	18584448	0	3	light	901788532736	GTFIIDPAAVIR
GTFIIDPAAVIR	Biognosys|iRT-Kit_WR_fusion	ulianaf_D1904_225	636.869	2	741.425	1	y7	62.22	15415829	0	3	light	990213767168	GTFIIDPAAVIR
GTFIIDPAAVIR	Biognosys|iRT-Kit_WR_fusion	ulianaf_D1904_227	636.869	2	741.425	1	y7	63.19	22048018	0	3	light	686077378560	GTFIIDPAAVIR
GTFIIDPAAVIR	Biognosys|iRT-Kit_WR_fusion	ulianaf_D1904_249	636.869	2	741.425	1	y7	63.14	20171574	0	3	light	866130460672	GTFIIDPAAVIR
GTFIIDPAAVIR	Biognosys|iRT-Kit_WR_fusion	ulianaf_D1904_250	636.869	2	741.425	1	y7	63.05	15753342	0	3	light	923438284800	GTFIIDPAAVIR
GTFIIDPAAVIR	Biognosys|iRT-Kit_WR_fusion	ulianaf_D1904_251	636.869	2	741.425	1	y7	63.14	19626770	0	3	light	774450380800	GTFIIDPAAVIR
GTFIIDPAAVIR	Biognosys|iRT-Kit_WR_fusion	ulianaf_D1904_255	636.869	2	741.425	1	y7	63.36	24380926	0	3	light	786833801216	GTFIIDPAAVIR
GTFIIDPAAVIR	Biognosys|iRT-Kit_WR_fusion	ulianaf_D1904_256	636.869	2	741.425	1	y7	63.15	22421900	0	3	light	871303479296	GTFIIDPAAVIR
GTFIIDPAAVIR	Biognosys|iRT-Kit_WR_fusion	ulianaf_D1904_257	636.869	2	741.425	1	y7	63.08	21837594	0	3	light	856233017344	GTFIIDPAAVIR
GTFIIDPAAVIR	Biognosys|iRT-Kit_WR_fusion	ulianaf_D1904_294	636.869	2	741.425	1	y7	61.98	23577756	0	3	light	614103777280	GTFIIDPAAVIR
GTFIIDPAAVIR	Biognosys|iRT-Kit_WR_fusion	ulianaf_D1904_295	636.869	2	741.425	1	y7	62.01	22657614	0	3	light	597051637760	GTFIIDPAAVIR
GTFIIDPAAVIR	Biognosys|iRT-Kit_WR_fusion	ulianaf_D1904_306	636.869	2	741.425	1	y7	61.71	19377132	0	3	light	442199670784	GTFIIDPAAVIR
GTFIIDPAAVIR	Biognosys|iRT-Kit_WR_fusion	ulianaf_D1904_307	636.869	2	741.425	1	y7	62.24	24933298	0	3	light	546095202304	GTFIIDPAAVIR
GTFIIDPAAVIR	Biognosys|iRT-Kit_WR_fusion	ulianaf_D1904_308	636.869	2	741.425	1	y7	62.1	22013106	490234	3	light	598696853504	GTFIIDPAAVIR
GTFIIDPAAVIR	Biognosys|iRT-Kit_WR_fusion	ulianaf_D1904_319	636.869	2	741.425	1	y7	62.33	27649032	0	3	light	505595691008	GTFIIDPAAVIR
GTFIIDPAAVIR	Biognosys|iRT-Kit_WR_fusion	ulianaf_D1904_320	636.869	2	741.425	1	y7	62.05	24920536	0	3	light	530016600064	GTFIIDPAAVIR
GTFIIDPAAVIR	Biognosys|iRT-Kit_WR_fusion	ulianaf_D1904_321	636.869	2	741.425	1	y7	61.71	21111128	0	3	light	631084744704	GTFIIDPAAVIR
GTFIIDPAAVIR	Biognosys|iRT-Kit_WR_fusion	ulianaf_D1904_332	636.869	2	741.425	1	y7	62.23	17395626	0	3	light	536874516480	GTFIIDPAAVIR
GTFIIDPAAVIR	Biognosys|iRT-Kit_WR_fusion	ulianaf_D1904_333	636.869	2	741.425	1	y7	62.45	20035840	0	3	light	469258633216	GTFIIDPAAVIR
GTFIIDPAAVIR	Biognosys|iRT-Kit_WR_fusion	ulianaf_D1904_334	636.869	2	741.425	1	y7	62.19	17210862	0	3	light	522954342400	GTFIIDPAAVIR
GTFIIDPAAVIR	Biognosys|iRT-Kit_WR_fusion	ulianaf_D1904_358	636.869	2	741.425	1	y7	62.33	26912872	61140	3	light	502539452416	GTFIIDPAAVIR
GTFIIDPAAVIR	Biognosys|iRT-Kit_WR_fusion	ulianaf_D1904_210_20190418200441	636.869	2	626.398	1	y6	62.75	43679940	0	1	light	784643915776	GTFIIDPAAVIR
GTFIIDPAAVIR	Biognosys|iRT-Kit_WR_fusion	ulianaf_D1904_212	636.869	2	626.398	1	y6	62.69	39904988	0	1	light	848964943872	GTFIIDPAAVIR
GTFIIDPAAVIR	Biognosys|iRT-Kit_WR_fusion	ulianaf_D1904_214	636.869	2	626.398	1	y6	62.74	40255812	0	1	light	808149516288	GTFIIDPAAVIR
GTFIIDPAAVIR	Biognosys|iRT-Kit_WR_fusion	ulianaf_D1904_223	636.869	2	626.398	1	y6	62.79	40150048	0	1	light	901788532736	GTFIIDPAAVIR
GTFIIDPAAVIR	Biognosys|iRT-Kit_WR_fusion	ulianaf_D1904_225	636.869	2	626.398	1	y6	62.22	38583808	0	1	light	990213767168	GTFIIDPAAVIR
GTFIIDPAAVIR	Biognosys|iRT-Kit_WR_fusion	ulianaf_D1904_227	636.869	2	626.398	1	y6	63.19	56261960	0	1	light	686077378560	GTFIIDPAAVIR
GTFIIDPAAVIR	Biognosys|iRT-Kit_WR_fusion	ulianaf_D1904_249	636.869	2	626.398	1	y6	63.14	45382156	0	1	light	866130460672	GTFIIDPAAVIR
GTFIIDPAAVIR	Biognosys|iRT-Kit_WR_fusion	ulianaf_D1904_250	636.869	2	626.398	1	y6	62.96	40457728	0	1	light	923438284800	GTFIIDPAAVIR
GTFIIDPAAVIR	Biognosys|iRT-Kit_WR_fusion	ulianaf_D1904_251	636.869	2	626.398	1	y6	63.14	47257724	0	1	light	774450380800	GTFIIDPAAVIR
GTFIIDPAAVIR	Biognosys|iRT-Kit_WR_fusion	ulianaf_D1904_255	636.869	2	626.398	1	y6	63.31	58797568	0	1	light	786833801216	GTFIIDPAAVIR
GTFIIDPAAVIR	Biognosys|iRT-Kit_WR_fusion	ulianaf_D1904_256	636.869	2	626.398	1	y6	63.11	50621852	0	1	light	871303479296	GTFIIDPAAVIR
GTFIIDPAAVIR	Biognosys|iRT-Kit_WR_fusion	ulianaf_D1904_257	636.869	2	626.398	1	y6	63.05	49574496	542529	1	light	856233017344	GTFIIDPAAVIR
GTFIIDPAAVIR	Biognosys|iRT-Kit_WR_fusion	ulianaf_D1904_294	636.869	2	626.398	1	y6	61.98	57051320	0	1	light	614103777280	GTFIIDPAAVIR
GTFIIDPAAVIR	Biognosys|iRT-Kit_WR_fusion	ulianaf_D1904_295	636.869	2	626.398	1	y6	62.01	54065396	0	1	light	597051637760	GTFIIDPAAVIR
GTFIIDPAAVIR	Biognosys|iRT-Kit_WR_fusion	ulianaf_D1904_306	636.869	2	626.398	1	y6	61.71	52306744	0	1	light	442199670784	GTFIIDPAAVIR
GTFIIDPAAVIR	Biognosys|iRT-Kit_WR_fusion	ulianaf_D1904_307	636.869	2	626.398	1	y6	62.24	64359364	147638	1	light	546095202304	GTFIIDPAAVIR
GTFIIDPAAVIR	Biognosys|iRT-Kit_WR_fusion	ulianaf_D1904_308	636.869	2	626.398	1	y6	62.01	57435064	0	1	light	598696853504	GTFIIDPAAVIR
GTFIIDPAAVIR	Biognosys|iRT-Kit_WR_fusion	ulianaf_D1904_319	636.869	2	626.398	1	y6	62.33	72668696	0	1	light	505595691008	GTFIIDPAAVIR
GTFIIDPAAVIR	Biognosys|iRT-Kit_WR_fusion	ulianaf_D1904_320	636.869	2	626.398	1	y6	62.05	62736836	0	1	light	530016600064	GTFIIDPAAVIR
GTFIIDPAAVIR	Biognosys|iRT-Kit_WR_fusion	ulianaf_D1904_321	636.869	2	626.398	1	y6	61.71	47889200	473657	1	light	631084744704	GTFIIDPAAVIR
GTFIIDPAAVIR	Biognosys|iRT-Kit_WR_fusion	ulianaf_D1904_332	636.869	2	626.398	1	y6	62.23	45725160	0	1	light	536874516480	GTFIIDPAAVIR
GTFIIDPAAVIR	Biognosys|iRT-Kit_WR_fusion	ulianaf_D1904_333	636.869	2	626.398	1	y6	62.45	54748812	0	1	light	469258633216	GTFIIDPAAVIR
GTFIIDPAAVIR	Biognosys|iRT-Kit_WR_fusion	ulianaf_D1904_334	636.869	2	626.398	1	y6	62.19	45854664	0	1	light	522954342400	GTFIIDPAAVIR
GTFIIDPAAVIR	Biognosys|iRT-Kit_WR_fusion	ulianaf_D1904_358	636.869	2	626.398	1	y6	62.33	69924648	83695	1	light	502539452416	GTFIIDPAAVIR
GAGSSEPVTGLDAK	Biognosys|iRT-Kit_WR_fusion	ulianaf_D1904_210_20190418200441	644.823	2	1016.53	1	y10	25.25	3221274	0	2	light	784643915776	GAGSSEPVTGLDAK
GAGSSEPVTGLDAK	Biognosys|iRT-Kit_WR_fusion	ulianaf_D1904_212	644.823	2	1016.53	1	y10	25.17	4174950	0	2	light	848964943872	GAGSSEPVTGLDAK
GAGSSEPVTGLDAK	Biognosys|iRT-Kit_WR_fusion	ulianaf_D1904_214	644.823	2	1016.53	1	y10	25.21	3181520	0	2	light	808149516288	GAGSSEPVTGLDAK
GAGSSEPVTGLDAK	Biognosys|iRT-Kit_WR_fusion	ulianaf_D1904_223	644.823	2	1016.53	1	y10	25.02	4039709	0	2	light	901788532736	GAGSSEPVTGLDAK
GAGSSEPVTGLDAK	Biognosys|iRT-Kit_WR_fusion	ulianaf_D1904_225	644.823	2	1016.53	1	y10	24.87	4165513	0	2	light	990213767168	GAGSSEPVTGLDAK
GAGSSEPVTGLDAK	Biognosys|iRT-Kit_WR_fusion	ulianaf_D1904_227	644.823	2	1016.53	1	y10	25.48	6680726	0	2	light	686077378560	GAGSSEPVTGLDAK
GAGSSEPVTGLDAK	Biognosys|iRT-Kit_WR_fusion	ulianaf_D1904_249	644.823	2	1016.53	1	y10	25.35	4081364	0	2	light	866130460672	GAGSSEPVTGLDAK
GAGSSEPVTGLDAK	Biognosys|iRT-Kit_WR_fusion	ulianaf_D1904_250	644.823	2	1016.53	1	y10	25.06	3983264	0	2	light	923438284800	GAGSSEPVTGLDAK
GAGSSEPVTGLDAK	Biognosys|iRT-Kit_WR_fusion	ulianaf_D1904_251	644.823	2	1016.53	1	y10	25.46	5663218	0	2	light	774450380800	GAGSSEPVTGLDAK
GAGSSEPVTGLDAK	Biognosys|iRT-Kit_WR_fusion	ulianaf_D1904_255	644.823	2	1016.53	1	y10	25.4	5015273	0	2	light	786833801216	GAGSSEPVTGLDAK
GAGSSEPVTGLDAK	Biognosys|iRT-Kit_WR_fusion	ulianaf_D1904_256	644.823	2	1016.53	1	y10	25.21	3837090	0	2	light	871303479296	GAGSSEPVTGLDAK
GAGSSEPVTGLDAK	Biognosys|iRT-Kit_WR_fusion	ulianaf_D1904_257	644.823	2	1016.53	1	y10	25.31	3857223	0	2	light	856233017344	GAGSSEPVTGLDAK
GAGSSEPVTGLDAK	Biognosys|iRT-Kit_WR_fusion	ulianaf_D1904_294	644.823	2	1016.53	1	y10	25.06	4914855	0	2	light	614103777280	GAGSSEPVTGLDAK
GAGSSEPVTGLDAK	Biognosys|iRT-Kit_WR_fusion	ulianaf_D1904_295	644.823	2	1016.53	1	y10	25.06	4901348	0	2	light	597051637760	GAGSSEPVTGLDAK
GAGSSEPVTGLDAK	Biognosys|iRT-Kit_WR_fusion	ulianaf_D1904_306	644.823	2	1016.53	1	y10	25.36	7291253	0	2	light	442199670784	GAGSSEPVTGLDAK
GAGSSEPVTGLDAK	Biognosys|iRT-Kit_WR_fusion	ulianaf_D1904_307	644.823	2	1016.53	1	y10	25.24	4778870	0	2	light	546095202304	GAGSSEPVTGLDAK
GAGSSEPVTGLDAK	Biognosys|iRT-Kit_WR_fusion	ulianaf_D1904_308	644.823	2	1016.53	1	y10	24.96	4769206	0	2	light	598696853504	GAGSSEPVTGLDAK
GAGSSEPVTGLDAK	Biognosys|iRT-Kit_WR_fusion	ulianaf_D1904_319	644.823	2	1016.53	1	y10	25.12	6061100	0	2	light	505595691008	GAGSSEPVTGLDAK
GAGSSEPVTGLDAK	Biognosys|iRT-Kit_WR_fusion	ulianaf_D1904_320	644.823	2	1016.53	1	y10	25.07	5539987	0	2	light	530016600064	GAGSSEPVTGLDAK
GAGSSEPVTGLDAK	Biognosys|iRT-Kit_WR_fusion	ulianaf_D1904_321	644.823	2	1016.53	1	y10	24.79	4738055	0	2	light	631084744704	GAGSSEPVTGLDAK
GAGSSEPVTGLDAK	Biognosys|iRT-Kit_WR_fusion	ulianaf_D1904_332	644.823	2	1016.53	1	y10	25.06	5157330	0	2	light	536874516480	GAGSSEPVTGLDAK
GAGSSEPVTGLDAK	Biognosys|iRT-Kit_WR_fusion	ulianaf_D1904_333	644.823	2	1016.53	1	y10	25.27	5304273	0	2	light	469258633216	GAGSSEPVTGLDAK
GAGSSEPVTGLDAK	Biognosys|iRT-Kit_WR_fusion	ulianaf_D1904_334	644.823	2	1016.53	1	y10	25.07	4838447	0	2	light	522954342400	GAGSSEPVTGLDAK
GAGSSEPVTGLDAK	Biognosys|iRT-Kit_WR_fusion	ulianaf_D1904_358	644.823	2	1016.53	1	y10	25.4	4504178	313496	2	light	502539452416	GAGSSEPVTGLDAK
GAGSSEPVTGLDAK	Biognosys|iRT-Kit_WR_fusion	ulianaf_D1904_210_20190418200441	644.823	2	929.494	1	y9	25.25	1782720	0	3	light	784643915776	GAGSSEPVTGLDAK
GAGSSEPVTGLDAK	Biognosys|iRT-Kit_WR_fusion	ulianaf_D1904_212	644.823	2	929.494	1	y9	25.17	2288770	0	3	light	848964943872	GAGSSEPVTGLDAK
GAGSSEPVTGLDAK	Biognosys|iRT-Kit_WR_fusion	ulianaf_D1904_214	644.823	2	929.494	1	y9	25.21	1695171	0	3	light	808149516288	GAGSSEPVTGLDAK
GAGSSEPVTGLDAK	Biognosys|iRT-Kit_WR_fusion	ulianaf_D1904_223	644.823	2	929.494	1	y9	25.13	2420360	0	3	light	901788532736	GAGSSEPVTGLDAK
GAGSSEPVTGLDAK	Biognosys|iRT-Kit_WR_fusion	ulianaf_D1904_225	644.823	2	929.494	1	y9	24.92	2312190	0	3	light	990213767168	GAGSSEPVTGLDAK
GAGSSEPVTGLDAK	Biognosys|iRT-Kit_WR_fusion	ulianaf_D1904_227	644.823	2	929.494	1	y9	25.48	3435213	0	3	light	686077378560	GAGSSEPVTGLDAK
GAGSSEPVTGLDAK	Biognosys|iRT-Kit_WR_fusion	ulianaf_D1904_249	644.823	2	929.494	1	y9	25.43	2323137	0	3	light	866130460672	GAGSSEPVTGLDAK
GAGSSEPVTGLDAK	Biognosys|iRT-Kit_WR_fusion	ulianaf_D1904_250	644.823	2	929.494	1	y9	25.02	1972032	0	3	light	923438284800	GAGSSEPVTGLDAK
GAGSSEPVTGLDAK	Biognosys|iRT-Kit_WR_fusion	ulianaf_D1904_251	644.823	2	929.494	1	y9	25.41	2557434	479940	3	light	774450380800	GAGSSEPVTGLDAK
GAGSSEPVTGLDAK	Biognosys|iRT-Kit_WR_fusion	ulianaf_D1904_255	644.823	2	929.494	1	y9	25.35	2655642	0	3	light	786833801216	GAGSSEPVTGLDAK
GAGSSEPVTGLDAK	Biognosys|iRT-Kit_WR_fusion	ulianaf_D1904_256	644.823	2	929.494	1	y9	25.16	2187799	0	3	light	871303479296	GAGSSEPVTGLDAK
GAGSSEPVTGLDAK	Biognosys|iRT-Kit_WR_fusion	ulianaf_D1904_257	644.823	2	929.494	1	y9	25.26	2122227	0	3	light	856233017344	GAGSSEPVTGLDAK
GAGSSEPVTGLDAK	Biognosys|iRT-Kit_WR_fusion	ulianaf_D1904_294	644.823	2	929.494	1	y9	25.06	2376141	0	3	light	614103777280	GAGSSEPVTGLDAK
GAGSSEPVTGLDAK	Biognosys|iRT-Kit_WR_fusion	ulianaf_D1904_295	644.823	2	929.494	1	y9	25.01	2583319	0	3	light	597051637760	GAGSSEPVTGLDAK
GAGSSEPVTGLDAK	Biognosys|iRT-Kit_WR_fusion	ulianaf_D1904_306	644.823	2	929.494	1	y9	25.33	3931414	0	3	light	442199670784	GAGSSEPVTGLDAK
GAGSSEPVTGLDAK	Biognosys|iRT-Kit_WR_fusion	ulianaf_D1904_307	644.823	2	929.494	1	y9	25.24	2546819	0	3	light	546095202304	GAGSSEPVTGLDAK
GAGSSEPVTGLDAK	Biognosys|iRT-Kit_WR_fusion	ulianaf_D1904_308	644.823	2	929.494	1	y9	24.96	2481445	206971	3	light	598696853504	GAGSSEPVTGLDAK
GAGSSEPVTGLDAK	Biognosys|iRT-Kit_WR_fusion	ulianaf_D1904_319	644.823	2	929.494	1	y9	25.12	3165991	0	3	light	505595691008	GAGSSEPVTGLDAK
GAGSSEPVTGLDAK	Biognosys|iRT-Kit_WR_fusion	ulianaf_D1904_320	644.823	2	929.494	1	y9	25.02	2984390	0	3	light	530016600064	GAGSSEPVTGLDAK
GAGSSEPVTGLDAK	Biognosys|iRT-Kit_WR_fusion	ulianaf_D1904_321	644.823	2	929.494	1	y9	24.79	2508076	0	3	light	631084744704	GAGSSEPVTGLDAK
GAGSSEPVTGLDAK	Biognosys|iRT-Kit_WR_fusion	ulianaf_D1904_332	644.823	2	929.494	1	y9	25.06	2992081	0	3	light	536874516480	GAGSSEPVTGLDAK
GAGSSEPVTGLDAK	Biognosys|iRT-Kit_WR_fusion	ulianaf_D1904_333	644.823	2	929.494	1	y9	25.32	2897022	0	3	light	469258633216	GAGSSEPVTGLDAK
GAGSSEPVTGLDAK	Biognosys|iRT-Kit_WR_fusion	ulianaf_D1904_334	644.823	2	929.494	1	y9	25.07	2543292	0	3	light	522954342400	GAGSSEPVTGLDAK
GAGSSEPVTGLDAK	Biognosys|iRT-Kit_WR_fusion	ulianaf_D1904_358	644.823	2	929.494	1	y9	25.35	2585046	0	3	light	502539452416	GAGSSEPVTGLDAK
GAGSSEPVTGLDAK	Biognosys|iRT-Kit_WR_fusion	ulianaf_D1904_210_20190418200441	644.823	2	800.451	1	y8	25.25	16969816	0	1	light	784643915776	GAGSSEPVTGLDAK
GAGSSEPVTGLDAK	Biognosys|iRT-Kit_WR_fusion	ulianaf_D1904_212	644.823	2	800.451	1	y8	25.17	20054298	1099895	1	light	848964943872	GAGSSEPVTGLDAK
GAGSSEPVTGLDAK	Biognosys|iRT-Kit_WR_fusion	ulianaf_D1904_214	644.823	2	800.451	1	y8	25.21	15978531	0	1	light	808149516288	GAGSSEPVTGLDAK
GAGSSEPVTGLDAK	Biognosys|iRT-Kit_WR_fusion	ulianaf_D1904_223	644.823	2	800.451	1	y8	25.02	21226862	0	1	light	901788532736	GAGSSEPVTGLDAK
GAGSSEPVTGLDAK	Biognosys|iRT-Kit_WR_fusion	ulianaf_D1904_225	644.823	2	800.451	1	y8	24.87	19912654	0	1	light	990213767168	GAGSSEPVTGLDAK
GAGSSEPVTGLDAK	Biognosys|iRT-Kit_WR_fusion	ulianaf_D1904_227	644.823	2	800.451	1	y8	25.48	32654832	0	1	light	686077378560	GAGSSEPVTGLDAK
GAGSSEPVTGLDAK	Biognosys|iRT-Kit_WR_fusion	ulianaf_D1904_249	644.823	2	800.451	1	y8	25.39	19774942	0	1	light	866130460672	GAGSSEPVTGLDAK
GAGSSEPVTGLDAK	Biognosys|iRT-Kit_WR_fusion	ulianaf_D1904_250	644.823	2	800.451	1	y8	25.02	19400020	0	1	light	923438284800	GAGSSEPVTGLDAK
GAGSSEPVTGLDAK	Biognosys|iRT-Kit_WR_fusion	ulianaf_D1904_251	644.823	2	800.451	1	y8	25.41	25101346	449626	1	light	774450380800	GAGSSEPVTGLDAK
GAGSSEPVTGLDAK	Biognosys|iRT-Kit_WR_fusion	ulianaf_D1904_255	644.823	2	800.451	1	y8	25.35	23776754	0	1	light	786833801216	GAGSSEPVTGLDAK
GAGSSEPVTGLDAK	Biognosys|iRT-Kit_WR_fusion	ulianaf_D1904_256	644.823	2	800.451	1	y8	25.21	20282382	0	1	light	871303479296	GAGSSEPVTGLDAK
GAGSSEPVTGLDAK	Biognosys|iRT-Kit_WR_fusion	ulianaf_D1904_257	644.823	2	800.451	1	y8	25.31	17890254	1071202	1	light	856233017344	GAGSSEPVTGLDAK
GAGSSEPVTGLDAK	Biognosys|iRT-Kit_WR_fusion	ulianaf_D1904_294	644.823	2	800.451	1	y8	25.06	23820504	0	1	light	614103777280	GAGSSEPVTGLDAK
GAGSSEPVTGLDAK	Biognosys|iRT-Kit_WR_fusion	ulianaf_D1904_295	644.823	2	800.451	1	y8	25.06	23744326	967780	1	light	597051637760	GAGSSEPVTGLDAK
GAGSSEPVTGLDAK	Biognosys|iRT-Kit_WR_fusion	ulianaf_D1904_306	644.823	2	800.451	1	y8	25.33	35191788	0	1	light	442199670784	GAGSSEPVTGLDAK
GAGSSEPVTGLDAK	Biognosys|iRT-Kit_WR_fusion	ulianaf_D1904_307	644.823	2	800.451	1	y8	25.24	24918944	763525	1	light	546095202304	GAGSSEPVTGLDAK
GAGSSEPVTGLDAK	Biognosys|iRT-Kit_WR_fusion	ulianaf_D1904_308	644.823	2	800.451	1	y8	24.96	24545348	822872	1	light	598696853504	GAGSSEPVTGLDAK
GAGSSEPVTGLDAK	Biognosys|iRT-Kit_WR_fusion	ulianaf_D1904_319	644.823	2	800.451	1	y8	25.12	33177038	0	1	light	505595691008	GAGSSEPVTGLDAK
GAGSSEPVTGLDAK	Biognosys|iRT-Kit_WR_fusion	ulianaf_D1904_320	644.823	2	800.451	1	y8	25.07	29891576	0	1	light	530016600064	GAGSSEPVTGLDAK
GAGSSEPVTGLDAK	Biognosys|iRT-Kit_WR_fusion	ulianaf_D1904_321	644.823	2	800.451	1	y8	24.79	25819230	0	1	light	631084744704	GAGSSEPVTGLDAK
GAGSSEPVTGLDAK	Biognosys|iRT-Kit_WR_fusion	ulianaf_D1904_332	644.823	2	800.451	1	y8	25.06	27352812	0	1	light	536874516480	GAGSSEPVTGLDAK
GAGSSEPVTGLDAK	Biognosys|iRT-Kit_WR_fusion	ulianaf_D1904_333	644.823	2	800.451	1	y8	25.32	26703682	0	1	light	469258633216	GAGSSEPVTGLDAK
GAGSSEPVTGLDAK	Biognosys|iRT-Kit_WR_fusion	ulianaf_D1904_334	644.823	2	800.451	1	y8	25.07	26542556	0	1	light	522954342400	GAGSSEPVTGLDAK
GAGSSEPVTGLDAK	Biognosys|iRT-Kit_WR_fusion	ulianaf_D1904_358	644.823	2	800.451	1	y8	25.4	25839056	834778	1	light	502539452416	GAGSSEPVTGLDAK
TPVISGGPYEYR	Biognosys|iRT-Kit_WR_fusion	ulianaf_D1904_210_20190418200441	669.838	2	1041.5	1	y9	39.72	47700872	852884	2	light	784643915776	TPVISGGPYEYR
TPVISGGPYEYR	Biognosys|iRT-Kit_WR_fusion	ulianaf_D1904_212	669.838	2	1041.5	1	y9	39.68	50109196	1240828	2	light	848964943872	TPVISGGPYEYR
TPVISGGPYEYR	Biognosys|iRT-Kit_WR_fusion	ulianaf_D1904_214	669.838	2	1041.5	1	y9	39.79	48107356	925779	2	light	808149516288	TPVISGGPYEYR
TPVISGGPYEYR	Biognosys|iRT-Kit_WR_fusion	ulianaf_D1904_223	669.838	2	1041.5	1	y9	39.53	46496280	685587	2	light	901788532736	TPVISGGPYEYR
TPVISGGPYEYR	Biognosys|iRT-Kit_WR_fusion	ulianaf_D1904_225	669.838	2	1041.5	1	y9	39.19	44027876	665869	2	light	990213767168	TPVISGGPYEYR
TPVISGGPYEYR	Biognosys|iRT-Kit_WR_fusion	ulianaf_D1904_227	669.838	2	1041.5	1	y9	39.98	56526012	0	2	light	686077378560	TPVISGGPYEYR
TPVISGGPYEYR	Biognosys|iRT-Kit_WR_fusion	ulianaf_D1904_249	669.838	2	1041.5	1	y9	39.89	47469332	738185	2	light	866130460672	TPVISGGPYEYR
TPVISGGPYEYR	Biognosys|iRT-Kit_WR_fusion	ulianaf_D1904_250	669.838	2	1041.5	1	y9	39.64	48273420	393325	2	light	923438284800	TPVISGGPYEYR
TPVISGGPYEYR	Biognosys|iRT-Kit_WR_fusion	ulianaf_D1904_251	669.838	2	1041.5	1	y9	39.84	55578040	860214	2	light	774450380800	TPVISGGPYEYR
TPVISGGPYEYR	Biognosys|iRT-Kit_WR_fusion	ulianaf_D1904_255	669.838	2	1041.5	1	y9	39.98	56285256	474706	2	light	786833801216	TPVISGGPYEYR
TPVISGGPYEYR	Biognosys|iRT-Kit_WR_fusion	ulianaf_D1904_256	669.838	2	1041.5	1	y9	39.72	50172496	1915600	2	light	871303479296	TPVISGGPYEYR
TPVISGGPYEYR	Biognosys|iRT-Kit_WR_fusion	ulianaf_D1904_257	669.838	2	1041.5	1	y9	39.72	50258188	407684	2	light	856233017344	TPVISGGPYEYR
TPVISGGPYEYR	Biognosys|iRT-Kit_WR_fusion	ulianaf_D1904_294	669.838	2	1041.5	1	y9	39.31	50237428	41855	2	light	614103777280	TPVISGGPYEYR
TPVISGGPYEYR	Biognosys|iRT-Kit_WR_fusion	ulianaf_D1904_295	669.838	2	1041.5	1	y9	39.38	47924136	1156701	2	light	597051637760	TPVISGGPYEYR
TPVISGGPYEYR	Biognosys|iRT-Kit_WR_fusion	ulianaf_D1904_306	669.838	2	1041.5	1	y9	39.67	50052444	1029212	2	light	442199670784	TPVISGGPYEYR
TPVISGGPYEYR	Biognosys|iRT-Kit_WR_fusion	ulianaf_D1904_307	669.838	2	1041.5	1	y9	39.51	52297696	806232	2	light	546095202304	TPVISGGPYEYR
TPVISGGPYEYR	Biognosys|iRT-Kit_WR_fusion	ulianaf_D1904_308	669.838	2	1041.5	1	y9	39.18	54052820	1451627	2	light	598696853504	TPVISGGPYEYR
TPVISGGPYEYR	Biognosys|iRT-Kit_WR_fusion	ulianaf_D1904_319	669.838	2	1041.5	1	y9	39.41	64011788	2121042	2	light	505595691008	TPVISGGPYEYR
TPVISGGPYEYR	Biognosys|iRT-Kit_WR_fusion	ulianaf_D1904_320	669.838	2	1041.5	1	y9	39.25	62769852	0	2	light	530016600064	TPVISGGPYEYR
TPVISGGPYEYR	Biognosys|iRT-Kit_WR_fusion	ulianaf_D1904_321	669.838	2	1041.5	1	y9	38.76	53089024	1568799	2	light	631084744704	TPVISGGPYEYR
TPVISGGPYEYR	Biognosys|iRT-Kit_WR_fusion	ulianaf_D1904_332	669.838	2	1041.5	1	y9	39.36	49410272	2254123	2	light	536874516480	TPVISGGPYEYR
TPVISGGPYEYR	Biognosys|iRT-Kit_WR_fusion	ulianaf_D1904_333	669.838	2	1041.5	1	y9	39.65	52266332	1093751	2	light	469258633216	TPVISGGPYEYR
TPVISGGPYEYR	Biognosys|iRT-Kit_WR_fusion	ulianaf_D1904_334	669.838	2	1041.5	1	y9	39.33	53077536	1214189	2	light	522954342400	TPVISGGPYEYR
TPVISGGPYEYR	Biognosys|iRT-Kit_WR_fusion	ulianaf_D1904_358	669.838	2	1041.5	1	y9	39.66	54666996	634331	2	light	502539452416	TPVISGGPYEYR
TPVISGGPYEYR	Biognosys|iRT-Kit_WR_fusion	ulianaf_D1904_210_20190418200441	669.838	2	928.416	1	y8	39.68	67902800	0	1	light	784643915776	TPVISGGPYEYR
TPVISGGPYEYR	Biognosys|iRT-Kit_WR_fusion	ulianaf_D1904_212	669.838	2	928.416	1	y8	39.68	71728592	0	1	light	848964943872	TPVISGGPYEYR
TPVISGGPYEYR	Biognosys|iRT-Kit_WR_fusion	ulianaf_D1904_214	669.838	2	928.416	1	y8	39.79	68419248	0	1	light	808149516288	TPVISGGPYEYR
TPVISGGPYEYR	Biognosys|iRT-Kit_WR_fusion	ulianaf_D1904_223	669.838	2	928.416	1	y8	39.53	66107572	0	1	light	901788532736	TPVISGGPYEYR
TPVISGGPYEYR	Biognosys|iRT-Kit_WR_fusion	ulianaf_D1904_225	669.838	2	928.416	1	y8	39.19	61382724	0	1	light	990213767168	TPVISGGPYEYR
TPVISGGPYEYR	Biognosys|iRT-Kit_WR_fusion	ulianaf_D1904_227	669.838	2	928.416	1	y8	39.98	78399592	0	1	light	686077378560	TPVISGGPYEYR
TPVISGGPYEYR	Biognosys|iRT-Kit_WR_fusion	ulianaf_D1904_249	669.838	2	928.416	1	y8	39.89	65121220	0	1	light	866130460672	TPVISGGPYEYR
TPVISGGPYEYR	Biognosys|iRT-Kit_WR_fusion	ulianaf_D1904_250	669.838	2	928.416	1	y8	39.64	66527136	0	1	light	923438284800	TPVISGGPYEYR
TPVISGGPYEYR	Biognosys|iRT-Kit_WR_fusion	ulianaf_D1904_251	669.838	2	928.416	1	y8	39.9	79210896	0	1	light	774450380800	TPVISGGPYEYR
TPVISGGPYEYR	Biognosys|iRT-Kit_WR_fusion	ulianaf_D1904_255	669.838	2	928.416	1	y8	39.98	78356208	0	1	light	786833801216	TPVISGGPYEYR
TPVISGGPYEYR	Biognosys|iRT-Kit_WR_fusion	ulianaf_D1904_256	669.838	2	928.416	1	y8	39.72	69992952	0	1	light	871303479296	TPVISGGPYEYR
TPVISGGPYEYR	Biognosys|iRT-Kit_WR_fusion	ulianaf_D1904_257	669.838	2	928.416	1	y8	39.72	70022216	0	1	light	856233017344	TPVISGGPYEYR
TPVISGGPYEYR	Biognosys|iRT-Kit_WR_fusion	ulianaf_D1904_294	669.838	2	928.416	1	y8	39.31	70971184	0	1	light	614103777280	TPVISGGPYEYR
TPVISGGPYEYR	Biognosys|iRT-Kit_WR_fusion	ulianaf_D1904_295	669.838	2	928.416	1	y8	39.38	68271768	0	1	light	597051637760	TPVISGGPYEYR
TPVISGGPYEYR	Biognosys|iRT-Kit_WR_fusion	ulianaf_D1904_306	669.838	2	928.416	1	y8	39.67	71454520	0	1	light	442199670784	TPVISGGPYEYR
TPVISGGPYEYR	Biognosys|iRT-Kit_WR_fusion	ulianaf_D1904_307	669.838	2	928.416	1	y8	39.51	73869768	0	1	light	546095202304	TPVISGGPYEYR
TPVISGGPYEYR	Biognosys|iRT-Kit_WR_fusion	ulianaf_D1904_308	669.838	2	928.416	1	y8	39.18	77773696	0	1	light	598696853504	TPVISGGPYEYR
TPVISGGPYEYR	Biognosys|iRT-Kit_WR_fusion	ulianaf_D1904_319	669.838	2	928.416	1	y8	39.41	90100336	1722100	1	light	505595691008	TPVISGGPYEYR
TPVISGGPYEYR	Biognosys|iRT-Kit_WR_fusion	ulianaf_D1904_320	669.838	2	928.416	1	y8	39.25	86929744	0	1	light	530016600064	TPVISGGPYEYR
TPVISGGPYEYR	Biognosys|iRT-Kit_WR_fusion	ulianaf_D1904_321	669.838	2	928.416	1	y8	38.76	74955528	0	1	light	631084744704	TPVISGGPYEYR
TPVISGGPYEYR	Biognosys|iRT-Kit_WR_fusion	ulianaf_D1904_332	669.838	2	928.416	1	y8	39.36	69387416	2823119	1	light	536874516480	TPVISGGPYEYR
TPVISGGPYEYR	Biognosys|iRT-Kit_WR_fusion	ulianaf_D1904_333	669.838	2	928.416	1	y8	39.65	75387496	0	1	light	469258633216	TPVISGGPYEYR
TPVISGGPYEYR	Biognosys|iRT-Kit_WR_fusion	ulianaf_D1904_334	669.838	2	928.416	1	y8	39.33	76513456	0	1	light	522954342400	TPVISGGPYEYR
TPVISGGPYEYR	Biognosys|iRT-Kit_WR_fusion	ulianaf_D1904_358	669.838	2	928.416	1	y8	39.66	77466608	0	1	light	502539452416	TPVISGGPYEYR
TPVISGGPYEYR	Biognosys|iRT-Kit_WR_fusion	ulianaf_D1904_210_20190418200441	669.838	2	841.384	1	y7	39.72	20008038	770657	3	light	784643915776	TPVISGGPYEYR
TPVISGGPYEYR	Biognosys|iRT-Kit_WR_fusion	ulianaf_D1904_212	669.838	2	841.384	1	y7	39.68	22004570	140196	3	light	848964943872	TPVISGGPYEYR
TPVISGGPYEYR	Biognosys|iRT-Kit_WR_fusion	ulianaf_D1904_214	669.838	2	841.384	1	y7	39.79	19859062	536741	3	light	808149516288	TPVISGGPYEYR
TPVISGGPYEYR	Biognosys|iRT-Kit_WR_fusion	ulianaf_D1904_223	669.838	2	841.384	1	y7	39.53	19270336	594773	3	light	901788532736	TPVISGGPYEYR
TPVISGGPYEYR	Biognosys|iRT-Kit_WR_fusion	ulianaf_D1904_225	669.838	2	841.384	1	y7	39.19	18964186	0	3	light	990213767168	TPVISGGPYEYR
TPVISGGPYEYR	Biognosys|iRT-Kit_WR_fusion	ulianaf_D1904_227	669.838	2	841.384	1	y7	39.98	23397156	0	3	light	686077378560	TPVISGGPYEYR
TPVISGGPYEYR	Biognosys|iRT-Kit_WR_fusion	ulianaf_D1904_249	669.838	2	841.384	1	y7	39.89	19168530	625460	3	light	866130460672	TPVISGGPYEYR
TPVISGGPYEYR	Biognosys|iRT-Kit_WR_fusion	ulianaf_D1904_250	669.838	2	841.384	1	y7	39.64	19993176	807558	3	light	923438284800	TPVISGGPYEYR
TPVISGGPYEYR	Biognosys|iRT-Kit_WR_fusion	ulianaf_D1904_251	669.838	2	841.384	1	y7	39.84	23082194	507174	3	light	774450380800	TPVISGGPYEYR
TPVISGGPYEYR	Biognosys|iRT-Kit_WR_fusion	ulianaf_D1904_255	669.838	2	841.384	1	y7	39.98	23488074	0	3	light	786833801216	TPVISGGPYEYR
TPVISGGPYEYR	Biognosys|iRT-Kit_WR_fusion	ulianaf_D1904_256	669.838	2	841.384	1	y7	39.72	21457058	238887	3	light	871303479296	TPVISGGPYEYR
TPVISGGPYEYR	Biognosys|iRT-Kit_WR_fusion	ulianaf_D1904_257	669.838	2	841.384	1	y7	39.72	20892374	245387	3	light	856233017344	TPVISGGPYEYR
TPVISGGPYEYR	Biognosys|iRT-Kit_WR_fusion	ulianaf_D1904_294	669.838	2	841.384	1	y7	39.36	21228250	468403	3	light	614103777280	TPVISGGPYEYR
TPVISGGPYEYR	Biognosys|iRT-Kit_WR_fusion	ulianaf_D1904_295	669.838	2	841.384	1	y7	39.38	20170746	948184	3	light	597051637760	TPVISGGPYEYR
TPVISGGPYEYR	Biognosys|iRT-Kit_WR_fusion	ulianaf_D1904_306	669.838	2	841.384	1	y7	39.67	21095402	776100	3	light	442199670784	TPVISGGPYEYR
TPVISGGPYEYR	Biognosys|iRT-Kit_WR_fusion	ulianaf_D1904_307	669.838	2	841.384	1	y7	39.51	21849606	705943	3	light	546095202304	TPVISGGPYEYR
TPVISGGPYEYR	Biognosys|iRT-Kit_WR_fusion	ulianaf_D1904_308	669.838	2	841.384	1	y7	39.18	22862682	702242	3	light	598696853504	TPVISGGPYEYR
TPVISGGPYEYR	Biognosys|iRT-Kit_WR_fusion	ulianaf_D1904_319	669.838	2	841.384	1	y7	39.41	26087124	967668	3	light	505595691008	TPVISGGPYEYR
TPVISGGPYEYR	Biognosys|iRT-Kit_WR_fusion	ulianaf_D1904_320	669.838	2	841.384	1	y7	39.25	26242662	0	3	light	530016600064	TPVISGGPYEYR
TPVISGGPYEYR	Biognosys|iRT-Kit_WR_fusion	ulianaf_D1904_321	669.838	2	841.384	1	y7	38.76	22930984	344678	3	light	631084744704	TPVISGGPYEYR
TPVISGGPYEYR	Biognosys|iRT-Kit_WR_fusion	ulianaf_D1904_332	669.838	2	841.384	1	y7	39.36	21096042	960583	3	light	536874516480	TPVISGGPYEYR
TPVISGGPYEYR	Biognosys|iRT-Kit_WR_fusion	ulianaf_D1904_333	669.838	2	841.384	1	y7	39.65	21929828	834752	3	light	469258633216	TPVISGGPYEYR
TPVISGGPYEYR	Biognosys|iRT-Kit_WR_fusion	ulianaf_D1904_334	669.838	2	841.384	1	y7	39.33	22668708	119838	3	light	522954342400	TPVISGGPYEYR
TPVISGGPYEYR	Biognosys|iRT-Kit_WR_fusion	ulianaf_D1904_358	669.838	2	841.384	1	y7	39.66	22579858	621313	3	light	502539452416	TPVISGGPYEYR
VEATFGVDESNAK	Biognosys|iRT-Kit_WR_fusion	ulianaf_D1904_210_20190418200441	683.828	2	966.453	1	y9	32.82	3981668	0	3	light	784643915776	VEATFGVDESNAK
VEATFGVDESNAK	Biognosys|iRT-Kit_WR_fusion	ulianaf_D1904_212	683.828	2	966.453	1	y9	33.11	4004312	35094	3	light	848964943872	VEATFGVDESNAK
VEATFGVDESNAK	Biognosys|iRT-Kit_WR_fusion	ulianaf_D1904_214	683.828	2	966.453	1	y9	33.01	4719130	0	3	light	808149516288	VEATFGVDESNAK
VEATFGVDESNAK	Biognosys|iRT-Kit_WR_fusion	ulianaf_D1904_223	683.828	2	966.453	1	y9	32.82	4762462	0	3	light	901788532736	VEATFGVDESNAK
VEATFGVDESNAK	Biognosys|iRT-Kit_WR_fusion	ulianaf_D1904_225	683.828	2	966.453	1	y9	32.69	3269690	0	3	light	990213767168	VEATFGVDESNAK
VEATFGVDESNAK	Biognosys|iRT-Kit_WR_fusion	ulianaf_D1904_227	683.828	2	966.453	1	y9	33.21	8290122	0	3	light	686077378560	VEATFGVDESNAK
VEATFGVDESNAK	Biognosys|iRT-Kit_WR_fusion	ulianaf_D1904_249	683.828	2	966.453	1	y9	33.18	2901793	890101	3	light	866130460672	VEATFGVDESNAK
VEATFGVDESNAK	Biognosys|iRT-Kit_WR_fusion	ulianaf_D1904_250	683.828	2	966.453	1	y9	33.05	3970291	0	3	light	923438284800	VEATFGVDESNAK
VEATFGVDESNAK	Biognosys|iRT-Kit_WR_fusion	ulianaf_D1904_251	683.828	2	966.453	1	y9	33.11	5959906	0	3	light	774450380800	VEATFGVDESNAK
VEATFGVDESNAK	Biognosys|iRT-Kit_WR_fusion	ulianaf_D1904_255	683.828	2	966.453	1	y9	33.25	6187749	0	3	light	786833801216	VEATFGVDESNAK
VEATFGVDESNAK	Biognosys|iRT-Kit_WR_fusion	ulianaf_D1904_256	683.828	2	966.453	1	y9	33.15	3309752	0	3	light	871303479296	VEATFGVDESNAK
VEATFGVDESNAK	Biognosys|iRT-Kit_WR_fusion	ulianaf_D1904_257	683.828	2	966.453	1	y9	33	4140247	0	3	light	856233017344	VEATFGVDESNAK
VEATFGVDESNAK	Biognosys|iRT-Kit_WR_fusion	ulianaf_D1904_294	683.828	2	966.453	1	y9	32.73	4984749	0	3	light	614103777280	VEATFGVDESNAK
VEATFGVDESNAK	Biognosys|iRT-Kit_WR_fusion	ulianaf_D1904_295	683.828	2	966.453	1	y9	32.88	4690189	0	3	light	597051637760	VEATFGVDESNAK
VEATFGVDESNAK	Biognosys|iRT-Kit_WR_fusion	ulianaf_D1904_306	683.828	2	966.453	1	y9	33.05	4733829	0	3	light	442199670784	VEATFGVDESNAK
VEATFGVDESNAK	Biognosys|iRT-Kit_WR_fusion	ulianaf_D1904_307	683.828	2	966.453	1	y9	32.97	4186802	0	3	light	546095202304	VEATFGVDESNAK
VEATFGVDESNAK	Biognosys|iRT-Kit_WR_fusion	ulianaf_D1904_308	683.828	2	966.453	1	y9	32.87	4737919	0	3	light	598696853504	VEATFGVDESNAK
VEATFGVDESNAK	Biognosys|iRT-Kit_WR_fusion	ulianaf_D1904_319	683.828	2	966.453	1	y9	32.83	5173760	424459	3	light	505595691008	VEATFGVDESNAK
VEATFGVDESNAK	Biognosys|iRT-Kit_WR_fusion	ulianaf_D1904_320	683.828	2	966.453	1	y9	32.74	4972019	12174	3	light	530016600064	VEATFGVDESNAK
VEATFGVDESNAK	Biognosys|iRT-Kit_WR_fusion	ulianaf_D1904_321	683.828	2	966.453	1	y9	32.52	4897038	0	3	light	631084744704	VEATFGVDESNAK
VEATFGVDESNAK	Biognosys|iRT-Kit_WR_fusion	ulianaf_D1904_332	683.828	2	966.453	1	y9	32.83	5972719	0	3	light	536874516480	VEATFGVDESNAK
VEATFGVDESNAK	Biognosys|iRT-Kit_WR_fusion	ulianaf_D1904_333	683.828	2	966.453	1	y9	32.97	4075199	0	3	light	469258633216	VEATFGVDESNAK
VEATFGVDESNAK	Biognosys|iRT-Kit_WR_fusion	ulianaf_D1904_334	683.828	2	966.453	1	y9	32.87	4453672	0	3	light	522954342400	VEATFGVDESNAK
VEATFGVDESNAK	Biognosys|iRT-Kit_WR_fusion	ulianaf_D1904_358	683.828	2	966.453	1	y9	32.98	3458521	982943	3	light	502539452416	VEATFGVDESNAK
VEATFGVDESNAK	Biognosys|iRT-Kit_WR_fusion	ulianaf_D1904_210_20190418200441	683.828	2	819.384	1	y8	32.82	5866342	0	1	light	784643915776	VEATFGVDESNAK
VEATFGVDESNAK	Biognosys|iRT-Kit_WR_fusion	ulianaf_D1904_212	683.828	2	819.384	1	y8	32.97	5812884	23551	1	light	848964943872	VEATFGVDESNAK
VEATFGVDESNAK	Biognosys|iRT-Kit_WR_fusion	ulianaf_D1904_214	683.828	2	819.384	1	y8	32.96	6828288	0	1	light	808149516288	VEATFGVDESNAK
VEATFGVDESNAK	Biognosys|iRT-Kit_WR_fusion	ulianaf_D1904_223	683.828	2	819.384	1	y8	32.91	6786450	0	1	light	901788532736	VEATFGVDESNAK
VEATFGVDESNAK	Biognosys|iRT-Kit_WR_fusion	ulianaf_D1904_225	683.828	2	819.384	1	y8	32.65	4715792	0	1	light	990213767168	VEATFGVDESNAK
VEATFGVDESNAK	Biognosys|iRT-Kit_WR_fusion	ulianaf_D1904_227	683.828	2	819.384	1	y8	33.21	11979311	0	1	light	686077378560	VEATFGVDESNAK
VEATFGVDESNAK	Biognosys|iRT-Kit_WR_fusion	ulianaf_D1904_249	683.828	2	819.384	1	y8	33.18	4785026	1095216	1	light	866130460672	VEATFGVDESNAK
VEATFGVDESNAK	Biognosys|iRT-Kit_WR_fusion	ulianaf_D1904_250	683.828	2	819.384	1	y8	33	6018762	0	1	light	923438284800	VEATFGVDESNAK
VEATFGVDESNAK	Biognosys|iRT-Kit_WR_fusion	ulianaf_D1904_251	683.828	2	819.384	1	y8	33.11	8598307	0	1	light	774450380800	VEATFGVDESNAK
VEATFGVDESNAK	Biognosys|iRT-Kit_WR_fusion	ulianaf_D1904_255	683.828	2	819.384	1	y8	33.25	9050651	0	2	light	786833801216	VEATFGVDESNAK
VEATFGVDESNAK	Biognosys|iRT-Kit_WR_fusion	ulianaf_D1904_256	683.828	2	819.384	1	y8	33.15	4677685	0	1	light	871303479296	VEATFGVDESNAK
VEATFGVDESNAK	Biognosys|iRT-Kit_WR_fusion	ulianaf_D1904_257	683.828	2	819.384	1	y8	33.09	6128233	0	1	light	856233017344	VEATFGVDESNAK
VEATFGVDESNAK	Biognosys|iRT-Kit_WR_fusion	ulianaf_D1904_294	683.828	2	819.384	1	y8	32.83	7788229	0	1	light	614103777280	VEATFGVDESNAK
VEATFGVDESNAK	Biognosys|iRT-Kit_WR_fusion	ulianaf_D1904_295	683.828	2	819.384	1	y8	32.78	6900144	0	1	light	597051637760	VEATFGVDESNAK
VEATFGVDESNAK	Biognosys|iRT-Kit_WR_fusion	ulianaf_D1904_306	683.828	2	819.384	1	y8	33.05	7639904	0	1	light	442199670784	VEATFGVDESNAK
VEATFGVDESNAK	Biognosys|iRT-Kit_WR_fusion	ulianaf_D1904_307	683.828	2	819.384	1	y8	32.97	6771651	0	1	light	546095202304	VEATFGVDESNAK
VEATFGVDESNAK	Biognosys|iRT-Kit_WR_fusion	ulianaf_D1904_308	683.828	2	819.384	1	y8	32.77	7360237	0	1	light	598696853504	VEATFGVDESNAK
VEATFGVDESNAK	Biognosys|iRT-Kit_WR_fusion	ulianaf_D1904_319	683.828	2	819.384	1	y8	32.78	8367447	521691	1	light	505595691008	VEATFGVDESNAK
VEATFGVDESNAK	Biognosys|iRT-Kit_WR_fusion	ulianaf_D1904_320	683.828	2	819.384	1	y8	32.61	7977618	14576	1	light	530016600064	VEATFGVDESNAK
VEATFGVDESNAK	Biognosys|iRT-Kit_WR_fusion	ulianaf_D1904_321	683.828	2	819.384	1	y8	32.52	7762096	0	1	light	631084744704	VEATFGVDESNAK
VEATFGVDESNAK	Biognosys|iRT-Kit_WR_fusion	ulianaf_D1904_332	683.828	2	819.384	1	y8	32.83	9202247	0	1	light	536874516480	VEATFGVDESNAK
VEATFGVDESNAK	Biognosys|iRT-Kit_WR_fusion	ulianaf_D1904_333	683.828	2	819.384	1	y8	33.07	6417560	0	1	light	469258633216	VEATFGVDESNAK
VEATFGVDESNAK	Biognosys|iRT-Kit_WR_fusion	ulianaf_D1904_334	683.828	2	819.384	1	y8	32.78	6862065	0	1	light	522954342400	VEATFGVDESNAK
VEATFGVDESNAK	Biognosys|iRT-Kit_WR_fusion	ulianaf_D1904_358	683.828	2	819.384	1	y8	32.98	6158377	839865	1	light	502539452416	VEATFGVDESNAK
VEATFGVDESNAK	Biognosys|iRT-Kit_WR_fusion	ulianaf_D1904_210_20190418200441	683.828	2	819.388	1	b8	32.82	5866342	0	2	light	784643915776	VEATFGVDESNAK
VEATFGVDESNAK	Biognosys|iRT-Kit_WR_fusion	ulianaf_D1904_212	683.828	2	819.388	1	b8	32.97	5812884	23551	2	light	848964943872	VEATFGVDESNAK
VEATFGVDESNAK	Biognosys|iRT-Kit_WR_fusion	ulianaf_D1904_214	683.828	2	819.388	1	b8	32.96	6828288	0	2	light	808149516288	VEATFGVDESNAK
VEATFGVDESNAK	Biognosys|iRT-Kit_WR_fusion	ulianaf_D1904_223	683.828	2	819.388	1	b8	32.91	6786450	0	2	light	901788532736	VEATFGVDESNAK
VEATFGVDESNAK	Biognosys|iRT-Kit_WR_fusion	ulianaf_D1904_225	683.828	2	819.388	1	b8	32.65	4715792	0	2	light	990213767168	VEATFGVDESNAK
VEATFGVDESNAK	Biognosys|iRT-Kit_WR_fusion	ulianaf_D1904_227	683.828	2	819.388	1	b8	33.21	11979311	0	2	light	686077378560	VEATFGVDESNAK
VEATFGVDESNAK	Biognosys|iRT-Kit_WR_fusion	ulianaf_D1904_249	683.828	2	819.388	1	b8	33.18	4785026	1095216	2	light	866130460672	VEATFGVDESNAK
VEATFGVDESNAK	Biognosys|iRT-Kit_WR_fusion	ulianaf_D1904_250	683.828	2	819.388	1	b8	33	6018762	0	2	light	923438284800	VEATFGVDESNAK
VEATFGVDESNAK	Biognosys|iRT-Kit_WR_fusion	ulianaf_D1904_251	683.828	2	819.388	1	b8	33.11	8598307	0	2	light	774450380800	VEATFGVDESNAK
VEATFGVDESNAK	Biognosys|iRT-Kit_WR_fusion	ulianaf_D1904_255	683.828	2	819.388	1	b8	33.25	9102262	0	1	light	786833801216	VEATFGVDESNAK
VEATFGVDESNAK	Biognosys|iRT-Kit_WR_fusion	ulianaf_D1904_256	683.828	2	819.388	1	b8	33.15	4677685	0	2	light	871303479296	VEATFGVDESNAK
VEATFGVDESNAK	Biognosys|iRT-Kit_WR_fusion	ulianaf_D1904_257	683.828	2	819.388	1	b8	33.09	6128233	0	2	light	856233017344	VEATFGVDESNAK
VEATFGVDESNAK	Biognosys|iRT-Kit_WR_fusion	ulianaf_D1904_294	683.828	2	819.388	1	b8	32.83	7788229	0	2	light	614103777280	VEATFGVDESNAK
VEATFGVDESNAK	Biognosys|iRT-Kit_WR_fusion	ulianaf_D1904_295	683.828	2	819.388	1	b8	32.78	6900144	0	2	light	597051637760	VEATFGVDESNAK
VEATFGVDESNAK	Biognosys|iRT-Kit_WR_fusion	ulianaf_D1904_306	683.828	2	819.388	1	b8	33.05	7639904	0	2	light	442199670784	VEATFGVDESNAK
VEATFGVDESNAK	Biognosys|iRT-Kit_WR_fusion	ulianaf_D1904_307	683.828	2	819.388	1	b8	32.97	6771651	0	2	light	546095202304	VEATFGVDESNAK
VEATFGVDESNAK	Biognosys|iRT-Kit_WR_fusion	ulianaf_D1904_308	683.828	2	819.388	1	b8	32.77	7360237	0	2	light	598696853504	VEATFGVDESNAK
VEATFGVDESNAK	Biognosys|iRT-Kit_WR_fusion	ulianaf_D1904_319	683.828	2	819.388	1	b8	32.78	8367447	521691	2	light	505595691008	VEATFGVDESNAK
VEATFGVDESNAK	Biognosys|iRT-Kit_WR_fusion	ulianaf_D1904_320	683.828	2	819.388	1	b8	32.61	7977618	14576	2	light	530016600064	VEATFGVDESNAK
VEATFGVDESNAK	Biognosys|iRT-Kit_WR_fusion	ulianaf_D1904_321	683.828	2	819.388	1	b8	32.52	7762096	0	2	light	631084744704	VEATFGVDESNAK
VEATFGVDESNAK	Biognosys|iRT-Kit_WR_fusion	ulianaf_D1904_332	683.828	2	819.388	1	b8	32.83	9202247	0	2	light	536874516480	VEATFGVDESNAK
VEATFGVDESNAK	Biognosys|iRT-Kit_WR_fusion	ulianaf_D1904_333	683.828	2	819.388	1	b8	33.07	6417560	0	2	light	469258633216	VEATFGVDESNAK
VEATFGVDESNAK	Biognosys|iRT-Kit_WR_fusion	ulianaf_D1904_334	683.828	2	819.388	1	b8	32.78	6862065	0	2	light	522954342400	VEATFGVDESNAK
VEATFGVDESNAK	Biognosys|iRT-Kit_WR_fusion	ulianaf_D1904_358	683.828	2	819.388	1	b8	32.98	6158377	839865	2	light	502539452416	VEATFGVDESNAK
TPVITGAPYEYR	Biognosys|iRT-Kit_WR_fusion	ulianaf_D1904_210_20190418200441	683.854	2	1069.53	1	y9	41.71	42003004	0	2	light	784643915776	TPVITGAPYEYR
TPVITGAPYEYR	Biognosys|iRT-Kit_WR_fusion	ulianaf_D1904_212	683.854	2	1069.53	1	y9	41.75	37586220	0	2	light	848964943872	TPVITGAPYEYR
TPVITGAPYEYR	Biognosys|iRT-Kit_WR_fusion	ulianaf_D1904_214	683.854	2	1069.53	1	y9	41.77	43199996	0	2	light	808149516288	TPVITGAPYEYR
TPVITGAPYEYR	Biognosys|iRT-Kit_WR_fusion	ulianaf_D1904_223	683.854	2	1069.53	1	y9	41.54	42077460	0	2	light	901788532736	TPVITGAPYEYR
TPVITGAPYEYR	Biognosys|iRT-Kit_WR_fusion	ulianaf_D1904_225	683.854	2	1069.53	1	y9	41.29	39291704	0	2	light	990213767168	TPVITGAPYEYR
TPVITGAPYEYR	Biognosys|iRT-Kit_WR_fusion	ulianaf_D1904_227	683.854	2	1069.53	1	y9	41.96	54014592	0	2	light	686077378560	TPVITGAPYEYR
TPVITGAPYEYR	Biognosys|iRT-Kit_WR_fusion	ulianaf_D1904_249	683.854	2	1069.53	1	y9	41.92	41749184	815975	2	light	866130460672	TPVITGAPYEYR
TPVITGAPYEYR	Biognosys|iRT-Kit_WR_fusion	ulianaf_D1904_250	683.854	2	1069.53	1	y9	41.69	39996344	1800972	2	light	923438284800	TPVITGAPYEYR
TPVITGAPYEYR	Biognosys|iRT-Kit_WR_fusion	ulianaf_D1904_251	683.854	2	1069.53	1	y9	41.97	46595508	339446	2	light	774450380800	TPVITGAPYEYR
TPVITGAPYEYR	Biognosys|iRT-Kit_WR_fusion	ulianaf_D1904_255	683.854	2	1069.53	1	y9	41.99	45682356	418936	2	light	786833801216	TPVITGAPYEYR
TPVITGAPYEYR	Biognosys|iRT-Kit_WR_fusion	ulianaf_D1904_256	683.854	2	1069.53	1	y9	41.82	43156236	0	2	light	871303479296	TPVITGAPYEYR
TPVITGAPYEYR	Biognosys|iRT-Kit_WR_fusion	ulianaf_D1904_257	683.854	2	1069.53	1	y9	41.81	46225564	0	2	light	856233017344	TPVITGAPYEYR
TPVITGAPYEYR	Biognosys|iRT-Kit_WR_fusion	ulianaf_D1904_294	683.854	2	1069.53	1	y9	41.24	45254812	0	2	light	614103777280	TPVITGAPYEYR
TPVITGAPYEYR	Biognosys|iRT-Kit_WR_fusion	ulianaf_D1904_295	683.854	2	1069.53	1	y9	41.29	45301132	372099	2	light	597051637760	TPVITGAPYEYR
TPVITGAPYEYR	Biognosys|iRT-Kit_WR_fusion	ulianaf_D1904_306	683.854	2	1069.53	1	y9	41.59	46790168	0	2	light	442199670784	TPVITGAPYEYR
TPVITGAPYEYR	Biognosys|iRT-Kit_WR_fusion	ulianaf_D1904_307	683.854	2	1069.53	1	y9	41.55	49835336	585542	2	light	546095202304	TPVITGAPYEYR
TPVITGAPYEYR	Biognosys|iRT-Kit_WR_fusion	ulianaf_D1904_308	683.854	2	1069.53	1	y9	41.29	47874788	0	2	light	598696853504	TPVITGAPYEYR
TPVITGAPYEYR	Biognosys|iRT-Kit_WR_fusion	ulianaf_D1904_319	683.854	2	1069.53	1	y9	41.45	60170224	0	2	light	505595691008	TPVITGAPYEYR
TPVITGAPYEYR	Biognosys|iRT-Kit_WR_fusion	ulianaf_D1904_320	683.854	2	1069.53	1	y9	41.29	52329960	2605397	2	light	530016600064	TPVITGAPYEYR
TPVITGAPYEYR	Biognosys|iRT-Kit_WR_fusion	ulianaf_D1904_321	683.854	2	1069.53	1	y9	40.78	53389084	0	2	light	631084744704	TPVITGAPYEYR
TPVITGAPYEYR	Biognosys|iRT-Kit_WR_fusion	ulianaf_D1904_332	683.854	2	1069.53	1	y9	41.25	37371528	0	2	light	536874516480	TPVITGAPYEYR
TPVITGAPYEYR	Biognosys|iRT-Kit_WR_fusion	ulianaf_D1904_333	683.854	2	1069.53	1	y9	41.59	48315160	247964	2	light	469258633216	TPVITGAPYEYR
TPVITGAPYEYR	Biognosys|iRT-Kit_WR_fusion	ulianaf_D1904_334	683.854	2	1069.53	1	y9	41.32	47921884	1367040	2	light	522954342400	TPVITGAPYEYR
TPVITGAPYEYR	Biognosys|iRT-Kit_WR_fusion	ulianaf_D1904_358	683.854	2	1069.53	1	y9	41.57	56443504	0	2	light	502539452416	TPVITGAPYEYR
TPVITGAPYEYR	Biognosys|iRT-Kit_WR_fusion	ulianaf_D1904_210_20190418200441	683.854	2	956.447	1	y8	41.71	61298152	0	1	light	784643915776	TPVITGAPYEYR
TPVITGAPYEYR	Biognosys|iRT-Kit_WR_fusion	ulianaf_D1904_212	683.854	2	956.447	1	y8	41.75	55428348	0	1	light	848964943872	TPVITGAPYEYR
TPVITGAPYEYR	Biognosys|iRT-Kit_WR_fusion	ulianaf_D1904_214	683.854	2	956.447	1	y8	41.77	63691916	0	1	light	808149516288	TPVITGAPYEYR
TPVITGAPYEYR	Biognosys|iRT-Kit_WR_fusion	ulianaf_D1904_223	683.854	2	956.447	1	y8	41.54	62622972	0	1	light	901788532736	TPVITGAPYEYR
TPVITGAPYEYR	Biognosys|iRT-Kit_WR_fusion	ulianaf_D1904_225	683.854	2	956.447	1	y8	41.29	58160136	27571	1	light	990213767168	TPVITGAPYEYR
TPVITGAPYEYR	Biognosys|iRT-Kit_WR_fusion	ulianaf_D1904_227	683.854	2	956.447	1	y8	41.96	78647824	0	1	light	686077378560	TPVITGAPYEYR
TPVITGAPYEYR	Biognosys|iRT-Kit_WR_fusion	ulianaf_D1904_249	683.854	2	956.447	1	y8	41.92	61440000	1551483	1	light	866130460672	TPVITGAPYEYR
TPVITGAPYEYR	Biognosys|iRT-Kit_WR_fusion	ulianaf_D1904_250	683.854	2	956.447	1	y8	41.69	59538844	2558264	1	light	923438284800	TPVITGAPYEYR
TPVITGAPYEYR	Biognosys|iRT-Kit_WR_fusion	ulianaf_D1904_251	683.854	2	956.447	1	y8	41.97	68784944	498022	1	light	774450380800	TPVITGAPYEYR
TPVITGAPYEYR	Biognosys|iRT-Kit_WR_fusion	ulianaf_D1904_255	683.854	2	956.447	1	y8	41.99	67634360	0	1	light	786833801216	TPVITGAPYEYR
TPVITGAPYEYR	Biognosys|iRT-Kit_WR_fusion	ulianaf_D1904_256	683.854	2	956.447	1	y8	41.82	63000588	306741	1	light	871303479296	TPVITGAPYEYR
TPVITGAPYEYR	Biognosys|iRT-Kit_WR_fusion	ulianaf_D1904_257	683.854	2	956.447	1	y8	41.81	67915120	0	1	light	856233017344	TPVITGAPYEYR
TPVITGAPYEYR	Biognosys|iRT-Kit_WR_fusion	ulianaf_D1904_294	683.854	2	956.447	1	y8	41.24	66858088	0	1	light	614103777280	TPVITGAPYEYR
TPVITGAPYEYR	Biognosys|iRT-Kit_WR_fusion	ulianaf_D1904_295	683.854	2	956.447	1	y8	41.29	66030280	610320	1	light	597051637760	TPVITGAPYEYR
TPVITGAPYEYR	Biognosys|iRT-Kit_WR_fusion	ulianaf_D1904_306	683.854	2	956.447	1	y8	41.59	68187200	0	1	light	442199670784	TPVITGAPYEYR
TPVITGAPYEYR	Biognosys|iRT-Kit_WR_fusion	ulianaf_D1904_307	683.854	2	956.447	1	y8	41.55	74227776	883313	1	light	546095202304	TPVITGAPYEYR
TPVITGAPYEYR	Biognosys|iRT-Kit_WR_fusion	ulianaf_D1904_308	683.854	2	956.447	1	y8	41.29	70070272	657168	1	light	598696853504	TPVITGAPYEYR
TPVITGAPYEYR	Biognosys|iRT-Kit_WR_fusion	ulianaf_D1904_319	683.854	2	956.447	1	y8	41.45	87967880	0	1	light	505595691008	TPVITGAPYEYR
TPVITGAPYEYR	Biognosys|iRT-Kit_WR_fusion	ulianaf_D1904_320	683.854	2	956.447	1	y8	41.29	76723264	3705622	1	light	530016600064	TPVITGAPYEYR
TPVITGAPYEYR	Biognosys|iRT-Kit_WR_fusion	ulianaf_D1904_321	683.854	2	956.447	1	y8	40.78	77524216	0	1	light	631084744704	TPVITGAPYEYR
TPVITGAPYEYR	Biognosys|iRT-Kit_WR_fusion	ulianaf_D1904_332	683.854	2	956.447	1	y8	41.25	53553616	0	1	light	536874516480	TPVITGAPYEYR
TPVITGAPYEYR	Biognosys|iRT-Kit_WR_fusion	ulianaf_D1904_333	683.854	2	956.447	1	y8	41.59	71467848	274069	1	light	469258633216	TPVITGAPYEYR
TPVITGAPYEYR	Biognosys|iRT-Kit_WR_fusion	ulianaf_D1904_334	683.854	2	956.447	1	y8	41.32	70470176	1577125	1	light	522954342400	TPVITGAPYEYR
TPVITGAPYEYR	Biognosys|iRT-Kit_WR_fusion	ulianaf_D1904_358	683.854	2	956.447	1	y8	41.57	82980400	0	1	light	502539452416	TPVITGAPYEYR
TPVITGAPYEYR	Biognosys|iRT-Kit_WR_fusion	ulianaf_D1904_210_20190418200441	683.854	2	855.4	1	y7	41.71	27729086	0	3	light	784643915776	TPVITGAPYEYR
TPVITGAPYEYR	Biognosys|iRT-Kit_WR_fusion	ulianaf_D1904_212	683.854	2	855.4	1	y7	41.75	25217712	0	3	light	848964943872	TPVITGAPYEYR
TPVITGAPYEYR	Biognosys|iRT-Kit_WR_fusion	ulianaf_D1904_214	683.854	2	855.4	1	y7	41.77	28928438	0	3	light	808149516288	TPVITGAPYEYR
TPVITGAPYEYR	Biognosys|iRT-Kit_WR_fusion	ulianaf_D1904_223	683.854	2	855.4	1	y7	41.54	28177770	0	3	light	901788532736	TPVITGAPYEYR
TPVITGAPYEYR	Biognosys|iRT-Kit_WR_fusion	ulianaf_D1904_225	683.854	2	855.4	1	y7	41.29	26004340	0	3	light	990213767168	TPVITGAPYEYR
TPVITGAPYEYR	Biognosys|iRT-Kit_WR_fusion	ulianaf_D1904_227	683.854	2	855.4	1	y7	41.96	35031240	0	3	light	686077378560	TPVITGAPYEYR
TPVITGAPYEYR	Biognosys|iRT-Kit_WR_fusion	ulianaf_D1904_249	683.854	2	855.4	1	y7	41.95	27420138	526548	3	light	866130460672	TPVITGAPYEYR
TPVITGAPYEYR	Biognosys|iRT-Kit_WR_fusion	ulianaf_D1904_250	683.854	2	855.4	1	y7	41.69	26521590	1351047	3	light	923438284800	TPVITGAPYEYR
TPVITGAPYEYR	Biognosys|iRT-Kit_WR_fusion	ulianaf_D1904_251	683.854	2	855.4	1	y7	41.97	30738804	273956	3	light	774450380800	TPVITGAPYEYR
TPVITGAPYEYR	Biognosys|iRT-Kit_WR_fusion	ulianaf_D1904_255	683.854	2	855.4	1	y7	41.99	30404854	0	3	light	786833801216	TPVITGAPYEYR
TPVITGAPYEYR	Biognosys|iRT-Kit_WR_fusion	ulianaf_D1904_256	683.854	2	855.4	1	y7	41.82	29026266	0	3	light	871303479296	TPVITGAPYEYR
TPVITGAPYEYR	Biognosys|iRT-Kit_WR_fusion	ulianaf_D1904_257	683.854	2	855.4	1	y7	41.81	30269964	0	3	light	856233017344	TPVITGAPYEYR
TPVITGAPYEYR	Biognosys|iRT-Kit_WR_fusion	ulianaf_D1904_294	683.854	2	855.4	1	y7	41.24	29735180	0	3	light	614103777280	TPVITGAPYEYR
TPVITGAPYEYR	Biognosys|iRT-Kit_WR_fusion	ulianaf_D1904_295	683.854	2	855.4	1	y7	41.29	29883190	0	3	light	597051637760	TPVITGAPYEYR
TPVITGAPYEYR	Biognosys|iRT-Kit_WR_fusion	ulianaf_D1904_306	683.854	2	855.4	1	y7	41.59	30384482	0	3	light	442199670784	TPVITGAPYEYR
TPVITGAPYEYR	Biognosys|iRT-Kit_WR_fusion	ulianaf_D1904_307	683.854	2	855.4	1	y7	41.55	33106822	336977	3	light	546095202304	TPVITGAPYEYR
TPVITGAPYEYR	Biognosys|iRT-Kit_WR_fusion	ulianaf_D1904_308	683.854	2	855.4	1	y7	41.29	31183792	204898	3	light	598696853504	TPVITGAPYEYR
TPVITGAPYEYR	Biognosys|iRT-Kit_WR_fusion	ulianaf_D1904_319	683.854	2	855.4	1	y7	41.45	39795800	0	3	light	505595691008	TPVITGAPYEYR
TPVITGAPYEYR	Biognosys|iRT-Kit_WR_fusion	ulianaf_D1904_320	683.854	2	855.4	1	y7	41.29	34459396	1748663	3	light	530016600064	TPVITGAPYEYR
TPVITGAPYEYR	Biognosys|iRT-Kit_WR_fusion	ulianaf_D1904_321	683.854	2	855.4	1	y7	40.78	35270784	0	3	light	631084744704	TPVITGAPYEYR
TPVITGAPYEYR	Biognosys|iRT-Kit_WR_fusion	ulianaf_D1904_332	683.854	2	855.4	1	y7	41.25	24572368	0	3	light	536874516480	TPVITGAPYEYR
TPVITGAPYEYR	Biognosys|iRT-Kit_WR_fusion	ulianaf_D1904_333	683.854	2	855.4	1	y7	41.63	32578192	139913	3	light	469258633216	TPVITGAPYEYR
TPVITGAPYEYR	Biognosys|iRT-Kit_WR_fusion	ulianaf_D1904_334	683.854	2	855.4	1	y7	41.32	31860038	865745	3	light	522954342400	TPVITGAPYEYR
TPVITGAPYEYR	Biognosys|iRT-Kit_WR_fusion	ulianaf_D1904_358	683.854	2	855.4	1	y7	41.57	37357280	0	3	light	502539452416	TPVITGAPYEYR
DGLDAASYYAPVR	Biognosys|iRT-Kit_WR_fusion	ulianaf_D1904_210_20190418200441	699.338	2	1112.54	1	y10	48.93	19618370	0	3	light	784643915776	DGLDAASYYAPVR
DGLDAASYYAPVR	Biognosys|iRT-Kit_WR_fusion	ulianaf_D1904_212	699.338	2	1112.54	1	y10	49	13096619	617951	3	light	848964943872	DGLDAASYYAPVR
DGLDAASYYAPVR	Biognosys|iRT-Kit_WR_fusion	ulianaf_D1904_214	699.338	2	1112.54	1	y10	49.02	19011006	661976	3	light	808149516288	DGLDAASYYAPVR
DGLDAASYYAPVR	Biognosys|iRT-Kit_WR_fusion	ulianaf_D1904_223	699.338	2	1112.54	1	y10	48.86	10653472	248740	3	light	901788532736	DGLDAASYYAPVR
DGLDAASYYAPVR	Biognosys|iRT-Kit_WR_fusion	ulianaf_D1904_225	699.338	2	1112.54	1	y10	48.84	8085803	130280	3	light	990213767168	DGLDAASYYAPVR
DGLDAASYYAPVR	Biognosys|iRT-Kit_WR_fusion	ulianaf_D1904_227	699.338	2	1112.54	1	y10	49.21	27038436	0	3	light	686077378560	DGLDAASYYAPVR
DGLDAASYYAPVR	Biognosys|iRT-Kit_WR_fusion	ulianaf_D1904_249	699.338	2	1112.54	1	y10	49.24	10056839	0	3	light	866130460672	DGLDAASYYAPVR
DGLDAASYYAPVR	Biognosys|iRT-Kit_WR_fusion	ulianaf_D1904_250	699.338	2	1112.54	1	y10	49.29	7660562	219934	3	light	923438284800	DGLDAASYYAPVR
DGLDAASYYAPVR	Biognosys|iRT-Kit_WR_fusion	ulianaf_D1904_251	699.338	2	1112.54	1	y10	49.29	17295168	799490	3	light	774450380800	DGLDAASYYAPVR
DGLDAASYYAPVR	Biognosys|iRT-Kit_WR_fusion	ulianaf_D1904_255	699.338	2	1112.54	1	y10	49.38	18013508	1892432	3	light	786833801216	DGLDAASYYAPVR
DGLDAASYYAPVR	Biognosys|iRT-Kit_WR_fusion	ulianaf_D1904_256	699.338	2	1112.54	1	y10	49.39	8829569	0	3	light	871303479296	DGLDAASYYAPVR
DGLDAASYYAPVR	Biognosys|iRT-Kit_WR_fusion	ulianaf_D1904_257	699.338	2	1112.54	1	y10	49.22	12203914	477440	3	light	856233017344	DGLDAASYYAPVR
DGLDAASYYAPVR	Biognosys|iRT-Kit_WR_fusion	ulianaf_D1904_294	699.338	2	1112.54	1	y10	48.47	11753349	0	3	light	614103777280	DGLDAASYYAPVR
DGLDAASYYAPVR	Biognosys|iRT-Kit_WR_fusion	ulianaf_D1904_295	699.338	2	1112.54	1	y10	48.56	13194386	0	3	light	597051637760	DGLDAASYYAPVR
DGLDAASYYAPVR	Biognosys|iRT-Kit_WR_fusion	ulianaf_D1904_306	699.338	2	1112.54	1	y10	48.69	25741044	0	3	light	442199670784	DGLDAASYYAPVR
DGLDAASYYAPVR	Biognosys|iRT-Kit_WR_fusion	ulianaf_D1904_307	699.338	2	1112.54	1	y10	48.74	24146450	768013	3	light	546095202304	DGLDAASYYAPVR
DGLDAASYYAPVR	Biognosys|iRT-Kit_WR_fusion	ulianaf_D1904_308	699.338	2	1112.54	1	y10	48.56	13914122	1135856	3	light	598696853504	DGLDAASYYAPVR
DGLDAASYYAPVR	Biognosys|iRT-Kit_WR_fusion	ulianaf_D1904_319	699.338	2	1112.54	1	y10	48.63	31704136	0	3	light	505595691008	DGLDAASYYAPVR
DGLDAASYYAPVR	Biognosys|iRT-Kit_WR_fusion	ulianaf_D1904_320	699.338	2	1112.54	1	y10	48.51	21060392	1128760	3	light	530016600064	DGLDAASYYAPVR
DGLDAASYYAPVR	Biognosys|iRT-Kit_WR_fusion	ulianaf_D1904_321	699.338	2	1112.54	1	y10	48.42	11199254	1145904	3	light	631084744704	DGLDAASYYAPVR
DGLDAASYYAPVR	Biognosys|iRT-Kit_WR_fusion	ulianaf_D1904_332	699.338	2	1112.54	1	y10	48.73	8611298	0	3	light	536874516480	DGLDAASYYAPVR
DGLDAASYYAPVR	Biognosys|iRT-Kit_WR_fusion	ulianaf_D1904_333	699.338	2	1112.54	1	y10	48.78	23495480	0	3	light	469258633216	DGLDAASYYAPVR
DGLDAASYYAPVR	Biognosys|iRT-Kit_WR_fusion	ulianaf_D1904_334	699.338	2	1112.54	1	y10	48.73	12344235	0	3	light	522954342400	DGLDAASYYAPVR
DGLDAASYYAPVR	Biognosys|iRT-Kit_WR_fusion	ulianaf_D1904_358	699.338	2	1112.54	1	y10	48.72	32534214	308357	3	light	502539452416	DGLDAASYYAPVR
DGLDAASYYAPVR	Biognosys|iRT-Kit_WR_fusion	ulianaf_D1904_210_20190418200441	699.338	2	926.473	1	y8	48.93	23354240	327470	2	light	784643915776	DGLDAASYYAPVR
DGLDAASYYAPVR	Biognosys|iRT-Kit_WR_fusion	ulianaf_D1904_212	699.338	2	926.473	1	y8	49	15788064	546964	2	light	848964943872	DGLDAASYYAPVR
DGLDAASYYAPVR	Biognosys|iRT-Kit_WR_fusion	ulianaf_D1904_214	699.338	2	926.473	1	y8	49.02	22121058	793948	2	light	808149516288	DGLDAASYYAPVR
DGLDAASYYAPVR	Biognosys|iRT-Kit_WR_fusion	ulianaf_D1904_223	699.338	2	926.473	1	y8	48.86	12051456	1129370	2	light	901788532736	DGLDAASYYAPVR
DGLDAASYYAPVR	Biognosys|iRT-Kit_WR_fusion	ulianaf_D1904_225	699.338	2	926.473	1	y8	48.84	8876895	878114	2	light	990213767168	DGLDAASYYAPVR
DGLDAASYYAPVR	Biognosys|iRT-Kit_WR_fusion	ulianaf_D1904_227	699.338	2	926.473	1	y8	49.21	31421112	735506	2	light	686077378560	DGLDAASYYAPVR
DGLDAASYYAPVR	Biognosys|iRT-Kit_WR_fusion	ulianaf_D1904_249	699.338	2	926.473	1	y8	49.24	11586362	603559	2	light	866130460672	DGLDAASYYAPVR
DGLDAASYYAPVR	Biognosys|iRT-Kit_WR_fusion	ulianaf_D1904_250	699.338	2	926.473	1	y8	49.34	8832798	924657	2	light	923438284800	DGLDAASYYAPVR
DGLDAASYYAPVR	Biognosys|iRT-Kit_WR_fusion	ulianaf_D1904_251	699.338	2	926.473	1	y8	49.29	20552248	930660	2	light	774450380800	DGLDAASYYAPVR
DGLDAASYYAPVR	Biognosys|iRT-Kit_WR_fusion	ulianaf_D1904_255	699.338	2	926.473	1	y8	49.38	20837492	2566157	2	light	786833801216	DGLDAASYYAPVR
DGLDAASYYAPVR	Biognosys|iRT-Kit_WR_fusion	ulianaf_D1904_256	699.338	2	926.473	1	y8	49.39	9649798	726861	2	light	871303479296	DGLDAASYYAPVR
DGLDAASYYAPVR	Biognosys|iRT-Kit_WR_fusion	ulianaf_D1904_257	699.338	2	926.473	1	y8	49.22	14495808	1062217	2	light	856233017344	DGLDAASYYAPVR
DGLDAASYYAPVR	Biognosys|iRT-Kit_WR_fusion	ulianaf_D1904_294	699.338	2	926.473	1	y8	48.47	14810213	0	2	light	614103777280	DGLDAASYYAPVR
DGLDAASYYAPVR	Biognosys|iRT-Kit_WR_fusion	ulianaf_D1904_295	699.338	2	926.473	1	y8	48.56	15760600	176312	2	light	597051637760	DGLDAASYYAPVR
DGLDAASYYAPVR	Biognosys|iRT-Kit_WR_fusion	ulianaf_D1904_306	699.338	2	926.473	1	y8	48.69	29965862	1052762	2	light	442199670784	DGLDAASYYAPVR
DGLDAASYYAPVR	Biognosys|iRT-Kit_WR_fusion	ulianaf_D1904_307	699.338	2	926.473	1	y8	48.74	28148368	1699091	2	light	546095202304	DGLDAASYYAPVR
DGLDAASYYAPVR	Biognosys|iRT-Kit_WR_fusion	ulianaf_D1904_308	699.338	2	926.473	1	y8	48.56	16477668	1263250	2	light	598696853504	DGLDAASYYAPVR
DGLDAASYYAPVR	Biognosys|iRT-Kit_WR_fusion	ulianaf_D1904_319	699.338	2	926.473	1	y8	48.63	37021860	1175479	2	light	505595691008	DGLDAASYYAPVR
DGLDAASYYAPVR	Biognosys|iRT-Kit_WR_fusion	ulianaf_D1904_320	699.338	2	926.473	1	y8	48.51	24471350	2303226	2	light	530016600064	DGLDAASYYAPVR
DGLDAASYYAPVR	Biognosys|iRT-Kit_WR_fusion	ulianaf_D1904_321	699.338	2	926.473	1	y8	48.42	13527172	2277373	2	light	631084744704	DGLDAASYYAPVR
DGLDAASYYAPVR	Biognosys|iRT-Kit_WR_fusion	ulianaf_D1904_332	699.338	2	926.473	1	y8	48.68	10460652	601752	2	light	536874516480	DGLDAASYYAPVR
DGLDAASYYAPVR	Biognosys|iRT-Kit_WR_fusion	ulianaf_D1904_333	699.338	2	926.473	1	y8	48.78	28505766	219557	2	light	469258633216	DGLDAASYYAPVR
DGLDAASYYAPVR	Biognosys|iRT-Kit_WR_fusion	ulianaf_D1904_334	699.338	2	926.473	1	y8	48.73	15761871	0	2	light	522954342400	DGLDAASYYAPVR
DGLDAASYYAPVR	Biognosys|iRT-Kit_WR_fusion	ulianaf_D1904_358	699.338	2	926.473	1	y8	48.72	38084656	973980	2	light	502539452416	DGLDAASYYAPVR
DGLDAASYYAPVR	Biognosys|iRT-Kit_WR_fusion	ulianaf_D1904_210_20190418200441	699.338	2	855.436	1	y7	48.93	28177124	733985	1	light	784643915776	DGLDAASYYAPVR
DGLDAASYYAPVR	Biognosys|iRT-Kit_WR_fusion	ulianaf_D1904_212	699.338	2	855.436	1	y7	49	19362508	646215	1	light	848964943872	DGLDAASYYAPVR
DGLDAASYYAPVR	Biognosys|iRT-Kit_WR_fusion	ulianaf_D1904_214	699.338	2	855.436	1	y7	49.02	27121342	1095773	1	light	808149516288	DGLDAASYYAPVR
DGLDAASYYAPVR	Biognosys|iRT-Kit_WR_fusion	ulianaf_D1904_223	699.338	2	855.436	1	y7	48.91	14442489	1226710	1	light	901788532736	DGLDAASYYAPVR
DGLDAASYYAPVR	Biognosys|iRT-Kit_WR_fusion	ulianaf_D1904_225	699.338	2	855.436	1	y7	48.84	10675605	1076666	1	light	990213767168	DGLDAASYYAPVR
DGLDAASYYAPVR	Biognosys|iRT-Kit_WR_fusion	ulianaf_D1904_227	699.338	2	855.436	1	y7	49.21	38795352	191566	1	light	686077378560	DGLDAASYYAPVR
DGLDAASYYAPVR	Biognosys|iRT-Kit_WR_fusion	ulianaf_D1904_249	699.338	2	855.436	1	y7	49.24	14913211	63126	1	light	866130460672	DGLDAASYYAPVR
DGLDAASYYAPVR	Biognosys|iRT-Kit_WR_fusion	ulianaf_D1904_250	699.338	2	855.436	1	y7	49.34	11205660	614102	1	light	923438284800	DGLDAASYYAPVR
DGLDAASYYAPVR	Biognosys|iRT-Kit_WR_fusion	ulianaf_D1904_251	699.338	2	855.436	1	y7	49.29	24868796	1018390	1	light	774450380800	DGLDAASYYAPVR
DGLDAASYYAPVR	Biognosys|iRT-Kit_WR_fusion	ulianaf_D1904_255	699.338	2	855.436	1	y7	49.38	25886920	2938776	1	light	786833801216	DGLDAASYYAPVR
DGLDAASYYAPVR	Biognosys|iRT-Kit_WR_fusion	ulianaf_D1904_256	699.338	2	855.436	1	y7	49.39	12974912	206938	1	light	871303479296	DGLDAASYYAPVR
DGLDAASYYAPVR	Biognosys|iRT-Kit_WR_fusion	ulianaf_D1904_257	699.338	2	855.436	1	y7	49.22	17397660	1072775	1	light	856233017344	DGLDAASYYAPVR
DGLDAASYYAPVR	Biognosys|iRT-Kit_WR_fusion	ulianaf_D1904_294	699.338	2	855.436	1	y7	48.47	16495985	882377	1	light	614103777280	DGLDAASYYAPVR
DGLDAASYYAPVR	Biognosys|iRT-Kit_WR_fusion	ulianaf_D1904_295	699.338	2	855.436	1	y7	48.56	19432520	0	1	light	597051637760	DGLDAASYYAPVR
DGLDAASYYAPVR	Biognosys|iRT-Kit_WR_fusion	ulianaf_D1904_306	699.338	2	855.436	1	y7	48.69	36065108	1324309	1	light	442199670784	DGLDAASYYAPVR
DGLDAASYYAPVR	Biognosys|iRT-Kit_WR_fusion	ulianaf_D1904_307	699.338	2	855.436	1	y7	48.74	34185028	1856824	1	light	546095202304	DGLDAASYYAPVR
DGLDAASYYAPVR	Biognosys|iRT-Kit_WR_fusion	ulianaf_D1904_308	699.338	2	855.436	1	y7	48.56	20319154	1613861	1	light	598696853504	DGLDAASYYAPVR
DGLDAASYYAPVR	Biognosys|iRT-Kit_WR_fusion	ulianaf_D1904_319	699.338	2	855.436	1	y7	48.63	45875488	487381	1	light	505595691008	DGLDAASYYAPVR
DGLDAASYYAPVR	Biognosys|iRT-Kit_WR_fusion	ulianaf_D1904_320	699.338	2	855.436	1	y7	48.51	30535006	2347957	1	light	530016600064	DGLDAASYYAPVR
DGLDAASYYAPVR	Biognosys|iRT-Kit_WR_fusion	ulianaf_D1904_321	699.338	2	855.436	1	y7	48.42	16434952	2056523	1	light	631084744704	DGLDAASYYAPVR
DGLDAASYYAPVR	Biognosys|iRT-Kit_WR_fusion	ulianaf_D1904_332	699.338	2	855.436	1	y7	48.68	12348055	840381	1	light	536874516480	DGLDAASYYAPVR
DGLDAASYYAPVR	Biognosys|iRT-Kit_WR_fusion	ulianaf_D1904_333	699.338	2	855.436	1	y7	48.78	35057716	0	1	light	469258633216	DGLDAASYYAPVR
DGLDAASYYAPVR	Biognosys|iRT-Kit_WR_fusion	ulianaf_D1904_334	699.338	2	855.436	1	y7	48.73	18994718	0	1	light	522954342400	DGLDAASYYAPVR
DGLDAASYYAPVR	Biognosys|iRT-Kit_WR_fusion	ulianaf_D1904_358	699.338	2	855.436	1	y7	48.72	46329700	674943	1	light	502539452416	DGLDAASYYAPVR
ADVTPADFSEWSK	Biognosys|iRT-Kit_WR_fusion	ulianaf_D1904_210_20190418200441	726.836	2	1066.48	1	y9	52.89	36439628	0	1	light	784643915776	ADVTPADFSEWSK
ADVTPADFSEWSK	Biognosys|iRT-Kit_WR_fusion	ulianaf_D1904_212	726.836	2	1066.48	1	y9	52.91	35230988	0	1	light	848964943872	ADVTPADFSEWSK
ADVTPADFSEWSK	Biognosys|iRT-Kit_WR_fusion	ulianaf_D1904_214	726.836	2	1066.48	1	y9	53.01	37101632	0	1	light	808149516288	ADVTPADFSEWSK
ADVTPADFSEWSK	Biognosys|iRT-Kit_WR_fusion	ulianaf_D1904_223	726.836	2	1066.48	1	y9	52.89	41065812	0	1	light	901788532736	ADVTPADFSEWSK
ADVTPADFSEWSK	Biognosys|iRT-Kit_WR_fusion	ulianaf_D1904_225	726.836	2	1066.48	1	y9	52.53	26014702	0	1	light	990213767168	ADVTPADFSEWSK
ADVTPADFSEWSK	Biognosys|iRT-Kit_WR_fusion	ulianaf_D1904_227	726.836	2	1066.48	1	y9	53.29	45235812	587493	1	light	686077378560	ADVTPADFSEWSK
ADVTPADFSEWSK	Biognosys|iRT-Kit_WR_fusion	ulianaf_D1904_249	726.836	2	1066.48	1	y9	53.3	41448500	0	1	light	866130460672	ADVTPADFSEWSK
ADVTPADFSEWSK	Biognosys|iRT-Kit_WR_fusion	ulianaf_D1904_250	726.836	2	1066.48	1	y9	53.12	39886604	371614	1	light	923438284800	ADVTPADFSEWSK
ADVTPADFSEWSK	Biognosys|iRT-Kit_WR_fusion	ulianaf_D1904_251	726.836	2	1066.48	1	y9	53.25	35609980	432653	1	light	774450380800	ADVTPADFSEWSK
ADVTPADFSEWSK	Biognosys|iRT-Kit_WR_fusion	ulianaf_D1904_255	726.836	2	1066.48	1	y9	53.37	46351380	0	1	light	786833801216	ADVTPADFSEWSK
ADVTPADFSEWSK	Biognosys|iRT-Kit_WR_fusion	ulianaf_D1904_256	726.836	2	1066.48	1	y9	53.18	39266536	208315	1	light	871303479296	ADVTPADFSEWSK
ADVTPADFSEWSK	Biognosys|iRT-Kit_WR_fusion	ulianaf_D1904_257	726.836	2	1066.48	1	y9	53.13	44859236	493646	1	light	856233017344	ADVTPADFSEWSK
ADVTPADFSEWSK	Biognosys|iRT-Kit_WR_fusion	ulianaf_D1904_294	726.836	2	1066.48	1	y9	52.34	35390480	0	1	light	614103777280	ADVTPADFSEWSK
ADVTPADFSEWSK	Biognosys|iRT-Kit_WR_fusion	ulianaf_D1904_295	726.836	2	1066.48	1	y9	52.41	34997244	0	1	light	597051637760	ADVTPADFSEWSK
ADVTPADFSEWSK	Biognosys|iRT-Kit_WR_fusion	ulianaf_D1904_306	726.836	2	1066.48	1	y9	52.57	35953352	0	1	light	442199670784	ADVTPADFSEWSK
ADVTPADFSEWSK	Biognosys|iRT-Kit_WR_fusion	ulianaf_D1904_307	726.836	2	1066.48	1	y9	52.5	36408692	0	1	light	546095202304	ADVTPADFSEWSK
ADVTPADFSEWSK	Biognosys|iRT-Kit_WR_fusion	ulianaf_D1904_308	726.836	2	1066.48	1	y9	52.37	34725000	0	1	light	598696853504	ADVTPADFSEWSK
ADVTPADFSEWSK	Biognosys|iRT-Kit_WR_fusion	ulianaf_D1904_319	726.836	2	1066.48	1	y9	52.45	41987988	0	1	light	505595691008	ADVTPADFSEWSK
ADVTPADFSEWSK	Biognosys|iRT-Kit_WR_fusion	ulianaf_D1904_320	726.836	2	1066.48	1	y9	52.33	35858768	0	1	light	530016600064	ADVTPADFSEWSK
ADVTPADFSEWSK	Biognosys|iRT-Kit_WR_fusion	ulianaf_D1904_321	726.836	2	1066.48	1	y9	51.9	28950660	2425907	1	light	631084744704	ADVTPADFSEWSK
ADVTPADFSEWSK	Biognosys|iRT-Kit_WR_fusion	ulianaf_D1904_332	726.836	2	1066.48	1	y9	52.4	26701726	0	1	light	536874516480	ADVTPADFSEWSK
ADVTPADFSEWSK	Biognosys|iRT-Kit_WR_fusion	ulianaf_D1904_333	726.836	2	1066.48	1	y9	52.68	32841264	0	1	light	469258633216	ADVTPADFSEWSK
ADVTPADFSEWSK	Biognosys|iRT-Kit_WR_fusion	ulianaf_D1904_334	726.836	2	1066.48	1	y9	52.4	30787616	0	1	light	522954342400	ADVTPADFSEWSK
ADVTPADFSEWSK	Biognosys|iRT-Kit_WR_fusion	ulianaf_D1904_358	726.836	2	1066.48	1	y9	52.57	43277372	0	1	light	502539452416	ADVTPADFSEWSK
ADVTPADFSEWSK	Biognosys|iRT-Kit_WR_fusion	ulianaf_D1904_210_20190418200441	726.836	2	969.431	1	y8	52.89	7135696	35662	2	light	784643915776	ADVTPADFSEWSK
ADVTPADFSEWSK	Biognosys|iRT-Kit_WR_fusion	ulianaf_D1904_212	726.836	2	969.431	1	y8	52.91	6676271	0	2	light	848964943872	ADVTPADFSEWSK
ADVTPADFSEWSK	Biognosys|iRT-Kit_WR_fusion	ulianaf_D1904_214	726.836	2	969.431	1	y8	52.99	5999206	769548	3	light	808149516288	ADVTPADFSEWSK
ADVTPADFSEWSK	Biognosys|iRT-Kit_WR_fusion	ulianaf_D1904_223	726.836	2	969.431	1	y8	52.89	7062392	0	2	light	901788532736	ADVTPADFSEWSK
ADVTPADFSEWSK	Biognosys|iRT-Kit_WR_fusion	ulianaf_D1904_225	726.836	2	969.431	1	y8	52.47	5159731	351518	3	light	990213767168	ADVTPADFSEWSK
ADVTPADFSEWSK	Biognosys|iRT-Kit_WR_fusion	ulianaf_D1904_227	726.836	2	969.431	1	y8	53.29	9276849	324402	2	light	686077378560	ADVTPADFSEWSK
ADVTPADFSEWSK	Biognosys|iRT-Kit_WR_fusion	ulianaf_D1904_249	726.836	2	969.431	1	y8	53.27	7216023	0	2	light	866130460672	ADVTPADFSEWSK
ADVTPADFSEWSK	Biognosys|iRT-Kit_WR_fusion	ulianaf_D1904_250	726.836	2	969.431	1	y8	53.09	6440280	301978	3	light	923438284800	ADVTPADFSEWSK
ADVTPADFSEWSK	Biognosys|iRT-Kit_WR_fusion	ulianaf_D1904_251	726.836	2	969.431	1	y8	53.25	7028543	319675	2	light	774450380800	ADVTPADFSEWSK
ADVTPADFSEWSK	Biognosys|iRT-Kit_WR_fusion	ulianaf_D1904_255	726.836	2	969.431	1	y8	53.35	9073458	0	2	light	786833801216	ADVTPADFSEWSK
ADVTPADFSEWSK	Biognosys|iRT-Kit_WR_fusion	ulianaf_D1904_256	726.836	2	969.431	1	y8	53.18	7369815	0	2	light	871303479296	ADVTPADFSEWSK
ADVTPADFSEWSK	Biognosys|iRT-Kit_WR_fusion	ulianaf_D1904_257	726.836	2	969.431	1	y8	53.13	8286027	0	2	light	856233017344	ADVTPADFSEWSK
ADVTPADFSEWSK	Biognosys|iRT-Kit_WR_fusion	ulianaf_D1904_294	726.836	2	969.431	1	y8	52.4	6870093	0	2	light	614103777280	ADVTPADFSEWSK
ADVTPADFSEWSK	Biognosys|iRT-Kit_WR_fusion	ulianaf_D1904_295	726.836	2	969.431	1	y8	52.36	6734421	0	2	light	597051637760	ADVTPADFSEWSK
ADVTPADFSEWSK	Biognosys|iRT-Kit_WR_fusion	ulianaf_D1904_306	726.836	2	969.431	1	y8	52.57	7649441	0	2	light	442199670784	ADVTPADFSEWSK
ADVTPADFSEWSK	Biognosys|iRT-Kit_WR_fusion	ulianaf_D1904_307	726.836	2	969.431	1	y8	52.61	7424566	0	2	light	546095202304	ADVTPADFSEWSK
ADVTPADFSEWSK	Biognosys|iRT-Kit_WR_fusion	ulianaf_D1904_308	726.836	2	969.431	1	y8	52.37	6812238	0	3	light	598696853504	ADVTPADFSEWSK
ADVTPADFSEWSK	Biognosys|iRT-Kit_WR_fusion	ulianaf_D1904_319	726.836	2	969.431	1	y8	52.45	9010668	0	2	light	505595691008	ADVTPADFSEWSK
ADVTPADFSEWSK	Biognosys|iRT-Kit_WR_fusion	ulianaf_D1904_320	726.836	2	969.431	1	y8	52.33	7472230	0	2	light	530016600064	ADVTPADFSEWSK
ADVTPADFSEWSK	Biognosys|iRT-Kit_WR_fusion	ulianaf_D1904_321	726.836	2	969.431	1	y8	51.9	5992226	726344	3	light	631084744704	ADVTPADFSEWSK
ADVTPADFSEWSK	Biognosys|iRT-Kit_WR_fusion	ulianaf_D1904_332	726.836	2	969.431	1	y8	52.32	5639489	0	2	light	536874516480	ADVTPADFSEWSK
ADVTPADFSEWSK	Biognosys|iRT-Kit_WR_fusion	ulianaf_D1904_333	726.836	2	969.431	1	y8	52.68	7176419	0	2	light	469258633216	ADVTPADFSEWSK
ADVTPADFSEWSK	Biognosys|iRT-Kit_WR_fusion	ulianaf_D1904_334	726.836	2	969.431	1	y8	52.4	6524923	0	2	light	522954342400	ADVTPADFSEWSK
ADVTPADFSEWSK	Biognosys|iRT-Kit_WR_fusion	ulianaf_D1904_358	726.836	2	969.431	1	y8	52.57	9058754	0	2	light	502539452416	ADVTPADFSEWSK
ADVTPADFSEWSK	Biognosys|iRT-Kit_WR_fusion	ulianaf_D1904_210_20190418200441	726.836	2	898.394	1	y7	52.89	6868055	0	3	light	784643915776	ADVTPADFSEWSK
ADVTPADFSEWSK	Biognosys|iRT-Kit_WR_fusion	ulianaf_D1904_212	726.836	2	898.394	1	y7	52.91	6448285	0	3	light	848964943872	ADVTPADFSEWSK
ADVTPADFSEWSK	Biognosys|iRT-Kit_WR_fusion	ulianaf_D1904_214	726.836	2	898.394	1	y7	52.99	6887034	0	2	light	808149516288	ADVTPADFSEWSK
ADVTPADFSEWSK	Biognosys|iRT-Kit_WR_fusion	ulianaf_D1904_223	726.836	2	898.394	1	y7	52.91	6891872	0	3	light	901788532736	ADVTPADFSEWSK
ADVTPADFSEWSK	Biognosys|iRT-Kit_WR_fusion	ulianaf_D1904_225	726.836	2	898.394	1	y7	52.47	5303687	0	2	light	990213767168	ADVTPADFSEWSK
ADVTPADFSEWSK	Biognosys|iRT-Kit_WR_fusion	ulianaf_D1904_227	726.836	2	898.394	1	y7	53.29	9131901	0	3	light	686077378560	ADVTPADFSEWSK
ADVTPADFSEWSK	Biognosys|iRT-Kit_WR_fusion	ulianaf_D1904_249	726.836	2	898.394	1	y7	53.3	6849689	0	3	light	866130460672	ADVTPADFSEWSK
ADVTPADFSEWSK	Biognosys|iRT-Kit_WR_fusion	ulianaf_D1904_250	726.836	2	898.394	1	y7	53.15	6815675	0	2	light	923438284800	ADVTPADFSEWSK
ADVTPADFSEWSK	Biognosys|iRT-Kit_WR_fusion	ulianaf_D1904_251	726.836	2	898.394	1	y7	53.25	6986248	0	3	light	774450380800	ADVTPADFSEWSK
ADVTPADFSEWSK	Biognosys|iRT-Kit_WR_fusion	ulianaf_D1904_255	726.836	2	898.394	1	y7	53.42	8495995	228722	3	light	786833801216	ADVTPADFSEWSK
ADVTPADFSEWSK	Biognosys|iRT-Kit_WR_fusion	ulianaf_D1904_256	726.836	2	898.394	1	y7	53.18	7157449	0	3	light	871303479296	ADVTPADFSEWSK
ADVTPADFSEWSK	Biognosys|iRT-Kit_WR_fusion	ulianaf_D1904_257	726.836	2	898.394	1	y7	53.16	8127106	0	3	light	856233017344	ADVTPADFSEWSK
ADVTPADFSEWSK	Biognosys|iRT-Kit_WR_fusion	ulianaf_D1904_294	726.836	2	898.394	1	y7	52.37	6681342	0	3	light	614103777280	ADVTPADFSEWSK
ADVTPADFSEWSK	Biognosys|iRT-Kit_WR_fusion	ulianaf_D1904_295	726.836	2	898.394	1	y7	52.41	6564384	0	3	light	597051637760	ADVTPADFSEWSK
ADVTPADFSEWSK	Biognosys|iRT-Kit_WR_fusion	ulianaf_D1904_306	726.836	2	898.394	1	y7	52.57	7492331	0	3	light	442199670784	ADVTPADFSEWSK
ADVTPADFSEWSK	Biognosys|iRT-Kit_WR_fusion	ulianaf_D1904_307	726.836	2	898.394	1	y7	52.61	7192866	0	3	light	546095202304	ADVTPADFSEWSK
ADVTPADFSEWSK	Biognosys|iRT-Kit_WR_fusion	ulianaf_D1904_308	726.836	2	898.394	1	y7	52.34	6874955	0	2	light	598696853504	ADVTPADFSEWSK
ADVTPADFSEWSK	Biognosys|iRT-Kit_WR_fusion	ulianaf_D1904_319	726.836	2	898.394	1	y7	52.45	8994302	0	3	light	505595691008	ADVTPADFSEWSK
ADVTPADFSEWSK	Biognosys|iRT-Kit_WR_fusion	ulianaf_D1904_320	726.836	2	898.394	1	y7	52.33	7376861	0	3	light	530016600064	ADVTPADFSEWSK
ADVTPADFSEWSK	Biognosys|iRT-Kit_WR_fusion	ulianaf_D1904_321	726.836	2	898.394	1	y7	51.9	6455663	0	2	light	631084744704	ADVTPADFSEWSK
ADVTPADFSEWSK	Biognosys|iRT-Kit_WR_fusion	ulianaf_D1904_332	726.836	2	898.394	1	y7	52.4	5541884	0	3	light	536874516480	ADVTPADFSEWSK
ADVTPADFSEWSK	Biognosys|iRT-Kit_WR_fusion	ulianaf_D1904_333	726.836	2	898.394	1	y7	52.68	7037535	0	3	light	469258633216	ADVTPADFSEWSK
ADVTPADFSEWSK	Biognosys|iRT-Kit_WR_fusion	ulianaf_D1904_334	726.836	2	898.394	1	y7	52.4	6164271	0	3	light	522954342400	ADVTPADFSEWSK
ADVTPADFSEWSK	Biognosys|iRT-Kit_WR_fusion	ulianaf_D1904_358	726.836	2	898.394	1	y7	52.57	8782246	0	3	light	502539452416	ADVTPADFSEWSK
LFLQFGAQGSPFLK	Biognosys|iRT-Kit_WR_fusion	ulianaf_D1904_210_20190418200441	776.93	2	1051.56	1	y10	69.93	18055522	127565	1	light	784643915776	LFLQFGAQGSPFLK
LFLQFGAQGSPFLK	Biognosys|iRT-Kit_WR_fusion	ulianaf_D1904_212	776.93	2	1051.56	1	y10	69.82	18637684	0	1	light	848964943872	LFLQFGAQGSPFLK
LFLQFGAQGSPFLK	Biognosys|iRT-Kit_WR_fusion	ulianaf_D1904_214	776.93	2	1051.56	1	y10	69.89	18863622	0	1	light	808149516288	LFLQFGAQGSPFLK
LFLQFGAQGSPFLK	Biognosys|iRT-Kit_WR_fusion	ulianaf_D1904_223	776.93	2	1051.56	1	y10	69.84	16976922	0	1	light	901788532736	LFLQFGAQGSPFLK
LFLQFGAQGSPFLK	Biognosys|iRT-Kit_WR_fusion	ulianaf_D1904_225	776.93	2	1051.56	1	y10	69.4	19749886	204898	1	light	990213767168	LFLQFGAQGSPFLK
LFLQFGAQGSPFLK	Biognosys|iRT-Kit_WR_fusion	ulianaf_D1904_227	776.93	2	1051.56	1	y10	70.31	20430614	412256	1	light	686077378560	LFLQFGAQGSPFLK
LFLQFGAQGSPFLK	Biognosys|iRT-Kit_WR_fusion	ulianaf_D1904_249	776.93	2	1051.56	1	y10	70.25	16664000	3710079	1	light	866130460672	LFLQFGAQGSPFLK
LFLQFGAQGSPFLK	Biognosys|iRT-Kit_WR_fusion	ulianaf_D1904_250	776.93	2	1051.56	1	y10	70.11	16578327	104383	1	light	923438284800	LFLQFGAQGSPFLK
LFLQFGAQGSPFLK	Biognosys|iRT-Kit_WR_fusion	ulianaf_D1904_251	776.93	2	1051.56	1	y10	70.25	18577830	0	1	light	774450380800	LFLQFGAQGSPFLK
LFLQFGAQGSPFLK	Biognosys|iRT-Kit_WR_fusion	ulianaf_D1904_255	776.93	2	1051.56	1	y10	70.53	22062626	184541	1	light	786833801216	LFLQFGAQGSPFLK
LFLQFGAQGSPFLK	Biognosys|iRT-Kit_WR_fusion	ulianaf_D1904_256	776.93	2	1051.56	1	y10	70.28	20853132	776670	1	light	871303479296	LFLQFGAQGSPFLK
LFLQFGAQGSPFLK	Biognosys|iRT-Kit_WR_fusion	ulianaf_D1904_257	776.93	2	1051.56	1	y10	70.31	14224165	5394382	1	light	856233017344	LFLQFGAQGSPFLK
LFLQFGAQGSPFLK	Biognosys|iRT-Kit_WR_fusion	ulianaf_D1904_294	776.93	2	1051.56	1	y10	68.92	20113500	675133	1	light	614103777280	LFLQFGAQGSPFLK
LFLQFGAQGSPFLK	Biognosys|iRT-Kit_WR_fusion	ulianaf_D1904_295	776.93	2	1051.56	1	y10	68.93	23546980	90412	1	light	597051637760	LFLQFGAQGSPFLK
LFLQFGAQGSPFLK	Biognosys|iRT-Kit_WR_fusion	ulianaf_D1904_306	776.93	2	1051.56	1	y10	68.89	14591779	985886	1	light	442199670784	LFLQFGAQGSPFLK
LFLQFGAQGSPFLK	Biognosys|iRT-Kit_WR_fusion	ulianaf_D1904_307	776.93	2	1051.56	1	y10	69.33	23295324	0	1	light	546095202304	LFLQFGAQGSPFLK
LFLQFGAQGSPFLK	Biognosys|iRT-Kit_WR_fusion	ulianaf_D1904_308	776.93	2	1051.56	1	y10	69.13	17741460	3909582	1	light	598696853504	LFLQFGAQGSPFLK
LFLQFGAQGSPFLK	Biognosys|iRT-Kit_WR_fusion	ulianaf_D1904_319	776.93	2	1051.56	1	y10	69.41	18022040	6216758	1	light	505595691008	LFLQFGAQGSPFLK
LFLQFGAQGSPFLK	Biognosys|iRT-Kit_WR_fusion	ulianaf_D1904_320	776.93	2	1051.56	1	y10	69.22	26668506	0	1	light	530016600064	LFLQFGAQGSPFLK
LFLQFGAQGSPFLK	Biognosys|iRT-Kit_WR_fusion	ulianaf_D1904_321	776.93	2	1051.56	1	y10	68.79	13919903	7947681	1	light	631084744704	LFLQFGAQGSPFLK
LFLQFGAQGSPFLK	Biognosys|iRT-Kit_WR_fusion	ulianaf_D1904_332	776.93	2	1051.56	1	y10	69.24	18970272	0	1	light	536874516480	LFLQFGAQGSPFLK
LFLQFGAQGSPFLK	Biognosys|iRT-Kit_WR_fusion	ulianaf_D1904_333	776.93	2	1051.56	1	y10	69.58	15853377	2458564	1	light	469258633216	LFLQFGAQGSPFLK
LFLQFGAQGSPFLK	Biognosys|iRT-Kit_WR_fusion	ulianaf_D1904_334	776.93	2	1051.56	1	y10	69.24	21025346	1463914	1	light	522954342400	LFLQFGAQGSPFLK
LFLQFGAQGSPFLK	Biognosys|iRT-Kit_WR_fusion	ulianaf_D1904_358	776.93	2	1051.56	1	y10	69.49	22355402	0	1	light	502539452416	LFLQFGAQGSPFLK
LFLQFGAQGSPFLK	Biognosys|iRT-Kit_WR_fusion	ulianaf_D1904_210_20190418200441	776.93	2	904.489	1	y9	69.9	14341467	200427	2	light	784643915776	LFLQFGAQGSPFLK
LFLQFGAQGSPFLK	Biognosys|iRT-Kit_WR_fusion	ulianaf_D1904_212	776.93	2	904.489	1	y9	69.82	14922718	0	2	light	848964943872	LFLQFGAQGSPFLK
LFLQFGAQGSPFLK	Biognosys|iRT-Kit_WR_fusion	ulianaf_D1904_214	776.93	2	904.489	1	y9	69.89	14763321	667104	2	light	808149516288	LFLQFGAQGSPFLK
LFLQFGAQGSPFLK	Biognosys|iRT-Kit_WR_fusion	ulianaf_D1904_223	776.93	2	904.489	1	y9	69.84	13892901	195681	2	light	901788532736	LFLQFGAQGSPFLK
LFLQFGAQGSPFLK	Biognosys|iRT-Kit_WR_fusion	ulianaf_D1904_225	776.93	2	904.489	1	y9	69.4	15691850	174510	2	light	990213767168	LFLQFGAQGSPFLK
LFLQFGAQGSPFLK	Biognosys|iRT-Kit_WR_fusion	ulianaf_D1904_227	776.93	2	904.489	1	y9	70.31	16753816	0	2	light	686077378560	LFLQFGAQGSPFLK
LFLQFGAQGSPFLK	Biognosys|iRT-Kit_WR_fusion	ulianaf_D1904_249	776.93	2	904.489	1	y9	70.25	13289286	2869170	2	light	866130460672	LFLQFGAQGSPFLK
LFLQFGAQGSPFLK	Biognosys|iRT-Kit_WR_fusion	ulianaf_D1904_250	776.93	2	904.489	1	y9	70.11	13328346	57794	2	light	923438284800	LFLQFGAQGSPFLK
LFLQFGAQGSPFLK	Biognosys|iRT-Kit_WR_fusion	ulianaf_D1904_251	776.93	2	904.489	1	y9	70.21	14788266	231256	2	light	774450380800	LFLQFGAQGSPFLK
LFLQFGAQGSPFLK	Biognosys|iRT-Kit_WR_fusion	ulianaf_D1904_255	776.93	2	904.489	1	y9	70.53	17415630	253378	2	light	786833801216	LFLQFGAQGSPFLK
LFLQFGAQGSPFLK	Biognosys|iRT-Kit_WR_fusion	ulianaf_D1904_256	776.93	2	904.489	1	y9	70.32	16791712	892046	2	light	871303479296	LFLQFGAQGSPFLK
LFLQFGAQGSPFLK	Biognosys|iRT-Kit_WR_fusion	ulianaf_D1904_257	776.93	2	904.489	1	y9	70.3	11772378	4145837	2	light	856233017344	LFLQFGAQGSPFLK
LFLQFGAQGSPFLK	Biognosys|iRT-Kit_WR_fusion	ulianaf_D1904_294	776.93	2	904.489	1	y9	68.92	15365037	1442323	2	light	614103777280	LFLQFGAQGSPFLK
LFLQFGAQGSPFLK	Biognosys|iRT-Kit_WR_fusion	ulianaf_D1904_295	776.93	2	904.489	1	y9	68.97	19016434	131467	2	light	597051637760	LFLQFGAQGSPFLK
LFLQFGAQGSPFLK	Biognosys|iRT-Kit_WR_fusion	ulianaf_D1904_306	776.93	2	904.489	1	y9	68.89	11861659	1256729	2	light	442199670784	LFLQFGAQGSPFLK
LFLQFGAQGSPFLK	Biognosys|iRT-Kit_WR_fusion	ulianaf_D1904_307	776.93	2	904.489	1	y9	69.33	18364698	322685	2	light	546095202304	LFLQFGAQGSPFLK
LFLQFGAQGSPFLK	Biognosys|iRT-Kit_WR_fusion	ulianaf_D1904_308	776.93	2	904.489	1	y9	69.13	13876466	3576085	2	light	598696853504	LFLQFGAQGSPFLK
LFLQFGAQGSPFLK	Biognosys|iRT-Kit_WR_fusion	ulianaf_D1904_319	776.93	2	904.489	1	y9	69.41	14115681	5422409	2	light	505595691008	LFLQFGAQGSPFLK
LFLQFGAQGSPFLK	Biognosys|iRT-Kit_WR_fusion	ulianaf_D1904_320	776.93	2	904.489	1	y9	69.22	21056560	871628	2	light	530016600064	LFLQFGAQGSPFLK
LFLQFGAQGSPFLK	Biognosys|iRT-Kit_WR_fusion	ulianaf_D1904_321	776.93	2	904.489	1	y9	68.79	10724202	6809927	2	light	631084744704	LFLQFGAQGSPFLK
LFLQFGAQGSPFLK	Biognosys|iRT-Kit_WR_fusion	ulianaf_D1904_332	776.93	2	904.489	1	y9	69.24	15807086	0	2	light	536874516480	LFLQFGAQGSPFLK
LFLQFGAQGSPFLK	Biognosys|iRT-Kit_WR_fusion	ulianaf_D1904_333	776.93	2	904.489	1	y9	69.58	13096968	1925295	2	light	469258633216	LFLQFGAQGSPFLK
LFLQFGAQGSPFLK	Biognosys|iRT-Kit_WR_fusion	ulianaf_D1904_334	776.93	2	904.489	1	y9	69.24	16837752	1203023	2	light	522954342400	LFLQFGAQGSPFLK
LFLQFGAQGSPFLK	Biognosys|iRT-Kit_WR_fusion	ulianaf_D1904_358	776.93	2	904.489	1	y9	69.49	17789202	263151	2	light	502539452416	LFLQFGAQGSPFLK
LFLQFGAQGSPFLK	Biognosys|iRT-Kit_WR_fusion	ulianaf_D1904_210_20190418200441	776.93	2	504.318	1	y4	69.9	9246506	88528	3	light	784643915776	LFLQFGAQGSPFLK
LFLQFGAQGSPFLK	Biognosys|iRT-Kit_WR_fusion	ulianaf_D1904_212	776.93	2	504.318	1	y4	69.82	8932815	0	3	light	848964943872	LFLQFGAQGSPFLK
LFLQFGAQGSPFLK	Biognosys|iRT-Kit_WR_fusion	ulianaf_D1904_214	776.93	2	504.318	1	y4	69.89	8874490	0	3	light	808149516288	LFLQFGAQGSPFLK
LFLQFGAQGSPFLK	Biognosys|iRT-Kit_WR_fusion	ulianaf_D1904_223	776.93	2	504.318	1	y4	69.84	9283015	0	3	light	901788532736	LFLQFGAQGSPFLK
LFLQFGAQGSPFLK	Biognosys|iRT-Kit_WR_fusion	ulianaf_D1904_225	776.93	2	504.318	1	y4	69.4	10563151	87264	3	light	990213767168	LFLQFGAQGSPFLK
LFLQFGAQGSPFLK	Biognosys|iRT-Kit_WR_fusion	ulianaf_D1904_227	776.93	2	504.318	1	y4	70.31	10618661	401632	3	light	686077378560	LFLQFGAQGSPFLK
LFLQFGAQGSPFLK	Biognosys|iRT-Kit_WR_fusion	ulianaf_D1904_249	776.93	2	504.318	1	y4	70.28	7096458	1817849	3	light	866130460672	LFLQFGAQGSPFLK
LFLQFGAQGSPFLK	Biognosys|iRT-Kit_WR_fusion	ulianaf_D1904_250	776.93	2	504.318	1	y4	70.11	9206544	53411	3	light	923438284800	LFLQFGAQGSPFLK
LFLQFGAQGSPFLK	Biognosys|iRT-Kit_WR_fusion	ulianaf_D1904_251	776.93	2	504.318	1	y4	70.25	9917891	0	3	light	774450380800	LFLQFGAQGSPFLK
LFLQFGAQGSPFLK	Biognosys|iRT-Kit_WR_fusion	ulianaf_D1904_255	776.93	2	504.318	1	y4	70.53	10417101	0	3	light	786833801216	LFLQFGAQGSPFLK
LFLQFGAQGSPFLK	Biognosys|iRT-Kit_WR_fusion	ulianaf_D1904_256	776.93	2	504.318	1	y4	70.32	9950913	0	3	light	871303479296	LFLQFGAQGSPFLK
LFLQFGAQGSPFLK	Biognosys|iRT-Kit_WR_fusion	ulianaf_D1904_257	776.93	2	504.318	1	y4	70.31	6594400	2363743	3	light	856233017344	LFLQFGAQGSPFLK
LFLQFGAQGSPFLK	Biognosys|iRT-Kit_WR_fusion	ulianaf_D1904_294	776.93	2	504.318	1	y4	68.92	10289040	8129	3	light	614103777280	LFLQFGAQGSPFLK
LFLQFGAQGSPFLK	Biognosys|iRT-Kit_WR_fusion	ulianaf_D1904_295	776.93	2	504.318	1	y4	68.97	11321879	0	3	light	597051637760	LFLQFGAQGSPFLK
LFLQFGAQGSPFLK	Biognosys|iRT-Kit_WR_fusion	ulianaf_D1904_306	776.93	2	504.318	1	y4	68.88	10015845	489902	3	light	442199670784	LFLQFGAQGSPFLK
LFLQFGAQGSPFLK	Biognosys|iRT-Kit_WR_fusion	ulianaf_D1904_307	776.93	2	504.318	1	y4	69.33	11624727	0	3	light	546095202304	LFLQFGAQGSPFLK
LFLQFGAQGSPFLK	Biognosys|iRT-Kit_WR_fusion	ulianaf_D1904_308	776.93	2	504.318	1	y4	69.17	8700583	2228500	3	light	598696853504	LFLQFGAQGSPFLK
LFLQFGAQGSPFLK	Biognosys|iRT-Kit_WR_fusion	ulianaf_D1904_319	776.93	2	504.318	1	y4	69.41	8927565	3550495	3	light	505595691008	LFLQFGAQGSPFLK
LFLQFGAQGSPFLK	Biognosys|iRT-Kit_WR_fusion	ulianaf_D1904_320	776.93	2	504.318	1	y4	69.22	13218744	0	3	light	530016600064	LFLQFGAQGSPFLK
LFLQFGAQGSPFLK	Biognosys|iRT-Kit_WR_fusion	ulianaf_D1904_321	776.93	2	504.318	1	y4	68.79	6438569	3711819	3	light	631084744704	LFLQFGAQGSPFLK
LFLQFGAQGSPFLK	Biognosys|iRT-Kit_WR_fusion	ulianaf_D1904_332	776.93	2	504.318	1	y4	69.24	10145033	0	3	light	536874516480	LFLQFGAQGSPFLK
LFLQFGAQGSPFLK	Biognosys|iRT-Kit_WR_fusion	ulianaf_D1904_333	776.93	2	504.318	1	y4	69.54	8986512	1121299	3	light	469258633216	LFLQFGAQGSPFLK
LFLQFGAQGSPFLK	Biognosys|iRT-Kit_WR_fusion	ulianaf_D1904_334	776.93	2	504.318	1	y4	69.24	10719896	1022732	3	light	522954342400	LFLQFGAQGSPFLK
LFLQFGAQGSPFLK	Biognosys|iRT-Kit_WR_fusion	ulianaf_D1904_358	776.93	2	504.318	1	y4	69.49	11576076	0	3	light	502539452416	LFLQFGAQGSPFLK
ITAWYAEHR	sp|P35240|MERL_HUMAN	ulianaf_D1904_210_20190418200441	573.788	2	932.437	1	y7	28.43	980575	33505	1	light	784643915776	ITAWYAEHR
ITAWYAEHR	sp|P35240|MERL_HUMAN	ulianaf_D1904_212	573.788	2	932.437	1	y7	28.51	1379100	0	1	light	848964943872	ITAWYAEHR
ITAWYAEHR	sp|P35240|MERL_HUMAN	ulianaf_D1904_214	573.788	2	932.437	1	y7	28.66	951839	0	1	light	808149516288	ITAWYAEHR
ITAWYAEHR	sp|P35240|MERL_HUMAN	ulianaf_D1904_223	573.788	2	932.437	1	y7	28.34	525286	0	1	light	901788532736	ITAWYAEHR
ITAWYAEHR	sp|P35240|MERL_HUMAN	ulianaf_D1904_225	573.788	2	932.437	1	y7	28.03	656096	70238	1	light	990213767168	ITAWYAEHR
ITAWYAEHR	sp|P35240|MERL_HUMAN	ulianaf_D1904_227	573.788	2	932.437	1	y7	28.99	289000	0	1	light	686077378560	ITAWYAEHR
ITAWYAEHR	sp|P35240|MERL_HUMAN	ulianaf_D1904_249	573.788	2	932.437	1	y7	28.45	1095588	0	1	light	866130460672	ITAWYAEHR
ITAWYAEHR	sp|P35240|MERL_HUMAN	ulianaf_D1904_250	573.788	2	932.437	1	y7	28.27	1291688	0	1	light	923438284800	ITAWYAEHR
ITAWYAEHR	sp|P35240|MERL_HUMAN	ulianaf_D1904_251	573.788	2	932.437	1	y7	28.68	368905	24245	1	light	774450380800	ITAWYAEHR
ITAWYAEHR	sp|P35240|MERL_HUMAN	ulianaf_D1904_255	573.788	2	932.437	1	y7	28.7	974060	0	1	light	786833801216	ITAWYAEHR
ITAWYAEHR	sp|P35240|MERL_HUMAN	ulianaf_D1904_256	573.788	2	932.437	1	y7	28.42	1143187	60016	1	light	871303479296	ITAWYAEHR
ITAWYAEHR	sp|P35240|MERL_HUMAN	ulianaf_D1904_257	573.788	2	932.437	1	y7	28.39	1583738	0	2	light	856233017344	ITAWYAEHR
ITAWYAEHR	sp|P35240|MERL_HUMAN	ulianaf_D1904_294	573.788	2	932.437	1	y7	27.97	14226	0	2	light	614103777280	ITAWYAEHR
ITAWYAEHR	sp|P35240|MERL_HUMAN	ulianaf_D1904_295	573.788	2	932.437	1	y7	28.2	21195	0	2	light	597051637760	ITAWYAEHR
ITAWYAEHR	sp|P35240|MERL_HUMAN	ulianaf_D1904_306	573.788	2	932.437	1	y7	28.68	354840	0	1	light	442199670784	ITAWYAEHR
ITAWYAEHR	sp|P35240|MERL_HUMAN	ulianaf_D1904_307	573.788	2	932.437	1	y7	28.44	271792	30996	1	light	546095202304	ITAWYAEHR
ITAWYAEHR	sp|P35240|MERL_HUMAN	ulianaf_D1904_308	573.788	2	932.437	1	y7	28.03	287835	15516	1	light	598696853504	ITAWYAEHR
ITAWYAEHR	sp|P35240|MERL_HUMAN	ulianaf_D1904_319	573.788	2	932.437	1	y7	28.43	535598	0	2	light	505595691008	ITAWYAEHR
ITAWYAEHR	sp|P35240|MERL_HUMAN	ulianaf_D1904_320	573.788	2	932.437	1	y7	28.17	657651	0	1	light	530016600064	ITAWYAEHR
ITAWYAEHR	sp|P35240|MERL_HUMAN	ulianaf_D1904_321	573.788	2	932.437	1	y7	27.8	801215	0	2	light	631084744704	ITAWYAEHR
ITAWYAEHR	sp|P35240|MERL_HUMAN	ulianaf_D1904_332	573.788	2	932.437	1	y7	28.2	563651	0	1	light	536874516480	ITAWYAEHR
ITAWYAEHR	sp|P35240|MERL_HUMAN	ulianaf_D1904_333	573.788	2	932.437	1	y7	28.5	484506	0	1	light	469258633216	ITAWYAEHR
ITAWYAEHR	sp|P35240|MERL_HUMAN	ulianaf_D1904_334	573.788	2	932.437	1	y7	28.11	464093	37772	1	light	522954342400	ITAWYAEHR
ITAWYAEHR	sp|P35240|MERL_HUMAN	ulianaf_D1904_358	573.788	2	932.437	1	y7	28.69	16612	0	2	light	502539452416	ITAWYAEHR
ITAWYAEHR	sp|P35240|MERL_HUMAN	ulianaf_D1904_210_20190418200441	573.788	2	861.4	1	y6	28.43	712721	40503	3	light	784643915776	ITAWYAEHR
ITAWYAEHR	sp|P35240|MERL_HUMAN	ulianaf_D1904_212	573.788	2	861.4	1	y6	28.51	1007135	0	3	light	848964943872	ITAWYAEHR
ITAWYAEHR	sp|P35240|MERL_HUMAN	ulianaf_D1904_214	573.788	2	861.4	1	y6	28.69	713751	0	3	light	808149516288	ITAWYAEHR
ITAWYAEHR	sp|P35240|MERL_HUMAN	ulianaf_D1904_223	573.788	2	861.4	1	y6	28.34	365354	0	3	light	901788532736	ITAWYAEHR
ITAWYAEHR	sp|P35240|MERL_HUMAN	ulianaf_D1904_225	573.788	2	861.4	1	y6	28	512998	23347	3	light	990213767168	ITAWYAEHR
ITAWYAEHR	sp|P35240|MERL_HUMAN	ulianaf_D1904_227	573.788	2	861.4	1	y6	28.99	225225	0	3	light	686077378560	ITAWYAEHR
ITAWYAEHR	sp|P35240|MERL_HUMAN	ulianaf_D1904_249	573.788	2	861.4	1	y6	28.42	786080	0	3	light	866130460672	ITAWYAEHR
ITAWYAEHR	sp|P35240|MERL_HUMAN	ulianaf_D1904_250	573.788	2	861.4	1	y6	28.27	963118	0	3	light	923438284800	ITAWYAEHR
ITAWYAEHR	sp|P35240|MERL_HUMAN	ulianaf_D1904_251	573.788	2	861.4	1	y6	28.71	277473	12622	3	light	774450380800	ITAWYAEHR
ITAWYAEHR	sp|P35240|MERL_HUMAN	ulianaf_D1904_255	573.788	2	861.4	1	y6	28.7	718764	0	3	light	786833801216	ITAWYAEHR
ITAWYAEHR	sp|P35240|MERL_HUMAN	ulianaf_D1904_256	573.788	2	861.4	1	y6	28.42	833131	47090	3	light	871303479296	ITAWYAEHR
ITAWYAEHR	sp|P35240|MERL_HUMAN	ulianaf_D1904_257	573.788	2	861.4	1	y6	28.39	1189704	0	3	light	856233017344	ITAWYAEHR
ITAWYAEHR	sp|P35240|MERL_HUMAN	ulianaf_D1904_294	573.788	2	861.4	1	y6	27.97	4620	0	3	light	614103777280	ITAWYAEHR
ITAWYAEHR	sp|P35240|MERL_HUMAN	ulianaf_D1904_295	573.788	2	861.4	1	y6	28.23	7347	0	3	light	597051637760	ITAWYAEHR
ITAWYAEHR	sp|P35240|MERL_HUMAN	ulianaf_D1904_306	573.788	2	861.4	1	y6	28.73	259002	0	3	light	442199670784	ITAWYAEHR
ITAWYAEHR	sp|P35240|MERL_HUMAN	ulianaf_D1904_307	573.788	2	861.4	1	y6	28.44	227213	0	3	light	546095202304	ITAWYAEHR
ITAWYAEHR	sp|P35240|MERL_HUMAN	ulianaf_D1904_308	573.788	2	861.4	1	y6	28	230985	0	2	light	598696853504	ITAWYAEHR
ITAWYAEHR	sp|P35240|MERL_HUMAN	ulianaf_D1904_319	573.788	2	861.4	1	y6	28.46	388387	13385	3	light	505595691008	ITAWYAEHR
ITAWYAEHR	sp|P35240|MERL_HUMAN	ulianaf_D1904_320	573.788	2	861.4	1	y6	28.17	489269	0	3	light	530016600064	ITAWYAEHR
ITAWYAEHR	sp|P35240|MERL_HUMAN	ulianaf_D1904_321	573.788	2	861.4	1	y6	27.8	641220	0	3	light	631084744704	ITAWYAEHR
ITAWYAEHR	sp|P35240|MERL_HUMAN	ulianaf_D1904_332	573.788	2	861.4	1	y6	28.23	439609	0	3	light	536874516480	ITAWYAEHR
ITAWYAEHR	sp|P35240|MERL_HUMAN	ulianaf_D1904_333	573.788	2	861.4	1	y6	28.5	368973	0	3	light	469258633216	ITAWYAEHR
ITAWYAEHR	sp|P35240|MERL_HUMAN	ulianaf_D1904_334	573.788	2	861.4	1	y6	28.11	358616	29773	3	light	522954342400	ITAWYAEHR
ITAWYAEHR	sp|P35240|MERL_HUMAN	ulianaf_D1904_358	573.788	2	861.4	1	y6	28.66	12238	0	3	light	502539452416	ITAWYAEHR
ITAWYAEHR	sp|P35240|MERL_HUMAN	ulianaf_D1904_210_20190418200441	573.788	2	675.321	1	y5	28.43	957556	69985	2	light	784643915776	ITAWYAEHR
ITAWYAEHR	sp|P35240|MERL_HUMAN	ulianaf_D1904_212	573.788	2	675.321	1	y5	28.51	1316400	100294	2	light	848964943872	ITAWYAEHR
ITAWYAEHR	sp|P35240|MERL_HUMAN	ulianaf_D1904_214	573.788	2	675.321	1	y5	28.66	829254	135023	2	light	808149516288	ITAWYAEHR
ITAWYAEHR	sp|P35240|MERL_HUMAN	ulianaf_D1904_223	573.788	2	675.321	1	y5	28.34	459636	78084	2	light	901788532736	ITAWYAEHR
ITAWYAEHR	sp|P35240|MERL_HUMAN	ulianaf_D1904_225	573.788	2	675.321	1	y5	28	620041	97034	2	light	990213767168	ITAWYAEHR
ITAWYAEHR	sp|P35240|MERL_HUMAN	ulianaf_D1904_227	573.788	2	675.321	1	y5	28.99	271216	0	2	light	686077378560	ITAWYAEHR
ITAWYAEHR	sp|P35240|MERL_HUMAN	ulianaf_D1904_249	573.788	2	675.321	1	y5	28.42	962585	145309	2	light	866130460672	ITAWYAEHR
ITAWYAEHR	sp|P35240|MERL_HUMAN	ulianaf_D1904_250	573.788	2	675.321	1	y5	28.27	1254928	25612	2	light	923438284800	ITAWYAEHR
ITAWYAEHR	sp|P35240|MERL_HUMAN	ulianaf_D1904_251	573.788	2	675.321	1	y5	28.71	330007	45108	2	light	774450380800	ITAWYAEHR
ITAWYAEHR	sp|P35240|MERL_HUMAN	ulianaf_D1904_255	573.788	2	675.321	1	y5	28.7	814464	187677	2	light	786833801216	ITAWYAEHR
ITAWYAEHR	sp|P35240|MERL_HUMAN	ulianaf_D1904_256	573.788	2	675.321	1	y5	28.38	1142256	81653	2	light	871303479296	ITAWYAEHR
ITAWYAEHR	sp|P35240|MERL_HUMAN	ulianaf_D1904_257	573.788	2	675.321	1	y5	28.39	1702480	0	1	light	856233017344	ITAWYAEHR
ITAWYAEHR	sp|P35240|MERL_HUMAN	ulianaf_D1904_294	573.788	2	675.321	1	y5	27.75	63127	0	1	light	614103777280	ITAWYAEHR
ITAWYAEHR	sp|P35240|MERL_HUMAN	ulianaf_D1904_295	573.788	2	675.321	1	y5	27.81	71846	22984	1	light	597051637760	ITAWYAEHR
ITAWYAEHR	sp|P35240|MERL_HUMAN	ulianaf_D1904_306	573.788	2	675.321	1	y5	28.73	293676	102241	2	light	442199670784	ITAWYAEHR
ITAWYAEHR	sp|P35240|MERL_HUMAN	ulianaf_D1904_307	573.788	2	675.321	1	y5	28.44	250454	78217	2	light	546095202304	ITAWYAEHR
ITAWYAEHR	sp|P35240|MERL_HUMAN	ulianaf_D1904_308	573.788	2	675.321	1	y5	28.03	201987	142817	3	light	598696853504	ITAWYAEHR
ITAWYAEHR	sp|P35240|MERL_HUMAN	ulianaf_D1904_319	573.788	2	675.321	1	y5	28.46	566881	37793	1	light	505595691008	ITAWYAEHR
ITAWYAEHR	sp|P35240|MERL_HUMAN	ulianaf_D1904_320	573.788	2	675.321	1	y5	28.2	595659	137545	2	light	530016600064	ITAWYAEHR
ITAWYAEHR	sp|P35240|MERL_HUMAN	ulianaf_D1904_321	573.788	2	675.321	1	y5	27.83	898900	1007	1	light	631084744704	ITAWYAEHR
ITAWYAEHR	sp|P35240|MERL_HUMAN	ulianaf_D1904_332	573.788	2	675.321	1	y5	28.23	527823	96098	2	light	536874516480	ITAWYAEHR
ITAWYAEHR	sp|P35240|MERL_HUMAN	ulianaf_D1904_333	573.788	2	675.321	1	y5	28.5	421286	106501	2	light	469258633216	ITAWYAEHR
ITAWYAEHR	sp|P35240|MERL_HUMAN	ulianaf_D1904_334	573.788	2	675.321	1	y5	28.11	462713	43548	2	light	522954342400	ITAWYAEHR
ITAWYAEHR	sp|P35240|MERL_HUMAN	ulianaf_D1904_358	573.788	2	675.321	1	y5	28.21	45815	65700	1	light	502539452416	ITAWYAEHR
ITAWYAEHR	sp|P35240|MERL_HUMAN	ulianaf_D1904_210_20190418200441	578.792	2	942.446	1	y7	28.43	9646969	663714	2	heavy	784643915776	ITAWYAEHR
ITAWYAEHR	sp|P35240|MERL_HUMAN	ulianaf_D1904_212	578.792	2	942.446	1	y7	28.48	13668563	0	2	heavy	848964943872	ITAWYAEHR
ITAWYAEHR	sp|P35240|MERL_HUMAN	ulianaf_D1904_214	578.792	2	942.446	1	y7	28.66	10036875	95072	1	heavy	808149516288	ITAWYAEHR
ITAWYAEHR	sp|P35240|MERL_HUMAN	ulianaf_D1904_223	578.792	2	942.446	1	y7	28.34	11686986	0	1	heavy	901788532736	ITAWYAEHR
ITAWYAEHR	sp|P35240|MERL_HUMAN	ulianaf_D1904_225	578.792	2	942.446	1	y7	28	12037447	1422556	2	heavy	990213767168	ITAWYAEHR
ITAWYAEHR	sp|P35240|MERL_HUMAN	ulianaf_D1904_227	578.792	2	942.446	1	y7	28.99	12830492	780244	1	heavy	686077378560	ITAWYAEHR
ITAWYAEHR	sp|P35240|MERL_HUMAN	ulianaf_D1904_249	578.792	2	942.446	1	y7	28.42	16090782	0	1	heavy	866130460672	ITAWYAEHR
ITAWYAEHR	sp|P35240|MERL_HUMAN	ulianaf_D1904_250	578.792	2	942.446	1	y7	28.27	17584812	0	2	heavy	923438284800	ITAWYAEHR
ITAWYAEHR	sp|P35240|MERL_HUMAN	ulianaf_D1904_251	578.792	2	942.446	1	y7	28.71	8910330	865708	1	heavy	774450380800	ITAWYAEHR
ITAWYAEHR	sp|P35240|MERL_HUMAN	ulianaf_D1904_255	578.792	2	942.446	1	y7	28.7	12175602	50359	2	heavy	786833801216	ITAWYAEHR
ITAWYAEHR	sp|P35240|MERL_HUMAN	ulianaf_D1904_256	578.792	2	942.446	1	y7	28.42	11700881	1058179	2	heavy	871303479296	ITAWYAEHR
ITAWYAEHR	sp|P35240|MERL_HUMAN	ulianaf_D1904_257	578.792	2	942.446	1	y7	28.39	14248049	153788	2	heavy	856233017344	ITAWYAEHR
ITAWYAEHR	sp|P35240|MERL_HUMAN	ulianaf_D1904_294	578.792	2	942.446	1	y7	27.91	7007813	0	1	heavy	614103777280	ITAWYAEHR
ITAWYAEHR	sp|P35240|MERL_HUMAN	ulianaf_D1904_295	578.792	2	942.446	1	y7	28.17	7761739	0	1	heavy	597051637760	ITAWYAEHR
ITAWYAEHR	sp|P35240|MERL_HUMAN	ulianaf_D1904_306	578.792	2	942.446	1	y7	28.73	10121744	0	1	heavy	442199670784	ITAWYAEHR
ITAWYAEHR	sp|P35240|MERL_HUMAN	ulianaf_D1904_307	578.792	2	942.446	1	y7	28.4	8485653	0	1	heavy	546095202304	ITAWYAEHR
ITAWYAEHR	sp|P35240|MERL_HUMAN	ulianaf_D1904_308	578.792	2	942.446	1	y7	28.03	6725999	821359	2	heavy	598696853504	ITAWYAEHR
ITAWYAEHR	sp|P35240|MERL_HUMAN	ulianaf_D1904_319	578.792	2	942.446	1	y7	28.43	8005870	18697	2	heavy	505595691008	ITAWYAEHR
ITAWYAEHR	sp|P35240|MERL_HUMAN	ulianaf_D1904_320	578.792	2	942.446	1	y7	28.13	8343078	0	2	heavy	530016600064	ITAWYAEHR
ITAWYAEHR	sp|P35240|MERL_HUMAN	ulianaf_D1904_321	578.792	2	942.446	1	y7	27.8	5848322	0	2	heavy	631084744704	ITAWYAEHR
ITAWYAEHR	sp|P35240|MERL_HUMAN	ulianaf_D1904_332	578.792	2	942.446	1	y7	28.2	5941886	246250	2	heavy	536874516480	ITAWYAEHR
ITAWYAEHR	sp|P35240|MERL_HUMAN	ulianaf_D1904_333	578.792	2	942.446	1	y7	28.47	5580330	177133	2	heavy	469258633216	ITAWYAEHR
ITAWYAEHR	sp|P35240|MERL_HUMAN	ulianaf_D1904_334	578.792	2	942.446	1	y7	28.11	5538750	0	2	heavy	522954342400	ITAWYAEHR
ITAWYAEHR	sp|P35240|MERL_HUMAN	ulianaf_D1904_358	578.792	2	942.446	1	y7	28.63	7453986	0	2	heavy	502539452416	ITAWYAEHR
ITAWYAEHR	sp|P35240|MERL_HUMAN	ulianaf_D1904_210_20190418200441	578.792	2	871.408	1	y6	28.43	7035813	560491	3	heavy	784643915776	ITAWYAEHR
ITAWYAEHR	sp|P35240|MERL_HUMAN	ulianaf_D1904_212	578.792	2	871.408	1	y6	28.51	10148140	46430	3	heavy	848964943872	ITAWYAEHR
ITAWYAEHR	sp|P35240|MERL_HUMAN	ulianaf_D1904_214	578.792	2	871.408	1	y6	28.66	7356228	0	3	heavy	808149516288	ITAWYAEHR
ITAWYAEHR	sp|P35240|MERL_HUMAN	ulianaf_D1904_223	578.792	2	871.408	1	y6	28.34	8745828	2637	3	heavy	901788532736	ITAWYAEHR
ITAWYAEHR	sp|P35240|MERL_HUMAN	ulianaf_D1904_225	578.792	2	871.408	1	y6	28	9374508	997834	3	heavy	990213767168	ITAWYAEHR
ITAWYAEHR	sp|P35240|MERL_HUMAN	ulianaf_D1904_227	578.792	2	871.408	1	y6	28.99	9172031	651216	3	heavy	686077378560	ITAWYAEHR
ITAWYAEHR	sp|P35240|MERL_HUMAN	ulianaf_D1904_249	578.792	2	871.408	1	y6	28.42	11810141	21151	3	heavy	866130460672	ITAWYAEHR
ITAWYAEHR	sp|P35240|MERL_HUMAN	ulianaf_D1904_250	578.792	2	871.408	1	y6	28.27	13237090	55026	3	heavy	923438284800	ITAWYAEHR
ITAWYAEHR	sp|P35240|MERL_HUMAN	ulianaf_D1904_251	578.792	2	871.408	1	y6	28.71	6506710	604847	3	heavy	774450380800	ITAWYAEHR
ITAWYAEHR	sp|P35240|MERL_HUMAN	ulianaf_D1904_255	578.792	2	871.408	1	y6	28.7	9114485	48393	3	heavy	786833801216	ITAWYAEHR
ITAWYAEHR	sp|P35240|MERL_HUMAN	ulianaf_D1904_256	578.792	2	871.408	1	y6	28.42	9102722	571298	3	heavy	871303479296	ITAWYAEHR
ITAWYAEHR	sp|P35240|MERL_HUMAN	ulianaf_D1904_257	578.792	2	871.408	1	y6	28.39	10896886	43608	3	heavy	856233017344	ITAWYAEHR
ITAWYAEHR	sp|P35240|MERL_HUMAN	ulianaf_D1904_294	578.792	2	871.408	1	y6	27.91	5133233	339945	3	heavy	614103777280	ITAWYAEHR
ITAWYAEHR	sp|P35240|MERL_HUMAN	ulianaf_D1904_295	578.792	2	871.408	1	y6	28.2	5465039	584714	3	heavy	597051637760	ITAWYAEHR
ITAWYAEHR	sp|P35240|MERL_HUMAN	ulianaf_D1904_306	578.792	2	871.408	1	y6	28.73	7282916	0	3	heavy	442199670784	ITAWYAEHR
ITAWYAEHR	sp|P35240|MERL_HUMAN	ulianaf_D1904_307	578.792	2	871.408	1	y6	28.4	6229284	620249	3	heavy	546095202304	ITAWYAEHR
ITAWYAEHR	sp|P35240|MERL_HUMAN	ulianaf_D1904_308	578.792	2	871.408	1	y6	28.03	5311109	685593	3	heavy	598696853504	ITAWYAEHR
ITAWYAEHR	sp|P35240|MERL_HUMAN	ulianaf_D1904_319	578.792	2	871.408	1	y6	28.43	6377645	0	3	heavy	505595691008	ITAWYAEHR
ITAWYAEHR	sp|P35240|MERL_HUMAN	ulianaf_D1904_320	578.792	2	871.408	1	y6	28.13	6351447	0	3	heavy	530016600064	ITAWYAEHR
ITAWYAEHR	sp|P35240|MERL_HUMAN	ulianaf_D1904_321	578.792	2	871.408	1	y6	27.8	4929052	0	3	heavy	631084744704	ITAWYAEHR
ITAWYAEHR	sp|P35240|MERL_HUMAN	ulianaf_D1904_332	578.792	2	871.408	1	y6	28.2	4687995	178935	3	heavy	536874516480	ITAWYAEHR
ITAWYAEHR	sp|P35240|MERL_HUMAN	ulianaf_D1904_333	578.792	2	871.408	1	y6	28.47	4737962	129995	3	heavy	469258633216	ITAWYAEHR
ITAWYAEHR	sp|P35240|MERL_HUMAN	ulianaf_D1904_334	578.792	2	871.408	1	y6	28.11	4568155	329748	3	heavy	522954342400	ITAWYAEHR
ITAWYAEHR	sp|P35240|MERL_HUMAN	ulianaf_D1904_358	578.792	2	871.408	1	y6	28.63	6574983	0	3	heavy	502539452416	ITAWYAEHR
ITAWYAEHR	sp|P35240|MERL_HUMAN	ulianaf_D1904_210_20190418200441	578.792	2	685.329	1	y5	28.43	9679721	674053	1	heavy	784643915776	ITAWYAEHR
ITAWYAEHR	sp|P35240|MERL_HUMAN	ulianaf_D1904_212	578.792	2	685.329	1	y5	28.51	13751489	0	1	heavy	848964943872	ITAWYAEHR
ITAWYAEHR	sp|P35240|MERL_HUMAN	ulianaf_D1904_214	578.792	2	685.329	1	y5	28.66	9980813	0	2	heavy	808149516288	ITAWYAEHR
ITAWYAEHR	sp|P35240|MERL_HUMAN	ulianaf_D1904_223	578.792	2	685.329	1	y5	28.31	11577633	2530	2	heavy	901788532736	ITAWYAEHR
ITAWYAEHR	sp|P35240|MERL_HUMAN	ulianaf_D1904_225	578.792	2	685.329	1	y5	28.03	12408006	1213920	1	heavy	990213767168	ITAWYAEHR
ITAWYAEHR	sp|P35240|MERL_HUMAN	ulianaf_D1904_227	578.792	2	685.329	1	y5	28.96	12339158	772807	2	heavy	686077378560	ITAWYAEHR
ITAWYAEHR	sp|P35240|MERL_HUMAN	ulianaf_D1904_249	578.792	2	685.329	1	y5	28.38	15662450	0	2	heavy	866130460672	ITAWYAEHR
ITAWYAEHR	sp|P35240|MERL_HUMAN	ulianaf_D1904_250	578.792	2	685.329	1	y5	28.27	17949982	51597	1	heavy	923438284800	ITAWYAEHR
ITAWYAEHR	sp|P35240|MERL_HUMAN	ulianaf_D1904_251	578.792	2	685.329	1	y5	28.71	8546097	848574	2	heavy	774450380800	ITAWYAEHR
ITAWYAEHR	sp|P35240|MERL_HUMAN	ulianaf_D1904_255	578.792	2	685.329	1	y5	28.7	12475847	53096	1	heavy	786833801216	ITAWYAEHR
ITAWYAEHR	sp|P35240|MERL_HUMAN	ulianaf_D1904_256	578.792	2	685.329	1	y5	28.42	12241017	733619	1	heavy	871303479296	ITAWYAEHR
ITAWYAEHR	sp|P35240|MERL_HUMAN	ulianaf_D1904_257	578.792	2	685.329	1	y5	28.39	14660331	0	1	heavy	856233017344	ITAWYAEHR
ITAWYAEHR	sp|P35240|MERL_HUMAN	ulianaf_D1904_294	578.792	2	685.329	1	y5	27.91	6751012	527690	2	heavy	614103777280	ITAWYAEHR
ITAWYAEHR	sp|P35240|MERL_HUMAN	ulianaf_D1904_295	578.792	2	685.329	1	y5	28.2	7349179	767628	2	heavy	597051637760	ITAWYAEHR
ITAWYAEHR	sp|P35240|MERL_HUMAN	ulianaf_D1904_306	578.792	2	685.329	1	y5	28.73	9734713	0	2	heavy	442199670784	ITAWYAEHR
ITAWYAEHR	sp|P35240|MERL_HUMAN	ulianaf_D1904_307	578.792	2	685.329	1	y5	28.4	8427632	780343	2	heavy	546095202304	ITAWYAEHR
ITAWYAEHR	sp|P35240|MERL_HUMAN	ulianaf_D1904_308	578.792	2	685.329	1	y5	28	7111352	931607	1	heavy	598696853504	ITAWYAEHR
ITAWYAEHR	sp|P35240|MERL_HUMAN	ulianaf_D1904_319	578.792	2	685.329	1	y5	28.43	8439411	0	1	heavy	505595691008	ITAWYAEHR
ITAWYAEHR	sp|P35240|MERL_HUMAN	ulianaf_D1904_320	578.792	2	685.329	1	y5	28.13	8729535	0	1	heavy	530016600064	ITAWYAEHR
ITAWYAEHR	sp|P35240|MERL_HUMAN	ulianaf_D1904_321	578.792	2	685.329	1	y5	27.8	6807250	0	1	heavy	631084744704	ITAWYAEHR
ITAWYAEHR	sp|P35240|MERL_HUMAN	ulianaf_D1904_332	578.792	2	685.329	1	y5	28.2	6169196	246024	1	heavy	536874516480	ITAWYAEHR
ITAWYAEHR	sp|P35240|MERL_HUMAN	ulianaf_D1904_333	578.792	2	685.329	1	y5	28.47	6653384	138957	1	heavy	469258633216	ITAWYAEHR
ITAWYAEHR	sp|P35240|MERL_HUMAN	ulianaf_D1904_334	578.792	2	685.329	1	y5	28.11	6217366	385969	1	heavy	522954342400	ITAWYAEHR
ITAWYAEHR	sp|P35240|MERL_HUMAN	ulianaf_D1904_358	578.792	2	685.329	1	y5	28.63	8764548	0	1	heavy	502539452416	ITAWYAEHR
VLEAEVLALK	sp|P35240|MERL_HUMAN	ulianaf_D1904_210_20190418200441	542.834	2	985.593	1	y9	49.12	1651570	26545	3	light	784643915776	VLEAEVLALK
VLEAEVLALK	sp|P35240|MERL_HUMAN	ulianaf_D1904_212	542.834	2	985.593	1	y9	49.1	1430585	0	3	light	848964943872	VLEAEVLALK
VLEAEVLALK	sp|P35240|MERL_HUMAN	ulianaf_D1904_214	542.834	2	985.593	1	y9	49.16	1835373	0	3	light	808149516288	VLEAEVLALK
VLEAEVLALK	sp|P35240|MERL_HUMAN	ulianaf_D1904_223	542.834	2	985.593	1	y9	48.91	680356	0	3	light	901788532736	VLEAEVLALK
VLEAEVLALK	sp|P35240|MERL_HUMAN	ulianaf_D1904_225	542.834	2	985.593	1	y9	48.48	697287	0	3	light	990213767168	VLEAEVLALK
VLEAEVLALK	sp|P35240|MERL_HUMAN	ulianaf_D1904_227	542.834	2	985.593	1	y9	49.51	557267	0	3	light	686077378560	VLEAEVLALK
VLEAEVLALK	sp|P35240|MERL_HUMAN	ulianaf_D1904_249	542.834	2	985.593	1	y9	49.28	892325	0	3	light	866130460672	VLEAEVLALK
VLEAEVLALK	sp|P35240|MERL_HUMAN	ulianaf_D1904_250	542.834	2	985.593	1	y9	49.03	887539	0	3	light	923438284800	VLEAEVLALK
VLEAEVLALK	sp|P35240|MERL_HUMAN	ulianaf_D1904_251	542.834	2	985.593	1	y9	49.38	808180	0	3	light	774450380800	VLEAEVLALK
VLEAEVLALK	sp|P35240|MERL_HUMAN	ulianaf_D1904_255	542.834	2	985.593	1	y9	49.47	1405139	0	3	light	786833801216	VLEAEVLALK
VLEAEVLALK	sp|P35240|MERL_HUMAN	ulianaf_D1904_256	542.834	2	985.593	1	y9	49.18	1606892	0	3	light	871303479296	VLEAEVLALK
VLEAEVLALK	sp|P35240|MERL_HUMAN	ulianaf_D1904_257	542.834	2	985.593	1	y9	49.22	1721494	0	3	light	856233017344	VLEAEVLALK
VLEAEVLALK	sp|P35240|MERL_HUMAN	ulianaf_D1904_294	542.834	2	985.593	1	y9	48.52	83815	0	3	light	614103777280	VLEAEVLALK
VLEAEVLALK	sp|P35240|MERL_HUMAN	ulianaf_D1904_295	542.834	2	985.593	1	y9	48.57	92283	0	3	light	597051637760	VLEAEVLALK
VLEAEVLALK	sp|P35240|MERL_HUMAN	ulianaf_D1904_306	542.834	2	985.593	1	y9	48.87	1133967	0	3	light	442199670784	VLEAEVLALK
VLEAEVLALK	sp|P35240|MERL_HUMAN	ulianaf_D1904_307	542.834	2	985.593	1	y9	48.88	1374284	0	3	light	546095202304	VLEAEVLALK
VLEAEVLALK	sp|P35240|MERL_HUMAN	ulianaf_D1904_308	542.834	2	985.593	1	y9	48.56	1164399	0	3	light	598696853504	VLEAEVLALK
VLEAEVLALK	sp|P35240|MERL_HUMAN	ulianaf_D1904_319	542.834	2	985.593	1	y9	48.81	1681064	0	3	light	505595691008	VLEAEVLALK
VLEAEVLALK	sp|P35240|MERL_HUMAN	ulianaf_D1904_320	542.834	2	985.593	1	y9	48.59	1942626	0	3	light	530016600064	VLEAEVLALK
VLEAEVLALK	sp|P35240|MERL_HUMAN	ulianaf_D1904_321	542.834	2	985.593	1	y9	47.9	2082693	31269	3	light	631084744704	VLEAEVLALK
VLEAEVLALK	sp|P35240|MERL_HUMAN	ulianaf_D1904_332	542.834	2	985.593	1	y9	48.51	1374946	14557	3	light	536874516480	VLEAEVLALK
VLEAEVLALK	sp|P35240|MERL_HUMAN	ulianaf_D1904_333	542.834	2	985.593	1	y9	48.92	1316357	0	3	light	469258633216	VLEAEVLALK
VLEAEVLALK	sp|P35240|MERL_HUMAN	ulianaf_D1904_334	542.834	2	985.593	1	y9	48.56	1492956	0	3	light	522954342400	VLEAEVLALK
VLEAEVLALK	sp|P35240|MERL_HUMAN	ulianaf_D1904_358	542.834	2	985.593	1	y9	49.03	80789	0	3	light	502539452416	VLEAEVLALK
VLEAEVLALK	sp|P35240|MERL_HUMAN	ulianaf_D1904_210_20190418200441	542.834	2	872.509	1	y8	49.12	6992366	139706	1	light	784643915776	VLEAEVLALK
VLEAEVLALK	sp|P35240|MERL_HUMAN	ulianaf_D1904_212	542.834	2	872.509	1	y8	49.1	6129374	63997	1	light	848964943872	VLEAEVLALK
VLEAEVLALK	sp|P35240|MERL_HUMAN	ulianaf_D1904_214	542.834	2	872.509	1	y8	49.16	7936177	60500	1	light	808149516288	VLEAEVLALK
VLEAEVLALK	sp|P35240|MERL_HUMAN	ulianaf_D1904_223	542.834	2	872.509	1	y8	48.91	3022221	60356	1	light	901788532736	VLEAEVLALK
VLEAEVLALK	sp|P35240|MERL_HUMAN	ulianaf_D1904_225	542.834	2	872.509	1	y8	48.48	3091548	29826	1	light	990213767168	VLEAEVLALK
VLEAEVLALK	sp|P35240|MERL_HUMAN	ulianaf_D1904_227	542.834	2	872.509	1	y8	49.51	2315783	51562	1	light	686077378560	VLEAEVLALK
VLEAEVLALK	sp|P35240|MERL_HUMAN	ulianaf_D1904_249	542.834	2	872.509	1	y8	49.28	3829791	77667	1	light	866130460672	VLEAEVLALK
VLEAEVLALK	sp|P35240|MERL_HUMAN	ulianaf_D1904_250	542.834	2	872.509	1	y8	49.03	3835027	71770	1	light	923438284800	VLEAEVLALK
VLEAEVLALK	sp|P35240|MERL_HUMAN	ulianaf_D1904_251	542.834	2	872.509	1	y8	49.38	3499868	78641	1	light	774450380800	VLEAEVLALK
VLEAEVLALK	sp|P35240|MERL_HUMAN	ulianaf_D1904_255	542.834	2	872.509	1	y8	49.47	5898053	61799	1	light	786833801216	VLEAEVLALK
VLEAEVLALK	sp|P35240|MERL_HUMAN	ulianaf_D1904_256	542.834	2	872.509	1	y8	49.18	6649516	109153	1	light	871303479296	VLEAEVLALK
VLEAEVLALK	sp|P35240|MERL_HUMAN	ulianaf_D1904_257	542.834	2	872.509	1	y8	49.27	7301118	157421	1	light	856233017344	VLEAEVLALK
VLEAEVLALK	sp|P35240|MERL_HUMAN	ulianaf_D1904_294	542.834	2	872.509	1	y8	48.52	306087	0	1	light	614103777280	VLEAEVLALK
VLEAEVLALK	sp|P35240|MERL_HUMAN	ulianaf_D1904_295	542.834	2	872.509	1	y8	48.57	339506	0	1	light	597051637760	VLEAEVLALK
VLEAEVLALK	sp|P35240|MERL_HUMAN	ulianaf_D1904_306	542.834	2	872.509	1	y8	48.87	4759484	64628	1	light	442199670784	VLEAEVLALK
VLEAEVLALK	sp|P35240|MERL_HUMAN	ulianaf_D1904_307	542.834	2	872.509	1	y8	48.83	5832561	134045	1	light	546095202304	VLEAEVLALK
VLEAEVLALK	sp|P35240|MERL_HUMAN	ulianaf_D1904_308	542.834	2	872.509	1	y8	48.56	4791249	107136	1	light	598696853504	VLEAEVLALK
VLEAEVLALK	sp|P35240|MERL_HUMAN	ulianaf_D1904_319	542.834	2	872.509	1	y8	48.81	7382666	91624	1	light	505595691008	VLEAEVLALK
VLEAEVLALK	sp|P35240|MERL_HUMAN	ulianaf_D1904_320	542.834	2	872.509	1	y8	48.59	8197122	110538	1	light	530016600064	VLEAEVLALK
VLEAEVLALK	sp|P35240|MERL_HUMAN	ulianaf_D1904_321	542.834	2	872.509	1	y8	47.9	8867311	138252	1	light	631084744704	VLEAEVLALK
VLEAEVLALK	sp|P35240|MERL_HUMAN	ulianaf_D1904_332	542.834	2	872.509	1	y8	48.51	5903173	90894	1	light	536874516480	VLEAEVLALK
VLEAEVLALK	sp|P35240|MERL_HUMAN	ulianaf_D1904_333	542.834	2	872.509	1	y8	48.92	5604308	61224	1	light	469258633216	VLEAEVLALK
VLEAEVLALK	sp|P35240|MERL_HUMAN	ulianaf_D1904_334	542.834	2	872.509	1	y8	48.56	6460109	85653	1	light	522954342400	VLEAEVLALK
VLEAEVLALK	sp|P35240|MERL_HUMAN	ulianaf_D1904_358	542.834	2	872.509	1	y8	49.03	328846	0	1	light	502539452416	VLEAEVLALK
VLEAEVLALK	sp|P35240|MERL_HUMAN	ulianaf_D1904_210_20190418200441	542.834	2	743.466	1	y7	49.12	3019215	38333	2	light	784643915776	VLEAEVLALK
VLEAEVLALK	sp|P35240|MERL_HUMAN	ulianaf_D1904_212	542.834	2	743.466	1	y7	49.1	2676983	0	2	light	848964943872	VLEAEVLALK
VLEAEVLALK	sp|P35240|MERL_HUMAN	ulianaf_D1904_214	542.834	2	743.466	1	y7	49.16	3351226	0	2	light	808149516288	VLEAEVLALK
VLEAEVLALK	sp|P35240|MERL_HUMAN	ulianaf_D1904_223	542.834	2	743.466	1	y7	48.91	1308017	4316	2	light	901788532736	VLEAEVLALK
VLEAEVLALK	sp|P35240|MERL_HUMAN	ulianaf_D1904_225	542.834	2	743.466	1	y7	48.48	1337044	0	2	light	990213767168	VLEAEVLALK
VLEAEVLALK	sp|P35240|MERL_HUMAN	ulianaf_D1904_227	542.834	2	743.466	1	y7	49.51	991839	0	2	light	686077378560	VLEAEVLALK
VLEAEVLALK	sp|P35240|MERL_HUMAN	ulianaf_D1904_249	542.834	2	743.466	1	y7	49.28	1668621	23977	2	light	866130460672	VLEAEVLALK
VLEAEVLALK	sp|P35240|MERL_HUMAN	ulianaf_D1904_250	542.834	2	743.466	1	y7	49.03	1659903	0	2	light	923438284800	VLEAEVLALK
VLEAEVLALK	sp|P35240|MERL_HUMAN	ulianaf_D1904_251	542.834	2	743.466	1	y7	49.38	1479108	0	2	light	774450380800	VLEAEVLALK
VLEAEVLALK	sp|P35240|MERL_HUMAN	ulianaf_D1904_255	542.834	2	743.466	1	y7	49.47	2618617	0	2	light	786833801216	VLEAEVLALK
VLEAEVLALK	sp|P35240|MERL_HUMAN	ulianaf_D1904_256	542.834	2	743.466	1	y7	49.18	2947773	0	2	light	871303479296	VLEAEVLALK
VLEAEVLALK	sp|P35240|MERL_HUMAN	ulianaf_D1904_257	542.834	2	743.466	1	y7	49.27	3099906	0	2	light	856233017344	VLEAEVLALK
VLEAEVLALK	sp|P35240|MERL_HUMAN	ulianaf_D1904_294	542.834	2	743.466	1	y7	48.52	108252	0	2	light	614103777280	VLEAEVLALK
VLEAEVLALK	sp|P35240|MERL_HUMAN	ulianaf_D1904_295	542.834	2	743.466	1	y7	48.57	149929	0	2	light	597051637760	VLEAEVLALK
VLEAEVLALK	sp|P35240|MERL_HUMAN	ulianaf_D1904_306	542.834	2	743.466	1	y7	48.87	2193782	0	2	light	442199670784	VLEAEVLALK
VLEAEVLALK	sp|P35240|MERL_HUMAN	ulianaf_D1904_307	542.834	2	743.466	1	y7	48.88	2631271	0	2	light	546095202304	VLEAEVLALK
VLEAEVLALK	sp|P35240|MERL_HUMAN	ulianaf_D1904_308	542.834	2	743.466	1	y7	48.56	2423764	0	2	light	598696853504	VLEAEVLALK
VLEAEVLALK	sp|P35240|MERL_HUMAN	ulianaf_D1904_319	542.834	2	743.466	1	y7	48.81	3268752	16805	2	light	505595691008	VLEAEVLALK
VLEAEVLALK	sp|P35240|MERL_HUMAN	ulianaf_D1904_320	542.834	2	743.466	1	y7	48.59	3759611	0	2	light	530016600064	VLEAEVLALK
VLEAEVLALK	sp|P35240|MERL_HUMAN	ulianaf_D1904_321	542.834	2	743.466	1	y7	47.9	4052478	0	2	light	631084744704	VLEAEVLALK
VLEAEVLALK	sp|P35240|MERL_HUMAN	ulianaf_D1904_332	542.834	2	743.466	1	y7	48.51	2802998	0	2	light	536874516480	VLEAEVLALK
VLEAEVLALK	sp|P35240|MERL_HUMAN	ulianaf_D1904_333	542.834	2	743.466	1	y7	48.92	2612154	0	2	light	469258633216	VLEAEVLALK
VLEAEVLALK	sp|P35240|MERL_HUMAN	ulianaf_D1904_334	542.834	2	743.466	1	y7	48.56	3038930	0	2	light	522954342400	VLEAEVLALK
VLEAEVLALK	sp|P35240|MERL_HUMAN	ulianaf_D1904_358	542.834	2	743.466	1	y7	49.03	152688	0	2	light	502539452416	VLEAEVLALK
VLEAEVLALK	sp|P35240|MERL_HUMAN	ulianaf_D1904_210_20190418200441	546.841	2	993.607	1	y9	49.16	17198590	0	3	heavy	784643915776	VLEAEVLALK
VLEAEVLALK	sp|P35240|MERL_HUMAN	ulianaf_D1904_212	546.841	2	993.607	1	y9	49.1	16347792	0	3	heavy	848964943872	VLEAEVLALK
VLEAEVLALK	sp|P35240|MERL_HUMAN	ulianaf_D1904_214	546.841	2	993.607	1	y9	49.2	17120986	0	3	heavy	808149516288	VLEAEVLALK
VLEAEVLALK	sp|P35240|MERL_HUMAN	ulianaf_D1904_223	546.841	2	993.607	1	y9	48.91	18318980	0	3	heavy	901788532736	VLEAEVLALK
VLEAEVLALK	sp|P35240|MERL_HUMAN	ulianaf_D1904_225	546.841	2	993.607	1	y9	48.48	19861074	0	3	heavy	990213767168	VLEAEVLALK
VLEAEVLALK	sp|P35240|MERL_HUMAN	ulianaf_D1904_227	546.841	2	993.607	1	y9	49.51	19583092	0	3	heavy	686077378560	VLEAEVLALK
VLEAEVLALK	sp|P35240|MERL_HUMAN	ulianaf_D1904_249	546.841	2	993.607	1	y9	49.28	17675512	0	3	heavy	866130460672	VLEAEVLALK
VLEAEVLALK	sp|P35240|MERL_HUMAN	ulianaf_D1904_250	546.841	2	993.607	1	y9	49.03	15409033	0	3	heavy	923438284800	VLEAEVLALK
VLEAEVLALK	sp|P35240|MERL_HUMAN	ulianaf_D1904_251	546.841	2	993.607	1	y9	49.38	18071782	0	3	heavy	774450380800	VLEAEVLALK
VLEAEVLALK	sp|P35240|MERL_HUMAN	ulianaf_D1904_255	546.841	2	993.607	1	y9	49.47	18043778	0	3	heavy	786833801216	VLEAEVLALK
VLEAEVLALK	sp|P35240|MERL_HUMAN	ulianaf_D1904_256	546.841	2	993.607	1	y9	49.18	18406570	0	3	heavy	871303479296	VLEAEVLALK
VLEAEVLALK	sp|P35240|MERL_HUMAN	ulianaf_D1904_257	546.841	2	993.607	1	y9	49.27	16949326	0	3	heavy	856233017344	VLEAEVLALK
VLEAEVLALK	sp|P35240|MERL_HUMAN	ulianaf_D1904_294	546.841	2	993.607	1	y9	48.52	11844197	0	3	heavy	614103777280	VLEAEVLALK
VLEAEVLALK	sp|P35240|MERL_HUMAN	ulianaf_D1904_295	546.841	2	993.607	1	y9	48.57	15808159	0	3	heavy	597051637760	VLEAEVLALK
VLEAEVLALK	sp|P35240|MERL_HUMAN	ulianaf_D1904_306	546.841	2	993.607	1	y9	48.87	19354036	0	3	heavy	442199670784	VLEAEVLALK
VLEAEVLALK	sp|P35240|MERL_HUMAN	ulianaf_D1904_307	546.841	2	993.607	1	y9	48.83	20195938	0	3	heavy	546095202304	VLEAEVLALK
VLEAEVLALK	sp|P35240|MERL_HUMAN	ulianaf_D1904_308	546.841	2	993.607	1	y9	48.56	16973224	0	3	heavy	598696853504	VLEAEVLALK
VLEAEVLALK	sp|P35240|MERL_HUMAN	ulianaf_D1904_319	546.841	2	993.607	1	y9	48.81	20031266	0	3	heavy	505595691008	VLEAEVLALK
VLEAEVLALK	sp|P35240|MERL_HUMAN	ulianaf_D1904_320	546.841	2	993.607	1	y9	48.59	16636329	191091	3	heavy	530016600064	VLEAEVLALK
VLEAEVLALK	sp|P35240|MERL_HUMAN	ulianaf_D1904_321	546.841	2	993.607	1	y9	47.9	11986771	0	3	heavy	631084744704	VLEAEVLALK
VLEAEVLALK	sp|P35240|MERL_HUMAN	ulianaf_D1904_332	546.841	2	993.607	1	y9	48.55	7558590	0	3	heavy	536874516480	VLEAEVLALK
VLEAEVLALK	sp|P35240|MERL_HUMAN	ulianaf_D1904_333	546.841	2	993.607	1	y9	48.88	11988935	0	3	heavy	469258633216	VLEAEVLALK
VLEAEVLALK	sp|P35240|MERL_HUMAN	ulianaf_D1904_334	546.841	2	993.607	1	y9	48.56	11323254	0	3	heavy	522954342400	VLEAEVLALK
VLEAEVLALK	sp|P35240|MERL_HUMAN	ulianaf_D1904_358	546.841	2	993.607	1	y9	49.03	21976304	0	3	heavy	502539452416	VLEAEVLALK
VLEAEVLALK	sp|P35240|MERL_HUMAN	ulianaf_D1904_210_20190418200441	546.841	2	880.523	1	y8	49.16	75442808	1180045	1	heavy	784643915776	VLEAEVLALK
VLEAEVLALK	sp|P35240|MERL_HUMAN	ulianaf_D1904_212	546.841	2	880.523	1	y8	49.1	74239064	364023	1	heavy	848964943872	VLEAEVLALK
VLEAEVLALK	sp|P35240|MERL_HUMAN	ulianaf_D1904_214	546.841	2	880.523	1	y8	49.2	75315392	0	1	heavy	808149516288	VLEAEVLALK
VLEAEVLALK	sp|P35240|MERL_HUMAN	ulianaf_D1904_223	546.841	2	880.523	1	y8	48.91	81683240	665811	1	heavy	901788532736	VLEAEVLALK
VLEAEVLALK	sp|P35240|MERL_HUMAN	ulianaf_D1904_225	546.841	2	880.523	1	y8	48.48	89854288	0	1	heavy	990213767168	VLEAEVLALK
VLEAEVLALK	sp|P35240|MERL_HUMAN	ulianaf_D1904_227	546.841	2	880.523	1	y8	49.51	84865096	315039	1	heavy	686077378560	VLEAEVLALK
VLEAEVLALK	sp|P35240|MERL_HUMAN	ulianaf_D1904_249	546.841	2	880.523	1	y8	49.28	76687376	916290	1	heavy	866130460672	VLEAEVLALK
VLEAEVLALK	sp|P35240|MERL_HUMAN	ulianaf_D1904_250	546.841	2	880.523	1	y8	49.03	67334488	1060696	1	heavy	923438284800	VLEAEVLALK
VLEAEVLALK	sp|P35240|MERL_HUMAN	ulianaf_D1904_251	546.841	2	880.523	1	y8	49.38	78823576	775587	1	heavy	774450380800	VLEAEVLALK
VLEAEVLALK	sp|P35240|MERL_HUMAN	ulianaf_D1904_255	546.841	2	880.523	1	y8	49.47	77194904	600348	1	heavy	786833801216	VLEAEVLALK
VLEAEVLALK	sp|P35240|MERL_HUMAN	ulianaf_D1904_256	546.841	2	880.523	1	y8	49.18	76251192	141825	1	heavy	871303479296	VLEAEVLALK
VLEAEVLALK	sp|P35240|MERL_HUMAN	ulianaf_D1904_257	546.841	2	880.523	1	y8	49.27	74523480	173804	1	heavy	856233017344	VLEAEVLALK
VLEAEVLALK	sp|P35240|MERL_HUMAN	ulianaf_D1904_294	546.841	2	880.523	1	y8	48.52	51439304	89529	1	heavy	614103777280	VLEAEVLALK
VLEAEVLALK	sp|P35240|MERL_HUMAN	ulianaf_D1904_295	546.841	2	880.523	1	y8	48.57	61762988	966292	1	heavy	597051637760	VLEAEVLALK
VLEAEVLALK	sp|P35240|MERL_HUMAN	ulianaf_D1904_306	546.841	2	880.523	1	y8	48.87	84793792	608697	1	heavy	442199670784	VLEAEVLALK
VLEAEVLALK	sp|P35240|MERL_HUMAN	ulianaf_D1904_307	546.841	2	880.523	1	y8	48.83	86521168	600827	1	heavy	546095202304	VLEAEVLALK
VLEAEVLALK	sp|P35240|MERL_HUMAN	ulianaf_D1904_308	546.841	2	880.523	1	y8	48.56	72527368	0	1	heavy	598696853504	VLEAEVLALK
VLEAEVLALK	sp|P35240|MERL_HUMAN	ulianaf_D1904_319	546.841	2	880.523	1	y8	48.81	84744120	1055871	1	heavy	505595691008	VLEAEVLALK
VLEAEVLALK	sp|P35240|MERL_HUMAN	ulianaf_D1904_320	546.841	2	880.523	1	y8	48.59	71262480	740124	1	heavy	530016600064	VLEAEVLALK
VLEAEVLALK	sp|P35240|MERL_HUMAN	ulianaf_D1904_321	546.841	2	880.523	1	y8	47.9	50905776	684927	1	heavy	631084744704	VLEAEVLALK
VLEAEVLALK	sp|P35240|MERL_HUMAN	ulianaf_D1904_332	546.841	2	880.523	1	y8	48.55	30145288	646406	1	heavy	536874516480	VLEAEVLALK
VLEAEVLALK	sp|P35240|MERL_HUMAN	ulianaf_D1904_333	546.841	2	880.523	1	y8	48.92	51690420	504380	1	heavy	469258633216	VLEAEVLALK
VLEAEVLALK	sp|P35240|MERL_HUMAN	ulianaf_D1904_334	546.841	2	880.523	1	y8	48.56	49458060	450496	1	heavy	522954342400	VLEAEVLALK
VLEAEVLALK	sp|P35240|MERL_HUMAN	ulianaf_D1904_358	546.841	2	880.523	1	y8	49.03	92654472	196716	1	heavy	502539452416	VLEAEVLALK
VLEAEVLALK	sp|P35240|MERL_HUMAN	ulianaf_D1904_210_20190418200441	546.841	2	751.48	1	y7	49.16	31637882	445835	2	heavy	784643915776	VLEAEVLALK
VLEAEVLALK	sp|P35240|MERL_HUMAN	ulianaf_D1904_212	546.841	2	751.48	1	y7	49.1	30265744	82453	2	heavy	848964943872	VLEAEVLALK
VLEAEVLALK	sp|P35240|MERL_HUMAN	ulianaf_D1904_214	546.841	2	751.48	1	y7	49.2	31972896	0	2	heavy	808149516288	VLEAEVLALK
VLEAEVLALK	sp|P35240|MERL_HUMAN	ulianaf_D1904_223	546.841	2	751.48	1	y7	48.91	34529644	190291	2	heavy	901788532736	VLEAEVLALK
VLEAEVLALK	sp|P35240|MERL_HUMAN	ulianaf_D1904_225	546.841	2	751.48	1	y7	48.48	38076696	0	2	heavy	990213767168	VLEAEVLALK
VLEAEVLALK	sp|P35240|MERL_HUMAN	ulianaf_D1904_227	546.841	2	751.48	1	y7	49.51	35478480	0	2	heavy	686077378560	VLEAEVLALK
VLEAEVLALK	sp|P35240|MERL_HUMAN	ulianaf_D1904_249	546.841	2	751.48	1	y7	49.28	31354106	337590	2	heavy	866130460672	VLEAEVLALK
VLEAEVLALK	sp|P35240|MERL_HUMAN	ulianaf_D1904_250	546.841	2	751.48	1	y7	49.03	27075080	0	2	heavy	923438284800	VLEAEVLALK
VLEAEVLALK	sp|P35240|MERL_HUMAN	ulianaf_D1904_251	546.841	2	751.48	1	y7	49.38	32143518	0	2	heavy	774450380800	VLEAEVLALK
VLEAEVLALK	sp|P35240|MERL_HUMAN	ulianaf_D1904_255	546.841	2	751.48	1	y7	49.47	34164764	166590	2	heavy	786833801216	VLEAEVLALK
VLEAEVLALK	sp|P35240|MERL_HUMAN	ulianaf_D1904_256	546.841	2	751.48	1	y7	49.18	32031470	13512	2	heavy	871303479296	VLEAEVLALK
VLEAEVLALK	sp|P35240|MERL_HUMAN	ulianaf_D1904_257	546.841	2	751.48	1	y7	49.27	30919424	0	2	heavy	856233017344	VLEAEVLALK
VLEAEVLALK	sp|P35240|MERL_HUMAN	ulianaf_D1904_294	546.841	2	751.48	1	y7	48.52	23160044	0	2	heavy	614103777280	VLEAEVLALK
VLEAEVLALK	sp|P35240|MERL_HUMAN	ulianaf_D1904_295	546.841	2	751.48	1	y7	48.57	27711340	0	2	heavy	597051637760	VLEAEVLALK
VLEAEVLALK	sp|P35240|MERL_HUMAN	ulianaf_D1904_306	546.841	2	751.48	1	y7	48.87	38336456	0	2	heavy	442199670784	VLEAEVLALK
VLEAEVLALK	sp|P35240|MERL_HUMAN	ulianaf_D1904_307	546.841	2	751.48	1	y7	48.83	38105220	193026	2	heavy	546095202304	VLEAEVLALK
VLEAEVLALK	sp|P35240|MERL_HUMAN	ulianaf_D1904_308	546.841	2	751.48	1	y7	48.56	31964806	0	2	heavy	598696853504	VLEAEVLALK
VLEAEVLALK	sp|P35240|MERL_HUMAN	ulianaf_D1904_319	546.841	2	751.48	1	y7	48.81	38225968	502167	2	heavy	505595691008	VLEAEVLALK
VLEAEVLALK	sp|P35240|MERL_HUMAN	ulianaf_D1904_320	546.841	2	751.48	1	y7	48.59	32375080	301511	2	heavy	530016600064	VLEAEVLALK
VLEAEVLALK	sp|P35240|MERL_HUMAN	ulianaf_D1904_321	546.841	2	751.48	1	y7	47.9	23389400	211942	2	heavy	631084744704	VLEAEVLALK
VLEAEVLALK	sp|P35240|MERL_HUMAN	ulianaf_D1904_332	546.841	2	751.48	1	y7	48.55	14768920	121568	2	heavy	536874516480	VLEAEVLALK
VLEAEVLALK	sp|P35240|MERL_HUMAN	ulianaf_D1904_333	546.841	2	751.48	1	y7	48.92	24186766	0	2	heavy	469258633216	VLEAEVLALK
VLEAEVLALK	sp|P35240|MERL_HUMAN	ulianaf_D1904_334	546.841	2	751.48	1	y7	48.56	23206462	188579	2	heavy	522954342400	VLEAEVLALK
VLEAEVLALK	sp|P35240|MERL_HUMAN	ulianaf_D1904_358	546.841	2	751.48	1	y7	49.03	39613400	83288	2	heavy	502539452416	VLEAEVLALK
VIITGSSDSTVR	sp|Q9Y297|FBW1A_HUMAN	ulianaf_D1904_210_20190418200441	617.836	2	1022.51	1	y10	25.86	135949	0	2	light	784643915776	VIITGSSDSTVR
VIITGSSDSTVR	sp|Q9Y297|FBW1A_HUMAN	ulianaf_D1904_212	617.836	2	1022.51	1	y10	25.86	127508	0	2	light	848964943872	VIITGSSDSTVR
VIITGSSDSTVR	sp|Q9Y297|FBW1A_HUMAN	ulianaf_D1904_214	617.836	2	1022.51	1	y10	25.71	248636	4894	2	light	808149516288	VIITGSSDSTVR
VIITGSSDSTVR	sp|Q9Y297|FBW1A_HUMAN	ulianaf_D1904_223	617.836	2	1022.51	1	y10	25.71	138810	0	2	light	901788532736	VIITGSSDSTVR
VIITGSSDSTVR	sp|Q9Y297|FBW1A_HUMAN	ulianaf_D1904_225	617.836	2	1022.51	1	y10	25.47	156338	0	1	light	990213767168	VIITGSSDSTVR
VIITGSSDSTVR	sp|Q9Y297|FBW1A_HUMAN	ulianaf_D1904_227	617.836	2	1022.51	1	y10	26.13	74079	0	2	light	686077378560	VIITGSSDSTVR
VIITGSSDSTVR	sp|Q9Y297|FBW1A_HUMAN	ulianaf_D1904_249	617.836	2	1022.51	1	y10	26.11	226498	0	2	light	866130460672	VIITGSSDSTVR
VIITGSSDSTVR	sp|Q9Y297|FBW1A_HUMAN	ulianaf_D1904_250	617.836	2	1022.51	1	y10	25.81	246823	0	2	light	923438284800	VIITGSSDSTVR
VIITGSSDSTVR	sp|Q9Y297|FBW1A_HUMAN	ulianaf_D1904_251	617.836	2	1022.51	1	y10	26.12	128142	0	2	light	774450380800	VIITGSSDSTVR
VIITGSSDSTVR	sp|Q9Y297|FBW1A_HUMAN	ulianaf_D1904_255	617.836	2	1022.51	1	y10	26	197005	0	2	light	786833801216	VIITGSSDSTVR
VIITGSSDSTVR	sp|Q9Y297|FBW1A_HUMAN	ulianaf_D1904_256	617.836	2	1022.51	1	y10	25.91	116768	27433	2	light	871303479296	VIITGSSDSTVR
VIITGSSDSTVR	sp|Q9Y297|FBW1A_HUMAN	ulianaf_D1904_257	617.836	2	1022.51	1	y10	25.91	288035	0	2	light	856233017344	VIITGSSDSTVR
VIITGSSDSTVR	sp|Q9Y297|FBW1A_HUMAN	ulianaf_D1904_294	617.836	2	1022.51	1	y10	25.66	187102	0	2	light	614103777280	VIITGSSDSTVR
VIITGSSDSTVR	sp|Q9Y297|FBW1A_HUMAN	ulianaf_D1904_295	617.836	2	1022.51	1	y10	25.68	176275	0	2	light	597051637760	VIITGSSDSTVR
VIITGSSDSTVR	sp|Q9Y297|FBW1A_HUMAN	ulianaf_D1904_306	617.836	2	1022.51	1	y10	26.06	187647	0	2	light	442199670784	VIITGSSDSTVR
VIITGSSDSTVR	sp|Q9Y297|FBW1A_HUMAN	ulianaf_D1904_307	617.836	2	1022.51	1	y10	25.92	361143	0	2	light	546095202304	VIITGSSDSTVR
VIITGSSDSTVR	sp|Q9Y297|FBW1A_HUMAN	ulianaf_D1904_308	617.836	2	1022.51	1	y10	25.56	174940	0	2	light	598696853504	VIITGSSDSTVR
VIITGSSDSTVR	sp|Q9Y297|FBW1A_HUMAN	ulianaf_D1904_319	617.836	2	1022.51	1	y10	25.82	132124	0	2	light	505595691008	VIITGSSDSTVR
VIITGSSDSTVR	sp|Q9Y297|FBW1A_HUMAN	ulianaf_D1904_320	617.836	2	1022.51	1	y10	25.72	143881	0	1	light	530016600064	VIITGSSDSTVR
VIITGSSDSTVR	sp|Q9Y297|FBW1A_HUMAN	ulianaf_D1904_321	617.836	2	1022.51	1	y10	25.39	186147	0	2	light	631084744704	VIITGSSDSTVR
VIITGSSDSTVR	sp|Q9Y297|FBW1A_HUMAN	ulianaf_D1904_332	617.836	2	1022.51	1	y10	25.76	72973	0	1	light	536874516480	VIITGSSDSTVR
VIITGSSDSTVR	sp|Q9Y297|FBW1A_HUMAN	ulianaf_D1904_333	617.836	2	1022.51	1	y10	25.95	81138	0	1	light	469258633216	VIITGSSDSTVR
VIITGSSDSTVR	sp|Q9Y297|FBW1A_HUMAN	ulianaf_D1904_334	617.836	2	1022.51	1	y10	25.72	67459	0	1	light	522954342400	VIITGSSDSTVR
VIITGSSDSTVR	sp|Q9Y297|FBW1A_HUMAN	ulianaf_D1904_358	617.836	2	1022.51	1	y10	26.11	124433	0	2	light	502539452416	VIITGSSDSTVR
VIITGSSDSTVR	sp|Q9Y297|FBW1A_HUMAN	ulianaf_D1904_210_20190418200441	617.836	2	909.427	1	y9	25.86	152522	0	1	light	784643915776	VIITGSSDSTVR
VIITGSSDSTVR	sp|Q9Y297|FBW1A_HUMAN	ulianaf_D1904_212	617.836	2	909.427	1	y9	25.86	152559	0	1	light	848964943872	VIITGSSDSTVR
VIITGSSDSTVR	sp|Q9Y297|FBW1A_HUMAN	ulianaf_D1904_214	617.836	2	909.427	1	y9	25.71	306543	0	1	light	808149516288	VIITGSSDSTVR
VIITGSSDSTVR	sp|Q9Y297|FBW1A_HUMAN	ulianaf_D1904_223	617.836	2	909.427	1	y9	25.71	149515	0	1	light	901788532736	VIITGSSDSTVR
VIITGSSDSTVR	sp|Q9Y297|FBW1A_HUMAN	ulianaf_D1904_225	617.836	2	909.427	1	y9	25.47	131302	0	2	light	990213767168	VIITGSSDSTVR
VIITGSSDSTVR	sp|Q9Y297|FBW1A_HUMAN	ulianaf_D1904_227	617.836	2	909.427	1	y9	26.08	80066	0	1	light	686077378560	VIITGSSDSTVR
VIITGSSDSTVR	sp|Q9Y297|FBW1A_HUMAN	ulianaf_D1904_249	617.836	2	909.427	1	y9	26.06	232452	0	1	light	866130460672	VIITGSSDSTVR
VIITGSSDSTVR	sp|Q9Y297|FBW1A_HUMAN	ulianaf_D1904_250	617.836	2	909.427	1	y9	25.81	252025	0	1	light	923438284800	VIITGSSDSTVR
VIITGSSDSTVR	sp|Q9Y297|FBW1A_HUMAN	ulianaf_D1904_251	617.836	2	909.427	1	y9	26.06	163826	0	1	light	774450380800	VIITGSSDSTVR
VIITGSSDSTVR	sp|Q9Y297|FBW1A_HUMAN	ulianaf_D1904_255	617.836	2	909.427	1	y9	26	212970	0	1	light	786833801216	VIITGSSDSTVR
VIITGSSDSTVR	sp|Q9Y297|FBW1A_HUMAN	ulianaf_D1904_256	617.836	2	909.427	1	y9	25.91	190904	0	1	light	871303479296	VIITGSSDSTVR
VIITGSSDSTVR	sp|Q9Y297|FBW1A_HUMAN	ulianaf_D1904_257	617.836	2	909.427	1	y9	25.91	333533	0	1	light	856233017344	VIITGSSDSTVR
VIITGSSDSTVR	sp|Q9Y297|FBW1A_HUMAN	ulianaf_D1904_294	617.836	2	909.427	1	y9	25.66	249470	0	1	light	614103777280	VIITGSSDSTVR
VIITGSSDSTVR	sp|Q9Y297|FBW1A_HUMAN	ulianaf_D1904_295	617.836	2	909.427	1	y9	25.68	199589	0	1	light	597051637760	VIITGSSDSTVR
VIITGSSDSTVR	sp|Q9Y297|FBW1A_HUMAN	ulianaf_D1904_306	617.836	2	909.427	1	y9	26	193208	0	1	light	442199670784	VIITGSSDSTVR
VIITGSSDSTVR	sp|Q9Y297|FBW1A_HUMAN	ulianaf_D1904_307	617.836	2	909.427	1	y9	25.92	425156	36146	1	light	546095202304	VIITGSSDSTVR
VIITGSSDSTVR	sp|Q9Y297|FBW1A_HUMAN	ulianaf_D1904_308	617.836	2	909.427	1	y9	25.56	178457	17505	1	light	598696853504	VIITGSSDSTVR
VIITGSSDSTVR	sp|Q9Y297|FBW1A_HUMAN	ulianaf_D1904_319	617.836	2	909.427	1	y9	25.82	146062	0	1	light	505595691008	VIITGSSDSTVR
VIITGSSDSTVR	sp|Q9Y297|FBW1A_HUMAN	ulianaf_D1904_320	617.836	2	909.427	1	y9	25.72	143270	18401	2	light	530016600064	VIITGSSDSTVR
VIITGSSDSTVR	sp|Q9Y297|FBW1A_HUMAN	ulianaf_D1904_321	617.836	2	909.427	1	y9	25.39	213513	0	1	light	631084744704	VIITGSSDSTVR
VIITGSSDSTVR	sp|Q9Y297|FBW1A_HUMAN	ulianaf_D1904_332	617.836	2	909.427	1	y9	25.76	69042	0	2	light	536874516480	VIITGSSDSTVR
VIITGSSDSTVR	sp|Q9Y297|FBW1A_HUMAN	ulianaf_D1904_333	617.836	2	909.427	1	y9	25.95	80878	0	2	light	469258633216	VIITGSSDSTVR
VIITGSSDSTVR	sp|Q9Y297|FBW1A_HUMAN	ulianaf_D1904_334	617.836	2	909.427	1	y9	25.66	67195	0	2	light	522954342400	VIITGSSDSTVR
VIITGSSDSTVR	sp|Q9Y297|FBW1A_HUMAN	ulianaf_D1904_358	617.836	2	909.427	1	y9	26.06	159092	0	1	light	502539452416	VIITGSSDSTVR
VIITGSSDSTVR	sp|Q9Y297|FBW1A_HUMAN	ulianaf_D1904_210_20190418200441	617.836	2	808.38	1	y8	25.86	61437	0	3	light	784643915776	VIITGSSDSTVR
VIITGSSDSTVR	sp|Q9Y297|FBW1A_HUMAN	ulianaf_D1904_212	617.836	2	808.38	1	y8	25.86	86303	0	3	light	848964943872	VIITGSSDSTVR
VIITGSSDSTVR	sp|Q9Y297|FBW1A_HUMAN	ulianaf_D1904_214	617.836	2	808.38	1	y8	25.66	163586	0	3	light	808149516288	VIITGSSDSTVR
VIITGSSDSTVR	sp|Q9Y297|FBW1A_HUMAN	ulianaf_D1904_223	617.836	2	808.38	1	y8	25.71	76662	0	3	light	901788532736	VIITGSSDSTVR
VIITGSSDSTVR	sp|Q9Y297|FBW1A_HUMAN	ulianaf_D1904_225	617.836	2	808.38	1	y8	25.47	74929	0	3	light	990213767168	VIITGSSDSTVR
VIITGSSDSTVR	sp|Q9Y297|FBW1A_HUMAN	ulianaf_D1904_227	617.836	2	808.38	1	y8	26.13	36456	0	3	light	686077378560	VIITGSSDSTVR
VIITGSSDSTVR	sp|Q9Y297|FBW1A_HUMAN	ulianaf_D1904_249	617.836	2	808.38	1	y8	26.06	124703	0	3	light	866130460672	VIITGSSDSTVR
VIITGSSDSTVR	sp|Q9Y297|FBW1A_HUMAN	ulianaf_D1904_250	617.836	2	808.38	1	y8	25.81	142907	0	3	light	923438284800	VIITGSSDSTVR
VIITGSSDSTVR	sp|Q9Y297|FBW1A_HUMAN	ulianaf_D1904_251	617.836	2	808.38	1	y8	26.06	94148	0	3	light	774450380800	VIITGSSDSTVR
VIITGSSDSTVR	sp|Q9Y297|FBW1A_HUMAN	ulianaf_D1904_255	617.836	2	808.38	1	y8	26.05	127312	0	3	light	786833801216	VIITGSSDSTVR
VIITGSSDSTVR	sp|Q9Y297|FBW1A_HUMAN	ulianaf_D1904_256	617.836	2	808.38	1	y8	25.91	94743	0	3	light	871303479296	VIITGSSDSTVR
VIITGSSDSTVR	sp|Q9Y297|FBW1A_HUMAN	ulianaf_D1904_257	617.836	2	808.38	1	y8	25.91	176905	0	3	light	856233017344	VIITGSSDSTVR
VIITGSSDSTVR	sp|Q9Y297|FBW1A_HUMAN	ulianaf_D1904_294	617.836	2	808.38	1	y8	25.61	129087	0	3	light	614103777280	VIITGSSDSTVR
VIITGSSDSTVR	sp|Q9Y297|FBW1A_HUMAN	ulianaf_D1904_295	617.836	2	808.38	1	y8	25.68	106713	0	3	light	597051637760	VIITGSSDSTVR
VIITGSSDSTVR	sp|Q9Y297|FBW1A_HUMAN	ulianaf_D1904_306	617.836	2	808.38	1	y8	26.06	121245	0	3	light	442199670784	VIITGSSDSTVR
VIITGSSDSTVR	sp|Q9Y297|FBW1A_HUMAN	ulianaf_D1904_307	617.836	2	808.38	1	y8	25.92	247756	0	3	light	546095202304	VIITGSSDSTVR
VIITGSSDSTVR	sp|Q9Y297|FBW1A_HUMAN	ulianaf_D1904_308	617.836	2	808.38	1	y8	25.61	121492	0	3	light	598696853504	VIITGSSDSTVR
VIITGSSDSTVR	sp|Q9Y297|FBW1A_HUMAN	ulianaf_D1904_319	617.836	2	808.38	1	y8	25.82	91432	0	3	light	505595691008	VIITGSSDSTVR
VIITGSSDSTVR	sp|Q9Y297|FBW1A_HUMAN	ulianaf_D1904_320	617.836	2	808.38	1	y8	25.68	68481	0	3	light	530016600064	VIITGSSDSTVR
VIITGSSDSTVR	sp|Q9Y297|FBW1A_HUMAN	ulianaf_D1904_321	617.836	2	808.38	1	y8	25.39	128990	0	3	light	631084744704	VIITGSSDSTVR
VIITGSSDSTVR	sp|Q9Y297|FBW1A_HUMAN	ulianaf_D1904_332	617.836	2	808.38	1	y8	25.71	52355	0	3	light	536874516480	VIITGSSDSTVR
VIITGSSDSTVR	sp|Q9Y297|FBW1A_HUMAN	ulianaf_D1904_333	617.836	2	808.38	1	y8	25.89	62918	0	3	light	469258633216	VIITGSSDSTVR
VIITGSSDSTVR	sp|Q9Y297|FBW1A_HUMAN	ulianaf_D1904_334	617.836	2	808.38	1	y8	25.72	53272	0	3	light	522954342400	VIITGSSDSTVR
VIITGSSDSTVR	sp|Q9Y297|FBW1A_HUMAN	ulianaf_D1904_358	617.836	2	808.38	1	y8	26.06	88986	0	3	light	502539452416	VIITGSSDSTVR
VIITGSSDSTVR	sp|Q9Y297|FBW1A_HUMAN	ulianaf_D1904_210_20190418200441	622.84	2	1032.52	1	y10	25.81	1576292	0	3	heavy	784643915776	VIITGSSDSTVR
VIITGSSDSTVR	sp|Q9Y297|FBW1A_HUMAN	ulianaf_D1904_212	622.84	2	1032.52	1	y10	25.86	1997226	0	3	heavy	848964943872	VIITGSSDSTVR
VIITGSSDSTVR	sp|Q9Y297|FBW1A_HUMAN	ulianaf_D1904_214	622.84	2	1032.52	1	y10	25.66	2711545	0	2	heavy	808149516288	VIITGSSDSTVR
VIITGSSDSTVR	sp|Q9Y297|FBW1A_HUMAN	ulianaf_D1904_223	622.84	2	1032.52	1	y10	25.71	2320807	0	3	heavy	901788532736	VIITGSSDSTVR
VIITGSSDSTVR	sp|Q9Y297|FBW1A_HUMAN	ulianaf_D1904_225	622.84	2	1032.52	1	y10	25.47	2013200	276431	3	heavy	990213767168	VIITGSSDSTVR
VIITGSSDSTVR	sp|Q9Y297|FBW1A_HUMAN	ulianaf_D1904_227	622.84	2	1032.52	1	y10	26.13	2777457	0	2	heavy	686077378560	VIITGSSDSTVR
VIITGSSDSTVR	sp|Q9Y297|FBW1A_HUMAN	ulianaf_D1904_249	622.84	2	1032.52	1	y10	26.06	2027037	0	3	heavy	866130460672	VIITGSSDSTVR
VIITGSSDSTVR	sp|Q9Y297|FBW1A_HUMAN	ulianaf_D1904_250	622.84	2	1032.52	1	y10	25.81	2023977	0	3	heavy	923438284800	VIITGSSDSTVR
VIITGSSDSTVR	sp|Q9Y297|FBW1A_HUMAN	ulianaf_D1904_251	622.84	2	1032.52	1	y10	26.06	2565178	0	2	heavy	774450380800	VIITGSSDSTVR
VIITGSSDSTVR	sp|Q9Y297|FBW1A_HUMAN	ulianaf_D1904_255	622.84	2	1032.52	1	y10	26.05	2371746	0	2	heavy	786833801216	VIITGSSDSTVR
VIITGSSDSTVR	sp|Q9Y297|FBW1A_HUMAN	ulianaf_D1904_256	622.84	2	1032.52	1	y10	25.91	1472295	230890	2	heavy	871303479296	VIITGSSDSTVR
VIITGSSDSTVR	sp|Q9Y297|FBW1A_HUMAN	ulianaf_D1904_257	622.84	2	1032.52	1	y10	25.91	1825397	0	3	heavy	856233017344	VIITGSSDSTVR
VIITGSSDSTVR	sp|Q9Y297|FBW1A_HUMAN	ulianaf_D1904_294	622.84	2	1032.52	1	y10	25.61	2765800	0	2	heavy	614103777280	VIITGSSDSTVR
VIITGSSDSTVR	sp|Q9Y297|FBW1A_HUMAN	ulianaf_D1904_295	622.84	2	1032.52	1	y10	25.68	2417544	131717	2	heavy	597051637760	VIITGSSDSTVR
VIITGSSDSTVR	sp|Q9Y297|FBW1A_HUMAN	ulianaf_D1904_306	622.84	2	1032.52	1	y10	26.06	2912582	325709	2	heavy	442199670784	VIITGSSDSTVR
VIITGSSDSTVR	sp|Q9Y297|FBW1A_HUMAN	ulianaf_D1904_307	622.84	2	1032.52	1	y10	25.87	3069718	0	2	heavy	546095202304	VIITGSSDSTVR
VIITGSSDSTVR	sp|Q9Y297|FBW1A_HUMAN	ulianaf_D1904_308	622.84	2	1032.52	1	y10	25.56	2065601	16333	2	heavy	598696853504	VIITGSSDSTVR
VIITGSSDSTVR	sp|Q9Y297|FBW1A_HUMAN	ulianaf_D1904_319	622.84	2	1032.52	1	y10	25.82	3210362	33114	2	heavy	505595691008	VIITGSSDSTVR
VIITGSSDSTVR	sp|Q9Y297|FBW1A_HUMAN	ulianaf_D1904_320	622.84	2	1032.52	1	y10	25.68	3038348	0	2	heavy	530016600064	VIITGSSDSTVR
VIITGSSDSTVR	sp|Q9Y297|FBW1A_HUMAN	ulianaf_D1904_321	622.84	2	1032.52	1	y10	25.39	2252511	0	2	heavy	631084744704	VIITGSSDSTVR
VIITGSSDSTVR	sp|Q9Y297|FBW1A_HUMAN	ulianaf_D1904_332	622.84	2	1032.52	1	y10	25.76	2878623	0	2	heavy	536874516480	VIITGSSDSTVR
VIITGSSDSTVR	sp|Q9Y297|FBW1A_HUMAN	ulianaf_D1904_333	622.84	2	1032.52	1	y10	25.95	3587546	0	2	heavy	469258633216	VIITGSSDSTVR
VIITGSSDSTVR	sp|Q9Y297|FBW1A_HUMAN	ulianaf_D1904_334	622.84	2	1032.52	1	y10	25.72	2744028	0	2	heavy	522954342400	VIITGSSDSTVR
VIITGSSDSTVR	sp|Q9Y297|FBW1A_HUMAN	ulianaf_D1904_358	622.84	2	1032.52	1	y10	26.11	2799952	34113	2	heavy	502539452416	VIITGSSDSTVR
VIITGSSDSTVR	sp|Q9Y297|FBW1A_HUMAN	ulianaf_D1904_210_20190418200441	622.84	2	919.435	1	y9	25.86	1877972	0	1	heavy	784643915776	VIITGSSDSTVR
VIITGSSDSTVR	sp|Q9Y297|FBW1A_HUMAN	ulianaf_D1904_212	622.84	2	919.435	1	y9	25.86	2365657	0	1	heavy	848964943872	VIITGSSDSTVR
VIITGSSDSTVR	sp|Q9Y297|FBW1A_HUMAN	ulianaf_D1904_214	622.84	2	919.435	1	y9	25.66	3210757	0	1	heavy	808149516288	VIITGSSDSTVR
VIITGSSDSTVR	sp|Q9Y297|FBW1A_HUMAN	ulianaf_D1904_223	622.84	2	919.435	1	y9	25.71	2830856	0	1	heavy	901788532736	VIITGSSDSTVR
VIITGSSDSTVR	sp|Q9Y297|FBW1A_HUMAN	ulianaf_D1904_225	622.84	2	919.435	1	y9	25.47	2666881	0	1	heavy	990213767168	VIITGSSDSTVR
VIITGSSDSTVR	sp|Q9Y297|FBW1A_HUMAN	ulianaf_D1904_227	622.84	2	919.435	1	y9	26.13	3381455	0	1	heavy	686077378560	VIITGSSDSTVR
VIITGSSDSTVR	sp|Q9Y297|FBW1A_HUMAN	ulianaf_D1904_249	622.84	2	919.435	1	y9	26.06	2423568	0	1	heavy	866130460672	VIITGSSDSTVR
VIITGSSDSTVR	sp|Q9Y297|FBW1A_HUMAN	ulianaf_D1904_250	622.84	2	919.435	1	y9	25.81	2408507	0	1	heavy	923438284800	VIITGSSDSTVR
VIITGSSDSTVR	sp|Q9Y297|FBW1A_HUMAN	ulianaf_D1904_251	622.84	2	919.435	1	y9	26.06	2960514	0	1	heavy	774450380800	VIITGSSDSTVR
VIITGSSDSTVR	sp|Q9Y297|FBW1A_HUMAN	ulianaf_D1904_255	622.84	2	919.435	1	y9	26.05	2838163	0	1	heavy	786833801216	VIITGSSDSTVR
VIITGSSDSTVR	sp|Q9Y297|FBW1A_HUMAN	ulianaf_D1904_256	622.84	2	919.435	1	y9	25.91	1767689	260740	1	heavy	871303479296	VIITGSSDSTVR
VIITGSSDSTVR	sp|Q9Y297|FBW1A_HUMAN	ulianaf_D1904_257	622.84	2	919.435	1	y9	25.91	2309690	0	1	heavy	856233017344	VIITGSSDSTVR
VIITGSSDSTVR	sp|Q9Y297|FBW1A_HUMAN	ulianaf_D1904_294	622.84	2	919.435	1	y9	25.61	3300919	0	1	heavy	614103777280	VIITGSSDSTVR
VIITGSSDSTVR	sp|Q9Y297|FBW1A_HUMAN	ulianaf_D1904_295	622.84	2	919.435	1	y9	25.68	2869925	146684	1	heavy	597051637760	VIITGSSDSTVR
VIITGSSDSTVR	sp|Q9Y297|FBW1A_HUMAN	ulianaf_D1904_306	622.84	2	919.435	1	y9	26.06	3344184	400687	1	heavy	442199670784	VIITGSSDSTVR
VIITGSSDSTVR	sp|Q9Y297|FBW1A_HUMAN	ulianaf_D1904_307	622.84	2	919.435	1	y9	25.92	3686514	0	1	heavy	546095202304	VIITGSSDSTVR
VIITGSSDSTVR	sp|Q9Y297|FBW1A_HUMAN	ulianaf_D1904_308	622.84	2	919.435	1	y9	25.56	2500591	0	1	heavy	598696853504	VIITGSSDSTVR
VIITGSSDSTVR	sp|Q9Y297|FBW1A_HUMAN	ulianaf_D1904_319	622.84	2	919.435	1	y9	25.82	3954997	39105	1	heavy	505595691008	VIITGSSDSTVR
VIITGSSDSTVR	sp|Q9Y297|FBW1A_HUMAN	ulianaf_D1904_320	622.84	2	919.435	1	y9	25.68	3670194	0	1	heavy	530016600064	VIITGSSDSTVR
VIITGSSDSTVR	sp|Q9Y297|FBW1A_HUMAN	ulianaf_D1904_321	622.84	2	919.435	1	y9	25.39	2901509	1049	1	heavy	631084744704	VIITGSSDSTVR
VIITGSSDSTVR	sp|Q9Y297|FBW1A_HUMAN	ulianaf_D1904_332	622.84	2	919.435	1	y9	25.76	3529396	0	1	heavy	536874516480	VIITGSSDSTVR
VIITGSSDSTVR	sp|Q9Y297|FBW1A_HUMAN	ulianaf_D1904_333	622.84	2	919.435	1	y9	25.95	4387596	27274	1	heavy	469258633216	VIITGSSDSTVR
VIITGSSDSTVR	sp|Q9Y297|FBW1A_HUMAN	ulianaf_D1904_334	622.84	2	919.435	1	y9	25.72	3375115	0	1	heavy	522954342400	VIITGSSDSTVR
VIITGSSDSTVR	sp|Q9Y297|FBW1A_HUMAN	ulianaf_D1904_358	622.84	2	919.435	1	y9	26.11	3425064	0	1	heavy	502539452416	VIITGSSDSTVR
VIITGSSDSTVR	sp|Q9Y297|FBW1A_HUMAN	ulianaf_D1904_210_20190418200441	622.84	2	818.388	1	y8	25.86	1596077	0	2	heavy	784643915776	VIITGSSDSTVR
VIITGSSDSTVR	sp|Q9Y297|FBW1A_HUMAN	ulianaf_D1904_212	622.84	2	818.388	1	y8	25.86	2087088	0	2	heavy	848964943872	VIITGSSDSTVR
VIITGSSDSTVR	sp|Q9Y297|FBW1A_HUMAN	ulianaf_D1904_214	622.84	2	818.388	1	y8	25.66	2025952	0	3	heavy	808149516288	VIITGSSDSTVR
VIITGSSDSTVR	sp|Q9Y297|FBW1A_HUMAN	ulianaf_D1904_223	622.84	2	818.388	1	y8	25.71	2334963	0	2	heavy	901788532736	VIITGSSDSTVR
VIITGSSDSTVR	sp|Q9Y297|FBW1A_HUMAN	ulianaf_D1904_225	622.84	2	818.388	1	y8	25.47	2484307	0	2	heavy	990213767168	VIITGSSDSTVR
VIITGSSDSTVR	sp|Q9Y297|FBW1A_HUMAN	ulianaf_D1904_227	622.84	2	818.388	1	y8	26.13	1975675	0	3	heavy	686077378560	VIITGSSDSTVR
VIITGSSDSTVR	sp|Q9Y297|FBW1A_HUMAN	ulianaf_D1904_249	622.84	2	818.388	1	y8	26.06	2099143	0	2	heavy	866130460672	VIITGSSDSTVR
VIITGSSDSTVR	sp|Q9Y297|FBW1A_HUMAN	ulianaf_D1904_250	622.84	2	818.388	1	y8	25.81	2273217	0	2	heavy	923438284800	VIITGSSDSTVR
VIITGSSDSTVR	sp|Q9Y297|FBW1A_HUMAN	ulianaf_D1904_251	622.84	2	818.388	1	y8	26.06	2150488	0	3	heavy	774450380800	VIITGSSDSTVR
VIITGSSDSTVR	sp|Q9Y297|FBW1A_HUMAN	ulianaf_D1904_255	622.84	2	818.388	1	y8	26.05	2257150	0	3	heavy	786833801216	VIITGSSDSTVR
VIITGSSDSTVR	sp|Q9Y297|FBW1A_HUMAN	ulianaf_D1904_256	622.84	2	818.388	1	y8	25.91	1447046	245568	3	heavy	871303479296	VIITGSSDSTVR
VIITGSSDSTVR	sp|Q9Y297|FBW1A_HUMAN	ulianaf_D1904_257	622.84	2	818.388	1	y8	25.91	1878193	0	2	heavy	856233017344	VIITGSSDSTVR
VIITGSSDSTVR	sp|Q9Y297|FBW1A_HUMAN	ulianaf_D1904_294	622.84	2	818.388	1	y8	25.61	2132590	0	3	heavy	614103777280	VIITGSSDSTVR
VIITGSSDSTVR	sp|Q9Y297|FBW1A_HUMAN	ulianaf_D1904_295	622.84	2	818.388	1	y8	25.68	1885613	113927	3	heavy	597051637760	VIITGSSDSTVR
VIITGSSDSTVR	sp|Q9Y297|FBW1A_HUMAN	ulianaf_D1904_306	622.84	2	818.388	1	y8	26.06	1918602	423090	3	heavy	442199670784	VIITGSSDSTVR
VIITGSSDSTVR	sp|Q9Y297|FBW1A_HUMAN	ulianaf_D1904_307	622.84	2	818.388	1	y8	25.87	2258770	17703	3	heavy	546095202304	VIITGSSDSTVR
VIITGSSDSTVR	sp|Q9Y297|FBW1A_HUMAN	ulianaf_D1904_308	622.84	2	818.388	1	y8	25.56	1446669	0	3	heavy	598696853504	VIITGSSDSTVR
VIITGSSDSTVR	sp|Q9Y297|FBW1A_HUMAN	ulianaf_D1904_319	622.84	2	818.388	1	y8	25.86	2291143	46598	3	heavy	505595691008	VIITGSSDSTVR
VIITGSSDSTVR	sp|Q9Y297|FBW1A_HUMAN	ulianaf_D1904_320	622.84	2	818.388	1	y8	25.68	2193703	0	3	heavy	530016600064	VIITGSSDSTVR
VIITGSSDSTVR	sp|Q9Y297|FBW1A_HUMAN	ulianaf_D1904_321	622.84	2	818.388	1	y8	25.39	1679401	0	3	heavy	631084744704	VIITGSSDSTVR
VIITGSSDSTVR	sp|Q9Y297|FBW1A_HUMAN	ulianaf_D1904_332	622.84	2	818.388	1	y8	25.76	2180674	0	3	heavy	536874516480	VIITGSSDSTVR
VIITGSSDSTVR	sp|Q9Y297|FBW1A_HUMAN	ulianaf_D1904_333	622.84	2	818.388	1	y8	25.95	2788436	0	3	heavy	469258633216	VIITGSSDSTVR
VIITGSSDSTVR	sp|Q9Y297|FBW1A_HUMAN	ulianaf_D1904_334	622.84	2	818.388	1	y8	25.72	2277277	0	3	heavy	522954342400	VIITGSSDSTVR
VIITGSSDSTVR	sp|Q9Y297|FBW1A_HUMAN	ulianaf_D1904_358	622.84	2	818.388	1	y8	26.11	2047684	0	3	heavy	502539452416	VIITGSSDSTVR
GTVYLTPYR	sp|Q969T9|WBP2_HUMAN	ulianaf_D1904_210_20190418200441	535.287	2	812.43	1	y6	36.9	31320	0	3	light	784643915776	GTVYLTPYR
GTVYLTPYR	sp|Q969T9|WBP2_HUMAN	ulianaf_D1904_212	535.287	2	812.43	1	y6	36.9	35305	0	3	light	848964943872	GTVYLTPYR
GTVYLTPYR	sp|Q969T9|WBP2_HUMAN	ulianaf_D1904_214	535.287	2	812.43	1	y6	37.06	77136	0	3	light	808149516288	GTVYLTPYR
GTVYLTPYR	sp|Q969T9|WBP2_HUMAN	ulianaf_D1904_223	535.287	2	812.43	1	y6	36.81	79027	0	3	light	901788532736	GTVYLTPYR
GTVYLTPYR	sp|Q969T9|WBP2_HUMAN	ulianaf_D1904_225	535.287	2	812.43	1	y6	36.48	109488	0	3	light	990213767168	GTVYLTPYR
GTVYLTPYR	sp|Q969T9|WBP2_HUMAN	ulianaf_D1904_227	535.287	2	812.43	1	y6	37.16	0	0	0	light	686077378560	GTVYLTPYR
GTVYLTPYR	sp|Q969T9|WBP2_HUMAN	ulianaf_D1904_249	535.287	2	812.43	1	y6	37.12	138811	0	2	light	866130460672	GTVYLTPYR
GTVYLTPYR	sp|Q969T9|WBP2_HUMAN	ulianaf_D1904_250	535.287	2	812.43	1	y6	36.89	150566	0	3	light	923438284800	GTVYLTPYR
GTVYLTPYR	sp|Q969T9|WBP2_HUMAN	ulianaf_D1904_251	535.287	2	812.43	1	y6	37.12	143537	0	1	light	774450380800	GTVYLTPYR
GTVYLTPYR	sp|Q969T9|WBP2_HUMAN	ulianaf_D1904_255	535.287	2	812.43	1	y6	37.17	321595	0	1	light	786833801216	GTVYLTPYR
GTVYLTPYR	sp|Q969T9|WBP2_HUMAN	ulianaf_D1904_256	535.287	2	812.43	1	y6	36.95	323734	0	1	light	871303479296	GTVYLTPYR
GTVYLTPYR	sp|Q969T9|WBP2_HUMAN	ulianaf_D1904_257	535.287	2	812.43	1	y6	36.99	335725	0	1	light	856233017344	GTVYLTPYR
GTVYLTPYR	sp|Q969T9|WBP2_HUMAN	ulianaf_D1904_294	535.287	2	812.43	1	y6	36.61	426195	0	1	light	614103777280	GTVYLTPYR
GTVYLTPYR	sp|Q969T9|WBP2_HUMAN	ulianaf_D1904_295	535.287	2	812.43	1	y6	36.63	441523	0	1	light	597051637760	GTVYLTPYR
GTVYLTPYR	sp|Q969T9|WBP2_HUMAN	ulianaf_D1904_306	535.287	2	812.43	1	y6	36.99	201605	0	1	light	442199670784	GTVYLTPYR
GTVYLTPYR	sp|Q969T9|WBP2_HUMAN	ulianaf_D1904_307	535.287	2	812.43	1	y6	36.94	108915	0	2	light	546095202304	GTVYLTPYR
GTVYLTPYR	sp|Q969T9|WBP2_HUMAN	ulianaf_D1904_308	535.287	2	812.43	1	y6	36.6	293305	0	1	light	598696853504	GTVYLTPYR
GTVYLTPYR	sp|Q969T9|WBP2_HUMAN	ulianaf_D1904_319	535.287	2	812.43	1	y6	36.76	100703	0	2	light	505595691008	GTVYLTPYR
GTVYLTPYR	sp|Q969T9|WBP2_HUMAN	ulianaf_D1904_320	535.287	2	812.43	1	y6	36.62	117660	0	3	light	530016600064	GTVYLTPYR
GTVYLTPYR	sp|Q969T9|WBP2_HUMAN	ulianaf_D1904_321	535.287	2	812.43	1	y6	36.04	156750	0	2	light	631084744704	GTVYLTPYR
GTVYLTPYR	sp|Q969T9|WBP2_HUMAN	ulianaf_D1904_332	535.287	2	812.43	1	y6	36.63	1640037	0	1	light	536874516480	GTVYLTPYR
GTVYLTPYR	sp|Q969T9|WBP2_HUMAN	ulianaf_D1904_333	535.287	2	812.43	1	y6	36.95	1135683	0	1	light	469258633216	GTVYLTPYR
GTVYLTPYR	sp|Q969T9|WBP2_HUMAN	ulianaf_D1904_334	535.287	2	812.43	1	y6	36.58	1271328	0	1	light	522954342400	GTVYLTPYR
GTVYLTPYR	sp|Q969T9|WBP2_HUMAN	ulianaf_D1904_358	535.287	2	812.43	1	y6	37.13	313708	0	1	light	502539452416	GTVYLTPYR
GTVYLTPYR	sp|Q969T9|WBP2_HUMAN	ulianaf_D1904_210_20190418200441	535.287	2	649.367	1	y5	36.94	47216	0	2	light	784643915776	GTVYLTPYR
GTVYLTPYR	sp|Q969T9|WBP2_HUMAN	ulianaf_D1904_212	535.287	2	649.367	1	y5	36.95	64297	0	2	light	848964943872	GTVYLTPYR
GTVYLTPYR	sp|Q969T9|WBP2_HUMAN	ulianaf_D1904_214	535.287	2	649.367	1	y5	37.1	92233	0	2	light	808149516288	GTVYLTPYR
GTVYLTPYR	sp|Q969T9|WBP2_HUMAN	ulianaf_D1904_223	535.287	2	649.367	1	y5	36.86	94905	0	2	light	901788532736	GTVYLTPYR
GTVYLTPYR	sp|Q969T9|WBP2_HUMAN	ulianaf_D1904_225	535.287	2	649.367	1	y5	36.48	118537	0	2	light	990213767168	GTVYLTPYR
GTVYLTPYR	sp|Q969T9|WBP2_HUMAN	ulianaf_D1904_227	535.287	2	649.367	1	y5	37.35	20805	0	2	light	686077378560	GTVYLTPYR
GTVYLTPYR	sp|Q969T9|WBP2_HUMAN	ulianaf_D1904_249	535.287	2	649.367	1	y5	37.26	47491	77513	3	light	866130460672	GTVYLTPYR
GTVYLTPYR	sp|Q969T9|WBP2_HUMAN	ulianaf_D1904_250	535.287	2	649.367	1	y5	36.85	157847	0	2	light	923438284800	GTVYLTPYR
GTVYLTPYR	sp|Q969T9|WBP2_HUMAN	ulianaf_D1904_251	535.287	2	649.367	1	y5	37.22	111110	0	3	light	774450380800	GTVYLTPYR
GTVYLTPYR	sp|Q969T9|WBP2_HUMAN	ulianaf_D1904_255	535.287	2	649.367	1	y5	37.13	227404	0	3	light	786833801216	GTVYLTPYR
GTVYLTPYR	sp|Q969T9|WBP2_HUMAN	ulianaf_D1904_256	535.287	2	649.367	1	y5	36.95	243242	0	2	light	871303479296	GTVYLTPYR
GTVYLTPYR	sp|Q969T9|WBP2_HUMAN	ulianaf_D1904_257	535.287	2	649.367	1	y5	36.99	229433	0	3	light	856233017344	GTVYLTPYR
GTVYLTPYR	sp|Q969T9|WBP2_HUMAN	ulianaf_D1904_294	535.287	2	649.367	1	y5	36.57	305214	43795	2	light	614103777280	GTVYLTPYR
GTVYLTPYR	sp|Q969T9|WBP2_HUMAN	ulianaf_D1904_295	535.287	2	649.367	1	y5	36.63	317330	0	2	light	597051637760	GTVYLTPYR
GTVYLTPYR	sp|Q969T9|WBP2_HUMAN	ulianaf_D1904_306	535.287	2	649.367	1	y5	37.04	149537	0	2	light	442199670784	GTVYLTPYR
GTVYLTPYR	sp|Q969T9|WBP2_HUMAN	ulianaf_D1904_307	535.287	2	649.367	1	y5	36.94	92079	0	3	light	546095202304	GTVYLTPYR
GTVYLTPYR	sp|Q969T9|WBP2_HUMAN	ulianaf_D1904_308	535.287	2	649.367	1	y5	36.56	195243	0	3	light	598696853504	GTVYLTPYR
GTVYLTPYR	sp|Q969T9|WBP2_HUMAN	ulianaf_D1904_319	535.287	2	649.367	1	y5	36.85	65700	0	3	light	505595691008	GTVYLTPYR
GTVYLTPYR	sp|Q969T9|WBP2_HUMAN	ulianaf_D1904_320	535.287	2	649.367	1	y5	36.58	122976	0	1	light	530016600064	GTVYLTPYR
GTVYLTPYR	sp|Q969T9|WBP2_HUMAN	ulianaf_D1904_321	535.287	2	649.367	1	y5	36.04	117953	0	3	light	631084744704	GTVYLTPYR
GTVYLTPYR	sp|Q969T9|WBP2_HUMAN	ulianaf_D1904_332	535.287	2	649.367	1	y5	36.63	1049104	0	2	light	536874516480	GTVYLTPYR
GTVYLTPYR	sp|Q969T9|WBP2_HUMAN	ulianaf_D1904_333	535.287	2	649.367	1	y5	36.99	812413	0	2	light	469258633216	GTVYLTPYR
GTVYLTPYR	sp|Q969T9|WBP2_HUMAN	ulianaf_D1904_334	535.287	2	649.367	1	y5	36.58	876279	0	2	light	522954342400	GTVYLTPYR
GTVYLTPYR	sp|Q969T9|WBP2_HUMAN	ulianaf_D1904_358	535.287	2	649.367	1	y5	37.09	232479	0	3	light	502539452416	GTVYLTPYR
GTVYLTPYR	sp|Q969T9|WBP2_HUMAN	ulianaf_D1904_210_20190418200441	535.287	2	536.283	1	y4	36.94	131170	0	1	light	784643915776	GTVYLTPYR
GTVYLTPYR	sp|Q969T9|WBP2_HUMAN	ulianaf_D1904_212	535.287	2	536.283	1	y4	36.95	102142	0	1	light	848964943872	GTVYLTPYR
GTVYLTPYR	sp|Q969T9|WBP2_HUMAN	ulianaf_D1904_214	535.287	2	536.283	1	y4	37.06	140112	0	1	light	808149516288	GTVYLTPYR
GTVYLTPYR	sp|Q969T9|WBP2_HUMAN	ulianaf_D1904_223	535.287	2	536.283	1	y4	36.86	153401	0	1	light	901788532736	GTVYLTPYR
GTVYLTPYR	sp|Q969T9|WBP2_HUMAN	ulianaf_D1904_225	535.287	2	536.283	1	y4	36.58	154583	0	1	light	990213767168	GTVYLTPYR
GTVYLTPYR	sp|Q969T9|WBP2_HUMAN	ulianaf_D1904_227	535.287	2	536.283	1	y4	37.3	115714	0	1	light	686077378560	GTVYLTPYR
GTVYLTPYR	sp|Q969T9|WBP2_HUMAN	ulianaf_D1904_249	535.287	2	536.283	1	y4	37.17	148946	0	1	light	866130460672	GTVYLTPYR
GTVYLTPYR	sp|Q969T9|WBP2_HUMAN	ulianaf_D1904_250	535.287	2	536.283	1	y4	36.85	198442	0	1	light	923438284800	GTVYLTPYR
GTVYLTPYR	sp|Q969T9|WBP2_HUMAN	ulianaf_D1904_251	535.287	2	536.283	1	y4	37.22	115382	0	2	light	774450380800	GTVYLTPYR
GTVYLTPYR	sp|Q969T9|WBP2_HUMAN	ulianaf_D1904_255	535.287	2	536.283	1	y4	37.22	243921	0	2	light	786833801216	GTVYLTPYR
GTVYLTPYR	sp|Q969T9|WBP2_HUMAN	ulianaf_D1904_256	535.287	2	536.283	1	y4	36.95	200053	0	3	light	871303479296	GTVYLTPYR
GTVYLTPYR	sp|Q969T9|WBP2_HUMAN	ulianaf_D1904_257	535.287	2	536.283	1	y4	36.99	279629	0	2	light	856233017344	GTVYLTPYR
GTVYLTPYR	sp|Q969T9|WBP2_HUMAN	ulianaf_D1904_294	535.287	2	536.283	1	y4	36.57	297675	0	3	light	614103777280	GTVYLTPYR
GTVYLTPYR	sp|Q969T9|WBP2_HUMAN	ulianaf_D1904_295	535.287	2	536.283	1	y4	36.63	294113	0	3	light	597051637760	GTVYLTPYR
GTVYLTPYR	sp|Q969T9|WBP2_HUMAN	ulianaf_D1904_306	535.287	2	536.283	1	y4	37.08	120311	0	3	light	442199670784	GTVYLTPYR
GTVYLTPYR	sp|Q969T9|WBP2_HUMAN	ulianaf_D1904_307	535.287	2	536.283	1	y4	36.84	123653	0	1	light	546095202304	GTVYLTPYR
GTVYLTPYR	sp|Q969T9|WBP2_HUMAN	ulianaf_D1904_308	535.287	2	536.283	1	y4	36.56	243743	0	2	light	598696853504	GTVYLTPYR
GTVYLTPYR	sp|Q969T9|WBP2_HUMAN	ulianaf_D1904_319	535.287	2	536.283	1	y4	36.76	129486	0	1	light	505595691008	GTVYLTPYR
GTVYLTPYR	sp|Q969T9|WBP2_HUMAN	ulianaf_D1904_320	535.287	2	536.283	1	y4	36.67	118434	0	2	light	530016600064	GTVYLTPYR
GTVYLTPYR	sp|Q969T9|WBP2_HUMAN	ulianaf_D1904_321	535.287	2	536.283	1	y4	36.04	310350	0	1	light	631084744704	GTVYLTPYR
GTVYLTPYR	sp|Q969T9|WBP2_HUMAN	ulianaf_D1904_332	535.287	2	536.283	1	y4	36.63	889568	116213	3	light	536874516480	GTVYLTPYR
GTVYLTPYR	sp|Q969T9|WBP2_HUMAN	ulianaf_D1904_333	535.287	2	536.283	1	y4	36.95	753172	0	3	light	469258633216	GTVYLTPYR
GTVYLTPYR	sp|Q969T9|WBP2_HUMAN	ulianaf_D1904_334	535.287	2	536.283	1	y4	36.62	779604	0	3	light	522954342400	GTVYLTPYR
GTVYLTPYR	sp|Q969T9|WBP2_HUMAN	ulianaf_D1904_358	535.287	2	536.283	1	y4	37.13	255114	0	2	light	502539452416	GTVYLTPYR
GTVYLTPYR	sp|Q969T9|WBP2_HUMAN	ulianaf_D1904_210_20190418200441	540.292	2	822.438	1	y6	37.08	2048179	0	3	heavy	784643915776	GTVYLTPYR
GTVYLTPYR	sp|Q969T9|WBP2_HUMAN	ulianaf_D1904_212	540.292	2	822.438	1	y6	37.04	2621336	0	3	heavy	848964943872	GTVYLTPYR
GTVYLTPYR	sp|Q969T9|WBP2_HUMAN	ulianaf_D1904_214	540.292	2	822.438	1	y6	37.1	2688483	0	3	heavy	808149516288	GTVYLTPYR
GTVYLTPYR	sp|Q969T9|WBP2_HUMAN	ulianaf_D1904_223	540.292	2	822.438	1	y6	36.86	2250663	0	3	heavy	901788532736	GTVYLTPYR
GTVYLTPYR	sp|Q969T9|WBP2_HUMAN	ulianaf_D1904_225	540.292	2	822.438	1	y6	36.53	1963867	0	3	heavy	990213767168	GTVYLTPYR
GTVYLTPYR	sp|Q969T9|WBP2_HUMAN	ulianaf_D1904_227	540.292	2	822.438	1	y6	37.4	2987494	0	2	heavy	686077378560	GTVYLTPYR
GTVYLTPYR	sp|Q969T9|WBP2_HUMAN	ulianaf_D1904_249	540.292	2	822.438	1	y6	37.21	2746965	0	3	heavy	866130460672	GTVYLTPYR
GTVYLTPYR	sp|Q969T9|WBP2_HUMAN	ulianaf_D1904_250	540.292	2	822.438	1	y6	36.94	2359434	0	3	heavy	923438284800	GTVYLTPYR
GTVYLTPYR	sp|Q969T9|WBP2_HUMAN	ulianaf_D1904_251	540.292	2	822.438	1	y6	37.22	3424731	0	2	heavy	774450380800	GTVYLTPYR
GTVYLTPYR	sp|Q969T9|WBP2_HUMAN	ulianaf_D1904_255	540.292	2	822.438	1	y6	37.22	3468751	0	3	heavy	786833801216	GTVYLTPYR
GTVYLTPYR	sp|Q969T9|WBP2_HUMAN	ulianaf_D1904_256	540.292	2	822.438	1	y6	36.95	2538154	0	3	heavy	871303479296	GTVYLTPYR
GTVYLTPYR	sp|Q969T9|WBP2_HUMAN	ulianaf_D1904_257	540.292	2	822.438	1	y6	37.03	2576346	0	3	heavy	856233017344	GTVYLTPYR
GTVYLTPYR	sp|Q969T9|WBP2_HUMAN	ulianaf_D1904_294	540.292	2	822.438	1	y6	36.61	4175797	0	1	heavy	614103777280	GTVYLTPYR
GTVYLTPYR	sp|Q969T9|WBP2_HUMAN	ulianaf_D1904_295	540.292	2	822.438	1	y6	36.63	4504127	0	1	heavy	597051637760	GTVYLTPYR
GTVYLTPYR	sp|Q969T9|WBP2_HUMAN	ulianaf_D1904_306	540.292	2	822.438	1	y6	37.04	4581807	0	1	heavy	442199670784	GTVYLTPYR
GTVYLTPYR	sp|Q969T9|WBP2_HUMAN	ulianaf_D1904_307	540.292	2	822.438	1	y6	36.94	4507724	17649	1	heavy	546095202304	GTVYLTPYR
GTVYLTPYR	sp|Q969T9|WBP2_HUMAN	ulianaf_D1904_308	540.292	2	822.438	1	y6	36.6	4759729	0	1	heavy	598696853504	GTVYLTPYR
GTVYLTPYR	sp|Q969T9|WBP2_HUMAN	ulianaf_D1904_319	540.292	2	822.438	1	y6	36.85	4990447	155003	1	heavy	505595691008	GTVYLTPYR
GTVYLTPYR	sp|Q969T9|WBP2_HUMAN	ulianaf_D1904_320	540.292	2	822.438	1	y6	36.58	5425211	0	1	heavy	530016600064	GTVYLTPYR
GTVYLTPYR	sp|Q969T9|WBP2_HUMAN	ulianaf_D1904_321	540.292	2	822.438	1	y6	36.04	3417059	0	3	heavy	631084744704	GTVYLTPYR
GTVYLTPYR	sp|Q969T9|WBP2_HUMAN	ulianaf_D1904_332	540.292	2	822.438	1	y6	36.58	4869259	0	1	heavy	536874516480	GTVYLTPYR
GTVYLTPYR	sp|Q969T9|WBP2_HUMAN	ulianaf_D1904_333	540.292	2	822.438	1	y6	36.99	5504943	0	1	heavy	469258633216	GTVYLTPYR
GTVYLTPYR	sp|Q969T9|WBP2_HUMAN	ulianaf_D1904_334	540.292	2	822.438	1	y6	36.58	5205190	0	1	heavy	522954342400	GTVYLTPYR
GTVYLTPYR	sp|Q969T9|WBP2_HUMAN	ulianaf_D1904_358	540.292	2	822.438	1	y6	37.13	4843939	0	1	heavy	502539452416	GTVYLTPYR
GTVYLTPYR	sp|Q969T9|WBP2_HUMAN	ulianaf_D1904_210_20190418200441	540.292	2	659.375	1	y5	36.99	3003431	297876	1	heavy	784643915776	GTVYLTPYR
GTVYLTPYR	sp|Q969T9|WBP2_HUMAN	ulianaf_D1904_212	540.292	2	659.375	1	y5	36.99	3424824	0	1	heavy	848964943872	GTVYLTPYR
GTVYLTPYR	sp|Q969T9|WBP2_HUMAN	ulianaf_D1904_214	540.292	2	659.375	1	y5	37.06	3339838	10014	1	heavy	808149516288	GTVYLTPYR
GTVYLTPYR	sp|Q969T9|WBP2_HUMAN	ulianaf_D1904_223	540.292	2	659.375	1	y5	36.81	3923878	0	1	heavy	901788532736	GTVYLTPYR
GTVYLTPYR	sp|Q969T9|WBP2_HUMAN	ulianaf_D1904_225	540.292	2	659.375	1	y5	36.48	3997972	25160	1	heavy	990213767168	GTVYLTPYR
GTVYLTPYR	sp|Q969T9|WBP2_HUMAN	ulianaf_D1904_227	540.292	2	659.375	1	y5	37.35	3325419	0	1	heavy	686077378560	GTVYLTPYR
GTVYLTPYR	sp|Q969T9|WBP2_HUMAN	ulianaf_D1904_249	540.292	2	659.375	1	y5	37.12	3656708	0	1	heavy	866130460672	GTVYLTPYR
GTVYLTPYR	sp|Q969T9|WBP2_HUMAN	ulianaf_D1904_250	540.292	2	659.375	1	y5	36.85	3897838	0	1	heavy	923438284800	GTVYLTPYR
GTVYLTPYR	sp|Q969T9|WBP2_HUMAN	ulianaf_D1904_251	540.292	2	659.375	1	y5	37.22	3919600	45287	1	heavy	774450380800	GTVYLTPYR
GTVYLTPYR	sp|Q969T9|WBP2_HUMAN	ulianaf_D1904_255	540.292	2	659.375	1	y5	37.17	4265086	0	1	heavy	786833801216	GTVYLTPYR
GTVYLTPYR	sp|Q969T9|WBP2_HUMAN	ulianaf_D1904_256	540.292	2	659.375	1	y5	36.91	3775004	0	1	heavy	871303479296	GTVYLTPYR
GTVYLTPYR	sp|Q969T9|WBP2_HUMAN	ulianaf_D1904_257	540.292	2	659.375	1	y5	36.99	3809812	0	1	heavy	856233017344	GTVYLTPYR
GTVYLTPYR	sp|Q969T9|WBP2_HUMAN	ulianaf_D1904_294	540.292	2	659.375	1	y5	36.61	3575832	0	2	heavy	614103777280	GTVYLTPYR
GTVYLTPYR	sp|Q969T9|WBP2_HUMAN	ulianaf_D1904_295	540.292	2	659.375	1	y5	36.58	4027518	49933	2	heavy	597051637760	GTVYLTPYR
GTVYLTPYR	sp|Q969T9|WBP2_HUMAN	ulianaf_D1904_306	540.292	2	659.375	1	y5	37.04	3900499	0	2	heavy	442199670784	GTVYLTPYR
GTVYLTPYR	sp|Q969T9|WBP2_HUMAN	ulianaf_D1904_307	540.292	2	659.375	1	y5	36.89	4183777	0	2	heavy	546095202304	GTVYLTPYR
GTVYLTPYR	sp|Q969T9|WBP2_HUMAN	ulianaf_D1904_308	540.292	2	659.375	1	y5	36.6	4254397	0	2	heavy	598696853504	GTVYLTPYR
GTVYLTPYR	sp|Q969T9|WBP2_HUMAN	ulianaf_D1904_319	540.292	2	659.375	1	y5	36.81	4596002	156373	2	heavy	505595691008	GTVYLTPYR
GTVYLTPYR	sp|Q969T9|WBP2_HUMAN	ulianaf_D1904_320	540.292	2	659.375	1	y5	36.58	5150761	0	2	heavy	530016600064	GTVYLTPYR
GTVYLTPYR	sp|Q969T9|WBP2_HUMAN	ulianaf_D1904_321	540.292	2	659.375	1	y5	36.04	4399844	0	1	heavy	631084744704	GTVYLTPYR
GTVYLTPYR	sp|Q969T9|WBP2_HUMAN	ulianaf_D1904_332	540.292	2	659.375	1	y5	36.63	4742734	0	2	heavy	536874516480	GTVYLTPYR
GTVYLTPYR	sp|Q969T9|WBP2_HUMAN	ulianaf_D1904_333	540.292	2	659.375	1	y5	36.95	4578256	0	2	heavy	469258633216	GTVYLTPYR
GTVYLTPYR	sp|Q969T9|WBP2_HUMAN	ulianaf_D1904_334	540.292	2	659.375	1	y5	36.58	4578667	0	2	heavy	522954342400	GTVYLTPYR
GTVYLTPYR	sp|Q969T9|WBP2_HUMAN	ulianaf_D1904_358	540.292	2	659.375	1	y5	37.13	3668866	544881	2	heavy	502539452416	GTVYLTPYR
GTVYLTPYR	sp|Q969T9|WBP2_HUMAN	ulianaf_D1904_210_20190418200441	540.292	2	546.291	1	y4	36.94	2617982	227185	2	heavy	784643915776	GTVYLTPYR
GTVYLTPYR	sp|Q969T9|WBP2_HUMAN	ulianaf_D1904_212	540.292	2	546.291	1	y4	36.95	2943385	0	2	heavy	848964943872	GTVYLTPYR
GTVYLTPYR	sp|Q969T9|WBP2_HUMAN	ulianaf_D1904_214	540.292	2	546.291	1	y4	37.01	2834385	0	2	heavy	808149516288	GTVYLTPYR
GTVYLTPYR	sp|Q969T9|WBP2_HUMAN	ulianaf_D1904_223	540.292	2	546.291	1	y4	36.76	3372033	0	2	heavy	901788532736	GTVYLTPYR
GTVYLTPYR	sp|Q969T9|WBP2_HUMAN	ulianaf_D1904_225	540.292	2	546.291	1	y4	36.43	3664693	29584	2	heavy	990213767168	GTVYLTPYR
GTVYLTPYR	sp|Q969T9|WBP2_HUMAN	ulianaf_D1904_227	540.292	2	546.291	1	y4	37.35	2715762	0	3	heavy	686077378560	GTVYLTPYR
GTVYLTPYR	sp|Q969T9|WBP2_HUMAN	ulianaf_D1904_249	540.292	2	546.291	1	y4	37.12	3166047	0	2	heavy	866130460672	GTVYLTPYR
GTVYLTPYR	sp|Q969T9|WBP2_HUMAN	ulianaf_D1904_250	540.292	2	546.291	1	y4	36.85	3345414	0	2	heavy	923438284800	GTVYLTPYR
GTVYLTPYR	sp|Q969T9|WBP2_HUMAN	ulianaf_D1904_251	540.292	2	546.291	1	y4	37.22	3373318	0	3	heavy	774450380800	GTVYLTPYR
GTVYLTPYR	sp|Q969T9|WBP2_HUMAN	ulianaf_D1904_255	540.292	2	546.291	1	y4	37.17	3571160	0	2	heavy	786833801216	GTVYLTPYR
GTVYLTPYR	sp|Q969T9|WBP2_HUMAN	ulianaf_D1904_256	540.292	2	546.291	1	y4	36.91	3295376	0	2	heavy	871303479296	GTVYLTPYR
GTVYLTPYR	sp|Q969T9|WBP2_HUMAN	ulianaf_D1904_257	540.292	2	546.291	1	y4	36.99	3391679	0	2	heavy	856233017344	GTVYLTPYR
GTVYLTPYR	sp|Q969T9|WBP2_HUMAN	ulianaf_D1904_294	540.292	2	546.291	1	y4	36.61	2964219	0	3	heavy	614103777280	GTVYLTPYR
GTVYLTPYR	sp|Q969T9|WBP2_HUMAN	ulianaf_D1904_295	540.292	2	546.291	1	y4	36.58	3382287	0	3	heavy	597051637760	GTVYLTPYR
GTVYLTPYR	sp|Q969T9|WBP2_HUMAN	ulianaf_D1904_306	540.292	2	546.291	1	y4	37.04	3177970	0	3	heavy	442199670784	GTVYLTPYR
GTVYLTPYR	sp|Q969T9|WBP2_HUMAN	ulianaf_D1904_307	540.292	2	546.291	1	y4	36.89	3237597	0	3	heavy	546095202304	GTVYLTPYR
GTVYLTPYR	sp|Q969T9|WBP2_HUMAN	ulianaf_D1904_308	540.292	2	546.291	1	y4	36.56	3307437	0	3	heavy	598696853504	GTVYLTPYR
GTVYLTPYR	sp|Q969T9|WBP2_HUMAN	ulianaf_D1904_319	540.292	2	546.291	1	y4	36.81	3765644	0	3	heavy	505595691008	GTVYLTPYR
GTVYLTPYR	sp|Q969T9|WBP2_HUMAN	ulianaf_D1904_320	540.292	2	546.291	1	y4	36.62	4147389	0	3	heavy	530016600064	GTVYLTPYR
GTVYLTPYR	sp|Q969T9|WBP2_HUMAN	ulianaf_D1904_321	540.292	2	546.291	1	y4	36.04	3799593	0	2	heavy	631084744704	GTVYLTPYR
GTVYLTPYR	sp|Q969T9|WBP2_HUMAN	ulianaf_D1904_332	540.292	2	546.291	1	y4	36.63	3543664	95386	3	heavy	536874516480	GTVYLTPYR
GTVYLTPYR	sp|Q969T9|WBP2_HUMAN	ulianaf_D1904_333	540.292	2	546.291	1	y4	36.95	3529638	0	3	heavy	469258633216	GTVYLTPYR
GTVYLTPYR	sp|Q969T9|WBP2_HUMAN	ulianaf_D1904_334	540.292	2	546.291	1	y4	36.58	3613832	0	3	heavy	522954342400	GTVYLTPYR
GTVYLTPYR	sp|Q969T9|WBP2_HUMAN	ulianaf_D1904_358	540.292	2	546.291	1	y4	37.13	2825745	594485	3	heavy	502539452416	GTVYLTPYR
YLSEVASGDNK	sp|P31946|1433B_HUMAN	ulianaf_D1904_210_20190418200441	591.785	2	1019.5	1	y10	22.4	1215984	0	3	light	784643915776	YLSEVASGDNK
YLSEVASGDNK	sp|P31946|1433B_HUMAN	ulianaf_D1904_212	591.785	2	1019.5	1	y10	22.46	988749	0	3	light	848964943872	YLSEVASGDNK
YLSEVASGDNK	sp|P31946|1433B_HUMAN	ulianaf_D1904_214	591.785	2	1019.5	1	y10	22.58	900078	0	3	light	808149516288	YLSEVASGDNK
YLSEVASGDNK	sp|P31946|1433B_HUMAN	ulianaf_D1904_223	591.785	2	1019.5	1	y10	22.29	470162	0	3	light	901788532736	YLSEVASGDNK
YLSEVASGDNK	sp|P31946|1433B_HUMAN	ulianaf_D1904_225	591.785	2	1019.5	1	y10	22.08	504631	0	3	light	990213767168	YLSEVASGDNK
YLSEVASGDNK	sp|P31946|1433B_HUMAN	ulianaf_D1904_227	591.785	2	1019.5	1	y10	22.72	348515	0	3	light	686077378560	YLSEVASGDNK
YLSEVASGDNK	sp|P31946|1433B_HUMAN	ulianaf_D1904_249	591.785	2	1019.5	1	y10	22.49	806704	0	3	light	866130460672	YLSEVASGDNK
YLSEVASGDNK	sp|P31946|1433B_HUMAN	ulianaf_D1904_250	591.785	2	1019.5	1	y10	22.32	760840	0	3	light	923438284800	YLSEVASGDNK
YLSEVASGDNK	sp|P31946|1433B_HUMAN	ulianaf_D1904_251	591.785	2	1019.5	1	y10	22.61	641908	0	3	light	774450380800	YLSEVASGDNK
YLSEVASGDNK	sp|P31946|1433B_HUMAN	ulianaf_D1904_255	591.785	2	1019.5	1	y10	22.49	394269	0	3	light	786833801216	YLSEVASGDNK
YLSEVASGDNK	sp|P31946|1433B_HUMAN	ulianaf_D1904_256	591.785	2	1019.5	1	y10	22.34	331517	0	3	light	871303479296	YLSEVASGDNK
YLSEVASGDNK	sp|P31946|1433B_HUMAN	ulianaf_D1904_257	591.785	2	1019.5	1	y10	22.4	391063	0	3	light	856233017344	YLSEVASGDNK
YLSEVASGDNK	sp|P31946|1433B_HUMAN	ulianaf_D1904_294	591.785	2	1019.5	1	y10	22.26	773682	0	3	light	614103777280	YLSEVASGDNK
YLSEVASGDNK	sp|P31946|1433B_HUMAN	ulianaf_D1904_295	591.785	2	1019.5	1	y10	22.38	719009	0	3	light	597051637760	YLSEVASGDNK
YLSEVASGDNK	sp|P31946|1433B_HUMAN	ulianaf_D1904_306	591.785	2	1019.5	1	y10	22.49	499816	0	3	light	442199670784	YLSEVASGDNK
YLSEVASGDNK	sp|P31946|1433B_HUMAN	ulianaf_D1904_307	591.785	2	1019.5	1	y10	22.58	550753	0	3	light	546095202304	YLSEVASGDNK
YLSEVASGDNK	sp|P31946|1433B_HUMAN	ulianaf_D1904_308	591.785	2	1019.5	1	y10	22.06	561528	10909	3	light	598696853504	YLSEVASGDNK
YLSEVASGDNK	sp|P31946|1433B_HUMAN	ulianaf_D1904_319	591.785	2	1019.5	1	y10	22.26	431257	0	3	light	505595691008	YLSEVASGDNK
YLSEVASGDNK	sp|P31946|1433B_HUMAN	ulianaf_D1904_320	591.785	2	1019.5	1	y10	22.08	450654	0	3	light	530016600064	YLSEVASGDNK
YLSEVASGDNK	sp|P31946|1433B_HUMAN	ulianaf_D1904_321	591.785	2	1019.5	1	y10	21.8	464089	0	3	light	631084744704	YLSEVASGDNK
YLSEVASGDNK	sp|P31946|1433B_HUMAN	ulianaf_D1904_332	591.785	2	1019.5	1	y10	22.08	651972	0	3	light	536874516480	YLSEVASGDNK
YLSEVASGDNK	sp|P31946|1433B_HUMAN	ulianaf_D1904_333	591.785	2	1019.5	1	y10	22.4	669607	0	3	light	469258633216	YLSEVASGDNK
YLSEVASGDNK	sp|P31946|1433B_HUMAN	ulianaf_D1904_334	591.785	2	1019.5	1	y10	22.11	666150	0	3	light	522954342400	YLSEVASGDNK
YLSEVASGDNK	sp|P31946|1433B_HUMAN	ulianaf_D1904_358	591.785	2	1019.5	1	y10	22.64	673142	0	3	light	502539452416	YLSEVASGDNK
YLSEVASGDNK	sp|P31946|1433B_HUMAN	ulianaf_D1904_210_20190418200441	591.785	2	906.416	1	y9	22.43	9887049	0	1	light	784643915776	YLSEVASGDNK
YLSEVASGDNK	sp|P31946|1433B_HUMAN	ulianaf_D1904_212	591.785	2	906.416	1	y9	22.46	8085923	0	1	light	848964943872	YLSEVASGDNK
YLSEVASGDNK	sp|P31946|1433B_HUMAN	ulianaf_D1904_214	591.785	2	906.416	1	y9	22.58	7851735	0	1	light	808149516288	YLSEVASGDNK
YLSEVASGDNK	sp|P31946|1433B_HUMAN	ulianaf_D1904_223	591.785	2	906.416	1	y9	22.29	4172877	0	1	light	901788532736	YLSEVASGDNK
YLSEVASGDNK	sp|P31946|1433B_HUMAN	ulianaf_D1904_225	591.785	2	906.416	1	y9	22.05	3855894	86236	1	light	990213767168	YLSEVASGDNK
YLSEVASGDNK	sp|P31946|1433B_HUMAN	ulianaf_D1904_227	591.785	2	906.416	1	y9	22.75	2906902	0	1	light	686077378560	YLSEVASGDNK
YLSEVASGDNK	sp|P31946|1433B_HUMAN	ulianaf_D1904_249	591.785	2	906.416	1	y9	22.52	6370661	178472	1	light	866130460672	YLSEVASGDNK
YLSEVASGDNK	sp|P31946|1433B_HUMAN	ulianaf_D1904_250	591.785	2	906.416	1	y9	22.32	6223339	0	1	light	923438284800	YLSEVASGDNK
YLSEVASGDNK	sp|P31946|1433B_HUMAN	ulianaf_D1904_251	591.785	2	906.416	1	y9	22.61	5091497	0	1	light	774450380800	YLSEVASGDNK
YLSEVASGDNK	sp|P31946|1433B_HUMAN	ulianaf_D1904_255	591.785	2	906.416	1	y9	22.52	3059838	0	1	light	786833801216	YLSEVASGDNK
YLSEVASGDNK	sp|P31946|1433B_HUMAN	ulianaf_D1904_256	591.785	2	906.416	1	y9	22.34	2721668	0	1	light	871303479296	YLSEVASGDNK
YLSEVASGDNK	sp|P31946|1433B_HUMAN	ulianaf_D1904_257	591.785	2	906.416	1	y9	22.38	3122027	0	1	light	856233017344	YLSEVASGDNK
YLSEVASGDNK	sp|P31946|1433B_HUMAN	ulianaf_D1904_294	591.785	2	906.416	1	y9	22.26	6323974	0	1	light	614103777280	YLSEVASGDNK
YLSEVASGDNK	sp|P31946|1433B_HUMAN	ulianaf_D1904_295	591.785	2	906.416	1	y9	22.4	5878432	42620	1	light	597051637760	YLSEVASGDNK
YLSEVASGDNK	sp|P31946|1433B_HUMAN	ulianaf_D1904_306	591.785	2	906.416	1	y9	22.49	4136325	145884	1	light	442199670784	YLSEVASGDNK
YLSEVASGDNK	sp|P31946|1433B_HUMAN	ulianaf_D1904_307	591.785	2	906.416	1	y9	22.55	4942285	0	1	light	546095202304	YLSEVASGDNK
YLSEVASGDNK	sp|P31946|1433B_HUMAN	ulianaf_D1904_308	591.785	2	906.416	1	y9	22.03	4716727	113542	1	light	598696853504	YLSEVASGDNK
YLSEVASGDNK	sp|P31946|1433B_HUMAN	ulianaf_D1904_319	591.785	2	906.416	1	y9	22.26	3372818	0	1	light	505595691008	YLSEVASGDNK
YLSEVASGDNK	sp|P31946|1433B_HUMAN	ulianaf_D1904_320	591.785	2	906.416	1	y9	22.08	3597151	0	1	light	530016600064	YLSEVASGDNK
YLSEVASGDNK	sp|P31946|1433B_HUMAN	ulianaf_D1904_321	591.785	2	906.416	1	y9	21.75	3567963	0	1	light	631084744704	YLSEVASGDNK
YLSEVASGDNK	sp|P31946|1433B_HUMAN	ulianaf_D1904_332	591.785	2	906.416	1	y9	22.08	5345734	0	1	light	536874516480	YLSEVASGDNK
YLSEVASGDNK	sp|P31946|1433B_HUMAN	ulianaf_D1904_333	591.785	2	906.416	1	y9	22.4	5535911	0	1	light	469258633216	YLSEVASGDNK
YLSEVASGDNK	sp|P31946|1433B_HUMAN	ulianaf_D1904_334	591.785	2	906.416	1	y9	22.11	5164950	0	1	light	522954342400	YLSEVASGDNK
YLSEVASGDNK	sp|P31946|1433B_HUMAN	ulianaf_D1904_358	591.785	2	906.416	1	y9	22.64	5800333	158814	1	light	502539452416	YLSEVASGDNK
YLSEVASGDNK	sp|P31946|1433B_HUMAN	ulianaf_D1904_210_20190418200441	591.785	2	690.342	1	y7	22.43	2368820	63044	2	light	784643915776	YLSEVASGDNK
YLSEVASGDNK	sp|P31946|1433B_HUMAN	ulianaf_D1904_212	591.785	2	690.342	1	y7	22.46	1959176	0	2	light	848964943872	YLSEVASGDNK
YLSEVASGDNK	sp|P31946|1433B_HUMAN	ulianaf_D1904_214	591.785	2	690.342	1	y7	22.58	1908528	0	2	light	808149516288	YLSEVASGDNK
YLSEVASGDNK	sp|P31946|1433B_HUMAN	ulianaf_D1904_223	591.785	2	690.342	1	y7	22.29	1009750	14304	2	light	901788532736	YLSEVASGDNK
YLSEVASGDNK	sp|P31946|1433B_HUMAN	ulianaf_D1904_225	591.785	2	690.342	1	y7	22.05	947813	0	2	light	990213767168	YLSEVASGDNK
YLSEVASGDNK	sp|P31946|1433B_HUMAN	ulianaf_D1904_227	591.785	2	690.342	1	y7	22.75	677560	0	2	light	686077378560	YLSEVASGDNK
YLSEVASGDNK	sp|P31946|1433B_HUMAN	ulianaf_D1904_249	591.785	2	690.342	1	y7	22.52	1565813	0	2	light	866130460672	YLSEVASGDNK
YLSEVASGDNK	sp|P31946|1433B_HUMAN	ulianaf_D1904_250	591.785	2	690.342	1	y7	22.32	1557597	0	2	light	923438284800	YLSEVASGDNK
YLSEVASGDNK	sp|P31946|1433B_HUMAN	ulianaf_D1904_251	591.785	2	690.342	1	y7	22.61	1178938	0	2	light	774450380800	YLSEVASGDNK
YLSEVASGDNK	sp|P31946|1433B_HUMAN	ulianaf_D1904_255	591.785	2	690.342	1	y7	22.52	705245	0	2	light	786833801216	YLSEVASGDNK
YLSEVASGDNK	sp|P31946|1433B_HUMAN	ulianaf_D1904_256	591.785	2	690.342	1	y7	22.34	663065	0	2	light	871303479296	YLSEVASGDNK
YLSEVASGDNK	sp|P31946|1433B_HUMAN	ulianaf_D1904_257	591.785	2	690.342	1	y7	22.38	757583	0	2	light	856233017344	YLSEVASGDNK
YLSEVASGDNK	sp|P31946|1433B_HUMAN	ulianaf_D1904_294	591.785	2	690.342	1	y7	22.26	1626745	0	2	light	614103777280	YLSEVASGDNK
YLSEVASGDNK	sp|P31946|1433B_HUMAN	ulianaf_D1904_295	591.785	2	690.342	1	y7	22.38	1458444	0	2	light	597051637760	YLSEVASGDNK
YLSEVASGDNK	sp|P31946|1433B_HUMAN	ulianaf_D1904_306	591.785	2	690.342	1	y7	22.49	983614	0	2	light	442199670784	YLSEVASGDNK
YLSEVASGDNK	sp|P31946|1433B_HUMAN	ulianaf_D1904_307	591.785	2	690.342	1	y7	22.55	1313661	0	2	light	546095202304	YLSEVASGDNK
YLSEVASGDNK	sp|P31946|1433B_HUMAN	ulianaf_D1904_308	591.785	2	690.342	1	y7	22.03	1232599	0	2	light	598696853504	YLSEVASGDNK
YLSEVASGDNK	sp|P31946|1433B_HUMAN	ulianaf_D1904_319	591.785	2	690.342	1	y7	22.26	852441	0	2	light	505595691008	YLSEVASGDNK
YLSEVASGDNK	sp|P31946|1433B_HUMAN	ulianaf_D1904_320	591.785	2	690.342	1	y7	22.08	948854	0	2	light	530016600064	YLSEVASGDNK
YLSEVASGDNK	sp|P31946|1433B_HUMAN	ulianaf_D1904_321	591.785	2	690.342	1	y7	21.75	1000264	0	2	light	631084744704	YLSEVASGDNK
YLSEVASGDNK	sp|P31946|1433B_HUMAN	ulianaf_D1904_332	591.785	2	690.342	1	y7	22.08	1377817	0	2	light	536874516480	YLSEVASGDNK
YLSEVASGDNK	sp|P31946|1433B_HUMAN	ulianaf_D1904_333	591.785	2	690.342	1	y7	22.43	1370152	0	2	light	469258633216	YLSEVASGDNK
YLSEVASGDNK	sp|P31946|1433B_HUMAN	ulianaf_D1904_334	591.785	2	690.342	1	y7	22.11	1409272	0	2	light	522954342400	YLSEVASGDNK
YLSEVASGDNK	sp|P31946|1433B_HUMAN	ulianaf_D1904_358	591.785	2	690.342	1	y7	22.64	1420731	0	2	light	502539452416	YLSEVASGDNK
YLSEVASGDNK	sp|P31946|1433B_HUMAN	ulianaf_D1904_210_20190418200441	595.793	2	1027.51	1	y10	22.4	1459191	0	3	heavy	784643915776	YLSEVASGDNK
YLSEVASGDNK	sp|P31946|1433B_HUMAN	ulianaf_D1904_212	595.793	2	1027.51	1	y10	22.46	1221957	0	3	heavy	848964943872	YLSEVASGDNK
YLSEVASGDNK	sp|P31946|1433B_HUMAN	ulianaf_D1904_214	595.793	2	1027.51	1	y10	22.58	1153226	0	3	heavy	808149516288	YLSEVASGDNK
YLSEVASGDNK	sp|P31946|1433B_HUMAN	ulianaf_D1904_223	595.793	2	1027.51	1	y10	22.26	1131710	0	3	heavy	901788532736	YLSEVASGDNK
YLSEVASGDNK	sp|P31946|1433B_HUMAN	ulianaf_D1904_225	595.793	2	1027.51	1	y10	22.05	1104376	0	3	heavy	990213767168	YLSEVASGDNK
YLSEVASGDNK	sp|P31946|1433B_HUMAN	ulianaf_D1904_227	595.793	2	1027.51	1	y10	22.75	1686099	0	3	heavy	686077378560	YLSEVASGDNK
YLSEVASGDNK	sp|P31946|1433B_HUMAN	ulianaf_D1904_249	595.793	2	1027.51	1	y10	22.52	1177269	0	3	heavy	866130460672	YLSEVASGDNK
YLSEVASGDNK	sp|P31946|1433B_HUMAN	ulianaf_D1904_250	595.793	2	1027.51	1	y10	22.32	1015254	0	3	heavy	923438284800	YLSEVASGDNK
YLSEVASGDNK	sp|P31946|1433B_HUMAN	ulianaf_D1904_251	595.793	2	1027.51	1	y10	22.61	1262158	0	3	heavy	774450380800	YLSEVASGDNK
YLSEVASGDNK	sp|P31946|1433B_HUMAN	ulianaf_D1904_255	595.793	2	1027.51	1	y10	22.52	1275765	0	3	heavy	786833801216	YLSEVASGDNK
YLSEVASGDNK	sp|P31946|1433B_HUMAN	ulianaf_D1904_256	595.793	2	1027.51	1	y10	22.32	1042957	0	3	heavy	871303479296	YLSEVASGDNK
YLSEVASGDNK	sp|P31946|1433B_HUMAN	ulianaf_D1904_257	595.793	2	1027.51	1	y10	22.38	1062270	0	3	heavy	856233017344	YLSEVASGDNK
YLSEVASGDNK	sp|P31946|1433B_HUMAN	ulianaf_D1904_294	595.793	2	1027.51	1	y10	22.23	1153308	0	3	heavy	614103777280	YLSEVASGDNK
YLSEVASGDNK	sp|P31946|1433B_HUMAN	ulianaf_D1904_295	595.793	2	1027.51	1	y10	22.38	1160351	0	3	heavy	597051637760	YLSEVASGDNK
YLSEVASGDNK	sp|P31946|1433B_HUMAN	ulianaf_D1904_306	595.793	2	1027.51	1	y10	22.49	1340998	114548	3	heavy	442199670784	YLSEVASGDNK
YLSEVASGDNK	sp|P31946|1433B_HUMAN	ulianaf_D1904_307	595.793	2	1027.51	1	y10	22.55	1205252	0	3	heavy	546095202304	YLSEVASGDNK
YLSEVASGDNK	sp|P31946|1433B_HUMAN	ulianaf_D1904_308	595.793	2	1027.51	1	y10	22.06	1207377	7337	3	heavy	598696853504	YLSEVASGDNK
YLSEVASGDNK	sp|P31946|1433B_HUMAN	ulianaf_D1904_319	595.793	2	1027.51	1	y10	22.26	1393191	0	3	heavy	505595691008	YLSEVASGDNK
YLSEVASGDNK	sp|P31946|1433B_HUMAN	ulianaf_D1904_320	595.793	2	1027.51	1	y10	22.08	1327223	0	3	heavy	530016600064	YLSEVASGDNK
YLSEVASGDNK	sp|P31946|1433B_HUMAN	ulianaf_D1904_321	595.793	2	1027.51	1	y10	21.75	810199	0	3	heavy	631084744704	YLSEVASGDNK
YLSEVASGDNK	sp|P31946|1433B_HUMAN	ulianaf_D1904_332	595.793	2	1027.51	1	y10	22.05	1018599	0	3	heavy	536874516480	YLSEVASGDNK
YLSEVASGDNK	sp|P31946|1433B_HUMAN	ulianaf_D1904_333	595.793	2	1027.51	1	y10	22.4	1267108	0	3	heavy	469258633216	YLSEVASGDNK
YLSEVASGDNK	sp|P31946|1433B_HUMAN	ulianaf_D1904_334	595.793	2	1027.51	1	y10	22.11	1083039	0	3	heavy	522954342400	YLSEVASGDNK
YLSEVASGDNK	sp|P31946|1433B_HUMAN	ulianaf_D1904_358	595.793	2	1027.51	1	y10	22.61	1532092	26812	3	heavy	502539452416	YLSEVASGDNK
YLSEVASGDNK	sp|P31946|1433B_HUMAN	ulianaf_D1904_210_20190418200441	595.793	2	914.431	1	y9	22.4	12685463	0	1	heavy	784643915776	YLSEVASGDNK
YLSEVASGDNK	sp|P31946|1433B_HUMAN	ulianaf_D1904_212	595.793	2	914.431	1	y9	22.46	10145899	0	1	heavy	848964943872	YLSEVASGDNK
YLSEVASGDNK	sp|P31946|1433B_HUMAN	ulianaf_D1904_214	595.793	2	914.431	1	y9	22.55	9793886	0	1	heavy	808149516288	YLSEVASGDNK
YLSEVASGDNK	sp|P31946|1433B_HUMAN	ulianaf_D1904_223	595.793	2	914.431	1	y9	22.29	10262101	0	1	heavy	901788532736	YLSEVASGDNK
YLSEVASGDNK	sp|P31946|1433B_HUMAN	ulianaf_D1904_225	595.793	2	914.431	1	y9	22.05	9394536	304652	1	heavy	990213767168	YLSEVASGDNK
YLSEVASGDNK	sp|P31946|1433B_HUMAN	ulianaf_D1904_227	595.793	2	914.431	1	y9	22.75	14076747	360045	1	heavy	686077378560	YLSEVASGDNK
YLSEVASGDNK	sp|P31946|1433B_HUMAN	ulianaf_D1904_249	595.793	2	914.431	1	y9	22.52	9703394	422231	1	heavy	866130460672	YLSEVASGDNK
YLSEVASGDNK	sp|P31946|1433B_HUMAN	ulianaf_D1904_250	595.793	2	914.431	1	y9	22.32	8545126	331306	1	heavy	923438284800	YLSEVASGDNK
YLSEVASGDNK	sp|P31946|1433B_HUMAN	ulianaf_D1904_251	595.793	2	914.431	1	y9	22.61	10705370	0	1	heavy	774450380800	YLSEVASGDNK
YLSEVASGDNK	sp|P31946|1433B_HUMAN	ulianaf_D1904_255	595.793	2	914.431	1	y9	22.49	10707229	0	1	heavy	786833801216	YLSEVASGDNK
YLSEVASGDNK	sp|P31946|1433B_HUMAN	ulianaf_D1904_256	595.793	2	914.431	1	y9	22.32	8961700	0	1	heavy	871303479296	YLSEVASGDNK
YLSEVASGDNK	sp|P31946|1433B_HUMAN	ulianaf_D1904_257	595.793	2	914.431	1	y9	22.4	8940595	214285	1	heavy	856233017344	YLSEVASGDNK
YLSEVASGDNK	sp|P31946|1433B_HUMAN	ulianaf_D1904_294	595.793	2	914.431	1	y9	22.26	10118733	183804	1	heavy	614103777280	YLSEVASGDNK
YLSEVASGDNK	sp|P31946|1433B_HUMAN	ulianaf_D1904_295	595.793	2	914.431	1	y9	22.38	9809664	234848	1	heavy	597051637760	YLSEVASGDNK
YLSEVASGDNK	sp|P31946|1433B_HUMAN	ulianaf_D1904_306	595.793	2	914.431	1	y9	22.49	11995071	634627	1	heavy	442199670784	YLSEVASGDNK
YLSEVASGDNK	sp|P31946|1433B_HUMAN	ulianaf_D1904_307	595.793	2	914.431	1	y9	22.55	10212156	99106	1	heavy	546095202304	YLSEVASGDNK
YLSEVASGDNK	sp|P31946|1433B_HUMAN	ulianaf_D1904_308	595.793	2	914.431	1	y9	22.03	9621138	324018	1	heavy	598696853504	YLSEVASGDNK
YLSEVASGDNK	sp|P31946|1433B_HUMAN	ulianaf_D1904_319	595.793	2	914.431	1	y9	22.26	11168617	0	1	heavy	505595691008	YLSEVASGDNK
YLSEVASGDNK	sp|P31946|1433B_HUMAN	ulianaf_D1904_320	595.793	2	914.431	1	y9	22.08	11063009	0	1	heavy	530016600064	YLSEVASGDNK
YLSEVASGDNK	sp|P31946|1433B_HUMAN	ulianaf_D1904_321	595.793	2	914.431	1	y9	21.75	7195314	0	1	heavy	631084744704	YLSEVASGDNK
YLSEVASGDNK	sp|P31946|1433B_HUMAN	ulianaf_D1904_332	595.793	2	914.431	1	y9	22.05	8583186	0	1	heavy	536874516480	YLSEVASGDNK
YLSEVASGDNK	sp|P31946|1433B_HUMAN	ulianaf_D1904_333	595.793	2	914.431	1	y9	22.4	10760426	0	1	heavy	469258633216	YLSEVASGDNK
YLSEVASGDNK	sp|P31946|1433B_HUMAN	ulianaf_D1904_334	595.793	2	914.431	1	y9	22.11	8961211	297343	1	heavy	522954342400	YLSEVASGDNK
YLSEVASGDNK	sp|P31946|1433B_HUMAN	ulianaf_D1904_358	595.793	2	914.431	1	y9	22.64	13061139	403863	1	heavy	502539452416	YLSEVASGDNK
YLSEVASGDNK	sp|P31946|1433B_HUMAN	ulianaf_D1904_210_20190418200441	595.793	2	698.356	1	y7	22.4	3043537	321989	2	heavy	784643915776	YLSEVASGDNK
YLSEVASGDNK	sp|P31946|1433B_HUMAN	ulianaf_D1904_212	595.793	2	698.356	1	y7	22.43	2541932	274489	2	heavy	848964943872	YLSEVASGDNK
YLSEVASGDNK	sp|P31946|1433B_HUMAN	ulianaf_D1904_214	595.793	2	698.356	1	y7	22.55	2551699	0	2	heavy	808149516288	YLSEVASGDNK
YLSEVASGDNK	sp|P31946|1433B_HUMAN	ulianaf_D1904_223	595.793	2	698.356	1	y7	22.26	2219100	365917	2	heavy	901788532736	YLSEVASGDNK
YLSEVASGDNK	sp|P31946|1433B_HUMAN	ulianaf_D1904_225	595.793	2	698.356	1	y7	22.05	2304524	204625	2	heavy	990213767168	YLSEVASGDNK
YLSEVASGDNK	sp|P31946|1433B_HUMAN	ulianaf_D1904_227	595.793	2	698.356	1	y7	22.75	3418246	233320	2	heavy	686077378560	YLSEVASGDNK
YLSEVASGDNK	sp|P31946|1433B_HUMAN	ulianaf_D1904_249	595.793	2	698.356	1	y7	22.52	2320486	302709	2	heavy	866130460672	YLSEVASGDNK
YLSEVASGDNK	sp|P31946|1433B_HUMAN	ulianaf_D1904_250	595.793	2	698.356	1	y7	22.32	2295919	20205	2	heavy	923438284800	YLSEVASGDNK
YLSEVASGDNK	sp|P31946|1433B_HUMAN	ulianaf_D1904_251	595.793	2	698.356	1	y7	22.61	2730300	74171	2	heavy	774450380800	YLSEVASGDNK
YLSEVASGDNK	sp|P31946|1433B_HUMAN	ulianaf_D1904_255	595.793	2	698.356	1	y7	22.49	2803147	112525	2	heavy	786833801216	YLSEVASGDNK
YLSEVASGDNK	sp|P31946|1433B_HUMAN	ulianaf_D1904_256	595.793	2	698.356	1	y7	22.32	2441777	0	2	heavy	871303479296	YLSEVASGDNK
YLSEVASGDNK	sp|P31946|1433B_HUMAN	ulianaf_D1904_257	595.793	2	698.356	1	y7	22.38	2141821	308272	2	heavy	856233017344	YLSEVASGDNK
YLSEVASGDNK	sp|P31946|1433B_HUMAN	ulianaf_D1904_294	595.793	2	698.356	1	y7	22.23	2458504	192083	2	heavy	614103777280	YLSEVASGDNK
YLSEVASGDNK	sp|P31946|1433B_HUMAN	ulianaf_D1904_295	595.793	2	698.356	1	y7	22.38	2582922	52851	2	heavy	597051637760	YLSEVASGDNK
YLSEVASGDNK	sp|P31946|1433B_HUMAN	ulianaf_D1904_306	595.793	2	698.356	1	y7	22.49	2976219	198919	2	heavy	442199670784	YLSEVASGDNK
YLSEVASGDNK	sp|P31946|1433B_HUMAN	ulianaf_D1904_307	595.793	2	698.356	1	y7	22.55	2739016	53991	2	heavy	546095202304	YLSEVASGDNK
YLSEVASGDNK	sp|P31946|1433B_HUMAN	ulianaf_D1904_308	595.793	2	698.356	1	y7	22.03	2527832	169705	2	heavy	598696853504	YLSEVASGDNK
YLSEVASGDNK	sp|P31946|1433B_HUMAN	ulianaf_D1904_319	595.793	2	698.356	1	y7	22.26	2890438	316441	2	heavy	505595691008	YLSEVASGDNK
YLSEVASGDNK	sp|P31946|1433B_HUMAN	ulianaf_D1904_320	595.793	2	698.356	1	y7	22.08	2857543	163669	2	heavy	530016600064	YLSEVASGDNK
YLSEVASGDNK	sp|P31946|1433B_HUMAN	ulianaf_D1904_321	595.793	2	698.356	1	y7	21.75	1934970	164450	2	heavy	631084744704	YLSEVASGDNK
YLSEVASGDNK	sp|P31946|1433B_HUMAN	ulianaf_D1904_332	595.793	2	698.356	1	y7	22.05	2074265	185352	2	heavy	536874516480	YLSEVASGDNK
YLSEVASGDNK	sp|P31946|1433B_HUMAN	ulianaf_D1904_333	595.793	2	698.356	1	y7	22.4	2669756	204585	2	heavy	469258633216	YLSEVASGDNK
YLSEVASGDNK	sp|P31946|1433B_HUMAN	ulianaf_D1904_334	595.793	2	698.356	1	y7	22.11	2606163	0	2	heavy	522954342400	YLSEVASGDNK
YLSEVASGDNK	sp|P31946|1433B_HUMAN	ulianaf_D1904_358	595.793	2	698.356	1	y7	22.64	3184988	63545	2	heavy	502539452416	YLSEVASGDNK
TAFDEAIAELDTLNEESYK	sp|P31946|1433B_HUMAN	ulianaf_D1904_210_20190418200441	720.339	3	1098.49	1	y9	83.52	2655826	461932	2	light	784643915776	TAFDEAIAELDTLNEESYK
TAFDEAIAELDTLNEESYK	sp|P31946|1433B_HUMAN	ulianaf_D1904_212	720.339	3	1098.49	1	y9	83.56	3137887	645214	2	light	848964943872	TAFDEAIAELDTLNEESYK
TAFDEAIAELDTLNEESYK	sp|P31946|1433B_HUMAN	ulianaf_D1904_214	720.339	3	1098.49	1	y9	83.54	3499879	487787	2	light	808149516288	TAFDEAIAELDTLNEESYK
TAFDEAIAELDTLNEESYK	sp|P31946|1433B_HUMAN	ulianaf_D1904_223	720.339	3	1098.49	1	y9	83.58	1325555	164882	2	light	901788532736	TAFDEAIAELDTLNEESYK
TAFDEAIAELDTLNEESYK	sp|P31946|1433B_HUMAN	ulianaf_D1904_225	720.339	3	1098.49	1	y9	83.52	1903302	180089	2	light	990213767168	TAFDEAIAELDTLNEESYK
TAFDEAIAELDTLNEESYK	sp|P31946|1433B_HUMAN	ulianaf_D1904_227	720.339	3	1098.49	1	y9	83.3	748668	122235	2	light	686077378560	TAFDEAIAELDTLNEESYK
TAFDEAIAELDTLNEESYK	sp|P31946|1433B_HUMAN	ulianaf_D1904_249	720.339	3	1098.49	1	y9	84.13	2279225	460921	2	light	866130460672	TAFDEAIAELDTLNEESYK
TAFDEAIAELDTLNEESYK	sp|P31946|1433B_HUMAN	ulianaf_D1904_250	720.339	3	1098.49	1	y9	84.03	2691471	396417	2	light	923438284800	TAFDEAIAELDTLNEESYK
TAFDEAIAELDTLNEESYK	sp|P31946|1433B_HUMAN	ulianaf_D1904_251	720.339	3	1098.49	1	y9	84.04	2697995	48428	2	light	774450380800	TAFDEAIAELDTLNEESYK
TAFDEAIAELDTLNEESYK	sp|P31946|1433B_HUMAN	ulianaf_D1904_255	720.339	3	1098.49	1	y9	84.22	1623131	269277	2	light	786833801216	TAFDEAIAELDTLNEESYK
TAFDEAIAELDTLNEESYK	sp|P31946|1433B_HUMAN	ulianaf_D1904_256	720.339	3	1098.49	1	y9	84.25	1745387	343395	2	light	871303479296	TAFDEAIAELDTLNEESYK
TAFDEAIAELDTLNEESYK	sp|P31946|1433B_HUMAN	ulianaf_D1904_257	720.339	3	1098.49	1	y9	84.18	2032047	279940	2	light	856233017344	TAFDEAIAELDTLNEESYK
TAFDEAIAELDTLNEESYK	sp|P31946|1433B_HUMAN	ulianaf_D1904_294	720.339	3	1098.49	1	y9	82.47	2145594	390374	2	light	614103777280	TAFDEAIAELDTLNEESYK
TAFDEAIAELDTLNEESYK	sp|P31946|1433B_HUMAN	ulianaf_D1904_295	720.339	3	1098.49	1	y9	82.57	2462069	286887	2	light	597051637760	TAFDEAIAELDTLNEESYK
TAFDEAIAELDTLNEESYK	sp|P31946|1433B_HUMAN	ulianaf_D1904_306	720.339	3	1098.49	1	y9	83.36	968619	129213	2	light	442199670784	TAFDEAIAELDTLNEESYK
TAFDEAIAELDTLNEESYK	sp|P31946|1433B_HUMAN	ulianaf_D1904_307	720.339	3	1098.49	1	y9	82.87	1629967	250860	2	light	546095202304	TAFDEAIAELDTLNEESYK
TAFDEAIAELDTLNEESYK	sp|P31946|1433B_HUMAN	ulianaf_D1904_308	720.339	3	1098.49	1	y9	82.85	1792289	332124	2	light	598696853504	TAFDEAIAELDTLNEESYK
TAFDEAIAELDTLNEESYK	sp|P31946|1433B_HUMAN	ulianaf_D1904_319	720.339	3	1098.49	1	y9	82.79	851405	119674	2	light	505595691008	TAFDEAIAELDTLNEESYK
TAFDEAIAELDTLNEESYK	sp|P31946|1433B_HUMAN	ulianaf_D1904_320	720.339	3	1098.49	1	y9	82.79	1808114	0	2	light	530016600064	TAFDEAIAELDTLNEESYK
TAFDEAIAELDTLNEESYK	sp|P31946|1433B_HUMAN	ulianaf_D1904_321	720.339	3	1098.49	1	y9	82.71	2133825	486054	2	light	631084744704	TAFDEAIAELDTLNEESYK
TAFDEAIAELDTLNEESYK	sp|P31946|1433B_HUMAN	ulianaf_D1904_332	720.339	3	1098.49	1	y9	83.01	1816221	65383	2	light	536874516480	TAFDEAIAELDTLNEESYK
TAFDEAIAELDTLNEESYK	sp|P31946|1433B_HUMAN	ulianaf_D1904_333	720.339	3	1098.49	1	y9	83.08	1123782	199732	2	light	469258633216	TAFDEAIAELDTLNEESYK
TAFDEAIAELDTLNEESYK	sp|P31946|1433B_HUMAN	ulianaf_D1904_334	720.339	3	1098.49	1	y9	82.95	1913843	201626	2	light	522954342400	TAFDEAIAELDTLNEESYK
TAFDEAIAELDTLNEESYK	sp|P31946|1433B_HUMAN	ulianaf_D1904_358	720.339	3	1098.49	1	y9	82.69	1507440	0	2	light	502539452416	TAFDEAIAELDTLNEESYK
TAFDEAIAELDTLNEESYK	sp|P31946|1433B_HUMAN	ulianaf_D1904_210_20190418200441	720.339	3	983.468	1	y8	83.52	1588154	289401	3	light	784643915776	TAFDEAIAELDTLNEESYK
TAFDEAIAELDTLNEESYK	sp|P31946|1433B_HUMAN	ulianaf_D1904_212	720.339	3	983.468	1	y8	83.59	1845832	408367	3	light	848964943872	TAFDEAIAELDTLNEESYK
TAFDEAIAELDTLNEESYK	sp|P31946|1433B_HUMAN	ulianaf_D1904_214	720.339	3	983.468	1	y8	83.54	2089952	259543	3	light	808149516288	TAFDEAIAELDTLNEESYK
TAFDEAIAELDTLNEESYK	sp|P31946|1433B_HUMAN	ulianaf_D1904_223	720.339	3	983.468	1	y8	83.58	804576	77511	3	light	901788532736	TAFDEAIAELDTLNEESYK
TAFDEAIAELDTLNEESYK	sp|P31946|1433B_HUMAN	ulianaf_D1904_225	720.339	3	983.468	1	y8	83.52	1126621	134434	3	light	990213767168	TAFDEAIAELDTLNEESYK
TAFDEAIAELDTLNEESYK	sp|P31946|1433B_HUMAN	ulianaf_D1904_227	720.339	3	983.468	1	y8	83.3	433761	106613	3	light	686077378560	TAFDEAIAELDTLNEESYK
TAFDEAIAELDTLNEESYK	sp|P31946|1433B_HUMAN	ulianaf_D1904_249	720.339	3	983.468	1	y8	84.12	1335416	275152	3	light	866130460672	TAFDEAIAELDTLNEESYK
TAFDEAIAELDTLNEESYK	sp|P31946|1433B_HUMAN	ulianaf_D1904_250	720.339	3	983.468	1	y8	84.04	1508368	298000	3	light	923438284800	TAFDEAIAELDTLNEESYK
TAFDEAIAELDTLNEESYK	sp|P31946|1433B_HUMAN	ulianaf_D1904_251	720.339	3	983.468	1	y8	84.04	1584822	49602	3	light	774450380800	TAFDEAIAELDTLNEESYK
TAFDEAIAELDTLNEESYK	sp|P31946|1433B_HUMAN	ulianaf_D1904_255	720.339	3	983.468	1	y8	84.25	966958	163098	3	light	786833801216	TAFDEAIAELDTLNEESYK
TAFDEAIAELDTLNEESYK	sp|P31946|1433B_HUMAN	ulianaf_D1904_256	720.339	3	983.468	1	y8	84.22	1012092	220075	3	light	871303479296	TAFDEAIAELDTLNEESYK
TAFDEAIAELDTLNEESYK	sp|P31946|1433B_HUMAN	ulianaf_D1904_257	720.339	3	983.468	1	y8	84.2	1216547	135890	3	light	856233017344	TAFDEAIAELDTLNEESYK
TAFDEAIAELDTLNEESYK	sp|P31946|1433B_HUMAN	ulianaf_D1904_294	720.339	3	983.468	1	y8	82.47	1300664	235781	3	light	614103777280	TAFDEAIAELDTLNEESYK
TAFDEAIAELDTLNEESYK	sp|P31946|1433B_HUMAN	ulianaf_D1904_295	720.339	3	983.468	1	y8	82.56	1431142	201331	3	light	597051637760	TAFDEAIAELDTLNEESYK
TAFDEAIAELDTLNEESYK	sp|P31946|1433B_HUMAN	ulianaf_D1904_306	720.339	3	983.468	1	y8	83.33	602315	91004	3	light	442199670784	TAFDEAIAELDTLNEESYK
TAFDEAIAELDTLNEESYK	sp|P31946|1433B_HUMAN	ulianaf_D1904_307	720.339	3	983.468	1	y8	82.87	1000824	160688	3	light	546095202304	TAFDEAIAELDTLNEESYK
TAFDEAIAELDTLNEESYK	sp|P31946|1433B_HUMAN	ulianaf_D1904_308	720.339	3	983.468	1	y8	82.79	1119582	177154	3	light	598696853504	TAFDEAIAELDTLNEESYK
TAFDEAIAELDTLNEESYK	sp|P31946|1433B_HUMAN	ulianaf_D1904_319	720.339	3	983.468	1	y8	82.79	505709	112001	3	light	505595691008	TAFDEAIAELDTLNEESYK
TAFDEAIAELDTLNEESYK	sp|P31946|1433B_HUMAN	ulianaf_D1904_320	720.339	3	983.468	1	y8	82.86	1111506	0	3	light	530016600064	TAFDEAIAELDTLNEESYK
TAFDEAIAELDTLNEESYK	sp|P31946|1433B_HUMAN	ulianaf_D1904_321	720.339	3	983.468	1	y8	82.71	1241112	357706	3	light	631084744704	TAFDEAIAELDTLNEESYK
TAFDEAIAELDTLNEESYK	sp|P31946|1433B_HUMAN	ulianaf_D1904_332	720.339	3	983.468	1	y8	82.98	1106204	66136	3	light	536874516480	TAFDEAIAELDTLNEESYK
TAFDEAIAELDTLNEESYK	sp|P31946|1433B_HUMAN	ulianaf_D1904_333	720.339	3	983.468	1	y8	83.08	707072	104174	3	light	469258633216	TAFDEAIAELDTLNEESYK
TAFDEAIAELDTLNEESYK	sp|P31946|1433B_HUMAN	ulianaf_D1904_334	720.339	3	983.468	1	y8	82.95	1204135	119441	3	light	522954342400	TAFDEAIAELDTLNEESYK
TAFDEAIAELDTLNEESYK	sp|P31946|1433B_HUMAN	ulianaf_D1904_358	720.339	3	983.468	1	y8	82.77	907005	0	3	light	502539452416	TAFDEAIAELDTLNEESYK
TAFDEAIAELDTLNEESYK	sp|P31946|1433B_HUMAN	ulianaf_D1904_210_20190418200441	720.339	3	769.336	1	y6	83.5	2844677	468546	1	light	784643915776	TAFDEAIAELDTLNEESYK
TAFDEAIAELDTLNEESYK	sp|P31946|1433B_HUMAN	ulianaf_D1904_212	720.339	3	769.336	1	y6	83.57	3198901	798699	1	light	848964943872	TAFDEAIAELDTLNEESYK
TAFDEAIAELDTLNEESYK	sp|P31946|1433B_HUMAN	ulianaf_D1904_214	720.339	3	769.336	1	y6	83.54	3657728	501611	1	light	808149516288	TAFDEAIAELDTLNEESYK
TAFDEAIAELDTLNEESYK	sp|P31946|1433B_HUMAN	ulianaf_D1904_223	720.339	3	769.336	1	y6	83.6	1455187	142443	1	light	901788532736	TAFDEAIAELDTLNEESYK
TAFDEAIAELDTLNEESYK	sp|P31946|1433B_HUMAN	ulianaf_D1904_225	720.339	3	769.336	1	y6	83.52	2003641	240780	1	light	990213767168	TAFDEAIAELDTLNEESYK
TAFDEAIAELDTLNEESYK	sp|P31946|1433B_HUMAN	ulianaf_D1904_227	720.339	3	769.336	1	y6	83.31	794776	144365	1	light	686077378560	TAFDEAIAELDTLNEESYK
TAFDEAIAELDTLNEESYK	sp|P31946|1433B_HUMAN	ulianaf_D1904_249	720.339	3	769.336	1	y6	84.09	2392126	508539	1	light	866130460672	TAFDEAIAELDTLNEESYK
TAFDEAIAELDTLNEESYK	sp|P31946|1433B_HUMAN	ulianaf_D1904_250	720.339	3	769.336	1	y6	84.04	2797055	482892	1	light	923438284800	TAFDEAIAELDTLNEESYK
TAFDEAIAELDTLNEESYK	sp|P31946|1433B_HUMAN	ulianaf_D1904_251	720.339	3	769.336	1	y6	84.04	2897747	78186	1	light	774450380800	TAFDEAIAELDTLNEESYK
TAFDEAIAELDTLNEESYK	sp|P31946|1433B_HUMAN	ulianaf_D1904_255	720.339	3	769.336	1	y6	84.23	1724004	269278	1	light	786833801216	TAFDEAIAELDTLNEESYK
TAFDEAIAELDTLNEESYK	sp|P31946|1433B_HUMAN	ulianaf_D1904_256	720.339	3	769.336	1	y6	84.25	1894043	337187	1	light	871303479296	TAFDEAIAELDTLNEESYK
TAFDEAIAELDTLNEESYK	sp|P31946|1433B_HUMAN	ulianaf_D1904_257	720.339	3	769.336	1	y6	84.18	2115447	320212	1	light	856233017344	TAFDEAIAELDTLNEESYK
TAFDEAIAELDTLNEESYK	sp|P31946|1433B_HUMAN	ulianaf_D1904_294	720.339	3	769.336	1	y6	82.47	2322129	419600	1	light	614103777280	TAFDEAIAELDTLNEESYK
TAFDEAIAELDTLNEESYK	sp|P31946|1433B_HUMAN	ulianaf_D1904_295	720.339	3	769.336	1	y6	82.56	2587075	330481	1	light	597051637760	TAFDEAIAELDTLNEESYK
TAFDEAIAELDTLNEESYK	sp|P31946|1433B_HUMAN	ulianaf_D1904_306	720.339	3	769.336	1	y6	83.36	1093216	184112	1	light	442199670784	TAFDEAIAELDTLNEESYK
TAFDEAIAELDTLNEESYK	sp|P31946|1433B_HUMAN	ulianaf_D1904_307	720.339	3	769.336	1	y6	82.87	1775185	286710	1	light	546095202304	TAFDEAIAELDTLNEESYK
TAFDEAIAELDTLNEESYK	sp|P31946|1433B_HUMAN	ulianaf_D1904_308	720.339	3	769.336	1	y6	82.77	2000739	337933	1	light	598696853504	TAFDEAIAELDTLNEESYK
TAFDEAIAELDTLNEESYK	sp|P31946|1433B_HUMAN	ulianaf_D1904_319	720.339	3	769.336	1	y6	82.79	996237	137568	1	light	505595691008	TAFDEAIAELDTLNEESYK
TAFDEAIAELDTLNEESYK	sp|P31946|1433B_HUMAN	ulianaf_D1904_320	720.339	3	769.336	1	y6	82.82	2031362	0	1	light	530016600064	TAFDEAIAELDTLNEESYK
TAFDEAIAELDTLNEESYK	sp|P31946|1433B_HUMAN	ulianaf_D1904_321	720.339	3	769.336	1	y6	82.71	2286110	587878	1	light	631084744704	TAFDEAIAELDTLNEESYK
TAFDEAIAELDTLNEESYK	sp|P31946|1433B_HUMAN	ulianaf_D1904_332	720.339	3	769.336	1	y6	82.98	2160411	67675	1	light	536874516480	TAFDEAIAELDTLNEESYK
TAFDEAIAELDTLNEESYK	sp|P31946|1433B_HUMAN	ulianaf_D1904_333	720.339	3	769.336	1	y6	83.06	1232985	300045	1	light	469258633216	TAFDEAIAELDTLNEESYK
TAFDEAIAELDTLNEESYK	sp|P31946|1433B_HUMAN	ulianaf_D1904_334	720.339	3	769.336	1	y6	82.95	2194393	243498	1	light	522954342400	TAFDEAIAELDTLNEESYK
TAFDEAIAELDTLNEESYK	sp|P31946|1433B_HUMAN	ulianaf_D1904_358	720.339	3	769.336	1	y6	82.75	1656504	0	1	light	502539452416	TAFDEAIAELDTLNEESYK
TAFDEAIAELDTLNEESYK	sp|P31946|1433B_HUMAN	ulianaf_D1904_210_20190418200441	723.01	3	1106.51	1	y9	83.53	16108199	3465394	2	heavy	784643915776	TAFDEAIAELDTLNEESYK
TAFDEAIAELDTLNEESYK	sp|P31946|1433B_HUMAN	ulianaf_D1904_212	723.01	3	1106.51	1	y9	83.59	15812779	4476746	2	heavy	848964943872	TAFDEAIAELDTLNEESYK
TAFDEAIAELDTLNEESYK	sp|P31946|1433B_HUMAN	ulianaf_D1904_214	723.01	3	1106.51	1	y9	83.53	19850674	3926515	2	heavy	808149516288	TAFDEAIAELDTLNEESYK
TAFDEAIAELDTLNEESYK	sp|P31946|1433B_HUMAN	ulianaf_D1904_223	723.01	3	1106.51	1	y9	83.56	14839211	3834947	2	heavy	901788532736	TAFDEAIAELDTLNEESYK
TAFDEAIAELDTLNEESYK	sp|P31946|1433B_HUMAN	ulianaf_D1904_225	723.01	3	1106.51	1	y9	83.52	18877436	3058595	2	heavy	990213767168	TAFDEAIAELDTLNEESYK
TAFDEAIAELDTLNEESYK	sp|P31946|1433B_HUMAN	ulianaf_D1904_227	723.01	3	1106.51	1	y9	83.31	16107085	4258840	2	heavy	686077378560	TAFDEAIAELDTLNEESYK
TAFDEAIAELDTLNEESYK	sp|P31946|1433B_HUMAN	ulianaf_D1904_249	723.01	3	1106.51	1	y9	84.13	15560859	4335562	2	heavy	866130460672	TAFDEAIAELDTLNEESYK
TAFDEAIAELDTLNEESYK	sp|P31946|1433B_HUMAN	ulianaf_D1904_250	723.01	3	1106.51	1	y9	84.03	15449544	3965642	2	heavy	923438284800	TAFDEAIAELDTLNEESYK
TAFDEAIAELDTLNEESYK	sp|P31946|1433B_HUMAN	ulianaf_D1904_251	723.01	3	1106.51	1	y9	84.07	21160548	1084151	2	heavy	774450380800	TAFDEAIAELDTLNEESYK
TAFDEAIAELDTLNEESYK	sp|P31946|1433B_HUMAN	ulianaf_D1904_255	723.01	3	1106.51	1	y9	84.2	22441582	6131668	2	heavy	786833801216	TAFDEAIAELDTLNEESYK
TAFDEAIAELDTLNEESYK	sp|P31946|1433B_HUMAN	ulianaf_D1904_256	723.01	3	1106.51	1	y9	84.23	23279880	5623596	2	heavy	871303479296	TAFDEAIAELDTLNEESYK
TAFDEAIAELDTLNEESYK	sp|P31946|1433B_HUMAN	ulianaf_D1904_257	723.01	3	1106.51	1	y9	84.18	25606922	5165635	2	heavy	856233017344	TAFDEAIAELDTLNEESYK
TAFDEAIAELDTLNEESYK	sp|P31946|1433B_HUMAN	ulianaf_D1904_294	723.01	3	1106.51	1	y9	82.45	13032267	3874185	2	heavy	614103777280	TAFDEAIAELDTLNEESYK
TAFDEAIAELDTLNEESYK	sp|P31946|1433B_HUMAN	ulianaf_D1904_295	723.01	3	1106.51	1	y9	82.51	15859891	3221192	2	heavy	597051637760	TAFDEAIAELDTLNEESYK
TAFDEAIAELDTLNEESYK	sp|P31946|1433B_HUMAN	ulianaf_D1904_306	723.01	3	1106.51	1	y9	83.36	11733840	2774241	2	heavy	442199670784	TAFDEAIAELDTLNEESYK
TAFDEAIAELDTLNEESYK	sp|P31946|1433B_HUMAN	ulianaf_D1904_307	723.01	3	1106.51	1	y9	82.86	13269174	2854818	2	heavy	546095202304	TAFDEAIAELDTLNEESYK
TAFDEAIAELDTLNEESYK	sp|P31946|1433B_HUMAN	ulianaf_D1904_308	723.01	3	1106.51	1	y9	82.79	14882317	3445576	2	heavy	598696853504	TAFDEAIAELDTLNEESYK
TAFDEAIAELDTLNEESYK	sp|P31946|1433B_HUMAN	ulianaf_D1904_319	723.01	3	1106.51	1	y9	82.8	15563750	2719671	2	heavy	505595691008	TAFDEAIAELDTLNEESYK
TAFDEAIAELDTLNEESYK	sp|P31946|1433B_HUMAN	ulianaf_D1904_320	723.01	3	1106.51	1	y9	82.85	24083460	809211	2	heavy	530016600064	TAFDEAIAELDTLNEESYK
TAFDEAIAELDTLNEESYK	sp|P31946|1433B_HUMAN	ulianaf_D1904_321	723.01	3	1106.51	1	y9	82.71	18902030	6173176	2	heavy	631084744704	TAFDEAIAELDTLNEESYK
TAFDEAIAELDTLNEESYK	sp|P31946|1433B_HUMAN	ulianaf_D1904_332	723.01	3	1106.51	1	y9	83.01	13865011	822215	2	heavy	536874516480	TAFDEAIAELDTLNEESYK
TAFDEAIAELDTLNEESYK	sp|P31946|1433B_HUMAN	ulianaf_D1904_333	723.01	3	1106.51	1	y9	83.08	11591574	2344311	2	heavy	469258633216	TAFDEAIAELDTLNEESYK
TAFDEAIAELDTLNEESYK	sp|P31946|1433B_HUMAN	ulianaf_D1904_334	723.01	3	1106.51	1	y9	82.95	14323563	1870742	2	heavy	522954342400	TAFDEAIAELDTLNEESYK
TAFDEAIAELDTLNEESYK	sp|P31946|1433B_HUMAN	ulianaf_D1904_358	723.01	3	1106.51	1	y9	82.68	15211705	549110	2	heavy	502539452416	TAFDEAIAELDTLNEESYK
TAFDEAIAELDTLNEESYK	sp|P31946|1433B_HUMAN	ulianaf_D1904_210_20190418200441	723.01	3	991.482	1	y8	83.53	9582354	2109271	3	heavy	784643915776	TAFDEAIAELDTLNEESYK
TAFDEAIAELDTLNEESYK	sp|P31946|1433B_HUMAN	ulianaf_D1904_212	723.01	3	991.482	1	y8	83.59	9114924	2826401	3	heavy	848964943872	TAFDEAIAELDTLNEESYK
TAFDEAIAELDTLNEESYK	sp|P31946|1433B_HUMAN	ulianaf_D1904_214	723.01	3	991.482	1	y8	83.53	11732319	2261493	3	heavy	808149516288	TAFDEAIAELDTLNEESYK
TAFDEAIAELDTLNEESYK	sp|P31946|1433B_HUMAN	ulianaf_D1904_223	723.01	3	991.482	1	y8	83.56	8828446	2226467	3	heavy	901788532736	TAFDEAIAELDTLNEESYK
TAFDEAIAELDTLNEESYK	sp|P31946|1433B_HUMAN	ulianaf_D1904_225	723.01	3	991.482	1	y8	83.52	11311084	1732916	3	heavy	990213767168	TAFDEAIAELDTLNEESYK
TAFDEAIAELDTLNEESYK	sp|P31946|1433B_HUMAN	ulianaf_D1904_227	723.01	3	991.482	1	y8	83.31	9386327	2549714	3	heavy	686077378560	TAFDEAIAELDTLNEESYK
TAFDEAIAELDTLNEESYK	sp|P31946|1433B_HUMAN	ulianaf_D1904_249	723.01	3	991.482	1	y8	84.12	9134038	2755031	3	heavy	866130460672	TAFDEAIAELDTLNEESYK
TAFDEAIAELDTLNEESYK	sp|P31946|1433B_HUMAN	ulianaf_D1904_250	723.01	3	991.482	1	y8	84.03	9254517	2387844	3	heavy	923438284800	TAFDEAIAELDTLNEESYK
TAFDEAIAELDTLNEESYK	sp|P31946|1433B_HUMAN	ulianaf_D1904_251	723.01	3	991.482	1	y8	84.06	12481919	747390	3	heavy	774450380800	TAFDEAIAELDTLNEESYK
TAFDEAIAELDTLNEESYK	sp|P31946|1433B_HUMAN	ulianaf_D1904_255	723.01	3	991.482	1	y8	84.22	13425100	3470731	3	heavy	786833801216	TAFDEAIAELDTLNEESYK
TAFDEAIAELDTLNEESYK	sp|P31946|1433B_HUMAN	ulianaf_D1904_256	723.01	3	991.482	1	y8	84.23	13630796	3680943	3	heavy	871303479296	TAFDEAIAELDTLNEESYK
TAFDEAIAELDTLNEESYK	sp|P31946|1433B_HUMAN	ulianaf_D1904_257	723.01	3	991.482	1	y8	84.18	14952960	3325739	3	heavy	856233017344	TAFDEAIAELDTLNEESYK
TAFDEAIAELDTLNEESYK	sp|P31946|1433B_HUMAN	ulianaf_D1904_294	723.01	3	991.482	1	y8	82.45	7728556	2401518	3	heavy	614103777280	TAFDEAIAELDTLNEESYK
TAFDEAIAELDTLNEESYK	sp|P31946|1433B_HUMAN	ulianaf_D1904_295	723.01	3	991.482	1	y8	82.53	9460453	1908489	3	heavy	597051637760	TAFDEAIAELDTLNEESYK
TAFDEAIAELDTLNEESYK	sp|P31946|1433B_HUMAN	ulianaf_D1904_306	723.01	3	991.482	1	y8	83.36	7294484	1664957	3	heavy	442199670784	TAFDEAIAELDTLNEESYK
TAFDEAIAELDTLNEESYK	sp|P31946|1433B_HUMAN	ulianaf_D1904_307	723.01	3	991.482	1	y8	82.86	7944217	1894592	3	heavy	546095202304	TAFDEAIAELDTLNEESYK
TAFDEAIAELDTLNEESYK	sp|P31946|1433B_HUMAN	ulianaf_D1904_308	723.01	3	991.482	1	y8	82.79	9018314	2112564	3	heavy	598696853504	TAFDEAIAELDTLNEESYK
TAFDEAIAELDTLNEESYK	sp|P31946|1433B_HUMAN	ulianaf_D1904_319	723.01	3	991.482	1	y8	82.8	9491792	1728165	3	heavy	505595691008	TAFDEAIAELDTLNEESYK
TAFDEAIAELDTLNEESYK	sp|P31946|1433B_HUMAN	ulianaf_D1904_320	723.01	3	991.482	1	y8	82.83	14518260	663714	3	heavy	530016600064	TAFDEAIAELDTLNEESYK
TAFDEAIAELDTLNEESYK	sp|P31946|1433B_HUMAN	ulianaf_D1904_321	723.01	3	991.482	1	y8	82.71	11384813	3775458	3	heavy	631084744704	TAFDEAIAELDTLNEESYK
TAFDEAIAELDTLNEESYK	sp|P31946|1433B_HUMAN	ulianaf_D1904_332	723.01	3	991.482	1	y8	83.02	8662542	615484	3	heavy	536874516480	TAFDEAIAELDTLNEESYK
TAFDEAIAELDTLNEESYK	sp|P31946|1433B_HUMAN	ulianaf_D1904_333	723.01	3	991.482	1	y8	83.08	7233317	1514929	3	heavy	469258633216	TAFDEAIAELDTLNEESYK
TAFDEAIAELDTLNEESYK	sp|P31946|1433B_HUMAN	ulianaf_D1904_334	723.01	3	991.482	1	y8	82.95	8960531	1144613	3	heavy	522954342400	TAFDEAIAELDTLNEESYK
TAFDEAIAELDTLNEESYK	sp|P31946|1433B_HUMAN	ulianaf_D1904_358	723.01	3	991.482	1	y8	82.69	9349422	325891	3	heavy	502539452416	TAFDEAIAELDTLNEESYK
TAFDEAIAELDTLNEESYK	sp|P31946|1433B_HUMAN	ulianaf_D1904_210_20190418200441	723.01	3	777.35	1	y6	83.52	17144192	3778559	1	heavy	784643915776	TAFDEAIAELDTLNEESYK
TAFDEAIAELDTLNEESYK	sp|P31946|1433B_HUMAN	ulianaf_D1904_212	723.01	3	777.35	1	y6	83.59	16618779	4844416	1	heavy	848964943872	TAFDEAIAELDTLNEESYK
TAFDEAIAELDTLNEESYK	sp|P31946|1433B_HUMAN	ulianaf_D1904_214	723.01	3	777.35	1	y6	83.53	21190546	3879231	1	heavy	808149516288	TAFDEAIAELDTLNEESYK
TAFDEAIAELDTLNEESYK	sp|P31946|1433B_HUMAN	ulianaf_D1904_223	723.01	3	777.35	1	y6	83.56	15815982	4167666	1	heavy	901788532736	TAFDEAIAELDTLNEESYK
TAFDEAIAELDTLNEESYK	sp|P31946|1433B_HUMAN	ulianaf_D1904_225	723.01	3	777.35	1	y6	83.52	20141902	3315658	1	heavy	990213767168	TAFDEAIAELDTLNEESYK
TAFDEAIAELDTLNEESYK	sp|P31946|1433B_HUMAN	ulianaf_D1904_227	723.01	3	777.35	1	y6	83.31	16954610	4715423	1	heavy	686077378560	TAFDEAIAELDTLNEESYK
TAFDEAIAELDTLNEESYK	sp|P31946|1433B_HUMAN	ulianaf_D1904_249	723.01	3	777.35	1	y6	84.12	16783530	4782632	1	heavy	866130460672	TAFDEAIAELDTLNEESYK
TAFDEAIAELDTLNEESYK	sp|P31946|1433B_HUMAN	ulianaf_D1904_250	723.01	3	777.35	1	y6	84.03	16636236	4403913	1	heavy	923438284800	TAFDEAIAELDTLNEESYK
TAFDEAIAELDTLNEESYK	sp|P31946|1433B_HUMAN	ulianaf_D1904_251	723.01	3	777.35	1	y6	84.07	22536740	1266949	1	heavy	774450380800	TAFDEAIAELDTLNEESYK
TAFDEAIAELDTLNEESYK	sp|P31946|1433B_HUMAN	ulianaf_D1904_255	723.01	3	777.35	1	y6	84.2	23957108	6406931	1	heavy	786833801216	TAFDEAIAELDTLNEESYK
TAFDEAIAELDTLNEESYK	sp|P31946|1433B_HUMAN	ulianaf_D1904_256	723.01	3	777.35	1	y6	84.23	24898954	6000086	1	heavy	871303479296	TAFDEAIAELDTLNEESYK
TAFDEAIAELDTLNEESYK	sp|P31946|1433B_HUMAN	ulianaf_D1904_257	723.01	3	777.35	1	y6	84.16	26820396	5762667	1	heavy	856233017344	TAFDEAIAELDTLNEESYK
TAFDEAIAELDTLNEESYK	sp|P31946|1433B_HUMAN	ulianaf_D1904_294	723.01	3	777.35	1	y6	82.45	14006376	4307047	1	heavy	614103777280	TAFDEAIAELDTLNEESYK
TAFDEAIAELDTLNEESYK	sp|P31946|1433B_HUMAN	ulianaf_D1904_295	723.01	3	777.35	1	y6	82.51	16798176	3487780	1	heavy	597051637760	TAFDEAIAELDTLNEESYK
TAFDEAIAELDTLNEESYK	sp|P31946|1433B_HUMAN	ulianaf_D1904_306	723.01	3	777.35	1	y6	83.36	13239015	3178887	1	heavy	442199670784	TAFDEAIAELDTLNEESYK
TAFDEAIAELDTLNEESYK	sp|P31946|1433B_HUMAN	ulianaf_D1904_307	723.01	3	777.35	1	y6	82.86	14684046	3253550	1	heavy	546095202304	TAFDEAIAELDTLNEESYK
TAFDEAIAELDTLNEESYK	sp|P31946|1433B_HUMAN	ulianaf_D1904_308	723.01	3	777.35	1	y6	82.79	16364909	3905238	1	heavy	598696853504	TAFDEAIAELDTLNEESYK
TAFDEAIAELDTLNEESYK	sp|P31946|1433B_HUMAN	ulianaf_D1904_319	723.01	3	777.35	1	y6	82.8	17271608	3315344	1	heavy	505595691008	TAFDEAIAELDTLNEESYK
TAFDEAIAELDTLNEESYK	sp|P31946|1433B_HUMAN	ulianaf_D1904_320	723.01	3	777.35	1	y6	82.82	26469910	1095688	1	heavy	530016600064	TAFDEAIAELDTLNEESYK
TAFDEAIAELDTLNEESYK	sp|P31946|1433B_HUMAN	ulianaf_D1904_321	723.01	3	777.35	1	y6	82.71	20945088	6711550	1	heavy	631084744704	TAFDEAIAELDTLNEESYK
TAFDEAIAELDTLNEESYK	sp|P31946|1433B_HUMAN	ulianaf_D1904_332	723.01	3	777.35	1	y6	83.02	16126268	1139158	1	heavy	536874516480	TAFDEAIAELDTLNEESYK
TAFDEAIAELDTLNEESYK	sp|P31946|1433B_HUMAN	ulianaf_D1904_333	723.01	3	777.35	1	y6	83.08	13572633	2953037	1	heavy	469258633216	TAFDEAIAELDTLNEESYK
TAFDEAIAELDTLNEESYK	sp|P31946|1433B_HUMAN	ulianaf_D1904_334	723.01	3	777.35	1	y6	82.93	16616340	2259261	1	heavy	522954342400	TAFDEAIAELDTLNEESYK
TAFDEAIAELDTLNEESYK	sp|P31946|1433B_HUMAN	ulianaf_D1904_358	723.01	3	777.35	1	y6	82.68	17161072	628600	1	heavy	502539452416	TAFDEAIAELDTLNEESYK
TLEDSSGTVLHR	sp|Q9Y2J4|AMOL2_HUMAN	ulianaf_D1904_210_20190418200441	657.836	2	1100.53	1	y10	25.72	1229355	0	1	light	784643915776	TLEDSSGTVLHR
TLEDSSGTVLHR	sp|Q9Y2J4|AMOL2_HUMAN	ulianaf_D1904_212	657.836	2	1100.53	1	y10	25.77	1497379	0	1	light	848964943872	TLEDSSGTVLHR
TLEDSSGTVLHR	sp|Q9Y2J4|AMOL2_HUMAN	ulianaf_D1904_214	657.836	2	1100.53	1	y10	25.51	1649617	0	1	light	808149516288	TLEDSSGTVLHR
TLEDSSGTVLHR	sp|Q9Y2J4|AMOL2_HUMAN	ulianaf_D1904_223	657.836	2	1100.53	1	y10	25.59	1704727	0	1	light	901788532736	TLEDSSGTVLHR
TLEDSSGTVLHR	sp|Q9Y2J4|AMOL2_HUMAN	ulianaf_D1904_225	657.836	2	1100.53	1	y10	25.33	1435701	0	1	light	990213767168	TLEDSSGTVLHR
TLEDSSGTVLHR	sp|Q9Y2J4|AMOL2_HUMAN	ulianaf_D1904_227	657.836	2	1100.53	1	y10	26.04	1273654	38712	1	light	686077378560	TLEDSSGTVLHR
TLEDSSGTVLHR	sp|Q9Y2J4|AMOL2_HUMAN	ulianaf_D1904_249	657.836	2	1100.53	1	y10	25.91	1276850	0	1	light	866130460672	TLEDSSGTVLHR
TLEDSSGTVLHR	sp|Q9Y2J4|AMOL2_HUMAN	ulianaf_D1904_250	657.836	2	1100.53	1	y10	25.63	1577302	0	1	light	923438284800	TLEDSSGTVLHR
TLEDSSGTVLHR	sp|Q9Y2J4|AMOL2_HUMAN	ulianaf_D1904_251	657.836	2	1100.53	1	y10	25.92	1132647	0	1	light	774450380800	TLEDSSGTVLHR
TLEDSSGTVLHR	sp|Q9Y2J4|AMOL2_HUMAN	ulianaf_D1904_255	657.836	2	1100.53	1	y10	25.91	6455453	43550	1	light	786833801216	TLEDSSGTVLHR
TLEDSSGTVLHR	sp|Q9Y2J4|AMOL2_HUMAN	ulianaf_D1904_256	657.836	2	1100.53	1	y10	25.77	5792288	96095	1	light	871303479296	TLEDSSGTVLHR
TLEDSSGTVLHR	sp|Q9Y2J4|AMOL2_HUMAN	ulianaf_D1904_257	657.836	2	1100.53	1	y10	25.77	7223941	104746	1	light	856233017344	TLEDSSGTVLHR
TLEDSSGTVLHR	sp|Q9Y2J4|AMOL2_HUMAN	ulianaf_D1904_294	657.836	2	1100.53	1	y10	25.52	5748755	70230	1	light	614103777280	TLEDSSGTVLHR
TLEDSSGTVLHR	sp|Q9Y2J4|AMOL2_HUMAN	ulianaf_D1904_295	657.836	2	1100.53	1	y10	25.54	5818324	49521	1	light	597051637760	TLEDSSGTVLHR
TLEDSSGTVLHR	sp|Q9Y2J4|AMOL2_HUMAN	ulianaf_D1904_306	657.836	2	1100.53	1	y10	25.97	523215	0	1	light	442199670784	TLEDSSGTVLHR
TLEDSSGTVLHR	sp|Q9Y2J4|AMOL2_HUMAN	ulianaf_D1904_307	657.836	2	1100.53	1	y10	25.78	809719	0	1	light	546095202304	TLEDSSGTVLHR
TLEDSSGTVLHR	sp|Q9Y2J4|AMOL2_HUMAN	ulianaf_D1904_308	657.836	2	1100.53	1	y10	25.47	630477	0	1	light	598696853504	TLEDSSGTVLHR
TLEDSSGTVLHR	sp|Q9Y2J4|AMOL2_HUMAN	ulianaf_D1904_319	657.836	2	1100.53	1	y10	25.73	791907	0	1	light	505595691008	TLEDSSGTVLHR
TLEDSSGTVLHR	sp|Q9Y2J4|AMOL2_HUMAN	ulianaf_D1904_320	657.836	2	1100.53	1	y10	25.59	767859	0	1	light	530016600064	TLEDSSGTVLHR
TLEDSSGTVLHR	sp|Q9Y2J4|AMOL2_HUMAN	ulianaf_D1904_321	657.836	2	1100.53	1	y10	25.3	1099258	0	1	light	631084744704	TLEDSSGTVLHR
TLEDSSGTVLHR	sp|Q9Y2J4|AMOL2_HUMAN	ulianaf_D1904_332	657.836	2	1100.53	1	y10	25.62	1134210	0	1	light	536874516480	TLEDSSGTVLHR
TLEDSSGTVLHR	sp|Q9Y2J4|AMOL2_HUMAN	ulianaf_D1904_333	657.836	2	1100.53	1	y10	25.78	1007403	0	1	light	469258633216	TLEDSSGTVLHR
TLEDSSGTVLHR	sp|Q9Y2J4|AMOL2_HUMAN	ulianaf_D1904_334	657.836	2	1100.53	1	y10	25.59	1071325	0	1	light	522954342400	TLEDSSGTVLHR
TLEDSSGTVLHR	sp|Q9Y2J4|AMOL2_HUMAN	ulianaf_D1904_358	657.836	2	1100.53	1	y10	25.96	4869630	0	1	light	502539452416	TLEDSSGTVLHR
TLEDSSGTVLHR	sp|Q9Y2J4|AMOL2_HUMAN	ulianaf_D1904_210_20190418200441	657.836	2	971.49	1	y9	25.72	666689	90252	3	light	784643915776	TLEDSSGTVLHR
TLEDSSGTVLHR	sp|Q9Y2J4|AMOL2_HUMAN	ulianaf_D1904_212	657.836	2	971.49	1	y9	25.77	883835	81705	2	light	848964943872	TLEDSSGTVLHR
TLEDSSGTVLHR	sp|Q9Y2J4|AMOL2_HUMAN	ulianaf_D1904_214	657.836	2	971.49	1	y9	25.51	1157301	0	2	light	808149516288	TLEDSSGTVLHR
TLEDSSGTVLHR	sp|Q9Y2J4|AMOL2_HUMAN	ulianaf_D1904_223	657.836	2	971.49	1	y9	25.59	949769	127082	2	light	901788532736	TLEDSSGTVLHR
TLEDSSGTVLHR	sp|Q9Y2J4|AMOL2_HUMAN	ulianaf_D1904_225	657.836	2	971.49	1	y9	25.33	854142	56159	2	light	990213767168	TLEDSSGTVLHR
TLEDSSGTVLHR	sp|Q9Y2J4|AMOL2_HUMAN	ulianaf_D1904_227	657.836	2	971.49	1	y9	26.04	794496	8078	2	light	686077378560	TLEDSSGTVLHR
TLEDSSGTVLHR	sp|Q9Y2J4|AMOL2_HUMAN	ulianaf_D1904_249	657.836	2	971.49	1	y9	25.91	692981	76226	2	light	866130460672	TLEDSSGTVLHR
TLEDSSGTVLHR	sp|Q9Y2J4|AMOL2_HUMAN	ulianaf_D1904_250	657.836	2	971.49	1	y9	25.63	920044	63811	2	light	923438284800	TLEDSSGTVLHR
TLEDSSGTVLHR	sp|Q9Y2J4|AMOL2_HUMAN	ulianaf_D1904_251	657.836	2	971.49	1	y9	25.92	559494	153406	3	light	774450380800	TLEDSSGTVLHR
TLEDSSGTVLHR	sp|Q9Y2J4|AMOL2_HUMAN	ulianaf_D1904_255	657.836	2	971.49	1	y9	25.91	3763373	243769	2	light	786833801216	TLEDSSGTVLHR
TLEDSSGTVLHR	sp|Q9Y2J4|AMOL2_HUMAN	ulianaf_D1904_256	657.836	2	971.49	1	y9	25.77	3469675	201982	2	light	871303479296	TLEDSSGTVLHR
TLEDSSGTVLHR	sp|Q9Y2J4|AMOL2_HUMAN	ulianaf_D1904_257	657.836	2	971.49	1	y9	25.77	4307815	278156	2	light	856233017344	TLEDSSGTVLHR
TLEDSSGTVLHR	sp|Q9Y2J4|AMOL2_HUMAN	ulianaf_D1904_294	657.836	2	971.49	1	y9	25.52	3474318	60002	2	light	614103777280	TLEDSSGTVLHR
TLEDSSGTVLHR	sp|Q9Y2J4|AMOL2_HUMAN	ulianaf_D1904_295	657.836	2	971.49	1	y9	25.54	3508846	22016	2	light	597051637760	TLEDSSGTVLHR
TLEDSSGTVLHR	sp|Q9Y2J4|AMOL2_HUMAN	ulianaf_D1904_306	657.836	2	971.49	1	y9	25.97	352465	23047	2	light	442199670784	TLEDSSGTVLHR
TLEDSSGTVLHR	sp|Q9Y2J4|AMOL2_HUMAN	ulianaf_D1904_307	657.836	2	971.49	1	y9	25.78	412060	56307	3	light	546095202304	TLEDSSGTVLHR
TLEDSSGTVLHR	sp|Q9Y2J4|AMOL2_HUMAN	ulianaf_D1904_308	657.836	2	971.49	1	y9	25.47	397952	0	2	light	598696853504	TLEDSSGTVLHR
TLEDSSGTVLHR	sp|Q9Y2J4|AMOL2_HUMAN	ulianaf_D1904_319	657.836	2	971.49	1	y9	25.73	586669	2353	2	light	505595691008	TLEDSSGTVLHR
TLEDSSGTVLHR	sp|Q9Y2J4|AMOL2_HUMAN	ulianaf_D1904_320	657.836	2	971.49	1	y9	25.59	542064	59914	2	light	530016600064	TLEDSSGTVLHR
TLEDSSGTVLHR	sp|Q9Y2J4|AMOL2_HUMAN	ulianaf_D1904_321	657.836	2	971.49	1	y9	25.3	774096	0	2	light	631084744704	TLEDSSGTVLHR
TLEDSSGTVLHR	sp|Q9Y2J4|AMOL2_HUMAN	ulianaf_D1904_332	657.836	2	971.49	1	y9	25.62	666152	80047	2	light	536874516480	TLEDSSGTVLHR
TLEDSSGTVLHR	sp|Q9Y2J4|AMOL2_HUMAN	ulianaf_D1904_333	657.836	2	971.49	1	y9	25.82	680449	0	2	light	469258633216	TLEDSSGTVLHR
TLEDSSGTVLHR	sp|Q9Y2J4|AMOL2_HUMAN	ulianaf_D1904_334	657.836	2	971.49	1	y9	25.59	592165	98453	3	light	522954342400	TLEDSSGTVLHR
TLEDSSGTVLHR	sp|Q9Y2J4|AMOL2_HUMAN	ulianaf_D1904_358	657.836	2	971.49	1	y9	25.96	3054616	56114	2	light	502539452416	TLEDSSGTVLHR
TLEDSSGTVLHR	sp|Q9Y2J4|AMOL2_HUMAN	ulianaf_D1904_210_20190418200441	657.836	2	856.464	1	y8	25.72	717625	0	2	light	784643915776	TLEDSSGTVLHR
TLEDSSGTVLHR	sp|Q9Y2J4|AMOL2_HUMAN	ulianaf_D1904_212	657.836	2	856.464	1	y8	25.77	797632	40165	3	light	848964943872	TLEDSSGTVLHR
TLEDSSGTVLHR	sp|Q9Y2J4|AMOL2_HUMAN	ulianaf_D1904_214	657.836	2	856.464	1	y8	25.51	932499	0	3	light	808149516288	TLEDSSGTVLHR
TLEDSSGTVLHR	sp|Q9Y2J4|AMOL2_HUMAN	ulianaf_D1904_223	657.836	2	856.464	1	y8	25.59	881784	31259	3	light	901788532736	TLEDSSGTVLHR
TLEDSSGTVLHR	sp|Q9Y2J4|AMOL2_HUMAN	ulianaf_D1904_225	657.836	2	856.464	1	y8	25.33	730943	40944	3	light	990213767168	TLEDSSGTVLHR
TLEDSSGTVLHR	sp|Q9Y2J4|AMOL2_HUMAN	ulianaf_D1904_227	657.836	2	856.464	1	y8	26.04	632937	39598	3	light	686077378560	TLEDSSGTVLHR
TLEDSSGTVLHR	sp|Q9Y2J4|AMOL2_HUMAN	ulianaf_D1904_249	657.836	2	856.464	1	y8	25.91	636123	41018	3	light	866130460672	TLEDSSGTVLHR
TLEDSSGTVLHR	sp|Q9Y2J4|AMOL2_HUMAN	ulianaf_D1904_250	657.836	2	856.464	1	y8	25.67	802646	34541	3	light	923438284800	TLEDSSGTVLHR
TLEDSSGTVLHR	sp|Q9Y2J4|AMOL2_HUMAN	ulianaf_D1904_251	657.836	2	856.464	1	y8	25.92	602832	0	2	light	774450380800	TLEDSSGTVLHR
TLEDSSGTVLHR	sp|Q9Y2J4|AMOL2_HUMAN	ulianaf_D1904_255	657.836	2	856.464	1	y8	25.91	3424031	48308	3	light	786833801216	TLEDSSGTVLHR
TLEDSSGTVLHR	sp|Q9Y2J4|AMOL2_HUMAN	ulianaf_D1904_256	657.836	2	856.464	1	y8	25.77	3114498	93054	3	light	871303479296	TLEDSSGTVLHR
TLEDSSGTVLHR	sp|Q9Y2J4|AMOL2_HUMAN	ulianaf_D1904_257	657.836	2	856.464	1	y8	25.77	4141477	1873	3	light	856233017344	TLEDSSGTVLHR
TLEDSSGTVLHR	sp|Q9Y2J4|AMOL2_HUMAN	ulianaf_D1904_294	657.836	2	856.464	1	y8	25.52	3016852	0	3	light	614103777280	TLEDSSGTVLHR
TLEDSSGTVLHR	sp|Q9Y2J4|AMOL2_HUMAN	ulianaf_D1904_295	657.836	2	856.464	1	y8	25.54	3027475	30119	3	light	597051637760	TLEDSSGTVLHR
TLEDSSGTVLHR	sp|Q9Y2J4|AMOL2_HUMAN	ulianaf_D1904_306	657.836	2	856.464	1	y8	25.97	301244	0	3	light	442199670784	TLEDSSGTVLHR
TLEDSSGTVLHR	sp|Q9Y2J4|AMOL2_HUMAN	ulianaf_D1904_307	657.836	2	856.464	1	y8	25.78	421533	39773	2	light	546095202304	TLEDSSGTVLHR
TLEDSSGTVLHR	sp|Q9Y2J4|AMOL2_HUMAN	ulianaf_D1904_308	657.836	2	856.464	1	y8	25.47	374243	0	3	light	598696853504	TLEDSSGTVLHR
TLEDSSGTVLHR	sp|Q9Y2J4|AMOL2_HUMAN	ulianaf_D1904_319	657.836	2	856.464	1	y8	25.73	453235	2149	3	light	505595691008	TLEDSSGTVLHR
TLEDSSGTVLHR	sp|Q9Y2J4|AMOL2_HUMAN	ulianaf_D1904_320	657.836	2	856.464	1	y8	25.59	414825	34442	3	light	530016600064	TLEDSSGTVLHR
TLEDSSGTVLHR	sp|Q9Y2J4|AMOL2_HUMAN	ulianaf_D1904_321	657.836	2	856.464	1	y8	25.3	627615	29191	3	light	631084744704	TLEDSSGTVLHR
TLEDSSGTVLHR	sp|Q9Y2J4|AMOL2_HUMAN	ulianaf_D1904_332	657.836	2	856.464	1	y8	25.62	568368	56516	3	light	536874516480	TLEDSSGTVLHR
TLEDSSGTVLHR	sp|Q9Y2J4|AMOL2_HUMAN	ulianaf_D1904_333	657.836	2	856.464	1	y8	25.78	537445	29145	3	light	469258633216	TLEDSSGTVLHR
TLEDSSGTVLHR	sp|Q9Y2J4|AMOL2_HUMAN	ulianaf_D1904_334	657.836	2	856.464	1	y8	25.59	622862	3311	2	light	522954342400	TLEDSSGTVLHR
TLEDSSGTVLHR	sp|Q9Y2J4|AMOL2_HUMAN	ulianaf_D1904_358	657.836	2	856.464	1	y8	25.96	2650523	52235	3	light	502539452416	TLEDSSGTVLHR
TLEDSSGTVLHR	sp|Q9Y2J4|AMOL2_HUMAN	ulianaf_D1904_210_20190418200441	662.84	2	1110.54	1	y10	25.72	20651120	1091807	1	heavy	784643915776	TLEDSSGTVLHR
TLEDSSGTVLHR	sp|Q9Y2J4|AMOL2_HUMAN	ulianaf_D1904_212	662.84	2	1110.54	1	y10	25.77	24366686	692818	1	heavy	848964943872	TLEDSSGTVLHR
TLEDSSGTVLHR	sp|Q9Y2J4|AMOL2_HUMAN	ulianaf_D1904_214	662.84	2	1110.54	1	y10	25.51	29199256	0	1	heavy	808149516288	TLEDSSGTVLHR
TLEDSSGTVLHR	sp|Q9Y2J4|AMOL2_HUMAN	ulianaf_D1904_223	662.84	2	1110.54	1	y10	25.59	23738824	1062920	1	heavy	901788532736	TLEDSSGTVLHR
TLEDSSGTVLHR	sp|Q9Y2J4|AMOL2_HUMAN	ulianaf_D1904_225	662.84	2	1110.54	1	y10	25.33	20350750	619135	1	heavy	990213767168	TLEDSSGTVLHR
TLEDSSGTVLHR	sp|Q9Y2J4|AMOL2_HUMAN	ulianaf_D1904_227	662.84	2	1110.54	1	y10	26.04	36612388	2763775	1	heavy	686077378560	TLEDSSGTVLHR
TLEDSSGTVLHR	sp|Q9Y2J4|AMOL2_HUMAN	ulianaf_D1904_249	662.84	2	1110.54	1	y10	25.91	21533802	970374	1	heavy	866130460672	TLEDSSGTVLHR
TLEDSSGTVLHR	sp|Q9Y2J4|AMOL2_HUMAN	ulianaf_D1904_250	662.84	2	1110.54	1	y10	25.63	24880690	868957	1	heavy	923438284800	TLEDSSGTVLHR
TLEDSSGTVLHR	sp|Q9Y2J4|AMOL2_HUMAN	ulianaf_D1904_251	662.84	2	1110.54	1	y10	25.92	30846240	1220330	1	heavy	774450380800	TLEDSSGTVLHR
TLEDSSGTVLHR	sp|Q9Y2J4|AMOL2_HUMAN	ulianaf_D1904_255	662.84	2	1110.54	1	y10	25.91	27543466	1211145	1	heavy	786833801216	TLEDSSGTVLHR
TLEDSSGTVLHR	sp|Q9Y2J4|AMOL2_HUMAN	ulianaf_D1904_256	662.84	2	1110.54	1	y10	25.77	20607316	1247681	1	heavy	871303479296	TLEDSSGTVLHR
TLEDSSGTVLHR	sp|Q9Y2J4|AMOL2_HUMAN	ulianaf_D1904_257	662.84	2	1110.54	1	y10	25.77	22884310	1236448	1	heavy	856233017344	TLEDSSGTVLHR
TLEDSSGTVLHR	sp|Q9Y2J4|AMOL2_HUMAN	ulianaf_D1904_294	662.84	2	1110.54	1	y10	25.52	17832020	759714	1	heavy	614103777280	TLEDSSGTVLHR
TLEDSSGTVLHR	sp|Q9Y2J4|AMOL2_HUMAN	ulianaf_D1904_295	662.84	2	1110.54	1	y10	25.54	19367572	607266	1	heavy	597051637760	TLEDSSGTVLHR
TLEDSSGTVLHR	sp|Q9Y2J4|AMOL2_HUMAN	ulianaf_D1904_306	662.84	2	1110.54	1	y10	25.97	20046434	615936	1	heavy	442199670784	TLEDSSGTVLHR
TLEDSSGTVLHR	sp|Q9Y2J4|AMOL2_HUMAN	ulianaf_D1904_307	662.84	2	1110.54	1	y10	25.73	22389798	580198	1	heavy	546095202304	TLEDSSGTVLHR
TLEDSSGTVLHR	sp|Q9Y2J4|AMOL2_HUMAN	ulianaf_D1904_308	662.84	2	1110.54	1	y10	25.47	19626878	0	1	heavy	598696853504	TLEDSSGTVLHR
TLEDSSGTVLHR	sp|Q9Y2J4|AMOL2_HUMAN	ulianaf_D1904_319	662.84	2	1110.54	1	y10	25.73	20468912	779298	1	heavy	505595691008	TLEDSSGTVLHR
TLEDSSGTVLHR	sp|Q9Y2J4|AMOL2_HUMAN	ulianaf_D1904_320	662.84	2	1110.54	1	y10	25.59	18673062	550007	1	heavy	530016600064	TLEDSSGTVLHR
TLEDSSGTVLHR	sp|Q9Y2J4|AMOL2_HUMAN	ulianaf_D1904_321	662.84	2	1110.54	1	y10	25.3	17055182	0	1	heavy	631084744704	TLEDSSGTVLHR
TLEDSSGTVLHR	sp|Q9Y2J4|AMOL2_HUMAN	ulianaf_D1904_332	662.84	2	1110.54	1	y10	25.62	18311640	547858	1	heavy	536874516480	TLEDSSGTVLHR
TLEDSSGTVLHR	sp|Q9Y2J4|AMOL2_HUMAN	ulianaf_D1904_333	662.84	2	1110.54	1	y10	25.78	20866890	0	1	heavy	469258633216	TLEDSSGTVLHR
TLEDSSGTVLHR	sp|Q9Y2J4|AMOL2_HUMAN	ulianaf_D1904_334	662.84	2	1110.54	1	y10	25.59	18496798	915591	1	heavy	522954342400	TLEDSSGTVLHR
TLEDSSGTVLHR	sp|Q9Y2J4|AMOL2_HUMAN	ulianaf_D1904_358	662.84	2	1110.54	1	y10	25.96	20987034	834018	1	heavy	502539452416	TLEDSSGTVLHR
TLEDSSGTVLHR	sp|Q9Y2J4|AMOL2_HUMAN	ulianaf_D1904_210_20190418200441	662.84	2	981.499	1	y9	25.72	12976728	804200	2	heavy	784643915776	TLEDSSGTVLHR
TLEDSSGTVLHR	sp|Q9Y2J4|AMOL2_HUMAN	ulianaf_D1904_212	662.84	2	981.499	1	y9	25.77	15051730	644545	2	heavy	848964943872	TLEDSSGTVLHR
TLEDSSGTVLHR	sp|Q9Y2J4|AMOL2_HUMAN	ulianaf_D1904_214	662.84	2	981.499	1	y9	25.51	18263004	0	2	heavy	808149516288	TLEDSSGTVLHR
TLEDSSGTVLHR	sp|Q9Y2J4|AMOL2_HUMAN	ulianaf_D1904_223	662.84	2	981.499	1	y9	25.59	14395015	753448	2	heavy	901788532736	TLEDSSGTVLHR
TLEDSSGTVLHR	sp|Q9Y2J4|AMOL2_HUMAN	ulianaf_D1904_225	662.84	2	981.499	1	y9	25.33	12439750	616258	2	heavy	990213767168	TLEDSSGTVLHR
TLEDSSGTVLHR	sp|Q9Y2J4|AMOL2_HUMAN	ulianaf_D1904_227	662.84	2	981.499	1	y9	26.04	22431944	1584401	2	heavy	686077378560	TLEDSSGTVLHR
TLEDSSGTVLHR	sp|Q9Y2J4|AMOL2_HUMAN	ulianaf_D1904_249	662.84	2	981.499	1	y9	25.91	13240751	684161	2	heavy	866130460672	TLEDSSGTVLHR
TLEDSSGTVLHR	sp|Q9Y2J4|AMOL2_HUMAN	ulianaf_D1904_250	662.84	2	981.499	1	y9	25.63	15494977	593674	2	heavy	923438284800	TLEDSSGTVLHR
TLEDSSGTVLHR	sp|Q9Y2J4|AMOL2_HUMAN	ulianaf_D1904_251	662.84	2	981.499	1	y9	25.92	18548904	972194	2	heavy	774450380800	TLEDSSGTVLHR
TLEDSSGTVLHR	sp|Q9Y2J4|AMOL2_HUMAN	ulianaf_D1904_255	662.84	2	981.499	1	y9	25.91	17092574	812258	2	heavy	786833801216	TLEDSSGTVLHR
TLEDSSGTVLHR	sp|Q9Y2J4|AMOL2_HUMAN	ulianaf_D1904_256	662.84	2	981.499	1	y9	25.77	12848520	898397	2	heavy	871303479296	TLEDSSGTVLHR
TLEDSSGTVLHR	sp|Q9Y2J4|AMOL2_HUMAN	ulianaf_D1904_257	662.84	2	981.499	1	y9	25.77	14381847	843936	2	heavy	856233017344	TLEDSSGTVLHR
TLEDSSGTVLHR	sp|Q9Y2J4|AMOL2_HUMAN	ulianaf_D1904_294	662.84	2	981.499	1	y9	25.52	10819924	560587	2	heavy	614103777280	TLEDSSGTVLHR
TLEDSSGTVLHR	sp|Q9Y2J4|AMOL2_HUMAN	ulianaf_D1904_295	662.84	2	981.499	1	y9	25.54	11897094	458694	2	heavy	597051637760	TLEDSSGTVLHR
TLEDSSGTVLHR	sp|Q9Y2J4|AMOL2_HUMAN	ulianaf_D1904_306	662.84	2	981.499	1	y9	25.97	12196570	470145	2	heavy	442199670784	TLEDSSGTVLHR
TLEDSSGTVLHR	sp|Q9Y2J4|AMOL2_HUMAN	ulianaf_D1904_307	662.84	2	981.499	1	y9	25.73	13791077	428908	2	heavy	546095202304	TLEDSSGTVLHR
TLEDSSGTVLHR	sp|Q9Y2J4|AMOL2_HUMAN	ulianaf_D1904_308	662.84	2	981.499	1	y9	25.47	12295600	0	2	heavy	598696853504	TLEDSSGTVLHR
TLEDSSGTVLHR	sp|Q9Y2J4|AMOL2_HUMAN	ulianaf_D1904_319	662.84	2	981.499	1	y9	25.73	12891787	527035	2	heavy	505595691008	TLEDSSGTVLHR
TLEDSSGTVLHR	sp|Q9Y2J4|AMOL2_HUMAN	ulianaf_D1904_320	662.84	2	981.499	1	y9	25.59	11768431	481665	2	heavy	530016600064	TLEDSSGTVLHR
TLEDSSGTVLHR	sp|Q9Y2J4|AMOL2_HUMAN	ulianaf_D1904_321	662.84	2	981.499	1	y9	25.3	11023347	0	2	heavy	631084744704	TLEDSSGTVLHR
TLEDSSGTVLHR	sp|Q9Y2J4|AMOL2_HUMAN	ulianaf_D1904_332	662.84	2	981.499	1	y9	25.62	11325563	428209	2	heavy	536874516480	TLEDSSGTVLHR
TLEDSSGTVLHR	sp|Q9Y2J4|AMOL2_HUMAN	ulianaf_D1904_333	662.84	2	981.499	1	y9	25.78	13097668	0	2	heavy	469258633216	TLEDSSGTVLHR
TLEDSSGTVLHR	sp|Q9Y2J4|AMOL2_HUMAN	ulianaf_D1904_334	662.84	2	981.499	1	y9	25.59	11527145	703148	2	heavy	522954342400	TLEDSSGTVLHR
TLEDSSGTVLHR	sp|Q9Y2J4|AMOL2_HUMAN	ulianaf_D1904_358	662.84	2	981.499	1	y9	25.96	13306232	476136	2	heavy	502539452416	TLEDSSGTVLHR
TLEDSSGTVLHR	sp|Q9Y2J4|AMOL2_HUMAN	ulianaf_D1904_210_20190418200441	662.84	2	866.472	1	y8	25.72	11743484	646823	3	heavy	784643915776	TLEDSSGTVLHR
TLEDSSGTVLHR	sp|Q9Y2J4|AMOL2_HUMAN	ulianaf_D1904_212	662.84	2	866.472	1	y8	25.77	13043522	357533	3	heavy	848964943872	TLEDSSGTVLHR
TLEDSSGTVLHR	sp|Q9Y2J4|AMOL2_HUMAN	ulianaf_D1904_214	662.84	2	866.472	1	y8	25.51	15589811	0	3	heavy	808149516288	TLEDSSGTVLHR
TLEDSSGTVLHR	sp|Q9Y2J4|AMOL2_HUMAN	ulianaf_D1904_223	662.84	2	866.472	1	y8	25.59	12320058	593219	3	heavy	901788532736	TLEDSSGTVLHR
TLEDSSGTVLHR	sp|Q9Y2J4|AMOL2_HUMAN	ulianaf_D1904_225	662.84	2	866.472	1	y8	25.33	10640138	346863	3	heavy	990213767168	TLEDSSGTVLHR
TLEDSSGTVLHR	sp|Q9Y2J4|AMOL2_HUMAN	ulianaf_D1904_227	662.84	2	866.472	1	y8	26.04	18262672	1323726	3	heavy	686077378560	TLEDSSGTVLHR
TLEDSSGTVLHR	sp|Q9Y2J4|AMOL2_HUMAN	ulianaf_D1904_249	662.84	2	866.472	1	y8	25.91	11493624	359651	3	heavy	866130460672	TLEDSSGTVLHR
TLEDSSGTVLHR	sp|Q9Y2J4|AMOL2_HUMAN	ulianaf_D1904_250	662.84	2	866.472	1	y8	25.63	13211371	454653	3	heavy	923438284800	TLEDSSGTVLHR
TLEDSSGTVLHR	sp|Q9Y2J4|AMOL2_HUMAN	ulianaf_D1904_251	662.84	2	866.472	1	y8	25.92	15558704	585372	3	heavy	774450380800	TLEDSSGTVLHR
TLEDSSGTVLHR	sp|Q9Y2J4|AMOL2_HUMAN	ulianaf_D1904_255	662.84	2	866.472	1	y8	25.91	14909654	613523	3	heavy	786833801216	TLEDSSGTVLHR
TLEDSSGTVLHR	sp|Q9Y2J4|AMOL2_HUMAN	ulianaf_D1904_256	662.84	2	866.472	1	y8	25.77	11297065	738233	3	heavy	871303479296	TLEDSSGTVLHR
TLEDSSGTVLHR	sp|Q9Y2J4|AMOL2_HUMAN	ulianaf_D1904_257	662.84	2	866.472	1	y8	25.77	12741180	737365	3	heavy	856233017344	TLEDSSGTVLHR
TLEDSSGTVLHR	sp|Q9Y2J4|AMOL2_HUMAN	ulianaf_D1904_294	662.84	2	866.472	1	y8	25.52	9135937	405440	3	heavy	614103777280	TLEDSSGTVLHR
TLEDSSGTVLHR	sp|Q9Y2J4|AMOL2_HUMAN	ulianaf_D1904_295	662.84	2	866.472	1	y8	25.54	9965038	375604	3	heavy	597051637760	TLEDSSGTVLHR
TLEDSSGTVLHR	sp|Q9Y2J4|AMOL2_HUMAN	ulianaf_D1904_306	662.84	2	866.472	1	y8	25.97	10090142	332254	3	heavy	442199670784	TLEDSSGTVLHR
TLEDSSGTVLHR	sp|Q9Y2J4|AMOL2_HUMAN	ulianaf_D1904_307	662.84	2	866.472	1	y8	25.73	12116331	362531	3	heavy	546095202304	TLEDSSGTVLHR
TLEDSSGTVLHR	sp|Q9Y2J4|AMOL2_HUMAN	ulianaf_D1904_308	662.84	2	866.472	1	y8	25.47	10598157	0	3	heavy	598696853504	TLEDSSGTVLHR
TLEDSSGTVLHR	sp|Q9Y2J4|AMOL2_HUMAN	ulianaf_D1904_319	662.84	2	866.472	1	y8	25.73	11691759	407253	3	heavy	505595691008	TLEDSSGTVLHR
TLEDSSGTVLHR	sp|Q9Y2J4|AMOL2_HUMAN	ulianaf_D1904_320	662.84	2	866.472	1	y8	25.59	10482806	340238	3	heavy	530016600064	TLEDSSGTVLHR
TLEDSSGTVLHR	sp|Q9Y2J4|AMOL2_HUMAN	ulianaf_D1904_321	662.84	2	866.472	1	y8	25.3	9895297	0	3	heavy	631084744704	TLEDSSGTVLHR
TLEDSSGTVLHR	sp|Q9Y2J4|AMOL2_HUMAN	ulianaf_D1904_332	662.84	2	866.472	1	y8	25.62	9783497	354665	3	heavy	536874516480	TLEDSSGTVLHR
TLEDSSGTVLHR	sp|Q9Y2J4|AMOL2_HUMAN	ulianaf_D1904_333	662.84	2	866.472	1	y8	25.78	10995566	0	3	heavy	469258633216	TLEDSSGTVLHR
TLEDSSGTVLHR	sp|Q9Y2J4|AMOL2_HUMAN	ulianaf_D1904_334	662.84	2	866.472	1	y8	25.59	10443161	506461	3	heavy	522954342400	TLEDSSGTVLHR
TLEDSSGTVLHR	sp|Q9Y2J4|AMOL2_HUMAN	ulianaf_D1904_358	662.84	2	866.472	1	y8	25.96	11863861	449054	3	heavy	502539452416	TLEDSSGTVLHR
LLQLSLER	sp|Q9Y2J4|AMOL2_HUMAN	ulianaf_D1904_210_20190418200441	486.298	2	745.42	1	y6	44.99	2388050	0	1	light	784643915776	LLQLSLER
LLQLSLER	sp|Q9Y2J4|AMOL2_HUMAN	ulianaf_D1904_212	486.298	2	745.42	1	y6	44.93	2293406	20620	1	light	848964943872	LLQLSLER
LLQLSLER	sp|Q9Y2J4|AMOL2_HUMAN	ulianaf_D1904_214	486.298	2	745.42	1	y6	45.03	2444634	3094	1	light	808149516288	LLQLSLER
LLQLSLER	sp|Q9Y2J4|AMOL2_HUMAN	ulianaf_D1904_223	486.298	2	745.42	1	y6	44.84	2824035	0	1	light	901788532736	LLQLSLER
LLQLSLER	sp|Q9Y2J4|AMOL2_HUMAN	ulianaf_D1904_225	486.298	2	745.42	1	y6	44.53	2973393	67171	1	light	990213767168	LLQLSLER
LLQLSLER	sp|Q9Y2J4|AMOL2_HUMAN	ulianaf_D1904_227	486.298	2	745.42	1	y6	45.29	1560675	0	1	light	686077378560	LLQLSLER
LLQLSLER	sp|Q9Y2J4|AMOL2_HUMAN	ulianaf_D1904_249	486.298	2	745.42	1	y6	45.24	2141388	0	1	light	866130460672	LLQLSLER
LLQLSLER	sp|Q9Y2J4|AMOL2_HUMAN	ulianaf_D1904_250	486.298	2	745.42	1	y6	44.99	2281986	25618	1	light	923438284800	LLQLSLER
LLQLSLER	sp|Q9Y2J4|AMOL2_HUMAN	ulianaf_D1904_251	486.298	2	745.42	1	y6	45.21	1445422	0	1	light	774450380800	LLQLSLER
LLQLSLER	sp|Q9Y2J4|AMOL2_HUMAN	ulianaf_D1904_255	486.298	2	745.42	1	y6	45.22	9364155	157696	1	light	786833801216	LLQLSLER
LLQLSLER	sp|Q9Y2J4|AMOL2_HUMAN	ulianaf_D1904_256	486.298	2	745.42	1	y6	45.06	9798898	0	1	light	871303479296	LLQLSLER
LLQLSLER	sp|Q9Y2J4|AMOL2_HUMAN	ulianaf_D1904_257	486.298	2	745.42	1	y6	45.04	9386033	7859	1	light	856233017344	LLQLSLER
LLQLSLER	sp|Q9Y2J4|AMOL2_HUMAN	ulianaf_D1904_294	486.298	2	745.42	1	y6	44.47	9500175	0	1	light	614103777280	LLQLSLER
LLQLSLER	sp|Q9Y2J4|AMOL2_HUMAN	ulianaf_D1904_295	486.298	2	745.42	1	y6	44.49	10477175	0	1	light	597051637760	LLQLSLER
LLQLSLER	sp|Q9Y2J4|AMOL2_HUMAN	ulianaf_D1904_306	486.298	2	745.42	1	y6	44.84	746265	0	1	light	442199670784	LLQLSLER
LLQLSLER	sp|Q9Y2J4|AMOL2_HUMAN	ulianaf_D1904_307	486.298	2	745.42	1	y6	44.75	993936	0	1	light	546095202304	LLQLSLER
LLQLSLER	sp|Q9Y2J4|AMOL2_HUMAN	ulianaf_D1904_308	486.298	2	745.42	1	y6	44.43	950335	0	1	light	598696853504	LLQLSLER
LLQLSLER	sp|Q9Y2J4|AMOL2_HUMAN	ulianaf_D1904_319	486.298	2	745.42	1	y6	44.73	1362985	0	1	light	505595691008	LLQLSLER
LLQLSLER	sp|Q9Y2J4|AMOL2_HUMAN	ulianaf_D1904_320	486.298	2	745.42	1	y6	44.46	1580265	0	1	light	530016600064	LLQLSLER
LLQLSLER	sp|Q9Y2J4|AMOL2_HUMAN	ulianaf_D1904_321	486.298	2	745.42	1	y6	43.92	2489333	0	1	light	631084744704	LLQLSLER
LLQLSLER	sp|Q9Y2J4|AMOL2_HUMAN	ulianaf_D1904_332	486.298	2	745.42	1	y6	44.59	1737870	0	1	light	536874516480	LLQLSLER
LLQLSLER	sp|Q9Y2J4|AMOL2_HUMAN	ulianaf_D1904_333	486.298	2	745.42	1	y6	44.81	2049349	0	1	light	469258633216	LLQLSLER
LLQLSLER	sp|Q9Y2J4|AMOL2_HUMAN	ulianaf_D1904_334	486.298	2	745.42	1	y6	44.53	2197625	0	1	light	522954342400	LLQLSLER
LLQLSLER	sp|Q9Y2J4|AMOL2_HUMAN	ulianaf_D1904_358	486.298	2	745.42	1	y6	44.92	7595631	0	1	light	502539452416	LLQLSLER
LLQLSLER	sp|Q9Y2J4|AMOL2_HUMAN	ulianaf_D1904_210_20190418200441	486.298	2	617.362	1	y5	44.99	1619118	0	2	light	784643915776	LLQLSLER
LLQLSLER	sp|Q9Y2J4|AMOL2_HUMAN	ulianaf_D1904_212	486.298	2	617.362	1	y5	44.93	1579728	0	2	light	848964943872	LLQLSLER
LLQLSLER	sp|Q9Y2J4|AMOL2_HUMAN	ulianaf_D1904_214	486.298	2	617.362	1	y5	45	1593199	0	2	light	808149516288	LLQLSLER
LLQLSLER	sp|Q9Y2J4|AMOL2_HUMAN	ulianaf_D1904_223	486.298	2	617.362	1	y5	44.84	1787058	0	2	light	901788532736	LLQLSLER
LLQLSLER	sp|Q9Y2J4|AMOL2_HUMAN	ulianaf_D1904_225	486.298	2	617.362	1	y5	44.49	2018931	0	2	light	990213767168	LLQLSLER
LLQLSLER	sp|Q9Y2J4|AMOL2_HUMAN	ulianaf_D1904_227	486.298	2	617.362	1	y5	45.32	1013545	0	2	light	686077378560	LLQLSLER
LLQLSLER	sp|Q9Y2J4|AMOL2_HUMAN	ulianaf_D1904_249	486.298	2	617.362	1	y5	45.24	1416168	0	2	light	866130460672	LLQLSLER
LLQLSLER	sp|Q9Y2J4|AMOL2_HUMAN	ulianaf_D1904_250	486.298	2	617.362	1	y5	44.96	1549246	0	2	light	923438284800	LLQLSLER
LLQLSLER	sp|Q9Y2J4|AMOL2_HUMAN	ulianaf_D1904_251	486.298	2	617.362	1	y5	45.21	1030771	0	2	light	774450380800	LLQLSLER
LLQLSLER	sp|Q9Y2J4|AMOL2_HUMAN	ulianaf_D1904_255	486.298	2	617.362	1	y5	45.22	6119675	76954	2	light	786833801216	LLQLSLER
LLQLSLER	sp|Q9Y2J4|AMOL2_HUMAN	ulianaf_D1904_256	486.298	2	617.362	1	y5	45.06	6184292	140956	2	light	871303479296	LLQLSLER
LLQLSLER	sp|Q9Y2J4|AMOL2_HUMAN	ulianaf_D1904_257	486.298	2	617.362	1	y5	45.01	6250430	2432	2	light	856233017344	LLQLSLER
LLQLSLER	sp|Q9Y2J4|AMOL2_HUMAN	ulianaf_D1904_294	486.298	2	617.362	1	y5	44.47	6054282	0	2	light	614103777280	LLQLSLER
LLQLSLER	sp|Q9Y2J4|AMOL2_HUMAN	ulianaf_D1904_295	486.298	2	617.362	1	y5	44.46	6454004	117420	2	light	597051637760	LLQLSLER
LLQLSLER	sp|Q9Y2J4|AMOL2_HUMAN	ulianaf_D1904_306	486.298	2	617.362	1	y5	44.78	459613	0	2	light	442199670784	LLQLSLER
LLQLSLER	sp|Q9Y2J4|AMOL2_HUMAN	ulianaf_D1904_307	486.298	2	617.362	1	y5	44.75	616055	2560	2	light	546095202304	LLQLSLER
LLQLSLER	sp|Q9Y2J4|AMOL2_HUMAN	ulianaf_D1904_308	486.298	2	617.362	1	y5	44.43	631900	0	2	light	598696853504	LLQLSLER
LLQLSLER	sp|Q9Y2J4|AMOL2_HUMAN	ulianaf_D1904_319	486.298	2	617.362	1	y5	44.73	935468	13687	2	light	505595691008	LLQLSLER
LLQLSLER	sp|Q9Y2J4|AMOL2_HUMAN	ulianaf_D1904_320	486.298	2	617.362	1	y5	44.46	1091168	39438	2	light	530016600064	LLQLSLER
LLQLSLER	sp|Q9Y2J4|AMOL2_HUMAN	ulianaf_D1904_321	486.298	2	617.362	1	y5	43.92	1738068	25021	2	light	631084744704	LLQLSLER
LLQLSLER	sp|Q9Y2J4|AMOL2_HUMAN	ulianaf_D1904_332	486.298	2	617.362	1	y5	44.59	1241469	11015	2	light	536874516480	LLQLSLER
LLQLSLER	sp|Q9Y2J4|AMOL2_HUMAN	ulianaf_D1904_333	486.298	2	617.362	1	y5	44.81	1451261	2430	2	light	469258633216	LLQLSLER
LLQLSLER	sp|Q9Y2J4|AMOL2_HUMAN	ulianaf_D1904_334	486.298	2	617.362	1	y5	44.53	1458376	90997	2	light	522954342400	LLQLSLER
LLQLSLER	sp|Q9Y2J4|AMOL2_HUMAN	ulianaf_D1904_358	486.298	2	617.362	1	y5	44.92	4726480	99763	2	light	502539452416	LLQLSLER
LLQLSLER	sp|Q9Y2J4|AMOL2_HUMAN	ulianaf_D1904_210_20190418200441	486.298	2	504.278	1	y4	44.99	1121775	8526	3	light	784643915776	LLQLSLER
LLQLSLER	sp|Q9Y2J4|AMOL2_HUMAN	ulianaf_D1904_212	486.298	2	504.278	1	y4	44.93	1096017	0	3	light	848964943872	LLQLSLER
LLQLSLER	sp|Q9Y2J4|AMOL2_HUMAN	ulianaf_D1904_214	486.298	2	504.278	1	y4	45	1173089	0	3	light	808149516288	LLQLSLER
LLQLSLER	sp|Q9Y2J4|AMOL2_HUMAN	ulianaf_D1904_223	486.298	2	504.278	1	y4	44.81	1262468	10138	3	light	901788532736	LLQLSLER
LLQLSLER	sp|Q9Y2J4|AMOL2_HUMAN	ulianaf_D1904_225	486.298	2	504.278	1	y4	44.49	1414778	24717	3	light	990213767168	LLQLSLER
LLQLSLER	sp|Q9Y2J4|AMOL2_HUMAN	ulianaf_D1904_227	486.298	2	504.278	1	y4	45.32	756989	0	3	light	686077378560	LLQLSLER
LLQLSLER	sp|Q9Y2J4|AMOL2_HUMAN	ulianaf_D1904_249	486.298	2	504.278	1	y4	45.21	1073183	0	3	light	866130460672	LLQLSLER
LLQLSLER	sp|Q9Y2J4|AMOL2_HUMAN	ulianaf_D1904_250	486.298	2	504.278	1	y4	44.96	1105670	26460	3	light	923438284800	LLQLSLER
LLQLSLER	sp|Q9Y2J4|AMOL2_HUMAN	ulianaf_D1904_251	486.298	2	504.278	1	y4	45.21	747317	0	3	light	774450380800	LLQLSLER
LLQLSLER	sp|Q9Y2J4|AMOL2_HUMAN	ulianaf_D1904_255	486.298	2	504.278	1	y4	45.22	4071592	111170	3	light	786833801216	LLQLSLER
LLQLSLER	sp|Q9Y2J4|AMOL2_HUMAN	ulianaf_D1904_256	486.298	2	504.278	1	y4	45.06	4190867	117557	3	light	871303479296	LLQLSLER
LLQLSLER	sp|Q9Y2J4|AMOL2_HUMAN	ulianaf_D1904_257	486.298	2	504.278	1	y4	45.01	4127759	58419	3	light	856233017344	LLQLSLER
LLQLSLER	sp|Q9Y2J4|AMOL2_HUMAN	ulianaf_D1904_294	486.298	2	504.278	1	y4	44.44	4230000	0	3	light	614103777280	LLQLSLER
LLQLSLER	sp|Q9Y2J4|AMOL2_HUMAN	ulianaf_D1904_295	486.298	2	504.278	1	y4	44.46	4623425	36174	3	light	597051637760	LLQLSLER
LLQLSLER	sp|Q9Y2J4|AMOL2_HUMAN	ulianaf_D1904_306	486.298	2	504.278	1	y4	44.81	363763	0	3	light	442199670784	LLQLSLER
LLQLSLER	sp|Q9Y2J4|AMOL2_HUMAN	ulianaf_D1904_307	486.298	2	504.278	1	y4	44.75	464685	0	3	light	546095202304	LLQLSLER
LLQLSLER	sp|Q9Y2J4|AMOL2_HUMAN	ulianaf_D1904_308	486.298	2	504.278	1	y4	44.43	469800	0	3	light	598696853504	LLQLSLER
LLQLSLER	sp|Q9Y2J4|AMOL2_HUMAN	ulianaf_D1904_319	486.298	2	504.278	1	y4	44.73	701592	0	3	light	505595691008	LLQLSLER
LLQLSLER	sp|Q9Y2J4|AMOL2_HUMAN	ulianaf_D1904_320	486.298	2	504.278	1	y4	44.46	831409	0	3	light	530016600064	LLQLSLER
LLQLSLER	sp|Q9Y2J4|AMOL2_HUMAN	ulianaf_D1904_321	486.298	2	504.278	1	y4	43.92	1256809	61546	3	light	631084744704	LLQLSLER
LLQLSLER	sp|Q9Y2J4|AMOL2_HUMAN	ulianaf_D1904_332	486.298	2	504.278	1	y4	44.59	987866	0	3	light	536874516480	LLQLSLER
LLQLSLER	sp|Q9Y2J4|AMOL2_HUMAN	ulianaf_D1904_333	486.298	2	504.278	1	y4	44.81	1066319	0	3	light	469258633216	LLQLSLER
LLQLSLER	sp|Q9Y2J4|AMOL2_HUMAN	ulianaf_D1904_334	486.298	2	504.278	1	y4	44.53	1108360	17785	3	light	522954342400	LLQLSLER
LLQLSLER	sp|Q9Y2J4|AMOL2_HUMAN	ulianaf_D1904_358	486.298	2	504.278	1	y4	44.92	3311133	33610	3	light	502539452416	LLQLSLER
LLQLSLER	sp|Q9Y2J4|AMOL2_HUMAN	ulianaf_D1904_210_20190418200441	491.302	2	755.429	1	y6	44.99	182520768	637815	1	heavy	784643915776	LLQLSLER
LLQLSLER	sp|Q9Y2J4|AMOL2_HUMAN	ulianaf_D1904_212	491.302	2	755.429	1	y6	44.93	173407104	1151927	1	heavy	848964943872	LLQLSLER
LLQLSLER	sp|Q9Y2J4|AMOL2_HUMAN	ulianaf_D1904_214	491.302	2	755.429	1	y6	45	188139120	1604736	1	heavy	808149516288	LLQLSLER
LLQLSLER	sp|Q9Y2J4|AMOL2_HUMAN	ulianaf_D1904_223	491.302	2	755.429	1	y6	44.84	196326192	1467897	1	heavy	901788532736	LLQLSLER
LLQLSLER	sp|Q9Y2J4|AMOL2_HUMAN	ulianaf_D1904_225	491.302	2	755.429	1	y6	44.49	199614704	1967573	1	heavy	990213767168	LLQLSLER
LLQLSLER	sp|Q9Y2J4|AMOL2_HUMAN	ulianaf_D1904_227	491.302	2	755.429	1	y6	45.32	220823056	2365351	1	heavy	686077378560	LLQLSLER
LLQLSLER	sp|Q9Y2J4|AMOL2_HUMAN	ulianaf_D1904_249	491.302	2	755.429	1	y6	45.24	189466016	1858187	1	heavy	866130460672	LLQLSLER
LLQLSLER	sp|Q9Y2J4|AMOL2_HUMAN	ulianaf_D1904_250	491.302	2	755.429	1	y6	44.96	180370608	1659636	1	heavy	923438284800	LLQLSLER
LLQLSLER	sp|Q9Y2J4|AMOL2_HUMAN	ulianaf_D1904_251	491.302	2	755.429	1	y6	45.21	199460192	2225633	1	heavy	774450380800	LLQLSLER
LLQLSLER	sp|Q9Y2J4|AMOL2_HUMAN	ulianaf_D1904_255	491.302	2	755.429	1	y6	45.19	169280176	1589271	1	heavy	786833801216	LLQLSLER
LLQLSLER	sp|Q9Y2J4|AMOL2_HUMAN	ulianaf_D1904_256	491.302	2	755.429	1	y6	45.06	141149632	4765058	1	heavy	871303479296	LLQLSLER
LLQLSLER	sp|Q9Y2J4|AMOL2_HUMAN	ulianaf_D1904_257	491.302	2	755.429	1	y6	45.01	134232864	772561	1	heavy	856233017344	LLQLSLER
LLQLSLER	sp|Q9Y2J4|AMOL2_HUMAN	ulianaf_D1904_294	491.302	2	755.429	1	y6	44.37	140368672	1231733	1	heavy	614103777280	LLQLSLER
LLQLSLER	sp|Q9Y2J4|AMOL2_HUMAN	ulianaf_D1904_295	491.302	2	755.429	1	y6	44.46	132909408	899584	1	heavy	597051637760	LLQLSLER
LLQLSLER	sp|Q9Y2J4|AMOL2_HUMAN	ulianaf_D1904_306	491.302	2	755.429	1	y6	44.88	139757664	3076	1	heavy	442199670784	LLQLSLER
LLQLSLER	sp|Q9Y2J4|AMOL2_HUMAN	ulianaf_D1904_307	491.302	2	755.429	1	y6	44.72	172995264	39793	1	heavy	546095202304	LLQLSLER
LLQLSLER	sp|Q9Y2J4|AMOL2_HUMAN	ulianaf_D1904_308	491.302	2	755.429	1	y6	44.43	147330144	82642	1	heavy	598696853504	LLQLSLER
LLQLSLER	sp|Q9Y2J4|AMOL2_HUMAN	ulianaf_D1904_319	491.302	2	755.429	1	y6	44.73	174461856	2566627	1	heavy	505595691008	LLQLSLER
LLQLSLER	sp|Q9Y2J4|AMOL2_HUMAN	ulianaf_D1904_320	491.302	2	755.429	1	y6	44.43	146530304	937544	1	heavy	530016600064	LLQLSLER
LLQLSLER	sp|Q9Y2J4|AMOL2_HUMAN	ulianaf_D1904_321	491.302	2	755.429	1	y6	43.89	155767744	1076373	1	heavy	631084744704	LLQLSLER
LLQLSLER	sp|Q9Y2J4|AMOL2_HUMAN	ulianaf_D1904_332	491.302	2	755.429	1	y6	44.59	120337760	118856	1	heavy	536874516480	LLQLSLER
LLQLSLER	sp|Q9Y2J4|AMOL2_HUMAN	ulianaf_D1904_333	491.302	2	755.429	1	y6	44.81	156475552	11014	1	heavy	469258633216	LLQLSLER
LLQLSLER	sp|Q9Y2J4|AMOL2_HUMAN	ulianaf_D1904_334	491.302	2	755.429	1	y6	44.53	150996480	67782	1	heavy	522954342400	LLQLSLER
LLQLSLER	sp|Q9Y2J4|AMOL2_HUMAN	ulianaf_D1904_358	491.302	2	755.429	1	y6	44.92	158369408	1065885	1	heavy	502539452416	LLQLSLER
LLQLSLER	sp|Q9Y2J4|AMOL2_HUMAN	ulianaf_D1904_210_20190418200441	491.302	2	627.37	1	y5	44.99	102170768	434871	2	heavy	784643915776	LLQLSLER
LLQLSLER	sp|Q9Y2J4|AMOL2_HUMAN	ulianaf_D1904_212	491.302	2	627.37	1	y5	44.93	96508616	632535	2	heavy	848964943872	LLQLSLER
LLQLSLER	sp|Q9Y2J4|AMOL2_HUMAN	ulianaf_D1904_214	491.302	2	627.37	1	y5	45	105137648	1055182	2	heavy	808149516288	LLQLSLER
LLQLSLER	sp|Q9Y2J4|AMOL2_HUMAN	ulianaf_D1904_223	491.302	2	627.37	1	y5	44.84	108314344	761700	2	heavy	901788532736	LLQLSLER
LLQLSLER	sp|Q9Y2J4|AMOL2_HUMAN	ulianaf_D1904_225	491.302	2	627.37	1	y5	44.49	110036248	1358063	2	heavy	990213767168	LLQLSLER
LLQLSLER	sp|Q9Y2J4|AMOL2_HUMAN	ulianaf_D1904_227	491.302	2	627.37	1	y5	45.32	124170424	1238568	2	heavy	686077378560	LLQLSLER
LLQLSLER	sp|Q9Y2J4|AMOL2_HUMAN	ulianaf_D1904_249	491.302	2	627.37	1	y5	45.24	104915104	1079084	2	heavy	866130460672	LLQLSLER
LLQLSLER	sp|Q9Y2J4|AMOL2_HUMAN	ulianaf_D1904_250	491.302	2	627.37	1	y5	44.96	100297440	966575	2	heavy	923438284800	LLQLSLER
LLQLSLER	sp|Q9Y2J4|AMOL2_HUMAN	ulianaf_D1904_251	491.302	2	627.37	1	y5	45.21	110543048	1326812	2	heavy	774450380800	LLQLSLER
LLQLSLER	sp|Q9Y2J4|AMOL2_HUMAN	ulianaf_D1904_255	491.302	2	627.37	1	y5	45.19	96126368	970627	2	heavy	786833801216	LLQLSLER
LLQLSLER	sp|Q9Y2J4|AMOL2_HUMAN	ulianaf_D1904_256	491.302	2	627.37	1	y5	45.06	78991312	2742963	2	heavy	871303479296	LLQLSLER
LLQLSLER	sp|Q9Y2J4|AMOL2_HUMAN	ulianaf_D1904_257	491.302	2	627.37	1	y5	45.01	75513376	409960	2	heavy	856233017344	LLQLSLER
LLQLSLER	sp|Q9Y2J4|AMOL2_HUMAN	ulianaf_D1904_294	491.302	2	627.37	1	y5	44.37	81660616	605007	2	heavy	614103777280	LLQLSLER
LLQLSLER	sp|Q9Y2J4|AMOL2_HUMAN	ulianaf_D1904_295	491.302	2	627.37	1	y5	44.46	77462344	505270	2	heavy	597051637760	LLQLSLER
LLQLSLER	sp|Q9Y2J4|AMOL2_HUMAN	ulianaf_D1904_306	491.302	2	627.37	1	y5	44.88	82031616	42546	2	heavy	442199670784	LLQLSLER
LLQLSLER	sp|Q9Y2J4|AMOL2_HUMAN	ulianaf_D1904_307	491.302	2	627.37	1	y5	44.72	102919720	41851	2	heavy	546095202304	LLQLSLER
LLQLSLER	sp|Q9Y2J4|AMOL2_HUMAN	ulianaf_D1904_308	491.302	2	627.37	1	y5	44.43	87581712	82863	2	heavy	598696853504	LLQLSLER
LLQLSLER	sp|Q9Y2J4|AMOL2_HUMAN	ulianaf_D1904_319	491.302	2	627.37	1	y5	44.73	103941352	1555824	2	heavy	505595691008	LLQLSLER
LLQLSLER	sp|Q9Y2J4|AMOL2_HUMAN	ulianaf_D1904_320	491.302	2	627.37	1	y5	44.43	87217824	566635	2	heavy	530016600064	LLQLSLER
LLQLSLER	sp|Q9Y2J4|AMOL2_HUMAN	ulianaf_D1904_321	491.302	2	627.37	1	y5	43.89	92580680	631366	2	heavy	631084744704	LLQLSLER
LLQLSLER	sp|Q9Y2J4|AMOL2_HUMAN	ulianaf_D1904_332	491.302	2	627.37	1	y5	44.59	73106016	74947	2	heavy	536874516480	LLQLSLER
LLQLSLER	sp|Q9Y2J4|AMOL2_HUMAN	ulianaf_D1904_333	491.302	2	627.37	1	y5	44.81	94966008	0	2	heavy	469258633216	LLQLSLER
LLQLSLER	sp|Q9Y2J4|AMOL2_HUMAN	ulianaf_D1904_334	491.302	2	627.37	1	y5	44.53	90276016	36937	2	heavy	522954342400	LLQLSLER
LLQLSLER	sp|Q9Y2J4|AMOL2_HUMAN	ulianaf_D1904_358	491.302	2	627.37	1	y5	44.92	92755312	519019	2	heavy	502539452416	LLQLSLER
LLQLSLER	sp|Q9Y2J4|AMOL2_HUMAN	ulianaf_D1904_210_20190418200441	491.302	2	514.286	1	y4	44.99	67017032	194771	3	heavy	784643915776	LLQLSLER
LLQLSLER	sp|Q9Y2J4|AMOL2_HUMAN	ulianaf_D1904_212	491.302	2	514.286	1	y4	44.93	62260520	410765	3	heavy	848964943872	LLQLSLER
LLQLSLER	sp|Q9Y2J4|AMOL2_HUMAN	ulianaf_D1904_214	491.302	2	514.286	1	y4	45	68180160	662140	3	heavy	808149516288	LLQLSLER
LLQLSLER	sp|Q9Y2J4|AMOL2_HUMAN	ulianaf_D1904_223	491.302	2	514.286	1	y4	44.84	68905408	531067	3	heavy	901788532736	LLQLSLER
LLQLSLER	sp|Q9Y2J4|AMOL2_HUMAN	ulianaf_D1904_225	491.302	2	514.286	1	y4	44.49	70380856	757623	3	heavy	990213767168	LLQLSLER
LLQLSLER	sp|Q9Y2J4|AMOL2_HUMAN	ulianaf_D1904_227	491.302	2	514.286	1	y4	45.32	81239440	867779	3	heavy	686077378560	LLQLSLER
LLQLSLER	sp|Q9Y2J4|AMOL2_HUMAN	ulianaf_D1904_249	491.302	2	514.286	1	y4	45.24	67017324	738037	3	heavy	866130460672	LLQLSLER
LLQLSLER	sp|Q9Y2J4|AMOL2_HUMAN	ulianaf_D1904_250	491.302	2	514.286	1	y4	44.96	64227684	581610	3	heavy	923438284800	LLQLSLER
LLQLSLER	sp|Q9Y2J4|AMOL2_HUMAN	ulianaf_D1904_251	491.302	2	514.286	1	y4	45.21	71539944	860772	3	heavy	774450380800	LLQLSLER
LLQLSLER	sp|Q9Y2J4|AMOL2_HUMAN	ulianaf_D1904_255	491.302	2	514.286	1	y4	45.19	63322100	593958	3	heavy	786833801216	LLQLSLER
LLQLSLER	sp|Q9Y2J4|AMOL2_HUMAN	ulianaf_D1904_256	491.302	2	514.286	1	y4	45.06	51842964	1880091	3	heavy	871303479296	LLQLSLER
LLQLSLER	sp|Q9Y2J4|AMOL2_HUMAN	ulianaf_D1904_257	491.302	2	514.286	1	y4	45.01	49118796	202426	3	heavy	856233017344	LLQLSLER
LLQLSLER	sp|Q9Y2J4|AMOL2_HUMAN	ulianaf_D1904_294	491.302	2	514.286	1	y4	44.37	54751956	504688	3	heavy	614103777280	LLQLSLER
LLQLSLER	sp|Q9Y2J4|AMOL2_HUMAN	ulianaf_D1904_295	491.302	2	514.286	1	y4	44.46	51815776	315381	3	heavy	597051637760	LLQLSLER
LLQLSLER	sp|Q9Y2J4|AMOL2_HUMAN	ulianaf_D1904_306	491.302	2	514.286	1	y4	44.88	55449296	64973	3	heavy	442199670784	LLQLSLER
LLQLSLER	sp|Q9Y2J4|AMOL2_HUMAN	ulianaf_D1904_307	491.302	2	514.286	1	y4	44.72	71154200	0	3	heavy	546095202304	LLQLSLER
LLQLSLER	sp|Q9Y2J4|AMOL2_HUMAN	ulianaf_D1904_308	491.302	2	514.286	1	y4	44.4	59885516	58260	3	heavy	598696853504	LLQLSLER
LLQLSLER	sp|Q9Y2J4|AMOL2_HUMAN	ulianaf_D1904_319	491.302	2	514.286	1	y4	44.73	70918416	1011913	3	heavy	505595691008	LLQLSLER
LLQLSLER	sp|Q9Y2J4|AMOL2_HUMAN	ulianaf_D1904_320	491.302	2	514.286	1	y4	44.43	59938760	427763	3	heavy	530016600064	LLQLSLER
LLQLSLER	sp|Q9Y2J4|AMOL2_HUMAN	ulianaf_D1904_321	491.302	2	514.286	1	y4	43.89	63074368	391539	3	heavy	631084744704	LLQLSLER
LLQLSLER	sp|Q9Y2J4|AMOL2_HUMAN	ulianaf_D1904_332	491.302	2	514.286	1	y4	44.59	50686884	8711	3	heavy	536874516480	LLQLSLER
LLQLSLER	sp|Q9Y2J4|AMOL2_HUMAN	ulianaf_D1904_333	491.302	2	514.286	1	y4	44.81	65494516	8194	3	heavy	469258633216	LLQLSLER
LLQLSLER	sp|Q9Y2J4|AMOL2_HUMAN	ulianaf_D1904_334	491.302	2	514.286	1	y4	44.53	62434480	0	3	heavy	522954342400	LLQLSLER
LLQLSLER	sp|Q9Y2J4|AMOL2_HUMAN	ulianaf_D1904_358	491.302	2	514.286	1	y4	44.92	63078756	388582	3	heavy	502539452416	LLQLSLER
VLHQELQGYYDNADK	sp|Q8IY63|AMOL1_HUMAN	ulianaf_D1904_210_20190418200441	598.288	3	945.395	1	y8	35.45	1728824	0	3	light	784643915776	VLHQELQGYYDNADK
VLHQELQGYYDNADK	sp|Q8IY63|AMOL1_HUMAN	ulianaf_D1904_212	598.288	3	945.395	1	y8	35.32	1742307	0	3	light	848964943872	VLHQELQGYYDNADK
VLHQELQGYYDNADK	sp|Q8IY63|AMOL1_HUMAN	ulianaf_D1904_214	598.288	3	945.395	1	y8	35.49	2007009	0	3	light	808149516288	VLHQELQGYYDNADK
VLHQELQGYYDNADK	sp|Q8IY63|AMOL1_HUMAN	ulianaf_D1904_223	598.288	3	945.395	1	y8	35.37	1767255	0	2	light	901788532736	VLHQELQGYYDNADK
VLHQELQGYYDNADK	sp|Q8IY63|AMOL1_HUMAN	ulianaf_D1904_225	598.288	3	945.395	1	y8	35.03	1536807	0	3	light	990213767168	VLHQELQGYYDNADK
VLHQELQGYYDNADK	sp|Q8IY63|AMOL1_HUMAN	ulianaf_D1904_227	598.288	3	945.395	1	y8	35.76	959998	52772	3	light	686077378560	VLHQELQGYYDNADK
VLHQELQGYYDNADK	sp|Q8IY63|AMOL1_HUMAN	ulianaf_D1904_249	598.288	3	945.395	1	y8	35.62	1697199	0	3	light	866130460672	VLHQELQGYYDNADK
VLHQELQGYYDNADK	sp|Q8IY63|AMOL1_HUMAN	ulianaf_D1904_250	598.288	3	945.395	1	y8	35.35	1674254	0	3	light	923438284800	VLHQELQGYYDNADK
VLHQELQGYYDNADK	sp|Q8IY63|AMOL1_HUMAN	ulianaf_D1904_251	598.288	3	945.395	1	y8	35.77	1193847	0	2	light	774450380800	VLHQELQGYYDNADK
VLHQELQGYYDNADK	sp|Q8IY63|AMOL1_HUMAN	ulianaf_D1904_255	598.288	3	945.395	1	y8	35.58	1188203	0	3	light	786833801216	VLHQELQGYYDNADK
VLHQELQGYYDNADK	sp|Q8IY63|AMOL1_HUMAN	ulianaf_D1904_256	598.288	3	945.395	1	y8	35.42	1481799	0	3	light	871303479296	VLHQELQGYYDNADK
VLHQELQGYYDNADK	sp|Q8IY63|AMOL1_HUMAN	ulianaf_D1904_257	598.288	3	945.395	1	y8	35.53	1780238	39778	3	light	856233017344	VLHQELQGYYDNADK
VLHQELQGYYDNADK	sp|Q8IY63|AMOL1_HUMAN	ulianaf_D1904_294	598.288	3	945.395	1	y8	35.02	5309308	58050	3	light	614103777280	VLHQELQGYYDNADK
VLHQELQGYYDNADK	sp|Q8IY63|AMOL1_HUMAN	ulianaf_D1904_295	598.288	3	945.395	1	y8	35.12	5779727	2844	3	light	597051637760	VLHQELQGYYDNADK
VLHQELQGYYDNADK	sp|Q8IY63|AMOL1_HUMAN	ulianaf_D1904_306	598.288	3	945.395	1	y8	35.48	796162	76055	3	light	442199670784	VLHQELQGYYDNADK
VLHQELQGYYDNADK	sp|Q8IY63|AMOL1_HUMAN	ulianaf_D1904_307	598.288	3	945.395	1	y8	35.42	1199357	0	3	light	546095202304	VLHQELQGYYDNADK
VLHQELQGYYDNADK	sp|Q8IY63|AMOL1_HUMAN	ulianaf_D1904_308	598.288	3	945.395	1	y8	35.14	1287171	0	3	light	598696853504	VLHQELQGYYDNADK
VLHQELQGYYDNADK	sp|Q8IY63|AMOL1_HUMAN	ulianaf_D1904_319	598.288	3	945.395	1	y8	35.39	1592775	0	3	light	505595691008	VLHQELQGYYDNADK
VLHQELQGYYDNADK	sp|Q8IY63|AMOL1_HUMAN	ulianaf_D1904_320	598.288	3	945.395	1	y8	35.2	2057050	0	3	light	530016600064	VLHQELQGYYDNADK
VLHQELQGYYDNADK	sp|Q8IY63|AMOL1_HUMAN	ulianaf_D1904_321	598.288	3	945.395	1	y8	34.87	2141280	0	3	light	631084744704	VLHQELQGYYDNADK
VLHQELQGYYDNADK	sp|Q8IY63|AMOL1_HUMAN	ulianaf_D1904_332	598.288	3	945.395	1	y8	35.24	1732357	11067	3	light	536874516480	VLHQELQGYYDNADK
VLHQELQGYYDNADK	sp|Q8IY63|AMOL1_HUMAN	ulianaf_D1904_333	598.288	3	945.395	1	y8	35.44	1277131	0	3	light	469258633216	VLHQELQGYYDNADK
VLHQELQGYYDNADK	sp|Q8IY63|AMOL1_HUMAN	ulianaf_D1904_334	598.288	3	945.395	1	y8	35.2	1494501	18395	3	light	522954342400	VLHQELQGYYDNADK
VLHQELQGYYDNADK	sp|Q8IY63|AMOL1_HUMAN	ulianaf_D1904_358	598.288	3	945.395	1	y8	35.56	4242182	37270	3	light	502539452416	VLHQELQGYYDNADK
VLHQELQGYYDNADK	sp|Q8IY63|AMOL1_HUMAN	ulianaf_D1904_210_20190418200441	598.288	3	725.31	1	y6	35.45	2054784	44701	1	light	784643915776	VLHQELQGYYDNADK
VLHQELQGYYDNADK	sp|Q8IY63|AMOL1_HUMAN	ulianaf_D1904_212	598.288	3	725.31	1	y6	35.32	2184811	0	1	light	848964943872	VLHQELQGYYDNADK
VLHQELQGYYDNADK	sp|Q8IY63|AMOL1_HUMAN	ulianaf_D1904_214	598.288	3	725.31	1	y6	35.49	2474237	16373	1	light	808149516288	VLHQELQGYYDNADK
VLHQELQGYYDNADK	sp|Q8IY63|AMOL1_HUMAN	ulianaf_D1904_223	598.288	3	725.31	1	y6	35.37	2036738	170097	1	light	901788532736	VLHQELQGYYDNADK
VLHQELQGYYDNADK	sp|Q8IY63|AMOL1_HUMAN	ulianaf_D1904_225	598.288	3	725.31	1	y6	35.08	1838689	80035	1	light	990213767168	VLHQELQGYYDNADK
VLHQELQGYYDNADK	sp|Q8IY63|AMOL1_HUMAN	ulianaf_D1904_227	598.288	3	725.31	1	y6	35.8	1171218	89110	1	light	686077378560	VLHQELQGYYDNADK
VLHQELQGYYDNADK	sp|Q8IY63|AMOL1_HUMAN	ulianaf_D1904_249	598.288	3	725.31	1	y6	35.62	2050980	107840	1	light	866130460672	VLHQELQGYYDNADK
VLHQELQGYYDNADK	sp|Q8IY63|AMOL1_HUMAN	ulianaf_D1904_250	598.288	3	725.31	1	y6	35.35	2037608	51959	1	light	923438284800	VLHQELQGYYDNADK
VLHQELQGYYDNADK	sp|Q8IY63|AMOL1_HUMAN	ulianaf_D1904_251	598.288	3	725.31	1	y6	35.77	1390170	48476	1	light	774450380800	VLHQELQGYYDNADK
VLHQELQGYYDNADK	sp|Q8IY63|AMOL1_HUMAN	ulianaf_D1904_255	598.288	3	725.31	1	y6	35.58	1429813	68566	1	light	786833801216	VLHQELQGYYDNADK
VLHQELQGYYDNADK	sp|Q8IY63|AMOL1_HUMAN	ulianaf_D1904_256	598.288	3	725.31	1	y6	35.46	1734872	117242	1	light	871303479296	VLHQELQGYYDNADK
VLHQELQGYYDNADK	sp|Q8IY63|AMOL1_HUMAN	ulianaf_D1904_257	598.288	3	725.31	1	y6	35.53	2022259	216536	1	light	856233017344	VLHQELQGYYDNADK
VLHQELQGYYDNADK	sp|Q8IY63|AMOL1_HUMAN	ulianaf_D1904_294	598.288	3	725.31	1	y6	35.02	6543314	98404	1	light	614103777280	VLHQELQGYYDNADK
VLHQELQGYYDNADK	sp|Q8IY63|AMOL1_HUMAN	ulianaf_D1904_295	598.288	3	725.31	1	y6	35.12	7311714	52681	1	light	597051637760	VLHQELQGYYDNADK
VLHQELQGYYDNADK	sp|Q8IY63|AMOL1_HUMAN	ulianaf_D1904_306	598.288	3	725.31	1	y6	35.48	1060384	89931	1	light	442199670784	VLHQELQGYYDNADK
VLHQELQGYYDNADK	sp|Q8IY63|AMOL1_HUMAN	ulianaf_D1904_307	598.288	3	725.31	1	y6	35.42	1452954	78605	1	light	546095202304	VLHQELQGYYDNADK
VLHQELQGYYDNADK	sp|Q8IY63|AMOL1_HUMAN	ulianaf_D1904_308	598.288	3	725.31	1	y6	35.1	1528473	69219	1	light	598696853504	VLHQELQGYYDNADK
VLHQELQGYYDNADK	sp|Q8IY63|AMOL1_HUMAN	ulianaf_D1904_319	598.288	3	725.31	1	y6	35.39	2025907	11504	1	light	505595691008	VLHQELQGYYDNADK
VLHQELQGYYDNADK	sp|Q8IY63|AMOL1_HUMAN	ulianaf_D1904_320	598.288	3	725.31	1	y6	35.2	2700682	50654	1	light	530016600064	VLHQELQGYYDNADK
VLHQELQGYYDNADK	sp|Q8IY63|AMOL1_HUMAN	ulianaf_D1904_321	598.288	3	725.31	1	y6	34.87	2920597	1238	1	light	631084744704	VLHQELQGYYDNADK
VLHQELQGYYDNADK	sp|Q8IY63|AMOL1_HUMAN	ulianaf_D1904_332	598.288	3	725.31	1	y6	35.24	2135877	120910	1	light	536874516480	VLHQELQGYYDNADK
VLHQELQGYYDNADK	sp|Q8IY63|AMOL1_HUMAN	ulianaf_D1904_333	598.288	3	725.31	1	y6	35.4	1815842	0	1	light	469258633216	VLHQELQGYYDNADK
VLHQELQGYYDNADK	sp|Q8IY63|AMOL1_HUMAN	ulianaf_D1904_334	598.288	3	725.31	1	y6	35.16	1994434	113307	1	light	522954342400	VLHQELQGYYDNADK
VLHQELQGYYDNADK	sp|Q8IY63|AMOL1_HUMAN	ulianaf_D1904_358	598.288	3	725.31	1	y6	35.56	5488198	31224	1	light	502539452416	VLHQELQGYYDNADK
VLHQELQGYYDNADK	sp|Q8IY63|AMOL1_HUMAN	ulianaf_D1904_210_20190418200441	598.288	3	607.32	1	b5	35.45	1742702	16671	2	light	784643915776	VLHQELQGYYDNADK
VLHQELQGYYDNADK	sp|Q8IY63|AMOL1_HUMAN	ulianaf_D1904_212	598.288	3	607.32	1	b5	35.32	1825079	0	2	light	848964943872	VLHQELQGYYDNADK
VLHQELQGYYDNADK	sp|Q8IY63|AMOL1_HUMAN	ulianaf_D1904_214	598.288	3	607.32	1	b5	35.49	2043335	0	2	light	808149516288	VLHQELQGYYDNADK
VLHQELQGYYDNADK	sp|Q8IY63|AMOL1_HUMAN	ulianaf_D1904_223	598.288	3	607.32	1	b5	35.37	1762958	0	3	light	901788532736	VLHQELQGYYDNADK
VLHQELQGYYDNADK	sp|Q8IY63|AMOL1_HUMAN	ulianaf_D1904_225	598.288	3	607.32	1	b5	35.08	1570932	0	2	light	990213767168	VLHQELQGYYDNADK
VLHQELQGYYDNADK	sp|Q8IY63|AMOL1_HUMAN	ulianaf_D1904_227	598.288	3	607.32	1	b5	35.76	1029033	0	2	light	686077378560	VLHQELQGYYDNADK
VLHQELQGYYDNADK	sp|Q8IY63|AMOL1_HUMAN	ulianaf_D1904_249	598.288	3	607.32	1	b5	35.62	1708683	0	2	light	866130460672	VLHQELQGYYDNADK
[truncated: 5,273 more rows]

## Sheet: Skyline output KO eff on YAPpho
Peptide	Protein	Replicate	Precursor Mz	Precursor Charge	Product Mz	Product Charge	Fragment Ion	Retention Time	Area	Background	Peak Rank	Isotope Label Type	Total Ion Current Area	Peptide Modified Sequence Three Letter Codes
LGGNEQVTR	Biognosys|iRT-Kit_WR_fusion	ulianaf_D1904_268	487.257	2	860.422	1	y8	11.51	168866592	3503387	1	light	1029942018048	LGGNEQVTR
LGGNEQVTR	Biognosys|iRT-Kit_WR_fusion	ulianaf_D1904_270	487.257	2	860.422	1	y8	13.51	154630400	3016672	1	light	715907465216	LGGNEQVTR
LGGNEQVTR	Biognosys|iRT-Kit_WR_fusion	ulianaf_D1904_274	487.257	2	860.422	1	y8	12.5	114229176	1347391	1	light	1096384184320	LGGNEQVTR
LGGNEQVTR	Biognosys|iRT-Kit_WR_fusion	ulianaf_D1904_275	487.257	2	860.422	1	y8	11.55	117034040	1630975	1	light	1132245286912	LGGNEQVTR
LGGNEQVTR	Biognosys|iRT-Kit_WR_fusion	ulianaf_D1904_276	487.257	2	860.422	1	y8	12.04	129565336	1609851	1	light	942917025792	LGGNEQVTR
LGGNEQVTR	Biognosys|iRT-Kit_WR_fusion	ulianaf_D1904_280	487.257	2	860.422	1	y8	12.01	126851520	1620455	1	light	963174793216	LGGNEQVTR
LGGNEQVTR	Biognosys|iRT-Kit_WR_fusion	ulianaf_D1904_281	487.257	2	860.422	1	y8	12.26	106023168	1270143	1	light	988835217408	LGGNEQVTR
LGGNEQVTR	Biognosys|iRT-Kit_WR_fusion	ulianaf_D1904_282	487.257	2	860.422	1	y8	11.71	113936088	1184412	1	light	1040119103488	LGGNEQVTR
LGGNEQVTR	Biognosys|iRT-Kit_WR_fusion	ulianaf_D1904_286_20190423173402	487.257	2	860.422	1	y8	12.93	109355112	1489737	1	light	940126961664	LGGNEQVTR
LGGNEQVTR	Biognosys|iRT-Kit_WR_fusion	ulianaf_D1904_299	487.257	2	860.422	1	y8	12.28	111905600	2146561	1	light	588417400832	LGGNEQVTR
LGGNEQVTR	Biognosys|iRT-Kit_WR_fusion	ulianaf_D1904_300	487.257	2	860.422	1	y8	10.83	120514496	1984746	1	light	743156350976	LGGNEQVTR
LGGNEQVTR	Biognosys|iRT-Kit_WR_fusion	ulianaf_D1904_301	487.257	2	860.422	1	y8	11.39	127396096	1498437	1	light	769158152192	LGGNEQVTR
LGGNEQVTR	Biognosys|iRT-Kit_WR_fusion	ulianaf_D1904_312	487.257	2	860.422	1	y8	11.7	116022152	1256201	1	light	619254054912	LGGNEQVTR
LGGNEQVTR	Biognosys|iRT-Kit_WR_fusion	ulianaf_D1904_313	487.257	2	860.422	1	y8	11.93	111883952	401208	1	light	685632585728	LGGNEQVTR
LGGNEQVTR	Biognosys|iRT-Kit_WR_fusion	ulianaf_D1904_314	487.257	2	860.422	1	y8	10.32	128254168	1730894	1	light	749844168704	LGGNEQVTR
LGGNEQVTR	Biognosys|iRT-Kit_WR_fusion	ulianaf_D1904_325	487.257	2	860.422	1	y8	11.77	125657240	2245229	1	light	595178356736	LGGNEQVTR
LGGNEQVTR	Biognosys|iRT-Kit_WR_fusion	ulianaf_D1904_326	487.257	2	860.422	1	y8	11.33	131655040	1544676	1	light	640120520704	LGGNEQVTR
LGGNEQVTR	Biognosys|iRT-Kit_WR_fusion	ulianaf_D1904_327	487.257	2	860.422	1	y8	9.93	139265536	1334012	1	light	726806626304	LGGNEQVTR
LGGNEQVTR	Biognosys|iRT-Kit_WR_fusion	ulianaf_D1904_338	487.257	2	860.422	1	y8	11.79	83178376	599730	1	light	564230815744	LGGNEQVTR
LGGNEQVTR	Biognosys|iRT-Kit_WR_fusion	ulianaf_D1904_339	487.257	2	860.422	1	y8	12.25	95576800	2145252	1	light	598374547456	LGGNEQVTR
LGGNEQVTR	Biognosys|iRT-Kit_WR_fusion	ulianaf_D1904_340	487.257	2	860.422	1	y8	10.62	114506848	1451361	1	light	639589482496	LGGNEQVTR
LGGNEQVTR	Biognosys|iRT-Kit_WR_fusion	ulianaf_D1904_262	487.257	2	860.422	1	y8	12.96	146012592	2846883	1	light	830355537920	LGGNEQVTR
LGGNEQVTR	Biognosys|iRT-Kit_WR_fusion	ulianaf_D1904_263	487.257	2	860.422	1	y8	12.23	150877440	2160280	1	light	914880724992	LGGNEQVTR
LGGNEQVTR	Biognosys|iRT-Kit_WR_fusion	ulianaf_D1904_264	487.257	2	860.422	1	y8	13.59	143156192	1622888	1	light	742561087488	LGGNEQVTR
LGGNEQVTR	Biognosys|iRT-Kit_WR_fusion	ulianaf_D1904_268	487.257	2	803.401	1	y7	11.51	53580424	1465759	2	light	1029942018048	LGGNEQVTR
LGGNEQVTR	Biognosys|iRT-Kit_WR_fusion	ulianaf_D1904_270	487.257	2	803.401	1	y7	13.51	48863152	1496057	2	light	715907465216	LGGNEQVTR
LGGNEQVTR	Biognosys|iRT-Kit_WR_fusion	ulianaf_D1904_274	487.257	2	803.401	1	y7	12.5	35295588	1055428	2	light	1096384184320	LGGNEQVTR
LGGNEQVTR	Biognosys|iRT-Kit_WR_fusion	ulianaf_D1904_275	487.257	2	803.401	1	y7	11.55	36702204	708376	2	light	1132245286912	LGGNEQVTR
LGGNEQVTR	Biognosys|iRT-Kit_WR_fusion	ulianaf_D1904_276	487.257	2	803.401	1	y7	12.04	40967516	827753	2	light	942917025792	LGGNEQVTR
LGGNEQVTR	Biognosys|iRT-Kit_WR_fusion	ulianaf_D1904_280	487.257	2	803.401	1	y7	12.01	40231320	19184	2	light	963174793216	LGGNEQVTR
LGGNEQVTR	Biognosys|iRT-Kit_WR_fusion	ulianaf_D1904_281	487.257	2	803.401	1	y7	12.26	32668008	843197	2	light	988835217408	LGGNEQVTR
LGGNEQVTR	Biognosys|iRT-Kit_WR_fusion	ulianaf_D1904_282	487.257	2	803.401	1	y7	11.71	35556104	548748	2	light	1040119103488	LGGNEQVTR
LGGNEQVTR	Biognosys|iRT-Kit_WR_fusion	ulianaf_D1904_286_20190423173402	487.257	2	803.401	1	y7	12.93	34334140	1317419	2	light	940126961664	LGGNEQVTR
LGGNEQVTR	Biognosys|iRT-Kit_WR_fusion	ulianaf_D1904_299	487.257	2	803.401	1	y7	12.28	36481288	916031	2	light	588417400832	LGGNEQVTR
LGGNEQVTR	Biognosys|iRT-Kit_WR_fusion	ulianaf_D1904_300	487.257	2	803.401	1	y7	10.83	40724488	0	2	light	743156350976	LGGNEQVTR
LGGNEQVTR	Biognosys|iRT-Kit_WR_fusion	ulianaf_D1904_301	487.257	2	803.401	1	y7	11.36	40936004	1014460	2	light	769158152192	LGGNEQVTR
LGGNEQVTR	Biognosys|iRT-Kit_WR_fusion	ulianaf_D1904_312	487.257	2	803.401	1	y7	11.7	37165276	1226318	2	light	619254054912	LGGNEQVTR
LGGNEQVTR	Biognosys|iRT-Kit_WR_fusion	ulianaf_D1904_313	487.257	2	803.401	1	y7	11.88	36200700	329661	2	light	685632585728	LGGNEQVTR
LGGNEQVTR	Biognosys|iRT-Kit_WR_fusion	ulianaf_D1904_314	487.257	2	803.401	1	y7	10.32	42356260	0	2	light	749844168704	LGGNEQVTR
LGGNEQVTR	Biognosys|iRT-Kit_WR_fusion	ulianaf_D1904_325	487.257	2	803.401	1	y7	11.77	40120352	982813	2	light	595178356736	LGGNEQVTR
LGGNEQVTR	Biognosys|iRT-Kit_WR_fusion	ulianaf_D1904_326	487.257	2	803.401	1	y7	11.33	41988420	1014642	2	light	640120520704	LGGNEQVTR
LGGNEQVTR	Biognosys|iRT-Kit_WR_fusion	ulianaf_D1904_327	487.257	2	803.401	1	y7	9.93	45361004	0	2	light	726806626304	LGGNEQVTR
LGGNEQVTR	Biognosys|iRT-Kit_WR_fusion	ulianaf_D1904_338	487.257	2	803.401	1	y7	11.82	26362174	691453	2	light	564230815744	LGGNEQVTR
LGGNEQVTR	Biognosys|iRT-Kit_WR_fusion	ulianaf_D1904_339	487.257	2	803.401	1	y7	12.25	30605594	614695	2	light	598374547456	LGGNEQVTR
LGGNEQVTR	Biognosys|iRT-Kit_WR_fusion	ulianaf_D1904_340	487.257	2	803.401	1	y7	10.62	36802284	0	2	light	639589482496	LGGNEQVTR
LGGNEQVTR	Biognosys|iRT-Kit_WR_fusion	ulianaf_D1904_262	487.257	2	803.401	1	y7	12.96	45606216	1593398	2	light	830355537920	LGGNEQVTR
LGGNEQVTR	Biognosys|iRT-Kit_WR_fusion	ulianaf_D1904_263	487.257	2	803.401	1	y7	12.23	47280404	586202	2	light	914880724992	LGGNEQVTR
LGGNEQVTR	Biognosys|iRT-Kit_WR_fusion	ulianaf_D1904_264	487.257	2	803.401	1	y7	13.59	43824448	1438591	2	light	742561087488	LGGNEQVTR
LGGNEQVTR	Biognosys|iRT-Kit_WR_fusion	ulianaf_D1904_268	487.257	2	503.294	1	y4	11.51	29992874	36728	3	light	1029942018048	LGGNEQVTR
LGGNEQVTR	Biognosys|iRT-Kit_WR_fusion	ulianaf_D1904_270	487.257	2	503.294	1	y4	13.51	26577402	718216	3	light	715907465216	LGGNEQVTR
LGGNEQVTR	Biognosys|iRT-Kit_WR_fusion	ulianaf_D1904_274	487.257	2	503.294	1	y4	12.5	20633806	0	3	light	1096384184320	LGGNEQVTR
LGGNEQVTR	Biognosys|iRT-Kit_WR_fusion	ulianaf_D1904_275	487.257	2	503.294	1	y4	11.55	21473946	0	3	light	1132245286912	LGGNEQVTR
LGGNEQVTR	Biognosys|iRT-Kit_WR_fusion	ulianaf_D1904_276	487.257	2	503.294	1	y4	12.04	22709808	0	3	light	942917025792	LGGNEQVTR
LGGNEQVTR	Biognosys|iRT-Kit_WR_fusion	ulianaf_D1904_280	487.257	2	503.294	1	y4	12.01	22189608	0	3	light	963174793216	LGGNEQVTR
LGGNEQVTR	Biognosys|iRT-Kit_WR_fusion	ulianaf_D1904_281	487.257	2	503.294	1	y4	12.26	18903986	0	3	light	988835217408	LGGNEQVTR
LGGNEQVTR	Biognosys|iRT-Kit_WR_fusion	ulianaf_D1904_282	487.257	2	503.294	1	y4	11.71	20374634	0	3	light	1040119103488	LGGNEQVTR
LGGNEQVTR	Biognosys|iRT-Kit_WR_fusion	ulianaf_D1904_286_20190423173402	487.257	2	503.294	1	y4	12.93	19331686	70232	3	light	940126961664	LGGNEQVTR
LGGNEQVTR	Biognosys|iRT-Kit_WR_fusion	ulianaf_D1904_299	487.257	2	503.294	1	y4	12.28	20240978	0	3	light	588417400832	LGGNEQVTR
LGGNEQVTR	Biognosys|iRT-Kit_WR_fusion	ulianaf_D1904_300	487.257	2	503.294	1	y4	10.83	22100910	0	3	light	743156350976	LGGNEQVTR
LGGNEQVTR	Biognosys|iRT-Kit_WR_fusion	ulianaf_D1904_301	487.257	2	503.294	1	y4	11.36	22424930	0	3	light	769158152192	LGGNEQVTR
LGGNEQVTR	Biognosys|iRT-Kit_WR_fusion	ulianaf_D1904_312	487.257	2	503.294	1	y4	11.73	20278794	0	3	light	619254054912	LGGNEQVTR
LGGNEQVTR	Biognosys|iRT-Kit_WR_fusion	ulianaf_D1904_313	487.257	2	503.294	1	y4	11.9	19591726	0	3	light	685632585728	LGGNEQVTR
LGGNEQVTR	Biognosys|iRT-Kit_WR_fusion	ulianaf_D1904_314	487.257	2	503.294	1	y4	10.32	23394492	0	3	light	749844168704	LGGNEQVTR
LGGNEQVTR	Biognosys|iRT-Kit_WR_fusion	ulianaf_D1904_325	487.257	2	503.294	1	y4	11.77	22249564	0	3	light	595178356736	LGGNEQVTR
LGGNEQVTR	Biognosys|iRT-Kit_WR_fusion	ulianaf_D1904_326	487.257	2	503.294	1	y4	11.33	23592494	0	3	light	640120520704	LGGNEQVTR
LGGNEQVTR	Biognosys|iRT-Kit_WR_fusion	ulianaf_D1904_327	487.257	2	503.294	1	y4	9.93	25121998	0	3	light	726806626304	LGGNEQVTR
LGGNEQVTR	Biognosys|iRT-Kit_WR_fusion	ulianaf_D1904_338	487.257	2	503.294	1	y4	11.82	15270494	0	3	light	564230815744	LGGNEQVTR
LGGNEQVTR	Biognosys|iRT-Kit_WR_fusion	ulianaf_D1904_339	487.257	2	503.294	1	y4	12.25	17309210	0	3	light	598374547456	LGGNEQVTR
LGGNEQVTR	Biognosys|iRT-Kit_WR_fusion	ulianaf_D1904_340	487.257	2	503.294	1	y4	10.62	20447384	0	3	light	639589482496	LGGNEQVTR
LGGNEQVTR	Biognosys|iRT-Kit_WR_fusion	ulianaf_D1904_262	487.257	2	503.294	1	y4	12.96	26357004	0	3	light	830355537920	LGGNEQVTR
LGGNEQVTR	Biognosys|iRT-Kit_WR_fusion	ulianaf_D1904_263	487.257	2	503.294	1	y4	12.23	25925664	399512	3	light	914880724992	LGGNEQVTR
LGGNEQVTR	Biognosys|iRT-Kit_WR_fusion	ulianaf_D1904_264	487.257	2	503.294	1	y4	13.59	24845102	201164	3	light	742561087488	LGGNEQVTR
YILAGVENSK	Biognosys|iRT-Kit_WR_fusion	ulianaf_D1904_268	547.298	2	817.441	1	y8	32.93	14178585	0	1	light	1029942018048	YILAGVENSK
YILAGVENSK	Biognosys|iRT-Kit_WR_fusion	ulianaf_D1904_270	547.298	2	817.441	1	y8	34.06	27481596	0	1	light	715907465216	YILAGVENSK
YILAGVENSK	Biognosys|iRT-Kit_WR_fusion	ulianaf_D1904_274	547.298	2	817.441	1	y8	33.2	16137836	0	1	light	1096384184320	YILAGVENSK
YILAGVENSK	Biognosys|iRT-Kit_WR_fusion	ulianaf_D1904_275	547.298	2	817.441	1	y8	32.79	18049070	416311	1	light	1132245286912	YILAGVENSK
YILAGVENSK	Biognosys|iRT-Kit_WR_fusion	ulianaf_D1904_276	547.298	2	817.441	1	y8	32.42	24236588	1106549	1	light	942917025792	YILAGVENSK
YILAGVENSK	Biognosys|iRT-Kit_WR_fusion	ulianaf_D1904_280	547.298	2	817.441	1	y8	32.59	21477234	0	1	light	963174793216	YILAGVENSK
YILAGVENSK	Biognosys|iRT-Kit_WR_fusion	ulianaf_D1904_281	547.298	2	817.441	1	y8	32.61	16712399	382132	1	light	988835217408	YILAGVENSK
YILAGVENSK	Biognosys|iRT-Kit_WR_fusion	ulianaf_D1904_282	547.298	2	817.441	1	y8	32.01	20320530	0	1	light	1040119103488	YILAGVENSK
YILAGVENSK	Biognosys|iRT-Kit_WR_fusion	ulianaf_D1904_286_20190423173402	547.298	2	817.441	1	y8	33.53	19063814	0	1	light	940126961664	YILAGVENSK
YILAGVENSK	Biognosys|iRT-Kit_WR_fusion	ulianaf_D1904_299	547.298	2	817.441	1	y8	33.39	31400920	0	1	light	588417400832	YILAGVENSK
YILAGVENSK	Biognosys|iRT-Kit_WR_fusion	ulianaf_D1904_300	547.298	2	817.441	1	y8	33.06	26730320	0	1	light	743156350976	YILAGVENSK
YILAGVENSK	Biognosys|iRT-Kit_WR_fusion	ulianaf_D1904_301	547.298	2	817.441	1	y8	32.96	26118056	0	1	light	769158152192	YILAGVENSK
YILAGVENSK	Biognosys|iRT-Kit_WR_fusion	ulianaf_D1904_312	547.298	2	817.441	1	y8	33.09	31588394	0	1	light	619254054912	YILAGVENSK
YILAGVENSK	Biognosys|iRT-Kit_WR_fusion	ulianaf_D1904_313	547.298	2	817.441	1	y8	33.11	33257492	0	1	light	685632585728	YILAGVENSK
YILAGVENSK	Biognosys|iRT-Kit_WR_fusion	ulianaf_D1904_314	547.298	2	817.441	1	y8	32.66	21155628	0	1	light	749844168704	YILAGVENSK
YILAGVENSK	Biognosys|iRT-Kit_WR_fusion	ulianaf_D1904_325	547.298	2	817.441	1	y8	32.71	36297120	240425	1	light	595178356736	YILAGVENSK
YILAGVENSK	Biognosys|iRT-Kit_WR_fusion	ulianaf_D1904_326	547.298	2	817.441	1	y8	32.77	30126182	310389	1	light	640120520704	YILAGVENSK
YILAGVENSK	Biognosys|iRT-Kit_WR_fusion	ulianaf_D1904_327	547.298	2	817.441	1	y8	32.68	20957788	385659	1	light	726806626304	YILAGVENSK
YILAGVENSK	Biognosys|iRT-Kit_WR_fusion	ulianaf_D1904_338	547.298	2	817.441	1	y8	33.16	22574350	0	1	light	564230815744	YILAGVENSK
YILAGVENSK	Biognosys|iRT-Kit_WR_fusion	ulianaf_D1904_339	547.298	2	817.441	1	y8	32.84	28948262	0	1	light	598374547456	YILAGVENSK
YILAGVENSK	Biognosys|iRT-Kit_WR_fusion	ulianaf_D1904_340	547.298	2	817.441	1	y8	32.64	25538446	0	1	light	639589482496	YILAGVENSK
YILAGVENSK	Biognosys|iRT-Kit_WR_fusion	ulianaf_D1904_262	547.298	2	817.441	1	y8	33.76	18577064	0	1	light	830355537920	YILAGVENSK
YILAGVENSK	Biognosys|iRT-Kit_WR_fusion	ulianaf_D1904_263	547.298	2	817.441	1	y8	33.37	19277490	0	1	light	914880724992	YILAGVENSK
YILAGVENSK	Biognosys|iRT-Kit_WR_fusion	ulianaf_D1904_264	547.298	2	817.441	1	y8	34.23	21691570	355987	1	light	742561087488	YILAGVENSK
YILAGVENSK	Biognosys|iRT-Kit_WR_fusion	ulianaf_D1904_268	547.298	2	704.357	1	y7	32.93	8579501	0	2	light	1029942018048	YILAGVENSK
YILAGVENSK	Biognosys|iRT-Kit_WR_fusion	ulianaf_D1904_270	547.298	2	704.357	1	y7	34.06	15346392	0	2	light	715907465216	YILAGVENSK
YILAGVENSK	Biognosys|iRT-Kit_WR_fusion	ulianaf_D1904_274	547.298	2	704.357	1	y7	33.2	9547031	0	2	light	1096384184320	YILAGVENSK
YILAGVENSK	Biognosys|iRT-Kit_WR_fusion	ulianaf_D1904_275	547.298	2	704.357	1	y7	32.79	10813283	0	2	light	1132245286912	YILAGVENSK
YILAGVENSK	Biognosys|iRT-Kit_WR_fusion	ulianaf_D1904_276	547.298	2	704.357	1	y7	32.42	14781979	0	2	light	942917025792	YILAGVENSK
YILAGVENSK	Biognosys|iRT-Kit_WR_fusion	ulianaf_D1904_280	547.298	2	704.357	1	y7	32.59	12832278	0	2	light	963174793216	YILAGVENSK
YILAGVENSK	Biognosys|iRT-Kit_WR_fusion	ulianaf_D1904_281	547.298	2	704.357	1	y7	32.61	10038241	0	2	light	988835217408	YILAGVENSK
YILAGVENSK	Biognosys|iRT-Kit_WR_fusion	ulianaf_D1904_282	547.298	2	704.357	1	y7	32.01	11440818	0	2	light	1040119103488	YILAGVENSK
YILAGVENSK	Biognosys|iRT-Kit_WR_fusion	ulianaf_D1904_286_20190423173402	547.298	2	704.357	1	y7	33.53	10757564	0	2	light	940126961664	YILAGVENSK
YILAGVENSK	Biognosys|iRT-Kit_WR_fusion	ulianaf_D1904_299	547.298	2	704.357	1	y7	33.39	17052422	0	2	light	588417400832	YILAGVENSK
YILAGVENSK	Biognosys|iRT-Kit_WR_fusion	ulianaf_D1904_300	547.298	2	704.357	1	y7	33.06	15241865	0	2	light	743156350976	YILAGVENSK
YILAGVENSK	Biognosys|iRT-Kit_WR_fusion	ulianaf_D1904_301	547.298	2	704.357	1	y7	32.96	15110191	0	2	light	769158152192	YILAGVENSK
YILAGVENSK	Biognosys|iRT-Kit_WR_fusion	ulianaf_D1904_312	547.298	2	704.357	1	y7	33.09	17748346	0	2	light	619254054912	YILAGVENSK
YILAGVENSK	Biognosys|iRT-Kit_WR_fusion	ulianaf_D1904_313	547.298	2	704.357	1	y7	33.11	18775940	0	2	light	685632585728	YILAGVENSK
YILAGVENSK	Biognosys|iRT-Kit_WR_fusion	ulianaf_D1904_314	547.298	2	704.357	1	y7	32.66	12915080	0	2	light	749844168704	YILAGVENSK
YILAGVENSK	Biognosys|iRT-Kit_WR_fusion	ulianaf_D1904_325	547.298	2	704.357	1	y7	32.71	20987832	0	2	light	595178356736	YILAGVENSK
YILAGVENSK	Biognosys|iRT-Kit_WR_fusion	ulianaf_D1904_326	547.298	2	704.357	1	y7	32.77	18080096	0	2	light	640120520704	YILAGVENSK
YILAGVENSK	Biognosys|iRT-Kit_WR_fusion	ulianaf_D1904_327	547.298	2	704.357	1	y7	32.68	12730830	0	2	light	726806626304	YILAGVENSK
YILAGVENSK	Biognosys|iRT-Kit_WR_fusion	ulianaf_D1904_338	547.298	2	704.357	1	y7	33.16	13510104	0	2	light	564230815744	YILAGVENSK
YILAGVENSK	Biognosys|iRT-Kit_WR_fusion	ulianaf_D1904_339	547.298	2	704.357	1	y7	32.84	17574490	0	2	light	598374547456	YILAGVENSK
YILAGVENSK	Biognosys|iRT-Kit_WR_fusion	ulianaf_D1904_340	547.298	2	704.357	1	y7	32.64	15464162	0	2	light	639589482496	YILAGVENSK
YILAGVENSK	Biognosys|iRT-Kit_WR_fusion	ulianaf_D1904_262	547.298	2	704.357	1	y7	33.76	10588942	0	2	light	830355537920	YILAGVENSK
YILAGVENSK	Biognosys|iRT-Kit_WR_fusion	ulianaf_D1904_263	547.298	2	704.357	1	y7	33.37	10953782	0	2	light	914880724992	YILAGVENSK
YILAGVENSK	Biognosys|iRT-Kit_WR_fusion	ulianaf_D1904_264	547.298	2	704.357	1	y7	34.23	11987254	316751	2	light	742561087488	YILAGVENSK
YILAGVENSK	Biognosys|iRT-Kit_WR_fusion	ulianaf_D1904_268	547.298	2	633.32	1	y6	32.93	7521361	0	3	light	1029942018048	YILAGVENSK
YILAGVENSK	Biognosys|iRT-Kit_WR_fusion	ulianaf_D1904_270	547.298	2	633.32	1	y6	34.06	12723487	316023	3	light	715907465216	YILAGVENSK
YILAGVENSK	Biognosys|iRT-Kit_WR_fusion	ulianaf_D1904_274	547.298	2	633.32	1	y6	33.2	8299252	0	3	light	1096384184320	YILAGVENSK
YILAGVENSK	Biognosys|iRT-Kit_WR_fusion	ulianaf_D1904_275	547.298	2	633.32	1	y6	32.79	8542706	236188	3	light	1132245286912	YILAGVENSK
YILAGVENSK	Biognosys|iRT-Kit_WR_fusion	ulianaf_D1904_276	547.298	2	633.32	1	y6	32.42	13343773	0	3	light	942917025792	YILAGVENSK
YILAGVENSK	Biognosys|iRT-Kit_WR_fusion	ulianaf_D1904_280	547.298	2	633.32	1	y6	32.59	10777302	0	3	light	963174793216	YILAGVENSK
YILAGVENSK	Biognosys|iRT-Kit_WR_fusion	ulianaf_D1904_281	547.298	2	633.32	1	y6	32.61	8657986	0	3	light	988835217408	YILAGVENSK
YILAGVENSK	Biognosys|iRT-Kit_WR_fusion	ulianaf_D1904_282	547.298	2	633.32	1	y6	32.01	9725018	0	3	light	1040119103488	YILAGVENSK
YILAGVENSK	Biognosys|iRT-Kit_WR_fusion	ulianaf_D1904_286_20190423173402	547.298	2	633.32	1	y6	33.53	8852552	0	3	light	940126961664	YILAGVENSK
YILAGVENSK	Biognosys|iRT-Kit_WR_fusion	ulianaf_D1904_299	547.298	2	633.32	1	y6	33.39	13698003	137348	3	light	588417400832	YILAGVENSK
YILAGVENSK	Biognosys|iRT-Kit_WR_fusion	ulianaf_D1904_300	547.298	2	633.32	1	y6	33.06	12919802	0	3	light	743156350976	YILAGVENSK
YILAGVENSK	Biognosys|iRT-Kit_WR_fusion	ulianaf_D1904_301	547.298	2	633.32	1	y6	32.96	12260432	377061	3	light	769158152192	YILAGVENSK
YILAGVENSK	Biognosys|iRT-Kit_WR_fusion	ulianaf_D1904_312	547.298	2	633.32	1	y6	33.09	15289744	0	3	light	619254054912	YILAGVENSK
YILAGVENSK	Biognosys|iRT-Kit_WR_fusion	ulianaf_D1904_313	547.298	2	633.32	1	y6	33.11	15939681	452829	3	light	685632585728	YILAGVENSK
YILAGVENSK	Biognosys|iRT-Kit_WR_fusion	ulianaf_D1904_314	547.298	2	633.32	1	y6	32.66	10820683	0	3	light	749844168704	YILAGVENSK
YILAGVENSK	Biognosys|iRT-Kit_WR_fusion	ulianaf_D1904_325	547.298	2	633.32	1	y6	32.71	17941538	0	3	light	595178356736	YILAGVENSK
YILAGVENSK	Biognosys|iRT-Kit_WR_fusion	ulianaf_D1904_326	547.298	2	633.32	1	y6	32.77	15071316	0	3	light	640120520704	YILAGVENSK
YILAGVENSK	Biognosys|iRT-Kit_WR_fusion	ulianaf_D1904_327	547.298	2	633.32	1	y6	32.68	10984916	0	3	light	726806626304	YILAGVENSK
YILAGVENSK	Biognosys|iRT-Kit_WR_fusion	ulianaf_D1904_338	547.298	2	633.32	1	y6	33.16	11458034	0	3	light	564230815744	YILAGVENSK
YILAGVENSK	Biognosys|iRT-Kit_WR_fusion	ulianaf_D1904_339	547.298	2	633.32	1	y6	32.84	15119765	0	3	light	598374547456	YILAGVENSK
YILAGVENSK	Biognosys|iRT-Kit_WR_fusion	ulianaf_D1904_340	547.298	2	633.32	1	y6	32.64	13306307	0	3	light	639589482496	YILAGVENSK
YILAGVENSK	Biognosys|iRT-Kit_WR_fusion	ulianaf_D1904_262	547.298	2	633.32	1	y6	33.76	9166293	0	3	light	830355537920	YILAGVENSK
YILAGVENSK	Biognosys|iRT-Kit_WR_fusion	ulianaf_D1904_263	547.298	2	633.32	1	y6	33.37	9587998	0	3	light	914880724992	YILAGVENSK
YILAGVENSK	Biognosys|iRT-Kit_WR_fusion	ulianaf_D1904_264	547.298	2	633.32	1	y6	34.23	9748954	290271	3	light	742561087488	YILAGVENSK
GTFIIDPGGVIR	Biognosys|iRT-Kit_WR_fusion	ulianaf_D1904_268	622.854	2	826.478	1	y8	55.72	11209620	0	3	light	1029942018048	GTFIIDPGGVIR
GTFIIDPGGVIR	Biognosys|iRT-Kit_WR_fusion	ulianaf_D1904_270	622.854	2	826.478	1	y8	56.88	7828004	0	3	light	715907465216	GTFIIDPGGVIR
GTFIIDPGGVIR	Biognosys|iRT-Kit_WR_fusion	ulianaf_D1904_274	622.854	2	826.478	1	y8	56.18	11042544	0	3	light	1096384184320	GTFIIDPGGVIR
GTFIIDPGGVIR	Biognosys|iRT-Kit_WR_fusion	ulianaf_D1904_275	622.854	2	826.478	1	y8	56.08	11377947	0	2	light	1132245286912	GTFIIDPGGVIR
GTFIIDPGGVIR	Biognosys|iRT-Kit_WR_fusion	ulianaf_D1904_276	622.854	2	826.478	1	y8	55.86	11602735	0	3	light	942917025792	GTFIIDPGGVIR
GTFIIDPGGVIR	Biognosys|iRT-Kit_WR_fusion	ulianaf_D1904_280	622.854	2	826.478	1	y8	55.52	11518751	0	3	light	963174793216	GTFIIDPGGVIR
GTFIIDPGGVIR	Biognosys|iRT-Kit_WR_fusion	ulianaf_D1904_281	622.854	2	826.478	1	y8	54.95	9996218	0	3	light	988835217408	GTFIIDPGGVIR
GTFIIDPGGVIR	Biognosys|iRT-Kit_WR_fusion	ulianaf_D1904_282	622.854	2	826.478	1	y8	54.48	12454808	0	2	light	1040119103488	GTFIIDPGGVIR
GTFIIDPGGVIR	Biognosys|iRT-Kit_WR_fusion	ulianaf_D1904_286_20190423173402	622.854	2	826.478	1	y8	56.5	10317856	0	3	light	940126961664	GTFIIDPGGVIR
GTFIIDPGGVIR	Biognosys|iRT-Kit_WR_fusion	ulianaf_D1904_299	622.854	2	826.478	1	y8	55.11	10969786	167765	3	light	588417400832	GTFIIDPGGVIR
GTFIIDPGGVIR	Biognosys|iRT-Kit_WR_fusion	ulianaf_D1904_300	622.854	2	826.478	1	y8	55.06	11656148	0	3	light	743156350976	GTFIIDPGGVIR
GTFIIDPGGVIR	Biognosys|iRT-Kit_WR_fusion	ulianaf_D1904_301	622.854	2	826.478	1	y8	54.89	10918601	0	3	light	769158152192	GTFIIDPGGVIR
GTFIIDPGGVIR	Biognosys|iRT-Kit_WR_fusion	ulianaf_D1904_312	622.854	2	826.478	1	y8	55.22	11008696	0	3	light	619254054912	GTFIIDPGGVIR
GTFIIDPGGVIR	Biognosys|iRT-Kit_WR_fusion	ulianaf_D1904_313	622.854	2	826.478	1	y8	55.22	10045020	0	3	light	685632585728	GTFIIDPGGVIR
GTFIIDPGGVIR	Biognosys|iRT-Kit_WR_fusion	ulianaf_D1904_314	622.854	2	826.478	1	y8	54.54	9830356	0	3	light	749844168704	GTFIIDPGGVIR
GTFIIDPGGVIR	Biognosys|iRT-Kit_WR_fusion	ulianaf_D1904_325	622.854	2	826.478	1	y8	55.13	11841829	0	3	light	595178356736	GTFIIDPGGVIR
GTFIIDPGGVIR	Biognosys|iRT-Kit_WR_fusion	ulianaf_D1904_326	622.854	2	826.478	1	y8	54.88	9928029	0	3	light	640120520704	GTFIIDPGGVIR
GTFIIDPGGVIR	Biognosys|iRT-Kit_WR_fusion	ulianaf_D1904_327	622.854	2	826.478	1	y8	54.8	9380016	0	3	light	726806626304	GTFIIDPGGVIR
GTFIIDPGGVIR	Biognosys|iRT-Kit_WR_fusion	ulianaf_D1904_338	622.854	2	826.478	1	y8	55.32	8335849	0	3	light	564230815744	GTFIIDPGGVIR
GTFIIDPGGVIR	Biognosys|iRT-Kit_WR_fusion	ulianaf_D1904_339	622.854	2	826.478	1	y8	55.12	8933270	0	3	light	598374547456	GTFIIDPGGVIR
GTFIIDPGGVIR	Biognosys|iRT-Kit_WR_fusion	ulianaf_D1904_340	622.854	2	826.478	1	y8	55.03	7530464	0	3	light	639589482496	GTFIIDPGGVIR
GTFIIDPGGVIR	Biognosys|iRT-Kit_WR_fusion	ulianaf_D1904_262	622.854	2	826.478	1	y8	56.55	9874164	0	3	light	830355537920	GTFIIDPGGVIR
GTFIIDPGGVIR	Biognosys|iRT-Kit_WR_fusion	ulianaf_D1904_263	622.854	2	826.478	1	y8	56.18	12036515	0	2	light	914880724992	GTFIIDPGGVIR
GTFIIDPGGVIR	Biognosys|iRT-Kit_WR_fusion	ulianaf_D1904_264	622.854	2	826.478	1	y8	56.69	10124584	0	2	light	742561087488	GTFIIDPGGVIR
GTFIIDPGGVIR	Biognosys|iRT-Kit_WR_fusion	ulianaf_D1904_268	622.854	2	713.394	1	y7	55.81	38560756	0	1	light	1029942018048	GTFIIDPGGVIR
GTFIIDPGGVIR	Biognosys|iRT-Kit_WR_fusion	ulianaf_D1904_270	622.854	2	713.394	1	y7	56.88	22607970	0	1	light	715907465216	GTFIIDPGGVIR
GTFIIDPGGVIR	Biognosys|iRT-Kit_WR_fusion	ulianaf_D1904_274	622.854	2	713.394	1	y7	56.18	42320764	128816	1	light	1096384184320	GTFIIDPGGVIR
GTFIIDPGGVIR	Biognosys|iRT-Kit_WR_fusion	ulianaf_D1904_275	622.854	2	713.394	1	y7	56.08	50661564	0	1	light	1132245286912	GTFIIDPGGVIR
GTFIIDPGGVIR	Biognosys|iRT-Kit_WR_fusion	ulianaf_D1904_276	622.854	2	713.394	1	y7	55.86	40938652	52294	1	light	942917025792	GTFIIDPGGVIR
GTFIIDPGGVIR	Biognosys|iRT-Kit_WR_fusion	ulianaf_D1904_280	622.854	2	713.394	1	y7	55.52	45262668	0	1	light	963174793216	GTFIIDPGGVIR
GTFIIDPGGVIR	Biognosys|iRT-Kit_WR_fusion	ulianaf_D1904_281	622.854	2	713.394	1	y7	54.95	45587204	0	1	light	988835217408	GTFIIDPGGVIR
GTFIIDPGGVIR	Biognosys|iRT-Kit_WR_fusion	ulianaf_D1904_282	622.854	2	713.394	1	y7	54.56	51096240	176509	1	light	1040119103488	GTFIIDPGGVIR
GTFIIDPGGVIR	Biognosys|iRT-Kit_WR_fusion	ulianaf_D1904_286_20190423173402	622.854	2	713.394	1	y7	56.5	36217380	290981	1	light	940126961664	GTFIIDPGGVIR
GTFIIDPGGVIR	Biognosys|iRT-Kit_WR_fusion	ulianaf_D1904_299	622.854	2	713.394	1	y7	55.11	39530216	343041	1	light	588417400832	GTFIIDPGGVIR
GTFIIDPGGVIR	Biognosys|iRT-Kit_WR_fusion	ulianaf_D1904_300	622.854	2	713.394	1	y7	55.06	43756616	0	1	light	743156350976	GTFIIDPGGVIR
GTFIIDPGGVIR	Biognosys|iRT-Kit_WR_fusion	ulianaf_D1904_301	622.854	2	713.394	1	y7	54.89	39875400	201159	1	light	769158152192	GTFIIDPGGVIR
GTFIIDPGGVIR	Biognosys|iRT-Kit_WR_fusion	ulianaf_D1904_312	622.854	2	713.394	1	y7	55.12	40123160	0	1	light	619254054912	GTFIIDPGGVIR
GTFIIDPGGVIR	Biognosys|iRT-Kit_WR_fusion	ulianaf_D1904_313	622.854	2	713.394	1	y7	55.15	36539320	0	1	light	685632585728	GTFIIDPGGVIR
GTFIIDPGGVIR	Biognosys|iRT-Kit_WR_fusion	ulianaf_D1904_314	622.854	2	713.394	1	y7	54.54	35611728	400666	1	light	749844168704	GTFIIDPGGVIR
GTFIIDPGGVIR	Biognosys|iRT-Kit_WR_fusion	ulianaf_D1904_325	622.854	2	713.394	1	y7	55.13	37135688	0	1	light	595178356736	GTFIIDPGGVIR
GTFIIDPGGVIR	Biognosys|iRT-Kit_WR_fusion	ulianaf_D1904_326	622.854	2	713.394	1	y7	54.88	32016798	0	1	light	640120520704	GTFIIDPGGVIR
GTFIIDPGGVIR	Biognosys|iRT-Kit_WR_fusion	ulianaf_D1904_327	622.854	2	713.394	1	y7	54.8	36461228	0	1	light	726806626304	GTFIIDPGGVIR
GTFIIDPGGVIR	Biognosys|iRT-Kit_WR_fusion	ulianaf_D1904_338	622.854	2	713.394	1	y7	55.32	33778684	138296	1	light	564230815744	GTFIIDPGGVIR
GTFIIDPGGVIR	Biognosys|iRT-Kit_WR_fusion	ulianaf_D1904_339	622.854	2	713.394	1	y7	55.12	30297936	0	1	light	598374547456	GTFIIDPGGVIR
GTFIIDPGGVIR	Biognosys|iRT-Kit_WR_fusion	ulianaf_D1904_340	622.854	2	713.394	1	y7	55.03	22060470	0	1	light	639589482496	GTFIIDPGGVIR
GTFIIDPGGVIR	Biognosys|iRT-Kit_WR_fusion	ulianaf_D1904_262	622.854	2	713.394	1	y7	56.55	40297448	88329	1	light	830355537920	GTFIIDPGGVIR
GTFIIDPGGVIR	Biognosys|iRT-Kit_WR_fusion	ulianaf_D1904_263	622.854	2	713.394	1	y7	56.18	54108488	0	1	light	914880724992	GTFIIDPGGVIR
GTFIIDPGGVIR	Biognosys|iRT-Kit_WR_fusion	ulianaf_D1904_264	622.854	2	713.394	1	y7	56.69	42609168	107520	1	light	742561087488	GTFIIDPGGVIR
GTFIIDPGGVIR	Biognosys|iRT-Kit_WR_fusion	ulianaf_D1904_268	622.854	2	598.367	1	y6	55.64	12299255	0	2	light	1029942018048	GTFIIDPGGVIR
GTFIIDPGGVIR	Biognosys|iRT-Kit_WR_fusion	ulianaf_D1904_270	622.854	2	598.367	1	y6	56.97	15853104	0	2	light	715907465216	GTFIIDPGGVIR
GTFIIDPGGVIR	Biognosys|iRT-Kit_WR_fusion	ulianaf_D1904_274	622.854	2	598.367	1	y6	56.09	11360580	0	2	light	1096384184320	GTFIIDPGGVIR
GTFIIDPGGVIR	Biognosys|iRT-Kit_WR_fusion	ulianaf_D1904_275	622.854	2	598.367	1	y6	55.91	10587402	0	3	light	1132245286912	GTFIIDPGGVIR
GTFIIDPGGVIR	Biognosys|iRT-Kit_WR_fusion	ulianaf_D1904_276	622.854	2	598.367	1	y6	55.69	13901151	0	2	light	942917025792	GTFIIDPGGVIR
GTFIIDPGGVIR	Biognosys|iRT-Kit_WR_fusion	ulianaf_D1904_280	622.854	2	598.367	1	y6	55.44	13506662	0	2	light	963174793216	GTFIIDPGGVIR
GTFIIDPGGVIR	Biognosys|iRT-Kit_WR_fusion	ulianaf_D1904_281	622.854	2	598.367	1	y6	54.87	10352313	0	2	light	988835217408	GTFIIDPGGVIR
GTFIIDPGGVIR	Biognosys|iRT-Kit_WR_fusion	ulianaf_D1904_282	622.854	2	598.367	1	y6	54.3	12216265	0	3	light	1040119103488	GTFIIDPGGVIR
GTFIIDPGGVIR	Biognosys|iRT-Kit_WR_fusion	ulianaf_D1904_286_20190423173402	622.854	2	598.367	1	y6	56.5	11580708	0	2	light	940126961664	GTFIIDPGGVIR
GTFIIDPGGVIR	Biognosys|iRT-Kit_WR_fusion	ulianaf_D1904_299	622.854	2	598.367	1	y6	55.28	14994311	181159	2	light	588417400832	GTFIIDPGGVIR
GTFIIDPGGVIR	Biognosys|iRT-Kit_WR_fusion	ulianaf_D1904_300	622.854	2	598.367	1	y6	55.15	13612873	0	2	light	743156350976	GTFIIDPGGVIR
GTFIIDPGGVIR	Biognosys|iRT-Kit_WR_fusion	ulianaf_D1904_301	622.854	2	598.367	1	y6	54.98	13700428	0	2	light	769158152192	GTFIIDPGGVIR
GTFIIDPGGVIR	Biognosys|iRT-Kit_WR_fusion	ulianaf_D1904_312	622.854	2	598.367	1	y6	55.22	16929030	0	2	light	619254054912	GTFIIDPGGVIR
GTFIIDPGGVIR	Biognosys|iRT-Kit_WR_fusion	ulianaf_D1904_313	622.854	2	598.367	1	y6	55.3	14854314	0	2	light	685632585728	GTFIIDPGGVIR
GTFIIDPGGVIR	Biognosys|iRT-Kit_WR_fusion	ulianaf_D1904_314	622.854	2	598.367	1	y6	54.63	13641114	0	2	light	749844168704	GTFIIDPGGVIR
GTFIIDPGGVIR	Biognosys|iRT-Kit_WR_fusion	ulianaf_D1904_325	622.854	2	598.367	1	y6	55.03	21716780	0	2	light	595178356736	GTFIIDPGGVIR
GTFIIDPGGVIR	Biognosys|iRT-Kit_WR_fusion	ulianaf_D1904_326	622.854	2	598.367	1	y6	54.88	16049090	0	2	light	640120520704	GTFIIDPGGVIR
GTFIIDPGGVIR	Biognosys|iRT-Kit_WR_fusion	ulianaf_D1904_327	622.854	2	598.367	1	y6	54.72	11640832	0	2	light	726806626304	GTFIIDPGGVIR
GTFIIDPGGVIR	Biognosys|iRT-Kit_WR_fusion	ulianaf_D1904_338	622.854	2	598.367	1	y6	55.4	10893755	0	2	light	564230815744	GTFIIDPGGVIR
GTFIIDPGGVIR	Biognosys|iRT-Kit_WR_fusion	ulianaf_D1904_339	622.854	2	598.367	1	y6	55.12	15239934	0	2	light	598374547456	GTFIIDPGGVIR
GTFIIDPGGVIR	Biognosys|iRT-Kit_WR_fusion	ulianaf_D1904_340	622.854	2	598.367	1	y6	54.94	13888801	0	2	light	639589482496	GTFIIDPGGVIR
GTFIIDPGGVIR	Biognosys|iRT-Kit_WR_fusion	ulianaf_D1904_262	622.854	2	598.367	1	y6	56.55	9963084	0	2	light	830355537920	GTFIIDPGGVIR
GTFIIDPGGVIR	Biognosys|iRT-Kit_WR_fusion	ulianaf_D1904_263	622.854	2	598.367	1	y6	56.24	9937075	0	3	light	914880724992	GTFIIDPGGVIR
GTFIIDPGGVIR	Biognosys|iRT-Kit_WR_fusion	ulianaf_D1904_264	622.854	2	598.367	1	y6	56.86	9666495	0	3	light	742561087488	GTFIIDPGGVIR
GTFIIDPAAVIR	Biognosys|iRT-Kit_WR_fusion	ulianaf_D1904_268	636.869	2	854.509	1	y8	62.25	35643356	0	2	light	1029942018048	GTFIIDPAAVIR
GTFIIDPAAVIR	Biognosys|iRT-Kit_WR_fusion	ulianaf_D1904_270	636.869	2	854.509	1	y8	63.56	39368644	0	2	light	715907465216	GTFIIDPAAVIR
GTFIIDPAAVIR	Biognosys|iRT-Kit_WR_fusion	ulianaf_D1904_274	636.869	2	854.509	1	y8	62.71	39006272	0	2	light	1096384184320	GTFIIDPAAVIR
GTFIIDPAAVIR	Biognosys|iRT-Kit_WR_fusion	ulianaf_D1904_275	636.869	2	854.509	1	y8	62.58	35530572	0	2	light	1132245286912	GTFIIDPAAVIR
GTFIIDPAAVIR	Biognosys|iRT-Kit_WR_fusion	ulianaf_D1904_276	636.869	2	854.509	1	y8	62.43	36420224	268200	2	light	942917025792	GTFIIDPAAVIR
GTFIIDPAAVIR	Biognosys|iRT-Kit_WR_fusion	ulianaf_D1904_280	636.869	2	854.509	1	y8	62.04	47339092	0	2	light	963174793216	GTFIIDPAAVIR
GTFIIDPAAVIR	Biognosys|iRT-Kit_WR_fusion	ulianaf_D1904_281	636.869	2	854.509	1	y8	61.4	41062956	0	2	light	988835217408	GTFIIDPAAVIR
GTFIIDPAAVIR	Biognosys|iRT-Kit_WR_fusion	ulianaf_D1904_282	636.869	2	854.509	1	y8	60.84	40197368	93910	2	light	1040119103488	GTFIIDPAAVIR
GTFIIDPAAVIR	Biognosys|iRT-Kit_WR_fusion	ulianaf_D1904_286_20190423173402	636.869	2	854.509	1	y8	63.2	35478368	0	2	light	940126961664	GTFIIDPAAVIR
GTFIIDPAAVIR	Biognosys|iRT-Kit_WR_fusion	ulianaf_D1904_299	636.869	2	854.509	1	y8	61.64	47879968	0	2	light	588417400832	GTFIIDPAAVIR
GTFIIDPAAVIR	Biognosys|iRT-Kit_WR_fusion	ulianaf_D1904_300	636.869	2	854.509	1	y8	61.52	35436952	448373	2	light	743156350976	GTFIIDPAAVIR
GTFIIDPAAVIR	Biognosys|iRT-Kit_WR_fusion	ulianaf_D1904_301	636.869	2	854.509	1	y8	61.37	37481516	0	2	light	769158152192	GTFIIDPAAVIR
GTFIIDPAAVIR	Biognosys|iRT-Kit_WR_fusion	ulianaf_D1904_312	636.869	2	854.509	1	y8	61.61	47559068	62763	2	light	619254054912	GTFIIDPAAVIR
GTFIIDPAAVIR	Biognosys|iRT-Kit_WR_fusion	ulianaf_D1904_313	636.869	2	854.509	1	y8	61.68	42398280	0	2	light	685632585728	GTFIIDPAAVIR
GTFIIDPAAVIR	Biognosys|iRT-Kit_WR_fusion	ulianaf_D1904_314	636.869	2	854.509	1	y8	61	36302052	105784	2	light	749844168704	GTFIIDPAAVIR
GTFIIDPAAVIR	Biognosys|iRT-Kit_WR_fusion	ulianaf_D1904_325	636.869	2	854.509	1	y8	61.63	40785536	0	2	light	595178356736	GTFIIDPAAVIR
GTFIIDPAAVIR	Biognosys|iRT-Kit_WR_fusion	ulianaf_D1904_326	636.869	2	854.509	1	y8	61.34	40814468	0	2	light	640120520704	GTFIIDPAAVIR
GTFIIDPAAVIR	Biognosys|iRT-Kit_WR_fusion	ulianaf_D1904_327	636.869	2	854.509	1	y8	61.18	29151106	0	2	light	726806626304	GTFIIDPAAVIR
GTFIIDPAAVIR	Biognosys|iRT-Kit_WR_fusion	ulianaf_D1904_338	636.869	2	854.509	1	y8	61.73	27248522	0	2	light	564230815744	GTFIIDPAAVIR
GTFIIDPAAVIR	Biognosys|iRT-Kit_WR_fusion	ulianaf_D1904_339	636.869	2	854.509	1	y8	61.58	30807356	0	2	light	598374547456	GTFIIDPAAVIR
GTFIIDPAAVIR	Biognosys|iRT-Kit_WR_fusion	ulianaf_D1904_340	636.869	2	854.509	1	y8	61.42	28967996	0	2	light	639589482496	GTFIIDPAAVIR
GTFIIDPAAVIR	Biognosys|iRT-Kit_WR_fusion	ulianaf_D1904_262	636.869	2	854.509	1	y8	63.23	32322696	0	2	light	830355537920	GTFIIDPAAVIR
GTFIIDPAAVIR	Biognosys|iRT-Kit_WR_fusion	ulianaf_D1904_263	636.869	2	854.509	1	y8	62.78	38015708	305534	2	light	914880724992	GTFIIDPAAVIR
GTFIIDPAAVIR	Biognosys|iRT-Kit_WR_fusion	ulianaf_D1904_264	636.869	2	854.509	1	y8	63.35	31669432	0	2	light	742561087488	GTFIIDPAAVIR
GTFIIDPAAVIR	Biognosys|iRT-Kit_WR_fusion	ulianaf_D1904_268	636.869	2	741.425	1	y7	62.25	23864870	0	3	light	1029942018048	GTFIIDPAAVIR
GTFIIDPAAVIR	Biognosys|iRT-Kit_WR_fusion	ulianaf_D1904_270	636.869	2	741.425	1	y7	63.56	26480024	0	3	light	715907465216	GTFIIDPAAVIR
GTFIIDPAAVIR	Biognosys|iRT-Kit_WR_fusion	ulianaf_D1904_274	636.869	2	741.425	1	y7	62.71	26869060	0	3	light	1096384184320	GTFIIDPAAVIR
GTFIIDPAAVIR	Biognosys|iRT-Kit_WR_fusion	ulianaf_D1904_275	636.869	2	741.425	1	y7	62.58	24949240	0	3	light	1132245286912	GTFIIDPAAVIR
GTFIIDPAAVIR	Biognosys|iRT-Kit_WR_fusion	ulianaf_D1904_276	636.869	2	741.425	1	y7	62.43	24930098	0	3	light	942917025792	GTFIIDPAAVIR
GTFIIDPAAVIR	Biognosys|iRT-Kit_WR_fusion	ulianaf_D1904_280	636.869	2	741.425	1	y7	62.04	32335048	725353	3	light	963174793216	GTFIIDPAAVIR
GTFIIDPAAVIR	Biognosys|iRT-Kit_WR_fusion	ulianaf_D1904_281	636.869	2	741.425	1	y7	61.43	28622228	0	3	light	988835217408	GTFIIDPAAVIR
GTFIIDPAAVIR	Biognosys|iRT-Kit_WR_fusion	ulianaf_D1904_282	636.869	2	741.425	1	y7	60.87	27398848	0	3	light	1040119103488	GTFIIDPAAVIR
GTFIIDPAAVIR	Biognosys|iRT-Kit_WR_fusion	ulianaf_D1904_286_20190423173402	636.869	2	741.425	1	y7	63.2	24143806	0	3	light	940126961664	GTFIIDPAAVIR
GTFIIDPAAVIR	Biognosys|iRT-Kit_WR_fusion	ulianaf_D1904_299	636.869	2	741.425	1	y7	61.64	32864238	997021	3	light	588417400832	GTFIIDPAAVIR
GTFIIDPAAVIR	Biognosys|iRT-Kit_WR_fusion	ulianaf_D1904_300	636.869	2	741.425	1	y7	61.52	24777544	428165	3	light	743156350976	GTFIIDPAAVIR
GTFIIDPAAVIR	Biognosys|iRT-Kit_WR_fusion	ulianaf_D1904_301	636.869	2	741.425	1	y7	61.37	26260966	0	3	light	769158152192	GTFIIDPAAVIR
GTFIIDPAAVIR	Biognosys|iRT-Kit_WR_fusion	ulianaf_D1904_312	636.869	2	741.425	1	y7	61.61	32804550	0	3	light	619254054912	GTFIIDPAAVIR
GTFIIDPAAVIR	Biognosys|iRT-Kit_WR_fusion	ulianaf_D1904_313	636.869	2	741.425	1	y7	61.68	29829342	719222	3	light	685632585728	GTFIIDPAAVIR
GTFIIDPAAVIR	Biognosys|iRT-Kit_WR_fusion	ulianaf_D1904_314	636.869	2	741.425	1	y7	61	25282152	0	3	light	749844168704	GTFIIDPAAVIR
GTFIIDPAAVIR	Biognosys|iRT-Kit_WR_fusion	ulianaf_D1904_325	636.869	2	741.425	1	y7	61.63	28571870	447157	3	light	595178356736	GTFIIDPAAVIR
GTFIIDPAAVIR	Biognosys|iRT-Kit_WR_fusion	ulianaf_D1904_326	636.869	2	741.425	1	y7	61.34	28567190	0	3	light	640120520704	GTFIIDPAAVIR
GTFIIDPAAVIR	Biognosys|iRT-Kit_WR_fusion	ulianaf_D1904_327	636.869	2	741.425	1	y7	61.24	20283864	0	3	light	726806626304	GTFIIDPAAVIR
GTFIIDPAAVIR	Biognosys|iRT-Kit_WR_fusion	ulianaf_D1904_338	636.869	2	741.425	1	y7	61.73	19206082	0	3	light	564230815744	GTFIIDPAAVIR
GTFIIDPAAVIR	Biognosys|iRT-Kit_WR_fusion	ulianaf_D1904_339	636.869	2	741.425	1	y7	61.58	21628414	0	3	light	598374547456	GTFIIDPAAVIR
GTFIIDPAAVIR	Biognosys|iRT-Kit_WR_fusion	ulianaf_D1904_340	636.869	2	741.425	1	y7	61.42	20573078	0	3	light	639589482496	GTFIIDPAAVIR
GTFIIDPAAVIR	Biognosys|iRT-Kit_WR_fusion	ulianaf_D1904_262	636.869	2	741.425	1	y7	63.2	22548436	0	3	light	830355537920	GTFIIDPAAVIR
GTFIIDPAAVIR	Biognosys|iRT-Kit_WR_fusion	ulianaf_D1904_263	636.869	2	741.425	1	y7	62.69	26031376	0	3	light	914880724992	GTFIIDPAAVIR
GTFIIDPAAVIR	Biognosys|iRT-Kit_WR_fusion	ulianaf_D1904_264	636.869	2	741.425	1	y7	63.38	21665672	0	3	light	742561087488	GTFIIDPAAVIR
GTFIIDPAAVIR	Biognosys|iRT-Kit_WR_fusion	ulianaf_D1904_268	636.869	2	626.398	1	y6	62.25	65633560	0	1	light	1029942018048	GTFIIDPAAVIR
GTFIIDPAAVIR	Biognosys|iRT-Kit_WR_fusion	ulianaf_D1904_270	636.869	2	626.398	1	y6	63.56	74281168	0	1	light	715907465216	GTFIIDPAAVIR
GTFIIDPAAVIR	Biognosys|iRT-Kit_WR_fusion	ulianaf_D1904_274	636.869	2	626.398	1	y6	62.71	74968912	0	1	light	1096384184320	GTFIIDPAAVIR
GTFIIDPAAVIR	Biognosys|iRT-Kit_WR_fusion	ulianaf_D1904_275	636.869	2	626.398	1	y6	62.58	57790648	274061	1	light	1132245286912	GTFIIDPAAVIR
GTFIIDPAAVIR	Biognosys|iRT-Kit_WR_fusion	ulianaf_D1904_276	636.869	2	626.398	1	y6	62.4	63678548	0	1	light	942917025792	GTFIIDPAAVIR
GTFIIDPAAVIR	Biognosys|iRT-Kit_WR_fusion	ulianaf_D1904_280	636.869	2	626.398	1	y6	62.04	77288776	1079659	1	light	963174793216	GTFIIDPAAVIR
GTFIIDPAAVIR	Biognosys|iRT-Kit_WR_fusion	ulianaf_D1904_281	636.869	2	626.398	1	y6	61.43	65218444	341521	1	light	988835217408	GTFIIDPAAVIR
GTFIIDPAAVIR	Biognosys|iRT-Kit_WR_fusion	ulianaf_D1904_282	636.869	2	626.398	1	y6	60.84	63861908	172991	1	light	1040119103488	GTFIIDPAAVIR
GTFIIDPAAVIR	Biognosys|iRT-Kit_WR_fusion	ulianaf_D1904_286_20190423173402	636.869	2	626.398	1	y6	63.2	64573108	0	1	light	940126961664	GTFIIDPAAVIR
GTFIIDPAAVIR	Biognosys|iRT-Kit_WR_fusion	ulianaf_D1904_299	636.869	2	626.398	1	y6	61.64	80535848	185082	1	light	588417400832	GTFIIDPAAVIR
GTFIIDPAAVIR	Biognosys|iRT-Kit_WR_fusion	ulianaf_D1904_300	636.869	2	626.398	1	y6	61.52	68140968	859433	1	light	743156350976	GTFIIDPAAVIR
GTFIIDPAAVIR	Biognosys|iRT-Kit_WR_fusion	ulianaf_D1904_301	636.869	2	626.398	1	y6	61.37	67901280	706440	1	light	769158152192	GTFIIDPAAVIR
GTFIIDPAAVIR	Biognosys|iRT-Kit_WR_fusion	ulianaf_D1904_312	636.869	2	626.398	1	y6	61.61	78156408	0	1	light	619254054912	GTFIIDPAAVIR
GTFIIDPAAVIR	Biognosys|iRT-Kit_WR_fusion	ulianaf_D1904_313	636.869	2	626.398	1	y6	61.68	87988608	623598	1	light	685632585728	GTFIIDPAAVIR
GTFIIDPAAVIR	Biognosys|iRT-Kit_WR_fusion	ulianaf_D1904_314	636.869	2	626.398	1	y6	61	66013672	250286	1	light	749844168704	GTFIIDPAAVIR
GTFIIDPAAVIR	Biognosys|iRT-Kit_WR_fusion	ulianaf_D1904_325	636.869	2	626.398	1	y6	61.63	89369184	786549	1	light	595178356736	GTFIIDPAAVIR
GTFIIDPAAVIR	Biognosys|iRT-Kit_WR_fusion	ulianaf_D1904_326	636.869	2	626.398	1	y6	61.34	77412256	0	1	light	640120520704	GTFIIDPAAVIR
GTFIIDPAAVIR	Biognosys|iRT-Kit_WR_fusion	ulianaf_D1904_327	636.869	2	626.398	1	y6	61.24	53659544	390044	1	light	726806626304	GTFIIDPAAVIR
GTFIIDPAAVIR	Biognosys|iRT-Kit_WR_fusion	ulianaf_D1904_338	636.869	2	626.398	1	y6	61.73	47709504	576579	1	light	564230815744	GTFIIDPAAVIR
GTFIIDPAAVIR	Biognosys|iRT-Kit_WR_fusion	ulianaf_D1904_339	636.869	2	626.398	1	y6	61.58	67395008	0	1	light	598374547456	GTFIIDPAAVIR
GTFIIDPAAVIR	Biognosys|iRT-Kit_WR_fusion	ulianaf_D1904_340	636.869	2	626.398	1	y6	61.42	58272044	93401	1	light	639589482496	GTFIIDPAAVIR
GTFIIDPAAVIR	Biognosys|iRT-Kit_WR_fusion	ulianaf_D1904_262	636.869	2	626.398	1	y6	63.23	55276420	159554	1	light	830355537920	GTFIIDPAAVIR
GTFIIDPAAVIR	Biognosys|iRT-Kit_WR_fusion	ulianaf_D1904_263	636.869	2	626.398	1	y6	62.78	61681880	0	1	light	914880724992	GTFIIDPAAVIR
GTFIIDPAAVIR	Biognosys|iRT-Kit_WR_fusion	ulianaf_D1904_264	636.869	2	626.398	1	y6	63.35	51956792	0	1	light	742561087488	GTFIIDPAAVIR
GAGSSEPVTGLDAK	Biognosys|iRT-Kit_WR_fusion	ulianaf_D1904_268	644.823	2	1016.53	1	y10	24.38	4288259	0	2	light	1029942018048	GAGSSEPVTGLDAK
GAGSSEPVTGLDAK	Biognosys|iRT-Kit_WR_fusion	ulianaf_D1904_270	644.823	2	1016.53	1	y10	25.31	6325517	0	2	light	715907465216	GAGSSEPVTGLDAK
GAGSSEPVTGLDAK	Biognosys|iRT-Kit_WR_fusion	ulianaf_D1904_274	644.823	2	1016.53	1	y10	24.43	4115807	0	2	light	1096384184320	GAGSSEPVTGLDAK
GAGSSEPVTGLDAK	Biognosys|iRT-Kit_WR_fusion	ulianaf_D1904_275	644.823	2	1016.53	1	y10	23.86	3543191	0	2	light	1132245286912	GAGSSEPVTGLDAK
GAGSSEPVTGLDAK	Biognosys|iRT-Kit_WR_fusion	ulianaf_D1904_276	644.823	2	1016.53	1	y10	23.71	4814577	0	2	light	942917025792	GAGSSEPVTGLDAK
GAGSSEPVTGLDAK	Biognosys|iRT-Kit_WR_fusion	ulianaf_D1904_280	644.823	2	1016.53	1	y10	23.82	4974883	0	2	light	963174793216	GAGSSEPVTGLDAK
GAGSSEPVTGLDAK	Biognosys|iRT-Kit_WR_fusion	ulianaf_D1904_281	644.823	2	1016.53	1	y10	24.05	4191045	0	2	light	988835217408	GAGSSEPVTGLDAK
GAGSSEPVTGLDAK	Biognosys|iRT-Kit_WR_fusion	ulianaf_D1904_282	644.823	2	1016.53	1	y10	23.32	4275930	0	2	light	1040119103488	GAGSSEPVTGLDAK
GAGSSEPVTGLDAK	Biognosys|iRT-Kit_WR_fusion	ulianaf_D1904_286_20190423173402	644.823	2	1016.53	1	y10	25.14	5349918	0	2	light	940126961664	GAGSSEPVTGLDAK
GAGSSEPVTGLDAK	Biognosys|iRT-Kit_WR_fusion	ulianaf_D1904_299	644.823	2	1016.53	1	y10	24.75	8098963	0	2	light	588417400832	GAGSSEPVTGLDAK
GAGSSEPVTGLDAK	Biognosys|iRT-Kit_WR_fusion	ulianaf_D1904_300	644.823	2	1016.53	1	y10	24.57	6503066	0	2	light	743156350976	GAGSSEPVTGLDAK
GAGSSEPVTGLDAK	Biognosys|iRT-Kit_WR_fusion	ulianaf_D1904_301	644.823	2	1016.53	1	y10	24.53	5949609	0	2	light	769158152192	GAGSSEPVTGLDAK
GAGSSEPVTGLDAK	Biognosys|iRT-Kit_WR_fusion	ulianaf_D1904_312	644.823	2	1016.53	1	y10	24.68	7667252	0	2	light	619254054912	GAGSSEPVTGLDAK
GAGSSEPVTGLDAK	Biognosys|iRT-Kit_WR_fusion	ulianaf_D1904_313	644.823	2	1016.53	1	y10	24.72	7030907	0	2	light	685632585728	GAGSSEPVTGLDAK
GAGSSEPVTGLDAK	Biognosys|iRT-Kit_WR_fusion	ulianaf_D1904_314	644.823	2	1016.53	1	y10	24.38	4504307	0	2	light	749844168704	GAGSSEPVTGLDAK
GAGSSEPVTGLDAK	Biognosys|iRT-Kit_WR_fusion	ulianaf_D1904_325	644.823	2	1016.53	1	y10	24.38	8218825	0	2	light	595178356736	GAGSSEPVTGLDAK
GAGSSEPVTGLDAK	Biognosys|iRT-Kit_WR_fusion	ulianaf_D1904_326	644.823	2	1016.53	1	y10	24.39	7436061	0	2	light	640120520704	GAGSSEPVTGLDAK
GAGSSEPVTGLDAK	Biognosys|iRT-Kit_WR_fusion	ulianaf_D1904_327	644.823	2	1016.53	1	y10	24.24	5958328	0	2	light	726806626304	GAGSSEPVTGLDAK
GAGSSEPVTGLDAK	Biognosys|iRT-Kit_WR_fusion	ulianaf_D1904_338	644.823	2	1016.53	1	y10	24.81	3779437	0	2	light	564230815744	GAGSSEPVTGLDAK
GAGSSEPVTGLDAK	Biognosys|iRT-Kit_WR_fusion	ulianaf_D1904_339	644.823	2	1016.53	1	y10	24.59	7043588	0	2	light	598374547456	GAGSSEPVTGLDAK
GAGSSEPVTGLDAK	Biognosys|iRT-Kit_WR_fusion	ulianaf_D1904_340	644.823	2	1016.53	1	y10	24.36	5817063	0	2	light	639589482496	GAGSSEPVTGLDAK
GAGSSEPVTGLDAK	Biognosys|iRT-Kit_WR_fusion	ulianaf_D1904_262	644.823	2	1016.53	1	y10	25.23	4675615	0	2	light	830355537920	GAGSSEPVTGLDAK
GAGSSEPVTGLDAK	Biognosys|iRT-Kit_WR_fusion	ulianaf_D1904_263	644.823	2	1016.53	1	y10	24.83	5613813	0	2	light	914880724992	GAGSSEPVTGLDAK
GAGSSEPVTGLDAK	Biognosys|iRT-Kit_WR_fusion	ulianaf_D1904_264	644.823	2	1016.53	1	y10	25.33	5184972	0	2	light	742561087488	GAGSSEPVTGLDAK
GAGSSEPVTGLDAK	Biognosys|iRT-Kit_WR_fusion	ulianaf_D1904_268	644.823	2	929.494	1	y9	24.38	2512731	0	3	light	1029942018048	GAGSSEPVTGLDAK
GAGSSEPVTGLDAK	Biognosys|iRT-Kit_WR_fusion	ulianaf_D1904_270	644.823	2	929.494	1	y9	25.27	3328246	0	3	light	715907465216	GAGSSEPVTGLDAK
GAGSSEPVTGLDAK	Biognosys|iRT-Kit_WR_fusion	ulianaf_D1904_274	644.823	2	929.494	1	y9	24.4	2259033	0	3	light	1096384184320	GAGSSEPVTGLDAK
GAGSSEPVTGLDAK	Biognosys|iRT-Kit_WR_fusion	ulianaf_D1904_275	644.823	2	929.494	1	y9	23.86	2175802	0	3	light	1132245286912	GAGSSEPVTGLDAK
GAGSSEPVTGLDAK	Biognosys|iRT-Kit_WR_fusion	ulianaf_D1904_276	644.823	2	929.494	1	y9	23.71	2642474	0	3	light	942917025792	GAGSSEPVTGLDAK
GAGSSEPVTGLDAK	Biognosys|iRT-Kit_WR_fusion	ulianaf_D1904_280	644.823	2	929.494	1	y9	23.78	2741920	0	3	light	963174793216	GAGSSEPVTGLDAK
GAGSSEPVTGLDAK	Biognosys|iRT-Kit_WR_fusion	ulianaf_D1904_281	644.823	2	929.494	1	y9	24.2	2533118	0	3	light	988835217408	GAGSSEPVTGLDAK
GAGSSEPVTGLDAK	Biognosys|iRT-Kit_WR_fusion	ulianaf_D1904_282	644.823	2	929.494	1	y9	23.36	2484716	0	3	light	1040119103488	GAGSSEPVTGLDAK
GAGSSEPVTGLDAK	Biognosys|iRT-Kit_WR_fusion	ulianaf_D1904_286_20190423173402	644.823	2	929.494	1	y9	25.17	3026194	0	3	light	940126961664	GAGSSEPVTGLDAK
GAGSSEPVTGLDAK	Biognosys|iRT-Kit_WR_fusion	ulianaf_D1904_299	644.823	2	929.494	1	y9	24.79	4223459	0	3	light	588417400832	GAGSSEPVTGLDAK
GAGSSEPVTGLDAK	Biognosys|iRT-Kit_WR_fusion	ulianaf_D1904_300	644.823	2	929.494	1	y9	24.61	3464703	0	3	light	743156350976	GAGSSEPVTGLDAK
GAGSSEPVTGLDAK	Biognosys|iRT-Kit_WR_fusion	ulianaf_D1904_301	644.823	2	929.494	1	y9	24.56	3335306	0	3	light	769158152192	GAGSSEPVTGLDAK
GAGSSEPVTGLDAK	Biognosys|iRT-Kit_WR_fusion	ulianaf_D1904_312	644.823	2	929.494	1	y9	24.65	4189858	0	3	light	619254054912	GAGSSEPVTGLDAK
GAGSSEPVTGLDAK	Biognosys|iRT-Kit_WR_fusion	ulianaf_D1904_313	644.823	2	929.494	1	y9	24.76	3631064	0	3	light	685632585728	GAGSSEPVTGLDAK
GAGSSEPVTGLDAK	Biognosys|iRT-Kit_WR_fusion	ulianaf_D1904_314	644.823	2	929.494	1	y9	24.38	2296582	0	3	light	749844168704	GAGSSEPVTGLDAK
GAGSSEPVTGLDAK	Biognosys|iRT-Kit_WR_fusion	ulianaf_D1904_325	644.823	2	929.494	1	y9	24.38	4411761	0	3	light	595178356736	GAGSSEPVTGLDAK
GAGSSEPVTGLDAK	Biognosys|iRT-Kit_WR_fusion	ulianaf_D1904_326	644.823	2	929.494	1	y9	24.39	4195025	0	3	light	640120520704	GAGSSEPVTGLDAK
GAGSSEPVTGLDAK	Biognosys|iRT-Kit_WR_fusion	ulianaf_D1904_327	644.823	2	929.494	1	y9	24.24	3165418	0	3	light	726806626304	GAGSSEPVTGLDAK
GAGSSEPVTGLDAK	Biognosys|iRT-Kit_WR_fusion	ulianaf_D1904_338	644.823	2	929.494	1	y9	24.81	2070666	0	3	light	564230815744	GAGSSEPVTGLDAK
GAGSSEPVTGLDAK	Biognosys|iRT-Kit_WR_fusion	ulianaf_D1904_339	644.823	2	929.494	1	y9	24.63	3969305	0	3	light	598374547456	GAGSSEPVTGLDAK
GAGSSEPVTGLDAK	Biognosys|iRT-Kit_WR_fusion	ulianaf_D1904_340	644.823	2	929.494	1	y9	24.36	3165613	0	3	light	639589482496	GAGSSEPVTGLDAK
GAGSSEPVTGLDAK	Biognosys|iRT-Kit_WR_fusion	ulianaf_D1904_262	644.823	2	929.494	1	y9	25.29	2449503	0	3	light	830355537920	GAGSSEPVTGLDAK
GAGSSEPVTGLDAK	Biognosys|iRT-Kit_WR_fusion	ulianaf_D1904_263	644.823	2	929.494	1	y9	24.86	3197962	0	3	light	914880724992	GAGSSEPVTGLDAK
GAGSSEPVTGLDAK	Biognosys|iRT-Kit_WR_fusion	ulianaf_D1904_264	644.823	2	929.494	1	y9	25.41	2707535	0	3	light	742561087488	GAGSSEPVTGLDAK
GAGSSEPVTGLDAK	Biognosys|iRT-Kit_WR_fusion	ulianaf_D1904_268	644.823	2	800.451	1	y8	24.38	23549774	0	1	light	1029942018048	GAGSSEPVTGLDAK
GAGSSEPVTGLDAK	Biognosys|iRT-Kit_WR_fusion	ulianaf_D1904_270	644.823	2	800.451	1	y8	25.31	31377854	158821	1	light	715907465216	GAGSSEPVTGLDAK
GAGSSEPVTGLDAK	Biognosys|iRT-Kit_WR_fusion	ulianaf_D1904_274	644.823	2	800.451	1	y8	24.4	21625294	157354	1	light	1096384184320	GAGSSEPVTGLDAK
GAGSSEPVTGLDAK	Biognosys|iRT-Kit_WR_fusion	ulianaf_D1904_275	644.823	2	800.451	1	y8	23.86	19976946	0	1	light	1132245286912	GAGSSEPVTGLDAK
GAGSSEPVTGLDAK	Biognosys|iRT-Kit_WR_fusion	ulianaf_D1904_276	644.823	2	800.451	1	y8	23.71	24406110	0	1	light	942917025792	GAGSSEPVTGLDAK
GAGSSEPVTGLDAK	Biognosys|iRT-Kit_WR_fusion	ulianaf_D1904_280	644.823	2	800.451	1	y8	23.78	27037442	0	1	light	963174793216	GAGSSEPVTGLDAK
GAGSSEPVTGLDAK	Biognosys|iRT-Kit_WR_fusion	ulianaf_D1904_281	644.823	2	800.451	1	y8	24.09	23068116	0	1	light	988835217408	GAGSSEPVTGLDAK
GAGSSEPVTGLDAK	Biognosys|iRT-Kit_WR_fusion	ulianaf_D1904_282	644.823	2	800.451	1	y8	23.32	22945304	0	1	light	1040119103488	GAGSSEPVTGLDAK
GAGSSEPVTGLDAK	Biognosys|iRT-Kit_WR_fusion	ulianaf_D1904_286_20190423173402	644.823	2	800.451	1	y8	25.14	25890458	0	1	light	940126961664	GAGSSEPVTGLDAK
GAGSSEPVTGLDAK	Biognosys|iRT-Kit_WR_fusion	ulianaf_D1904_299	644.823	2	800.451	1	y8	24.75	40647764	0	1	light	588417400832	GAGSSEPVTGLDAK
GAGSSEPVTGLDAK	Biognosys|iRT-Kit_WR_fusion	ulianaf_D1904_300	644.823	2	800.451	1	y8	24.57	32927626	206116	1	light	743156350976	GAGSSEPVTGLDAK
GAGSSEPVTGLDAK	Biognosys|iRT-Kit_WR_fusion	ulianaf_D1904_301	644.823	2	800.451	1	y8	24.53	31059234	0	1	light	769158152192	GAGSSEPVTGLDAK
GAGSSEPVTGLDAK	Biognosys|iRT-Kit_WR_fusion	ulianaf_D1904_312	644.823	2	800.451	1	y8	24.65	39059988	438548	1	light	619254054912	GAGSSEPVTGLDAK
GAGSSEPVTGLDAK	Biognosys|iRT-Kit_WR_fusion	ulianaf_D1904_313	644.823	2	800.451	1	y8	24.72	35618412	0	1	light	685632585728	GAGSSEPVTGLDAK
GAGSSEPVTGLDAK	Biognosys|iRT-Kit_WR_fusion	ulianaf_D1904_314	644.823	2	800.451	1	y8	24.4	24396316	267214	1	light	749844168704	GAGSSEPVTGLDAK
GAGSSEPVTGLDAK	Biognosys|iRT-Kit_WR_fusion	ulianaf_D1904_325	644.823	2	800.451	1	y8	24.38	42922416	594982	1	light	595178356736	GAGSSEPVTGLDAK
GAGSSEPVTGLDAK	Biognosys|iRT-Kit_WR_fusion	ulianaf_D1904_326	644.823	2	800.451	1	y8	24.39	39783884	536257	1	light	640120520704	GAGSSEPVTGLDAK
GAGSSEPVTGLDAK	Biognosys|iRT-Kit_WR_fusion	ulianaf_D1904_327	644.823	2	800.451	1	y8	24.24	30029310	269334	1	light	726806626304	GAGSSEPVTGLDAK
GAGSSEPVTGLDAK	Biognosys|iRT-Kit_WR_fusion	ulianaf_D1904_338	644.823	2	800.451	1	y8	24.81	21622578	0	1	light	564230815744	GAGSSEPVTGLDAK
GAGSSEPVTGLDAK	Biognosys|iRT-Kit_WR_fusion	ulianaf_D1904_339	644.823	2	800.451	1	y8	24.59	37362228	557125	1	light	598374547456	GAGSSEPVTGLDAK
GAGSSEPVTGLDAK	Biognosys|iRT-Kit_WR_fusion	ulianaf_D1904_340	644.823	2	800.451	1	y8	24.36	31012076	0	1	light	639589482496	GAGSSEPVTGLDAK
GAGSSEPVTGLDAK	Biognosys|iRT-Kit_WR_fusion	ulianaf_D1904_262	644.823	2	800.451	1	y8	25.29	24320400	0	1	light	830355537920	GAGSSEPVTGLDAK
GAGSSEPVTGLDAK	Biognosys|iRT-Kit_WR_fusion	ulianaf_D1904_263	644.823	2	800.451	1	y8	24.86	28095786	0	1	light	914880724992	GAGSSEPVTGLDAK
GAGSSEPVTGLDAK	Biognosys|iRT-Kit_WR_fusion	ulianaf_D1904_264	644.823	2	800.451	1	y8	25.41	24334838	0	1	light	742561087488	GAGSSEPVTGLDAK
TPVISGGPYEYR	Biognosys|iRT-Kit_WR_fusion	ulianaf_D1904_268	669.838	2	1041.5	1	y9	38.6	48299412	0	2	light	1029942018048	TPVISGGPYEYR
TPVISGGPYEYR	Biognosys|iRT-Kit_WR_fusion	ulianaf_D1904_270	669.838	2	1041.5	1	y9	39.86	65495728	1744823	2	light	715907465216	TPVISGGPYEYR
TPVISGGPYEYR	Biognosys|iRT-Kit_WR_fusion	ulianaf_D1904_274	669.838	2	1041.5	1	y9	39.02	47701616	0	2	light	1096384184320	TPVISGGPYEYR
TPVISGGPYEYR	Biognosys|iRT-Kit_WR_fusion	ulianaf_D1904_275	669.838	2	1041.5	1	y9	38.74	42075640	472168	2	light	1132245286912	TPVISGGPYEYR
TPVISGGPYEYR	Biognosys|iRT-Kit_WR_fusion	ulianaf_D1904_276	669.838	2	1041.5	1	y9	38.49	58434848	0	2	light	942917025792	TPVISGGPYEYR
TPVISGGPYEYR	Biognosys|iRT-Kit_WR_fusion	ulianaf_D1904_280	669.838	2	1041.5	1	y9	38.48	60079424	0	2	light	963174793216	TPVISGGPYEYR
TPVISGGPYEYR	Biognosys|iRT-Kit_WR_fusion	ulianaf_D1904_281	669.838	2	1041.5	1	y9	38.39	44738880	344809	2	light	988835217408	TPVISGGPYEYR
TPVISGGPYEYR	Biognosys|iRT-Kit_WR_fusion	ulianaf_D1904_282	669.838	2	1041.5	1	y9	37.83	47668692	0	2	light	1040119103488	TPVISGGPYEYR
TPVISGGPYEYR	Biognosys|iRT-Kit_WR_fusion	ulianaf_D1904_286_20190423173402	669.838	2	1041.5	1	y9	39.35	50246460	254069	2	light	940126961664	TPVISGGPYEYR
TPVISGGPYEYR	Biognosys|iRT-Kit_WR_fusion	ulianaf_D1904_299	669.838	2	1041.5	1	y9	39.12	70044608	437113	2	light	588417400832	TPVISGGPYEYR
TPVISGGPYEYR	Biognosys|iRT-Kit_WR_fusion	ulianaf_D1904_300	669.838	2	1041.5	1	y9	38.72	58417752	0	2	light	743156350976	TPVISGGPYEYR
TPVISGGPYEYR	Biognosys|iRT-Kit_WR_fusion	ulianaf_D1904_301	669.838	2	1041.5	1	y9	38.6	50532712	779972	2	light	769158152192	TPVISGGPYEYR
TPVISGGPYEYR	Biognosys|iRT-Kit_WR_fusion	ulianaf_D1904_312	669.838	2	1041.5	1	y9	38.8	73863216	0	2	light	619254054912	TPVISGGPYEYR
TPVISGGPYEYR	Biognosys|iRT-Kit_WR_fusion	ulianaf_D1904_313	669.838	2	1041.5	1	y9	38.77	65944008	1612519	2	light	685632585728	TPVISGGPYEYR
TPVISGGPYEYR	Biognosys|iRT-Kit_WR_fusion	ulianaf_D1904_314	669.838	2	1041.5	1	y9	38.24	51612052	63689	2	light	749844168704	TPVISGGPYEYR
TPVISGGPYEYR	Biognosys|iRT-Kit_WR_fusion	ulianaf_D1904_325	669.838	2	1041.5	1	y9	38.48	84178960	563072	2	light	595178356736	TPVISGGPYEYR
TPVISGGPYEYR	Biognosys|iRT-Kit_WR_fusion	ulianaf_D1904_326	669.838	2	1041.5	1	y9	38.41	76330000	119011	2	light	640120520704	TPVISGGPYEYR
TPVISGGPYEYR	Biognosys|iRT-Kit_WR_fusion	ulianaf_D1904_327	669.838	2	1041.5	1	y9	38.33	47040732	0	2	light	726806626304	TPVISGGPYEYR
TPVISGGPYEYR	Biognosys|iRT-Kit_WR_fusion	ulianaf_D1904_338	669.838	2	1041.5	1	y9	38.83	51725356	0	2	light	564230815744	TPVISGGPYEYR
TPVISGGPYEYR	Biognosys|iRT-Kit_WR_fusion	ulianaf_D1904_339	669.838	2	1041.5	1	y9	38.71	77161536	682846	2	light	598374547456	TPVISGGPYEYR
TPVISGGPYEYR	Biognosys|iRT-Kit_WR_fusion	ulianaf_D1904_340	669.838	2	1041.5	1	y9	38.31	66162832	0	2	light	639589482496	TPVISGGPYEYR
TPVISGGPYEYR	Biognosys|iRT-Kit_WR_fusion	ulianaf_D1904_262	669.838	2	1041.5	1	y9	39.61	54556112	0	2	light	830355537920	TPVISGGPYEYR
TPVISGGPYEYR	Biognosys|iRT-Kit_WR_fusion	ulianaf_D1904_263	669.838	2	1041.5	1	y9	39.23	55868236	0	2	light	914880724992	TPVISGGPYEYR
TPVISGGPYEYR	Biognosys|iRT-Kit_WR_fusion	ulianaf_D1904_264	669.838	2	1041.5	1	y9	40.02	53257992	0	2	light	742561087488	TPVISGGPYEYR
TPVISGGPYEYR	Biognosys|iRT-Kit_WR_fusion	ulianaf_D1904_268	669.838	2	928.416	1	y8	38.6	67545320	156572	1	light	1029942018048	TPVISGGPYEYR
TPVISGGPYEYR	Biognosys|iRT-Kit_WR_fusion	ulianaf_D1904_270	669.838	2	928.416	1	y8	39.86	93669832	1944210	1	light	715907465216	TPVISGGPYEYR
TPVISGGPYEYR	Biognosys|iRT-Kit_WR_fusion	ulianaf_D1904_274	669.838	2	928.416	1	y8	38.93	67372160	0	1	light	1096384184320	TPVISGGPYEYR
TPVISGGPYEYR	Biognosys|iRT-Kit_WR_fusion	ulianaf_D1904_275	669.838	2	928.416	1	y8	38.74	60594552	0	1	light	1132245286912	TPVISGGPYEYR
TPVISGGPYEYR	Biognosys|iRT-Kit_WR_fusion	ulianaf_D1904_276	669.838	2	928.416	1	y8	38.49	83067472	0	1	light	942917025792	TPVISGGPYEYR
TPVISGGPYEYR	Biognosys|iRT-Kit_WR_fusion	ulianaf_D1904_280	669.838	2	928.416	1	y8	38.48	84718616	0	1	light	963174793216	TPVISGGPYEYR
TPVISGGPYEYR	Biognosys|iRT-Kit_WR_fusion	ulianaf_D1904_281	669.838	2	928.416	1	y8	38.39	63699168	0	1	light	988835217408	TPVISGGPYEYR
TPVISGGPYEYR	Biognosys|iRT-Kit_WR_fusion	ulianaf_D1904_282	669.838	2	928.416	1	y8	37.83	66117540	0	1	light	1040119103488	TPVISGGPYEYR
TPVISGGPYEYR	Biognosys|iRT-Kit_WR_fusion	ulianaf_D1904_286_20190423173402	669.838	2	928.416	1	y8	39.35	71846088	304223	1	light	940126961664	TPVISGGPYEYR
TPVISGGPYEYR	Biognosys|iRT-Kit_WR_fusion	ulianaf_D1904_299	669.838	2	928.416	1	y8	39.12	101938176	759516	1	light	588417400832	TPVISGGPYEYR
TPVISGGPYEYR	Biognosys|iRT-Kit_WR_fusion	ulianaf_D1904_300	669.838	2	928.416	1	y8	38.81	83744200	0	1	light	743156350976	TPVISGGPYEYR
TPVISGGPYEYR	Biognosys|iRT-Kit_WR_fusion	ulianaf_D1904_301	669.838	2	928.416	1	y8	38.6	72562760	644667	1	light	769158152192	TPVISGGPYEYR
TPVISGGPYEYR	Biognosys|iRT-Kit_WR_fusion	ulianaf_D1904_312	669.838	2	928.416	1	y8	38.8	106143512	0	1	light	619254054912	TPVISGGPYEYR
TPVISGGPYEYR	Biognosys|iRT-Kit_WR_fusion	ulianaf_D1904_313	669.838	2	928.416	1	y8	38.77	95520496	0	1	light	685632585728	TPVISGGPYEYR
TPVISGGPYEYR	Biognosys|iRT-Kit_WR_fusion	ulianaf_D1904_314	669.838	2	928.416	1	y8	38.24	74733032	102132	1	light	749844168704	TPVISGGPYEYR
TPVISGGPYEYR	Biognosys|iRT-Kit_WR_fusion	ulianaf_D1904_325	669.838	2	928.416	1	y8	38.48	117501744	1405125	1	light	595178356736	TPVISGGPYEYR
TPVISGGPYEYR	Biognosys|iRT-Kit_WR_fusion	ulianaf_D1904_326	669.838	2	928.416	1	y8	38.41	105447056	183434	1	light	640120520704	TPVISGGPYEYR
TPVISGGPYEYR	Biognosys|iRT-Kit_WR_fusion	ulianaf_D1904_327	669.838	2	928.416	1	y8	38.33	67401936	0	1	light	726806626304	TPVISGGPYEYR
TPVISGGPYEYR	Biognosys|iRT-Kit_WR_fusion	ulianaf_D1904_338	669.838	2	928.416	1	y8	38.83	74427928	0	1	light	564230815744	TPVISGGPYEYR
TPVISGGPYEYR	Biognosys|iRT-Kit_WR_fusion	ulianaf_D1904_339	669.838	2	928.416	1	y8	38.71	108208608	1408142	1	light	598374547456	TPVISGGPYEYR
TPVISGGPYEYR	Biognosys|iRT-Kit_WR_fusion	ulianaf_D1904_340	669.838	2	928.416	1	y8	38.31	95309832	0	1	light	639589482496	TPVISGGPYEYR
TPVISGGPYEYR	Biognosys|iRT-Kit_WR_fusion	ulianaf_D1904_262	669.838	2	928.416	1	y8	39.61	78256024	960332	1	light	830355537920	TPVISGGPYEYR
TPVISGGPYEYR	Biognosys|iRT-Kit_WR_fusion	ulianaf_D1904_263	669.838	2	928.416	1	y8	39.23	79204360	228904	1	light	914880724992	TPVISGGPYEYR
TPVISGGPYEYR	Biognosys|iRT-Kit_WR_fusion	ulianaf_D1904_264	669.838	2	928.416	1	y8	40.02	75888432	1162699	1	light	742561087488	TPVISGGPYEYR
TPVISGGPYEYR	Biognosys|iRT-Kit_WR_fusion	ulianaf_D1904_268	669.838	2	841.384	1	y7	38.6	20116918	0	3	light	1029942018048	TPVISGGPYEYR
TPVISGGPYEYR	Biognosys|iRT-Kit_WR_fusion	ulianaf_D1904_270	669.838	2	841.384	1	y7	39.86	27869112	409783	3	light	715907465216	TPVISGGPYEYR
TPVISGGPYEYR	Biognosys|iRT-Kit_WR_fusion	ulianaf_D1904_274	669.838	2	841.384	1	y7	39.02	20266690	0	3	light	1096384184320	TPVISGGPYEYR
TPVISGGPYEYR	Biognosys|iRT-Kit_WR_fusion	ulianaf_D1904_275	669.838	2	841.384	1	y7	38.74	17772288	658601	3	light	1132245286912	TPVISGGPYEYR
TPVISGGPYEYR	Biognosys|iRT-Kit_WR_fusion	ulianaf_D1904_276	669.838	2	841.384	1	y7	38.49	24083092	0	3	light	942917025792	TPVISGGPYEYR
TPVISGGPYEYR	Biognosys|iRT-Kit_WR_fusion	ulianaf_D1904_280	669.838	2	841.384	1	y7	38.48	24358408	0	3	light	963174793216	TPVISGGPYEYR
TPVISGGPYEYR	Biognosys|iRT-Kit_WR_fusion	ulianaf_D1904_281	669.838	2	841.384	1	y7	38.39	18964672	0	3	light	988835217408	TPVISGGPYEYR
TPVISGGPYEYR	Biognosys|iRT-Kit_WR_fusion	ulianaf_D1904_282	669.838	2	841.384	1	y7	37.83	20300938	0	3	light	1040119103488	TPVISGGPYEYR
TPVISGGPYEYR	Biognosys|iRT-Kit_WR_fusion	ulianaf_D1904_286_20190423173402	669.838	2	841.384	1	y7	39.35	21221322	0	3	light	940126961664	TPVISGGPYEYR
TPVISGGPYEYR	Biognosys|iRT-Kit_WR_fusion	ulianaf_D1904_299	669.838	2	841.384	1	y7	39.12	30009606	727096	3	light	588417400832	TPVISGGPYEYR
TPVISGGPYEYR	Biognosys|iRT-Kit_WR_fusion	ulianaf_D1904_300	669.838	2	841.384	1	y7	38.72	24295646	0	3	light	743156350976	TPVISGGPYEYR
TPVISGGPYEYR	Biognosys|iRT-Kit_WR_fusion	ulianaf_D1904_301	669.838	2	841.384	1	y7	38.6	21697002	0	3	light	769158152192	TPVISGGPYEYR
TPVISGGPYEYR	Biognosys|iRT-Kit_WR_fusion	ulianaf_D1904_312	669.838	2	841.384	1	y7	38.8	31304180	0	3	light	619254054912	TPVISGGPYEYR
TPVISGGPYEYR	Biognosys|iRT-Kit_WR_fusion	ulianaf_D1904_313	669.838	2	841.384	1	y7	38.77	28439974	0	3	light	685632585728	TPVISGGPYEYR
TPVISGGPYEYR	Biognosys|iRT-Kit_WR_fusion	ulianaf_D1904_314	669.838	2	841.384	1	y7	38.24	21638442	50613	3	light	749844168704	TPVISGGPYEYR
TPVISGGPYEYR	Biognosys|iRT-Kit_WR_fusion	ulianaf_D1904_325	669.838	2	841.384	1	y7	38.48	35008212	0	3	light	595178356736	TPVISGGPYEYR
TPVISGGPYEYR	Biognosys|iRT-Kit_WR_fusion	ulianaf_D1904_326	669.838	2	841.384	1	y7	38.41	31722802	66674	3	light	640120520704	TPVISGGPYEYR
TPVISGGPYEYR	Biognosys|iRT-Kit_WR_fusion	ulianaf_D1904_327	669.838	2	841.384	1	y7	38.33	19329040	0	3	light	726806626304	TPVISGGPYEYR
TPVISGGPYEYR	Biognosys|iRT-Kit_WR_fusion	ulianaf_D1904_338	669.838	2	841.384	1	y7	38.73	21574102	0	3	light	564230815744	TPVISGGPYEYR
TPVISGGPYEYR	Biognosys|iRT-Kit_WR_fusion	ulianaf_D1904_339	669.838	2	841.384	1	y7	38.71	33211626	0	3	light	598374547456	TPVISGGPYEYR
TPVISGGPYEYR	Biognosys|iRT-Kit_WR_fusion	ulianaf_D1904_340	669.838	2	841.384	1	y7	38.31	28308940	0	3	light	639589482496	TPVISGGPYEYR
TPVISGGPYEYR	Biognosys|iRT-Kit_WR_fusion	ulianaf_D1904_262	669.838	2	841.384	1	y7	39.61	23472752	0	3	light	830355537920	TPVISGGPYEYR
TPVISGGPYEYR	Biognosys|iRT-Kit_WR_fusion	ulianaf_D1904_263	669.838	2	841.384	1	y7	39.23	22712532	0	3	light	914880724992	TPVISGGPYEYR
TPVISGGPYEYR	Biognosys|iRT-Kit_WR_fusion	ulianaf_D1904_264	669.838	2	841.384	1	y7	40.02	22486676	0	3	light	742561087488	TPVISGGPYEYR
VEATFGVDESNAK	Biognosys|iRT-Kit_WR_fusion	ulianaf_D1904_268	683.828	2	966.453	1	y9	32.4	2311555	0	3	light	1029942018048	VEATFGVDESNAK
VEATFGVDESNAK	Biognosys|iRT-Kit_WR_fusion	ulianaf_D1904_270	683.828	2	966.453	1	y9	33.11	6360276	0	3	light	715907465216	VEATFGVDESNAK
VEATFGVDESNAK	Biognosys|iRT-Kit_WR_fusion	ulianaf_D1904_274	683.828	2	966.453	1	y9	32.67	4129141	0	3	light	1096384184320	VEATFGVDESNAK
VEATFGVDESNAK	Biognosys|iRT-Kit_WR_fusion	ulianaf_D1904_275	683.828	2	966.453	1	y9	32.41	4632242	0	3	light	1132245286912	VEATFGVDESNAK
VEATFGVDESNAK	Biognosys|iRT-Kit_WR_fusion	ulianaf_D1904_276	683.828	2	966.453	1	y9	32.03	5563613	0	3	light	942917025792	VEATFGVDESNAK
VEATFGVDESNAK	Biognosys|iRT-Kit_WR_fusion	ulianaf_D1904_280	683.828	2	966.453	1	y9	32.21	3411573	0	3	light	963174793216	VEATFGVDESNAK
VEATFGVDESNAK	Biognosys|iRT-Kit_WR_fusion	ulianaf_D1904_281	683.828	2	966.453	1	y9	32.06	4186909	0	3	light	988835217408	VEATFGVDESNAK
VEATFGVDESNAK	Biognosys|iRT-Kit_WR_fusion	ulianaf_D1904_282	683.828	2	966.453	1	y9	31.72	4419809	0	3	light	1040119103488	VEATFGVDESNAK
VEATFGVDESNAK	Biognosys|iRT-Kit_WR_fusion	ulianaf_D1904_286_20190423173402	683.828	2	966.453	1	y9	32.85	5607811	0	3	light	940126961664	VEATFGVDESNAK
VEATFGVDESNAK	Biognosys|iRT-Kit_WR_fusion	ulianaf_D1904_299	683.828	2	966.453	1	y9	32.46	9559137	0	3	light	588417400832	VEATFGVDESNAK
VEATFGVDESNAK	Biognosys|iRT-Kit_WR_fusion	ulianaf_D1904_300	683.828	2	966.453	1	y9	32.41	6579878	0	3	light	743156350976	VEATFGVDESNAK
VEATFGVDESNAK	Biognosys|iRT-Kit_WR_fusion	ulianaf_D1904_301	683.828	2	966.453	1	y9	32.28	7339497	0	3	light	769158152192	VEATFGVDESNAK
VEATFGVDESNAK	Biognosys|iRT-Kit_WR_fusion	ulianaf_D1904_312	683.828	2	966.453	1	y9	32.31	6405473	0	3	light	619254054912	VEATFGVDESNAK
VEATFGVDESNAK	Biognosys|iRT-Kit_WR_fusion	ulianaf_D1904_313	683.828	2	966.453	1	y9	32.34	7911117	0	3	light	685632585728	VEATFGVDESNAK
VEATFGVDESNAK	Biognosys|iRT-Kit_WR_fusion	ulianaf_D1904_314	683.828	2	966.453	1	y9	31.98	5261787	0	3	light	749844168704	VEATFGVDESNAK
VEATFGVDESNAK	Biognosys|iRT-Kit_WR_fusion	ulianaf_D1904_325	683.828	2	966.453	1	y9	32.06	10456538	0	3	light	595178356736	VEATFGVDESNAK
VEATFGVDESNAK	Biognosys|iRT-Kit_WR_fusion	ulianaf_D1904_326	683.828	2	966.453	1	y9	32.03	7434852	0	3	light	640120520704	VEATFGVDESNAK
VEATFGVDESNAK	Biognosys|iRT-Kit_WR_fusion	ulianaf_D1904_327	683.828	2	966.453	1	y9	32.07	5924082	0	3	light	726806626304	VEATFGVDESNAK
VEATFGVDESNAK	Biognosys|iRT-Kit_WR_fusion	ulianaf_D1904_338	683.828	2	966.453	1	y9	32.57	5915971	0	3	light	564230815744	VEATFGVDESNAK
VEATFGVDESNAK	Biognosys|iRT-Kit_WR_fusion	ulianaf_D1904_339	683.828	2	966.453	1	y9	32.25	8014009	0	3	light	598374547456	VEATFGVDESNAK
VEATFGVDESNAK	Biognosys|iRT-Kit_WR_fusion	ulianaf_D1904_340	683.828	2	966.453	1	y9	32.1	7417907	0	3	light	639589482496	VEATFGVDESNAK
VEATFGVDESNAK	Biognosys|iRT-Kit_WR_fusion	ulianaf_D1904_262	683.828	2	966.453	1	y9	33	6332607	0	3	light	830355537920	VEATFGVDESNAK
VEATFGVDESNAK	Biognosys|iRT-Kit_WR_fusion	ulianaf_D1904_263	683.828	2	966.453	1	y9	32.8	4567194	0	3	light	914880724992	VEATFGVDESNAK
VEATFGVDESNAK	Biognosys|iRT-Kit_WR_fusion	ulianaf_D1904_264	683.828	2	966.453	1	y9	33.22	7806484	0	3	light	742561087488	VEATFGVDESNAK
VEATFGVDESNAK	Biognosys|iRT-Kit_WR_fusion	ulianaf_D1904_268	683.828	2	819.384	1	y8	32.48	3984252	0	1	light	1029942018048	VEATFGVDESNAK
VEATFGVDESNAK	Biognosys|iRT-Kit_WR_fusion	ulianaf_D1904_270	683.828	2	819.384	1	y8	33.18	9528980	0	1	light	715907465216	VEATFGVDESNAK
VEATFGVDESNAK	Biognosys|iRT-Kit_WR_fusion	ulianaf_D1904_274	683.828	2	819.384	1	y8	32.75	6138271	0	1	light	1096384184320	VEATFGVDESNAK
VEATFGVDESNAK	Biognosys|iRT-Kit_WR_fusion	ulianaf_D1904_275	683.828	2	819.384	1	y8	32.48	7310524	0	1	light	1132245286912	VEATFGVDESNAK
VEATFGVDESNAK	Biognosys|iRT-Kit_WR_fusion	ulianaf_D1904_276	683.828	2	819.384	1	y8	32.03	8723480	0	1	light	942917025792	VEATFGVDESNAK
VEATFGVDESNAK	Biognosys|iRT-Kit_WR_fusion	ulianaf_D1904_280	683.828	2	819.384	1	y8	32.15	4895841	0	1	light	963174793216	VEATFGVDESNAK
VEATFGVDESNAK	Biognosys|iRT-Kit_WR_fusion	ulianaf_D1904_281	683.828	2	819.384	1	y8	32.06	6564935	0	1	light	988835217408	VEATFGVDESNAK
VEATFGVDESNAK	Biognosys|iRT-Kit_WR_fusion	ulianaf_D1904_282	683.828	2	819.384	1	y8	31.72	6849414	0	1	light	1040119103488	VEATFGVDESNAK
VEATFGVDESNAK	Biognosys|iRT-Kit_WR_fusion	ulianaf_D1904_286_20190423173402	683.828	2	819.384	1	y8	32.93	8206159	0	1	light	940126961664	VEATFGVDESNAK
VEATFGVDESNAK	Biognosys|iRT-Kit_WR_fusion	ulianaf_D1904_299	683.828	2	819.384	1	y8	32.46	14471299	0	1	light	588417400832	VEATFGVDESNAK
VEATFGVDESNAK	Biognosys|iRT-Kit_WR_fusion	ulianaf_D1904_300	683.828	2	819.384	1	y8	32.34	10080635	0	1	light	743156350976	VEATFGVDESNAK
VEATFGVDESNAK	Biognosys|iRT-Kit_WR_fusion	ulianaf_D1904_301	683.828	2	819.384	1	y8	32.28	11003576	0	1	light	769158152192	VEATFGVDESNAK
VEATFGVDESNAK	Biognosys|iRT-Kit_WR_fusion	ulianaf_D1904_312	683.828	2	819.384	1	y8	32.31	9947881	0	1	light	619254054912	VEATFGVDESNAK
VEATFGVDESNAK	Biognosys|iRT-Kit_WR_fusion	ulianaf_D1904_313	683.828	2	819.384	1	y8	32.42	12322226	0	1	light	685632585728	VEATFGVDESNAK
VEATFGVDESNAK	Biognosys|iRT-Kit_WR_fusion	ulianaf_D1904_314	683.828	2	819.384	1	y8	31.98	8105167	0	1	light	749844168704	VEATFGVDESNAK
VEATFGVDESNAK	Biognosys|iRT-Kit_WR_fusion	ulianaf_D1904_325	683.828	2	819.384	1	y8	31.91	16471325	0	1	light	595178356736	VEATFGVDESNAK
VEATFGVDESNAK	Biognosys|iRT-Kit_WR_fusion	ulianaf_D1904_326	683.828	2	819.384	1	y8	32.11	11606938	0	1	light	640120520704	VEATFGVDESNAK
VEATFGVDESNAK	Biognosys|iRT-Kit_WR_fusion	ulianaf_D1904_327	683.828	2	819.384	1	y8	32.23	9320823	0	1	light	726806626304	VEATFGVDESNAK
VEATFGVDESNAK	Biognosys|iRT-Kit_WR_fusion	ulianaf_D1904_338	683.828	2	819.384	1	y8	32.49	9025702	0	1	light	564230815744	VEATFGVDESNAK
VEATFGVDESNAK	Biognosys|iRT-Kit_WR_fusion	ulianaf_D1904_339	683.828	2	819.384	1	y8	32.25	13511256	173593	1	light	598374547456	VEATFGVDESNAK
VEATFGVDESNAK	Biognosys|iRT-Kit_WR_fusion	ulianaf_D1904_340	683.828	2	819.384	1	y8	32.1	12103926	0	1	light	639589482496	VEATFGVDESNAK
VEATFGVDESNAK	Biognosys|iRT-Kit_WR_fusion	ulianaf_D1904_262	683.828	2	819.384	1	y8	33	9674191	0	1	light	830355537920	VEATFGVDESNAK
VEATFGVDESNAK	Biognosys|iRT-Kit_WR_fusion	ulianaf_D1904_263	683.828	2	819.384	1	y8	32.8	7807046	0	1	light	914880724992	VEATFGVDESNAK
VEATFGVDESNAK	Biognosys|iRT-Kit_WR_fusion	ulianaf_D1904_264	683.828	2	819.384	1	y8	33.29	11936018	0	1	light	742561087488	VEATFGVDESNAK
VEATFGVDESNAK	Biognosys|iRT-Kit_WR_fusion	ulianaf_D1904_268	683.828	2	819.388	1	b8	32.48	3984252	0	2	light	1029942018048	VEATFGVDESNAK
VEATFGVDESNAK	Biognosys|iRT-Kit_WR_fusion	ulianaf_D1904_270	683.828	2	819.388	1	b8	33.18	9528980	0	2	light	715907465216	VEATFGVDESNAK
VEATFGVDESNAK	Biognosys|iRT-Kit_WR_fusion	ulianaf_D1904_274	683.828	2	819.388	1	b8	32.75	6138271	0	2	light	1096384184320	VEATFGVDESNAK
VEATFGVDESNAK	Biognosys|iRT-Kit_WR_fusion	ulianaf_D1904_275	683.828	2	819.388	1	b8	32.48	7310524	0	2	light	1132245286912	VEATFGVDESNAK
VEATFGVDESNAK	Biognosys|iRT-Kit_WR_fusion	ulianaf_D1904_276	683.828	2	819.388	1	b8	32.03	8723480	0	2	light	942917025792	VEATFGVDESNAK
VEATFGVDESNAK	Biognosys|iRT-Kit_WR_fusion	ulianaf_D1904_280	683.828	2	819.388	1	b8	32.15	4895841	0	2	light	963174793216	VEATFGVDESNAK
VEATFGVDESNAK	Biognosys|iRT-Kit_WR_fusion	ulianaf_D1904_281	683.828	2	819.388	1	b8	32.06	6564935	0	2	light	988835217408	VEATFGVDESNAK
VEATFGVDESNAK	Biognosys|iRT-Kit_WR_fusion	ulianaf_D1904_282	683.828	2	819.388	1	b8	31.72	6849414	0	2	light	1040119103488	VEATFGVDESNAK
VEATFGVDESNAK	Biognosys|iRT-Kit_WR_fusion	ulianaf_D1904_286_20190423173402	683.828	2	819.388	1	b8	32.93	8206159	0	2	light	940126961664	VEATFGVDESNAK
VEATFGVDESNAK	Biognosys|iRT-Kit_WR_fusion	ulianaf_D1904_299	683.828	2	819.388	1	b8	32.46	14471299	0	2	light	588417400832	VEATFGVDESNAK
VEATFGVDESNAK	Biognosys|iRT-Kit_WR_fusion	ulianaf_D1904_300	683.828	2	819.388	1	b8	32.34	10080635	0	2	light	743156350976	VEATFGVDESNAK
VEATFGVDESNAK	Biognosys|iRT-Kit_WR_fusion	ulianaf_D1904_301	683.828	2	819.388	1	b8	32.28	11003576	0	2	light	769158152192	VEATFGVDESNAK
VEATFGVDESNAK	Biognosys|iRT-Kit_WR_fusion	ulianaf_D1904_312	683.828	2	819.388	1	b8	32.31	9947881	0	2	light	619254054912	VEATFGVDESNAK
VEATFGVDESNAK	Biognosys|iRT-Kit_WR_fusion	ulianaf_D1904_313	683.828	2	819.388	1	b8	32.42	12322226	0	2	light	685632585728	VEATFGVDESNAK
VEATFGVDESNAK	Biognosys|iRT-Kit_WR_fusion	ulianaf_D1904_314	683.828	2	819.388	1	b8	31.98	8105167	0	2	light	749844168704	VEATFGVDESNAK
VEATFGVDESNAK	Biognosys|iRT-Kit_WR_fusion	ulianaf_D1904_325	683.828	2	819.388	1	b8	31.91	16471325	0	2	light	595178356736	VEATFGVDESNAK
VEATFGVDESNAK	Biognosys|iRT-Kit_WR_fusion	ulianaf_D1904_326	683.828	2	819.388	1	b8	32.11	11606938	0	2	light	640120520704	VEATFGVDESNAK
VEATFGVDESNAK	Biognosys|iRT-Kit_WR_fusion	ulianaf_D1904_327	683.828	2	819.388	1	b8	32.23	9320823	0	2	light	726806626304	VEATFGVDESNAK
VEATFGVDESNAK	Biognosys|iRT-Kit_WR_fusion	ulianaf_D1904_338	683.828	2	819.388	1	b8	32.49	9025702	0	2	light	564230815744	VEATFGVDESNAK
VEATFGVDESNAK	Biognosys|iRT-Kit_WR_fusion	ulianaf_D1904_339	683.828	2	819.388	1	b8	32.25	13511256	173593	2	light	598374547456	VEATFGVDESNAK
VEATFGVDESNAK	Biognosys|iRT-Kit_WR_fusion	ulianaf_D1904_340	683.828	2	819.388	1	b8	32.1	12103926	0	2	light	639589482496	VEATFGVDESNAK
VEATFGVDESNAK	Biognosys|iRT-Kit_WR_fusion	ulianaf_D1904_262	683.828	2	819.388	1	b8	33	9674191	0	2	light	830355537920	VEATFGVDESNAK
VEATFGVDESNAK	Biognosys|iRT-Kit_WR_fusion	ulianaf_D1904_263	683.828	2	819.388	1	b8	32.8	7807046	0	2	light	914880724992	VEATFGVDESNAK
VEATFGVDESNAK	Biognosys|iRT-Kit_WR_fusion	ulianaf_D1904_264	683.828	2	819.388	1	b8	33.29	11936018	0	2	light	742561087488	VEATFGVDESNAK
TPVITGAPYEYR	Biognosys|iRT-Kit_WR_fusion	ulianaf_D1904_268	683.854	2	1069.53	1	y9	40.83	51533904	0	2	light	1029942018048	TPVITGAPYEYR
TPVITGAPYEYR	Biognosys|iRT-Kit_WR_fusion	ulianaf_D1904_270	683.854	2	1069.53	1	y9	41.93	58035208	0	2	light	715907465216	TPVITGAPYEYR
TPVITGAPYEYR	Biognosys|iRT-Kit_WR_fusion	ulianaf_D1904_274	683.854	2	1069.53	1	y9	41.17	54175472	0	2	light	1096384184320	TPVITGAPYEYR
TPVITGAPYEYR	Biognosys|iRT-Kit_WR_fusion	ulianaf_D1904_275	683.854	2	1069.53	1	y9	40.97	53660580	246313	2	light	1132245286912	TPVITGAPYEYR
TPVITGAPYEYR	Biognosys|iRT-Kit_WR_fusion	ulianaf_D1904_276	683.854	2	1069.53	1	y9	40.76	69202824	552508	2	light	942917025792	TPVITGAPYEYR
TPVITGAPYEYR	Biognosys|iRT-Kit_WR_fusion	ulianaf_D1904_280	683.854	2	1069.53	1	y9	40.74	61014244	0	2	light	963174793216	TPVITGAPYEYR
TPVITGAPYEYR	Biognosys|iRT-Kit_WR_fusion	ulianaf_D1904_281	683.854	2	1069.53	1	y9	40.45	46569444	0	2	light	988835217408	TPVITGAPYEYR
TPVITGAPYEYR	Biognosys|iRT-Kit_WR_fusion	ulianaf_D1904_282	683.854	2	1069.53	1	y9	39.97	50183328	619458	2	light	1040119103488	TPVITGAPYEYR
TPVITGAPYEYR	Biognosys|iRT-Kit_WR_fusion	ulianaf_D1904_286_20190423173402	683.854	2	1069.53	1	y9	41.5	49492980	0	2	light	940126961664	TPVITGAPYEYR
TPVITGAPYEYR	Biognosys|iRT-Kit_WR_fusion	ulianaf_D1904_299	683.854	2	1069.53	1	y9	41.11	68137016	722293	2	light	588417400832	TPVITGAPYEYR
TPVITGAPYEYR	Biognosys|iRT-Kit_WR_fusion	ulianaf_D1904_300	683.854	2	1069.53	1	y9	40.75	56426608	0	2	light	743156350976	TPVITGAPYEYR
TPVITGAPYEYR	Biognosys|iRT-Kit_WR_fusion	ulianaf_D1904_301	683.854	2	1069.53	1	y9	40.64	47081956	0	2	light	769158152192	TPVITGAPYEYR
TPVITGAPYEYR	Biognosys|iRT-Kit_WR_fusion	ulianaf_D1904_312	683.854	2	1069.53	1	y9	40.81	67632608	0	2	light	619254054912	TPVITGAPYEYR
TPVITGAPYEYR	Biognosys|iRT-Kit_WR_fusion	ulianaf_D1904_313	683.854	2	1069.53	1	y9	40.84	62826860	339997	2	light	685632585728	TPVITGAPYEYR
TPVITGAPYEYR	Biognosys|iRT-Kit_WR_fusion	ulianaf_D1904_314	683.854	2	1069.53	1	y9	40.29	54991800	0	2	light	749844168704	TPVITGAPYEYR
TPVITGAPYEYR	Biognosys|iRT-Kit_WR_fusion	ulianaf_D1904_325	683.854	2	1069.53	1	y9	40.64	81090280	0	2	light	595178356736	TPVITGAPYEYR
TPVITGAPYEYR	Biognosys|iRT-Kit_WR_fusion	ulianaf_D1904_326	683.854	2	1069.53	1	y9	40.44	71318928	0	2	light	640120520704	TPVITGAPYEYR
TPVITGAPYEYR	Biognosys|iRT-Kit_WR_fusion	ulianaf_D1904_327	683.854	2	1069.53	1	y9	40.37	48887460	0	2	light	726806626304	TPVITGAPYEYR
TPVITGAPYEYR	Biognosys|iRT-Kit_WR_fusion	ulianaf_D1904_338	683.854	2	1069.53	1	y9	40.82	53251788	240604	2	light	564230815744	TPVITGAPYEYR
TPVITGAPYEYR	Biognosys|iRT-Kit_WR_fusion	ulianaf_D1904_339	683.854	2	1069.53	1	y9	40.73	68828064	894386	2	light	598374547456	TPVITGAPYEYR
TPVITGAPYEYR	Biognosys|iRT-Kit_WR_fusion	ulianaf_D1904_340	683.854	2	1069.53	1	y9	40.52	68764440	3559	2	light	639589482496	TPVITGAPYEYR
TPVITGAPYEYR	Biognosys|iRT-Kit_WR_fusion	ulianaf_D1904_262	683.854	2	1069.53	1	y9	41.69	49354592	428336	2	light	830355537920	TPVITGAPYEYR
TPVITGAPYEYR	Biognosys|iRT-Kit_WR_fusion	ulianaf_D1904_263	683.854	2	1069.53	1	y9	41.31	54366052	574446	2	light	914880724992	TPVITGAPYEYR
TPVITGAPYEYR	Biognosys|iRT-Kit_WR_fusion	ulianaf_D1904_264	683.854	2	1069.53	1	y9	41.98	46851888	141820	2	light	742561087488	TPVITGAPYEYR
TPVITGAPYEYR	Biognosys|iRT-Kit_WR_fusion	ulianaf_D1904_268	683.854	2	956.447	1	y8	40.83	75487328	0	1	light	1029942018048	TPVITGAPYEYR
TPVITGAPYEYR	Biognosys|iRT-Kit_WR_fusion	ulianaf_D1904_270	683.854	2	956.447	1	y8	41.93	83664576	0	1	light	715907465216	TPVITGAPYEYR
TPVITGAPYEYR	Biognosys|iRT-Kit_WR_fusion	ulianaf_D1904_274	683.854	2	956.447	1	y8	41.17	76419240	0	1	light	1096384184320	TPVITGAPYEYR
TPVITGAPYEYR	Biognosys|iRT-Kit_WR_fusion	ulianaf_D1904_275	683.854	2	956.447	1	y8	40.97	78123384	1199621	1	light	1132245286912	TPVITGAPYEYR
TPVITGAPYEYR	Biognosys|iRT-Kit_WR_fusion	ulianaf_D1904_276	683.854	2	956.447	1	y8	40.76	100545424	639579	1	light	942917025792	TPVITGAPYEYR
TPVITGAPYEYR	Biognosys|iRT-Kit_WR_fusion	ulianaf_D1904_280	683.854	2	956.447	1	y8	40.74	86730264	584929	1	light	963174793216	TPVITGAPYEYR
TPVITGAPYEYR	Biognosys|iRT-Kit_WR_fusion	ulianaf_D1904_281	683.854	2	956.447	1	y8	40.45	66718328	0	1	light	988835217408	TPVITGAPYEYR
TPVITGAPYEYR	Biognosys|iRT-Kit_WR_fusion	ulianaf_D1904_282	683.854	2	956.447	1	y8	39.97	73054032	1010456	1	light	1040119103488	TPVITGAPYEYR
TPVITGAPYEYR	Biognosys|iRT-Kit_WR_fusion	ulianaf_D1904_286_20190423173402	683.854	2	956.447	1	y8	41.5	72425744	0	1	light	940126961664	TPVITGAPYEYR
TPVITGAPYEYR	Biognosys|iRT-Kit_WR_fusion	ulianaf_D1904_299	683.854	2	956.447	1	y8	41.11	100748880	986433	1	light	588417400832	TPVITGAPYEYR
TPVITGAPYEYR	Biognosys|iRT-Kit_WR_fusion	ulianaf_D1904_300	683.854	2	956.447	1	y8	40.75	82913968	0	1	light	743156350976	TPVITGAPYEYR
TPVITGAPYEYR	Biognosys|iRT-Kit_WR_fusion	ulianaf_D1904_301	683.854	2	956.447	1	y8	40.64	66018812	735489	1	light	769158152192	TPVITGAPYEYR
TPVITGAPYEYR	Biognosys|iRT-Kit_WR_fusion	ulianaf_D1904_312	683.854	2	956.447	1	y8	40.81	99200464	1132035	1	light	619254054912	TPVITGAPYEYR
TPVITGAPYEYR	Biognosys|iRT-Kit_WR_fusion	ulianaf_D1904_313	683.854	2	956.447	1	y8	40.84	92127576	374845	1	light	685632585728	TPVITGAPYEYR
TPVITGAPYEYR	Biognosys|iRT-Kit_WR_fusion	ulianaf_D1904_314	683.854	2	956.447	1	y8	40.29	78431088	0	1	light	749844168704	TPVITGAPYEYR
TPVITGAPYEYR	Biognosys|iRT-Kit_WR_fusion	ulianaf_D1904_325	683.854	2	956.447	1	y8	40.64	119077104	0	1	light	595178356736	TPVITGAPYEYR
TPVITGAPYEYR	Biognosys|iRT-Kit_WR_fusion	ulianaf_D1904_326	683.854	2	956.447	1	y8	40.44	104502608	0	1	light	640120520704	TPVITGAPYEYR
TPVITGAPYEYR	Biognosys|iRT-Kit_WR_fusion	ulianaf_D1904_327	683.854	2	956.447	1	y8	40.37	70135336	0	1	light	726806626304	TPVITGAPYEYR
TPVITGAPYEYR	Biognosys|iRT-Kit_WR_fusion	ulianaf_D1904_338	683.854	2	956.447	1	y8	40.82	78452736	631798	1	light	564230815744	TPVITGAPYEYR
TPVITGAPYEYR	Biognosys|iRT-Kit_WR_fusion	ulianaf_D1904_339	683.854	2	956.447	1	y8	40.73	101366264	899578	1	light	598374547456	TPVITGAPYEYR
TPVITGAPYEYR	Biognosys|iRT-Kit_WR_fusion	ulianaf_D1904_340	683.854	2	956.447	1	y8	40.52	100724696	6383	1	light	639589482496	TPVITGAPYEYR
TPVITGAPYEYR	Biognosys|iRT-Kit_WR_fusion	ulianaf_D1904_262	683.854	2	956.447	1	y8	41.76	71737736	346332	1	light	830355537920	TPVITGAPYEYR
TPVITGAPYEYR	Biognosys|iRT-Kit_WR_fusion	ulianaf_D1904_263	683.854	2	956.447	1	y8	41.31	78430936	797243	1	light	914880724992	TPVITGAPYEYR
TPVITGAPYEYR	Biognosys|iRT-Kit_WR_fusion	ulianaf_D1904_264	683.854	2	956.447	1	y8	41.98	67935256	225352	1	light	742561087488	TPVITGAPYEYR
TPVITGAPYEYR	Biognosys|iRT-Kit_WR_fusion	ulianaf_D1904_268	683.854	2	855.4	1	y7	40.83	33992736	0	3	light	1029942018048	TPVITGAPYEYR
TPVITGAPYEYR	Biognosys|iRT-Kit_WR_fusion	ulianaf_D1904_270	683.854	2	855.4	1	y7	41.93	37469268	0	3	light	715907465216	TPVITGAPYEYR
TPVITGAPYEYR	Biognosys|iRT-Kit_WR_fusion	ulianaf_D1904_274	683.854	2	855.4	1	y7	41.17	34765604	0	3	light	1096384184320	TPVITGAPYEYR
TPVITGAPYEYR	Biognosys|iRT-Kit_WR_fusion	ulianaf_D1904_275	683.854	2	855.4	1	y7	40.97	35603540	0	3	light	1132245286912	TPVITGAPYEYR
TPVITGAPYEYR	Biognosys|iRT-Kit_WR_fusion	ulianaf_D1904_276	683.854	2	855.4	1	y7	40.76	45415944	0	3	light	942917025792	TPVITGAPYEYR
TPVITGAPYEYR	Biognosys|iRT-Kit_WR_fusion	ulianaf_D1904_280	683.854	2	855.4	1	y7	40.74	39270320	0	3	light	963174793216	TPVITGAPYEYR
TPVITGAPYEYR	Biognosys|iRT-Kit_WR_fusion	ulianaf_D1904_281	683.854	2	855.4	1	y7	40.45	29914752	0	3	light	988835217408	TPVITGAPYEYR
TPVITGAPYEYR	Biognosys|iRT-Kit_WR_fusion	ulianaf_D1904_282	683.854	2	855.4	1	y7	39.97	32191946	383148	3	light	1040119103488	TPVITGAPYEYR
TPVITGAPYEYR	Biognosys|iRT-Kit_WR_fusion	ulianaf_D1904_286_20190423173402	683.854	2	855.4	1	y7	41.5	32224646	0	3	light	940126961664	TPVITGAPYEYR
TPVITGAPYEYR	Biognosys|iRT-Kit_WR_fusion	ulianaf_D1904_299	683.854	2	855.4	1	y7	41.11	45583204	0	3	light	588417400832	TPVITGAPYEYR
TPVITGAPYEYR	Biognosys|iRT-Kit_WR_fusion	ulianaf_D1904_300	683.854	2	855.4	1	y7	40.75	37836348	0	3	light	743156350976	TPVITGAPYEYR
TPVITGAPYEYR	Biognosys|iRT-Kit_WR_fusion	ulianaf_D1904_301	683.854	2	855.4	1	y7	40.64	30716078	0	3	light	769158152192	TPVITGAPYEYR
TPVITGAPYEYR	Biognosys|iRT-Kit_WR_fusion	ulianaf_D1904_312	683.854	2	855.4	1	y7	40.81	43974224	0	3	light	619254054912	TPVITGAPYEYR
TPVITGAPYEYR	Biognosys|iRT-Kit_WR_fusion	ulianaf_D1904_313	683.854	2	855.4	1	y7	40.84	41263592	0	3	light	685632585728	TPVITGAPYEYR
TPVITGAPYEYR	Biognosys|iRT-Kit_WR_fusion	ulianaf_D1904_314	683.854	2	855.4	1	y7	40.29	35716484	0	3	light	749844168704	TPVITGAPYEYR
TPVITGAPYEYR	Biognosys|iRT-Kit_WR_fusion	ulianaf_D1904_325	683.854	2	855.4	1	y7	40.64	54198260	0	3	light	595178356736	TPVITGAPYEYR
TPVITGAPYEYR	Biognosys|iRT-Kit_WR_fusion	ulianaf_D1904_326	683.854	2	855.4	1	y7	40.44	47145564	0	3	light	640120520704	TPVITGAPYEYR
TPVITGAPYEYR	Biognosys|iRT-Kit_WR_fusion	ulianaf_D1904_327	683.854	2	855.4	1	y7	40.37	32132300	0	3	light	726806626304	TPVITGAPYEYR
TPVITGAPYEYR	Biognosys|iRT-Kit_WR_fusion	ulianaf_D1904_338	683.854	2	855.4	1	y7	40.82	35694548	271704	3	light	564230815744	TPVITGAPYEYR
TPVITGAPYEYR	Biognosys|iRT-Kit_WR_fusion	ulianaf_D1904_339	683.854	2	855.4	1	y7	40.73	46641768	0	3	light	598374547456	TPVITGAPYEYR
TPVITGAPYEYR	Biognosys|iRT-Kit_WR_fusion	ulianaf_D1904_340	683.854	2	855.4	1	y7	40.52	45401204	1782	3	light	639589482496	TPVITGAPYEYR
TPVITGAPYEYR	Biognosys|iRT-Kit_WR_fusion	ulianaf_D1904_262	683.854	2	855.4	1	y7	41.69	32146268	0	3	light	830355537920	TPVITGAPYEYR
TPVITGAPYEYR	Biognosys|iRT-Kit_WR_fusion	ulianaf_D1904_263	683.854	2	855.4	1	y7	41.31	36297004	0	3	light	914880724992	TPVITGAPYEYR
TPVITGAPYEYR	Biognosys|iRT-Kit_WR_fusion	ulianaf_D1904_264	683.854	2	855.4	1	y7	41.98	31204820	0	3	light	742561087488	TPVITGAPYEYR
DGLDAASYYAPVR	Biognosys|iRT-Kit_WR_fusion	ulianaf_D1904_268	699.338	2	1112.54	1	y10	48.71	11212367	0	3	light	1029942018048	DGLDAASYYAPVR
DGLDAASYYAPVR	Biognosys|iRT-Kit_WR_fusion	ulianaf_D1904_270	699.338	2	1112.54	1	y10	49.35	22302590	0	3	light	715907465216	DGLDAASYYAPVR
DGLDAASYYAPVR	Biognosys|iRT-Kit_WR_fusion	ulianaf_D1904_274	699.338	2	1112.54	1	y10	49.12	10695797	0	3	light	1096384184320	DGLDAASYYAPVR
DGLDAASYYAPVR	Biognosys|iRT-Kit_WR_fusion	ulianaf_D1904_275	699.338	2	1112.54	1	y10	49.04	12907065	0	3	light	1132245286912	DGLDAASYYAPVR
DGLDAASYYAPVR	Biognosys|iRT-Kit_WR_fusion	ulianaf_D1904_276	699.338	2	1112.54	1	y10	48.67	10577596	0	3	light	942917025792	DGLDAASYYAPVR
DGLDAASYYAPVR	Biognosys|iRT-Kit_WR_fusion	ulianaf_D1904_280	699.338	2	1112.54	1	y10	48.52	12907397	0	3	light	963174793216	DGLDAASYYAPVR
DGLDAASYYAPVR	Biognosys|iRT-Kit_WR_fusion	ulianaf_D1904_281	699.338	2	1112.54	1	y10	48.12	12260602	0	3	light	988835217408	DGLDAASYYAPVR
DGLDAASYYAPVR	Biognosys|iRT-Kit_WR_fusion	ulianaf_D1904_282	699.338	2	1112.54	1	y10	47.68	13870729	0	3	light	1040119103488	DGLDAASYYAPVR
DGLDAASYYAPVR	Biognosys|iRT-Kit_WR_fusion	ulianaf_D1904_286_20190423173402	699.338	2	1112.54	1	y10	49.32	11204571	0	3	light	940126961664	DGLDAASYYAPVR
DGLDAASYYAPVR	Biognosys|iRT-Kit_WR_fusion	ulianaf_D1904_299	699.338	2	1112.54	1	y10	48.26	20152226	0	3	light	588417400832	DGLDAASYYAPVR
DGLDAASYYAPVR	Biognosys|iRT-Kit_WR_fusion	ulianaf_D1904_300	699.338	2	1112.54	1	y10	48.3	13037608	0	3	light	743156350976	DGLDAASYYAPVR
DGLDAASYYAPVR	Biognosys|iRT-Kit_WR_fusion	ulianaf_D1904_301	699.338	2	1112.54	1	y10	48.16	10188753	0	3	light	769158152192	DGLDAASYYAPVR
DGLDAASYYAPVR	Biognosys|iRT-Kit_WR_fusion	ulianaf_D1904_312	699.338	2	1112.54	1	y10	48.18	15031067	0	3	light	619254054912	DGLDAASYYAPVR
DGLDAASYYAPVR	Biognosys|iRT-Kit_WR_fusion	ulianaf_D1904_313	699.338	2	1112.54	1	y10	48.31	14951809	0	3	light	685632585728	DGLDAASYYAPVR
DGLDAASYYAPVR	Biognosys|iRT-Kit_WR_fusion	ulianaf_D1904_314	699.338	2	1112.54	1	y10	47.84	12496745	0	3	light	749844168704	DGLDAASYYAPVR
DGLDAASYYAPVR	Biognosys|iRT-Kit_WR_fusion	ulianaf_D1904_325	699.338	2	1112.54	1	y10	48.1	19019436	0	3	light	595178356736	DGLDAASYYAPVR
DGLDAASYYAPVR	Biognosys|iRT-Kit_WR_fusion	ulianaf_D1904_326	699.338	2	1112.54	1	y10	48.01	8959079	0	3	light	640120520704	DGLDAASYYAPVR
DGLDAASYYAPVR	Biognosys|iRT-Kit_WR_fusion	ulianaf_D1904_327	699.338	2	1112.54	1	y10	48.01	11431518	0	3	light	726806626304	DGLDAASYYAPVR
DGLDAASYYAPVR	Biognosys|iRT-Kit_WR_fusion	ulianaf_D1904_338	699.338	2	1112.54	1	y10	48.46	11984517	0	3	light	564230815744	DGLDAASYYAPVR
DGLDAASYYAPVR	Biognosys|iRT-Kit_WR_fusion	ulianaf_D1904_339	699.338	2	1112.54	1	y10	48.25	15705662	0	3	light	598374547456	DGLDAASYYAPVR
DGLDAASYYAPVR	Biognosys|iRT-Kit_WR_fusion	ulianaf_D1904_340	699.338	2	1112.54	1	y10	48.07	8076139	0	3	light	639589482496	DGLDAASYYAPVR
DGLDAASYYAPVR	Biognosys|iRT-Kit_WR_fusion	ulianaf_D1904_262	699.338	2	1112.54	1	y10	49.42	9187080	0	3	light	830355537920	DGLDAASYYAPVR
DGLDAASYYAPVR	Biognosys|iRT-Kit_WR_fusion	ulianaf_D1904_263	699.338	2	1112.54	1	y10	49.1	12216769	0	3	light	914880724992	DGLDAASYYAPVR
DGLDAASYYAPVR	Biognosys|iRT-Kit_WR_fusion	ulianaf_D1904_264	699.338	2	1112.54	1	y10	49.42	22831516	0	3	light	742561087488	DGLDAASYYAPVR
DGLDAASYYAPVR	Biognosys|iRT-Kit_WR_fusion	ulianaf_D1904_268	699.338	2	926.473	1	y8	48.71	13473590	0	2	light	1029942018048	DGLDAASYYAPVR
DGLDAASYYAPVR	Biognosys|iRT-Kit_WR_fusion	ulianaf_D1904_270	699.338	2	926.473	1	y8	49.35	26382622	475932	2	light	715907465216	DGLDAASYYAPVR
DGLDAASYYAPVR	Biognosys|iRT-Kit_WR_fusion	ulianaf_D1904_274	699.338	2	926.473	1	y8	49.12	12912747	0	2	light	1096384184320	DGLDAASYYAPVR
DGLDAASYYAPVR	Biognosys|iRT-Kit_WR_fusion	ulianaf_D1904_275	699.338	2	926.473	1	y8	49.04	16069897	365122	2	light	1132245286912	DGLDAASYYAPVR
DGLDAASYYAPVR	Biognosys|iRT-Kit_WR_fusion	ulianaf_D1904_276	699.338	2	926.473	1	y8	48.67	13168047	0	2	light	942917025792	DGLDAASYYAPVR
DGLDAASYYAPVR	Biognosys|iRT-Kit_WR_fusion	ulianaf_D1904_280	699.338	2	926.473	1	y8	48.52	15872065	0	2	light	963174793216	DGLDAASYYAPVR
DGLDAASYYAPVR	Biognosys|iRT-Kit_WR_fusion	ulianaf_D1904_281	699.338	2	926.473	1	y8	48.12	15457865	0	2	light	988835217408	DGLDAASYYAPVR
DGLDAASYYAPVR	Biognosys|iRT-Kit_WR_fusion	ulianaf_D1904_282	699.338	2	926.473	1	y8	47.68	17147236	20884	2	light	1040119103488	DGLDAASYYAPVR
DGLDAASYYAPVR	Biognosys|iRT-Kit_WR_fusion	ulianaf_D1904_286_20190423173402	699.338	2	926.473	1	y8	49.32	14327188	0	2	light	940126961664	DGLDAASYYAPVR
DGLDAASYYAPVR	Biognosys|iRT-Kit_WR_fusion	ulianaf_D1904_299	699.338	2	926.473	1	y8	48.26	24065640	1108754	2	light	588417400832	DGLDAASYYAPVR
DGLDAASYYAPVR	Biognosys|iRT-Kit_WR_fusion	ulianaf_D1904_300	699.338	2	926.473	1	y8	48.3	16671456	0	2	light	743156350976	DGLDAASYYAPVR
DGLDAASYYAPVR	Biognosys|iRT-Kit_WR_fusion	ulianaf_D1904_301	699.338	2	926.473	1	y8	48.16	12524694	0	2	light	769158152192	DGLDAASYYAPVR
DGLDAASYYAPVR	Biognosys|iRT-Kit_WR_fusion	ulianaf_D1904_312	699.338	2	926.473	1	y8	48.18	17448890	1268714	2	light	619254054912	DGLDAASYYAPVR
DGLDAASYYAPVR	Biognosys|iRT-Kit_WR_fusion	ulianaf_D1904_313	699.338	2	926.473	1	y8	48.31	18530040	1070528	2	light	685632585728	DGLDAASYYAPVR
DGLDAASYYAPVR	Biognosys|iRT-Kit_WR_fusion	ulianaf_D1904_314	699.338	2	926.473	1	y8	47.84	15373024	168997	2	light	749844168704	DGLDAASYYAPVR
DGLDAASYYAPVR	Biognosys|iRT-Kit_WR_fusion	ulianaf_D1904_325	699.338	2	926.473	1	y8	48.1	24220712	263660	2	light	595178356736	DGLDAASYYAPVR
DGLDAASYYAPVR	Biognosys|iRT-Kit_WR_fusion	ulianaf_D1904_326	699.338	2	926.473	1	y8	48.01	10829519	155663	2	light	640120520704	DGLDAASYYAPVR
DGLDAASYYAPVR	Biognosys|iRT-Kit_WR_fusion	ulianaf_D1904_327	699.338	2	926.473	1	y8	48.01	14498226	484346	2	light	726806626304	DGLDAASYYAPVR
DGLDAASYYAPVR	Biognosys|iRT-Kit_WR_fusion	ulianaf_D1904_338	699.338	2	926.473	1	y8	48.46	16266045	0	2	light	564230815744	DGLDAASYYAPVR
DGLDAASYYAPVR	Biognosys|iRT-Kit_WR_fusion	ulianaf_D1904_339	699.338	2	926.473	1	y8	48.25	20712738	306855	2	light	598374547456	DGLDAASYYAPVR
DGLDAASYYAPVR	Biognosys|iRT-Kit_WR_fusion	ulianaf_D1904_340	699.338	2	926.473	1	y8	48.07	10228780	0	2	light	639589482496	DGLDAASYYAPVR
DGLDAASYYAPVR	Biognosys|iRT-Kit_WR_fusion	ulianaf_D1904_262	699.338	2	926.473	1	y8	49.42	11632310	206898	2	light	830355537920	DGLDAASYYAPVR
DGLDAASYYAPVR	Biognosys|iRT-Kit_WR_fusion	ulianaf_D1904_263	699.338	2	926.473	1	y8	49.18	14748372	370662	2	light	914880724992	DGLDAASYYAPVR
DGLDAASYYAPVR	Biognosys|iRT-Kit_WR_fusion	ulianaf_D1904_264	699.338	2	926.473	1	y8	49.42	27353192	593577	2	light	742561087488	DGLDAASYYAPVR
DGLDAASYYAPVR	Biognosys|iRT-Kit_WR_fusion	ulianaf_D1904_268	699.338	2	855.436	1	y7	48.71	16706350	0	1	light	1029942018048	DGLDAASYYAPVR
DGLDAASYYAPVR	Biognosys|iRT-Kit_WR_fusion	ulianaf_D1904_270	699.338	2	855.436	1	y7	49.35	31828158	1114352	1	light	715907465216	DGLDAASYYAPVR
DGLDAASYYAPVR	Biognosys|iRT-Kit_WR_fusion	ulianaf_D1904_274	699.338	2	855.436	1	y7	49.12	15599425	0	1	light	1096384184320	DGLDAASYYAPVR
DGLDAASYYAPVR	Biognosys|iRT-Kit_WR_fusion	ulianaf_D1904_275	699.338	2	855.436	1	y7	49.04	18931018	0	1	light	1132245286912	DGLDAASYYAPVR
DGLDAASYYAPVR	Biognosys|iRT-Kit_WR_fusion	ulianaf_D1904_276	699.338	2	855.436	1	y7	48.67	15741278	0	1	light	942917025792	DGLDAASYYAPVR
DGLDAASYYAPVR	Biognosys|iRT-Kit_WR_fusion	ulianaf_D1904_280	699.338	2	855.436	1	y7	48.52	19102122	0	1	light	963174793216	DGLDAASYYAPVR
DGLDAASYYAPVR	Biognosys|iRT-Kit_WR_fusion	ulianaf_D1904_281	699.338	2	855.436	1	y7	48.12	18265454	0	1	light	988835217408	DGLDAASYYAPVR
DGLDAASYYAPVR	Biognosys|iRT-Kit_WR_fusion	ulianaf_D1904_282	699.338	2	855.436	1	y7	47.68	20580866	0	1	light	1040119103488	DGLDAASYYAPVR
DGLDAASYYAPVR	Biognosys|iRT-Kit_WR_fusion	ulianaf_D1904_286_20190423173402	699.338	2	855.436	1	y7	49.32	17328990	0	1	light	940126961664	DGLDAASYYAPVR
DGLDAASYYAPVR	Biognosys|iRT-Kit_WR_fusion	ulianaf_D1904_299	699.338	2	855.436	1	y7	48.26	29125666	1036125	1	light	588417400832	DGLDAASYYAPVR
DGLDAASYYAPVR	Biognosys|iRT-Kit_WR_fusion	ulianaf_D1904_300	699.338	2	855.436	1	y7	48.3	20588184	114479	1	light	743156350976	DGLDAASYYAPVR
DGLDAASYYAPVR	Biognosys|iRT-Kit_WR_fusion	ulianaf_D1904_301	699.338	2	855.436	1	y7	48.16	15186958	0	1	light	769158152192	DGLDAASYYAPVR
DGLDAASYYAPVR	Biognosys|iRT-Kit_WR_fusion	ulianaf_D1904_312	699.338	2	855.436	1	y7	48.18	21962552	855760	1	light	619254054912	DGLDAASYYAPVR
DGLDAASYYAPVR	Biognosys|iRT-Kit_WR_fusion	ulianaf_D1904_313	699.338	2	855.436	1	y7	48.31	23657150	0	1	light	685632585728	DGLDAASYYAPVR
DGLDAASYYAPVR	Biognosys|iRT-Kit_WR_fusion	ulianaf_D1904_314	699.338	2	855.436	1	y7	47.84	18928496	0	1	light	749844168704	DGLDAASYYAPVR
DGLDAASYYAPVR	Biognosys|iRT-Kit_WR_fusion	ulianaf_D1904_325	699.338	2	855.436	1	y7	48.1	28932240	164484	1	light	595178356736	DGLDAASYYAPVR
DGLDAASYYAPVR	Biognosys|iRT-Kit_WR_fusion	ulianaf_D1904_326	699.338	2	855.436	1	y7	48.01	13212507	0	1	light	640120520704	DGLDAASYYAPVR
DGLDAASYYAPVR	Biognosys|iRT-Kit_WR_fusion	ulianaf_D1904_327	699.338	2	855.436	1	y7	48.01	17538698	0	1	light	726806626304	DGLDAASYYAPVR
DGLDAASYYAPVR	Biognosys|iRT-Kit_WR_fusion	ulianaf_D1904_338	699.338	2	855.436	1	y7	48.46	19253538	0	1	light	564230815744	DGLDAASYYAPVR
DGLDAASYYAPVR	Biognosys|iRT-Kit_WR_fusion	ulianaf_D1904_339	699.338	2	855.436	1	y7	48.25	25093248	0	1	light	598374547456	DGLDAASYYAPVR
DGLDAASYYAPVR	Biognosys|iRT-Kit_WR_fusion	ulianaf_D1904_340	699.338	2	855.436	1	y7	48.07	12523389	0	1	light	639589482496	DGLDAASYYAPVR
DGLDAASYYAPVR	Biognosys|iRT-Kit_WR_fusion	ulianaf_D1904_262	699.338	2	855.436	1	y7	49.35	14336353	0	1	light	830355537920	DGLDAASYYAPVR
DGLDAASYYAPVR	Biognosys|iRT-Kit_WR_fusion	ulianaf_D1904_263	699.338	2	855.436	1	y7	49.18	18083594	0	1	light	914880724992	DGLDAASYYAPVR
DGLDAASYYAPVR	Biognosys|iRT-Kit_WR_fusion	ulianaf_D1904_264	699.338	2	855.436	1	y7	49.42	32831780	0	1	light	742561087488	DGLDAASYYAPVR
ADVTPADFSEWSK	Biognosys|iRT-Kit_WR_fusion	ulianaf_D1904_268	726.836	2	1066.48	1	y9	52.27	33810408	0	1	light	1029942018048	ADVTPADFSEWSK
ADVTPADFSEWSK	Biognosys|iRT-Kit_WR_fusion	ulianaf_D1904_270	726.836	2	1066.48	1	y9	53.36	47461324	0	1	light	715907465216	ADVTPADFSEWSK
ADVTPADFSEWSK	Biognosys|iRT-Kit_WR_fusion	ulianaf_D1904_274	726.836	2	1066.48	1	y9	52.66	34778268	195268	1	light	1096384184320	ADVTPADFSEWSK
ADVTPADFSEWSK	Biognosys|iRT-Kit_WR_fusion	ulianaf_D1904_275	726.836	2	1066.48	1	y9	52.54	30860794	0	1	light	1132245286912	ADVTPADFSEWSK
ADVTPADFSEWSK	Biognosys|iRT-Kit_WR_fusion	ulianaf_D1904_276	726.836	2	1066.48	1	y9	52.36	35345988	0	1	light	942917025792	ADVTPADFSEWSK
ADVTPADFSEWSK	Biognosys|iRT-Kit_WR_fusion	ulianaf_D1904_280	726.836	2	1066.48	1	y9	52.02	33303118	0	1	light	963174793216	ADVTPADFSEWSK
ADVTPADFSEWSK	Biognosys|iRT-Kit_WR_fusion	ulianaf_D1904_281	726.836	2	1066.48	1	y9	51.61	29911306	182563	1	light	988835217408	ADVTPADFSEWSK
ADVTPADFSEWSK	Biognosys|iRT-Kit_WR_fusion	ulianaf_D1904_282	726.836	2	1066.48	1	y9	51.03	32407452	0	1	light	1040119103488	ADVTPADFSEWSK
ADVTPADFSEWSK	Biognosys|iRT-Kit_WR_fusion	ulianaf_D1904_286_20190423173402	726.836	2	1066.48	1	y9	52.97	36288552	0	1	light	940126961664	ADVTPADFSEWSK
ADVTPADFSEWSK	Biognosys|iRT-Kit_WR_fusion	ulianaf_D1904_299	726.836	2	1066.48	1	y9	52.03	55379916	0	1	light	588417400832	ADVTPADFSEWSK
ADVTPADFSEWSK	Biognosys|iRT-Kit_WR_fusion	ulianaf_D1904_300	726.836	2	1066.48	1	y9	51.82	22604284	0	1	light	743156350976	ADVTPADFSEWSK
ADVTPADFSEWSK	Biognosys|iRT-Kit_WR_fusion	ulianaf_D1904_301	726.836	2	1066.48	1	y9	51.72	26803842	0	1	light	769158152192	ADVTPADFSEWSK
ADVTPADFSEWSK	Biognosys|iRT-Kit_WR_fusion	ulianaf_D1904_312	726.836	2	1066.48	1	y9	51.85	45188280	0	1	light	619254054912	ADVTPADFSEWSK
ADVTPADFSEWSK	Biognosys|iRT-Kit_WR_fusion	ulianaf_D1904_313	726.836	2	1066.48	1	y9	51.92	41441188	385418	1	light	685632585728	ADVTPADFSEWSK
ADVTPADFSEWSK	Biognosys|iRT-Kit_WR_fusion	ulianaf_D1904_314	726.836	2	1066.48	1	y9	51.27	33967312	0	1	light	749844168704	ADVTPADFSEWSK
ADVTPADFSEWSK	Biognosys|iRT-Kit_WR_fusion	ulianaf_D1904_325	726.836	2	1066.48	1	y9	51.68	54117532	0	1	light	595178356736	ADVTPADFSEWSK
ADVTPADFSEWSK	Biognosys|iRT-Kit_WR_fusion	ulianaf_D1904_326	726.836	2	1066.48	1	y9	51.43	30437882	0	1	light	640120520704	ADVTPADFSEWSK
ADVTPADFSEWSK	Biognosys|iRT-Kit_WR_fusion	ulianaf_D1904_327	726.836	2	1066.48	1	y9	51.45	24548580	0	1	light	726806626304	ADVTPADFSEWSK
ADVTPADFSEWSK	Biognosys|iRT-Kit_WR_fusion	ulianaf_D1904_338	726.836	2	1066.48	1	y9	52.02	32435734	0	1	light	564230815744	ADVTPADFSEWSK
ADVTPADFSEWSK	Biognosys|iRT-Kit_WR_fusion	ulianaf_D1904_339	726.836	2	1066.48	1	y9	51.79	36613852	0	1	light	598374547456	ADVTPADFSEWSK
ADVTPADFSEWSK	Biognosys|iRT-Kit_WR_fusion	ulianaf_D1904_340	726.836	2	1066.48	1	y9	51.54	26854908	0	1	light	639589482496	ADVTPADFSEWSK
ADVTPADFSEWSK	Biognosys|iRT-Kit_WR_fusion	ulianaf_D1904_262	726.836	2	1066.48	1	y9	53.14	39482244	0	1	light	830355537920	ADVTPADFSEWSK
ADVTPADFSEWSK	Biognosys|iRT-Kit_WR_fusion	ulianaf_D1904_263	726.836	2	1066.48	1	y9	52.84	45021860	0	1	light	914880724992	ADVTPADFSEWSK
ADVTPADFSEWSK	Biognosys|iRT-Kit_WR_fusion	ulianaf_D1904_264	726.836	2	1066.48	1	y9	53.31	40779844	129429	1	light	742561087488	ADVTPADFSEWSK
ADVTPADFSEWSK	Biognosys|iRT-Kit_WR_fusion	ulianaf_D1904_268	726.836	2	969.431	1	y8	52.27	8087576	0	2	light	1029942018048	ADVTPADFSEWSK
ADVTPADFSEWSK	Biognosys|iRT-Kit_WR_fusion	ulianaf_D1904_270	726.836	2	969.431	1	y8	53.36	10152184	0	2	light	715907465216	ADVTPADFSEWSK
ADVTPADFSEWSK	Biognosys|iRT-Kit_WR_fusion	ulianaf_D1904_274	726.836	2	969.431	1	y8	52.66	7562817	92896	2	light	1096384184320	ADVTPADFSEWSK
ADVTPADFSEWSK	Biognosys|iRT-Kit_WR_fusion	ulianaf_D1904_275	726.836	2	969.431	1	y8	52.54	6144338	0	3	light	1132245286912	ADVTPADFSEWSK
ADVTPADFSEWSK	Biognosys|iRT-Kit_WR_fusion	ulianaf_D1904_276	726.836	2	969.431	1	y8	52.36	8351977	0	2	light	942917025792	ADVTPADFSEWSK
ADVTPADFSEWSK	Biognosys|iRT-Kit_WR_fusion	ulianaf_D1904_280	726.836	2	969.431	1	y8	52.02	7391239	0	2	light	963174793216	ADVTPADFSEWSK
ADVTPADFSEWSK	Biognosys|iRT-Kit_WR_fusion	ulianaf_D1904_281	726.836	2	969.431	1	y8	51.61	5891193	0	2	light	988835217408	ADVTPADFSEWSK
ADVTPADFSEWSK	Biognosys|iRT-Kit_WR_fusion	ulianaf_D1904_282	726.836	2	969.431	1	y8	51.03	6554594	0	2	light	1040119103488	ADVTPADFSEWSK
ADVTPADFSEWSK	Biognosys|iRT-Kit_WR_fusion	ulianaf_D1904_286_20190423173402	726.836	2	969.431	1	y8	52.97	6839307	0	2	light	940126961664	ADVTPADFSEWSK
ADVTPADFSEWSK	Biognosys|iRT-Kit_WR_fusion	ulianaf_D1904_299	726.836	2	969.431	1	y8	52.03	11148422	0	2	light	588417400832	ADVTPADFSEWSK
ADVTPADFSEWSK	Biognosys|iRT-Kit_WR_fusion	ulianaf_D1904_300	726.836	2	969.431	1	y8	51.82	5989527	0	2	light	743156350976	ADVTPADFSEWSK
ADVTPADFSEWSK	Biognosys|iRT-Kit_WR_fusion	ulianaf_D1904_301	726.836	2	969.431	1	y8	51.72	6534788	0	2	light	769158152192	ADVTPADFSEWSK
ADVTPADFSEWSK	Biognosys|iRT-Kit_WR_fusion	ulianaf_D1904_312	726.836	2	969.431	1	y8	51.85	8589076	0	3	light	619254054912	ADVTPADFSEWSK
ADVTPADFSEWSK	Biognosys|iRT-Kit_WR_fusion	ulianaf_D1904_313	726.836	2	969.431	1	y8	51.92	8853822	0	2	light	685632585728	ADVTPADFSEWSK
ADVTPADFSEWSK	Biognosys|iRT-Kit_WR_fusion	ulianaf_D1904_314	726.836	2	969.431	1	y8	51.27	8053863	0	2	light	749844168704	ADVTPADFSEWSK
ADVTPADFSEWSK	Biognosys|iRT-Kit_WR_fusion	ulianaf_D1904_325	726.836	2	969.431	1	y8	51.68	10829655	0	3	light	595178356736	ADVTPADFSEWSK
ADVTPADFSEWSK	Biognosys|iRT-Kit_WR_fusion	ulianaf_D1904_326	726.836	2	969.431	1	y8	51.43	7615023	0	2	light	640120520704	ADVTPADFSEWSK
ADVTPADFSEWSK	Biognosys|iRT-Kit_WR_fusion	ulianaf_D1904_327	726.836	2	969.431	1	y8	51.45	5582836	38850	2	light	726806626304	ADVTPADFSEWSK
ADVTPADFSEWSK	Biognosys|iRT-Kit_WR_fusion	ulianaf_D1904_338	726.836	2	969.431	1	y8	51.93	7009584	0	2	light	564230815744	ADVTPADFSEWSK
ADVTPADFSEWSK	Biognosys|iRT-Kit_WR_fusion	ulianaf_D1904_339	726.836	2	969.431	1	y8	51.79	7818918	0	2	light	598374547456	ADVTPADFSEWSK
ADVTPADFSEWSK	Biognosys|iRT-Kit_WR_fusion	ulianaf_D1904_340	726.836	2	969.431	1	y8	51.54	6714188	0	2	light	639589482496	ADVTPADFSEWSK
ADVTPADFSEWSK	Biognosys|iRT-Kit_WR_fusion	ulianaf_D1904_262	726.836	2	969.431	1	y8	53.22	7874703	0	2	light	830355537920	ADVTPADFSEWSK
ADVTPADFSEWSK	Biognosys|iRT-Kit_WR_fusion	ulianaf_D1904_263	726.836	2	969.431	1	y8	52.84	8628676	0	2	light	914880724992	ADVTPADFSEWSK
ADVTPADFSEWSK	Biognosys|iRT-Kit_WR_fusion	ulianaf_D1904_264	726.836	2	969.431	1	y8	53.31	7996599	0	2	light	742561087488	ADVTPADFSEWSK
ADVTPADFSEWSK	Biognosys|iRT-Kit_WR_fusion	ulianaf_D1904_268	726.836	2	898.394	1	y7	52.27	7978939	0	3	light	1029942018048	ADVTPADFSEWSK
ADVTPADFSEWSK	Biognosys|iRT-Kit_WR_fusion	ulianaf_D1904_270	726.836	2	898.394	1	y7	53.36	9946239	0	3	light	715907465216	ADVTPADFSEWSK
ADVTPADFSEWSK	Biognosys|iRT-Kit_WR_fusion	ulianaf_D1904_274	726.836	2	898.394	1	y7	52.66	7320159	0	3	light	1096384184320	ADVTPADFSEWSK
ADVTPADFSEWSK	Biognosys|iRT-Kit_WR_fusion	ulianaf_D1904_275	726.836	2	898.394	1	y7	52.54	6256176	0	2	light	1132245286912	ADVTPADFSEWSK
ADVTPADFSEWSK	Biognosys|iRT-Kit_WR_fusion	ulianaf_D1904_276	726.836	2	898.394	1	y7	52.36	7648503	0	3	light	942917025792	ADVTPADFSEWSK
ADVTPADFSEWSK	Biognosys|iRT-Kit_WR_fusion	ulianaf_D1904_280	726.836	2	898.394	1	y7	52.02	7289782	0	3	light	963174793216	ADVTPADFSEWSK
ADVTPADFSEWSK	Biognosys|iRT-Kit_WR_fusion	ulianaf_D1904_281	726.836	2	898.394	1	y7	51.61	5655746	0	3	light	988835217408	ADVTPADFSEWSK
ADVTPADFSEWSK	Biognosys|iRT-Kit_WR_fusion	ulianaf_D1904_282	726.836	2	898.394	1	y7	51.03	6293295	0	3	light	1040119103488	ADVTPADFSEWSK
ADVTPADFSEWSK	Biognosys|iRT-Kit_WR_fusion	ulianaf_D1904_286_20190423173402	726.836	2	898.394	1	y7	52.97	6827649	0	3	light	940126961664	ADVTPADFSEWSK
ADVTPADFSEWSK	Biognosys|iRT-Kit_WR_fusion	ulianaf_D1904_299	726.836	2	898.394	1	y7	52.03	10638674	0	3	light	588417400832	ADVTPADFSEWSK
ADVTPADFSEWSK	Biognosys|iRT-Kit_WR_fusion	ulianaf_D1904_300	726.836	2	898.394	1	y7	51.82	5422633	0	3	light	743156350976	ADVTPADFSEWSK
ADVTPADFSEWSK	Biognosys|iRT-Kit_WR_fusion	ulianaf_D1904_301	726.836	2	898.394	1	y7	51.72	6158126	0	3	light	769158152192	ADVTPADFSEWSK
ADVTPADFSEWSK	Biognosys|iRT-Kit_WR_fusion	ulianaf_D1904_312	726.836	2	898.394	1	y7	51.85	8661556	0	2	light	619254054912	ADVTPADFSEWSK
ADVTPADFSEWSK	Biognosys|iRT-Kit_WR_fusion	ulianaf_D1904_313	726.836	2	898.394	1	y7	51.92	8255525	0	3	light	685632585728	ADVTPADFSEWSK
ADVTPADFSEWSK	Biognosys|iRT-Kit_WR_fusion	ulianaf_D1904_314	726.836	2	898.394	1	y7	51.27	7783509	0	3	light	749844168704	ADVTPADFSEWSK
ADVTPADFSEWSK	Biognosys|iRT-Kit_WR_fusion	ulianaf_D1904_325	726.836	2	898.394	1	y7	51.68	10969454	0	2	light	595178356736	ADVTPADFSEWSK
ADVTPADFSEWSK	Biognosys|iRT-Kit_WR_fusion	ulianaf_D1904_326	726.836	2	898.394	1	y7	51.43	7251290	0	3	light	640120520704	ADVTPADFSEWSK
ADVTPADFSEWSK	Biognosys|iRT-Kit_WR_fusion	ulianaf_D1904_327	726.836	2	898.394	1	y7	51.36	5401025	0	3	light	726806626304	ADVTPADFSEWSK
ADVTPADFSEWSK	Biognosys|iRT-Kit_WR_fusion	ulianaf_D1904_338	726.836	2	898.394	1	y7	51.93	6481766	0	3	light	564230815744	ADVTPADFSEWSK
ADVTPADFSEWSK	Biognosys|iRT-Kit_WR_fusion	ulianaf_D1904_339	726.836	2	898.394	1	y7	51.79	7396448	0	3	light	598374547456	ADVTPADFSEWSK
ADVTPADFSEWSK	Biognosys|iRT-Kit_WR_fusion	ulianaf_D1904_340	726.836	2	898.394	1	y7	51.54	6484225	0	3	light	639589482496	ADVTPADFSEWSK
ADVTPADFSEWSK	Biognosys|iRT-Kit_WR_fusion	ulianaf_D1904_262	726.836	2	898.394	1	y7	53.14	7810913	0	3	light	830355537920	ADVTPADFSEWSK
ADVTPADFSEWSK	Biognosys|iRT-Kit_WR_fusion	ulianaf_D1904_263	726.836	2	898.394	1	y7	52.84	8518207	0	3	light	914880724992	ADVTPADFSEWSK
ADVTPADFSEWSK	Biognosys|iRT-Kit_WR_fusion	ulianaf_D1904_264	726.836	2	898.394	1	y7	53.31	7443221	0	3	light	742561087488	ADVTPADFSEWSK
LFLQFGAQGSPFLK	Biognosys|iRT-Kit_WR_fusion	ulianaf_D1904_268	776.93	2	1051.56	1	y10	69.61	22981534	0	1	light	1029942018048	LFLQFGAQGSPFLK
LFLQFGAQGSPFLK	Biognosys|iRT-Kit_WR_fusion	ulianaf_D1904_270	776.93	2	1051.56	1	y10	70.72	31905964	0	1	light	715907465216	LFLQFGAQGSPFLK
LFLQFGAQGSPFLK	Biognosys|iRT-Kit_WR_fusion	ulianaf_D1904_274	776.93	2	1051.56	1	y10	69.94	26778242	0	1	light	1096384184320	LFLQFGAQGSPFLK
LFLQFGAQGSPFLK	Biognosys|iRT-Kit_WR_fusion	ulianaf_D1904_275	776.93	2	1051.56	1	y10	69.88	27409290	0	1	light	1132245286912	LFLQFGAQGSPFLK
LFLQFGAQGSPFLK	Biognosys|iRT-Kit_WR_fusion	ulianaf_D1904_276	776.93	2	1051.56	1	y10	69.83	23704780	0	1	light	942917025792	LFLQFGAQGSPFLK
LFLQFGAQGSPFLK	Biognosys|iRT-Kit_WR_fusion	ulianaf_D1904_280	776.93	2	1051.56	1	y10	69.5	28868952	202242	1	light	963174793216	LFLQFGAQGSPFLK
LFLQFGAQGSPFLK	Biognosys|iRT-Kit_WR_fusion	ulianaf_D1904_281	776.93	2	1051.56	1	y10	68.64	28100172	175635	1	light	988835217408	LFLQFGAQGSPFLK
LFLQFGAQGSPFLK	Biognosys|iRT-Kit_WR_fusion	ulianaf_D1904_282	776.93	2	1051.56	1	y10	68	29150002	782702	1	light	1040119103488	LFLQFGAQGSPFLK
LFLQFGAQGSPFLK	Biognosys|iRT-Kit_WR_fusion	ulianaf_D1904_286_20190423173402	776.93	2	1051.56	1	y10	70.56	23197888	0	1	light	940126961664	LFLQFGAQGSPFLK
LFLQFGAQGSPFLK	Biognosys|iRT-Kit_WR_fusion	ulianaf_D1904_299	776.93	2	1051.56	1	y10	68.92	28120206	0	1	light	588417400832	LFLQFGAQGSPFLK
LFLQFGAQGSPFLK	Biognosys|iRT-Kit_WR_fusion	ulianaf_D1904_300	776.93	2	1051.56	1	y10	68.63	25165772	741053	1	light	743156350976	LFLQFGAQGSPFLK
LFLQFGAQGSPFLK	Biognosys|iRT-Kit_WR_fusion	ulianaf_D1904_301	776.93	2	1051.56	1	y10	68.41	26165106	943237	1	light	769158152192	LFLQFGAQGSPFLK
LFLQFGAQGSPFLK	Biognosys|iRT-Kit_WR_fusion	ulianaf_D1904_312	776.93	2	1051.56	1	y10	68.72	36967676	0	1	light	619254054912	LFLQFGAQGSPFLK
LFLQFGAQGSPFLK	Biognosys|iRT-Kit_WR_fusion	ulianaf_D1904_313	776.93	2	1051.56	1	y10	68.79	27617954	770404	1	light	685632585728	LFLQFGAQGSPFLK
LFLQFGAQGSPFLK	Biognosys|iRT-Kit_WR_fusion	ulianaf_D1904_314	776.93	2	1051.56	1	y10	68.18	29412478	0	1	light	749844168704	LFLQFGAQGSPFLK
LFLQFGAQGSPFLK	Biognosys|iRT-Kit_WR_fusion	ulianaf_D1904_325	776.93	2	1051.56	1	y10	68.81	32595262	500933	1	light	595178356736	LFLQFGAQGSPFLK
LFLQFGAQGSPFLK	Biognosys|iRT-Kit_WR_fusion	ulianaf_D1904_326	776.93	2	1051.56	1	y10	68.58	28317448	261917	1	light	640120520704	LFLQFGAQGSPFLK
LFLQFGAQGSPFLK	Biognosys|iRT-Kit_WR_fusion	ulianaf_D1904_327	776.93	2	1051.56	1	y10	68.39	19779264	0	1	light	726806626304	LFLQFGAQGSPFLK
LFLQFGAQGSPFLK	Biognosys|iRT-Kit_WR_fusion	ulianaf_D1904_338	776.93	2	1051.56	1	y10	68.92	23511576	868803	1	light	564230815744	LFLQFGAQGSPFLK
LFLQFGAQGSPFLK	Biognosys|iRT-Kit_WR_fusion	ulianaf_D1904_339	776.93	2	1051.56	1	y10	68.81	28116456	0	1	light	598374547456	LFLQFGAQGSPFLK
LFLQFGAQGSPFLK	Biognosys|iRT-Kit_WR_fusion	ulianaf_D1904_340	776.93	2	1051.56	1	y10	68.55	22226322	0	1	light	639589482496	LFLQFGAQGSPFLK
LFLQFGAQGSPFLK	Biognosys|iRT-Kit_WR_fusion	ulianaf_D1904_262	776.93	2	1051.56	1	y10	70.52	26363680	0	1	light	830355537920	LFLQFGAQGSPFLK
LFLQFGAQGSPFLK	Biognosys|iRT-Kit_WR_fusion	ulianaf_D1904_263	776.93	2	1051.56	1	y10	70.04	29860462	0	1	light	914880724992	LFLQFGAQGSPFLK
LFLQFGAQGSPFLK	Biognosys|iRT-Kit_WR_fusion	ulianaf_D1904_264	776.93	2	1051.56	1	y10	70.6	24687646	0	1	light	742561087488	LFLQFGAQGSPFLK
LFLQFGAQGSPFLK	Biognosys|iRT-Kit_WR_fusion	ulianaf_D1904_268	776.93	2	904.489	1	y9	69.61	18647366	0	2	light	1029942018048	LFLQFGAQGSPFLK
LFLQFGAQGSPFLK	Biognosys|iRT-Kit_WR_fusion	ulianaf_D1904_270	776.93	2	904.489	1	y9	70.72	25687358	181454	2	light	715907465216	LFLQFGAQGSPFLK
LFLQFGAQGSPFLK	Biognosys|iRT-Kit_WR_fusion	ulianaf_D1904_274	776.93	2	904.489	1	y9	69.94	21212728	288439	2	light	1096384184320	LFLQFGAQGSPFLK
LFLQFGAQGSPFLK	Biognosys|iRT-Kit_WR_fusion	ulianaf_D1904_275	776.93	2	904.489	1	y9	69.88	21970210	0	2	light	1132245286912	LFLQFGAQGSPFLK
LFLQFGAQGSPFLK	Biognosys|iRT-Kit_WR_fusion	ulianaf_D1904_276	776.93	2	904.489	1	y9	69.83	18682162	360624	2	light	942917025792	LFLQFGAQGSPFLK
LFLQFGAQGSPFLK	Biognosys|iRT-Kit_WR_fusion	ulianaf_D1904_280	776.93	2	904.489	1	y9	69.53	23340378	294250	2	light	963174793216	LFLQFGAQGSPFLK
LFLQFGAQGSPFLK	Biognosys|iRT-Kit_WR_fusion	ulianaf_D1904_281	776.93	2	904.489	1	y9	68.64	22747746	176076	2	light	988835217408	LFLQFGAQGSPFLK
LFLQFGAQGSPFLK	Biognosys|iRT-Kit_WR_fusion	ulianaf_D1904_282	776.93	2	904.489	1	y9	68	23670308	699331	2	light	1040119103488	LFLQFGAQGSPFLK
LFLQFGAQGSPFLK	Biognosys|iRT-Kit_WR_fusion	ulianaf_D1904_286_20190423173402	776.93	2	904.489	1	y9	70.56	18653652	302149	2	light	940126961664	LFLQFGAQGSPFLK
LFLQFGAQGSPFLK	Biognosys|iRT-Kit_WR_fusion	ulianaf_D1904_299	776.93	2	904.489	1	y9	68.87	23152040	213810	2	light	588417400832	LFLQFGAQGSPFLK
LFLQFGAQGSPFLK	Biognosys|iRT-Kit_WR_fusion	ulianaf_D1904_300	776.93	2	904.489	1	y9	68.62	20823666	515656	2	light	743156350976	LFLQFGAQGSPFLK
LFLQFGAQGSPFLK	Biognosys|iRT-Kit_WR_fusion	ulianaf_D1904_301	776.93	2	904.489	1	y9	68.41	21100778	928589	2	light	769158152192	LFLQFGAQGSPFLK
LFLQFGAQGSPFLK	Biognosys|iRT-Kit_WR_fusion	ulianaf_D1904_312	776.93	2	904.489	1	y9	68.72	29413170	268699	2	light	619254054912	LFLQFGAQGSPFLK
LFLQFGAQGSPFLK	Biognosys|iRT-Kit_WR_fusion	ulianaf_D1904_313	776.93	2	904.489	1	y9	68.79	23211814	268592	2	light	685632585728	LFLQFGAQGSPFLK
LFLQFGAQGSPFLK	Biognosys|iRT-Kit_WR_fusion	ulianaf_D1904_314	776.93	2	904.489	1	y9	68.18	24030352	154885	2	light	749844168704	LFLQFGAQGSPFLK
LFLQFGAQGSPFLK	Biognosys|iRT-Kit_WR_fusion	ulianaf_D1904_325	776.93	2	904.489	1	y9	68.81	26332672	1077645	2	light	595178356736	LFLQFGAQGSPFLK
LFLQFGAQGSPFLK	Biognosys|iRT-Kit_WR_fusion	ulianaf_D1904_326	776.93	2	904.489	1	y9	68.58	23127966	632831	2	light	640120520704	LFLQFGAQGSPFLK
LFLQFGAQGSPFLK	Biognosys|iRT-Kit_WR_fusion	ulianaf_D1904_327	776.93	2	904.489	1	y9	68.39	15364165	979450	2	light	726806626304	LFLQFGAQGSPFLK
LFLQFGAQGSPFLK	Biognosys|iRT-Kit_WR_fusion	ulianaf_D1904_338	776.93	2	904.489	1	y9	68.91	18813920	1012644	2	light	564230815744	LFLQFGAQGSPFLK
LFLQFGAQGSPFLK	Biognosys|iRT-Kit_WR_fusion	ulianaf_D1904_339	776.93	2	904.489	1	y9	68.81	23279070	242617	2	light	598374547456	LFLQFGAQGSPFLK
LFLQFGAQGSPFLK	Biognosys|iRT-Kit_WR_fusion	ulianaf_D1904_340	776.93	2	904.489	1	y9	68.55	18330286	240817	2	light	639589482496	LFLQFGAQGSPFLK
LFLQFGAQGSPFLK	Biognosys|iRT-Kit_WR_fusion	ulianaf_D1904_262	776.93	2	904.489	1	y9	70.52	21390216	133685	2	light	830355537920	LFLQFGAQGSPFLK
LFLQFGAQGSPFLK	Biognosys|iRT-Kit_WR_fusion	ulianaf_D1904_263	776.93	2	904.489	1	y9	70.02	23724434	0	2	light	914880724992	LFLQFGAQGSPFLK
LFLQFGAQGSPFLK	Biognosys|iRT-Kit_WR_fusion	ulianaf_D1904_264	776.93	2	904.489	1	y9	70.58	19810530	0	2	light	742561087488	LFLQFGAQGSPFLK
LFLQFGAQGSPFLK	Biognosys|iRT-Kit_WR_fusion	ulianaf_D1904_268	776.93	2	504.318	1	y4	69.61	13710524	0	3	light	1029942018048	LFLQFGAQGSPFLK
LFLQFGAQGSPFLK	Biognosys|iRT-Kit_WR_fusion	ulianaf_D1904_270	776.93	2	504.318	1	y4	70.72	17613402	0	3	light	715907465216	LFLQFGAQGSPFLK
LFLQFGAQGSPFLK	Biognosys|iRT-Kit_WR_fusion	ulianaf_D1904_274	776.93	2	504.318	1	y4	69.95	13122651	0	3	light	1096384184320	LFLQFGAQGSPFLK
LFLQFGAQGSPFLK	Biognosys|iRT-Kit_WR_fusion	ulianaf_D1904_275	776.93	2	504.318	1	y4	69.88	12350916	0	3	light	1132245286912	LFLQFGAQGSPFLK
LFLQFGAQGSPFLK	Biognosys|iRT-Kit_WR_fusion	ulianaf_D1904_276	776.93	2	504.318	1	y4	69.83	12236151	293275	3	light	942917025792	LFLQFGAQGSPFLK
LFLQFGAQGSPFLK	Biognosys|iRT-Kit_WR_fusion	ulianaf_D1904_280	776.93	2	504.318	1	y4	69.5	13578172	0	3	light	963174793216	LFLQFGAQGSPFLK
LFLQFGAQGSPFLK	Biognosys|iRT-Kit_WR_fusion	ulianaf_D1904_281	776.93	2	504.318	1	y4	68.61	13044400	0	3	light	988835217408	LFLQFGAQGSPFLK
LFLQFGAQGSPFLK	Biognosys|iRT-Kit_WR_fusion	ulianaf_D1904_282	776.93	2	504.318	1	y4	68	13805729	0	3	light	1040119103488	LFLQFGAQGSPFLK
LFLQFGAQGSPFLK	Biognosys|iRT-Kit_WR_fusion	ulianaf_D1904_286_20190423173402	776.93	2	504.318	1	y4	70.56	12435953	0	3	light	940126961664	LFLQFGAQGSPFLK
LFLQFGAQGSPFLK	Biognosys|iRT-Kit_WR_fusion	ulianaf_D1904_299	776.93	2	504.318	1	y4	68.92	17594020	0	3	light	588417400832	LFLQFGAQGSPFLK
LFLQFGAQGSPFLK	Biognosys|iRT-Kit_WR_fusion	ulianaf_D1904_300	776.93	2	504.318	1	y4	68.62	14108842	0	3	light	743156350976	LFLQFGAQGSPFLK
LFLQFGAQGSPFLK	Biognosys|iRT-Kit_WR_fusion	ulianaf_D1904_301	776.93	2	504.318	1	y4	68.43	14005222	44483	3	light	769158152192	LFLQFGAQGSPFLK
LFLQFGAQGSPFLK	Biognosys|iRT-Kit_WR_fusion	ulianaf_D1904_312	776.93	2	504.318	1	y4	68.72	17226568	0	3	light	619254054912	LFLQFGAQGSPFLK
LFLQFGAQGSPFLK	Biognosys|iRT-Kit_WR_fusion	ulianaf_D1904_313	776.93	2	504.318	1	y4	68.77	15875772	0	3	light	685632585728	LFLQFGAQGSPFLK
LFLQFGAQGSPFLK	Biognosys|iRT-Kit_WR_fusion	ulianaf_D1904_314	776.93	2	504.318	1	y4	68.18	15515043	0	3	light	749844168704	LFLQFGAQGSPFLK
LFLQFGAQGSPFLK	Biognosys|iRT-Kit_WR_fusion	ulianaf_D1904_325	776.93	2	504.318	1	y4	68.81	19566080	0	3	light	595178356736	LFLQFGAQGSPFLK
LFLQFGAQGSPFLK	Biognosys|iRT-Kit_WR_fusion	ulianaf_D1904_326	776.93	2	504.318	1	y4	68.56	16328844	0	3	light	640120520704	LFLQFGAQGSPFLK
LFLQFGAQGSPFLK	Biognosys|iRT-Kit_WR_fusion	ulianaf_D1904_327	776.93	2	504.318	1	y4	68.4	10807026	0	3	light	726806626304	LFLQFGAQGSPFLK
LFLQFGAQGSPFLK	Biognosys|iRT-Kit_WR_fusion	ulianaf_D1904_338	776.93	2	504.318	1	y4	68.91	11805392	81773	3	light	564230815744	LFLQFGAQGSPFLK
LFLQFGAQGSPFLK	Biognosys|iRT-Kit_WR_fusion	ulianaf_D1904_339	776.93	2	504.318	1	y4	68.8	17475208	0	3	light	598374547456	LFLQFGAQGSPFLK
LFLQFGAQGSPFLK	Biognosys|iRT-Kit_WR_fusion	ulianaf_D1904_340	776.93	2	504.318	1	y4	68.55	13357288	0	3	light	639589482496	LFLQFGAQGSPFLK
LFLQFGAQGSPFLK	Biognosys|iRT-Kit_WR_fusion	ulianaf_D1904_262	776.93	2	504.318	1	y4	70.53	12737190	0	3	light	830355537920	LFLQFGAQGSPFLK
LFLQFGAQGSPFLK	Biognosys|iRT-Kit_WR_fusion	ulianaf_D1904_263	776.93	2	504.318	1	y4	70.02	13984228	0	3	light	914880724992	LFLQFGAQGSPFLK
LFLQFGAQGSPFLK	Biognosys|iRT-Kit_WR_fusion	ulianaf_D1904_264	776.93	2	504.318	1	y4	70.58	11548821	0	3	light	742561087488	LFLQFGAQGSPFLK
GDSETDLEALFNAVMNPK	sp|P46937|YAP1_HUMAN	ulianaf_D1904_268	975.959	2	1233.63	1	y11	94.55	210057	27886	1	light	1029942018048	GDSETDLEALFNAVMNPK
GDSETDLEALFNAVMNPK	sp|P46937|YAP1_HUMAN	ulianaf_D1904_270	975.959	2	1233.63	1	y11	94.34	29802	0	1	light	715907465216	GDSETDLEALFNAVMNPK
GDSETDLEALFNAVMNPK	sp|P46937|YAP1_HUMAN	ulianaf_D1904_274	975.959	2	1233.63	1	y11	94.83	759658	0	1	light	1096384184320	GDSETDLEALFNAVMNPK
GDSETDLEALFNAVMNPK	sp|P46937|YAP1_HUMAN	ulianaf_D1904_275	975.959	2	1233.63	1	y11	94.92	368157	0	1	light	1132245286912	GDSETDLEALFNAVMNPK
GDSETDLEALFNAVMNPK	sp|P46937|YAP1_HUMAN	ulianaf_D1904_276	975.959	2	1233.63	1	y11	94.8	140648	0	1	light	942917025792	GDSETDLEALFNAVMNPK
GDSETDLEALFNAVMNPK	sp|P46937|YAP1_HUMAN	ulianaf_D1904_280	975.959	2	1233.63	1	y11	94.29	976969	25532	2	light	963174793216	GDSETDLEALFNAVMNPK
GDSETDLEALFNAVMNPK	sp|P46937|YAP1_HUMAN	ulianaf_D1904_281	975.959	2	1233.63	1	y11	93.44	868974	64767	2	light	988835217408	GDSETDLEALFNAVMNPK
GDSETDLEALFNAVMNPK	sp|P46937|YAP1_HUMAN	ulianaf_D1904_282	975.959	2	1233.63	1	y11	92.74	899770	144063	2	light	1040119103488	GDSETDLEALFNAVMNPK
GDSETDLEALFNAVMNPK	sp|P46937|YAP1_HUMAN	ulianaf_D1904_286_20190423173402	975.959	2	1233.63	1	y11	94.73	72474	0	1	light	940126961664	GDSETDLEALFNAVMNPK
GDSETDLEALFNAVMNPK	sp|P46937|YAP1_HUMAN	ulianaf_D1904_299	975.959	2	1233.63	1	y11	92.51	1900614	61585	2	light	588417400832	GDSETDLEALFNAVMNPK
GDSETDLEALFNAVMNPK	sp|P46937|YAP1_HUMAN	ulianaf_D1904_300	975.959	2	1233.63	1	y11	92.56	5507530	91181	2	light	743156350976	GDSETDLEALFNAVMNPK
GDSETDLEALFNAVMNPK	sp|P46937|YAP1_HUMAN	ulianaf_D1904_301	975.959	2	1233.63	1	y11	92.56	4586001	69302	2	light	769158152192	GDSETDLEALFNAVMNPK
GDSETDLEALFNAVMNPK	sp|P46937|YAP1_HUMAN	ulianaf_D1904_312	975.959	2	1233.63	1	y11	92.23	64925	0	1	light	619254054912	GDSETDLEALFNAVMNPK
GDSETDLEALFNAVMNPK	sp|P46937|YAP1_HUMAN	ulianaf_D1904_313	975.959	2	1233.63	1	y11	92.74	487306	40000	2	light	685632585728	GDSETDLEALFNAVMNPK
GDSETDLEALFNAVMNPK	sp|P46937|YAP1_HUMAN	ulianaf_D1904_314	975.959	2	1233.63	1	y11	92.26	436557	21940	1	light	749844168704	GDSETDLEALFNAVMNPK
GDSETDLEALFNAVMNPK	sp|P46937|YAP1_HUMAN	ulianaf_D1904_325	975.959	2	1233.63	1	y11	92.33	61584	15947	2	light	595178356736	GDSETDLEALFNAVMNPK
GDSETDLEALFNAVMNPK	sp|P46937|YAP1_HUMAN	ulianaf_D1904_326	975.959	2	1233.63	1	y11	92.79	205210	25940	2	light	640120520704	GDSETDLEALFNAVMNPK
GDSETDLEALFNAVMNPK	sp|P46937|YAP1_HUMAN	ulianaf_D1904_327	975.959	2	1233.63	1	y11	92.81	582985	71330	2	light	726806626304	GDSETDLEALFNAVMNPK
GDSETDLEALFNAVMNPK	sp|P46937|YAP1_HUMAN	ulianaf_D1904_338	975.959	2	1233.63	1	y11	93.02	472886	34750	2	light	564230815744	GDSETDLEALFNAVMNPK
GDSETDLEALFNAVMNPK	sp|P46937|YAP1_HUMAN	ulianaf_D1904_339	975.959	2	1233.63	1	y11	92.91	523748	49356	2	light	598374547456	GDSETDLEALFNAVMNPK
GDSETDLEALFNAVMNPK	sp|P46937|YAP1_HUMAN	ulianaf_D1904_340	975.959	2	1233.63	1	y11	92.86	1235950	15178	2	light	639589482496	GDSETDLEALFNAVMNPK
GDSETDLEALFNAVMNPK	sp|P46937|YAP1_HUMAN	ulianaf_D1904_262	975.959	2	1233.63	1	y11	94.87	120700	30341	2	light	830355537920	GDSETDLEALFNAVMNPK
GDSETDLEALFNAVMNPK	sp|P46937|YAP1_HUMAN	ulianaf_D1904_263	975.959	2	1233.63	1	y11	94.5	382658	0	2	light	914880724992	GDSETDLEALFNAVMNPK
GDSETDLEALFNAVMNPK	sp|P46937|YAP1_HUMAN	ulianaf_D1904_264	975.959	2	1233.63	1	y11	94.46	257389	15809	2	light	742561087488	GDSETDLEALFNAVMNPK
GDSETDLEALFNAVMNPK	sp|P46937|YAP1_HUMAN	ulianaf_D1904_268	975.959	2	1104.59	1	y10	94.52	203377	9158	2	light	1029942018048	GDSETDLEALFNAVMNPK
GDSETDLEALFNAVMNPK	sp|P46937|YAP1_HUMAN	ulianaf_D1904_270	975.959	2	1104.59	1	y10	94.82	20725	0	2	light	715907465216	GDSETDLEALFNAVMNPK
GDSETDLEALFNAVMNPK	sp|P46937|YAP1_HUMAN	ulianaf_D1904_274	975.959	2	1104.59	1	y10	94.71	719844	0	2	light	1096384184320	GDSETDLEALFNAVMNPK
GDSETDLEALFNAVMNPK	sp|P46937|YAP1_HUMAN	ulianaf_D1904_275	975.959	2	1104.59	1	y10	94.97	364399	0	2	light	1132245286912	GDSETDLEALFNAVMNPK
GDSETDLEALFNAVMNPK	sp|P46937|YAP1_HUMAN	ulianaf_D1904_276	975.959	2	1104.59	1	y10	94.78	90323	0	2	light	942917025792	GDSETDLEALFNAVMNPK
GDSETDLEALFNAVMNPK	sp|P46937|YAP1_HUMAN	ulianaf_D1904_280	975.959	2	1104.59	1	y10	94.29	1024616	0	1	light	963174793216	GDSETDLEALFNAVMNPK
GDSETDLEALFNAVMNPK	sp|P46937|YAP1_HUMAN	ulianaf_D1904_281	975.959	2	1104.59	1	y10	93.51	926793	85300	1	light	988835217408	GDSETDLEALFNAVMNPK
GDSETDLEALFNAVMNPK	sp|P46937|YAP1_HUMAN	ulianaf_D1904_282	975.959	2	1104.59	1	y10	92.86	967593	169757	1	light	1040119103488	GDSETDLEALFNAVMNPK
GDSETDLEALFNAVMNPK	sp|P46937|YAP1_HUMAN	ulianaf_D1904_286_20190423173402	975.959	2	1104.59	1	y10	95.18	51151	0	2	light	940126961664	GDSETDLEALFNAVMNPK
GDSETDLEALFNAVMNPK	sp|P46937|YAP1_HUMAN	ulianaf_D1904_299	975.959	2	1104.59	1	y10	92.51	2233208	19405	1	light	588417400832	GDSETDLEALFNAVMNPK
GDSETDLEALFNAVMNPK	sp|P46937|YAP1_HUMAN	ulianaf_D1904_300	975.959	2	1104.59	1	y10	92.56	6378273	115549	1	light	743156350976	GDSETDLEALFNAVMNPK
GDSETDLEALFNAVMNPK	sp|P46937|YAP1_HUMAN	ulianaf_D1904_301	975.959	2	1104.59	1	y10	92.56	5278997	49010	1	light	769158152192	GDSETDLEALFNAVMNPK
GDSETDLEALFNAVMNPK	sp|P46937|YAP1_HUMAN	ulianaf_D1904_312	975.959	2	1104.59	1	y10	92.58	61630	8862	2	light	619254054912	GDSETDLEALFNAVMNPK
GDSETDLEALFNAVMNPK	sp|P46937|YAP1_HUMAN	ulianaf_D1904_313	975.959	2	1104.59	1	y10	92.74	549393	42306	1	light	685632585728	GDSETDLEALFNAVMNPK
GDSETDLEALFNAVMNPK	sp|P46937|YAP1_HUMAN	ulianaf_D1904_314	975.959	2	1104.59	1	y10	92.26	386447	0	2	light	749844168704	GDSETDLEALFNAVMNPK
GDSETDLEALFNAVMNPK	sp|P46937|YAP1_HUMAN	ulianaf_D1904_325	975.959	2	1104.59	1	y10	92.79	71259	7732	1	light	595178356736	GDSETDLEALFNAVMNPK
GDSETDLEALFNAVMNPK	sp|P46937|YAP1_HUMAN	ulianaf_D1904_326	975.959	2	1104.59	1	y10	92.69	238354	0	1	light	640120520704	GDSETDLEALFNAVMNPK
GDSETDLEALFNAVMNPK	sp|P46937|YAP1_HUMAN	ulianaf_D1904_327	975.959	2	1104.59	1	y10	92.79	625743	56710	1	light	726806626304	GDSETDLEALFNAVMNPK
GDSETDLEALFNAVMNPK	sp|P46937|YAP1_HUMAN	ulianaf_D1904_338	975.959	2	1104.59	1	y10	93.02	497991	69804	1	light	564230815744	GDSETDLEALFNAVMNPK
GDSETDLEALFNAVMNPK	sp|P46937|YAP1_HUMAN	ulianaf_D1904_339	975.959	2	1104.59	1	y10	92.91	593198	16427	1	light	598374547456	GDSETDLEALFNAVMNPK
GDSETDLEALFNAVMNPK	sp|P46937|YAP1_HUMAN	ulianaf_D1904_340	975.959	2	1104.59	1	y10	92.93	1415833	0	1	light	639589482496	GDSETDLEALFNAVMNPK
GDSETDLEALFNAVMNPK	sp|P46937|YAP1_HUMAN	ulianaf_D1904_262	975.959	2	1104.59	1	y10	94.73	152940	0	1	light	830355537920	GDSETDLEALFNAVMNPK
GDSETDLEALFNAVMNPK	sp|P46937|YAP1_HUMAN	ulianaf_D1904_263	975.959	2	1104.59	1	y10	94.52	426256	0	1	light	914880724992	GDSETDLEALFNAVMNPK
GDSETDLEALFNAVMNPK	sp|P46937|YAP1_HUMAN	ulianaf_D1904_264	975.959	2	1104.59	1	y10	94.48	281140	0	1	light	742561087488	GDSETDLEALFNAVMNPK
GDSETDLEALFNAVMNPK	sp|P46937|YAP1_HUMAN	ulianaf_D1904_268	975.959	2	1033.55	1	y9	94.55	121567	16638	3	light	1029942018048	GDSETDLEALFNAVMNPK
GDSETDLEALFNAVMNPK	sp|P46937|YAP1_HUMAN	ulianaf_D1904_270	975.959	2	1033.55	1	y9	94.89	17307	0	3	light	715907465216	GDSETDLEALFNAVMNPK
GDSETDLEALFNAVMNPK	sp|P46937|YAP1_HUMAN	ulianaf_D1904_274	975.959	2	1033.55	1	y9	94.83	468221	0	3	light	1096384184320	GDSETDLEALFNAVMNPK
GDSETDLEALFNAVMNPK	sp|P46937|YAP1_HUMAN	ulianaf_D1904_275	975.959	2	1033.55	1	y9	94.99	239882	0	3	light	1132245286912	GDSETDLEALFNAVMNPK
[truncated: 2,252 more rows]

## Sheet: Fig_4_effectKO_YAP1interactor
ID	log2FC(LATS1/2KO-WT)	LATS1/2KO_pval	log2FC(LATS1KO-WT)	LATS1KO_pval	log2FC(LATS2KO-WT)	LATS2KO_pval	log2FC(NF2KO-WT)	NF2KO_pval	log2FC(PTPN14KO-WT)	PTPN14KO_pval	log2FC(RHOAKO-WT)	RHOAKO_pval	log2FC(STK3/4KO-WT)	STK3/4KO_pval
[truncated: 29 more rows]

[truncated: 1 more sheets: Fig_4_effectKO_YAP1phospho]
