# Supplementary material for: Phosphorylation‐linked complex profiling identifies assemblies required for Hippo signal integration
Source: Mol Syst Biol. 2023 Mar 10;19(4):e11024. doi: 10.15252/msb.202211024 (PMC10090947; doi:10.15252/msb.202211024)
Supplement: Supplementary file 10 — Dataset EV7 [file MSB-19-e11024-s013.xlsx]

## Sheet: LEGEND
Table	Description
Raw file list
DIA_mapDIA_input	DIA output for protein expression profile in a panel of genetic deletion
Fig_5_Protein_exp_profile	Protein expression profile in a panel of genetic deletion. The table reports average log2FC and pvalue per condition using HEK293A (WT) as control.

## Sheet: Raw file list
Name	Condition	Experiment_ID
20190603_002_S198287_DIA_500A_na	HEK293A_1	DIA_protein_expression_profile
20190603_002_S198287_DIA_500B_na	HEK293A_2	DIA_protein_expression_profile
20190603_004_S198289_DIA_500C_na	HEK293A_3	DIA_protein_expression_profile
20190603_005_S198290_DIA_501A_na	LATS1KO_4	DIA_protein_expression_profile
20190603_006_S198291_DIA_501B_na	LATS1KO_5	DIA_protein_expression_profile
20190603_007_S198292_DIA_501C_na	LATS1KO_6	DIA_protein_expression_profile
20190603_009_S198293_DIA_502A_na	LATS2KO_7	DIA_protein_expression_profile
20190603_010_S198294_DIA_502B_na	LATS2KO_8	DIA_protein_expression_profile
20190603_011_S198295_DIA_502C_na	LATS2KO_9	DIA_protein_expression_profile
20190603_012_S198296_DIA_503A_na	LATS1.2_10	DIA_protein_expression_profile
20190603_071_S198341_DIA_503B_na	LATS1.2_11	DIA_protein_expression_profile
20190603_014_S198298_DIA_503C_na	LATS1.2_12	DIA_protein_expression_profile
20190603_016_S198299_DIA_504A_na	MERLKO_13	DIA_protein_expression_profile
20190603_017_S198300_DIA_504B_na	MERLKO_14	DIA_protein_expression_profile
20190603_018_S198301_DIA_504C_na	MERLKO_15	DIA_protein_expression_profile
20190603_019_S198302_DIA_505A_na	RHOAKO_16	DIA_protein_expression_profile
20190603_020_S198303_DIA_505B_na	RHOAKO_17	DIA_protein_expression_profile
20190603_021_S198304_DIA_505C_na	RHOAKO_18	DIA_protein_expression_profile
20190603_023_S198305_DIA_506A_na	STK3.4KO_19	DIA_protein_expression_profile
20190603_024_S198306_DIA_506B_na	STK3.4KO_20	DIA_protein_expression_profile
20190603_025_S198307_DIA_506C_na	STK3.4KO_21	DIA_protein_expression_profile
20190603_026_S198308_DIA_507A_na	PTPN14KO_22	DIA_protein_expression_profile
20190603_027_S198309_DIA_507B_na	PTPN14KO_23	DIA_protein_expression_profile
20190603_028_S198310_DIA_507C_na	PTPN14KO_24	DIA_protein_expression_profile

## Sheet: mapDIA_input
ProteinName	PeptideSequence	FragmentIon	HEK293A_01	HEK293A_02	HEK293A_03	LATS1KO_04	LATS1KO_05	LATS1KO_06	LATS2KO_07	LATS2KO_08	LATS2KO_09	LATS1/2KO_10	LATS1/2KO_11	LATS1/2KO_12	MERLKO_13	MERLKO_14	MERLKO_15	RHOAKO_16	RHOAKO_17	RHOAKO_18	STK3/4_19	STK3/4_20	STK3/4_21	PTPN14KO_22	PTPN14KO_23	PTPN14KO_24	RT
A0A096LP01	EDFVPNTEK	y3_EDFVPNTEK_2	NA	NA	NA	NA	NA	NA	NA	NA	NA	NA	NA	NA	NA	NA	NA	NA	NA	9972.86	NA	NA	NA	NA	NA	NA	0.271071
A0A096LP01	EDFVPNTEK	y5_EDFVPNTEK_2	NA	NA	NA	NA	NA	NA	NA	NA	NA	NA	NA	NA	NA	NA	NA	NA	NA	101247	NA	NA	NA	NA	NA	NA	0.271071
A0A096LP01	NEFTAWYR	b3_NEFTAWYR_2	NA	257.769	NA	NA	NA	NA	540.342	NA	NA	NA	NA	NA	1425.3	NA	1598.19	1015.56	NA	NA	301.883	NA	1342.47	NA	NA	NA	45.3884
A0A096LP01	NEFTAWYR	y3_NEFTAWYR_2	NA	946.347	NA	NA	NA	NA	2198.63	NA	NA	NA	NA	NA	2692.49	NA	1648.7	1626.95	NA	NA	1820.33	NA	1890	NA	NA	NA	45.3884
A0A096LP01	NEFTAWYR	y4_NEFTAWYR_2	NA	1551.27	NA	NA	NA	NA	598.472	NA	NA	NA	NA	NA	2238.05	NA	2108.81	951.012	NA	NA	1262.81	NA	1672.2	NA	NA	NA	45.3884
A0A096LP01	NEFTAWYR	y5_NEFTAWYR_2	NA	1870.38	NA	NA	NA	NA	4466.18	NA	NA	NA	NA	NA	5578.54	NA	4071.01	3920.34	NA	NA	3102.81	NA	4844.11	NA	NA	NA	45.3884
A0A096LP01	NEFTAWYR	y6_NEFTAWYR_2	NA	2759.8	NA	NA	NA	NA	4412.64	NA	NA	NA	NA	NA	5352.07	NA	3223.11	5368.99	NA	NA	6235.61	NA	5053.79	NA	NA	NA	45.3884
A0AV96	PGTVAIPAIGAQYSMFPAAPAPK	b5_PGTVAIPAIGAQYSMFPAAPAPK_2	NA	NA	NA	NA	NA	NA	NA	NA	NA	NA	48794.1	NA	NA	NA	NA	NA	NA	NA	NA	NA	NA	NA	NA	NA	89.2986
A0AV96	PGTVAIPAIGAQYSMFPAAPAPK	y4_PGTVAIPAIGAQYSMFPAAPAPK_2	NA	NA	NA	NA	NA	NA	NA	NA	NA	NA	12721	NA	NA	NA	NA	NA	NA	NA	NA	NA	NA	NA	NA	NA	89.2986
A0AV96	PITPVYTVAPNVQR	y11_PITPVYTVAPNVQR_2	13889.4	7790.39	NA	5720.05	4311.64	6187.21	NA	NA	NA	5867.03	NA	NA	NA	NA	NA	NA	NA	NA	NA	5306.04	NA	26853	23836.4	20607.6	40.2933
A0AV96	PITPVYTVAPNVQR	y5_PITPVYTVAPNVQR_2	10674.2	3562.86	NA	5843.69	4617.82	3768.3	NA	NA	NA	6736.24	NA	NA	NA	NA	NA	NA	NA	NA	NA	NA	NA	5636.66	4573.31	2643.33	40.2933
A0AV96	PITPVYTVAPNVQR	y6_PITPVYTVAPNVQR_2	2021.03	NA	NA	1259.56	3137.14	961.027	NA	NA	NA	NA	NA	NA	NA	NA	NA	NA	NA	NA	NA	NA	NA	9627.16	5483.92	5714.19	40.2933
A0AV96	PITPVYTVAPNVQR	y8_PITPVYTVAPNVQR_2	4732.72	1508.17	NA	NA	3820.56	1000.72	NA	NA	NA	2306.72	NA	NA	NA	NA	NA	NA	NA	NA	NA	2541.77	NA	6871.25	11059.2	7593.6	40.2933
A0AV96	PITPVYTVAPNVQR	y9_PITPVYTVAPNVQR_2	10333	3942.22	NA	4010.73	3476.43	5068.96	NA	NA	NA	6411.11	NA	NA	NA	NA	NA	NA	NA	NA	NA	2993.82	NA	16680	21167.4	18710.7	40.2933
A0AV96	SFGQFNPGCVER	y10_SFGQFNPGC[Carbamidomethyl (C)]VER_2	5270.29	NA	1963.45	NA	NA	NA	NA	NA	NA	NA	NA	NA	NA	NA	NA	NA	NA	NA	NA	NA	NA	NA	NA	5302.27	32.8851
A0AV96	SFGQFNPGCVER	y5_SFGQFNPGC[Carbamidomethyl (C)]VER_2	1222.54	NA	NA	NA	NA	NA	NA	NA	NA	NA	NA	NA	NA	NA	NA	NA	NA	NA	NA	NA	NA	NA	NA	NA	32.8851
A0AV96	SFGQFNPGCVER	y6_SFGQFNPGC[Carbamidomethyl (C)]VER_2	22912.6	NA	9941.38	NA	NA	NA	NA	NA	NA	NA	NA	NA	NA	3119.97	NA	NA	NA	NA	NA	NA	NA	NA	NA	21009.9	32.8851
A0AV96	SFGQFNPGCVER	y7_SFGQFNPGC[Carbamidomethyl (C)]VER_2	6689.93	NA	3793.73	NA	NA	NA	NA	NA	NA	NA	NA	NA	NA	1834.34	NA	NA	NA	NA	NA	NA	NA	NA	NA	5456.19	32.8851
A0AV96	SFGQFNPGCVER	y8_SFGQFNPGC[Carbamidomethyl (C)]VER_2	14083.5	NA	5872.45	NA	NA	NA	NA	NA	NA	NA	NA	NA	NA	3182.3	NA	NA	NA	NA	NA	NA	NA	NA	NA	14060.6	32.8851
A0AV96	VPEGVAGAPNEAALLALMER	b11_VPEGVAGAPNEAALLALMER_3	NA	NA	NA	NA	NA	NA	NA	NA	NA	2169.78	NA	NA	NA	NA	NA	NA	NA	NA	NA	NA	NA	NA	NA	NA	98.3973
A0AV96	VPEGVAGAPNEAALLALMER	b8_VPEGVAGAPNEAALLALMER_3	NA	NA	NA	NA	NA	NA	NA	NA	NA	1938.8	NA	NA	NA	NA	NA	NA	NA	NA	NA	NA	NA	NA	NA	NA	98.3973
A0AV96	VPEGVAGAPNEAALLALMER	y5_VPEGVAGAPNEAALLALMER_3	NA	NA	NA	NA	NA	NA	NA	NA	NA	613.202	NA	NA	NA	NA	NA	NA	NA	NA	NA	NA	NA	NA	NA	NA	98.3973
A0AV96	VPEGVAGAPNEAALLALMER	y6_VPEGVAGAPNEAALLALMER_3	NA	NA	NA	NA	NA	NA	NA	NA	NA	618.271	NA	NA	NA	NA	NA	NA	NA	NA	NA	NA	NA	NA	NA	NA	98.3973
A0AV96	VPEGVAGAPNEAALLALMER	y7_VPEGVAGAPNEAALLALMER_3	NA	NA	NA	NA	NA	NA	NA	NA	NA	7618.88	NA	NA	NA	NA	NA	NA	NA	NA	NA	NA	NA	NA	NA	NA	98.3973
A0AVT1	ACIGDTLCQK	y3_AC[Carbamidomethyl (C)]IGDTLC[Carbamidomethyl (C)]QK_2	22402.6	16935.5	16867.6	21159.7	19494	12066.7	16144.6	12942.8	11019.8	11795.9	11803.4	11574.7	18941	14679.5	13933.2	NA	NA	NA	7845.85	9125.75	NA	NA	NA	NA	0.735547
A0AVT1	ACIGDTLCQK	y4_AC[Carbamidomethyl (C)]IGDTLC[Carbamidomethyl (C)]QK_2	1911.44	3595.94	NA	901.755	2114.15	1797.69	5094.48	803.475	1489.52	NA	NA	1182.07	3520.45	3212.61	4373.77	NA	NA	NA	672.624	2291.65	NA	NA	NA	NA	0.735547
A0AVT1	ACIGDTLCQK	y5_AC[Carbamidomethyl (C)]IGDTLC[Carbamidomethyl (C)]QK_2	13557.4	11893.4	7886.69	12419.5	9665.39	10121.4	3966.08	6320.51	5315.06	6904.68	5597.11	7426.4	10060.6	7360.04	7608.76	NA	NA	NA	2691.64	7256.42	NA	NA	NA	NA	0.735547
A0AVT1	ACIGDTLCQK	y6_AC[Carbamidomethyl (C)]IGDTLC[Carbamidomethyl (C)]QK_2	2452.11	1802.18	3092.55	3737.19	3548.59	2158.31	1434.22	1407.56	NA	837.713	1556.23	NA	3155.43	2658.69	2259.41	NA	NA	NA	751.285	2087.37	NA	NA	NA	NA	0.735547
A0AVT1	ACIGDTLCQK	y7_AC[Carbamidomethyl (C)]IGDTLC[Carbamidomethyl (C)]QK_2	55784.9	52871.3	51540.1	55409.3	44057.5	37093	47505	32605.4	37393.3	27670	44478.5	39419.3	48049.9	42745.1	43075.3	NA	NA	NA	28779.2	32109.2	NA	NA	NA	NA	0.735547
A0AVT1	ACIGDTLCQK	y8_AC[Carbamidomethyl (C)]IGDTLC[Carbamidomethyl (C)]QK_2	24785.2	23818.6	25621.9	23739.3	21621.6	15956.4	17503.8	11879.2	13859.3	16317.7	14764.3	14763.8	22379.4	16810.8	19220.8	NA	NA	NA	11494.8	12983.6	NA	NA	NA	NA	0.735547
A0AVT1	AILSNEATK	y4_AILSNEATK_2	4277.42	4599.62	5718.86	1713.07	4081.91	NA	2819.87	1544.05	2413.43	5766.5	4030.74	3011.56	5016.78	16488.5	6784.43	NA	NA	NA	2787.6	3078.02	2324.31	NA	NA	NA	-15.0954
A0AVT1	AILSNEATK	y5_AILSNEATK_2	5442.58	10709.4	7444.41	9258.36	9628.29	NA	7990.47	3803.42	2772.31	1865.73	2121.03	3338.52	8193.28	10586.5	11018.7	NA	NA	NA	8121.04	5335.68	6502.4	NA	NA	1561.18	-15.0954
A0AVT1	AILSNEATK	y6_AILSNEATK_2	25608.9	31809.4	37960.8	31817.8	27689.6	NA	32791.4	19548.9	23438.2	23970.9	30245	23648.8	32972.5	31681.7	38255.2	NA	NA	NA	32010.7	29563.2	23602.7	NA	NA	22358.5	-15.0954
A0AVT1	AILSNEATK	y7_AILSNEATK_2	33452.5	47327.9	48236.4	44633.8	35849.4	NA	36353.7	24646	28233.2	32435.6	45206.4	30059.3	46675.6	53635.6	53417.7	NA	NA	NA	41959.5	36882.7	29951.9	NA	NA	23576.7	-15.0954
A0AVT1	ALQLLHCFPLDIR	b4_ALQLLHC[Carbamidomethyl (C)]FPLDIR_2	NA	NA	12046	16065.9	22845	NA	NA	NA	NA	NA	NA	NA	26280.5	NA	13247.4	NA	NA	NA	NA	NA	NA	NA	NA	NA	88.932
A0AVT1	ALQLLHCFPLDIR	y11_ALQLLHC[Carbamidomethyl (C)]FPLDIR_3	1542.32	1085.68	1697.19	1843.68	1898.4	1055.08	1169.05	1708.33	1300.54	1556.56	1586.81	1130.65	2062.08	1590.38	1815.33	420.363	623.246	NA	1170.79	1011.07	982.94	818.473	1056.09	414.09	88.932
A0AVT1	ALQLLHCFPLDIR	y5_ALQLLHC[Carbamidomethyl (C)]FPLDIR_3	11031.2	7106.78	9905.77	10493.8	12160.1	9082.04	7191.99	8643.17	7829.86	7730.6	6477.1	6234.62	13866	9578.32	8561.36	6374.94	3580.58	NA	8666.44	6892.42	5748.32	6304.08	6712.87	4091.39	88.932
A0AVT1	ALQLLHCFPLDIR	y6_ALQLLHC[Carbamidomethyl (C)]FPLDIR_2	NA	NA	15274.5	8998.54	6448.58	NA	NA	NA	NA	NA	NA	NA	7532.09	NA	2464.84	NA	NA	NA	NA	NA	NA	NA	NA	NA	88.932
A0AVT1	ALQLLHCFPLDIR	y6_ALQLLHC[Carbamidomethyl (C)]FPLDIR_3	7228.81	5501.04	6511.33	7307.76	7983.95	6172.44	5371.7	5350.81	5436.17	5005.61	3777.26	4402.64	9866.69	6222.61	6184.55	4481.13	2234.65	NA	4940.65	5239.37	3929.01	4914.1	5092.09	3275.59	88.932
A0AVT1	ALQLLHCFPLDIR	y7_ALQLLHC[Carbamidomethyl (C)]FPLDIR_2	NA	NA	8618.36	25641.4	15021.1	NA	NA	NA	NA	NA	NA	NA	26111.5	NA	7792.59	NA	NA	NA	NA	NA	NA	NA	NA	NA	88.932
A0AVT1	ALQLLHCFPLDIR	y7_ALQLLHC[Carbamidomethyl (C)]FPLDIR_3	12664.3	8110.78	12107.5	12832.5	13658.3	11007.7	8308.6	10426.6	9403.02	8845.13	7632.44	7642.64	17162.4	11927.8	10319.6	7138.18	4686.99	NA	10136.9	9226.29	7528.67	6983.58	8577.92	5052.12	88.932
A0AVT1	ALQLLHCFPLDIR	y8_ALQLLHC[Carbamidomethyl (C)]FPLDIR_2	NA	NA	29976.5	45939	34730.4	NA	NA	NA	NA	NA	NA	NA	40125.7	NA	29233.2	NA	NA	NA	NA	NA	NA	NA	NA	NA	88.932
A0AVT1	ALQLLHCFPLDIR	y8_ALQLLHC[Carbamidomethyl (C)]FPLDIR_3	26065.8	24423.3	26857.1	34453.3	32254.7	29313.8	28827.8	22182.1	26805.6	20226.6	24494.1	17090.8	28411.3	23345.7	26779.1	27813.5	24749.7	NA	31132.2	30359	29164.8	20217.3	25983.1	23434.3	88.932
A0AVT1	ALQLLHCFPLDIR	y9_ALQLLHC[Carbamidomethyl (C)]FPLDIR_2	NA	NA	NA	21428.1	9412.64	NA	NA	NA	NA	NA	NA	NA	28672.4	NA	10993.4	NA	NA	NA	NA	NA	NA	NA	NA	NA	88.932
A0AVT1	DDDHNGHIDFITAASNLR	b10_DDDHNGHIDFITAASNLR_4	NA	NA	NA	NA	NA	583.187	NA	NA	NA	NA	NA	NA	NA	NA	NA	NA	607.462	NA	NA	NA	NA	NA	NA	NA	50.0843
A0AVT1	DDDHNGHIDFITAASNLR	b7_DDDHNGHIDFITAASNLR_3	4149.88	5249.11	4498.92	6804.06	7730.67	6005.74	4188.44	3587.91	3073	5077.98	1708.57	1987.22	NA	7493.53	NA	4488.19	8604.81	12258.4	3932.43	3552.17	670.506	9097.37	2709.59	6418.8	50.0843
A0AVT1	DDDHNGHIDFITAASNLR	b9_DDDHNGHIDFITAASNLR_3	19094.3	17552.4	26959.2	22778.3	24165.3	24062.9	21682.8	11170.4	15278.3	16334.9	16810.3	6753.27	NA	23666.6	15574.9	18819.8	35751.2	40646.1	15217.8	13550.9	14172.8	29780.7	18392.7	21228.8	50.0843
A0AVT1	DDDHNGHIDFITAASNLR	b9_DDDHNGHIDFITAASNLR_4	5352.85	6349.01	NA	NA	NA	7155.34	NA	NA	NA	10781.2	5062.05	NA	NA	NA	NA	NA	13466.7	NA	NA	NA	NA	NA	NA	NA	50.0843
A0AVT1	DDDHNGHIDFITAASNLR	y10_DDDHNGHIDFITAASNLR_3	53464.4	57019.4	53329.3	22955.3	24394.2	25827.9	20445.8	15718.5	18366.3	22759.2	26735.7	14341	NA	24121.1	15396.9	21486.1	31346.1	31610.7	20357.8	19923.1	18366.6	57972.3	37595.5	48141.8	50.0843
A0AVT1	DDDHNGHIDFITAASNLR	y4_DDDHNGHIDFITAASNLR_4	4288.27	6052.48	NA	NA	NA	5683.39	NA	NA	NA	5504.07	2311.51	NA	NA	NA	NA	NA	7557.07	NA	NA	NA	NA	NA	NA	NA	50.0843
A0AVT1	DDDHNGHIDFITAASNLR	y5_DDDHNGHIDFITAASNLR_3	4196.76	4158.4	3934.77	8349.09	13235.1	7581.53	5808.52	6574.72	9301.95	11102.6	8394.66	3371.34	NA	13234.4	2096	2698.13	19544.6	15623.1	1986.87	2734.02	3031.94	13628.5	1873.09	7613.11	50.0843
A0AVT1	DDDHNGHIDFITAASNLR	y5_DDDHNGHIDFITAASNLR_4	2599.1	1273.93	NA	NA	NA	3238.47	NA	NA	NA	2450.45	473.83	NA	NA	NA	NA	NA	8107.38	NA	NA	NA	NA	NA	NA	NA	50.0843
A0AVT1	DDDHNGHIDFITAASNLR	y6_DDDHNGHIDFITAASNLR_3	5825.07	9396.32	5381.86	7505.48	8854.57	11589.5	10833.2	2444.18	4267.56	8812.66	7253.07	1995.79	NA	10389	5004.32	10122.9	17840	16099.7	2917.13	2574.77	2509.86	15081.7	6131.64	9942.23	50.0843
A0AVT1	DDDHNGHIDFITAASNLR	y6_DDDHNGHIDFITAASNLR_4	1823.5	2123.17	NA	NA	NA	2471.08	NA	NA	NA	2982.91	1001.41	NA	NA	NA	NA	NA	8547.37	NA	NA	NA	NA	NA	NA	NA	50.0843
A0AVT1	DDDHNGHIDFITAASNLR	y7_DDDHNGHIDFITAASNLR_3	26632.6	27394.2	30294.3	30171	25066.7	26982	23892.9	14361.1	19497.9	20565.6	23536.4	9474.55	NA	27643.9	22556.6	23992.3	42294.6	49387.8	19492.7	15435.4	19349.3	38268.5	25222.9	31181	50.0843
A0AVT1	DGSLFWQSPK	y4_DGSLFWQSPK_2	10155.1	12144	17591.8	7466.89	1381.85	NA	3595.36	NA	NA	NA	NA	NA	11512	7450.14	14371	20590.4	NA	NA	NA	NA	5773.22	NA	16988	NA	49.1389
A0AVT1	DGSLFWQSPK	y5_DGSLFWQSPK_2	41220.9	47749.4	55279.9	42154.1	4518.25	NA	30753.6	NA	NA	NA	NA	NA	47689.4	23787.1	49460.2	62283.4	NA	NA	NA	NA	23477.5	NA	76532.5	NA	49.1389
A0AVT1	DGSLFWQSPK	y6_DGSLFWQSPK_2	62790.9	61679.3	77476.7	50753.3	7898.64	NA	43995.8	NA	NA	NA	NA	NA	61087.3	32911.1	60638	78910	NA	NA	NA	NA	34657.2	NA	88105.6	NA	49.1389
A0AVT1	DGSLFWQSPK	y7_DGSLFWQSPK_2	11160.9	12334.6	11556.6	781.4	601.673	NA	4012.84	NA	NA	NA	NA	NA	10045.1	5382.93	5309.33	11265.5	NA	NA	NA	NA	2070.87	NA	9762.15	NA	49.1389
A0AVT1	EDFTLLDFINAVK	b4_EDFTLLDFINAVK_2	15014.6	13950.1	17142.4	14316.8	16609.4	14316.1	12138.4	8380.19	13082.6	13883.3	21027.1	14359	14878	13988	16122	18520.3	18737.1	32097.1	17476.3	15314.1	18045.3	13083.3	20667.9	17753.2	140.591
A0AVT1	EDFTLLDFINAVK	y4_EDFTLLDFINAVK_2	14728	13354.8	15438.2	14109.6	13437.6	11715.9	10365.9	7746.22	12496.2	11929.8	16540.5	12813.4	13696.4	12626.7	14044.6	17643.4	17380.8	27945.2	15620.4	14478.9	18125.6	12472.7	18943	17371.9	140.591
A0AVT1	EDFTLLDFINAVK	y6_EDFTLLDFINAVK_2	10871.7	9960.47	12408.2	10395.6	10027	9739.85	8060.68	6414	9533.78	9838.98	12312.9	11226.9	11753.7	10445.2	12048	12342.6	11551.2	18116.5	12747.3	12663.9	13906.6	8811.45	14534.6	13745.1	140.591
A0AVT1	EDFTLLDFINAVK	y7_EDFTLLDFINAVK_2	21772	18510.5	20179.8	19218.9	18651.3	17889.7	16910.3	10679.3	16511.2	18443.3	23528.8	17988.4	17419.1	16803.7	20530.9	24831.6	26100.9	39961.1	21259.5	22083.8	22792.2	16833	24597.4	24135.9	140.591
A0AVT1	EDFTLLDFINAVK	y8_EDFTLLDFINAVK_2	25340.8	21917.5	23717.8	21988.6	23142.1	23550.6	19531.5	14456.1	22929.2	24538.5	33044.6	22116.9	24048.2	21096.8	24620.7	30724.8	34073.3	50550.6	27842.6	26527.9	32702.8	20664	31670.7	29788.9	140.591
A0AVT1	EDFTLLDFINAVK	y9_EDFTLLDFINAVK_2	12909	9010.65	13709.1	10521.4	11699.1	10548.9	10399.2	6888.16	9484.44	11603.9	16554	10320.1	10027.5	11386.1	10166.2	13900.6	14557.7	23093.9	13792.4	12573	16427.2	10487	14672.9	14968.7	140.591
A0AVT1	EIFISNITQANPGIVTCLENHPHK	b13_EIFISNITQANPGIVTC[Carbamidomethyl (C)]LENHPHK_4	NA	NA	NA	4899.95	NA	NA	NA	NA	NA	NA	NA	NA	NA	NA	7056.47	NA	NA	NA	NA	NA	NA	NA	NA	NA	74.8192
A0AVT1	EIFISNITQANPGIVTCLENHPHK	y10_EIFISNITQANPGIVTC[Carbamidomethyl (C)]LENHPHK_4	NA	7330.37	NA	6415.82	8206.96	NA	NA	NA	2839.07	NA	NA	1543.05	8110.75	NA	7666.71	17074.4	10885.7	12985.7	NA	NA	NA	NA	NA	NA	74.8192
A0AVT1	EIFISNITQANPGIVTCLENHPHK	y13_EIFISNITQANPGIVTC[Carbamidomethyl (C)]LENHPHK_4	NA	10789.1	NA	2223.5	3823.47	NA	NA	NA	8032.95	NA	NA	6318.91	5099.59	NA	6272.23	8365.75	11229	10147.7	NA	NA	NA	NA	NA	NA	74.8192
A0AVT1	EIFISNITQANPGIVTCLENHPHK	y3_EIFISNITQANPGIVTC[Carbamidomethyl (C)]LENHPHK_4	NA	9766.62	NA	6563.23	11288.4	NA	NA	NA	8488.89	NA	NA	3726.16	5145.24	NA	7318.17	14876.9	10281.6	12059.7	NA	NA	NA	NA	NA	NA	74.8192
A0AVT1	EIFISNITQANPGIVTCLENHPHK	y9_EIFISNITQANPGIVTC[Carbamidomethyl (C)]LENHPHK_4	NA	8140.4	NA	7788.18	9610.6	NA	NA	NA	11297.8	NA	NA	7070.87	8366.77	NA	10705	13100.4	16492.9	14388.3	NA	NA	NA	NA	NA	NA	74.8192
A0AVT1	FDLNEPLHLSFLQNAAK	y10_FDLNEPLHLSFLQNAAK_3	9571.1	11717.5	12994.8	8347.29	8872.38	7752.43	5121.91	7892.16	8571.28	7782.32	8889.59	7842.36	11702.1	7224.33	7863.61	11309.7	8692.4	9122.3	10364.1	7749.07	6115.8	6119.39	11035.1	10217.2	90.8726
A0AVT1	FDLNEPLHLSFLQNAAK	y12_FDLNEPLHLSFLQNAAK_3	1143.87	2518.06	4156.59	1240.17	2299.26	1281.05	1121.43	1751.07	1178.29	1146.84	NA	1958.49	1027.85	906.357	2187.32	1798.54	4005.21	1510.52	2210.55	1480.56	NA	1096.34	1348.17	2867.37	90.8726
A0AVT1	FDLNEPLHLSFLQNAAK	y8_FDLNEPLHLSFLQNAAK_3	16624.7	15985.6	16040.9	13116.5	15297.7	15294.2	10156.9	16053.9	12063.1	11704.7	16172.7	9204.51	14891.4	10918.1	13042	20049.7	18095.4	21004.3	19907.4	14767	19283.9	14581.1	20159.9	22366.3	90.8726
A0AVT1	FDLNEPLHLSFLQNAAK	y9_FDLNEPLHLSFLQNAAK_3	10282	12662.1	10575.9	13934.2	9164.92	9991.74	7617.68	8742.09	8100.4	9127.25	5060.77	6903.37	10929.6	7876.15	10182.5	14120.8	9212.45	11977.5	9397.23	10486.2	8826.16	9546.5	14247.6	12273.2	90.8726
A0AVT1	FESSFSHK	y5_FESSFSHK_2	45904.7	23583.6	23551.8	NA	86538.9	NA	NA	NA	NA	47756.4	NA	NA	67822.7	51725.9	84522.5	55748.6	59322.4	44740.2	NA	69964	NA	NA	44658.1	NA	-22.6112
A0AVT1	FESSFSHK	y6_FESSFSHK_2	13968.8	17518.8	12888	NA	18377.1	NA	NA	NA	NA	15095.9	NA	NA	25308.5	20630.8	32318.9	30539.9	28999.9	28176	NA	14816.8	NA	NA	28989.8	NA	-22.6112
A0AVT1	FESSFSHK	y7_FESSFSHK_2	2863.71	6485.06	6230.97	NA	4915.48	NA	NA	NA	NA	2671.76	NA	NA	10084.5	6103.52	15716.6	14198.8	9481.98	19192.4	NA	5589.8	NA	NA	11715.9	NA	-22.6112
A0AVT1	FISADVHGIWSR	y10_FISADVHGIWSR_2	NA	16325.5	NA	22608.2	30258.8	19272.2	10050.9	23631	21948.3	18812.6	NA	20823.9	34559.2	38797.4	34930	39925.9	NA	NA	36063.4	23851.1	21502.6	27217.4	36316.9	30549	49.2353
A0AVT1	FISADVHGIWSR	y10_FISADVHGIWSR_3	NA	NA	NA	359.691	NA	NA	284.307	NA	NA	315.232	351.229	NA	NA	721.093	NA	NA	995.253	NA	930.3	NA	573.216	NA	NA	NA	49.2353
A0AVT1	FISADVHGIWSR	y3_FISADVHGIWSR_3	10467.6	5643.72	5190.13	6586.7	4260.19	5249.14	8043.75	4181.45	4438.93	6503.9	2196.15	2906.24	5424.64	5268.73	7257.21	NA	1331.22	NA	4263.12	6519.87	4918	4275.61	6906.97	6240.36	49.2353
A0AVT1	FISADVHGIWSR	y4_FISADVHGIWSR_3	7890.64	4101.25	6028.39	4243.35	2870.75	3272.86	5782	2413.12	1690.27	5056.2	1580.84	1866.63	3983.21	3058.24	4620.32	NA	2214.37	NA	3155.39	4833.8	2696.15	2406.74	5218.19	3445.72	49.2353
A0AVT1	FISADVHGIWSR	y5_FISADVHGIWSR_2	NA	5274.22	NA	9451.01	12956.4	5832.87	3466.08	9972.16	8616.6	4737.56	NA	9182.67	15239.6	13590.3	12204.1	11957.7	NA	NA	12903.1	9378.48	9756.06	8909.04	10417.4	10348.9	49.2353
A0AVT1	FISADVHGIWSR	y5_FISADVHGIWSR_3	13293.3	14256.6	14144.6	20965	25457.7	23340.2	10900.3	21826.3	22194.2	17741.9	11756.5	15257.4	30142.3	27296.3	23145.8	NA	12682.9	NA	28373.3	22569.5	24293.6	19114	35982.1	26602.7	49.2353
A0AVT1	FISADVHGIWSR	y6_FISADVHGIWSR_2	NA	6142.92	NA	16289.6	18198.6	8147.93	5149.22	13230.3	12442.9	9819.13	NA	15288.5	18223.4	20953.9	17259.6	2013.69	NA	NA	20879.7	13894	9958.08	887.361	876.03	766.224	49.2353
A0AVT1	FISADVHGIWSR	y6_FISADVHGIWSR_3	16058.4	18810.1	16498.5	25123.5	28988.3	26377.3	11466.9	26017.9	23730.3	19346.7	14250.9	17948.7	32978.3	31183	26114.7	NA	12801.6	NA	30394.1	26974.2	27572.6	23488.4	41386.4	30629.5	49.2353
A0AVT1	FISADVHGIWSR	y7_FISADVHGIWSR_2	NA	4211.58	NA	4746.32	8955.06	4792.05	NA	5791.07	2177.66	4303.88	NA	4583.87	10462.6	12652.6	10141.2	4534.1	NA	NA	10127.3	4694.25	6736.09	2281.95	4909.32	7608.96	49.2353
A0AVT1	FISADVHGIWSR	y8_FISADVHGIWSR_2	NA	2871.85	NA	6419.49	8383.83	2959.44	1340.51	12168.6	11741.4	8570.62	NA	10717.5	8776.42	15547.8	14089.3	10806	NA	NA	9146.84	7379.07	9402.51	9716.51	8913.85	10566.4	49.2353
A0AVT1	FWQTYSSAEEVLQK	y10_FWQTYSSAEEVLQK_2	NA	NA	NA	NA	NA	NA	NA	NA	NA	NA	NA	NA	NA	NA	NA	NA	NA	NA	1683.65	NA	NA	NA	6654.73	NA	58.1925
A0AVT1	FWQTYSSAEEVLQK	y3_FWQTYSSAEEVLQK_2	NA	NA	NA	NA	NA	NA	NA	NA	NA	NA	NA	NA	NA	NA	NA	NA	NA	NA	4872.49	NA	NA	NA	12855.4	NA	58.1925
A0AVT1	FWQTYSSAEEVLQK	y8_FWQTYSSAEEVLQK_2	NA	NA	NA	NA	NA	NA	NA	NA	NA	NA	NA	NA	NA	NA	NA	NA	NA	NA	4001.15	NA	NA	NA	12700.9	NA	58.1925
A0AVT1	FWQTYSSAEEVLQK	y9_FWQTYSSAEEVLQK_2	NA	NA	NA	NA	NA	NA	NA	NA	NA	NA	NA	NA	NA	NA	NA	NA	NA	NA	2379.84	NA	NA	NA	13404.7	NA	58.1925
A0AVT1	GHTEVIVPHLTESYNSHR	b5_GHTEVIVPHLTESYNSHR_4	3842.47	1792.08	3698.47	3868.53	4394.12	2033.92	3708.37	1261.11	4196.37	5982.24	6057.68	NA	NA	4662.98	6805.57	NA	2754.1	NA	NA	3209.2	NA	3302.77	2788.72	NA	18.6439
A0AVT1	GHTEVIVPHLTESYNSHR	b6_GHTEVIVPHLTESYNSHR_4	2119.28	NA	926.554	1584.59	2411.97	533.08	1944.72	NA	3940.05	2767.4	3102.37	NA	NA	2284.71	NA	NA	1849.22	NA	NA	NA	NA	NA	2604.2	NA	18.6439
A0AVT1	GHTEVIVPHLTESYNSHR	b7_GHTEVIVPHLTESYNSHR_3	NA	NA	NA	NA	NA	NA	NA	NA	NA	NA	NA	NA	NA	NA	10907.3	3381.77	6041.55	NA	NA	8460.45	933.539	NA	NA	NA	18.6439
A0AVT1	GHTEVIVPHLTESYNSHR	y11_GHTEVIVPHLTESYNSHR_3	NA	NA	NA	NA	NA	NA	NA	NA	NA	NA	NA	NA	NA	NA	NA	NA	2594.67	NA	NA	1531.97	1646.76	NA	NA	NA	18.6439
A0AVT1	GHTEVIVPHLTESYNSHR	y3_GHTEVIVPHLTESYNSHR_4	13087.5	8072.28	11806.8	16761	60656.7	15611.2	8289.91	9090.72	20273	22153.9	32314.4	NA	NA	29975.4	10630.9	NA	7739.65	NA	NA	12077.7	NA	7847.57	7483.1	NA	18.6439
A0AVT1	GHTEVIVPHLTESYNSHR	y4_GHTEVIVPHLTESYNSHR_4	2967.42	2049.5	3346.12	5006.32	5456.75	4566.71	1921.55	2043.29	3560.9	4738.86	4252.01	NA	NA	3676	749.479	NA	2911.42	NA	NA	1638.82	NA	2600.88	NA	NA	18.6439
A0AVT1	GHTEVIVPHLTESYNSHR	y7_GHTEVIVPHLTESYNSHR_3	NA	NA	NA	NA	NA	NA	NA	NA	NA	NA	NA	NA	NA	NA	2588.09	1617.75	1890.53	NA	NA	2629.95	1620.26	NA	NA	NA	18.6439
A0AVT1	GHTEVIVPHLTESYNSHR	y8_GHTEVIVPHLTESYNSHR_3	NA	NA	NA	NA	NA	NA	NA	NA	NA	NA	NA	NA	NA	NA	14316.3	10479.8	19729.7	NA	NA	13658.9	6334.55	NA	NA	NA	18.6439
A0AVT1	GHTEVIVPHLTESYNSHR	y8_GHTEVIVPHLTESYNSHR_4	5312.26	2001.14	6580.01	5473.96	4944.45	5902.49	3617.15	2222.67	4498.85	5843.17	8201.37	NA	NA	5357.9	5021.6	NA	4882.23	NA	NA	2842.09	NA	4764.16	5059.74	NA	18.6439
A0AVT1	GHTEVIVPHLTESYNSHR	y9_GHTEVIVPHLTESYNSHR_3	NA	NA	NA	NA	NA	NA	NA	NA	NA	NA	NA	NA	NA	NA	19178.6	14079.3	13706.3	NA	NA	12809.4	8559.24	NA	NA	NA	18.6439
A0AVT1	GHTEVIVPHLTESYNSHR	y9_GHTEVIVPHLTESYNSHR_4	6474.13	1941.79	4114.39	3547.14	3243.17	3474.2	2958.22	1461.29	3873.73	5954.91	5228.42	NA	NA	3873.44	3120.67	NA	1443.64	NA	NA	3728.9	NA	2892.21	4106.34	NA	18.6439
A0AVT1	GMITVTDPDLIEK	b4_GM[Oxidation (M)]ITVTDPDLIEK_2	5890.32	12293	6483.35	7293.02	6978.32	7308.06	1401.88	6355.42	9535.09	1884.78	11001.9	10637.5	866.549	6018.87	3671.29	1696.04	8832.26	6188.8	4882.81	4733.58	5216.13	4618.3	8785.67	7783	39.6831
A0AVT1	GMITVTDPDLIEK	y10_GM[Oxidation (M)]ITVTDPDLIEK_2	12891	20173.6	17867.6	14345.2	21786.2	16232.4	16134.3	9787.88	12554.1	2032.28	16045.7	7397.23	3801.59	11302.4	6954.35	11858.1	24499.2	23192.1	8606.63	9588.23	14050.2	20048.4	17135.2	23647.9	39.6831
A0AVT1	GMITVTDPDLIEK	y3_GMITVTDPDLIEK_2	NA	NA	NA	NA	NA	NA	NA	NA	NA	NA	NA	NA	NA	NA	NA	NA	6106.21	4482.89	NA	NA	NA	NA	NA	NA	53.8976
A0AVT1	GMITVTDPDLIEK	y4_GM[Oxidation (M)]ITVTDPDLIEK_2	7681.34	16144.1	10256.7	9041.97	11715.4	5482.23	3230.63	4869.93	4212.78	1833.74	8298.87	2854.72	3559.14	8018.36	1640.82	8284.41	11228.3	10997.9	4565.76	1435.21	11786.3	8439.69	31089.5	14568.7	39.6831
A0AVT1	GMITVTDPDLIEK	y4_GMITVTDPDLIEK_2	NA	NA	NA	NA	NA	NA	NA	NA	NA	NA	NA	NA	NA	NA	NA	NA	4066.6	3299.21	NA	NA	NA	NA	NA	NA	53.8976
A0AVT1	GMITVTDPDLIEK	y6_GM[Oxidation (M)]ITVTDPDLIEK_2	35834.9	49574.7	51443	42554	56670	43540.4	41946.5	25999.7	35347.7	15858.9	35252.6	35109.3	12927.1	47756.4	19182.7	56123.7	60047	68779.1	26289.7	33055.3	42214.5	49292.1	41145.4	50444.9	39.6831
A0AVT1	GMITVTDPDLIEK	y6_GMITVTDPDLIEK_2	NA	NA	NA	NA	NA	NA	NA	NA	NA	NA	NA	NA	NA	NA	NA	NA	5144.97	4552.56	NA	NA	NA	NA	NA	NA	53.8976
A0AVT1	GMITVTDPDLIEK	y8_GM[Oxidation (M)]ITVTDPDLIEK_2	10087.7	20472.8	20312.2	14185.2	20704.1	14555.4	17419.1	6881.27	10327.8	2355.45	11721.3	13417.9	2049.72	16021.6	8286.07	14690.9	20203.1	25709	8992.33	14476.3	18873.5	22082	16106.8	21625.5	39.6831
A0AVT1	GMITVTDPDLIEK	y8_GMITVTDPDLIEK_2	NA	NA	NA	NA	NA	NA	NA	NA	NA	NA	NA	NA	NA	NA	NA	NA	6752.92	17676.3	NA	NA	NA	NA	NA	NA	53.8976
A0AVT1	GMITVTDPDLIEK	y9_GM[Oxidation (M)]ITVTDPDLIEK_2	8479.65	11165.6	13154.5	10870.9	12788.3	7887.02	5318.24	7359.01	2964.98	1589.92	4219.63	712.925	3482.09	3562.3	1515.35	34100.5	12876.4	22436.6	7262.85	5433.18	10750.1	13915.5	8348.87	9832.22	39.6831
A0AVT1	IQEFKPSNK	y4_IQEFKPSNK_2	NA	15152.7	NA	22288.6	30714.4	NA	17953.8	NA	NA	NA	NA	NA	29988.2	25454.5	22737.2	29771	33551.1	NA	33536.1	24107.2	30549.7	NA	43542	28774.8	-26.189
A0AVT1	IQEFKPSNK	y5_IQEFKPSNK_2	NA	400.056	NA	4600.48	3032.45	NA	2850.58	NA	NA	NA	NA	NA	3113.1	3253.91	2976.17	3523.06	2375.92	NA	2373.66	2324.34	NA	NA	6807.3	2450.88	-26.189
A0AVT1	IQEFKPSNK	y6_IQEFKPSNK_2	NA	29884.9	NA	146332	61122.4	NA	69519.1	NA	NA	NA	NA	NA	62152	58867.8	69086.5	140203	89853.1	NA	60403.5	122514	56542.6	NA	93276.5	77016.3	-26.189
A0AVT1	IQEFKPSNK	y7_IQEFKPSNK_2	NA	7511.68	NA	9462.07	8480.06	NA	11337.5	NA	NA	NA	NA	NA	10030.2	12361.6	15274.4	13976.8	14505.1	NA	6913.47	16637.2	13933.9	NA	32459.5	16400	-26.189
A0AVT1	IQEFKPSNK	y8_IQEFKPSNK_2	NA	303403	NA	8202.24	14015.5	NA	10969.5	NA	NA	NA	NA	NA	8560.68	10308	10732.5	14479.1	18541.7	NA	12408.3	13694.6	15120.3	NA	6969.36	13531.1	-26.189
A0AVT1	IQSGHSLEGCFQVIK	b10_IQSGHSLEGC[Carbamidomethyl (C)]FQVIK_2	NA	NA	NA	NA	1430.69	NA	NA	NA	NA	NA	NA	NA	NA	NA	NA	NA	NA	NA	NA	NA	NA	NA	NA	NA	34.8607
A0AVT1	IQSGHSLEGCFQVIK	b6_IQSGHSLEGC[Carbamidomethyl (C)]FQVIK_2	NA	NA	NA	NA	2126.47	NA	NA	NA	NA	NA	NA	NA	NA	NA	NA	NA	NA	NA	NA	NA	NA	NA	NA	NA	34.8607
A0AVT1	IQSGHSLEGCFQVIK	y10_IQSGHSLEGC[Carbamidomethyl (C)]FQVIK_2	NA	NA	NA	NA	2091.94	NA	NA	NA	NA	NA	NA	NA	NA	NA	NA	NA	NA	NA	NA	NA	NA	NA	NA	NA	34.8607
A0AVT1	IQSGHSLEGCFQVIK	y9_IQSGHSLEGC[Carbamidomethyl (C)]FQVIK_2	NA	NA	NA	NA	2135.71	NA	NA	NA	NA	NA	NA	NA	NA	NA	NA	NA	NA	NA	NA	NA	NA	NA	NA	NA	34.8607
A0AVT1	KPDHVPISSEDER	b4_KPDHVPISSEDER_2	1844.15	1325.16	1624.9	2609.49	2785	2509.15	1896.98	1567.93	1463.24	1543.59	1377.39	800.181	1285.94	532.269	NA	2209.85	1435.09	1060.1	564.121	431.195	780.929	945.948	968.953	1763	-28.7607
A0AVT1	KPDHVPISSEDER	b4_KPDHVPISSEDER_3	19657.5	16816.9	15694.1	11303.2	11269.6	21927.3	6192.02	5123.11	8182.03	9428.75	12902.6	8843.11	6402.11	11398.8	13615.7	8881.41	18765.2	16997.3	11187.1	10733.9	NA	4243.87	3028.64	6117.41	-28.7607
A0AVT1	KPDHVPISSEDER	b5_KPDHVPISSEDER_2	2719.07	3269.81	5545.67	3649.47	5012.15	6877.67	4139.33	3576.05	3096.89	4543.58	6699.74	1607.33	2391.84	2493.11	1816.98	3481.77	3330.87	4308.02	1614.62	1618.88	1066.64	2501.34	1794.61	4220.33	-28.7607
A0AVT1	KPDHVPISSEDER	b5_KPDHVPISSEDER_3	24472.3	21020.1	18780.6	11795.2	15429.3	29249.3	9756.19	8221	9086.95	9875.55	17300.6	9477.92	7693.76	20310.7	13183.1	8525.22	16583.9	16994.3	12418.7	12038.5	NA	11132.6	4096.32	15131	-28.7607
A0AVT1	KPDHVPISSEDER	y10_KPDHVPISSEDER_2	8035.05	4472.49	5975.17	9376.48	6304.31	12337.6	6347.88	6780.09	9122.98	7141.8	8488.96	3148.49	4211.02	3801.15	3391.72	4784.1	4064.12	3762.54	1868.94	1423.19	2773.19	2936.16	2511.71	5078.93	-28.7607
A0AVT1	KPDHVPISSEDER	y5_KPDHVPISSEDER_3	NA	1561.28	NA	NA	NA	NA	NA	NA	NA	NA	NA	NA	NA	NA	NA	NA	NA	NA	NA	NA	NA	NA	NA	NA	-28.7607
A0AVT1	KPDHVPISSEDER	y6_KPDHVPISSEDER_3	59168.9	47047.9	49451.8	31579.6	35171	67829.4	26465.1	22934.4	26905.4	32368.5	40964.8	26189.9	17816.3	42173.8	40236.9	29155.6	54946	64087.8	28973	35374.4	NA	25389	22127.2	27082.2	-28.7607
A0AVT1	KPDHVPISSEDER	y7_KPDHVPISSEDER_3	11103	12251.4	10650.9	7124.81	5095	12443.1	8387	2159.36	9530.23	5735.26	9908.41	NA	5331.26	8057.73	7428.86	6996.22	7317.23	12766.9	5993.36	5734.58	NA	9546.32	3028.26	3078.6	-28.7607
A0AVT1	KPDHVPISSEDER	y8_KPDHVPISSEDER_2	23171.6	18981.4	39138.4	32751.4	41032.2	52953.3	28937.7	25320.6	27046.1	35252.3	47946.4	12755.9	17933.2	16958	12121	26180.2	23382.5	26419.9	10790.8	9864.41	10506.7	19102	11932.2	27207.6	-28.7607
A0AVT1	KPDHVPISSEDER	y9_KPDHVPISSEDER_2	3088.11	2452.92	5136.8	4468.23	6473.99	5905.67	3986.67	2943.75	3394.49	4448.8	7428.57	1538.17	2876.62	2496.25	1314.77	4314	3057.75	3587.58	1114.58	936.934	1571.1	2391.11	1031.19	4074.42	-28.7607
A0AVT1	KPNVGCQQDSEELLK	b4_KPNVGC[Carbamidomethyl (C)]QQDSEELLK_3	NA	NA	NA	NA	NA	NA	NA	NA	NA	NA	NA	NA	NA	NA	NA	NA	NA	NA	NA	2249.94	NA	NA	NA	NA	4.16611
A0AVT1	KPNVGCQQDSEELLK	b5_KPNVGC[Carbamidomethyl (C)]QQDSEELLK_3	NA	NA	NA	NA	NA	NA	NA	NA	NA	NA	NA	NA	NA	NA	NA	NA	NA	NA	NA	1262	NA	NA	NA	NA	4.16611
A0AVT1	KPNVGCQQDSEELLK	b6_KPNVGC[Carbamidomethyl (C)]QQDSEELLK_3	NA	NA	NA	NA	NA	NA	NA	NA	NA	NA	NA	NA	NA	NA	NA	NA	NA	NA	NA	4923.59	NA	NA	NA	NA	4.16611
A0AVT1	KPNVGCQQDSEELLK	y6_KPNVGC[Carbamidomethyl (C)]QQDSEELLK_3	NA	NA	NA	NA	NA	NA	NA	NA	NA	NA	NA	NA	NA	NA	NA	NA	NA	NA	NA	2195.06	NA	NA	NA	NA	4.16611
A0AVT1	KPNVGCQQDSEELLK	y7_KPNVGC[Carbamidomethyl (C)]QQDSEELLK_3	NA	NA	NA	NA	NA	NA	NA	NA	NA	NA	NA	NA	NA	NA	NA	NA	NA	NA	NA	6725.75	NA	NA	NA	NA	4.16611
A0AVT1	LETGQFLTFR	y3_LETGQFLTFR_2	13103.8	15865.2	16048.8	19894.8	28358.7	23071.9	8078.06	16708.8	20402.6	19262.4	20328.2	18758.5	25555.5	23609.3	21648.7	24386.7	25362.2	15543	28703.2	16263.7	23952.8	22459.4	32239.1	26141.5	61.487
A0AVT1	LETGQFLTFR	y4_LETGQFLTFR_2	14836.6	16383.9	17851.7	21982	29301.9	24919.3	9363.78	18075.8	20472.3	17254.9	18203.1	23694.6	32913.6	26146.9	27382.5	32435.8	27382.1	15848.4	30661.3	23079.4	33428.9	29234.3	35901.6	31153	61.487
A0AVT1	LETGQFLTFR	y5_LETGQFLTFR_2	29753.6	33354.2	36720	42433	49132.5	40924.2	19855.4	32800.6	36501.4	37492.2	41811.8	34852.3	58923.5	46876.2	47124.7	57758.8	54696.3	30357.8	57003.9	38442.6	51725.6	47492.3	65444.6	49943.2	61.487
A0AVT1	LETGQFLTFR	y7_LETGQFLTFR_2	13422.4	12048.4	21366.1	19840.9	25316.1	17772.4	9929.41	13754.6	23429.9	20943.2	22769.1	23279.9	33673.1	34156.1	29825.6	31667.8	37801.8	14694.7	32459.2	8675.55	24890.9	41946.9	51924.2	34436.4	61.487
A0AVT1	LETGQFLTFR	y8_LETGQFLTFR_2	69047.2	70248.3	72674.8	84439.5	101769	93282.8	40738.7	69445.7	81079.5	75518.4	91491.6	74661.2	127079	107532	102640	116205	126152	72972.7	118161	79126.3	98600.8	116964	156197	116708	61.487
A0AVT1	LETGQFLTFR	y9_LETGQFLTFR_2	15785.2	16782.8	18520.2	21759.1	23788	23023.6	8880.89	20388.8	13315.2	16153.6	17440.9	17955.7	25760.3	22137.5	22325.1	25014.2	23243.1	8442.62	26851	15819.1	23036.7	23792.4	33912.1	21779.8	61.487
A0AVT1	MYSIEPADR	y4_MYSIEPADR_2	NA	NA	NA	NA	1094.52	NA	NA	NA	NA	12863	NA	NA	NA	NA	NA	NA	NA	NA	NA	NA	NA	NA	NA	NA	8.81543
A0AVT1	MYSIEPADR	y5_MYSIEPADR_2	NA	NA	NA	NA	737.669	NA	NA	NA	NA	4948.94	NA	NA	NA	NA	NA	NA	NA	NA	NA	NA	NA	NA	NA	NA	8.81543
A0AVT1	MYSIEPADR	y6_MYSIEPADR_2	NA	NA	NA	NA	1589.39	NA	NA	NA	NA	6959.47	NA	NA	NA	NA	NA	NA	NA	NA	NA	NA	NA	NA	NA	NA	8.81543
A0AVT1	MYSIEPADR	y7_MYSIEPADR_2	NA	NA	NA	NA	3525.07	NA	NA	NA	NA	11489.5	NA	NA	NA	NA	NA	NA	NA	NA	NA	NA	NA	NA	NA	NA	8.81543
A0AVT1	NAIFQLEK	y3_NAIFQLEK_2	13039.6	18198.9	23069.8	15254	16013.3	14192.4	7456.72	10439.8	12930	11639.2	13520.3	12014.3	17882.1	17264.2	16697.7	3648.2	NA	NA	9667.45	11667.5	15754.6	7877.6	NA	10662.1	33.4205
A0AVT1	NAIFQLEK	y4_NAIFQLEK_2	11209.7	13626.9	16204.9	10426.8	16297.1	9588.46	3336.94	11599.8	10841.5	13017.5	12609.8	12476.3	17212.8	16390.4	13993.8	5739.5	NA	NA	12350.3	4670.68	11897.1	6693.73	NA	7523.79	33.4205
A0AVT1	NAIFQLEK	y5_NAIFQLEK_2	30308.3	35106.6	40602.9	30464.1	34443.8	28269.4	13124	21366.9	21206.7	24771.1	34056.8	22081.3	34685.5	28945.2	25371.9	5938.23	NA	NA	924.22	20020.8	31282.1	16409.2	NA	24261.7	33.4205
A0AVT1	NAIFQLEK	y7_NAIFQLEK_2	228.633	NA	NA	NA	NA	NA	NA	NA	NA	NA	NA	NA	NA	NA	NA	NA	NA	NA	1480.75	NA	NA	NA	NA	NA	33.4205
A0AVT1	NFALLGVGTSK	y4_NFALLGVGTSK_2	13108.7	13263.9	17316.3	18914.2	15515.2	10861.7	10256.8	10205.4	12132.7	11394.8	11831	11580.7	19825	16013.6	16144.2	7352.22	NA	NA	16967.7	13848.6	11113.4	6781.41	6605.65	11322.6	52.5308
A0AVT1	NFALLGVGTSK	y6_NFALLGVGTSK_2	31809.2	35131.1	37456.3	39871.2	32336.1	22680	22738.3	20583.2	24523.3	27452.7	23675.8	23461.2	46532.4	27792.5	35046.7	23072	NA	NA	35067.6	27844.8	28030.7	12165.1	22890.7	22536.1	52.5308
A0AVT1	NFALLGVGTSK	y7_NFALLGVGTSK_2	25513.5	28415.5	33257.9	34908.6	29813	23385.6	28621.2	23944.7	24993.1	26187	32123.3	24074.3	37589.4	25242.2	33776.1	25761.4	NA	NA	32552.3	33086.4	33638.6	14702.1	18750.6	23341.9	52.5308
A0AVT1	NFALLGVGTSK	y8_NFALLGVGTSK_2	28019	27945	27883.9	30113.1	25018.3	19338.7	24014	21575.7	21756.3	19383.4	23542	18029.7	32748	22608.3	28857.7	15015.4	NA	NA	25794.4	26328.8	26902.6	12998.9	14112.9	20928.1	52.5308
A0AVT1	NFALLGVGTSK	y9_NFALLGVGTSK_2	31491.1	32508.8	37293.4	37350.3	31300.9	23053.2	29434.5	23662.1	25471.8	25128.9	35816.8	23632.9	45046.2	30204.5	42009.3	20811.2	NA	NA	35133.1	34583.4	35058.7	15766.1	20238.8	28223	52.5308
A0AVT1	NGISFTIWDR	y3_NGISFTIWDR_2	2588.63	1200.87	1902.33	2401.68	1453.32	773.101	1921.04	777.12	898.206	1600.91	NA	339.5	1630.1	1359.26	1608.2	NA	NA	NA	2134.66	NA	2302.53	NA	NA	NA	72.4149
A0AVT1	NGISFTIWDR	y4_NGISFTIWDR_2	3155.32	2314.35	2111.07	2296.73	1556.24	1180.94	1672.64	1760.86	NA	2162.63	NA	1364.25	2801.64	1100.84	1786.18	NA	NA	NA	1580.08	NA	917.713	NA	NA	NA	72.4149
A0AVT1	NGISFTIWDR	y5_NGISFTIWDR_2	1281.43	2414.13	3602.48	1749.6	1485.36	1094.55	2986.59	931.188	669.583	1729.85	NA	751.232	1562.11	2681.18	2650.3	NA	NA	NA	3749.64	NA	2409.17	NA	NA	NA	72.4149
A0AVT1	NGISFTIWDR	y6_NGISFTIWDR_2	3488.97	3427.08	2993.4	3054.1	2986.16	1899.48	654.786	1047.66	757.391	2547.8	NA	756.975	4849.02	3444.47	3226.76	NA	NA	NA	2888.36	NA	669.301	NA	NA	NA	72.4149
A0AVT1	NGISFTIWDR	y7_NGISFTIWDR_2	14234.7	14417.6	17736.6	12326.3	13649	9542.34	12383.4	7021.85	8274.07	11875.7	NA	6869.39	20678.6	18992.1	18536.3	NA	NA	NA	17682.1	NA	13657.6	NA	NA	NA	72.4149
A0AVT1	NLVLAGIK	y4_NLVLAGIK_2	17824	NA	20803.8	18889.8	19973.2	16595.3	15006	16003.2	17743	17439.2	20039.7	15234.6	24398.4	19215.9	20535.5	15342	NA	NA	20002.5	20938.9	22355.7	15347	27379.2	18658.2	33.6463
A0AVT1	NLVLAGIK	y5_NLVLAGIK_2	17448.3	NA	22410.8	23156.3	22389.5	18444.6	14667.1	17569.9	18451.6	19562.5	23053.3	19896.4	27554.6	21943.8	23074.7	14559.6	NA	NA	22267	23199.7	25431.6	18663.1	28580.8	20505.6	33.6463
A0AVT1	NLVLAGIK	y6_NLVLAGIK_2	15600.8	NA	18061.5	18943.9	20454	16530.5	14533.8	15436.9	16122.1	16524.1	20912.2	15042.8	23692.9	18788.5	20701.7	15594.6	NA	NA	20048.9	18837.6	21265	16131.5	25444.9	19490.1	33.6463
A0AVT1	NWSQCVELAR	y4_NWSQC[Carbamidomethyl (C)]VELAR_2	174506	NA	NA	199616	144579	227820	144596	147159	132069	69754.8	3048.11	113523	129998	125794	105016	NA	180405	NA	NA	NA	13203.9	229451	NA	NA	30.8668
A0AVT1	NWSQCVELAR	y5_NWSQC[Carbamidomethyl (C)]VELAR_2	13476.1	NA	NA	10750.5	11172.3	8936.74	12354	9033.57	6861.9	7955.61	2113.23	4480.99	6863.25	7569.2	4144.33	NA	14517.8	NA	NA	NA	NA	19430.4	NA	NA	30.8668
A0AVT1	NWSQCVELAR	y6_NWSQC[Carbamidomethyl (C)]VELAR_2	4937.06	NA	NA	35797.5	23529	5159.04	8487.95	13727.2	18591.5	10393	7716.95	5426.62	7552.77	16116.8	NA	NA	14851.6	NA	NA	NA	NA	13095.4	NA	NA	30.8668
A0AVT1	NWSQCVELAR	y7_NWSQC[Carbamidomethyl (C)]VELAR_2	13326.8	NA	NA	19087.3	25140.9	13884.4	14841.9	15131.2	12125.2	8025.78	8308.25	4797.82	17168.4	11264.2	12579.7	NA	7657.88	NA	NA	NA	4268.43	10103.6	NA	NA	30.8668
A0AVT1	NWSQCVELAR	y8_NWSQC[Carbamidomethyl (C)]VELAR_2	70553.8	NA	NA	77583.5	93400.6	82354.1	70442.1	65181.1	64467.3	41155.4	39435.2	35029.7	81534	61086.8	61671.4	NA	64212.7	NA	NA	NA	24122.2	64104.6	NA	NA	30.8668
A0AVT1	QDVIITALDNVEAR	y10_QDVIITALDNVEAR_2	84979.3	103546	116514	88404.9	97906	86115.9	80362.9	59155.7	66655.1	69130.5	78478.6	61186.3	56027.1	79533.4	75082.3	91353	117569	139363	57809	71687	71229	80412.1	83982.9	82422.1	76.7515
A0AVT1	QDVIITALDNVEAR	y11_QDVIITALDNVEAR_2	44054.8	46669.7	67722.8	47119.9	52852.2	40981.1	36201.1	26938.9	30316.2	37165.2	46309.7	32000.8	28828.2	39321.9	35913.3	44552.4	57365	74510.4	29769.8	36353.2	37930.1	41677.9	43824.1	45784.4	76.7515
A0AVT1	QDVIITALDNVEAR	y5_QDVIITALDNVEAR_2	39775	37445.1	51874	36616.1	39636.5	39014.4	32106.8	27575.5	22675.1	29354.5	36675	28316.1	22345.6	29270.8	30281.9	31772.7	48397.3	67562.6	24609.3	26390.5	26317.7	32125.1	27861.7	33095.2	76.7515
A0AVT1	QDVIITALDNVEAR	y9_QDVIITALDNVEAR_2	103276	109630	139395	99716.2	114856	104719	89155	61486.6	75481.3	84182.7	106064	70616.4	69191.8	88425.8	89409.2	114023	135050	166417	73918.2	87726.5	80699.1	100393	98292.2	96337.3	76.7515
A0AVT1	SDLQMAVLSFEK	y4_SDLQMAVLSFEK_2	8203.51	2220.61	2818.8	NA	NA	NA	2249.12	NA	NA	8229.57	NA	NA	NA	NA	NA	NA	NA	NA	NA	NA	NA	NA	NA	NA	73.0315
A0AVT1	SDLQMAVLSFEK	y5_SDLQMAVLSFEK_2	6051.94	250.828	2463.12	NA	NA	NA	2585.25	NA	NA	4718.34	NA	NA	NA	NA	NA	NA	NA	NA	NA	NA	NA	NA	NA	NA	73.0315
A0AVT1	SDLQMAVLSFEK	y6_SDLQMAVLSFEK_2	2975.64	NA	490.83	NA	NA	NA	562.14	NA	NA	4481.37	NA	NA	NA	NA	NA	NA	NA	NA	NA	NA	NA	NA	NA	NA	73.0315
A0AVT1	SDLQMAVLSFEK	y7_SDLQMAVLSFEK_2	9579.56	2706.17	5866.82	NA	NA	NA	3516.33	NA	NA	10445.5	NA	NA	NA	NA	NA	NA	NA	NA	NA	NA	NA	NA	NA	NA	73.0315
A0AVT1	SDLQMAVLSFEK	y8_SDLQMAVLSFEK_2	14209.9	6325.59	8537.88	NA	NA	NA	4218.61	NA	NA	12286.2	NA	NA	NA	NA	NA	NA	NA	NA	NA	NA	NA	NA	NA	NA	73.0315
A0AVT1	SDLQMAVLSFEK	y9_SDLQMAVLSFEK_2	3584.55	615.75	1592.74	NA	NA	NA	767.787	NA	NA	3223.96	NA	NA	NA	NA	NA	NA	NA	NA	NA	NA	NA	NA	NA	NA	73.0315
A0AVT1	SFPAAIEHTIQWAR	y10_SFPAAIEHTIQWAR_2	15173.2	19003.7	24240.9	19404	8341.5	12606.1	14674.5	3825.6	8104.56	6103.74	11755	18869.4	28393.7	18942	21319.8	20248	3768.48	NA	21681.9	14170.1	16646.1	10240.3	23355	1591.02	67.8103
A0AVT1	SFPAAIEHTIQWAR	y12_SFPAAIEHTIQWAR_2	13666.7	16485.4	19190.4	17905.8	17018.9	13338.5	11739.2	6418.02	14189.7	7955.26	15261.5	14010.2	24687.3	21779.6	15404	19930.6	9414.26	NA	20208.1	12596	18077.4	16196.7	18587.1	10250.1	67.8103
A0AVT1	SFPAAIEHTIQWAR	y4_SFPAAIEHTIQWAR_3	8098.95	8782.72	8333.63	5280.89	9024.7	8040.29	NA	5243.37	4892.61	4815.02	4806.09	2538.23	6655.5	7450.06	4840.15	5615.49	5773	2511.97	6828.02	6393.01	6018.63	6279.98	7107.37	7411.31	67.8103
A0AVT1	SFPAAIEHTIQWAR	y5_SFPAAIEHTIQWAR_3	7044.8	8433.67	9479.08	5107.63	10643.7	8690.8	NA	7015.48	5263.03	7864.46	6516.97	5014.97	10021	7739.07	7594.06	5812.14	6737.92	5233.79	8230.06	6660.93	5078.31	6537.44	6997.65	7980.46	67.8103
A0AVT1	SFPAAIEHTIQWAR	y6_SFPAAIEHTIQWAR_2	12921	18427.7	26898.2	19572.8	15213.5	18463.5	12792.8	4971.12	7480.81	14224.9	15099.1	18681	25498.5	26335.2	22192.2	17216.1	10948.9	NA	13379	9300.39	14687.6	19707.4	14752.7	10105.3	67.8103
A0AVT1	SFPAAIEHTIQWAR	y6_SFPAAIEHTIQWAR_3	2311.79	8159.83	8801.25	10263	13597	10317	NA	8782.52	5327.41	9776.39	7659.06	6452.15	17448.8	11869.9	8163.9	15085.1	8667.86	4522.75	13581.6	12247.8	5738.21	1883.56	4773.12	5202.64	67.8103
A0AVT1	SFPAAIEHTIQWAR	y7_SFPAAIEHTIQWAR_2	40164.4	39684.1	55767.7	47523.7	35756.2	46475.6	38655.2	30826.4	30109	32370.5	31088.8	46501.1	58059.3	52054	53007.1	56505.1	41892.4	NA	45371.2	37282.9	50565.3	38865.7	57924	31498.3	67.8103
A0AVT1	SFPAAIEHTIQWAR	y7_SFPAAIEHTIQWAR_3	14707.5	16609.1	15670.2	11386.7	17837.8	14453	NA	12919.7	10312.2	14195.8	9926.7	14594.6	25096.9	16678	13857.4	19565.6	12994.8	7864.89	15541.6	17612.2	12166.7	12626.4	15877	15013.1	67.8103
A0AVT1	SFPAAIEHTIQWAR	y8_SFPAAIEHTIQWAR_2	43660.2	45016	60774	60918.5	44495.3	47624.9	44005.6	38873.9	38384	33202.5	41790.2	48285.8	66638	60141.8	60270.4	73677.2	54454.3	NA	56133.1	46068	55893.6	51657.3	69389.5	34284.6	67.8103
A0AVT1	SFPAAIEHTIQWAR	y8_SFPAAIEHTIQWAR_3	12136.4	12338.7	15339	9060.71	17973.6	14059.6	NA	13186	9265.18	12399.2	11713.2	6889.82	16530.5	13940.1	10371.8	11164.1	14326.5	7443.85	12548.1	8486.36	8447.27	11076	11980.9	13066.4	67.8103
A0AVT1	SFPAAIEHTIQWAR	y9_SFPAAIEHTIQWAR_2	31256.6	28273.3	44987.8	34071.3	32522.3	35055.4	27966.4	30193.9	34673.1	21966.6	32924	32761.6	42455.4	39263.5	45677.2	49512.5	69642.1	NA	36715.8	24068.7	38539.5	31890.8	50104.1	23319.5	67.8103
A0AVT1	SFPAAIEHTIQWAR	y9_SFPAAIEHTIQWAR_3	1928.99	3779.87	3652.31	2149.32	4888.46	3011.29	NA	2985.5	2340.49	2711.31	4319.12	NA	647.296	2933.56	1065.3	659.804	3589.09	1733.88	958.733	2297.09	626.907	2769.3	1256.45	2394.25	67.8103
A0AVT1	SYTAADATLK	y4_SYTAADATLK_2	4092.65	6120.89	5497.95	4485.61	6225.77	4119.04	1992.9	3465.65	5952.3	2267.28	2980.02	4806.22	8297.57	9438.68	5614.74	NA	NA	NA	5565.94	5603.61	5241.2	NA	NA	663.94	-3.55518
A0AVT1	SYTAADATLK	y5_SYTAADATLK_2	7385.74	5409.42	8885.94	6675.27	6033.14	6044.14	5476.5	2345.34	3503.14	3908.26	1907.82	5798.97	5555.27	3046.71	3678.82	NA	NA	NA	2601.28	3942.68	6668.23	NA	NA	2380.68	-3.55518
A0AVT1	SYTAADATLK	y6_SYTAADATLK_2	23862.3	17208.3	23673.6	18386.4	15803.2	18199.1	13075.7	12671.8	11406.6	13617.4	14295.7	15161.6	21874.3	16646.8	23250.3	NA	NA	NA	17450.6	19357.7	17905.5	NA	NA	6776.47	-3.55518
A0AVT1	SYTAADATLK	y7_SYTAADATLK_2	19280.8	14536.4	21498.4	14425.2	13847.1	10336.7	9476.55	8738.74	7966.34	10354.9	14743.2	13673.5	19851.3	19322.6	14451.6	NA	NA	NA	17297.9	15315.8	12685.1	NA	NA	7826.96	-3.55518
A0AVT1	SYTAADATLK	y8_SYTAADATLK_2	40686.5	35952.4	42847.1	32748.1	33482.5	31999	24732.2	26804.4	22380.8	30691.6	36579	30191.1	38750.2	32434.9	38362.5	NA	NA	NA	38820	34791.9	37286.1	NA	NA	9098.43	-3.55518
A0AVT1	TVFFESLER	y4_TVFFESLER_2	22728.6	19551.8	24337.2	29267.2	30375.2	22925.8	20794	22042.9	24838.3	23349.5	30674.2	25381.6	25386.1	25859.9	31365.1	25953.1	16255	14623	30376	25994.7	31968.2	23485	27613.4	27033.4	55.5999
A0AVT1	TVFFESLER	y5_TVFFESLER_2	27394.6	31294.9	38004.6	32566.8	34620.9	33355.2	26600.1	23089.6	32927.9	27451.9	38374.2	29451.8	41289	43532.3	46783.5	39465.9	20389.8	17753.6	48298.9	37099	40535.8	32057.5	44686	41025.3	55.5999
A0AVT1	TVFFESLER	y6_TVFFESLER_2	33043.4	38244.9	46457.3	43739.6	48795.9	42994.5	29677.3	34014	36721	40132.6	50430	40718	47904.3	53851.2	50508.2	45731.7	20585.1	17006.3	60512.5	40946.8	49572.4	39580.8	47175.7	44653.4	55.5999
A0AVT1	TVFFESLER	y7_TVFFESLER_2	70198.6	78564.4	95326.8	99152	105832	87709.2	73671.4	75764.7	85445.4	86126.3	117377	79614.1	107691	117954	119894	92830.8	50862.8	29439.7	132272	98058.1	105974	82782.1	94556.5	95900.1	55.5999
A0AVT1	VCPTTETIYNDEFYTK	y3_VC[Carbamidomethyl (C)]PTTETIYNDEFYTK_2	20124.1	12794.6	19900.5	3976.67	NA	NA	11856	NA	NA	7773.74	11520.8	6312.31	6382.42	15843.8	9494.67	9195.02	7306.05	11484.8	5042.03	8635.13	5614.67	10336.9	12334.3	NA	45.8386
A0AVT1	VCPTTETIYNDEFYTK	y4_VC[Carbamidomethyl (C)]PTTETIYNDEFYTK_2	11401.7	5880.36	7998.45	2708.5	NA	NA	9245.28	NA	NA	3004.39	8620.36	2798.26	1665.11	6985.53	NA	6692.89	3751.8	8653.86	3908.39	5189.48	13671.5	5312.07	2711.69	NA	45.8386
A0AVT1	VCPTTETIYNDEFYTK	y7_VC[Carbamidomethyl (C)]PTTETIYNDEFYTK_2	5970.15	3565.67	8273.39	3575.44	NA	NA	5057.12	NA	NA	2064.51	9312.25	3233.09	3147.51	2704.58	2254.01	3448.32	NA	NA	2039.05	7786.44	4118.91	8591.05	12409.4	NA	45.8386
A0AVT1	VCPTTETIYNDEFYTK	y8_VC[Carbamidomethyl (C)]PTTETIYNDEFYTK_2	38919.8	25197.8	34004.7	20261.6	NA	NA	23613.3	NA	NA	21066.3	27418.1	16488.9	15214.6	32808.3	26305.6	31825.7	22205.6	30852.2	13157.1	24069.3	16309.6	29028.8	27870.7	NA	45.8386
A0AVT1	VCPTTETIYNDEFYTK	y9_VC[Carbamidomethyl (C)]PTTETIYNDEFYTK_2	2152.07	8832.36	2476.29	2051.37	NA	NA	5724.51	NA	NA	9465.1	6103.06	NA	3113.72	5801.18	3025.37	NA	6047.33	6500.65	1666.76	6038.64	3551.46	8868.8	9733.98	NA	45.8386
A0AVT1	VTGGYPFEAYK	y10_VTGGYPFEAYK_2	11690.2	7710.55	11646.8	15022.3	9698.11	4636.24	11181.9	8157.2	3278.36	12550	13938.8	4315.49	5232.02	9352.36	14798.9	3709.46	NA	1787.15	8236.09	19335.6	13368	7138.58	8324.85	5635.68	33.4798
A0AVT1	VTGGYPFEAYK	y3_VTGGYPFEAYK_2	38294.5	61618.8	55007.7	63354.1	35860.6	27603.5	48113	34409.8	17304.3	30466.3	45239.3	16147.7	24170.1	11812.9	67911.3	19399.9	NA	11095.7	18621.5	25384.9	28691.3	8960.71	23328.3	11495	33.4798
A0AVT1	VTGGYPFEAYK	y4_VTGGYPFEAYK_2	8310.66	12143.1	3128.63	15242	7644.97	4964.41	11305.2	8843.85	2706.6	8334.99	5668.32	6916.73	7471.39	3230.8	6028.64	4540.16	NA	1788.91	4499.35	11962.2	11168.3	2800.29	4394.39	7929.46	33.4798
A0AVT1	VTGGYPFEAYK	y6_VTGGYPFEAYK_2	53371.8	59451.4	52444.8	85973.8	57432.4	34693.5	59250	40484.7	28507.3	34926.2	52446.1	52554.3	67803.2	55564.7	97116.7	52936	NA	17567.8	72370.1	76443.7	96011.7	40934.1	56418.2	41058.5	33.4798
A0AVT1	VTGGYPFEAYK	y8_VTGGYPFEAYK_2	16998	14277.9	7404.68	27272.6	19915.4	11797.3	21449.4	11569.6	5858.88	12758	20917.7	13211.4	7790.46	12597.1	15953.7	11608.4	NA	12929.4	12051.1	24842.3	17842	11442.3	15724.3	9431.12	33.4798
A0AVT1	VTGGYPFEAYK	y9_VTGGYPFEAYK_2	18563.7	19627.5	16580.1	24301.5	18017.9	9499.63	18518.9	11769.8	9347.58	12013.5	21330.1	17838	22173.6	26318.8	26598.8	16122.4	NA	10594.5	16211.4	16126.1	16740.7	16651	18913	20728.7	33.4798
A0AVT1	YGIEPTMVVQGVK	b8_YGIEPTM[Oxidation (M)]VVQGVK_2	NA	4930.36	3250.36	NA	NA	3242.73	NA	NA	NA	NA	NA	4162.34	NA	5931.15	5410.55	4827.18	4544.46	7523.46	2676.03	6028.28	1956.38	3736.88	7596.36	NA	38.3532
A0AVT1	YGIEPTMVVQGVK	y4_YGIEPTM[Oxidation (M)]VVQGVK_2	4932.45	4218.29	6433.09	4278.62	NA	3396.1	NA	NA	NA	NA	NA	5627.47	4778.54	4752.99	5583.1	10455.7	10190.7	11484.1	8499.11	8329.54	4916.16	3011.56	12159.2	2204.21	38.3532
A0AVT1	YGIEPTMVVQGVK	y4_YGIEPTMVVQGVK_2	2257.43	NA	1445.65	NA	NA	NA	NA	NA	NA	NA	NA	NA	NA	NA	NA	NA	NA	NA	NA	NA	NA	NA	NA	NA	51.6421
A0AVT1	YGIEPTMVVQGVK	y5_YGIEPTM[Oxidation (M)]VVQGVK_2	4655.68	5446.46	4534.8	7754.26	NA	5011.05	NA	NA	NA	NA	NA	7501.72	8427.29	8839.56	3749.82	8115.04	3273.3	9435.42	6418.96	4698.64	1262.39	5013.79	9702.82	8241.44	38.3532
A0AVT1	YGIEPTMVVQGVK	y5_YGIEPTMVVQGVK_2	5439.99	NA	971.875	NA	NA	NA	NA	NA	NA	NA	NA	NA	NA	NA	NA	NA	NA	NA	NA	NA	NA	NA	NA	NA	51.6421
A0AVT1	YGIEPTMVVQGVK	y6_YGIEPTM[Oxidation (M)]VVQGVK_2	9941.27	8747.05	17690.7	3572.29	NA	NA	NA	NA	NA	NA	NA	1482.52	5678.34	6833.29	10220.3	2684.64	29543.5	NA	15626.3	9711.22	12910.3	3613.39	11529.9	2346.88	38.3532
A0AVT1	YGIEPTMVVQGVK	y7_YGIEPTMVVQGVK_2	2358.6	NA	665.968	NA	NA	NA	NA	NA	NA	NA	NA	NA	NA	NA	NA	NA	NA	NA	NA	NA	NA	NA	NA	NA	51.6421
A0AVT1	YGIEPTMVVQGVK	y8_YGIEPTMVVQGVK_2	1841.31	NA	789.707	NA	NA	NA	NA	NA	NA	NA	NA	NA	NA	NA	NA	NA	NA	NA	NA	NA	NA	NA	NA	NA	51.6421
A0AVT1	YGIEPTMVVQGVK	y9_YGIEPTM[Oxidation (M)]VVQGVK_2	19034.3	18933.7	35226.4	19206.2	NA	15400.9	NA	NA	NA	NA	NA	15768.1	21373.6	20623.3	20476	24120.2	34902.3	28362	24976	11727.5	41695	16084.1	41000.8	19271.7	38.3532
A0AVT1	YGIEPTMVVQGVK	y9_YGIEPTMVVQGVK_2	14556.1	NA	7648.8	NA	NA	NA	NA	NA	NA	NA	NA	NA	NA	NA	NA	NA	NA	NA	NA	NA	NA	NA	NA	NA	51.6421
A0AVT1	YQCVVLTEMK	y4_YQC[Carbamidomethyl (C)]VVLTEMK_2	NA	NA	NA	NA	NA	NA	NA	NA	NA	5358.08	NA	NA	NA	NA	NA	NA	NA	NA	NA	NA	NA	NA	NA	NA	34.5568
A0AVT1	YQCVVLTEMK	y5_YQC[Carbamidomethyl (C)]VVLTEMK_2	NA	NA	NA	NA	NA	NA	NA	NA	NA	2360.97	NA	NA	NA	NA	NA	NA	NA	NA	NA	NA	NA	NA	NA	NA	34.5568
A0AVT1	YQCVVLTEMK	y6_YQC[Carbamidomethyl (C)]VVLTEMK_2	NA	NA	NA	NA	NA	NA	NA	NA	NA	4458.93	NA	NA	NA	NA	NA	NA	NA	NA	NA	NA	NA	NA	NA	NA	34.5568
A0AVT1	YQCVVLTEMK	y7_YQC[Carbamidomethyl (C)]VVLTEMK_2	NA	NA	NA	NA	NA	NA	NA	NA	NA	2754.22	NA	NA	NA	NA	NA	NA	NA	NA	NA	NA	NA	NA	NA	NA	34.5568
A0AVT1	YQCVVLTEMK	y8_YQC[Carbamidomethyl (C)]VVLTEMK_2	NA	NA	NA	NA	NA	NA	NA	NA	NA	7698.64	NA	NA	NA	NA	NA	NA	NA	NA	NA	NA	NA	NA	NA	NA	34.5568
A0FGR8	ACDLPAWVHFPDTER	y11_AC[Carbamidomethyl (C)]DLPAWVHFPDTER_3	4891.36	3574.88	2302.34	3799.28	3818.01	2081.76	3086.11	4056.08	2316.81	2301.26	4991.35	2955.85	2493.84	3323.87	1462.02	733.561	NA	819.509	1158.61	1469.49	1478.8	2770.26	NA	3689.39	71.8157
A0FGR8	ACDLPAWVHFPDTER	y3_AC[Carbamidomethyl (C)]DLPAWVHFPDTER_2	5077.89	NA	NA	7727.65	12262.8	NA	NA	9748.01	6433.83	NA	NA	NA	NA	NA	NA	NA	NA	NA	NA	NA	NA	NA	NA	NA	71.8157
A0FGR8	ACDLPAWVHFPDTER	y5_AC[Carbamidomethyl (C)]DLPAWVHFPDTER_2	6375.81	NA	NA	8027.06	12750.2	NA	NA	12380.6	5249.83	NA	NA	NA	NA	NA	NA	NA	NA	NA	NA	NA	NA	NA	NA	NA	71.8157
A0FGR8	ACDLPAWVHFPDTER	y5_AC[Carbamidomethyl (C)]DLPAWVHFPDTER_3	26360.3	27133.1	24440.7	26926	24859.2	20810.6	27602.1	24979.7	26353.3	19434.7	16864.6	18253.9	18852.2	20181.4	19148.4	19365.8	14923	10341.5	20647.3	22024.5	16142.5	25507.9	NA	20504.4	71.8157
A0FGR8	ACDLPAWVHFPDTER	y6_AC[Carbamidomethyl (C)]DLPAWVHFPDTER_2	4727.75	NA	NA	8076.93	4746.61	NA	NA	9547.89	7175.46	NA	NA	NA	NA	NA	NA	NA	NA	NA	NA	NA	NA	NA	NA	NA	71.8157
A0FGR8	ACDLPAWVHFPDTER	y6_AC[Carbamidomethyl (C)]DLPAWVHFPDTER_3	27137	23868.8	20406.8	23087.7	18545.8	24001.2	24909.6	21166.6	22664.6	20759.2	15756.5	14071.5	14680.4	14427.8	12571.2	17001.2	10754.4	9523.29	13211.1	15961.6	13536	23898.9	NA	16401.5	71.8157
A0FGR8	ACDLPAWVHFPDTER	y7_AC[Carbamidomethyl (C)]DLPAWVHFPDTER_2	11060.2	NA	NA	11929.5	15115	NA	NA	11020.7	5120.61	NA	NA	NA	NA	NA	NA	NA	NA	NA	NA	NA	NA	NA	NA	NA	71.8157
A0FGR8	ACDLPAWVHFPDTER	y7_AC[Carbamidomethyl (C)]DLPAWVHFPDTER_3	38917	34627.7	31083.2	35128.5	34100.8	31259.3	38877.4	36741.6	36058.6	27104.5	28179	24473.9	25203.9	24003.6	21656.2	25657.7	21457.2	16919.3	25528.7	28518	22489.9	35562.2	NA	30073.2	71.8157
A0FGR8	ACDLPAWVHFPDTER	y8_AC[Carbamidomethyl (C)]DLPAWVHFPDTER_3	12897.4	11525.5	6650.63	11832.3	14680.7	10869.9	15190.4	11961.9	14835	9952.72	6614.21	9691.46	9915.31	10097.8	8194.34	8912.21	5862.14	1620.74	8041.01	11079.6	10476.6	13713	NA	9155.07	71.8157
A0FGR8	ALALLEDEER	y3_ALALLEDEER_2	3817.39	2747.72	3022.04	2180.9	2241.95	2122.25	3445.51	901.144	2389.79	2729.16	NA	NA	NA	1384.06	598.318	1023.86	2327.91	NA	3645.57	4172.24	4368.83	8744.02	NA	5565.89	38.5581
A0FGR8	ALALLEDEER	y4_ALALLEDEER_2	6900.67	5096.44	6243.44	7148.3	4538.8	5095.54	8200.27	4608.47	2944.07	5025.51	1975.72	1824.23	1242.8	2422.83	3673.21	NA	1060.24	NA	5620.72	5830.76	14174	6743.18	4007.45	5314.84	38.5581
A0FGR8	ALALLEDEER	y5_ALALLEDEER_2	18021.1	15333	13917.5	15378.7	14152	12180.7	16751.3	12985.8	12768.2	13107.6	9522.17	12022.7	5856.74	15309	8996.68	5512.78	4701.72	9273.37	13273.4	19287.2	16866.5	24483.9	14715.1	15462.2	38.5581
A0FGR8	ALALLEDEER	y6_ALALLEDEER_2	31429.1	29363.3	25855.9	29072.5	27991.4	24981	32072.5	28257.4	28073.1	23696.9	20151	20131.3	11646.7	27961.9	15408.1	11492.9	14361.2	14404.9	27385.7	33416.3	37145.7	41229.9	30856.7	32287.5	38.5581
A0FGR8	ALALLEDEER	y7_ALALLEDEER_2	32671.3	57915.6	21613.3	19043.6	16321.9	15370.8	28513	56980.1	18012.7	12260	21109.2	9782.98	8691.55	25950.9	6300.65	2215.44	9372.32	24265.7	11895.7	17972.3	20525.3	37828.6	38542.2	14552	38.5581
A0FGR8	ALALLEDEER	y8_ALALLEDEER_2	31299.6	24061.6	25212.7	20270.2	24417.9	18783.3	27468.6	24512.9	23474.8	19685.7	19731.4	18068.1	12007.2	23698.3	14962.9	7090.87	9293.82	10462.6	25393.5	32242.8	33253.5	39291.6	25276.7	29289.3	38.5581
A0FGR8	AQPPEAGPQGLHDLGR	y10_AQPPEAGPQGLHDLGR_2	9103.28	1954.9	5991.61	7493.05	5598.22	4812.69	6656.77	7047	6000.85	3050.73	NA	NA	5402.13	NA	NA	NA	NA	881.872	NA	NA	NA	NA	NA	NA	13.8272
A0FGR8	AQPPEAGPQGLHDLGR	y11_AQPPEAGPQGLHDLGR_2	9384.52	2425.72	8117.54	6667.06	4434.87	5394.68	7700.73	7640.31	5270.42	3435.98	NA	NA	3890.96	NA	NA	NA	NA	1267.92	NA	NA	NA	NA	NA	NA	13.8272
A0FGR8	AQPPEAGPQGLHDLGR	y11_AQPPEAGPQGLHDLGR_3	10323.1	11493.1	4461.27	4534.61	NA	NA	7275.71	NA	NA	NA	NA	NA	NA	3182.95	NA	NA	9280.58	14195.3	11503.6	10320.4	14661.5	15235.3	19338.1	11718.2	13.8272
A0FGR8	AQPPEAGPQGLHDLGR	y13_AQPPEAGPQGLHDLGR_2	8626.26	3125.88	6223.14	8725.19	8088.06	6589.67	8966.31	7781.14	8470.31	2829.86	NA	NA	3372.85	NA	NA	NA	NA	2654.31	NA	NA	NA	NA	NA	NA	13.8272
A0FGR8	AQPPEAGPQGLHDLGR	y13_AQPPEAGPQGLHDLGR_3	3878.84	10621.1	7329.05	5508.09	NA	NA	9063.4	NA	NA	NA	NA	NA	NA	5375.96	NA	NA	13047	12403.5	13749.3	15331.5	16799	16773.7	16511	17772.2	13.8272
A0FGR8	AQPPEAGPQGLHDLGR	y14_AQPPEAGPQGLHDLGR_2	25228.4	10235.6	22791.4	23830.2	25110.1	16739.8	25445.6	22204.9	19061.4	11196.3	NA	NA	14146.3	NA	NA	NA	NA	6760.98	NA	NA	NA	NA	NA	NA	13.8272
A0FGR8	AQPPEAGPQGLHDLGR	y14_AQPPEAGPQGLHDLGR_3	5176.44	15492	7043.13	4341.54	NA	NA	5079.76	NA	NA	NA	NA	NA	NA	4403.84	NA	NA	10106.9	3740.25	16828.9	11514.7	12689.1	22654.1	22207.9	28764.2	13.8272
A0FGR8	AQPPEAGPQGLHDLGR	y5_AQPPEAGPQGLHDLGR_3	11169.2	23814	14130.4	14429.1	NA	NA	14520.8	NA	NA	NA	NA	NA	NA	6153.8	NA	NA	17386.2	17399.3	21078.6	25637.8	24424.2	25163.8	24387	26369.7	13.8272
A0FGR8	AQPPEAGPQGLHDLGR	y7_AQPPEAGPQGLHDLGR_3	9680.38	18541.5	14649.9	7953.87	NA	NA	12519.4	NA	NA	NA	NA	NA	NA	4472.26	NA	NA	14843.3	15609.6	11283.3	14947.8	13414.4	18925.2	21572.8	25344.1	13.8272
A0FGR8	ETIEPAVR	y4_ETIEPAVR_2	67200.2	74375.6	85277.2	69601.7	72225.9	64484.5	85843.8	61724.1	82471.1	56206	NA	67463.8	56342.4	48917.2	53863.4	74478.8	54147.2	83857.4	57058	47125.2	63848.4	NA	NA	74966.9	-7.75196
A0FGR8	ETIEPAVR	y5_ETIEPAVR_2	15613.1	20285.3	20699.2	18486.3	18315	13603.2	17447.1	13974.7	15837.5	14643.2	NA	13007	12310.5	9376.5	12941.9	22590.2	14836	22329.4	11729.5	9832.79	13607.7	NA	NA	25059.3	-7.75196
A0FGR8	ETIEPAVR	y6_ETIEPAVR_2	11124.7	16211.9	18341.5	11668.4	11554.5	10725.5	15729.4	13607.8	16770.8	9866.51	NA	5656.04	9482.03	6723.48	7779.33	13984.4	7498.42	9286.07	12238.1	9225.86	7470.83	NA	NA	12905.1	-7.75196
A0FGR8	FQLSNSGPNSTIK	y10_FQLSNSGPNSTIK_2	15151.2	22769.4	18330.5	15320.8	17626.8	19363.8	19938.6	22223.4	23622	16800.2	18852.1	18227.7	17381.6	17458.3	19002.5	15672.8	10576.8	NA	23050.3	21345.1	26063.7	15826.4	NA	17373.6	18.0895
A0FGR8	FQLSNSGPNSTIK	y11_FQLSNSGPNSTIK_2	14584.5	15995.8	14054.2	16078.7	18328.2	18678.9	19959.2	20292.9	21635.1	15316.1	24127.3	18518.6	20875.7	16564	20873.8	6284.85	850.296	NA	21825.3	22384.7	25527.4	13834.6	NA	10228.2	18.0895
A0FGR8	FQLSNSGPNSTIK	y6_FQLSNSGPNSTIK_2	1724.52	3775.74	1260.54	2657.32	3539.51	2537.67	5951.78	4165.22	3983.66	6946.26	2880.9	3154.45	2123.78	2206.08	2109.93	5348.78	2625.64	NA	4570.61	5537.79	5053.38	3569.85	NA	2934.76	18.0895
A0FGR8	FQLSNSGPNSTIK	y7_FQLSNSGPNSTIK_2	2984.06	6835.17	4416.15	6558.57	7646.98	5763.3	8284.94	8330.4	5372.42	7796.69	7077.21	5486.81	7368.15	6942.51	7774.26	5657.76	6362.15	NA	7345.99	9334.8	10467.2	3968.06	NA	2300.5	18.0895
A0FGR8	FQLSNSGPNSTIK	y8_FQLSNSGPNSTIK_2	9618.46	7696.76	6938.57	5618.97	4637.32	7829.31	7607.7	9431.61	8783.33	6017.48	6698.07	7740.27	7822.12	5929.59	7646.04	1089.18	4423.02	NA	7408.04	9551.3	8011.26	4820.19	NA	6826.9	18.0895
A0FGR8	FQLSNSGPNSTIK	y9_FQLSNSGPNSTIK_2	7199.95	8810.39	9477.1	6274.45	5247.43	9052.37	6312.32	6222.75	7233.98	6036.33	8487.43	6635.75	8530.3	5757.47	5183.41	8899.32	8715.26	NA	8218.85	8595.53	7781.01	6244.3	NA	7191.04	18.0895
A0FGR8	GANTHLSTFSFTK	y3_GANTHLSTFSFTK_3	NA	NA	NA	NA	NA	NA	NA	NA	NA	NA	NA	NA	NA	NA	NA	NA	NA	NA	NA	1193.7	667.321	NA	NA	NA	26.9843
A0FGR8	GANTHLSTFSFTK	y4_GANTHLSTFSFTK_3	NA	NA	NA	NA	NA	NA	NA	NA	NA	NA	NA	NA	NA	NA	NA	NA	NA	NA	NA	3163.09	1953.21	NA	NA	NA	26.9843
A0FGR8	GANTHLSTFSFTK	y5_GANTHLSTFSFTK_3	NA	NA	NA	NA	NA	NA	NA	NA	NA	NA	NA	NA	NA	NA	NA	NA	NA	NA	NA	NA	1393.75	NA	NA	NA	26.9843
A0FGR8	GANTHLSTFSFTK	y7_GANTHLSTFSFTK_3	NA	NA	NA	NA	NA	NA	NA	NA	NA	NA	NA	NA	NA	NA	NA	NA	NA	NA	NA	4021.59	1543.61	NA	NA	NA	26.9843
A0FGR8	GANTHLSTFSFTK	y8_GANTHLSTFSFTK_3	NA	NA	NA	NA	NA	NA	NA	NA	NA	NA	NA	NA	NA	NA	NA	NA	NA	NA	NA	2025.43	789.564	NA	NA	NA	26.9843
A0FGR8	GANTHLSTFSFTK	y9_GANTHLSTFSFTK_3	NA	NA	NA	NA	NA	NA	NA	NA	NA	NA	NA	NA	NA	NA	NA	NA	NA	NA	NA	NA	597.621	NA	NA	NA	26.9843
A0FGR8	IHFIEAQDLQGK	b3_IHFIEAQDLQGK_2	10551.2	10799.6	16588.5	8518.68	4716.43	8067.32	12413.5	10714.2	NA	8101.64	NA	NA	NA	11574.5	5365.67	NA	NA	NA	8573.96	8059.11	NA	13218.1	7213.47	8412.98	31.1926
A0FGR8	IHFIEAQDLQGK	b3_IHFIEAQDLQGK_3	8798.46	10399.1	9569.5	6792.2	6932.71	7383.57	9679.58	6758.17	11191.4	NA	NA	NA	NA	NA	NA	NA	NA	NA	NA	10398.4	NA	NA	14017.5	11646.4	31.1926
A0FGR8	IHFIEAQDLQGK	b4_IHFIEAQDLQGK_3	1313.91	3245.66	2677.17	1089.37	1559.76	1775.49	2192.39	1911.39	1951.95	NA	NA	NA	NA	NA	NA	NA	NA	NA	NA	1828.87	NA	NA	1976.64	2464.19	31.1926
A0FGR8	IHFIEAQDLQGK	b5_IHFIEAQDLQGK_3	448.78	1208.64	NA	918.834	596.711	873.503	415.147	635.12	1523.86	NA	NA	NA	NA	NA	NA	NA	NA	NA	NA	2437.76	NA	NA	1871.99	2393.56	31.1926
A0FGR8	IHFIEAQDLQGK	y10_IHFIEAQDLQGK_2	11036.5	10494.5	13570.9	9140.92	6428.79	8804.48	7302.5	7883.89	NA	7893.31	NA	NA	NA	9254.19	12109.1	NA	NA	NA	8355.25	9258.1	NA	12961.2	9965.28	10895.3	31.1926
A0FGR8	IHFIEAQDLQGK	y11_IHFIEAQDLQGK_2	618.955	3201.12	3179.71	1430.97	1243.41	2178.05	NA	942.066	NA	838.13	NA	NA	NA	1090.65	1872.79	NA	NA	NA	5136.46	3189.78	NA	4642.09	2712.5	1756.5	31.1926
A0FGR8	IHFIEAQDLQGK	y5_IHFIEAQDLQGK_2	735.681	NA	4659.88	NA	NA	NA	1799.03	897.321	NA	NA	NA	NA	NA	NA	1032.12	NA	NA	NA	2972.14	1907.57	NA	623.194	1242.59	621.758	31.1926
A0FGR8	IHFIEAQDLQGK	y5_IHFIEAQDLQGK_3	4938.33	6174.99	6559.33	3087.2	4809.07	4685.32	4287.58	4686.18	6505.64	NA	NA	NA	NA	NA	NA	NA	NA	NA	NA	4807.75	NA	NA	5939.64	6977.31	31.1926
A0FGR8	IHFIEAQDLQGK	y6_IHFIEAQDLQGK_3	1813.89	3011.46	1668.23	1221.92	986.107	1556.93	1835.43	1304.77	2002.34	NA	NA	NA	NA	NA	NA	NA	NA	NA	NA	1514	NA	NA	3944.3	1219.38	31.1926
A0FGR8	IHFIEAQDLQGK	y7_IHFIEAQDLQGK_2	3624.9	3641.51	2720.77	3396.29	1867.14	2186.84	1477.93	716.847	NA	1938.07	NA	NA	NA	1038.23	NA	NA	NA	NA	1165.55	820.626	NA	2329.75	NA	NA	31.1926
A0FGR8	IHFIEAQDLQGK	y9_IHFIEAQDLQGK_2	8354.98	8722.79	9415.54	7824.59	5890.57	6568.97	10637.6	9076.78	NA	8537.84	NA	NA	NA	9653.13	7410.87	NA	NA	NA	6025.78	7115.67	NA	13074.5	10475.9	8472.88	31.1926
A0FGR8	ITVPLVSEVQIAQLR	y10_ITVPLVSEVQIAQLR_2	66060.4	75127.9	75108.4	54993.9	58997.7	61737.2	55444.9	63070.1	65608.4	45372	68454.9	64598.4	44239.1	50006.7	63297	45055.3	48539.6	49208	69833.9	61018.5	67834.1	68348.9	87158.9	84987.4	93.7837
A0FGR8	ITVPLVSEVQIAQLR	y10_ITVPLVSEVQIAQLR_3	NA	NA	NA	NA	NA	NA	379.308	NA	NA	NA	NA	NA	NA	NA	NA	NA	NA	NA	NA	NA	NA	NA	NA	NA	93.7837
A0FGR8	ITVPLVSEVQIAQLR	y4_ITVPLVSEVQIAQLR_3	NA	NA	NA	NA	NA	NA	781.834	NA	NA	NA	711.679	707.876	NA	NA	NA	NA	NA	NA	NA	NA	NA	NA	NA	NA	93.7837
A0FGR8	ITVPLVSEVQIAQLR	y5_ITVPLVSEVQIAQLR_3	NA	NA	NA	NA	NA	NA	699.658	NA	NA	NA	478.16	777.954	NA	NA	NA	NA	NA	NA	NA	NA	NA	NA	NA	NA	93.7837
A0FGR8	ITVPLVSEVQIAQLR	y6_ITVPLVSEVQIAQLR_2	20878.1	22367.1	22953.9	21201.2	16946.6	15739	17296.4	18994.8	19907	14883	14377.7	19959.3	13221.6	15985	19354.7	10971.3	10040.2	14754.2	20552.7	17742	19614.5	20752.9	32546.5	25024.9	93.7837
A0FGR8	ITVPLVSEVQIAQLR	y6_ITVPLVSEVQIAQLR_3	NA	NA	NA	NA	NA	NA	1229.56	NA	NA	NA	814.777	1275.41	NA	NA	NA	NA	NA	NA	NA	NA	NA	NA	NA	NA	93.7837
A0FGR8	ITVPLVSEVQIAQLR	y7_ITVPLVSEVQIAQLR_2	23670	25203.4	25139.8	22130.9	21873.5	12447	21868.4	24471.2	23397.2	19502.6	28662.2	19422.3	15247.6	21716.9	22964.4	19218.5	15089	13847.8	28708.3	20735.9	24230.9	23626.5	29690.2	32354.8	93.7837
A0FGR8	ITVPLVSEVQIAQLR	y9_ITVPLVSEVQIAQLR_2	100888	109427	112437	94286.6	81103.5	89586.9	91278	96045.6	100958	81312.4	91472.6	93857.1	72167.1	78585.6	97815.8	71627.9	66012.7	79922	111708	92033.9	118073	104154	122297	138404	93.7837
A0FGR8	ITVPLVSEVQIAQLR	y9_ITVPLVSEVQIAQLR_3	NA	NA	NA	NA	NA	NA	558.935	NA	NA	NA	258.546	547.633	NA	NA	NA	NA	NA	NA	NA	NA	NA	NA	NA	NA	93.7837
A0FGR8	LLDEWFTLDEVPK	y5_LLDEWFTLDEVPK_2	NA	NA	NA	NA	NA	NA	NA	NA	NA	1662.89	NA	NA	NA	NA	NA	NA	NA	NA	NA	NA	NA	NA	NA	NA	105.114
A0FGR8	LLDEWFTLDEVPK	y7_LLDEWFTLDEVPK_2	NA	NA	NA	NA	NA	NA	NA	NA	NA	6238.57	NA	NA	NA	NA	NA	NA	NA	NA	NA	NA	NA	NA	NA	NA	105.114
A0FGR8	LLDEWFTLDEVPK	y8_LLDEWFTLDEVPK_2	NA	NA	NA	NA	NA	NA	NA	NA	NA	10370.4	NA	NA	NA	NA	NA	NA	NA	NA	NA	NA	NA	NA	NA	NA	105.114
A0FGR8	LLDEWFTLDEVPK	y9_LLDEWFTLDEVPK_2	NA	NA	NA	NA	NA	NA	NA	NA	NA	2551.01	NA	NA	NA	NA	NA	NA	NA	NA	NA	NA	NA	NA	NA	NA	105.114
A0FGR8	NLIAFSEDGSDPYVR	y10_NLIAFSEDGSDPYVR_2	NA	12318.4	NA	9924.35	17440.7	12786.4	13598.7	9027.41	14245	14701.7	NA	11803.6	NA	5295.92	13007.7	NA	NA	NA	13505.4	16961.7	14054	21804.5	NA	12539.7	57.412
A0FGR8	NLIAFSEDGSDPYVR	y4_NLIAFSEDGSDPYVR_2	NA	52351.9	NA	58412.4	69955.7	59139.7	77964.7	67109.3	59493.7	57763.4	NA	58184.3	NA	21852.9	59124	NA	NA	NA	62987.4	62761.2	55841.6	68334.5	NA	42625.5	57.412
A0FGR8	NLIAFSEDGSDPYVR	y7_NLIAFSEDGSDPYVR_2	NA	10391.3	NA	11535.6	12845.6	8808.32	19896.4	18098	13681.3	10546.5	NA	11722.5	NA	3887.74	14464.4	NA	NA	NA	10665.6	16643.1	8800.36	15890.1	NA	10749.8	57.412
A0FGR8	RQDLEVEVR	b3_RQDLEVEVR_2	8030.22	6292.9	6541.31	5497.59	6328.55	5854.62	6622.4	7440.46	8558.85	5504.61	1893.56	3103.58	4060.62	2419.53	4162.92	10364.9	8331.11	3083.32	5370.4	5155.91	3157.46	NA	9546.71	7132.16	-2.48313
A0FGR8	RQDLEVEVR	b5_RQDLEVEVR_2	7783.05	4857.13	7194.22	3097.89	7050.99	6207.08	6962.92	8321.09	8323.06	4832.16	3356.44	6318.59	6182.39	1523.98	5770.49	6316.22	6254.11	7534.64	4495.04	3894.07	4016.16	NA	12024.2	9613.03	-2.48313
A0FGR8	RQDLEVEVR	b6_RQDLEVEVR_2	9951.93	5547.22	5029.13	14802.2	8259.77	4713.79	23121.2	5509.13	6378.15	1407.74	NA	5348.28	3081.52	1092.41	2252.19	7843.3	4770.22	6517.96	2919.45	9057.41	17124.2	NA	15062.4	9124.83	-2.48313
A0FGR8	RQDLEVEVR	b7_RQDLEVEVR_2	20772.4	21549.2	19782.9	18595	19953	16322.9	20197.2	23053.5	23389	17269.9	11438	15782.4	14457.8	14687.9	13102.6	22800.1	23491.7	20617.5	20444.7	21581.5	13492.2	NA	32578	26855.1	-2.48313
A0FGR8	RQDLEVEVR	y6_RQDLEVEVR_2	7576.93	7644.98	8591.75	NA	6822.19	5733.42	2258.69	7686.11	5999.45	2221.4	3625.69	4572.33	2511.11	3987.05	4567.43	3142.94	7053.5	6913.32	6878.89	3850.73	4514.41	NA	9542.83	6793.04	-2.48313
A0FGR8	RQDLEVEVR	y8_RQDLEVEVR_2	9441.53	6959.98	9300.8	7025.96	4513.81	5086.37	8064.44	9683.55	7961.26	5374.19	2275.41	7700.38	6312.2	3704.48	5591.56	1574.81	2800.04	7043.16	4618.54	6999.1	4062.74	NA	10059.3	7809.97	-2.48313
A0FGR8	SIQIHGTMR	y4_SIQIHGTM[Oxidation (M)]R_2	10106.5	NA	NA	5299.03	NA	NA	NA	NA	NA	NA	NA	NA	NA	NA	NA	NA	NA	NA	NA	NA	8105.88	NA	NA	5320.68	-25.9634
A0FGR8	SIQIHGTMR	y5_SIQIHGTM[Oxidation (M)]R_2	12168.8	NA	NA	8264.41	NA	NA	NA	NA	NA	NA	NA	NA	NA	NA	NA	NA	NA	NA	NA	NA	11008.6	NA	NA	5506.65	-25.9634
A0FGR8	SIQIHGTMR	y6_SIQIHGTM[Oxidation (M)]R_2	3883.17	NA	NA	5736.23	NA	NA	NA	NA	NA	NA	NA	NA	NA	NA	NA	NA	NA	NA	NA	NA	9572.52	NA	NA	4253.52	-25.9634
A0FGR8	SIQIHGTMR	y7_SIQIHGTM[Oxidation (M)]R_2	5143.92	NA	NA	4351.4	NA	NA	NA	NA	NA	NA	NA	NA	NA	NA	NA	NA	NA	NA	NA	NA	5302.26	NA	NA	5060.87	-25.9634
A0FGR8	SSSSLLASPGHISVK	b5_SSSSLLASPGHISVK_2	5871.18	5176.22	2820.2	4073.78	4670.11	NA	3186.53	1726.88	NA	NA	4495.55	893.44	3884.21	781.787	4875.69	NA	NA	NA	7550.51	4305.48	883.998	NA	NA	NA	25.3734
A0FGR8	SSSSLLASPGHISVK	y10_SSSSLLASPGHISVK_2	13914.5	15806.3	12138.7	10334.6	10519.1	7092.19	10814.3	5715.7	NA	NA	11866.6	10404.5	6471.18	8815.58	6178.38	NA	NA	NA	9194.66	9129.7	2696.52	NA	NA	8294.11	25.3734
A0FGR8	SSSSLLASPGHISVK	y10_SSSSLLASPGHISVK_3	NA	NA	528.785	717.08	395.635	NA	633.951	NA	NA	NA	NA	NA	423.412	NA	NA	NA	NA	NA	NA	409.987	NA	NA	NA	NA	25.3734
A0FGR8	SSSSLLASPGHISVK	y7_SSSSLLASPGHISVK_2	28000.8	26752.9	19778	17104.1	15070.3	10332.9	18081.5	13170.8	NA	NA	14009.2	14951.6	17160.2	10532.9	17981	NA	NA	NA	14406.9	17587.2	10053.1	NA	NA	7044.51	25.3734
A0FGR8	SSSSLLASPGHISVK	y7_SSSSLLASPGHISVK_3	NA	7214.15	5067.98	1750.4	3151.64	NA	3968.2	NA	NA	NA	NA	NA	3969.22	NA	3154.06	NA	NA	NA	4375.33	4248.33	NA	NA	NA	NA	25.3734
A0FGR8	SSSSLLASPGHISVK	y8_SSSSLLASPGHISVK_2	14492.2	14418.7	10929.2	9427.79	9374.81	5613.91	10664.1	7896.3	NA	NA	12082.7	7027.98	10887.7	7768.04	9894.58	NA	NA	NA	8059.91	7619.18	5678.88	NA	NA	3203.06	25.3734
A0FGR8	SSSSLLASPGHISVK	y8_SSSSLLASPGHISVK_3	NA	4778.69	2299.96	1968.3	2437.77	NA	3224.03	NA	NA	NA	NA	NA	3607.97	NA	2629.09	NA	NA	NA	4591.76	3509.03	NA	NA	NA	NA	25.3734
A0FGR8	SSSSLLASPGHISVK	y9_SSSSLLASPGHISVK_2	22674.7	28598.4	19706.8	17101.6	15692.3	8811.32	17754.8	12381.9	NA	NA	14489.4	16799.6	14514.1	15526.6	19600.9	NA	NA	NA	17272.4	16155.8	10936.1	NA	NA	12815.9	25.3734
A0FGR8	SSSSLLASPGHISVK	y9_SSSSLLASPGHISVK_3	NA	4223.36	2288.85	1545.68	1843.4	NA	2951.71	NA	NA	NA	NA	NA	3054.41	NA	2759.6	NA	NA	NA	3740.47	3708.24	NA	NA	NA	NA	25.3734
A0FGR8	VDVGQQPLR	y3_VDVGQQPLR_2	22589.1	24239.8	27922.4	18413.5	18475	20913.7	22085.2	21136	24344.5	17829.4	15445.6	18439.9	24989.2	14098.5	19304.4	NA	14903.5	18618.7	17326.9	23634	19956.4	21686.4	29802.8	26193.8	-3.33515
A0FGR8	VDVGQQPLR	y4_VDVGQQPLR_2	8055.51	10952.5	12431.6	8465.2	6778.73	8758.39	8594.28	7156.44	13109.3	6915.65	5201.38	6581.26	6425.47	3965.13	8132.49	NA	9326.35	13081.3	10202.8	10035.2	8875.61	13447.2	17721.4	15593.3	-3.33515
A0FGR8	VDVGQQPLR	y5_VDVGQQPLR_2	8770.03	8264.74	7454.06	7676.19	3450.23	7395.73	9614.08	9893.63	6891.44	7417.5	3097.24	8515.99	7756.05	6657.2	8481.33	NA	5945.56	4967.41	5449.3	5528.73	8283.25	16258.3	19560.5	15160.4	-3.33515
A0FGR8	VDVGQQPLR	y6_VDVGQQPLR_2	63699.7	64446.2	71371	51189	47837.1	50718.7	58231.5	61859.9	57226.3	51631.2	49655.2	53873	59621.2	51482	63110.5	NA	43413.4	56128.1	61467.3	70300.2	79103.6	65911.3	47462.4	65230.9	-3.33515
A0FGR8	VDVGQQPLR	y7_VDVGQQPLR_2	38939.8	40929.4	41770.2	30158.3	27788.6	28433.8	37881.8	34414.8	34555.2	26662.5	19576.7	31904.4	32656	25469.9	36377	NA	23395.3	35356.4	32855.5	43016.6	45808	31233.6	NA	31767.3	-3.33515
A0FGR8	VGNQIFQSR	y3_VGNQIFQSR_2	14071	18084.6	15602.3	14247	13279.5	14435.8	11536.2	15107.2	15639.2	12407.5	12771.3	15132.7	19087.1	15742.7	18073.8	2277.49	NA	NA	13528.3	13618	14276.7	7944.99	3563.64	12162.3	3.43989
A0FGR8	VGNQIFQSR	y4_VGNQIFQSR_2	69584.9	75292.3	86493.9	67481.1	65205.8	70432.6	71957.9	73288.1	76021.7	60636.7	66084.3	67349.1	81749.1	59357.1	69417.5	13104	NA	NA	71379.3	71111.6	75222.4	35423.3	27417.5	51378	3.43989
A0FGR8	VGNQIFQSR	y5_VGNQIFQSR_2	58527.8	67222	72171.2	48715.8	45209.2	46738.9	53915.9	52611.2	54267.5	52501.7	56249.9	55043.7	56415.1	37896.1	50602	40519.5	NA	NA	47097.7	56018.3	51496.2	51728.7	71170.6	67966.3	3.43989
A0FGR8	VGNQIFQSR	y6_VGNQIFQSR_2	26657.6	21375.8	20117.7	13724.7	18725	17021.1	18728.9	18136.3	23569.4	15856.5	20651.5	21049.3	18389.1	12188.3	17529.8	3415.84	NA	NA	17257.6	17780.8	17486.1	10620.7	10926.6	12499.5	3.43989
A0FGR8	VGNQIFQSR	y8_VGNQIFQSR_2	41751	47250.7	56406.7	41055.4	35697.2	39139.4	40448.3	48847.7	49446.9	43175.3	46215.1	44402.1	47261.2	38420.6	40047.6	5219.05	NA	NA	45839	49094.5	45661.7	26242.8	16771.1	44074.3	3.43989
A0FGR8	VLVALASEELAK	y10_VLVALASEELAK_2	26749.3	22615.8	22523.6	NA	22574.7	9897.17	26421.3	20370.4	12274	20569	24256.1	16855.5	NA	21142.7	22006.8	8570.75	14107.7	NA	24365.6	28625.8	31653.7	30550.2	25013.3	24114	51.3132
A0FGR8	VLVALASEELAK	y6_VLVALASEELAK_2	12330.7	10726.7	7812.36	NA	5333.48	3373.5	12000.3	10738.3	6985.2	12815.4	NA	8787.7	NA	9825.61	11076.3	10033.5	10541.3	NA	10941.5	6876.42	13941.4	14117.9	17472.4	11340.6	51.3132
A0FGR8	VLVALASEELAK	y7_VLVALASEELAK_2	23951.6	18045.2	16423.2	NA	18915.8	5828.39	25929	14145.7	9137.62	22422	18716.9	8780.38	NA	14116.9	15734.6	7588.53	15081.5	NA	15805.7	22712.1	24660.1	27847.8	29424.1	16566.4	51.3132
A0FGR8	VLVALASEELAK	y8_VLVALASEELAK_2	20720	13309.8	16218.9	NA	12591	4953.4	15524.3	12114.2	8805.19	16721	14484.8	7041.55	NA	3478.39	13722.9	4989.59	10413.5	NA	9145.07	19199.3	15090.2	21546.8	21712.9	18952.5	51.3132
A0FGR8	VLVALASEELAK	y9_VLVALASEELAK_2	40053.4	9425.99	34589.4	NA	31847.7	12370.1	35684.8	20545.8	6958.18	25088	32562.6	19739.7	NA	20672.7	6652.68	23043.5	19655.1	NA	9622.43	36064.9	25986.8	34194.8	34392.2	24329.8	51.3132
A0FGR8	VPLSQLLTSEDMTVSQR	b6_VPLSQLLTSEDMTVSQR_3	NA	NA	NA	NA	NA	NA	NA	NA	NA	692.631	NA	NA	NA	NA	NA	NA	NA	NA	NA	NA	NA	NA	NA	NA	73.5085
A0FGR8	VPLSQLLTSEDMTVSQR	y3_VPLSQLLTSEDMTVSQR_3	NA	NA	NA	NA	NA	NA	NA	NA	NA	1948.63	NA	NA	NA	NA	NA	NA	NA	NA	NA	NA	NA	NA	NA	NA	73.5085
A0FGR8	VPLSQLLTSEDMTVSQR	y4_VPLSQLLTSEDMTVSQR_3	NA	NA	NA	NA	NA	NA	NA	NA	NA	1450.2	NA	NA	NA	NA	NA	NA	NA	NA	NA	NA	NA	NA	NA	NA	73.5085
A0FGR8	VPLSQLLTSEDMTVSQR	y5_VPLSQLLTSEDMTVSQR_3	NA	NA	NA	NA	NA	NA	NA	NA	NA	2586.46	NA	NA	NA	NA	NA	NA	NA	NA	NA	NA	NA	NA	NA	NA	73.5085
A0FGR8	VPLSQLLTSEDMTVSQR	y6_VPLSQLLTSEDMTVSQR_3	NA	NA	NA	NA	NA	NA	NA	NA	NA	705.656	NA	NA	NA	NA	NA	NA	NA	NA	NA	NA	NA	NA	NA	NA	73.5085
A0FGR8	VPLSQLLTSEDMTVSQR	y7_VPLSQLLTSEDMTVSQR_3	NA	NA	NA	NA	NA	NA	NA	NA	NA	1422.88	NA	NA	NA	NA	NA	NA	NA	NA	NA	NA	NA	NA	NA	NA	73.5085
A0FGR8	VYTENVDKR	y5_VYTENVDKR_2	NA	1253.85	1216.2	NA	1796.14	NA	1287.76	2980.71	3136.79	2172.99	1330.16	1900.5	2812.12	3536.7	1627.58	1258.67	774.318	NA	3691.84	3731.76	2684.34	3672.32	778.388	1259.25	-35.985
A0FGR8	VYTENVDKR	y6_VYTENVDKR_2	NA	2494.67	2995.12	NA	3741.96	NA	2419.02	5265.47	4556.07	3574.24	4110.75	3526.47	5493.95	4799.06	3088.49	3049.4	1107.54	NA	4995.76	3188.88	3235.31	2637.96	2322.31	1789.51	-35.985
A0FGR8	VYTENVDKR	y7_VYTENVDKR_2	NA	5115.59	5319	NA	12333.1	NA	12542.4	14445.2	15882.8	7424.14	5443.01	19541.5	16212.1	14831.4	10895.6	8043.6	4642.22	NA	20244.9	13765.2	13543.6	12351.6	5505.46	10676.5	-35.985
A0FGR8	VYTENVDKR	y8_VYTENVDKR_2	NA	1828.84	1185.28	NA	2205.51	NA	1174.56	2450.32	2610.76	1530.62	1381.34	2934.03	2801.16	3092.77	1529.71	555.249	1866.57	NA	3092.41	2840.68	1754.8	2266.46	808.007	1799.07	-35.985
A0JNW5	DSFYTDSSSILNYR	y10_DSFYTDSSSILNYR_2	6889.51	NA	NA	NA	NA	NA	NA	NA	NA	NA	NA	NA	NA	NA	NA	NA	NA	NA	NA	NA	NA	NA	NA	NA	65.2893
A0JNW5	DSFYTDSSSILNYR	y7_DSFYTDSSSILNYR_2	4297.07	NA	NA	NA	NA	NA	NA	NA	NA	NA	NA	NA	NA	NA	NA	NA	NA	NA	NA	NA	NA	NA	NA	NA	65.2893
A0JNW5	DSFYTDSSSILNYR	y8_DSFYTDSSSILNYR_2	3497.93	NA	NA	NA	NA	NA	NA	NA	NA	NA	NA	NA	NA	NA	NA	NA	NA	NA	NA	NA	NA	NA	NA	NA	65.2893
A0JNW5	DSFYTDSSSILNYR	y9_DSFYTDSSSILNYR_2	1725.59	NA	NA	NA	NA	NA	NA	NA	NA	NA	NA	NA	NA	NA	NA	NA	NA	NA	NA	NA	NA	NA	NA	NA	65.2893
A0JNW5	GNETIESIFK	y4_GNETIESIFK_2	NA	NA	NA	NA	NA	687.014	NA	NA	NA	NA	NA	NA	NA	NA	NA	NA	NA	NA	NA	NA	NA	NA	NA	NA	51.5418
A0JNW5	GNETIESIFK	y5_GNETIESIFK_2	NA	NA	NA	NA	NA	1321.56	NA	NA	NA	NA	NA	NA	NA	NA	NA	NA	NA	NA	NA	NA	NA	NA	NA	NA	51.5418
A0JNW5	GNETIESIFK	y6_GNETIESIFK_2	NA	NA	NA	NA	NA	1389.04	NA	NA	NA	NA	NA	NA	NA	NA	NA	NA	NA	NA	NA	NA	NA	NA	NA	NA	51.5418
A0JNW5	SCDNFNLLHPIFQR	y5_SC[Carbamidomethyl (C)]DNFNLLHPIFQR_3	17840.8	14488	NA	NA	12008.3	12996.8	9715.52	12044.5	NA	13164.4	15594.8	NA	11546.8	NA	NA	NA	NA	NA	NA	NA	NA	11414.4	NA	10228	71.9685
A0JNW5	SCDNFNLLHPIFQR	y6_SC[Carbamidomethyl (C)]DNFNLLHPIFQR_3	9008.94	7413.7	NA	NA	5457.78	6090.31	6790.3	6480.5	NA	7229.3	8638.96	NA	6601.88	NA	NA	NA	NA	NA	NA	NA	NA	5928.75	NA	6134.24	71.9685
A0JNW5	SCDNFNLLHPIFQR	y7_SC[Carbamidomethyl (C)]DNFNLLHPIFQR_3	1085.08	1816.23	NA	NA	1699.99	2487.95	1082.59	1552.26	NA	1224.56	415.014	NA	1933.45	NA	NA	NA	NA	NA	NA	NA	NA	315.092	NA	766.374	71.9685
A0JNW5	SCDNFNLLHPIFQR	y8_SC[Carbamidomethyl (C)]DNFNLLHPIFQR_3	NA	NA	NA	NA	302.153	NA	NA	458.536	NA	835.3	NA	NA	664.954	NA	NA	NA	NA	NA	NA	NA	NA	NA	NA	318.412	71.9685
A0JNW5	SCDNFNLLHPIFQR	y9_SC[Carbamidomethyl (C)]DNFNLLHPIFQR_3	440.266	245.369	NA	NA	285.039	206.496	233.993	884.259	NA	NA	285.119	NA	662.876	NA	NA	NA	NA	NA	NA	NA	NA	NA	NA	NA	71.9685
A0MZ66	ATQPETTEEVTDLKR	y10_ATQPETTEEVTDLKR_3	NA	NA	NA	NA	NA	NA	NA	NA	NA	NA	NA	NA	NA	NA	NA	NA	8063.19	NA	NA	NA	NA	NA	NA	NA	0.211951
A0MZ66	ATQPETTEEVTDLKR	y5_ATQPETTEEVTDLKR_3	NA	NA	NA	NA	NA	NA	NA	NA	NA	NA	NA	NA	NA	NA	NA	NA	4668.62	NA	NA	NA	NA	NA	NA	NA	0.211951
A0MZ66	ATQPETTEEVTDLKR	y6_ATQPETTEEVTDLKR_3	NA	NA	NA	NA	NA	NA	NA	NA	NA	NA	NA	NA	NA	NA	NA	NA	5469.22	NA	NA	NA	NA	NA	NA	NA	0.211951
A0MZ66	ATQPETTEEVTDLKR	y7_ATQPETTEEVTDLKR_3	NA	NA	NA	NA	NA	NA	NA	NA	NA	NA	NA	NA	NA	NA	NA	NA	6439.69	NA	NA	NA	NA	NA	NA	NA	0.211951
A0MZ66	ATQPETTEEVTDLKR	y8_ATQPETTEEVTDLKR_3	NA	NA	NA	NA	NA	NA	NA	NA	NA	NA	NA	NA	NA	NA	NA	NA	8004.37	NA	NA	NA	NA	NA	NA	NA	0.211951
A0MZ66	ATQPETTEEVTDLKR	y9_ATQPETTEEVTDLKR_3	NA	NA	NA	NA	NA	NA	NA	NA	NA	NA	NA	NA	NA	NA	NA	NA	4844.93	NA	NA	NA	NA	NA	NA	NA	0.211951
A0MZ66	DQIVSVQEEK	y4_DQIVSVQEEK_2	NA	NA	NA	989.635	NA	NA	1954.81	NA	NA	NA	NA	2015.07	NA	1236.16	NA	795.593	2639.61	2003.99	NA	NA	NA	NA	NA	NA	-3.50432
A0MZ66	DQIVSVQEEK	y5_DQIVSVQEEK_2	NA	4885.22	NA	1871.44	NA	NA	938.283	NA	NA	NA	NA	NA	2634.26	3113.16	NA	4047.38	9076.01	6208.16	NA	2069.36	1728.87	NA	NA	NA	-3.50432
A0MZ66	DQIVSVQEEK	y6_DQIVSVQEEK_2	NA	20292	NA	10824.1	NA	NA	15986.6	NA	NA	NA	NA	21700.2	10924.5	14869.1	NA	24976.8	29315.9	29169.9	NA	16395.6	18965.9	NA	NA	NA	-3.50432
A0MZ66	DQIVSVQEEK	y7_DQIVSVQEEK_2	NA	23718.2	NA	12861.6	NA	NA	18039.7	NA	NA	NA	NA	36485.3	11900.8	16128.8	NA	28345.7	38791.1	47483.8	NA	15510.8	17475.9	NA	NA	NA	-3.50432
A0MZ66	DQIVSVQEEK	y8_DQIVSVQEEK_2	NA	10087.7	NA	4374.89	NA	NA	9001.06	NA	NA	NA	NA	5886.62	2784.05	4705.72	NA	11523	8592.75	15304.3	NA	6338.7	6313.33	NA	NA	NA	-3.50432
A0MZ66	EDSIENVR	y3_EDSIENVR_2	40482	NA	5097.16	NA	NA	NA	NA	37373	NA	NA	NA	NA	NA	NA	NA	NA	NA	NA	NA	NA	NA	NA	NA	NA	-16.4069
A0MZ66	EDSIENVR	y4_EDSIENVR_2	2626.1	NA	19431.3	NA	NA	NA	NA	2512.87	NA	NA	NA	NA	NA	NA	NA	NA	NA	NA	NA	NA	NA	NA	NA	NA	-16.4069
A0MZ66	EDSIENVR	y5_EDSIENVR_2	8706.96	NA	9823.02	NA	NA	NA	NA	8572.38	NA	NA	NA	NA	NA	NA	NA	NA	NA	NA	NA	NA	NA	NA	NA	NA	-16.4069
A0MZ66	EDSIENVR	y6_EDSIENVR_2	118576	NA	25301.9	NA	NA	NA	NA	158521	NA	NA	NA	NA	NA	NA	NA	NA	NA	NA	NA	NA	NA	NA	NA	NA	-16.4069
A0MZ66	EDSIENVR	y7_EDSIENVR_2	10924.7	NA	NA	NA	NA	NA	NA	19851.4	NA	NA	NA	NA	NA	NA	NA	NA	NA	NA	NA	NA	NA	NA	NA	NA	-16.4069
A0MZ66	EQAIGEYEDLR	y5_EQAIGEYEDLR_2	4909.27	7241.69	8099.1	7505	3242.57	7275.53	6728.27	2762.24	2170.3	NA	2222.93	7138.5	2801.21	6185.54	5704.48	2988.64	6237.89	3440.82	2463.05	4626.85	921.961	8332.95	4621.41	6570.38	22.3223
A0MZ66	EQAIGEYEDLR	y6_EQAIGEYEDLR_2	2237.86	1288.82	NA	3222.14	NA	914.802	1796.82	NA	NA	NA	1735.56	2331.78	3836.97	878.642	1066.74	5263.55	NA	2000.06	1112.16	548.198	1017.44	4798.73	1108.58	3281.15	22.3223
A0MZ66	EQAIGEYEDLR	y7_EQAIGEYEDLR_2	33899.1	41830.7	44562	41593.7	28333.6	30705.3	42149.8	25137.2	31921.6	NA	35010.9	29356.6	19529.6	34067.4	26545.3	37261.9	43363.2	49548.8	14523	22958.3	22118.9	38327.3	29100.3	40967.3	22.3223
A0MZ66	EQAIGEYEDLR	y8_EQAIGEYEDLR_2	7984.08	13520.7	13130.9	14064.5	6840.61	7377.42	11276	2302.31	8453.3	NA	12120.4	9223.72	4084.61	2868.1	6749.4	12999.1	11737.2	14904.5	4598.44	7679.18	5540.43	13979.1	10167.9	9867.99	22.3223
A0MZ66	EQAIGEYEDLR	y9_EQAIGEYEDLR_2	19690.6	19111.2	23581.8	22389.9	24200.3	17171.3	19602.8	22061.3	25460	NA	19439.9	20342.8	11430.9	24529.6	13865.3	18142.4	29708.2	28034.7	10069.9	10060.1	13463.4	23875.4	14655.1	19904.9	22.3223
A0MZ66	ESAEALATK	y4_ESAEALATK_2	3437.16	NA	2185	NA	NA	3489.88	NA	NA	NA	1700.91	6274.62	5541.36	2259.17	NA	1365.08	NA	NA	7704.95	NA	3885.68	NA	NA	NA	2086.25	-22.5213
A0MZ66	ESAEALATK	y5_ESAEALATK_2	7874.71	NA	6636.09	NA	NA	4216.95	NA	NA	NA	9862.04	6531.56	8522.97	4571.16	NA	5833.31	NA	NA	15226.9	NA	5279.85	NA	NA	NA	3888.4	-22.5213
A0MZ66	ESAEALATK	y6_ESAEALATK_2	5506.3	NA	6860.44	NA	NA	7636.94	NA	NA	NA	8813.38	10831.4	8993.63	2790.23	NA	4838.98	NA	NA	36129.7	NA	8406.7	NA	NA	NA	37950.3	-22.5213
A0MZ66	ESAEALATK	y7_ESAEALATK_2	4950.31	NA	5037.47	NA	NA	7155.26	NA	NA	NA	7621.73	10260.8	10517.6	6259.87	NA	5505.78	NA	NA	4728.46	NA	8674.84	NA	NA	NA	7873.95	-22.5213
A0MZ66	GCESAVDELK	y4_GC[Carbamidomethyl (C)]ESAVDELK_2	3124.41	5113.54	NA	4356.79	2803.92	1771.46	NA	NA	NA	3486.16	13378.5	5046.58	NA	4230.92	2819.18	2105.86	11781.5	NA	NA	NA	NA	11587.2	4161.1	13434.7	-2.412
A0MZ66	GCESAVDELK	y5_GC[Carbamidomethyl (C)]ESAVDELK_2	1130.13	NA	NA	3299.11	3728.51	2874.12	NA	NA	NA	1340.24	NA	1055.41	NA	1058.55	908.739	1659.46	6521.29	NA	NA	NA	NA	NA	NA	NA	-2.412
A0MZ66	GCESAVDELK	y6_GC[Carbamidomethyl (C)]ESAVDELK_2	3007.04	1473.8	NA	900.901	1700.38	NA	NA	NA	NA	2563.96	6748.02	4789.15	NA	NA	NA	4358.83	10538.1	NA	NA	NA	NA	6491.31	3943.99	1627.6	-2.412
A0MZ66	GCESAVDELK	y7_GC[Carbamidomethyl (C)]ESAVDELK_2	4998.35	3642.75	NA	9480.82	8872.16	10021.2	NA	NA	NA	8285.06	13687.5	14520.7	NA	7173.06	8238.07	9397.48	22079.9	NA	NA	NA	NA	13683.1	15174.6	5399.82	-2.412
A0MZ66	GCESAVDELK	y8_GC[Carbamidomethyl (C)]ESAVDELK_2	7741.85	21661.3	NA	13752.8	10453.4	14344.3	NA	NA	NA	10016.9	17063.9	20038.7	NA	8205.75	8545.77	9483.64	28628.6	NA	NA	NA	NA	62219	69572.3	39291.7	-2.412
A0MZ66	GILGTLNK	y4_GILGTLNK_2	1630.53	3414.82	3126.92	3914.95	4872.44	3874.85	4398.29	4905.14	4588.34	4427.3	4255.88	6293.42	NA	NA	4277.03	NA	2227.78	514.834	4125.68	3754.62	4290.65	2249.69	NA	2303.62	20.0627
A0MZ66	GILGTLNK	y5_GILGTLNK_2	10107.9	15058.9	13571.9	11745.7	12209.6	9494.81	11014.7	10038.5	9885.18	13644.2	16615.4	14612.6	NA	NA	10104.4	NA	8181.43	8840.69	8383.77	9970.39	12190.5	9407.71	NA	12771.7	20.0627
A0MZ66	GILGTLNK	y6_GILGTLNK_2	8002.15	12266.7	11009.6	12715.7	10552.6	8326.82	13986.3	12353.3	11220.6	14571.3	18619.1	15590.2	NA	NA	9975.17	NA	11960.1	11987.3	8528.87	11261.6	8702.8	9284.79	NA	8997.13	20.0627
A0MZ66	GVHLRPVNQTAR	y10_GVHLRPVNQTAR_3	9493.12	7505.28	7934.89	2732.45	8770.76	6223.62	NA	NA	7076.99	NA	6192.85	3736.93	NA	8222.15	11753.8	NA	NA	NA	10564.5	NA	NA	NA	NA	NA	-26.8523
A0MZ66	GVHLRPVNQTAR	y5_GVHLRPVNQTAR_3	2200.97	2001.77	NA	NA	NA	2708.01	NA	NA	NA	NA	3317.41	NA	NA	2567.47	NA	NA	NA	NA	1407.99	NA	NA	NA	NA	NA	-26.8523
A0MZ66	GVHLRPVNQTAR	y7_GVHLRPVNQTAR_3	10099.1	11771.5	10362.2	5941.09	8475.49	6514.12	NA	NA	7119.8	NA	10495.7	7335.47	NA	9859.32	5790.2	NA	NA	NA	6945.18	NA	NA	NA	NA	NA	-26.8523
A0MZ66	GVHLRPVNQTAR	y8_GVHLRPVNQTAR_3	4300	NA	1819.24	NA	1665.86	NA	NA	NA	5254.92	NA	2086.82	NA	NA	2422.02	NA	NA	NA	NA	1465.86	NA	NA	NA	NA	NA	-26.8523
A0MZ66	GVHLRPVNQTAR	y9_GVHLRPVNQTAR_3	6283.78	6636.41	7553.04	7422.73	11933.9	9241.43	NA	NA	4574.34	NA	11680.8	5733.02	NA	9628.53	7904.4	NA	NA	NA	6742.52	NA	NA	NA	NA	NA	-26.8523
A0MZ66	ILAIELENLK	y4_ILAIELENLK_2	5632.25	6257.69	7138.26	8330.26	7717.3	6766.79	6632.16	4696.77	5648.97	7228.65	8227.82	8225.05	4870.67	5275.97	5869.29	9600.72	7194.04	6986.38	7044.96	6155.27	4816.67	5763.68	9373.1	6560.98	66.8003
A0MZ66	ILAIELENLK	y5_ILAIELENLK_2	14097.4	12147.4	14962.9	13713.7	13589.2	13192	12292.8	11316.7	11280.7	14335.6	15169.5	17410.9	10361.2	11283.5	10938.2	16168	15506.1	15160.2	11867.4	10576.9	10599.9	12778.7	15114	13724.3	66.8003
A0MZ66	ILAIELENLK	y6_ILAIELENLK_2	17746.1	19323.7	23391.1	21791.6	21728.1	16768.7	17114.9	17247.8	16618.4	20400	28293.9	24796.4	16484.6	16112.9	16700.5	23256.1	18379.4	17614.9	18481.1	18198	17002	18300.1	26761.8	21018.6	66.8003
A0MZ66	ILAIELENLK	y7_ILAIELENLK_2	19097.6	19865.2	22452.7	20633.9	21048	17688.4	18832	18235.3	17360.3	19340.2	24332.9	24997.2	16626	16710.2	16680.7	26263.6	23631.2	27923.9	16172.8	16120.5	14695.3	19104	22252.5	21016.3	66.8003
A0MZ66	ILAIELENLK	y8_ILAIELENLK_2	39978.1	43423.2	49012.9	47458.3	45994.1	41114	39780.8	36843	36789.3	43703.4	60575.3	49996.8	35244.8	34347.6	36944.5	56172.7	42893.5	39761.8	39489.5	36063.5	35419.8	40101.6	47980.9	42883.6	66.8003
A0MZ66	KLEEFQK	y4_KLEEFQK_2	NA	NA	NA	NA	NA	NA	NA	NA	NA	NA	NA	NA	NA	NA	NA	NA	NA	NA	NA	NA	NA	NA	NA	9764.81	-23.646
A0MZ66	KLEEFQK	y5_KLEEFQK_2	NA	NA	NA	NA	NA	NA	NA	NA	NA	NA	NA	NA	NA	NA	NA	NA	NA	NA	NA	NA	NA	NA	NA	19734.3	-23.646
A0MZ66	KLEEFQK	y6_KLEEFQK_2	NA	NA	NA	NA	NA	NA	NA	NA	NA	NA	NA	NA	NA	NA	NA	NA	NA	NA	NA	NA	NA	NA	NA	35544.4	-23.646
A0MZ66	LTQQLEEER	y4_LTQQLEEER_2	12500.5	10623.2	8200.27	12108.3	5674.96	15373.2	7145.52	NA	6073.87	10316.7	NA	7822.55	NA	7685.71	5189.72	16815.2	17361	15300.1	NA	6582.05	7418.46	15442.6	10213.3	9418.45	-13.3689
A0MZ66	LTQQLEEER	y5_LTQQLEEER_2	44968.5	26585.3	33857	24508.8	16276.6	26948.2	9806.1	NA	17433.8	12063.1	NA	23952.3	NA	10827.4	14836.8	39312.4	61024	67113.7	NA	18289.4	14214.8	26962.3	33337.7	30929.7	-13.3689
A0MZ66	LTQQLEEER	y6_LTQQLEEER_2	NA	NA	994.076	NA	NA	1362.72	NA	NA	NA	NA	NA	1557.64	NA	NA	2729.73	16182.2	4344.04	14608.2	NA	4056.13	3985.78	6937.46	11556.3	NA	-13.3689
A0MZ66	LTQQLEEER	y7_LTQQLEEER_2	96675.6	38107.4	55787.8	28419.2	17966	44260.9	17225	NA	15880.4	23466.5	NA	29661.5	NA	14720.1	19848.9	78734.3	156527	204284	NA	35370.3	17947.5	60788.5	72456.8	87489.8	-13.3689
A0MZ66	LTQQLEEER	y8_LTQQLEEER_2	10473.4	8229.45	8727.56	4918.45	1516.81	4843.82	1897.33	NA	1759.19	5961	NA	2308.09	NA	5241.57	3671.81	10433.8	11785	8008.62	NA	6352.43	7179.06	10837.3	15472.8	8221.98	-13.3689
A0MZ66	LVEVIEEVNK	y5_LVEVIEEVNK_2	NA	4603.94	6347.23	7864.22	NA	NA	8110.94	NA	5229.56	2783.48	NA	NA	NA	2425.22	4286.8	9977.32	NA	NA	NA	4278.93	NA	5924.98	8389.89	6554.36	30.8343
A0MZ66	LVEVIEEVNK	y6_LVEVIEEVNK_2	NA	7360.62	8620.67	14407.6	NA	NA	12508.6	NA	9595.92	6260.21	NA	NA	NA	5154.15	4564.86	15950	NA	NA	NA	8772.34	NA	10030.8	12264.8	11563.5	30.8343
A0MZ66	LVEVIEEVNK	y7_LVEVIEEVNK_2	NA	3263.17	4914.75	6445.84	NA	NA	4834.16	NA	3653.56	2915.03	NA	NA	NA	3940.63	3810.25	6538.72	NA	NA	NA	3793.24	NA	7549.5	4940.58	7963.02	30.8343
A0MZ66	LVEVIEEVNK	y8_LVEVIEEVNK_2	NA	9911.25	11196	15198.7	NA	NA	15777.5	NA	11261.4	6479.43	NA	NA	NA	8490.4	8215.16	24676.6	NA	NA	NA	10985	NA	15924	18097	16920	30.8343
A0MZ66	QAEPVVVLDPVSTHEPQTK	y10_QAEPVVVLDPVSTHEPQTK_3	21943.7	11928.5	22597.2	20652.3	28485	26451.1	20232	NA	NA	NA	NA	12473.3	NA	NA	10486	NA	53861.1	46749.9	NA	23409.2	NA	36719.5	14893.8	22554.1	40.3468
A0MZ66	QAEPVVVLDPVSTHEPQTK	y11_QAEPVVVLDPVSTHEPQTK_3	NA	2179.06	2497.93	4268.5	1578.74	1731.1	975.462	NA	NA	NA	NA	1186.63	NA	NA	NA	NA	1652.16	NA	NA	2947.65	NA	1377.01	NA	2315	40.3468
A0MZ66	QAEPVVVLDPVSTHEPQTK	y4_QAEPVVVLDPVSTHEPQTK_3	10760	11940.9	12339.9	16097.2	9752.79	13331.3	11559	NA	NA	NA	NA	5900.67	NA	NA	6195.77	NA	21216.8	37301.8	NA	17927.4	NA	13630.9	11774	12417.5	40.3468
A0MZ66	QAEPVVVLDPVSTHEPQTK	y8_QAEPVVVLDPVSTHEPQTK_3	8230.14	7304.59	9504.96	12228.4	5572.72	8272.74	8076.97	NA	NA	NA	NA	2687.4	NA	NA	2361.63	NA	13584.2	13727.3	NA	8489.24	NA	8855.87	8115.19	2567.73	40.3468
A0MZ66	QLQLITSLK	y4_QLQLITSLK_2	NA	NA	11961.8	NA	NA	NA	NA	NA	NA	10924.7	16472.9	14372.2	NA	NA	NA	NA	5622.75	NA	NA	NA	NA	4465.72	NA	NA	50.8671
A0MZ66	QLQLITSLK	y5_QLQLITSLK_2	NA	NA	8766.09	NA	NA	NA	NA	NA	NA	10773.4	15919.1	9941.49	NA	NA	NA	NA	4167.47	NA	NA	NA	NA	3202.91	NA	NA	50.8671
A0MZ66	QLQLITSLK	y6_QLQLITSLK_2	NA	NA	6486.43	NA	NA	NA	NA	NA	NA	5097.74	9701.86	11047	NA	NA	NA	NA	3190.12	NA	NA	NA	NA	1836.55	NA	NA	50.8671
A0MZ66	QLQLITSLK	y7_QLQLITSLK_2	NA	NA	6426.99	NA	NA	NA	NA	NA	NA	5812.56	12498.2	11776.3	NA	NA	NA	NA	3899.14	NA	NA	NA	NA	1786.01	NA	NA	50.8671
A0MZ66	QSHLLLQSSIPDQQLLK	b5_QSHLLLQSSIPDQQLLK_3	14352.4	13416.7	16698.5	15015.4	14765.8	16961.9	14445.6	12296.5	12468.5	18336.9	19836	15454.5	12304.5	7973.42	11264.6	28368.2	15914.8	28409.5	11254.9	14464.1	10393	13459.6	25643.1	24299.5	61.6305
A0MZ66	QSHLLLQSSIPDQQLLK	b6_QSHLLLQSSIPDQQLLK_3	12149.1	12501.8	12227.1	14296.3	16375.8	12759	11925.4	11158.8	10730.5	12512.4	16758.3	13048	9585.07	7247.58	9806.02	21878.7	13317.1	22557.7	8030.26	10540.9	7541.83	10310.9	15499.3	12658.7	61.6305
A0MZ66	QSHLLLQSSIPDQQLLK	y6_QSHLLLQSSIPDQQLLK_3	5009.96	3601.82	4144.8	5591.23	6008.4	5017.8	5504.19	1527.4	2304.39	4369.07	6567.14	3837.96	2616.25	3277.59	3620.23	8685.82	2361.62	4000.87	1191.26	3948.61	1384.04	1999.39	3919.52	6689.59	61.6305
A0MZ66	QSHLLLQSSIPDQQLLK	y7_QSHLLLQSSIPDQQLLK_3	38120.2	42485.5	41181.1	44222.7	43082.3	38832.7	41658.3	35927.9	41688.8	46957.8	61964.3	43359.4	39961	27347	36309.6	66846.7	53544.8	61235	35233.4	36679.7	32464.5	36309.8	58057.2	53937.9	61.6305
A0MZ66	SLDPENSETELER	y10_SLDPENSETELER_2	16749	13652.6	10809.8	20738.5	22628.3	22844.3	22024.4	13141.2	9950.8	15822.1	NA	17640.1	NA	12172.7	NA	NA	27776.5	26315.1	8341.5	11798	NA	25706.8	NA	13399	14.5585
A0MZ66	SLDPENSETELER	y5_SLDPENSETELER_2	1205.06	1518	594.582	NA	3270	4177.52	NA	1736.75	2837.89	777.676	NA	2643.53	NA	1967.79	NA	NA	5618.17	2348.96	533.346	NA	NA	3581.79	NA	2039.92	14.5585
A0MZ66	SLDPENSETELER	y7_SLDPENSETELER_2	2903.46	4049.51	2785.7	6850.65	7623.51	9190.54	2172.46	3211.86	1084.27	4745.74	NA	4820.98	NA	4087.09	NA	NA	9009.97	5616.32	1583.98	1140.05	NA	6776.47	NA	2495.82	14.5585
A0MZ66	SLDPENSETELER	y8_SLDPENSETELER_2	12553.1	12682.4	7211.52	16313	17327.6	18950.9	16167.9	13122.7	8489.81	15603	NA	15406.8	NA	13982.6	NA	NA	28424.3	22308.7	4980.03	9600.06	NA	27331.9	NA	12765	14.5585
A0MZ66	SLDPENSETELER	y9_SLDPENSETELER_2	6424.1	5679.41	5477	6693.53	8671.66	5604.72	10440.2	4597.9	3242.61	5377.67	NA	7229.41	NA	6161.57	NA	NA	13111.8	11176.4	2774.14	5104.4	NA	10625.3	NA	5952.57	14.5585
A0MZ66	SMPVLGSVSSVTK	y10_SM[Oxidation (M)]PVLGSVSSVTK_2	NA	NA	NA	NA	137240	151732	NA	64261.1	315446	43933.1	75644.8	220772	282204	NA	132367	293042	112302	NA	NA	NA	NA	NA	181448	148749	20.0322
A0MZ66	SMPVLGSVSSVTK	y10_SMPVLGSVSSVTK_2	NA	NA	6850.78	NA	NA	NA	NA	NA	8891.16	6976.68	NA	NA	NA	NA	NA	NA	13571.6	NA	NA	NA	NA	NA	NA	NA	42.6319
A0MZ66	SMPVLGSVSSVTK	y11_SM[Oxidation (M)]PVLGSVSSVTK_2	NA	NA	NA	NA	NA	881.062	NA	NA	NA	1328.7	1652.75	3715.21	784.126	NA	NA	NA	1039.46	NA	NA	NA	NA	NA	NA	896.957	20.0322
A0MZ66	SMPVLGSVSSVTK	y5_SM[Oxidation (M)]PVLGSVSSVTK_2	NA	NA	NA	NA	5541.58	2217.68	NA	3483.38	4018.88	4084.23	8261.51	10812	5401.08	NA	4439.53	10996.1	2708.86	NA	NA	NA	NA	NA	6419.43	6181.01	20.0322
A0MZ66	SMPVLGSVSSVTK	y5_SMPVLGSVSSVTK_2	NA	NA	NA	NA	NA	NA	NA	NA	NA	4592.46	NA	NA	NA	NA	NA	NA	14735.7	NA	NA	NA	NA	NA	NA	NA	42.6319
A0MZ66	SMPVLGSVSSVTK	y7_SM[Oxidation (M)]PVLGSVSSVTK_2	NA	NA	NA	NA	5820.5	4894.15	NA	2470.86	2701.97	4925.33	NA	5342.28	2974.74	NA	1467.23	3974.32	628.277	NA	NA	NA	NA	NA	4183.32	2029.25	20.0322
A0MZ66	SMPVLGSVSSVTK	y7_SMPVLGSVSSVTK_2	NA	NA	2749.64	NA	NA	NA	NA	NA	3345.04	3437.82	NA	NA	NA	NA	NA	NA	5390.99	NA	NA	NA	NA	NA	NA	NA	42.6319
A0MZ66	SMPVLGSVSSVTK	y8_SM[Oxidation (M)]PVLGSVSSVTK_2	NA	NA	NA	NA	14298.8	17089.3	NA	11354.5	15873.4	18127.1	34228.9	25074.1	17490.7	NA	18280.6	24503.6	23873	NA	NA	NA	NA	NA	22468.3	20791.2	20.0322
A0MZ66	SMPVLGSVSSVTK	y8_SMPVLGSVSSVTK_2	NA	NA	15370.5	NA	NA	NA	NA	NA	17032.5	18741.3	NA	NA	NA	NA	NA	NA	32667.3	NA	NA	NA	NA	NA	NA	NA	42.6319
A0MZ66	SMPVLGSVSSVTK	y9_SM[Oxidation (M)]PVLGSVSSVTK_2	NA	NA	NA	NA	31138.9	34318.2	NA	27292.3	38759.8	28485.8	66088.2	43240.5	30417.8	NA	23736.1	44440.5	35917.4	NA	NA	NA	NA	NA	35657.7	38340.8	20.0322
A0MZ66	SMPVLGSVSSVTK	y9_SMPVLGSVSSVTK_2	NA	NA	5070.52	NA	NA	NA	NA	NA	5855.95	5446.47	NA	NA	NA	NA	NA	NA	12944.6	NA	NA	NA	NA	NA	NA	NA	42.6319
A0MZ66	TLEAEFNSPSPPTPEPGEGPR	y11_TLEAEFNSPSPPTPEPGEGPR_2	21184.8	NA	NA	NA	NA	NA	NA	NA	NA	NA	NA	NA	NA	NA	NA	NA	NA	NA	NA	NA	NA	NA	NA	NA	43.224
A0MZ66	TLEAEFNSPSPPTPEPGEGPR	y6_TLEAEFNSPSPPTPEPGEGPR_2	9847.43	NA	NA	NA	NA	NA	NA	NA	NA	NA	NA	NA	NA	NA	NA	NA	NA	NA	NA	NA	NA	NA	NA	NA	43.224
A0MZ66	TLEAEFNSPSPPTPEPGEGPR	y8_TLEAEFNSPSPPTPEPGEGPR_2	9023.78	NA	NA	NA	NA	NA	NA	NA	NA	NA	NA	NA	NA	NA	NA	NA	NA	NA	NA	NA	NA	NA	NA	NA	43.224
A0MZ66	TVLNSEVLEQR	y4_TVLNSEVLEQR_2	34517.4	31265.6	33335.3	18088.2	35163.2	24691.1	25481.9	20044.2	25176.4	30847.6	NA	33500.3	18830.8	NA	20561.7	35459.9	30756.8	17652.2	10992	14562.4	13836.2	44043.9	41035.7	49654.9	27.5606
A0MZ66	TVLNSEVLEQR	y5_TVLNSEVLEQR_2	45434.4	36642.3	50492.5	48403.7	42024.2	46852.4	47761.2	43880.2	39204.8	36491.3	NA	35325.6	44637.2	41934.9	46633.1	84590.6	67342.5	85620.2	50126	56907.4	52444.1	73135.2	66680.2	60654.6	27.5606
A0MZ66	TVLNSEVLEQR	y7_TVLNSEVLEQR_2	33275.2	31361.1	38153.5	37656.7	37156	32989	34112	26760.4	29796.5	34332.1	NA	35332.7	23243.2	28912.4	33261.8	47811.1	45187.4	48538.2	19827.3	32655.9	28929.6	31521.3	40851.2	37880.3	27.5606
A0MZ66	TVLNSEVLEQR	y8_TVLNSEVLEQR_2	56621.4	65514.3	67884.3	60671.8	65173.7	60205.5	63586.4	48615.9	56820.6	66399.9	NA	64515.3	35236.3	40962.5	41739.5	74535.8	80741.8	82213.1	45014.5	48542.2	48170	55573	47284.8	61251.6	27.5606
A0MZ66	TVLNSEVLEQR	y9_TVLNSEVLEQR_2	60886.5	63891.8	67192.3	60685.1	65915.6	59200.2	62376.1	44420.1	57484.9	65165.2	NA	73933.9	47374.9	45189.9	54872.8	78817.1	78117.8	82100.9	45938.7	48339.6	44987.5	64998.3	56461.8	68299.6	27.5606
A0MZ66	VTAEADSSSPTGILATSESK	y11_VTAEADSSSPTGILATSESK_2	9476.21	8098	8436.96	9170.48	12752.9	10696.3	9743.81	3575.93	7778.47	6004.8	11706.6	10618.2	NA	8474.39	6301.81	12344	20791.2	15126.6	NA	8240.35	4415.59	12052.4	10672.4	12120.9	25.9055
A0MZ66	VTAEADSSSPTGILATSESK	y12_VTAEADSSSPTGILATSESK_2	559.234	1474.9	3369.05	2653.86	3187.18	3483.69	974.054	1378.73	791.092	1865.78	2311.04	1920.55	NA	3290.21	2594.96	NA	4831.72	6954.86	NA	499.737	674.781	3769.36	2321.1	3443.08	25.9055
A0MZ66	VTAEADSSSPTGILATSESK	y4_VTAEADSSSPTGILATSESK_2	NA	NA	NA	1025.73	NA	759.44	NA	NA	NA	NA	NA	NA	NA	541.469	NA	NA	2198.31	1297.64	NA	NA	NA	1147.04	NA	795.491	25.9055
A0MZ66	VTAEADSSSPTGILATSESK	y5_VTAEADSSSPTGILATSESK_2	3626.36	1866.84	2755.91	2325.12	5242.82	4909.48	3856.16	1536.34	912.181	4375.73	3890.79	4243.89	NA	3428.17	2427.96	1935.77	8862.65	6027.43	NA	1422.5	2308.41	4300.68	2729.42	4729.57	25.9055
A0MZ66	VTAEADSSSPTGILATSESK	y6_VTAEADSSSPTGILATSESK_2	4534.14	3805	4566.98	5536.83	6532.09	6992.62	3470	2285.74	4254.54	3793.69	4057.69	5171.45	NA	5318.68	1953.03	6655.72	9413.08	10379.5	NA	4599.75	2063.69	6600.5	4318.1	6760.11	25.9055
A0MZ66	VTAEADSSSPTGILATSESK	y7_VTAEADSSSPTGILATSESK_2	4125.23	4382.7	2903.56	3438.7	8121.73	5714.81	2811.67	1033.69	5134.53	2154.03	4275.08	1227.75	NA	4611.75	3110.9	4905.26	8661.74	4105.16	NA	2291.27	2206.26	5188.47	4053.87	5192.54	25.9055
A0MZ66	VTFQPPSSIGCR	y7_VTFQPPSSIGC[Carbamidomethyl (C)]R_2	NA	17520.7	19592.4	23149.6	20407.6	32399.2	17360.6	16058.1	18714	36579.3	30356.8	27240.2	27675.7	14893.6	NA	NA	NA	NA	NA	16405.4	15252.7	NA	NA	NA	31.5805
A0MZ66	VTFQPPSSIGCR	y8_VTFQPPSSIGC[Carbamidomethyl (C)]R_2	NA	107635	116990	127262	107831	101901	113540	95924.8	85618.4	180504	207713	134337	160495	71339.2	NA	NA	NA	NA	NA	120856	81970.8	NA	NA	NA	31.5805
A0MZ66	VTFQPPSSIGCR	y9_VTFQPPSSIGC[Carbamidomethyl (C)]R_2	NA	5122.05	4397.77	7000.79	2820.36	4008.83	6346.89	4484.42	1991.88	10917.6	1534.52	6796.69	5461.13	1074.26	NA	NA	NA	NA	NA	4635.71	3681.52	NA	NA	NA	31.5805
A0PJW6	DVLLFEHDR	y3_DVLLFEHDR_2	3737.72	6966.18	4696.7	3493.81	1136.75	3833.84	5320.75	4227.02	4289.78	1855.4	3152.32	6603.1	928.691	6206.03	9527.39	3288.29	1882.27	3674.5	4624.06	6722.29	1147.2	1892.28	3327.69	4694.02	35.01
A0PJW6	DVLLFEHDR	y4_DVLLFEHDR_2	6787.7	9023.19	9346.06	7487.75	5073.18	3728.83	5328.51	8363.25	6643.73	6324.87	8696.54	7933.06	3730.77	3534.64	5621.8	5614	3180.72	1956.12	3679.65	7084.49	5322.97	7482.37	9618.14	5128.99	35.01
A0PJW6	DVLLFEHDR	y5_DVLLFEHDR_2	28904	32688.5	39422.9	23966.4	19389	17214.8	28090.3	24224.4	24037.2	19318.1	26303.3	23761.9	13549.6	25000.4	24686.8	20910	19968	25844.1	20965.2	32221.3	22471.8	25858.7	25602.8	26143.4	35.01
A0PJW6	DVLLFEHDR	y6_DVLLFEHDR_2	20627.3	24982.7	28284.7	14496.3	15280.7	13192.8	20281.1	15913.4	17374.1	13956.1	23345	18877.8	11706.8	19180.3	16271	15004.5	12766.5	12611.5	20214.1	21805.1	17438.5	21045.2	17937.3	20440.7	35.01
A0PJW6	DVLLFEHDR	y7_DVLLFEHDR_2	21925.9	15664.3	21355.1	11895.8	9187.61	12184	11454.3	15275	12721.8	19039.7	12275.2	11848.7	4261.32	16930.9	10771.5	12101.8	11251.8	16177.6	10310.3	13389.9	7887.8	20119.4	10366	14275.3	35.01
A0PJW6	FYFLLDK	y4_FYFLLDK_2	NA	NA	NA	NA	435.019	NA	NA	NA	943.275	NA	275.719	NA	1151.1	NA	NA	NA	NA	NA	2600.06	1296.38	1727.98	NA	NA	NA	72.9062
A0PJW6	FYFLLDK	y5_FYFLLDK_2	NA	NA	NA	NA	4236.89	NA	NA	NA	4366.63	NA	1185.62	NA	3009.4	NA	NA	NA	NA	NA	8213.97	3594.17	4238.68	NA	NA	NA	72.9062
A0PJW6	FYFLLDK	y6_FYFLLDK_2	NA	NA	NA	NA	1706.48	NA	NA	NA	1651.58	NA	250.617	NA	566.576	NA	NA	NA	NA	NA	2446.65	758.601	1685.13	NA	NA	NA	72.9062
A0PJW6	LFDNTVGAYR	y4_LFDNTVGAYR_2	13282.6	8001.34	14024	16109.1	19275.4	17945.1	12518.7	20697.9	24185.5	17375.2	7984.53	16354.2	23458.7	23742.9	22079.4	NA	NA	NA	30477.4	22773	26228.2	25302.5	23574	25655.1	27.6466
A0PJW6	LFDNTVGAYR	y5_LFDNTVGAYR_2	1778.07	1996.45	1118.16	4672.19	5735.62	7074.09	3691.7	10128.8	11218.8	5417.99	NA	6451.5	9143.18	8777.11	6902.09	NA	NA	NA	15358.3	11324.2	18127.5	9313.01	7471	11345.3	27.6466
A0PJW6	LFDNTVGAYR	y7_LFDNTVGAYR_2	4800.68	2391.06	3178.4	10200.2	14179.2	12870.9	6208.08	14471.4	19289	10250.3	5494.47	8355.14	14464.8	15831.7	14007.5	NA	NA	NA	28217.4	16205.1	20232.9	12811	13852.1	14426.4	27.6466
A0PJW6	LFDNTVGAYR	y8_LFDNTVGAYR_2	11779.9	10003.9	13205.4	20095.4	33576.9	29176	12921.5	39054.9	44831.6	21022.6	16748.3	19881.2	34585	35009.3	30530.7	NA	NA	NA	71060.5	36925.9	44255.7	31473.1	29144.1	34332.6	27.6466
A0PJW6	LFDNTVGAYR	y9_LFDNTVGAYR_2	2186.3	2506.77	1129.26	5658.45	9795.83	7670.87	2795.34	14908.6	14181.7	7150.44	6110.37	6765.83	11904.3	14306.3	9624.74	NA	NA	NA	14466.8	9988.23	14476.7	10273.8	8927.16	8596.02	27.6466
A1A4S6	LGDGEVFFLK	y3_LGDGEVFFLK_2	2949.79	4916.04	NA	2873.04	NA	NA	NA	6961.85	13296.8	13423.1	NA	7451.57	1588.47	13702.2	2763.78	NA	NA	NA	3481.27	3764.79	4885.05	14666.1	NA	10096.4	69.6105
A1A4S6	LGDGEVFFLK	y4_LGDGEVFFLK_2	1059.64	2053.67	NA	1494.39	NA	NA	NA	1144.03	1074.38	2395.81	NA	2232.42	663.824	2880	1573.58	NA	NA	NA	2310.78	1681.07	704.497	2306.48	NA	2101.69	69.6105
A1A4S6	LGDGEVFFLK	y5_LGDGEVFFLK_2	797.019	NA	NA	392.978	NA	NA	NA	1057.42	334.245	490.939	NA	789.77	457.8	1906.94	1021.7	NA	NA	NA	336.573	896.939	385.878	1311.78	NA	597.312	69.6105
A1A4S6	LGDGEVFFLK	y7_LGDGEVFFLK_2	325.892	858.171	NA	344.533	NA	NA	NA	734.6	1025.91	1037.15	NA	718.144	886.574	439.412	1606.93	NA	NA	NA	339.781	418.14	682.017	1399.88	NA	1145.25	69.6105
A1A4S6	LGDGEVFFLK	y8_LGDGEVFFLK_2	3611.76	5247.72	NA	3353.16	NA	NA	NA	2010.2	2522.62	4577.56	NA	3514.67	3077.17	2334.29	2958.56	NA	NA	NA	4464.43	3702.29	5719.49	2549.26	NA	2365.51	69.6105
A1A4S6	LGDGEVFFLK	y9_LGDGEVFFLK_2	3967.85	6076.41	NA	4166.44	NA	NA	NA	3884.6	4595.14	7513.85	NA	5534.68	3910.08	9267.14	4740.6	NA	NA	NA	6448.22	5612.52	7213.68	6179.88	NA	4678.52	69.6105
A1L0T0	ADVIVLAGTVCDFR	b4_ADVIVLAGTVC[Carbamidomethyl (C)]DFR_2	30319.2	NA	18787.3	42995.8	14321.8	13246.5	64959.5	18322.3	NA	18513.5	NA	NA	71633.4	12278.6	103270	NA	12361.8	NA	NA	80964.5	85691.3	14438.7	NA	40596.7	75.4047
A1L0T0	ADVIVLAGTVCDFR	b5_ADVIVLAGTVC[Carbamidomethyl (C)]DFR_2	1211.26	NA	1762.25	NA	NA	NA	3250.91	NA	NA	NA	NA	NA	1262.13	NA	981.907	NA	3934.07	NA	NA	NA	2103.99	4009.32	NA	NA	75.4047
A1L0T0	ADVIVLAGTVCDFR	y10_ADVIVLAGTVC[Carbamidomethyl (C)]DFR_2	6029.89	NA	4298.46	6365.42	4080.24	1554.08	9952.41	4574.75	NA	6971.97	NA	NA	4848.94	4883.46	8397.96	NA	1788.2	NA	NA	6665.68	7266.16	2655.33	NA	3049.57	75.4047
A1L0T0	ADVIVLAGTVCDFR	y7_ADVIVLAGTVC[Carbamidomethyl (C)]DFR_2	14398.9	NA	11459.2	21497	8176.71	12201.3	27275.8	6728.68	NA	8884.88	NA	NA	14724.3	7685.19	29813.3	NA	8131.84	NA	NA	33947.4	22225.2	18554.7	NA	23808.2	75.4047
A1L0T0	ADVIVLAGTVCDFR	y8_ADVIVLAGTVC[Carbamidomethyl (C)]DFR_2	23939.2	NA	15436.1	27470.3	11855	14643.4	36007.9	19069.2	NA	16974.7	NA	NA	20906.2	8722.07	37530.3	NA	8451.44	NA	NA	39803.3	28431.4	17803.4	NA	36359.7	75.4047
A1L0T0	ADVIVLAGTVCDFR	y9_ADVIVLAGTVC[Carbamidomethyl (C)]DFR_2	13823.9	NA	14388.6	19661.1	12266.6	11701.9	23075.7	15533.3	NA	10042.2	NA	NA	8148.4	3466.4	25497.3	NA	11217.2	NA	NA	41286.4	27668.9	12863.3	NA	21344.3	75.4047
A1L0T0	CVEILSR	y4_C[Carbamidomethyl (C)]VEILSR_2	NA	NA	NA	34000.6	37917.9	58666.5	17983.7	44429.8	47362.9	25898.6	NA	36388.5	43268.7	41340.8	45117.4	NA	NA	NA	43333.5	48377.2	NA	23778.5	27102.9	28056.1	8.25404
A1L0T0	CVEILSR	y5_C[Carbamidomethyl (C)]VEILSR_2	NA	NA	NA	133039	161533	157199	82826.9	164860	159959	68914.4	NA	70111.3	102035	111845	109222	NA	NA	NA	174777	152091	NA	193893	281323	216359	8.25404
A1L0T0	CVEILSR	y6_C[Carbamidomethyl (C)]VEILSR_2	NA	NA	NA	3466.05	5558.36	5264.75	1416.69	2698.68	5919.51	1509.25	NA	1575.61	5155.14	2969.11	NA	NA	NA	NA	7259.73	9430.13	NA	10207.7	18973	12568.7	8.25404
A1L0T0	DGHPVVVNILIGR	b5_DGHPVVVNILIGR_3	16122.9	15380	18412.6	17615.9	18975.7	18300.5	17617.2	20481.6	20182.9	14344.3	14408.1	17166.6	18474.4	16619.5	18231.9	21446.9	21325	NA	29330.8	29187	22414.5	19224.7	33863.7	31493.1	61.3564
A1L0T0	DGHPVVVNILIGR	b6_DGHPVVVNILIGR_3	23378.5	22347.2	27259.6	25503.1	27036	25352.3	25974	29130	29628.8	20968.7	20085.5	24658.8	26663.9	24097.9	24018.6	31813.1	31627.8	NA	39151.9	42826.5	32180.4	28825.4	54535.3	46447.1	61.3564
A1L0T0	DGHPVVVNILIGR	b8_DGHPVVVNILIGR_3	11670.8	12859.6	15504.8	15499.5	12544.5	12758.7	16426.8	13529	12739.9	10085.9	9684.32	11934.8	14462	9687.45	13553.4	17656.2	14663	NA	18357.5	21322.4	17484.3	13138.6	25485.2	20724	61.3564
A1L0T0	DGHPVVVNILIGR	y10_DGHPVVVNILIGR_2	240799	268376	257144	263180	228222	292068	264337	299788	298075	232359	202233	273257	263269	242084	254686	348600	356723	322458	455037	392211	412675	363788	349450	352918	61.3564
A1L0T0	DGHPVVVNILIGR	y4_DGHPVVVNILIGR_3	51896.7	52113.4	62098.9	64066	58888.9	56657.7	64268	59388.9	60313.4	49697.5	42985.2	58535.6	63915.5	50507.3	62415.5	104378	104235	NA	81686	85636.4	73826.6	67002.2	115481	101768	61.3564
A1L0T0	DGHPVVVNILIGR	y6_DGHPVVVNILIGR_2	15349.5	15039.4	13229	18001.2	14488.5	20514.2	18899.4	17190.9	23809.1	16106.9	16778.2	20337.6	15152.5	13027.5	11030.3	19335	32287	22515.4	25546.3	23251.4	28687.7	35070	28184.4	34236.7	61.3564
A1L0T0	DGHPVVVNILIGR	y7_DGHPVVVNILIGR_2	36567.1	43192.6	38813.5	47134.1	35683.3	56397	44821.1	45137.2	48030.5	40632.6	45402.5	44639.4	39452.5	47359.4	42847.8	57123.7	75126.4	68907.5	66864	58405.2	59009.8	98931.2	72628	95749.5	61.3564
A1L0T0	DGHPVVVNILIGR	y8_DGHPVVVNILIGR_2	36417.4	43510.2	41599.1	44967.2	38993.6	48697.5	45949.1	49439.5	51263.3	34283.7	28468.6	44255.1	42927.9	35110.8	39126.6	55686.1	54118.1	53938.5	75773.1	56840.3	61232.3	58982.6	55464.9	53795.4	61.3564
A1L0T0	DGHPVVVNILIGR	y9_DGHPVVVNILIGR_2	23161.1	23703.2	25214	25691.4	18339.8	27095	23347.6	24691.4	24440.9	25658.4	13230.7	20946.6	23475.8	21730.1	21240.4	32394.3	29683	32440	44574	36143	37498.9	33319.7	23422.7	28894.4	61.3564
A1L0T0	DIVPTLR	y3_DIVPTLR_2	8539.22	9792.35	8646.96	10438.6	2700.4	5102.03	10868.3	5717	3255.98	846.098	13202.3	5501.81	11939	3214.18	11372.2	11256.5	11640.8	15594.5	13569.7	19028.9	17448.6	14119.6	18506.3	15874.6	28.8883
A1L0T0	DIVPTLR	y4_DIVPTLR_2	102641	98587.8	102533	102870	100847	100081	111900	116149	109368	102916	125643	89299.3	111819	86239.6	114806	114931	102036	145804	132260	181569	175547	130351	168776	148051	28.8883
A1L0T0	DIVPTLR	y5_DIVPTLR_2	30216.1	29441.3	28426.7	31053.3	30435	30992.6	33972.8	33641	33323	28628.6	43994.3	27562.1	32548.6	25557.6	34335.4	36367.2	29324.5	39429.7	39029.6	56929.4	52415.7	36453	50264	44719.4	28.8883
A1L0T0	EQVPSLGSNVACGLAYTDYHK	y10_EQVPSLGSNVAC[Carbamidomethyl (C)]GLAYTDYHK_3	19681.5	12781	11043.2	17157.3	18902.6	18440.1	17833.9	19157.9	18851.2	19332.5	16585.8	19396.8	16675.2	17693.9	18078.2	19872.7	20126.7	14123.7	18209.4	25411.4	18925	37168.1	27348.8	32675.6	53.1926
A1L0T0	EQVPSLGSNVACGLAYTDYHK	y5_EQVPSLGSNVAC[Carbamidomethyl (C)]GLAYTDYHK_3	15021.1	12929.7	13125.5	16207.9	15367.1	15018.7	13105.2	15714.7	14989.2	13245.5	8932.14	15897.1	8283.6	16028	11750.9	12009.4	19264.7	17330.5	18796.5	16890.4	15308.6	25251.9	18305.4	29400.5	53.1926
A1L0T0	EQVPSLGSNVACGLAYTDYHK	y6_EQVPSLGSNVAC[Carbamidomethyl (C)]GLAYTDYHK_3	19679.7	18054.7	17400.5	14127.9	11790.2	20358.9	19674	19893.3	18801.2	19927.7	20975.3	18814	8902.08	17317.7	16131.7	23594.7	19734.2	20920.2	21328.7	24436.6	17282.8	31298.2	30045.2	29738.4	53.1926
A1L0T0	EQVPSLGSNVACGLAYTDYHK	y7_EQVPSLGSNVAC[Carbamidomethyl (C)]GLAYTDYHK_3	20209.5	18994.8	19492.6	22341.1	21407.8	25767.4	25766.4	22886.9	23818	20846.5	30896.6	22567.5	18744.7	21240.7	18523.8	24244.7	25641	33058.1	23907.9	32662.2	28229.1	39154.9	34648.7	32562	53.1926
A1L0T0	EQVPSLGSNVACGLAYTDYHK	y9_EQVPSLGSNVAC[Carbamidomethyl (C)]GLAYTDYHK_3	17060.2	19448.7	13846.6	18335.3	18072.2	18135.2	16535.3	20374.6	17518.2	15447.8	22296	19666.5	10521	14656.4	20682.3	19494.9	21479.1	26307.8	20384.8	23577.4	19962.7	33092	29491.8	32356.3	53.1926
A1L0T0	FIFTLVGGHISPLLVACEK	y4_FIFTLVGGHISPLLVAC[Carbamidomethyl (C)]EK_3	4517.67	NA	NA	NA	NA	NA	NA	2710.27	3332.51	2198.82	2888.78	NA	5991.84	5544.23	NA	NA	2646.91	NA	2155.67	NA	NA	11319.8	6954.34	4233.47	105.015
A1L0T0	FIFTLVGGHISPLLVACEK	y5_FIFTLVGGHISPLLVAC[Carbamidomethyl (C)]EK_3	1636.47	NA	NA	NA	NA	NA	NA	NA	1691.54	NA	1951.88	NA	4814.09	1561.01	NA	NA	3435.7	NA	3294.76	NA	NA	4664.73	4193.33	2774.01	105.015
A1L0T0	FIFTLVGGHISPLLVACEK	y8_FIFTLVGGHISPLLVAC[Carbamidomethyl (C)]EK_3	2467.76	NA	NA	NA	NA	NA	NA	6225.11	4048.68	3830.43	5227.37	NA	5004.51	6856.5	NA	NA	7549.79	NA	6233.07	NA	NA	10443.2	7286.98	5171.36	105.015
A1L0T0	FIFTLVGGHISPLLVACEK	y9_FIFTLVGGHISPLLVAC[Carbamidomethyl (C)]EK_3	12486.6	NA	NA	NA	NA	NA	NA	8635.02	9212.67	11822.6	7421.24	NA	14618.7	15492.6	NA	NA	11187.6	NA	13642.3	NA	NA	14417.3	11183.4	7576.35	105.015
A1L0T0	GALQAVDQLSLFR	y10_GALQAVDQLSLFR_2	37711.5	44091.3	45013	44242.7	47584.4	45403.6	49431.4	50080.9	54195.7	29629.2	46007.4	45916.8	47036.2	37322.2	43218.6	25744.6	12742.7	13770.4	37985.1	65219.1	57343.3	36076.7	28927.8	42724.8	85.6056
A1L0T0	GALQAVDQLSLFR	y6_GALQAVDQLSLFR_2	36278.3	44966.2	39406.1	41890.5	41031.6	37558.5	42144.6	47850.7	43219.3	29107.3	40330.4	37991.2	39650.4	30719.5	39844.3	24395.8	10933.9	4669.99	36565	51934.3	47255.1	27749.8	21935.5	37004.1	85.6056
A1L0T0	GALQAVDQLSLFR	y7_GALQAVDQLSLFR_2	63408.7	69396.2	65184.7	64227	61227.5	62520.1	73658.4	72148.6	76565.2	47397.6	69446.8	66252.4	65201.8	52665.5	71776.2	42702.3	19601.9	17142.1	65982.8	87397.3	81393.8	50826.1	45189.7	69107.9	85.6056
A1L0T0	GALQAVDQLSLFR	y8_GALQAVDQLSLFR_2	70548.9	76424.5	72078.2	80882.4	71163.7	68315.3	77092.3	79283.4	76004	51145.6	79743.4	64908	82154.9	53947	75240.7	48250.1	26516.6	20253.8	70981.2	106685	105206	58029.5	55185.8	76402.8	85.6056
A1L0T0	GALQAVDQLSLFR	y9_GALQAVDQLSLFR_2	84737.1	95326	92251.7	95641.3	94836.4	93889.3	105908	106445	104470	69531.6	105460	90221.8	97289.9	77000	99313.9	60948	30949.2	19601.1	93888.6	129154	118741	78165.5	62010.8	85995.4	85.6056
A1L0T0	HGGENVAAVLR	b8_HGGENVAAVLR_2	3768.37	3811.74	2732.65	1254.71	2444.68	2076.01	3006.6	3485	1444.75	4794.07	3450.67	3652.62	4134.36	3554.22	1155.94	2720.47	NA	NA	3726.11	3553.9	NA	6561.19	8627.18	4014.77	2.07559
A1L0T0	HGGENVAAVLR	y10_HGGENVAAVLR_2	79479.9	81147	81577.5	82847.5	83478.3	60518.5	63034.7	95687.9	95646	108186	106136	89078	84689.3	82292.8	80690.5	106951	101816	114807	109189	96035.4	95316.2	122988	159940	112763	2.07559
A1L0T0	HGGENVAAVLR	y5_HGGENVAAVLR_2	13642.8	10686.6	12547.9	10041	16209	10544.4	9098.26	14282.5	17966.2	19442.3	40916.5	16363.2	11438.1	11131.8	10808.6	14152	14835	15075.8	13882.3	10990.6	11939.7	15583.8	16981.9	15888.9	2.07559
A1L0T0	HGGENVAAVLR	y7_HGGENVAAVLR_2	5221.82	8023.5	8336.12	6982.97	8032.94	4697.89	5665.98	10381.2	11126.9	11500.2	6910.7	8695.64	4162.19	8405.47	4554.34	12047.1	3720.2	8014.97	10046.2	9356.75	3239.87	13160.8	13554.4	9912.12	2.07559
A1L0T0	HGGENVAAVLR	y8_HGGENVAAVLR_2	5750.13	2191.98	1499.08	2966.5	1952.92	3552.55	1953.24	5087.17	NA	1976.74	1217.5	3559.42	3324.36	2824.9	3232.4	3751.88	1539.54	NA	2270.94	5224.33	3217.86	6376.94	5053.04	4758.83	2.07559
A1L0T0	HGGENVAAVLR	y9_HGGENVAAVLR_2	32259.1	33133.5	30168.3	32769.1	33020.5	21344.4	19966.8	33669	36808.4	41781	48997.9	40544.7	30890.5	29922.7	31091.8	34663	40263.4	43800.1	36706.4	31136.6	32457.8	42353.4	54808.3	45029.9	2.07559
A1L0T0	IPVMALVGNDAGWTQISR	b5_IPVM[Oxidation (M)]ALVGNDAGWTQISR_2	13631	NA	23173.2	33714	26145.5	22422	23012.8	18694.9	31414.3	18584.8	26440.6	30364	25338.8	21733.7	25634.1	35420.3	29524	NA	41947.6	34262.2	50198.7	38572.7	59089.2	39674.4	72.8405
A1L0T0	IPVMALVGNDAGWTQISR	y11_IPVM[Oxidation (M)]ALVGNDAGWTQISR_2	40651.2	NA	87243	63600.6	91700.2	81199.4	68372.5	103023	93945	61667.7	90737.2	78701.1	81496.1	74396.9	85065.1	74644.1	95884.7	NA	123709	83133.6	121103	98478.6	147561	104275	72.8405
A1L0T0	IPVMALVGNDAGWTQISR	y8_IPVM[Oxidation (M)]ALVGNDAGWTQISR_2	16207.1	NA	38146.4	21941.8	40246.7	35029.9	28608.7	38428.9	35960.8	30971	33832.7	26439.5	27728.4	33177.8	34620.2	28453.9	53919.8	NA	55824.7	30443.6	41153.1	53380.3	45167.1	40356.1	72.8405
A1L0T0	KADVIVLAGTVCDFR	b5_KADVIVLAGTVC[Carbamidomethyl (C)]DFR_3	4232.86	3341.99	2801.05	3843.72	6094.53	1740.39	3637.36	9558.89	5735.39	6887.11	2369.58	3434.13	NA	7139.1	2460.33	5409.05	4149.59	NA	6768.06	6836.86	3514.3	6100.9	11276.4	6651.67	60.8039
A1L0T0	KADVIVLAGTVCDFR	b6_KADVIVLAGTVC[Carbamidomethyl (C)]DFR_3	5499.74	3026.86	3683.17	5777.68	9395.89	5095.42	4370.34	9729.05	7658.29	7788.99	5246.55	5462.15	NA	11529.8	4252.35	7045.65	9417.62	2578.82	10677.9	11875.4	7547.84	13271.4	12052.6	10875.4	60.8039
A1L0T0	KADVIVLAGTVCDFR	b7_KADVIVLAGTVC[Carbamidomethyl (C)]DFR_3	9143.39	6516.53	5309.94	11200.6	13810.2	6615.99	12062.1	15246.4	12588.6	11565.5	9289.63	10389.9	NA	13753.4	5250.38	10030.6	9792.31	4611.61	9682.91	8947.61	5829.45	10606.9	8578.17	9113.37	60.8039
A1L0T0	KADVIVLAGTVCDFR	y10_KADVIVLAGTVC[Carbamidomethyl (C)]DFR_2	13444.4	NA	NA	NA	NA	NA	NA	11311.9	NA	NA	NA	NA	NA	NA	NA	NA	NA	NA	68782.9	NA	NA	NA	NA	NA	60.8039
A1L0T0	KADVIVLAGTVCDFR	y4_KADVIVLAGTVC[Carbamidomethyl (C)]DFR_3	5421.37	4496.27	3042.89	4878.78	7779.32	3120.7	5026.56	9018.72	5938.83	7849.31	2507.88	4132.06	NA	8247.92	2909	4485.89	4665.33	1707.03	7021.8	7799.46	3488.78	10114.5	7703.63	7632.29	60.8039
A1L0T0	KADVIVLAGTVCDFR	y7_KADVIVLAGTVC[Carbamidomethyl (C)]DFR_2	3378.06	NA	NA	NA	NA	NA	NA	2628.18	NA	NA	NA	NA	NA	NA	NA	NA	NA	NA	4018.53	NA	NA	NA	NA	NA	60.8039
A1L0T0	KADVIVLAGTVCDFR	y7_KADVIVLAGTVC[Carbamidomethyl (C)]DFR_3	7078.1	3648.23	4284.97	6343.63	7620.92	4030.75	6281.33	10229.6	8258.8	9085.25	5721.68	5778.03	NA	10155	4505.26	5818.64	6458.38	2170.29	7416.62	9463.21	5143.45	10780	9850.61	9011.21	60.8039
A1L0T0	KADVIVLAGTVCDFR	y8_KADVIVLAGTVC[Carbamidomethyl (C)]DFR_2	2366.65	NA	NA	NA	NA	NA	NA	3525.31	NA	NA	NA	NA	NA	NA	NA	NA	NA	NA	6064.9	NA	NA	NA	NA	NA	60.8039
A1L0T0	KADVIVLAGTVCDFR	y8_KADVIVLAGTVC[Carbamidomethyl (C)]DFR_3	2909.48	2786.96	701.158	2946.08	4941.97	NA	533.628	4579.91	4275.79	2786.73	1567.49	2537.18	NA	4257.55	1869.61	886.219	2945.26	606.434	2903.38	2019.98	4523.75	4958.93	3847.98	4239.15	60.8039
A1L0T0	KADVIVLAGTVCDFR	y9_KADVIVLAGTVC[Carbamidomethyl (C)]DFR_2	1860.05	NA	NA	NA	NA	NA	NA	5064.78	NA	NA	NA	NA	NA	NA	NA	NA	NA	NA	12641.2	NA	NA	NA	NA	NA	60.8039
A1L0T0	LGLFYQLLHK	y3_LGLFYQLLHK_2	1989.47	1753.42	2587.16	2515.4	3669.71	2935.16	2099.31	5266.5	3026.4	2356.74	2725.59	3010.79	3712.92	4891	2347.68	NA	NA	NA	5126.42	3900.62	5732.44	NA	NA	NA	78.8281
A1L0T0	LGLFYQLLHK	y3_LGLFYQLLHK_3	1478.92	594.822	1093.25	1175.3	2678.68	2212.8	1023.24	3252.36	2731.17	1300.03	1631.23	1674.35	2274.17	2413.57	1025.03	NA	NA	NA	3035.48	1955.72	2722.44	NA	NA	NA	78.8281
A1L0T0	LGLFYQLLHK	y4_LGLFYQLLHK_2	1064.24	1985.72	412.965	1363.89	1656.61	260.262	516.39	2717.08	809.423	1577.9	NA	3048.48	2698.6	3127.15	2124.44	NA	NA	NA	4144.7	3609.73	4418.95	NA	NA	NA	78.8281
A1L0T0	LGLFYQLLHK	y4_LGLFYQLLHK_3	1382.94	635.724	400.242	958.255	2077.9	1434.78	764.724	2487.09	2129.4	1380.41	955.757	1019.18	2068.52	1977.87	804.413	NA	NA	NA	2632.52	1674.45	1917.86	NA	NA	NA	78.8281
A1L0T0	LGLFYQLLHK	y5_LGLFYQLLHK_2	6979.31	8154.98	3857.18	2598.55	5894.67	4719.59	2638.83	10506.6	5384.93	5786.34	4839.38	6377	3781.28	8857.36	7152.99	NA	NA	NA	7011.23	7358.59	6605.12	NA	NA	NA	78.8281
A1L0T0	LGLFYQLLHK	y5_LGLFYQLLHK_3	1871.04	422.492	609.272	1447.75	4036.52	2629.01	1320.92	4147.78	2778.82	1904.9	1576.39	1937.45	3084.98	3643.37	1766.19	NA	NA	NA	4262.91	2303.22	1981.96	NA	NA	NA	78.8281
A1L0T0	LGLFYQLLHK	y6_LGLFYQLLHK_2	6410.03	6130.63	5352.88	8807.22	12668.7	8747.85	6472.68	18238.5	10333.6	8707.16	14289.6	10366.2	13640	15501	9522.13	NA	NA	NA	18564.2	12351	17540.5	NA	NA	NA	78.8281
A1L0T0	LGLFYQLLHK	y6_LGLFYQLLHK_3	1579.87	719.057	226.235	1386.02	2699.56	1687.29	720.656	3188.65	2432.53	1591.24	1321.06	1443.61	2596.26	2767.72	1116.7	NA	NA	NA	2868.12	2441.14	2436.94	NA	NA	NA	78.8281
A1L0T0	LGLFYQLLHK	y7_LGLFYQLLHK_2	5809.31	7769.28	4867.81	9375.26	13184.9	9085.8	6040.75	16916.6	10514.8	9315.76	13850.6	9483.41	13484.1	15743.2	11855.2	NA	NA	NA	18101.9	15347.8	19841.8	NA	NA	NA	78.8281
A1L0T0	LSGTVGVAAVTAGPGLTNTVTAVK	b6_LSGTVGVAAVTAGPGLTNTVTAVK_2	NA	NA	NA	12029.2	4894.24	NA	NA	NA	14688.5	6101.64	NA	NA	NA	7145.65	NA	NA	NA	NA	NA	NA	NA	13582.2	19360.5	15588.3	63.174
A1L0T0	LSGTVGVAAVTAGPGLTNTVTAVK	y10_LSGTVGVAAVTAGPGLTNTVTAVK_3	NA	NA	2532.69	2891.51	NA	4101.76	1529.78	NA	2956.72	NA	NA	NA	4196.56	1886.37	2189.94	NA	NA	NA	4015.06	2942.1	1868.88	1320.57	3244.53	NA	63.174
A1L0T0	LSGTVGVAAVTAGPGLTNTVTAVK	y11_LSGTVGVAAVTAGPGLTNTVTAVK_2	NA	NA	NA	4891.87	2815.24	NA	NA	NA	10293.2	5401.59	NA	NA	NA	4061.52	NA	NA	NA	NA	NA	NA	NA	13325.5	17489.3	13488.5	63.174
A1L0T0	LSGTVGVAAVTAGPGLTNTVTAVK	y11_LSGTVGVAAVTAGPGLTNTVTAVK_3	NA	NA	5379.69	3926.18	NA	4569.35	7589.34	NA	5178.74	NA	NA	NA	9118.47	3380.16	2661.81	NA	NA	NA	7064.55	13654.7	9420.18	2502.25	11544.7	NA	63.174
A1L0T0	LSGTVGVAAVTAGPGLTNTVTAVK	y12_LSGTVGVAAVTAGPGLTNTVTAVK_2	NA	NA	NA	21143.3	10539.5	NA	NA	NA	6174.36	11423.3	NA	NA	NA	8301.98	NA	NA	NA	NA	NA	NA	NA	27273.4	40186	27777.9	63.174
A1L0T0	LSGTVGVAAVTAGPGLTNTVTAVK	y12_LSGTVGVAAVTAGPGLTNTVTAVK_3	NA	NA	3779.42	1883.51	NA	1830.16	1953.74	NA	2803.12	NA	NA	NA	5469.5	638.15	4178.75	NA	NA	NA	6119.88	10663.7	5194.85	1785.91	5072.84	NA	63.174
A1L0T0	LSGTVGVAAVTAGPGLTNTVTAVK	y13_LSGTVGVAAVTAGPGLTNTVTAVK_2	NA	NA	NA	9632.75	4846.73	NA	NA	NA	8223.46	5715.34	NA	NA	NA	3274.81	NA	NA	NA	NA	NA	NA	NA	16813.8	5515.23	10998.8	63.174
A1L0T0	LSGTVGVAAVTAGPGLTNTVTAVK	y7_LSGTVGVAAVTAGPGLTNTVTAVK_3	NA	NA	5057.14	738.792	NA	3331.34	2797.27	NA	3957.72	NA	NA	NA	7085.92	2762.71	3387.43	NA	NA	NA	804.907	8700.46	7021.11	649.132	NA	NA	63.174
A1L0T0	LSGTVGVAAVTAGPGLTNTVTAVK	y8_LSGTVGVAAVTAGPGLTNTVTAVK_3	NA	NA	4729.14	5000.88	NA	4497.74	4768.7	NA	5694.68	NA	NA	NA	6215.33	3840.05	4256.59	NA	NA	NA	5268.71	12017.4	7639.07	4301.15	3471.03	NA	63.174
A1L0T0	LVEGLQGQTWAPDWVEELR	y6_LVEGLQGQTWAPDWVEELR_2	32634	50357.7	42486.7	47915.8	50374.5	54302.6	52223.3	49559.2	44647.3	31497.2	NA	NA	NA	49859.8	NA	NA	56052.3	NA	48180.5	61145.7	52961.6	70597.9	NA	55394.3	101.961
A1L0T0	LVEGLQGQTWAPDWVEELR	y8_LVEGLQGQTWAPDWVEELR_2	43018	54822.7	37941.4	64660.2	79623.6	88099.5	50632.5	71494	62896.7	47045.4	NA	NA	NA	50980.4	NA	NA	79431.4	NA	60311.1	63096.4	65729.5	89346.8	NA	79811.6	101.961
A1L0T0	LVEGLQGQTWAPDWVEELR	y9_LVEGLQGQTWAPDWVEELR_2	44672.1	43883.7	44960.9	31757	51170.8	51687.2	32550.6	53688.7	44829.7	41839.1	NA	NA	NA	38131.5	NA	NA	50198	NA	31919	38572.3	31698.2	46157.1	NA	60589.3	101.961
A1L0T0	NAQMAQSPILLLGGAASTLLQNR	b9_NAQM[Oxidation (M)]AQSPILLLGGAASTLLQNR_3	21686.5	22172.7	22466.4	22630.7	30049.8	27417.6	24302.9	18401.1	28302	24615.1	22756	27033.9	31320	18684.6	29194.1	23598	25486.3	32282	49094.5	35842.2	35494.8	33980.2	39994.2	41921.9	121.941
A1L0T0	NAQMAQSPILLLGGAASTLLQNR	y10_NAQM[Oxidation (M)]AQSPILLLGGAASTLLQNR_3	24640.8	21801.1	24426.2	22752	34057.2	29824	30973.3	22755.5	34430.4	24505.3	31114.2	30235.1	29142.3	24444.1	33889	34443.8	29326	39006.9	49617.2	38567.3	40386.8	32850.8	48223.1	45704.5	121.941
A1L0T0	NAQMAQSPILLLGGAASTLLQNR	y11_NAQM[Oxidation (M)]AQSPILLLGGAASTLLQNR_3	82732.8	75524.8	76592.6	79732.7	96095.5	90836.9	103929	78067.6	95717.8	79253.8	84126.4	97595	97666.2	69701	94030.7	105814	93354.2	124676	160948	121254	135424	113038	146107	136313	121.941
A1L0T0	NAQMAQSPILLLGGAASTLLQNR	y12_NAQM[Oxidation (M)]AQSPILLLGGAASTLLQNR_3	41016.5	37482.8	36659.1	29237.4	38935.4	35792.4	34271.7	34982.7	38465.8	25276.4	35838.7	32099.4	30856.6	25101.9	33453.1	30844.8	25486	35231	48136.7	36989.4	40727.7	35947.9	48304.8	54830.3	121.941
A1L0T0	NAQMAQSPILLLGGAASTLLQNR	y7_NAQM[Oxidation (M)]AQSPILLLGGAASTLLQNR_3	29793.8	29426.2	31097.4	30896.3	34907.3	39933.1	34451.7	26668.2	37249.1	31101.9	30918.9	34553.4	37512.9	27819.6	33982.6	35306.1	28210.2	43490.2	56853.2	47944.1	48311.8	40680.5	57270.1	51092.8	121.941
A1L0T0	NAQMAQSPILLLGGAASTLLQNR	y8_NAQM[Oxidation (M)]AQSPILLLGGAASTLLQNR_3	25920.2	24918.6	27649.5	23256.3	28564.4	31690.6	34963.5	28772.1	37404.3	32358.7	32154.9	27381.4	33268.8	23909.3	36123.5	44161.4	50843.3	43482.7	50837.2	40734.3	45131.6	44163.1	55590	51873.1	121.941
A1L0T0	RPLMVLGSQALLTPTSADK	b10_RPLM[Oxidation (M)]VLGSQALLTPTSADK_3	NA	NA	NA	NA	NA	NA	NA	NA	NA	NA	NA	NA	NA	NA	NA	NA	NA	NA	1507.64	NA	NA	17769.3	NA	17149.2	52.0896
A1L0T0	RPLMVLGSQALLTPTSADK	b5_RPLM[Oxidation (M)]VLGSQALLTPTSADK_3	NA	NA	NA	NA	NA	NA	NA	NA	NA	NA	28833.8	NA	NA	25631.9	NA	NA	NA	NA	40640.8	NA	NA	27365.3	NA	34017.4	52.0896
A1L0T0	RPLMVLGSQALLTPTSADK	b7_RPLM[Oxidation (M)]VLGSQALLTPTSADK_3	NA	NA	NA	NA	NA	NA	NA	NA	NA	NA	1812.28	NA	NA	1857.83	NA	NA	NA	NA	10599.6	NA	NA	12838.2	NA	11866.9	52.0896
A1L0T0	RPLMVLGSQALLTPTSADK	y6_RPLM[Oxidation (M)]VLGSQALLTPTSADK_3	NA	NA	NA	NA	NA	NA	NA	NA	NA	NA	62261.6	NA	NA	60504.5	NA	NA	NA	NA	67970.3	NA	NA	69311.8	NA	75720.7	52.0896
A1L0T0	RPLMVLGSQALLTPTSADK	y7_RPLM[Oxidation (M)]VLGSQALLTPTSADK_3	NA	NA	NA	NA	NA	NA	NA	NA	NA	NA	32865.2	NA	NA	34908.5	NA	NA	NA	NA	36350.6	NA	NA	35188.7	NA	40395.3	52.0896
A1L188	LAACGAEAAAYGR	y10_LAAC[Carbamidomethyl (C)]GAEAAAYGR_2	3117.74	4216.26	6651.26	4763.72	5795.12	3025.53	3836.46	6015.22	5008.28	3879.21	NA	6607.29	8467.94	2753.55	4547.92	NA	NA	NA	11044.9	10820	9322.84	NA	NA	3932.58	-0.84978
A1L188	LAACGAEAAAYGR	y11_LAAC[Carbamidomethyl (C)]GAEAAAYGR_2	763.908	1703.75	NA	2930.96	2814.65	798.133	1619.64	2042.45	3483.72	3189.86	NA	944.709	2019.33	2274.46	NA	NA	NA	NA	6072.76	4939.37	7338.76	NA	NA	751.289	-0.84978
A1L188	LAACGAEAAAYGR	y5_LAAC[Carbamidomethyl (C)]GAEAAAYGR_2	1835.52	1404.21	1699.48	729.906	2474.85	1556.31	1717.32	2393.7	3842	1062.49	NA	1883.47	695.32	812.336	1015.74	NA	NA	NA	2997.99	5456.07	3257.46	NA	NA	4254.42	-0.84978
A1L188	LAACGAEAAAYGR	y6_LAAC[Carbamidomethyl (C)]GAEAAAYGR_2	1326.79	1378.48	1367.06	3868.97	3690	2425.19	1936.17	2997.56	5000.42	3341.2	NA	2155.47	2878.09	2497.43	2556.81	NA	NA	NA	7227.72	4865.46	906.741	NA	NA	5375.08	-0.84978
A1L188	LAACGAEAAAYGR	y7_LAAC[Carbamidomethyl (C)]GAEAAAYGR_2	2075.1	1346.16	796.888	2012.04	4766.93	4034.28	2101.2	1938.62	4845.57	2653.66	NA	4782.85	4369.6	2476.74	1834.81	NA	NA	NA	6220.19	6473.09	2912.03	NA	NA	1780.88	-0.84978
A1L188	LAACGAEAAAYGR	y9_LAAC[Carbamidomethyl (C)]GAEAAAYGR_2	5649.13	6732.97	9654.99	9042.2	12496.8	9249.08	8762.45	11722.8	12337.8	7868.95	NA	8225.88	13533.9	6566.1	8365.24	NA	NA	NA	17133.8	16616	17763.7	NA	NA	7312.3	-0.84978
A1X283	AAAASVPNADGLK	b7_AAAASVPNADGLK_2	NA	1960.36	4955.09	3557.33	NA	8782.57	NA	NA	1570.71	NA	NA	NA	7953.1	567.653	500.927	NA	NA	NA	2191.97	1087.73	NA	NA	NA	1064.55	3.4033
A1X283	AAAASVPNADGLK	y10_AAAASVPNADGLK_2	NA	2230.66	731.752	NA	NA	552.83	NA	NA	NA	NA	1389.5	3069.09	3498.29	2069.54	5299.91	NA	NA	NA	464.742	670.687	NA	NA	NA	3102.61	3.4033
A1X283	AAAASVPNADGLK	y7_AAAASVPNADGLK_2	NA	26485.1	24421.2	12883.8	NA	19051.6	NA	NA	11129.2	NA	38312.6	35024.9	45655.1	42063.5	45518.1	NA	NA	NA	12481.7	17462.3	NA	NA	NA	21805.6	3.4033
A1X283	AAAASVPNADGLK	y8_AAAASVPNADGLK_2	NA	606.219	NA	1465.97	NA	NA	NA	NA	NA	NA	3988.01	2034.13	1796.17	2597.11	3746.16	NA	NA	NA	734.691	566.286	NA	NA	NA	595.854	3.4033
A1X283	AAAASVPNADGLK	y9_AAAASVPNADGLK_2	NA	4503.85	5260.79	1958.57	NA	2256.64	NA	NA	2278.71	NA	10540.2	6994.72	10284.9	8736.68	12531.5	NA	NA	NA	3008.67	4097.37	NA	NA	NA	3902.24	3.4033
A1X283	AKPFLSNSLGGQDDTR	y10_AKPFLSNSLGGQDDTR_2	NA	NA	NA	NA	NA	NA	NA	NA	NA	NA	NA	NA	3128.03	NA	NA	NA	NA	NA	NA	NA	NA	NA	NA	NA	15.0151
A1X283	AKPFLSNSLGGQDDTR	y11_AKPFLSNSLGGQDDTR_2	NA	NA	NA	NA	NA	NA	NA	NA	NA	NA	NA	NA	1457.54	NA	NA	NA	NA	NA	NA	NA	NA	NA	NA	NA	15.0151
A1X283	AKPFLSNSLGGQDDTR	y7_AKPFLSNSLGGQDDTR_2	NA	NA	NA	NA	NA	NA	NA	NA	NA	NA	NA	NA	651.043	NA	NA	NA	NA	NA	NA	NA	NA	NA	NA	NA	15.0151
A1X283	AKPFLSNSLGGQDDTR	y9_AKPFLSNSLGGQDDTR_2	NA	NA	NA	NA	NA	NA	NA	NA	NA	NA	NA	NA	582.762	NA	NA	NA	NA	NA	NA	NA	NA	NA	NA	NA	15.0151
A1X283	DTSSFQEGTVFEVR	y7_DTSSFQEGTVFEVR_2	NA	4543.55	NA	NA	NA	NA	NA	NA	NA	NA	NA	NA	419.169	NA	NA	NA	NA	NA	NA	NA	NA	NA	NA	NA	52.154
A1X283	DTSSFQEGTVFEVR	y8_DTSSFQEGTVFEVR_2	NA	5335.36	NA	NA	NA	NA	NA	NA	NA	NA	NA	NA	388.746	NA	NA	NA	NA	NA	NA	NA	NA	NA	NA	NA	52.154
A1X283	DTSSFQEGTVFEVR	y9_DTSSFQEGTVFEVR_2	NA	18349.8	NA	NA	NA	NA	NA	NA	NA	NA	NA	NA	3638.82	NA	NA	NA	NA	NA	NA	NA	NA	NA	NA	NA	52.154
A1X283	EGWAPATFIDK	y5_EGWAPATFIDK_2	1001.98	596.563	NA	NA	2087.86	NA	NA	NA	NA	1801.94	NA	3092.14	5984.65	6228.04	NA	NA	NA	NA	NA	NA	NA	NA	NA	NA	58.178
A1X283	EGWAPATFIDK	y6_EGWAPATFIDK_2	17846.4	23935.9	NA	NA	25582.9	NA	NA	NA	21459.5	3306.12	NA	3651.52	2501.87	5672.75	NA	NA	NA	NA	NA	NA	17264.8	NA	NA	NA	58.178
A1X283	EGWAPATFIDK	y7_EGWAPATFIDK_2	72110.3	62431	NA	NA	50509.4	NA	NA	NA	72522.9	29037.7	NA	42788	51698.7	37635.4	NA	NA	NA	NA	NA	NA	55222.3	NA	NA	NA	58.178
A1X283	EGWAPATFIDK	y8_EGWAPATFIDK_2	7945.61	7812.19	NA	NA	10369.2	NA	NA	NA	10659.7	3933.86	NA	8121.51	9228.76	6669.76	NA	NA	NA	NA	NA	NA	10360.4	NA	NA	NA	58.178
A1X283	LIPIDEYCK	y3_LIPIDEYC[Carbamidomethyl (C)]K_2	NA	NA	NA	NA	NA	NA	NA	NA	NA	NA	NA	867.923	758.895	NA	NA	NA	NA	NA	NA	NA	NA	NA	NA	NA	32.4908
A1X283	LIPIDEYCK	y4_LIPIDEYC[Carbamidomethyl (C)]K_2	NA	NA	NA	NA	NA	NA	NA	NA	NA	NA	NA	NA	3192.1	NA	NA	NA	NA	NA	NA	NA	NA	NA	NA	NA	32.4908
A1X283	LIPIDEYCK	y5_LIPIDEYC[Carbamidomethyl (C)]K_2	NA	NA	NA	NA	NA	NA	NA	NA	NA	NA	11513.4	7204.29	15107.5	NA	NA	NA	NA	NA	NA	NA	NA	NA	NA	NA	32.4908
A1X283	LIPIDEYCK	y6_LIPIDEYC[Carbamidomethyl (C)]K_2	NA	NA	NA	NA	NA	NA	NA	NA	NA	NA	5102.73	2870.45	8991.3	NA	NA	NA	NA	NA	NA	NA	NA	NA	NA	NA	32.4908
A1X283	LIPIDEYCK	y7_LIPIDEYC[Carbamidomethyl (C)]K_2	NA	NA	NA	NA	NA	NA	NA	NA	NA	NA	6862.51	4546.12	9901.49	NA	NA	NA	NA	NA	NA	NA	NA	NA	NA	NA	32.4908
A1X283	PNFLAPLPHEVTQLR	y10_PNFLAPLPHEVTQLR_3	4237.5	4267.78	3708.34	851.038	2134.96	3976.08	3760.76	4776.84	4547.77	10837.9	9431.38	9494.95	14148.3	11471.8	9817.32	4089.9	6612.31	2931.14	1501.56	4028.93	3686.4	10998.3	7933.96	7911.51	66.9016
A1X283	PNFLAPLPHEVTQLR	y5_PNFLAPLPHEVTQLR_3	5982.92	3867.31	7951.08	1941.36	3208.72	7277.49	2688.08	6498.86	4835.52	14631.6	12850.9	12728.8	10155.2	10061.8	9751.68	13701.6	10068.9	12778.8	1387.4	4766.4	4692.53	8331.59	6964	8979.93	66.9016
A1X283	PNFLAPLPHEVTQLR	y6_PNFLAPLPHEVTQLR_3	5585.88	4968.95	8096.5	3554.27	2527.62	3944.18	6974.15	5170.52	3627.8	12830.3	6602.5	12582.4	17348.8	15280.7	12633.7	10454.6	5751.16	8767.56	2099.2	5810.68	4006.78	12485	9982.03	9149.82	66.9016
A1X283	PNFLAPLPHEVTQLR	y7_PNFLAPLPHEVTQLR_3	2534.48	2508.71	2620.33	1267.82	1474.96	2173.08	1575.61	3857.48	2119.47	8204.56	7395.42	7118.69	8929.29	7667.91	8006.66	6177.39	2669.91	NA	616.69	3858.35	2500.71	7228.52	5485.11	5180.32	66.9016
A1X283	PNFLAPLPHEVTQLR	y8_PNFLAPLPHEVTQLR_3	35519.9	27120.5	38985.5	23500.7	29912.7	40648.9	26395.1	33000	35699.6	51890.2	47484.4	52285.6	62426.7	64350	57859.9	39687.5	30592.6	36204.2	16781.2	18738.7	19846.2	45601.6	36035.5	44228.5	66.9016
A1X283	SLLDGEGPQAVGGQDVAFSR	y10_SLLDGEGPQAVGGQDVAFSR_2	NA	NA	NA	10551.2	NA	NA	NA	NA	NA	7326.51	NA	NA	13598.7	NA	23038.9	NA	NA	NA	NA	NA	NA	12216	NA	15427	57.4268
A1X283	SLLDGEGPQAVGGQDVAFSR	y11_SLLDGEGPQAVGGQDVAFSR_2	NA	NA	NA	8195.33	NA	NA	NA	NA	NA	10891	NA	NA	7624.9	NA	17423.2	NA	NA	NA	NA	NA	NA	13763.5	NA	13666.7	57.4268
A1X283	SLLDGEGPQAVGGQDVAFSR	y5_SLLDGEGPQAVGGQDVAFSR_2	NA	NA	NA	5018.79	NA	NA	NA	NA	NA	13211.1	NA	NA	8613.64	NA	14324.4	NA	NA	NA	NA	NA	NA	14036.3	NA	9629.79	57.4268
A1X283	SLLDGEGPQAVGGQDVAFSR	y9_SLLDGEGPQAVGGQDVAFSR_2	NA	NA	NA	17229.4	NA	NA	NA	NA	NA	25444.8	NA	NA	17147.3	NA	30785.1	NA	NA	NA	NA	NA	NA	33181.7	NA	20825	57.4268
A1X283	SVPVPLQEAPQQR	y4_SVPVPLQEAPQQR_2	NA	4137.33	NA	NA	NA	NA	NA	NA	NA	8689.69	9120.12	4904.83	10390.5	4980.49	13243.7	NA	NA	NA	NA	1479.78	2952.46	NA	3916.55	NA	23.6061
A1X283	SVPVPLQEAPQQR	y5_SVPVPLQEAPQQR_2	9034.68	7100.48	NA	NA	NA	NA	NA	NA	NA	4797.62	14389	6659.31	12558.5	7509.35	14039.7	NA	NA	NA	NA	2895.84	973.502	NA	7902.04	NA	23.6061
A1X283	SVPVPLQEAPQQR	y6_SVPVPLQEAPQQR_2	NA	18496.6	NA	NA	NA	NA	NA	NA	NA	9195.02	15391.2	11610.9	15033.9	25403.3	18140.8	NA	NA	NA	NA	NA	2773.28	NA	NA	NA	23.6061
A1X283	SVPVPLQEAPQQR	y7_SVPVPLQEAPQQR_2	9005.76	10142.3	NA	NA	NA	NA	NA	NA	NA	13420.6	17329.9	10190.5	18096.2	18504.1	21016.5	NA	NA	NA	NA	4849.36	4702.43	NA	17896.8	NA	23.6061
A1X283	SVPVPLQEAPQQR	y9_SVPVPLQEAPQQR_2	34033.4	47595	NA	NA	NA	NA	NA	NA	NA	55313.7	86679.7	49398.9	73865.6	63948.1	86297.9	NA	NA	NA	NA	18766.2	19439.1	NA	54492.7	NA	23.6061
A2A3K4	DPNPAHQQVSHCQCK	y10_DPNPAHQQVSHC[Carbamidomethyl (C)]QC[Carbamidomethyl (C)]K_3	NA	NA	NA	NA	NA	NA	NA	NA	NA	NA	NA	NA	NA	NA	NA	NA	NA	NA	NA	NA	NA	327.201	NA	NA	-45.9771
A2A3K4	DPNPAHQQVSHCQCK	y12_DPNPAHQQVSHC[Carbamidomethyl (C)]QC[Carbamidomethyl (C)]K_3	NA	NA	NA	NA	NA	NA	NA	NA	NA	NA	NA	NA	NA	NA	NA	NA	NA	NA	NA	NA	NA	231.361	NA	NA	-45.9771
A2A3K4	TIINLQR	y3_TIINLQR_2	29989.1	26994.1	31246.2	NA	NA	NA	39850.7	NA	NA	NA	14820.9	NA	NA	NA	27464.3	14744.6	9124.67	11127.2	NA	NA	NA	15229.8	18061.6	NA	21.6291
A2A3K4	TIINLQR	y4_TIINLQR_2	25433	20433.8	26802.6	NA	NA	NA	15293.5	NA	NA	NA	7866.59	NA	NA	NA	5979.72	72728.7	65611.8	131290	NA	NA	NA	11935.1	20689.1	NA	21.6291
A2A3K4	TIINLQR	y5_TIINLQR_2	36674.4	29465.1	36602.5	NA	NA	NA	18312.7	NA	NA	NA	13887.9	NA	NA	NA	7422.1	115078	124525	209624	NA	NA	NA	22849.9	54359.3	NA	21.6291
A2RRP1	AEEIEHYAR	y3_AEEIEHYAR_2	5071.88	NA	2294.45	NA	NA	NA	NA	NA	NA	NA	NA	NA	NA	NA	NA	NA	NA	NA	NA	NA	NA	NA	NA	NA	-20.8881
A2RRP1	AEEIEHYAR	y4_AEEIEHYAR_2	6295.66	NA	NA	NA	NA	NA	NA	NA	NA	NA	NA	NA	NA	NA	NA	NA	NA	NA	NA	NA	NA	NA	NA	NA	-20.8881
A2RRP1	AEEIEHYAR	y5_AEEIEHYAR_2	20341.7	NA	16949.4	NA	NA	NA	NA	NA	NA	NA	NA	NA	NA	NA	NA	NA	NA	NA	NA	NA	NA	NA	NA	NA	-20.8881
A2RRP1	AEEIEHYAR	y6_AEEIEHYAR_2	2401.74	NA	1726.02	NA	NA	NA	NA	NA	NA	NA	NA	NA	NA	NA	NA	NA	NA	NA	NA	NA	NA	NA	NA	NA	-20.8881
A2RRP1	AEEIEHYAR	y7_AEEIEHYAR_2	32241.1	NA	18711.5	NA	NA	NA	NA	NA	NA	NA	NA	NA	NA	NA	NA	NA	NA	NA	NA	NA	NA	NA	NA	NA	-20.8881
A2RRP1	ASSCGLSAWR	y4_ASSC[Carbamidomethyl (C)]GLSAWR_2	NA	NA	NA	NA	3567.56	NA	NA	NA	NA	NA	NA	NA	NA	NA	13045.3	NA	NA	NA	7869.95	7105.81	NA	NA	NA	NA	14.1856
A2RRP1	ASSCGLSAWR	y5_ASSC[Carbamidomethyl (C)]GLSAWR_2	NA	NA	NA	NA	2114.24	NA	NA	NA	NA	NA	NA	NA	NA	NA	39150.4	NA	NA	NA	24934.3	29524.4	NA	NA	NA	NA	14.1856
A2RRP1	ASSCGLSAWR	y6_ASSC[Carbamidomethyl (C)]GLSAWR_2	NA	NA	NA	NA	3380.09	NA	NA	NA	NA	NA	NA	NA	NA	NA	14892	NA	NA	NA	10018.3	9404.49	NA	NA	NA	NA	14.1856
A2RRP1	ASSCGLSAWR	y7_ASSC[Carbamidomethyl (C)]GLSAWR_2	NA	NA	NA	NA	3425.86	NA	NA	NA	NA	NA	NA	NA	NA	NA	9414.64	NA	NA	NA	5077.35	8177.48	NA	NA	NA	NA	14.1856
A2RRP1	ASSCGLSAWR	y8_ASSC[Carbamidomethyl (C)]GLSAWR_2	NA	NA	NA	NA	1000.37	NA	NA	NA	NA	NA	NA	NA	NA	NA	1549.09	NA	NA	NA	3675.59	1784.1	NA	NA	NA	NA	14.1856
A2RRP1	DWCEELACR	y3_DWC[Carbamidomethyl (C)]EELAC[Carbamidomethyl (C)]R_2	729.557	NA	NA	NA	NA	NA	NA	NA	NA	NA	NA	NA	NA	NA	NA	NA	NA	NA	NA	NA	NA	NA	NA	NA	33.1003
A2RRP1	DWCEELACR	y4_DWC[Carbamidomethyl (C)]EELAC[Carbamidomethyl (C)]R_2	1923.56	NA	NA	NA	NA	NA	NA	NA	NA	NA	NA	NA	NA	NA	NA	NA	NA	NA	NA	NA	NA	1025.42	NA	NA	33.1003
A2RRP1	DWCEELACR	y5_DWC[Carbamidomethyl (C)]EELAC[Carbamidomethyl (C)]R_2	12034.5	NA	NA	NA	NA	NA	NA	NA	NA	NA	NA	NA	NA	NA	NA	NA	NA	NA	NA	NA	NA	2845	NA	NA	33.1003
A2RRP1	DWCEELACR	y6_DWC[Carbamidomethyl (C)]EELAC[Carbamidomethyl (C)]R_2	1053.68	NA	NA	NA	NA	NA	NA	NA	NA	NA	NA	NA	NA	NA	NA	NA	NA	NA	NA	NA	NA	1181.32	NA	NA	33.1003
A2RRP1	DWCEELACR	y7_DWC[Carbamidomethyl (C)]EELAC[Carbamidomethyl (C)]R_2	1944.51	NA	NA	NA	NA	NA	NA	NA	NA	NA	NA	NA	NA	NA	NA	NA	NA	NA	NA	NA	NA	1930.23	NA	NA	33.1003
A2RRP1	ELLQYGLK	y4_ELLQYGLK_2	NA	3440.12	NA	NA	NA	NA	NA	NA	7557.17	3914.7	6402.04	NA	NA	NA	NA	NA	NA	NA	6968.8	NA	NA	9938.47	NA	7883.77	32.7666
A2RRP1	ELLQYGLK	y5_ELLQYGLK_2	NA	3398.16	NA	NA	NA	NA	NA	NA	4605.89	4351.62	5981.58	NA	NA	NA	NA	NA	NA	NA	2398.49	NA	NA	6373.8	NA	4529.84	32.7666
A2RRP1	ELLQYGLK	y6_ELLQYGLK_2	NA	1337.1	NA	NA	NA	NA	NA	NA	1899.23	1658.55	2900.63	NA	NA	NA	NA	NA	NA	NA	876.39	NA	NA	3700.66	NA	2937.87	32.7666
A2RRP1	EYLVTLAK	y4_EYLVTLAK_2	10436.7	11075.7	12106.4	10796.8	8343.67	10229.3	9265.63	8753.26	NA	6862.61	NA	9051.47	12224.4	9405.47	12146.7	11552.5	NA	NA	8875.44	15364.9	13410	NA	17898.9	9077.3	31.0149
A2RRP1	EYLVTLAK	y5_EYLVTLAK_2	2678.6	3203.01	3375.36	3430.16	2264.71	2931.88	2159.22	2698.14	NA	1405.82	NA	1381.7	2963.38	2696.93	3323	3713.34	NA	NA	4371.33	4411.29	4018.16	NA	5612.57	4140.24	31.0149
A2RRP1	EYLVTLAK	y6_EYLVTLAK_2	2029.64	1831.37	994.554	1560.64	1987.79	1804.11	1816.14	810.477	NA	815.363	NA	2526.47	1357.76	1259.07	1823.96	646.112	NA	NA	1553.52	2319.5	2054.17	NA	1245.21	484.059	31.0149
A2RRP1	GQVLILLVEQALR	y10_GQVLILLVEQALR_2	2304.04	3324.95	3680.47	1698.16	1059.97	2003.02	2683.51	2564.6	NA	2256.63	2101.2	1873.77	4023.52	848.906	4083.96	2553.35	NA	NA	2709.7	4290.92	4698.86	NA	5522.06	3885.13	139.638
A2RRP1	GQVLILLVEQALR	y5_GQVLILLVEQALR_2	1711.52	NA	1726.32	889.809	782.009	1178.89	NA	870.317	NA	1183.08	NA	1070.93	1320.77	1025.36	1693.2	278.132	NA	NA	1757.2	1437.28	NA	NA	1763.28	1001.05	139.638
A2RRP1	GQVLILLVEQALR	y6_GQVLILLVEQALR_2	2375.87	2445.28	2200.69	876.739	NA	NA	972.723	NA	NA	1515.07	NA	NA	2944.34	NA	NA	2062.32	NA	NA	NA	NA	NA	NA	NA	NA	139.638
A2RRP1	GQVLILLVEQALR	y7_GQVLILLVEQALR_2	4758.54	5034.51	3385.25	3898.71	1429.03	1997.76	1682.14	1571.2	NA	3244.78	NA	3248.14	5296.98	NA	3687.16	4243.42	NA	NA	NA	NA	NA	NA	NA	NA	139.638
A2RRP1	GQVLILLVEQALR	y8_GQVLILLVEQALR_2	6653.45	8092.64	7079.6	6952.74	2940.29	4323.21	5338.51	3547.62	NA	5286.95	6848.34	5046.86	8581.29	2965.04	10444.2	6080.21	NA	NA	6007.43	8609.06	10526.7	NA	8287.78	9230.82	139.638
A2RRP1	GQVLILLVEQALR	y9_GQVLILLVEQALR_2	4054.97	5292.17	3806.52	3920.45	1449.15	3365.26	3508.84	2836.9	NA	3190.88	4631.2	3927.2	6578.18	1553.46	7925.71	3899.44	NA	NA	3618.8	4964.57	10984	NA	6902.24	5053.08	139.638
A2RRP1	GTDLEALLAIGK	y4_GTDLEALLAIGK_2	NA	NA	NA	NA	NA	NA	NA	NA	NA	NA	NA	NA	NA	NA	NA	1540.3	NA	NA	NA	NA	1311.74	1898.73	NA	1689.84	84.5529
A2RRP1	GTDLEALLAIGK	y5_GTDLEALLAIGK_2	NA	NA	NA	NA	NA	NA	NA	NA	NA	NA	NA	NA	NA	NA	NA	1005.28	NA	NA	NA	NA	892.461	718.097	NA	NA	84.5529
A2RRP1	GTDLEALLAIGK	y6_GTDLEALLAIGK_2	NA	NA	NA	NA	NA	NA	NA	NA	NA	NA	NA	NA	NA	NA	NA	836.098	NA	NA	NA	NA	NA	NA	NA	1134.27	84.5529
A2RRP1	GTDLEALLAIGK	y7_GTDLEALLAIGK_2	NA	NA	NA	NA	NA	NA	NA	NA	NA	NA	NA	NA	NA	NA	NA	3134.6	NA	NA	NA	NA	1013.6	2240.6	NA	3893.03	84.5529
A2RRP1	GTDLEALLAIGK	y8_GTDLEALLAIGK_2	NA	NA	NA	NA	NA	NA	NA	NA	NA	NA	NA	NA	NA	NA	NA	4436.54	NA	NA	NA	NA	2958.34	5691.71	NA	7513.4	84.5529
A2RRP1	IISALSGGSADLGGPR	y10_IISALSGGSADLGGPR_2	6120.18	8937.03	12769.7	5589.28	7196.49	7436.36	6673.09	7176.84	6958.17	7226.29	8896.78	13139.1	9536.47	7199.57	11457.6	4838.64	6795.7	4309.1	10585.6	13794.9	15767	12265.9	14222.6	13203.6	37.6262
A2RRP1	IISALSGGSADLGGPR	y11_IISALSGGSADLGGPR_2	13553.3	16758.1	22256.8	14632.6	20638.7	23444.4	16701.4	12926.9	11967.8	16786.4	11891.6	19997	20490.2	16698.6	22007.1	11567.1	13114.8	17474.9	23278.2	29682.5	28575.6	23222.9	32530.5	31821.5	37.6262
A2RRP1	IISALSGGSADLGGPR	y12_IISALSGGSADLGGPR_2	4682.88	2740.7	6914.32	5481.15	2432.24	4453.13	9466.47	2474.43	NA	4415.55	1666.68	3669.02	4494.76	3727.12	6064.69	4899.31	4199.11	6720.43	1660.42	8784.1	7220.66	7862.53	9227.33	11365.2	37.6262
A2RRP1	IISALSGGSADLGGPR	y13_IISALSGGSADLGGPR_2	2089.83	750.373	4764.96	519.055	705.904	2798.44	3757.26	NA	2923.48	NA	NA	799.636	1121.86	NA	NA	NA	NA	NA	NA	2934.92	1464.56	NA	907.696	1816.07	37.6262
A2RRP1	IISALSGGSADLGGPR	y14_IISALSGGSADLGGPR_2	4525.45	5044.73	7603.75	4577.41	7466.24	3467.24	3007.08	2704.06	3371.69	4016.31	2022.77	8133.28	4144.15	3893.52	2383.92	4575.53	5498.92	8348.34	1820.82	9558.88	11351.2	11488.1	18428.5	12447.9	37.6262
A2RRP1	IISALSGGSADLGGPR	y5_IISALSGGSADLGGPR_2	4457.58	7737.85	10288.4	6122.86	8615.36	5136.74	4893.52	5539.78	3179.95	4326.75	2203.43	5661.15	7985.48	4595.45	10177.5	2669.64	9783.95	19205.5	9520.27	11431.4	9028.69	8371.81	7854.85	14899.2	37.6262
A2RRP1	ILPLQVR	y3_ILPLQVR_2	NA	NA	NA	11815.8	430.545	NA	NA	NA	NA	1005.96	NA	NA	10305.4	12453.8	NA	15581.3	15715.3	16033.5	NA	NA	16095.5	12390.3	16286.1	14173.2	32.545
A2RRP1	ILPLQVR	y4_ILPLQVR_2	NA	NA	NA	128035	8588.73	NA	NA	NA	NA	20695.7	NA	NA	112476	84664.9	NA	15001.8	13281.8	10771.4	NA	NA	66585.4	14476.3	15142.4	18123.4	32.545
A2RRP1	ILPLQVR	y5_ILPLQVR_2	NA	NA	NA	23981	4197.47	NA	NA	NA	NA	10755.7	NA	NA	21895.5	19576.4	NA	20075	18917.4	13582.5	NA	NA	20982.7	25313.5	30570	28924.6	32.545
A2RRP1	LATYEEILGVPHASEQR	y10_LATYEEILGVPHASEQR_3	2487.08	NA	5560.56	NA	NA	NA	NA	3387.24	NA	NA	NA	NA	NA	NA	NA	NA	NA	NA	NA	NA	9255.64	NA	7504.24	NA	50.844
A2RRP1	LATYEEILGVPHASEQR	y5_LATYEEILGVPHASEQR_3	761.687	NA	1608.5	NA	NA	NA	NA	995.602	NA	NA	NA	NA	NA	NA	NA	NA	NA	NA	NA	NA	1936.34	NA	3798.42	NA	50.844
A2RRP1	LATYEEILGVPHASEQR	y7_LATYEEILGVPHASEQR_3	13619.7	NA	28975	NA	NA	NA	NA	9929.93	NA	NA	NA	NA	NA	NA	NA	NA	NA	NA	NA	NA	46487.9	NA	40381.4	NA	50.844
A2RRP1	LATYEEILGVPHASEQR	y9_LATYEEILGVPHASEQR_3	15570.7	NA	15020.7	NA	NA	NA	NA	5267.32	NA	NA	NA	NA	NA	NA	NA	NA	NA	NA	NA	NA	31170.3	NA	29173	NA	50.844
A2RRP1	LLAAVQDQCVEIR	y10_LLAAVQDQC[Carbamidomethyl (C)]VEIR_2	NA	NA	NA	NA	NA	NA	NA	NA	NA	NA	NA	NA	NA	789.545	NA	NA	NA	NA	NA	NA	NA	NA	NA	NA	40.6109
A2RRP1	LLAAVQDQCVEIR	y7_LLAAVQDQC[Carbamidomethyl (C)]VEIR_2	NA	NA	NA	NA	NA	NA	NA	NA	NA	NA	NA	NA	NA	3027.67	NA	NA	NA	NA	NA	NA	NA	NA	NA	NA	40.6109
A2RRP1	LLAAVQDQCVEIR	y8_LLAAVQDQC[Carbamidomethyl (C)]VEIR_2	NA	NA	NA	NA	NA	NA	NA	NA	NA	NA	NA	NA	NA	110914	NA	NA	NA	NA	NA	NA	NA	NA	NA	NA	40.6109
A2RRP1	LLAAVQDQCVEIR	y9_LLAAVQDQC[Carbamidomethyl (C)]VEIR_2	NA	NA	NA	NA	NA	NA	NA	NA	NA	NA	NA	NA	NA	1366.81	NA	NA	NA	NA	NA	NA	NA	NA	NA	NA	40.6109
A2RRP1	LLDFTQAQILQGLR	y10_LLDFTQAQILQGLR_2	8118.58	NA	5874.2	5019.15	6513.31	5359.76	7327.67	6303.12	NA	NA	NA	NA	12030	6449.03	5148.73	NA	NA	NA	12142.1	NA	10741.8	5760.03	15738.9	12303.9	95.2039
A2RRP1	LLDFTQAQILQGLR	y7_LLDFTQAQILQGLR_2	2618.51	NA	2783.69	3887.42	2841.65	4017.29	2047.34	2008.4	NA	NA	NA	NA	2409.75	5816.3	2997.07	NA	NA	NA	2685.09	NA	4360.61	2468.69	6117.77	5361.11	95.2039
A2RRP1	LLDFTQAQILQGLR	y8_LLDFTQAQILQGLR_2	6156.66	NA	5084.78	8707.8	5052.93	5122.89	3695.41	6190.9	NA	NA	NA	NA	8997.43	5311.53	5727.78	NA	NA	NA	7731	NA	12738.5	10418.8	10596.9	9300.03	95.2039
A2RRP1	LLDFTQAQILQGLR	y9_LLDFTQAQILQGLR_2	5755.44	NA	4258.79	6712.4	5770.95	5375.89	2178.21	5434.2	NA	NA	NA	NA	5756.62	5749.81	4335.65	NA	NA	NA	7827.74	NA	6431.94	4917.28	7787.98	3383.68	95.2039
A2RRP1	LLGLAELLR	y3_LLGLAELLR_2	1522.87	945.482	1595.83	1557.48	1751.66	1400.58	1356.81	1658.92	1474.84	1614.73	1309.06	1517.62	1877.99	1706.48	2199.28	1527.92	914.022	NA	2240.6	1700.62	1693.08	1479.53	2097.02	1525.41	100.309
A2RRP1	LLGLAELLR	y4_LLGLAELLR_2	437.127	414.825	574.551	993.2	1260.28	1198.82	479.361	865.61	963.85	882.125	848.983	972.309	1160.28	1208.75	1280.83	245.679	268.396	NA	1755.6	1148.71	1439.65	1100.75	1283.53	661.266	100.309
A2RRP1	LLGLAELLR	y5_LLGLAELLR_2	3893.88	2423.89	2900.85	4379.72	5986.09	4932.76	2479.46	5341.43	5073.5	4189.52	4630.87	4212.09	3972.72	5427.82	4504.39	1819.9	2593.37	NA	6135.87	5519.65	5897.22	5354.23	6571.65	6432.13	100.309
A2RRP1	LLGLAELLR	y6_LLGLAELLR_2	NA	213.146	424.23	1005.28	1490.12	898.98	836.3	1039.4	1041.65	967.292	960.601	923.995	1578.55	1414.91	1128.11	391.171	NA	NA	1693.73	1257.72	1567.75	952.37	1114.33	NA	100.309
A2RRP1	LLGLAELLR	y7_LLGLAELLR_2	7633.23	6064.57	6065.79	13032.2	16537.7	15560.4	7283.86	13879.3	13968.1	12533.5	11342.5	11761.2	17882.1	18783.3	16770.3	5047.08	4157.81	NA	23770.9	18227.4	22311.7	14379.3	18789.9	13845.4	100.309
A2RRP1	LLGLAELLR	y8_LLGLAELLR_2	1067.89	938.529	817.534	1934.12	3182.62	2285.43	1047.27	2094.43	2332.63	2390.74	2285	1954.99	2972.37	3317.98	3163.63	568.488	1003.38	NA	4335.31	2842.26	3597.18	2400.93	2817.01	2222.25	100.309
A2RRP1	NQNIVLSAR	y4_NQNIVLSAR_2	NA	NA	NA	NA	NA	NA	NA	NA	NA	3411.93	4249.01	4357.28	11470.7	4332.56	5143	NA	NA	NA	NA	NA	5929.73	NA	NA	NA	3.07344
A2RRP1	NQNIVLSAR	y5_NQNIVLSAR_2	NA	NA	NA	NA	NA	NA	NA	NA	NA	6248.11	5706.27	4976.49	5812.05	4904.41	8266.24	NA	NA	NA	NA	NA	6719.18	NA	NA	NA	3.07344
A2RRP1	NQNIVLSAR	y6_NQNIVLSAR_2	NA	NA	NA	NA	NA	NA	NA	NA	NA	NA	NA	1908.45	NA	934.21	1971.91	NA	NA	NA	NA	NA	NA	NA	NA	NA	3.07344
A2RRP1	NQNIVLSAR	y7_NQNIVLSAR_2	NA	NA	NA	NA	NA	NA	NA	NA	NA	5891.93	5135.13	4857.36	11350.5	5441.88	12089.5	NA	NA	NA	NA	NA	14783.5	NA	NA	NA	3.07344
A2RRP1	QSPGVANELLK	y5_QSPGVANELLK_2	1597.73	NA	1650.32	NA	NA	NA	NA	NA	NA	795.581	NA	NA	940.033	NA	NA	NA	NA	NA	NA	NA	NA	NA	NA	NA	25.8618
A2RRP1	QSPGVANELLK	y6_QSPGVANELLK_2	5964.41	NA	5888.51	7394.96	NA	3797.45	NA	7559.44	NA	5201.58	NA	NA	10044.6	NA	11508.1	NA	NA	NA	13416.9	NA	6770.24	NA	NA	3538.71	25.8618
A2RRP1	QSPGVANELLK	y7_QSPGVANELLK_2	1736.47	NA	962.2	5420.86	NA	2212.98	NA	4062.72	NA	1855.38	NA	NA	5526.22	NA	5177.4	NA	NA	NA	5866.77	NA	1254.2	NA	NA	NA	25.8618
A2RRP1	QSPGVANELLK	y8_QSPGVANELLK_2	18302.7	NA	16973.3	10052.6	NA	9746.01	NA	6673.94	NA	9083.38	NA	NA	13078.2	NA	18797	NA	NA	NA	19942.5	NA	10831	NA	NA	6537.48	25.8618
A2RRP1	QSPGVANELLK	y9_QSPGVANELLK_2	9018.34	NA	8201.65	7198.66	NA	4680.63	NA	1983.38	NA	8272.41	NA	NA	7988.08	NA	9534.3	NA	NA	NA	16803.9	NA	9020.98	NA	NA	8047.15	25.8618
A2RRP1	QVDCALSLIR	y4_QVDC[Carbamidomethyl (C)]ALSLIR_2	1568.77	2761.41	NA	NA	NA	NA	NA	NA	NA	NA	NA	NA	4655.64	NA	NA	5763.27	5276.55	NA	NA	2826.69	1743.18	3867.23	4104.18	4439.92	47.9931
A2RRP1	QVDCALSLIR	y5_QVDC[Carbamidomethyl (C)]ALSLIR_2	2676.54	2253.13	NA	NA	NA	NA	NA	NA	NA	NA	NA	NA	2926.07	NA	NA	4919.09	4516.46	NA	NA	3415.13	1005.09	4246.65	2230.59	5262.9	47.9931
A2RRP1	QVDCALSLIR	y6_QVDC[Carbamidomethyl (C)]ALSLIR_2	1366.01	2695.91	NA	NA	NA	NA	NA	NA	NA	NA	NA	NA	2950.21	NA	NA	4638.95	2130.3	NA	NA	925.467	2579.07	3353.51	2129.64	1110.01	47.9931
A2RRP1	QVDCALSLIR	y7_QVDC[Carbamidomethyl (C)]ALSLIR_2	1321.35	NA	NA	NA	NA	NA	NA	NA	NA	NA	NA	NA	1681.86	NA	NA	NA	1141.09	NA	NA	NA	NA	1563.89	NA	NA	47.9931
A2RRP1	QVDCALSLIR	y8_QVDC[Carbamidomethyl (C)]ALSLIR_2	13311.4	6898.94	NA	NA	NA	NA	NA	NA	NA	NA	NA	NA	11664.9	NA	NA	13476.9	12502.6	NA	NA	7172.1	6554.5	14162.8	12219.4	16068.1	47.9931
A2RRP1	SIDLVLAASR	y4_SIDLVLAASR_2	NA	NA	NA	NA	NA	NA	NA	NA	NA	NA	NA	509.553	NA	NA	NA	9379.35	NA	NA	NA	NA	NA	7074.34	NA	NA	46.2492
A2RRP1	SIDLVLAASR	y5_SIDLVLAASR_2	NA	NA	NA	NA	NA	NA	NA	NA	NA	NA	NA	1670.36	NA	NA	NA	13420.2	NA	NA	NA	NA	NA	8611.18	NA	NA	46.2492
A2RRP1	SIDLVLAASR	y6_SIDLVLAASR_2	NA	NA	NA	NA	NA	NA	NA	NA	NA	NA	NA	4421.65	NA	NA	NA	2420.04	NA	NA	NA	NA	NA	3896.05	NA	NA	46.2492
A2RRP1	SIDLVLAASR	y8_SIDLVLAASR_2	NA	NA	NA	NA	NA	NA	NA	NA	NA	NA	NA	1490.39	NA	NA	NA	10011.5	NA	NA	NA	NA	NA	3906.09	NA	NA	46.2492
A2RRP1	STTPEELYQR	y3_STTPEELYQR_2	NA	NA	2464.18	2797.83	1859.96	NA	7700.9	1365.45	NA	NA	2493.5	NA	4385.15	NA	NA	NA	NA	NA	NA	4894.78	7244.6	7290.96	6241.29	4000.69	5.72573
A2RRP1	STTPEELYQR	y4_STTPEELYQR_2	NA	NA	599.802	4844.58	3849.73	NA	2061.09	1316.04	NA	NA	1465.48	NA	1275.89	4583.07	NA	NA	NA	NA	NA	3430.91	7461.47	10732.6	11291.6	9732.93	5.72573
A2RRP1	STTPEELYQR	y5_STTPEELYQR_2	NA	NA	13218.4	6064.81	3524.48	NA	11622.3	8650.77	NA	NA	9285.71	NA	9492.79	9803	NA	NA	NA	NA	NA	13238.5	14152.7	10346.1	7785.73	11666.4	5.72573
A2RRP1	STTPEELYQR	y6_STTPEELYQR_2	NA	NA	4140.93	7038.1	4134.69	NA	4601.95	2481.02	NA	NA	NA	NA	3061.28	5723.45	NA	NA	NA	NA	NA	3737.53	8374.8	8310.77	8878.52	6708.58	5.72573
A2RRP1	STTPEELYQR	y7_STTPEELYQR_2	NA	NA	21243.6	15882.6	14097.8	NA	16634	15555.7	NA	NA	12125.7	NA	15438.1	20777.7	NA	NA	NA	NA	NA	18289.6	19904.5	22274.2	24945.6	23100.7	5.72573
A2RTX5	AAEALAAEAVASR	b4_[Acetyl (Protein N-term)]AAEALAAEAVASR_2	33981.5	29976.6	27386.5	25243.1	25122.2	23097.9	25970.9	25046	20375.2	14392.3	NA	13029.1	19754.4	27405	26865.9	31291.8	34977.1	43036.3	21862.7	25614.8	23687	22672.7	26549.4	20245.7	67.8577
A2RTX5	AAEALAAEAVASR	y10_[Acetyl (Protein N-term)]AAEALAAEAVASR_2	15610.1	14959.9	12754.2	11116.6	7290.72	9027.22	10057.1	9683.58	6158.77	1866.43	NA	480.29	8890.4	5928.47	13068.6	10539	8812.15	17928.2	7270.9	11518.9	9235.63	7321.53	9637.36	7431.65	67.8577
A2RTX5	AAEALAAEAVASR	y7_[Acetyl (Protein N-term)]AAEALAAEAVASR_2	30036.5	34057.3	36855	34369.3	27383.7	34239.6	43167.3	29121.9	27945.4	19607.4	NA	16323.7	26056.8	26267.9	37565	33207.8	30852.9	40959.2	28519.4	30546.8	25934.6	20404.2	22817	24050.4	67.8577
A2RTX5	AAEALAAEAVASR	y8_[Acetyl (Protein N-term)]AAEALAAEAVASR_2	57466.3	54342.8	57158.5	50938.8	37079.1	42375.9	63572.6	40301.1	42188	27160.3	NA	30603.6	39471.6	35767.4	53066.9	74066.1	62563.7	82761	38652.4	48918.1	39632.9	42415.1	55554.4	43766	67.8577
A2RTX5	AAEALAAEAVASR	y9_[Acetyl (Protein N-term)]AAEALAAEAVASR_2	32769.1	32356.7	32273.8	25777.9	21303.1	24141.7	30446	24678.4	21970.9	12269.1	NA	18589.5	19307.4	24377.7	25825	36480.9	35853.3	49548.9	22254.2	25888.9	24955.2	26817.1	31768.9	25903.9	67.8577
A2RTX5	AVSSTELSALENICK	y4_AVSSTELSALENIC[Carbamidomethyl (C)]K_2	NA	NA	NA	5011.22	NA	NA	8690.1	NA	NA	NA	NA	NA	6917.92	NA	NA	NA	4770.87	NA	3577.65	NA	NA	NA	NA	NA	57.1081
A2RTX5	AVSSTELSALENICK	y5_AVSSTELSALENIC[Carbamidomethyl (C)]K_2	NA	NA	NA	2598.24	NA	NA	3212.06	NA	NA	NA	NA	NA	465.348	NA	NA	NA	6290.56	NA	1075.05	NA	NA	NA	NA	NA	57.1081
A2RTX5	AVSSTELSALENICK	y6_AVSSTELSALENIC[Carbamidomethyl (C)]K_2	NA	NA	NA	2756.19	NA	NA	NA	NA	NA	NA	NA	NA	841.039	NA	NA	NA	1592.42	NA	NA	NA	NA	NA	NA	NA	57.1081
A2RTX5	AVSSTELSALENICK	y7_AVSSTELSALENIC[Carbamidomethyl (C)]K_2	NA	NA	NA	634.564	NA	NA	2003.06	NA	NA	NA	NA	NA	1011	NA	NA	NA	10076.1	NA	1162.21	NA	NA	NA	NA	NA	57.1081
A2RTX5	AVSSTELSALENICK	y8_AVSSTELSALENIC[Carbamidomethyl (C)]K_2	NA	NA	NA	6101.45	NA	NA	8150.26	NA	NA	NA	NA	NA	6169.48	NA	NA	NA	7008.25	NA	3090.31	NA	NA	NA	NA	NA	57.1081
A2RTX5	AVSSTELSALENICK	y9_AVSSTELSALENIC[Carbamidomethyl (C)]K_2	NA	NA	NA	4470.38	NA	NA	7148.1	NA	NA	NA	NA	NA	11289.1	NA	NA	NA	26413.3	NA	2900.23	NA	NA	NA	NA	NA	57.1081
A2RTX5	CGPLIDLCK	y3_C[Carbamidomethyl (C)]GPLIDLC[Carbamidomethyl (C)]K_2	4051.83	3718.65	NA	7426.31	NA	NA	NA	NA	2114.46	NA	NA	NA	7296.44	NA	3861.22	NA	NA	NA	NA	NA	NA	NA	NA	NA	34.799
A2RTX5	CGPLIDLCK	y4_C[Carbamidomethyl (C)]GPLIDLC[Carbamidomethyl (C)]K_2	1870.65	615.425	NA	2263.59	NA	NA	NA	NA	1876.26	NA	NA	NA	3454.85	NA	1199.58	NA	NA	NA	NA	NA	NA	NA	NA	NA	34.799
A2RTX5	CGPLIDLCK	y5_C[Carbamidomethyl (C)]GPLIDLC[Carbamidomethyl (C)]K_2	4602.34	2956.97	NA	3601.77	NA	NA	NA	NA	2311.78	NA	NA	NA	30722.8	NA	2315.47	NA	NA	NA	NA	NA	NA	NA	NA	NA	34.799
A2RTX5	CGPLIDLCK	y6_C[Carbamidomethyl (C)]GPLIDLC[Carbamidomethyl (C)]K_2	2177.6	1035.17	NA	NA	NA	NA	NA	NA	602.312	NA	NA	NA	25840.9	NA	1155.77	NA	NA	NA	NA	NA	NA	NA	NA	NA	34.799
A2RTX5	CGPLIDLCK	y7_C[Carbamidomethyl (C)]GPLIDLC[Carbamidomethyl (C)]K_2	4977.4	4601.49	NA	3263.21	NA	NA	NA	NA	3727.81	NA	NA	NA	29813	NA	3100.59	NA	NA	NA	NA	NA	NA	NA	NA	NA	34.799
A2RTX5	DFTEVLSPNMYNSK	y4_DFTEVLSPNMYNSK_2	NA	NA	NA	NA	NA	NA	NA	3347.97	NA	NA	NA	NA	NA	NA	NA	NA	NA	NA	NA	NA	NA	NA	NA	NA	61.3935
A2RTX5	DFTEVLSPNMYNSK	y7_DFTEVLSPNMYNSK_2	NA	NA	NA	NA	NA	NA	NA	6017.77	NA	NA	11032.7	NA	NA	NA	NA	NA	NA	NA	NA	NA	NA	NA	NA	NA	61.3935
A2RTX5	DFTEVLSPNMYNSK	y8_DFTEVLSPNMYNSK_2	NA	NA	NA	NA	NA	NA	NA	1832.21	NA	NA	1984.7	NA	NA	NA	NA	NA	NA	NA	NA	NA	NA	NA	NA	NA	61.3935
A2RTX5	DFTEVLSPNMYNSK	y9_DFTEVLSPNMYNSK_2	NA	NA	NA	NA	NA	NA	NA	3489.16	NA	NA	32871.2	NA	NA	NA	NA	NA	NA	NA	NA	NA	NA	NA	NA	NA	61.3935
A2RTX5	EILLEMFK	y3_EILLEMFK_2	1123.58	NA	NA	NA	NA	NA	1255.88	NA	NA	498.189	NA	NA	NA	NA	NA	NA	NA	NA	NA	1011.2	NA	NA	NA	NA	84.5678
A2RTX5	EILLEMFK	y4_EILLEMFK_2	1627.71	NA	NA	NA	NA	NA	1040.67	NA	NA	733.428	NA	NA	NA	NA	NA	NA	NA	NA	NA	598.12	NA	NA	NA	NA	84.5678
A2RTX5	EILLEMFK	y5_EILLEMFK_2	2252.63	NA	NA	NA	NA	NA	2390.11	NA	NA	764.583	NA	NA	NA	NA	NA	NA	NA	NA	NA	1351.12	NA	NA	NA	NA	84.5678
A2RTX5	EILLEMFK	y6_EILLEMFK_2	4284.78	NA	NA	NA	NA	NA	3746.64	NA	NA	1787.09	NA	NA	NA	NA	NA	NA	NA	NA	NA	2363.37	NA	NA	NA	NA	84.5678
A2RTX5	EQELFFFHDLSPGSCFFLPR	y10_EQELFFFHDLSPGSC[Carbamidomethyl (C)]FFLPR_3	NA	NA	NA	NA	NA	NA	NA	32595.2	33000.1	27180.8	NA	13803.8	NA	26834.5	25842.4	NA	29183.6	23989.7	59297.5	26173.5	NA	11437.4	NA	NA	119.113
A2RTX5	EQELFFFHDLSPGSCFFLPR	y5_EQELFFFHDLSPGSC[Carbamidomethyl (C)]FFLPR_3	NA	NA	NA	NA	NA	NA	NA	1889.21	2169.88	2173.48	NA	2174.68	NA	3066.42	2286.73	NA	3731.75	5098.53	1746.34	3079.43	NA	2639.92	NA	NA	119.113
A2RTX5	EQELFFFHDLSPGSCFFLPR	y8_EQELFFFHDLSPGSC[Carbamidomethyl (C)]FFLPR_3	NA	NA	NA	NA	NA	NA	NA	4573.03	11537.2	13644.4	NA	6268.91	NA	7813.5	8251.82	NA	10897.8	14446.5	14393.6	12882.9	NA	5141.65	NA	NA	119.113
A2RTX5	EQELFFFHDLSPGSCFFLPR	y9_EQELFFFHDLSPGSC[Carbamidomethyl (C)]FFLPR_3	NA	NA	NA	NA	NA	NA	NA	23217.7	25262.4	19921.2	NA	16255.2	NA	30317.1	21711.8	NA	24973.3	26458.3	50679.1	25609.6	NA	12998	NA	NA	119.113
A2RTX5	GAFIYNTLTDFIR	y3_GAFIYNTLTDFIR_2	5442.86	5620.24	6269.15	4863.18	7685.38	3875.32	5020.5	7079.49	6502.4	2492.88	3264.47	1745.58	10770.9	6165.93	7614.09	9770.17	NA	NA	5136.01	3566.61	3840.71	4941.39	NA	7004.15	111.059
A2RTX5	GAFIYNTLTDFIR	y7_GAFIYNTLTDFIR_2	7075.24	5660.39	5851.65	1813.63	2972.76	8092.22	711.1	3718.1	5273.32	NA	1955.11	5160.49	1256.84	4807.1	5134.37	NA	NA	NA	6257.36	5058.16	6062.34	4790.56	NA	3219.25	111.059
A2RTX5	GAFIYNTLTDFIR	y8_GAFIYNTLTDFIR_2	13283.9	17706.4	17038	8221.81	16572.7	18105.7	17003.9	18711.1	15187.1	12709.7	16880.4	17188.5	25386.8	18726.8	32075.2	162043	NA	NA	23458.2	26463	27935.1	200505	NA	192339	111.059
A2RTX5	GAFIYNTLTDFIR	y9_GAFIYNTLTDFIR_2	24928.3	30337.3	22241.9	15569.7	22303.1	18207.7	14045.5	21105.1	17369	6961.48	10518.1	8684.43	30631.6	19598.4	22528.1	17915.4	NA	NA	25438.7	21734.5	20274.9	11438.1	NA	15569.5	111.059
A2RTX5	IYGISFPDNK	y4_IYGISFPDNK_2	NA	NA	NA	NA	NA	8331.56	NA	NA	NA	NA	NA	NA	NA	20848.7	NA	NA	NA	NA	13281.7	NA	NA	NA	NA	NA	51.051
A2RTX5	IYGISFPDNK	y6_IYGISFPDNK_2	NA	NA	NA	NA	NA	781.898	NA	NA	NA	NA	NA	NA	NA	6150.88	NA	NA	NA	NA	2905.96	NA	NA	NA	NA	NA	51.051
A2RTX5	IYGISFPDNK	y8_IYGISFPDNK_2	NA	NA	NA	NA	NA	1602.76	NA	NA	NA	NA	NA	NA	NA	10538.3	NA	NA	NA	NA	7580.1	NA	NA	NA	NA	NA	51.051
A2RTX5	IYGISFPDNK	y9_IYGISFPDNK_2	NA	NA	NA	NA	NA	1540.38	NA	NA	NA	NA	NA	NA	NA	2756.58	NA	NA	NA	NA	3530.32	NA	NA	NA	NA	NA	51.051
A2RTX5	MIAILSENYGGK	y10_M[Oxidation (M)]IAILSENYGGK_2	NA	NA	NA	NA	NA	NA	NA	5108.03	NA	NA	NA	NA	11236.5	6884.82	NA	NA	NA	NA	NA	NA	NA	NA	NA	3685.23	37.4195
A2RTX5	MIAILSENYGGK	y4_MIAILSENYGGK_2	NA	NA	NA	NA	NA	NA	NA	NA	NA	NA	NA	NA	NA	NA	NA	NA	NA	NA	2119.91	NA	NA	NA	NA	NA	49.6161
A2RTX5	MIAILSENYGGK	y5_M[Oxidation (M)]IAILSENYGGK_2	NA	NA	NA	NA	NA	NA	NA	1527.64	NA	NA	NA	NA	664.21	1164.7	NA	NA	NA	NA	NA	NA	NA	NA	NA	1669.95	37.4195
A2RTX5	MIAILSENYGGK	y5_MIAILSENYGGK_2	NA	NA	NA	NA	NA	NA	NA	NA	NA	NA	NA	NA	NA	NA	NA	NA	NA	NA	2178.17	NA	NA	NA	NA	NA	49.6161
A2RTX5	MIAILSENYGGK	y7_M[Oxidation (M)]IAILSENYGGK_2	NA	NA	NA	NA	NA	NA	NA	2752.1	NA	NA	NA	NA	27384.1	8312.63	NA	NA	NA	NA	NA	NA	NA	NA	NA	4227.75	37.4195
A2RTX5	MIAILSENYGGK	y7_MIAILSENYGGK_2	NA	NA	NA	NA	NA	NA	NA	NA	NA	NA	NA	NA	NA	NA	NA	NA	NA	NA	19464.6	NA	NA	NA	NA	NA	49.6161
A2RTX5	MIAILSENYGGK	y8_M[Oxidation (M)]IAILSENYGGK_2	NA	NA	NA	NA	NA	NA	NA	4751.13	NA	NA	NA	NA	11310.3	7664.82	NA	NA	NA	NA	NA	NA	NA	NA	NA	3969.55	37.4195
A2RTX5	MIAILSENYGGK	y8_MIAILSENYGGK_2	NA	NA	NA	NA	NA	NA	NA	NA	NA	NA	NA	NA	NA	NA	NA	NA	NA	NA	16334.3	NA	NA	NA	NA	NA	49.6161
A2RTX5	MIAILSENYGGK	y9_M[Oxidation (M)]IAILSENYGGK_2	NA	NA	NA	NA	NA	NA	NA	2268.32	NA	NA	NA	NA	4770.75	624.559	NA	NA	NA	NA	NA	NA	NA	NA	NA	2238.15	37.4195
A2RTX5	MIAILSENYGGK	y9_MIAILSENYGGK_2	NA	NA	NA	NA	NA	NA	NA	NA	NA	NA	NA	NA	NA	NA	NA	NA	NA	NA	4630.13	NA	NA	NA	NA	NA	49.6161
A2RTX5	NELSGTLSGLTR	y10_NELSGTLSGLTR_2	12620.2	14988.5	9315.42	7759.31	9198.38	NA	NA	NA	NA	NA	NA	NA	NA	2086.65	9444.22	NA	12892	NA	NA	NA	NA	NA	NA	11678.5	40.2686
A2RTX5	NELSGTLSGLTR	y6_NELSGTLSGLTR_2	2857.47	1934.85	2570.94	NA	2184.43	NA	NA	NA	NA	NA	NA	NA	NA	NA	2060.33	NA	1752.1	NA	NA	NA	NA	NA	NA	NA	40.2686
A2RTX5	NELSGTLSGLTR	y7_NELSGTLSGLTR_2	1130.03	NA	2245.63	1305.79	NA	NA	NA	NA	NA	NA	NA	NA	NA	NA	1715.29	NA	NA	NA	NA	NA	NA	NA	NA	NA	40.2686
A2RTX5	NELSGTLSGLTR	y9_NELSGTLSGLTR_2	30939.5	36313.5	23751	20587.6	22515.4	NA	NA	NA	NA	NA	NA	NA	NA	21025.9	29986.9	NA	33002.5	NA	NA	NA	NA	NA	NA	28377.4	40.2686
A2RTX5	VADGQTVQGEVWK	y11_VADGQTVQGEVWK_2	NA	NA	NA	NA	NA	NA	NA	NA	NA	NA	NA	NA	NA	1557.21	NA	NA	NA	NA	NA	NA	NA	NA	NA	NA	17.1985
A2RTX5	VADGQTVQGEVWK	y5_VADGQTVQGEVWK_2	NA	NA	NA	NA	2596.58	NA	NA	NA	NA	NA	NA	NA	NA	1100.61	NA	NA	NA	NA	NA	NA	NA	NA	NA	NA	17.1985
A2RTX5	VADGQTVQGEVWK	y6_VADGQTVQGEVWK_2	NA	NA	NA	NA	6292.48	NA	NA	NA	NA	NA	NA	NA	NA	6734.34	NA	NA	NA	NA	NA	NA	NA	NA	NA	NA	17.1985
A2RTX5	VADGQTVQGEVWK	y7_VADGQTVQGEVWK_2	NA	NA	NA	NA	878.065	NA	NA	NA	NA	NA	NA	NA	NA	1038.22	NA	NA	NA	NA	NA	NA	NA	NA	NA	NA	17.1985
A2RTX5	VADGQTVQGEVWK	y8_VADGQTVQGEVWK_2	NA	NA	NA	NA	3569.45	NA	NA	NA	NA	NA	NA	NA	NA	NA	NA	NA	NA	NA	NA	NA	NA	NA	NA	NA	17.1985
A2RTX5	VNTATTTVYR	y4_VNTATTTVYR_2	NA	NA	NA	12787.4	NA	NA	NA	NA	NA	NA	NA	NA	NA	NA	NA	NA	NA	NA	NA	NA	NA	NA	NA	NA	-14.0086
A2RTX5	VNTATTTVYR	y5_VNTATTTVYR_2	NA	NA	NA	2474.14	NA	NA	NA	NA	NA	NA	NA	NA	NA	NA	NA	NA	NA	NA	NA	NA	NA	NA	NA	NA	-14.0086
A2RTX5	VNTATTTVYR	y6_VNTATTTVYR_2	NA	NA	NA	1855.27	NA	NA	NA	NA	NA	NA	NA	NA	NA	NA	NA	NA	NA	NA	NA	NA	NA	NA	NA	NA	-14.0086
A2RTX5	VNTATTTVYR	y8_VNTATTTVYR_2	NA	NA	NA	40193.3	NA	NA	NA	NA	NA	NA	NA	NA	NA	NA	NA	NA	NA	NA	NA	NA	NA	NA	NA	NA	-14.0086
A2RTX5	VNTATTTVYR	y9_VNTATTTVYR_2	NA	NA	NA	2277.55	NA	NA	NA	NA	NA	NA	NA	NA	NA	NA	NA	NA	NA	NA	NA	NA	NA	NA	NA	NA	-14.0086
A2RTX5	WLWSEVER	y3_WLWSEVER_2	NA	NA	NA	NA	NA	NA	NA	NA	NA	NA	NA	NA	1860.43	1476.7	NA	NA	NA	NA	NA	NA	412.222	NA	NA	NA	62.377
A2RTX5	WLWSEVER	y4_WLWSEVER_2	NA	NA	NA	NA	NA	NA	NA	NA	NA	NA	NA	NA	438.99	NA	NA	NA	NA	NA	NA	NA	534.033	NA	NA	NA	62.377
A2RTX5	WLWSEVER	y5_WLWSEVER_2	NA	NA	NA	NA	NA	NA	NA	NA	NA	NA	NA	NA	6834.04	7458.93	NA	NA	NA	NA	NA	NA	6427.12	NA	NA	NA	62.377
A2RTX5	WLWSEVER	y6_WLWSEVER_2	NA	NA	NA	NA	NA	NA	NA	NA	NA	NA	NA	NA	13544.3	18744.6	NA	NA	NA	NA	NA	NA	12975.4	NA	NA	NA	62.377
A2RTX5	WLWSEVER	y7_WLWSEVER_2	NA	NA	NA	NA	NA	NA	NA	NA	NA	NA	NA	NA	3071.43	4057.75	NA	NA	NA	NA	NA	NA	1443.57	NA	NA	NA	62.377
A2RU67	AASSLVSYVR	b5_AASSLVSYVR_2	NA	NA	NA	NA	7094.6	NA	NA	NA	NA	NA	NA	9394.64	NA	NA	NA	NA	NA	NA	NA	9887.14	4206.32	NA	NA	NA	26.2998
A2RU67	AASSLVSYVR	y4_AASSLVSYVR_2	NA	NA	NA	NA	4819.55	NA	NA	NA	NA	NA	NA	4934.76	NA	NA	NA	NA	NA	NA	NA	8827.47	7128.85	NA	NA	NA	26.2998
A2RU67	AASSLVSYVR	y5_AASSLVSYVR_2	NA	NA	NA	NA	3735.58	NA	NA	NA	NA	NA	NA	6591.4	NA	NA	NA	NA	NA	NA	NA	4958.4	4020.87	NA	NA	NA	26.2998
A2RU67	AASSLVSYVR	y8_AASSLVSYVR_2	NA	NA	NA	NA	1892.91	NA	NA	NA	NA	NA	NA	7788.44	NA	NA	NA	NA	NA	NA	NA	10539.6	8701.1	NA	NA	NA	26.2998
A2RU67	ETPATSAVTSDQK	y10_ETPATSAVTSDQK_2	7170.38	6992.43	7825.44	6463.04	5667.35	8779.69	6746.07	7186.68	7832.29	9419.47	NA	8017.79	NA	5935.17	6522.65	9042.38	4481.94	9199.14	6325.78	9057.92	6946.62	9307.2	9564.96	9551.77	-25.4524
A2RU67	ETPATSAVTSDQK	y11_ETPATSAVTSDQK_2	1929.21	1779.95	3796.99	951.532	3300.2	3853.23	1113.88	845.668	2054.02	1575.09	NA	2500.51	NA	2274.58	1147.21	1953.58	3537.53	5258.94	2751.47	3689.83	3376.87	5335.17	4971.19	4261.37	-25.4524
A2RU67	ETPATSAVTSDQK	y5_ETPATSAVTSDQK_2	3717	4665.82	4551.41	1959.55	2486.14	1554.73	3403.59	2473.19	3437.85	2537.28	NA	1275.58	NA	2711.11	1948.13	2063.75	3336.96	4964.94	3260.86	5147.26	2869.11	6830.26	4890.34	5260.63	-25.4524
A2RU67	ETPATSAVTSDQK	y6_ETPATSAVTSDQK_2	3528.87	NA	4161.66	928.364	1531.21	3380.39	2769.95	2382.66	3802.12	2433.49	NA	2408.69	NA	NA	2246.61	1910.4	2358.76	NA	1935.06	3778.51	3460.12	6198.87	4053.41	5486.77	-25.4524
A2RU67	ETPATSAVTSDQK	y8_ETPATSAVTSDQK_2	2515.88	5361.13	4216.07	4023.44	3146.76	2501.33	3403.4	996.439	1927.62	2034.61	NA	3509.32	NA	3881.64	3966.27	2154.38	3601.11	3539.19	4561.46	4420.39	3201.73	5768.07	5298.46	6702.45	-25.4524
A2RU67	ETPATSAVTSDQK	y9_ETPATSAVTSDQK_2	9508.91	13903.6	11334.3	7065.22	9760.19	8777.72	10005.1	9675.17	9660.07	10783	NA	12290.3	NA	8421.46	10553.9	12239.9	7536.53	12281.6	9959.27	13446.4	10807	11086	14002.4	12983.6	-25.4524
A2VDF0	GVPALLSPELLYALAR	y10_GVPALLSPELLYALAR_2	29584.5	31664.8	36442.6	19269.1	21388.3	17242.7	26315.2	19449	27515.8	31127.9	42613.7	39020.9	33160.7	22677.2	29370.3	35149.2	NA	34555	23985.7	19247.5	25698.7	29230.4	47529.2	40677.4	138.581
A2VDF0	GVPALLSPELLYALAR	y11_GVPALLSPELLYALAR_2	19101.3	17901.5	19942.9	10615.2	11774.1	9676.2	14583.5	13350.2	16730.4	17636.8	25105.4	24770	22364.2	13033.2	16424	20538.7	NA	19885	14113.7	10581.4	15663.4	16695.1	26908.2	22072.3	138.581
A2VDF0	GVPALLSPELLYALAR	y4_GVPALLSPELLYALAR_3	NA	200.011	583.081	NA	NA	NA	NA	NA	NA	388.278	NA	557.023	224.999	NA	NA	304.288	NA	NA	NA	NA	NA	NA	731.376	235.287	138.581
A2VDF0	GVPALLSPELLYALAR	y5_GVPALLSPELLYALAR_3	NA	1207.36	1607.91	NA	582.68	NA	808.283	NA	NA	1099.77	NA	1168	1096.04	NA	NA	722.107	NA	NA	NA	NA	NA	NA	1734.52	714.594	138.581
A2VDF0	GVPALLSPELLYALAR	y6_GVPALLSPELLYALAR_3	NA	682.234	264.427	NA	NA	NA	NA	NA	NA	NA	NA	356.489	309.016	NA	NA	403.759	NA	NA	NA	NA	NA	NA	890.541	NA	138.581
A2VDF0	GVPALLSPELLYALAR	y7_GVPALLSPELLYALAR_2	1602.81	2117.87	2938.15	949.046	824.424	NA	2430.62	2499.69	2735.66	3006.48	3667.05	4006.43	2883.9	1769.62	3140.22	3317.58	NA	1164.31	2435.54	1291.37	NA	1983.27	4902.73	3534.19	138.581
A2VDF0	GVPALLSPELLYALAR	y7_GVPALLSPELLYALAR_3	NA	NA	NA	NA	NA	NA	NA	NA	NA	NA	NA	NA	206.148	NA	NA	317.694	NA	NA	NA	NA	NA	NA	NA	225.309	138.581
A2VDF0	GVPALLSPELLYALAR	y9_GVPALLSPELLYALAR_2	29528.8	31719.2	36377.8	18578.5	21520	15959.2	24687.2	20064.6	28101.1	31357	43199.4	40186.4	36736.8	18504.8	26892.2	32115.5	NA	32412.4	22587.1	20401.1	29509.4	27083	48972.5	37321.1	138.581
A2VDJ0	ESESFVFFLPR	y3_ESESFVFFLPR_2	NA	NA	NA	NA	NA	NA	NA	NA	NA	NA	NA	NA	1059.84	NA	NA	1161.3	NA	NA	NA	NA	NA	NA	NA	NA	100.466
A2VDJ0	ESESFVFFLPR	y4_ESESFVFFLPR_2	NA	NA	NA	NA	NA	NA	NA	NA	NA	NA	NA	NA	1094.18	NA	NA	2266.17	NA	NA	NA	NA	NA	NA	NA	NA	100.466
A2VDJ0	ESESFVFFLPR	y5_ESESFVFFLPR_2	NA	NA	NA	NA	NA	NA	NA	NA	NA	NA	NA	NA	8643.22	14562.7	NA	13507.7	NA	NA	NA	NA	NA	NA	NA	NA	100.466
A2VDJ0	ESESFVFFLPR	y6_ESESFVFFLPR_2	NA	NA	NA	NA	NA	NA	NA	NA	NA	NA	NA	NA	1873.28	4506.64	NA	1111.62	NA	NA	NA	NA	NA	NA	NA	NA	100.466
A2VDJ0	ESESFVFFLPR	y7_ESESFVFFLPR_2	NA	NA	NA	NA	NA	NA	NA	NA	NA	NA	NA	NA	NA	2561.86	NA	1295.79	NA	NA	NA	NA	NA	NA	NA	NA	100.466
A2VDJ0	ESESFVFFLPR	y8_ESESFVFFLPR_2	NA	NA	NA	NA	NA	NA	NA	NA	NA	NA	NA	NA	1062.47	1826.41	NA	1269.92	NA	NA	NA	NA	NA	NA	NA	NA	100.466
A2VDJ0	NCLPVNTPQSR	b3_NC[Carbamidomethyl (C)]LPVNTPQSR_2	NA	NA	NA	NA	NA	NA	NA	NA	NA	NA	NA	NA	NA	NA	NA	10509.4	NA	NA	NA	NA	NA	NA	NA	NA	0.936894
A2VDJ0	NCLPVNTPQSR	y4_NC[Carbamidomethyl (C)]LPVNTPQSR_2	NA	NA	NA	NA	NA	NA	NA	NA	NA	NA	NA	NA	NA	NA	NA	2555.57	NA	NA	NA	NA	NA	NA	NA	NA	0.936894
A2VDJ0	NCLPVNTPQSR	y7_NC[Carbamidomethyl (C)]LPVNTPQSR_2	NA	NA	NA	NA	NA	NA	NA	NA	NA	NA	NA	NA	NA	NA	NA	1646.91	NA	NA	NA	NA	NA	NA	NA	NA	0.936894
A2VDJ0	NCLPVNTPQSR	y8_NC[Carbamidomethyl (C)]LPVNTPQSR_2	NA	NA	NA	NA	NA	NA	NA	NA	NA	NA	NA	NA	NA	NA	NA	5188.03	NA	NA	NA	NA	NA	NA	NA	NA	0.936894
A2VDJ0	VTSLILIR	y3_VTSLILIR_2	5535.7	4032.86	4167.69	4922.09	4934.57	5361.03	5976.46	5419.74	5725.55	6239.71	4776.76	6044.8	6620.85	4304.8	5596.05	23069.1	NA	NA	6574.66	6720.91	5711.84	24008.1	NA	NA	52.58
A2VDJ0	VTSLILIR	y4_VTSLILIR_2	2481.95	1451.75	2054.86	2682.67	3113.37	2948.91	2924.21	3699.65	3421.43	3439.76	3072.99	3524.91	4816.01	2937.85	3233.12	28975.6	NA	NA	3814.25	2242.62	6286.54	29148.9	NA	NA	52.58
A2VDJ0	VTSLILIR	y5_VTSLILIR_2	2660.24	2090.53	1961.94	2547.23	2913.56	2008.28	4027.08	2789.75	3124.82	2938.64	3049.07	3282.08	6048.95	3010.48	2459.05	56605.2	NA	NA	6306.63	4175.68	6530.24	55582.8	NA	NA	52.58
A2VDJ0	VTSLILIR	y6_VTSLILIR_2	6953.5	6445.41	7905	6879.65	6753.96	7431.07	8334.1	9138.64	8299.11	8279.91	5193.25	9971.37	10793.3	6217.44	7867.73	NA	NA	NA	8976.44	10863.9	9994.03	NA	NA	NA	52.58
A2VDJ0	VTSLILIR	y7_VTSLILIR_2	1853.69	1947.13	2178.01	2107.95	2904.76	2867.63	2930.15	2855.92	3063.91	3210.35	2108.28	4217.12	2635.4	2566.85	2741.12	NA	NA	NA	2683.84	3626.26	1703.5	NA	NA	NA	52.58
A3KMH1	AGTAFYIDQCAVR	b5_AGTAFYIDQC[Carbamidomethyl (C)]AVR_2	NA	NA	NA	NA	238.263	NA	NA	494.317	NA	NA	NA	NA	NA	NA	NA	NA	NA	NA	NA	NA	NA	NA	NA	NA	38.2094
A3KMH1	AGTAFYIDQCAVR	y5_AGTAFYIDQC[Carbamidomethyl (C)]AVR_2	2891.95	2696.29	4293.82	NA	3505.78	4750.56	NA	2293.68	NA	7853.57	NA	7010.81	3896	1803.14	NA	NA	NA	NA	6359.31	1344.69	NA	NA	NA	NA	38.2094
A3KMH1	AGTAFYIDQCAVR	y6_AGTAFYIDQC[Carbamidomethyl (C)]AVR_2	2678.9	1377.05	1244.53	NA	3746.21	6768.92	NA	5039.69	NA	5753.26	NA	5289.99	2304.39	2122.1	NA	NA	NA	NA	6749.6	4934.5	NA	NA	NA	NA	38.2094
A3KMH1	AGTAFYIDQCAVR	y7_AGTAFYIDQC[Carbamidomethyl (C)]AVR_2	1545.62	NA	NA	NA	NA	NA	NA	NA	NA	5286.2	NA	NA	NA	NA	NA	NA	NA	NA	587.501	NA	NA	NA	NA	NA	38.2094
A3KMH1	AGTAFYIDQCAVR	y8_AGTAFYIDQC[Carbamidomethyl (C)]AVR_2	8245.86	8101.33	12557.5	NA	15295.8	14877.2	NA	12607.1	NA	16890.2	NA	15438.2	13891.6	10143.3	NA	NA	NA	NA	14862	13120	NA	NA	NA	NA	38.2094
A3KMH1	AGTAFYIDQCAVR	y9_AGTAFYIDQC[Carbamidomethyl (C)]AVR_2	2511.83	2752.23	2784.68	NA	6900.22	6944.47	NA	6980.95	NA	10787.4	NA	8817.04	4794.85	6723.68	NA	NA	NA	NA	8127.77	5236.12	NA	NA	NA	NA	38.2094
A3KMH1	APTNVTCILK	y4_APTNVTC[Carbamidomethyl (C)]ILK_2	NA	NA	NA	NA	NA	NA	NA	NA	NA	NA	NA	NA	NA	NA	NA	941.864	753.691	NA	NA	NA	NA	NA	NA	NA	28.1133
A3KMH1	APTNVTCILK	y5_APTNVTC[Carbamidomethyl (C)]ILK_2	NA	NA	NA	NA	NA	NA	NA	NA	NA	2833.79	NA	4806.72	NA	NA	NA	8771.58	7406.85	NA	NA	NA	NA	NA	NA	NA	28.1133
A3KMH1	APTNVTCILK	y6_APTNVTC[Carbamidomethyl (C)]ILK_2	NA	NA	NA	NA	NA	NA	NA	NA	NA	412.444	NA	2134.81	NA	NA	NA	NA	3190.31	NA	NA	NA	NA	NA	NA	NA	28.1133
A3KMH1	APTNVTCILK	y7_APTNVTC[Carbamidomethyl (C)]ILK_2	NA	NA	NA	NA	NA	NA	NA	NA	NA	3574.85	NA	8995.17	NA	NA	NA	8492.9	7385.05	NA	NA	NA	NA	NA	NA	NA	28.1133
A3KMH1	APTNVTCILK	y8_APTNVTC[Carbamidomethyl (C)]ILK_2	NA	NA	NA	NA	NA	NA	NA	NA	NA	10616.4	NA	16219.2	NA	NA	NA	16999.1	16705.3	NA	NA	NA	NA	NA	NA	NA	28.1133
A3KMH1	APTNVTCILK	y9_APTNVTC[Carbamidomethyl (C)]ILK_2	NA	NA	NA	NA	NA	NA	NA	NA	NA	2021.45	NA	2898.48	NA	NA	NA	4978.35	2618.05	NA	NA	NA	NA	NA	NA	NA	28.1133
A3KMH1	DGLIVYEDSPLVK	b4_DGLIVYEDSPLVK_2	NA	NA	NA	NA	6281.47	6923.39	NA	NA	NA	NA	NA	NA	NA	NA	NA	6518.91	NA	NA	NA	NA	4118.49	NA	3027.39	NA	66.0347
A3KMH1	DGLIVYEDSPLVK	y4_DGLIVYEDSPLVK_2	NA	NA	NA	NA	6761.99	8092.61	NA	NA	NA	NA	NA	NA	NA	NA	NA	5440.24	NA	NA	NA	NA	4177.83	NA	2944.78	NA	66.0347
A3KMH1	DGLIVYEDSPLVK	y6_DGLIVYEDSPLVK_2	NA	NA	NA	NA	1371.09	NA	NA	NA	NA	NA	NA	NA	NA	NA	NA	NA	NA	NA	NA	NA	595.111	NA	NA	NA	66.0347
A3KMH1	DGLIVYEDSPLVK	y7_DGLIVYEDSPLVK_2	NA	NA	NA	NA	988.037	3297.44	NA	NA	NA	NA	NA	NA	NA	NA	NA	1922.32	NA	NA	NA	NA	4362.65	NA	NA	NA	66.0347
A3KMH1	DGLIVYEDSPLVK	y8_DGLIVYEDSPLVK_2	NA	NA	NA	NA	NA	NA	NA	NA	NA	NA	NA	NA	NA	NA	NA	4914.48	NA	NA	NA	NA	8960.8	NA	4644.02	NA	66.0347
A3KMH1	DGLIVYEDSPLVK	y9_DGLIVYEDSPLVK_2	NA	NA	NA	NA	9119.65	9853.78	NA	NA	NA	NA	NA	NA	NA	NA	NA	13316.6	NA	NA	NA	NA	3790.81	NA	12809.9	NA	66.0347
A3KMH1	DIYYLPFK	y3_DIYYLPFK_2	23224.5	15715.2	19213.1	21200.7	18648	24118.9	18878.8	19295.5	19746.9	24562.2	28341.6	26907.5	26575.5	17937.4	23243	30837.1	20493.6	35528.9	27167.3	37893	27533.3	19373.1	22912.9	20073.9	73.6537
A3KMH1	DIYYLPFK	y4_DIYYLPFK_2	4114.28	2925.43	3130.91	4081.1	3137.34	3771.92	2790.61	3128.16	3346.12	4673.82	5992.51	4874.97	4858.18	2492.88	4621.3	5254.58	2676.48	6198.46	5542.12	4841.33	4965.76	3266.98	3647.19	3148.37	73.6537
A3KMH1	DIYYLPFK	y5_DIYYLPFK_2	1616.36	1082.9	1423.09	1426.48	2047.57	1440.28	1194.5	1430.25	1269.44	2406.51	2978.61	3050.98	1929.36	1042.31	1300.12	2909.22	1164.67	1375.34	1543.45	1940.29	435.812	921.338	1993.65	855.943	73.6537
A3KMH1	DIYYLPFK	y6_DIYYLPFK_2	8751.13	4309.78	7750.16	6655.11	4744.24	6898.78	5987.26	5329.67	6164.54	6994.07	7963.42	6869.9	9873.74	4739.58	6335.8	10786.3	2875.02	6792.58	7626.25	10233.6	10359.8	4673.39	8330.42	6000.63	73.6537
A3KMH1	DLLGQDVFLIGPPGPLR	y10_DLLGQDVFLIGPPGPLR_2	11775.3	11972.7	10370.3	11785	15108.4	15755.5	13040.3	11095.4	9848.88	19906.9	30234.5	27186.8	10599.7	7914.26	12308.9	22648.2	18821	25706.9	20097.7	19114.7	21596.4	14858.3	14110.6	13267.4	125.015
A3KMH1	DLLGQDVFLIGPPGPLR	y6_DLLGQDVFLIGPPGPLR_2	10423.3	6137.98	10725.4	9812.39	9969.63	13612.2	10956.1	7064.66	11776	14840.1	18003.4	20253.1	11370.1	10486.5	13471.2	13240.6	14308.4	17028.7	13953.3	13963.4	14907.3	9204.37	7042.98	11213.7	125.015
A3KMH1	DLLGQDVFLIGPPGPLR	y7_DLLGQDVFLIGPPGPLR_2	23809	27929.2	24696.8	28494.7	33338.8	35642.6	19210.4	23827.4	26824.9	34633.4	50630.9	41013	22780.2	24528.1	25817.4	38742.6	37431.9	50214.9	35321.3	36090.4	40358.3	33367.1	31719.4	27779.5	125.015
A3KMH1	DLLGQDVFLIGPPGPLR	y8_DLLGQDVFLIGPPGPLR_2	8585.17	6758.4	6878.96	10163.6	8465.73	8280.86	8740.92	8107.79	11081.8	12764.7	13787.4	15544.1	7370.27	8599.98	9802.68	7718.65	12231.2	16818.3	13275.7	11354.3	12170.1	7833.25	5791.43	12077.8	125.015
A3KMH1	DTTVQTLTLQPSVK	y10_DTTVQTLTLQPSVK_2	NA	1684.68	NA	2754.42	NA	NA	NA	NA	NA	NA	NA	3329.5	NA	NA	NA	NA	NA	NA	NA	4088.29	NA	1977.49	NA	2394.14	40.3685
A3KMH1	DTTVQTLTLQPSVK	y4_DTTVQTLTLQPSVK_2	NA	10353.5	NA	14070.9	NA	NA	NA	NA	NA	NA	NA	15790.8	NA	NA	NA	NA	NA	NA	NA	17192.9	NA	18409.3	NA	15889.6	40.3685
A3KMH1	DTTVQTLTLQPSVK	y5_DTTVQTLTLQPSVK_2	NA	941.272	NA	NA	NA	NA	NA	NA	NA	NA	NA	1179.9	NA	NA	NA	NA	NA	NA	NA	1121.52	NA	NA	NA	NA	40.3685
A3KMH1	DTTVQTLTLQPSVK	y7_DTTVQTLTLQPSVK_2	NA	3832.88	NA	3090.12	NA	NA	NA	NA	NA	NA	NA	4168.11	NA	NA	NA	NA	NA	NA	NA	3776.56	NA	15995.3	NA	14226.7	40.3685
A3KMH1	DTTVQTLTLQPSVK	y9_DTTVQTLTLQPSVK_2	NA	2960.56	NA	4377.62	NA	NA	NA	NA	NA	NA	NA	5179.36	NA	NA	NA	NA	NA	NA	NA	4083.85	NA	4233.37	NA	4439.97	40.3685
A3KMH1	EILINTLHK	y3_EILINTLHK_2	NA	1029.53	NA	NA	NA	NA	NA	NA	NA	NA	NA	NA	NA	NA	NA	NA	NA	1315.69	NA	395.229	NA	NA	NA	NA	20.1232
A3KMH1	EILINTLHK	y4_EILINTLHK_2	NA	NA	NA	449.526	446.777	375.35	NA	4562.97	NA	5633.66	1358.96	2271.61	856.605	2585.87	NA	1086.27	NA	NA	NA	544.908	1777.8	NA	NA	NA	20.1232
A3KMH1	EILINTLHK	y5_EILINTLHK_2	9168.35	10137.4	7739.32	8898.8	6981.9	10391.3	12597.4	11840.2	NA	17409	15663.4	15588.1	10566.2	9328.88	9284.59	13218.8	NA	19152.9	NA	8061.2	11875.1	9961.07	NA	NA	20.1232
A3KMH1	EILINTLHK	y6_EILINTLHK_2	7404.27	8330.19	5954.45	5384.08	5813.38	8019.92	8513.92	6551.27	NA	9447.41	6839.11	9342.31	8217.3	3876.47	4897.63	9632.21	NA	19423.9	NA	5785.53	6572.16	4855.59	NA	NA	20.1232
A3KMH1	EILINTLHK	y7_EILINTLHK_2	2955.68	7151.27	6590.91	6065.54	7612.07	6135.76	10314.7	7729.38	NA	5435.45	7842.2	6978.83	6126.5	3924.39	7717.82	13938.8	NA	18545.6	NA	6742.19	5913.56	3849.06	NA	NA	20.1232
A3KMH1	ENVVVIHPDFR	y4_ENVVVIHPDFR_2	3987.15	3457.36	2837	4883.65	4281.06	5225.43	4659.19	4640.8	3437.09	5130.15	4097.53	6889	4016.71	4914.79	4616.67	3355.77	5683.77	1935.69	4079.89	1558.32	NA	5929.69	3232.71	NA	36.0405
A3KMH1	ENVVVIHPDFR	y4_ENVVVIHPDFR_3	9427.89	7951.2	6453.7	10374.6	8262.16	9719.61	10780.9	9331.78	8028.12	12275.2	11148.8	13770.7	7799.77	6595.75	8844.49	15637.7	13300.4	9097.43	8279.17	NA	10501.5	8690.94	9139.44	10922.2	36.0405
A3KMH1	ENVVVIHPDFR	y5_ENVVVIHPDFR_2	11248.2	8773.43	11682.4	15505.3	15508.7	16728.2	9672.86	10354.8	10988.9	12465.6	10495.3	15271.4	9206.14	6311.03	8319.02	11941.9	13121.2	8867.98	11278.7	8459.72	6406.49	13204.3	7958.86	NA	36.0405
A3KMH1	ENVVVIHPDFR	y5_ENVVVIHPDFR_3	3732.92	3806.7	3052.81	4494.31	3728.46	4149.2	3766.55	4084.74	2911.85	5645.54	4366.64	5642.73	4096.75	3059.2	3649.28	5995.87	5420.51	2521.18	3889.72	NA	4234.37	3983.74	4011.68	5639.85	36.0405
A3KMH1	ENVVVIHPDFR	y6_ENVVVIHPDFR_2	4980.45	4647.17	3409.97	5029.32	5074.82	8081.14	4509.87	3801.86	2740.28	7210.49	5095.73	9842.01	4400.49	5861.29	6768.17	7151.94	6624.69	6653.4	5169.34	3728.99	7259.22	5528.01	1611.06	NA	36.0405
A3KMH1	ENVVVIHPDFR	y6_ENVVVIHPDFR_3	1788.66	2668.58	1166.44	2636.2	1319.47	2495.8	1321.24	854.542	773.466	2831.9	1738.42	2875.29	2070.67	1578.14	2709.63	3423.48	2769.33	1207	2727.79	NA	1115.4	2763.66	1723.71	2647.34	36.0405
A3KMH1	ENVVVIHPDFR	y7_ENVVVIHPDFR_2	7611.51	8156.01	NA	8461.09	NA	3213.21	8732.48	3570.09	7747.28	11204.6	5735.01	11337.3	9133.47	9850.21	11250.3	13014.5	11264.6	8788.36	6405.58	7559.46	6206.53	11744.5	6602.62	NA	36.0405
A3KMH1	ENVVVIHPDFR	y7_ENVVVIHPDFR_3	2341.84	2269.45	3025.11	1314.21	963.265	1856.77	1969.35	2016.38	1345.92	2178.09	1682.73	1744.32	1295.21	659.642	1235.03	762.325	2936.95	2826.02	1071.56	NA	2112.3	2665.7	3957.08	2649.49	36.0405
A3KMH1	ENVVVIHPDFR	y8_ENVVVIHPDFR_2	4878.69	6115.21	3381.08	2825.86	4610.32	5094.97	3481.12	4075.74	4968.81	6716.78	3015.06	8491.81	5392.41	3998.69	6463.59	8299.95	5354.89	3884.92	5084.81	2662.36	9235.33	3504.38	3255.48	NA	36.0405
A3KMH1	FAQILTR	y3_FAQILTR_2	4091.17	NA	NA	NA	2726.92	NA	NA	NA	1426.51	NA	NA	NA	NA	NA	4219.9	NA	NA	NA	1823.19	NA	NA	NA	NA	NA	20.181
A3KMH1	FAQILTR	y4_FAQILTR_2	1646.94	NA	NA	NA	2471.83	NA	NA	NA	906.988	NA	NA	NA	NA	NA	1425.6	NA	NA	NA	2199.17	NA	NA	NA	NA	NA	20.181
A3KMH1	FAQILTR	y5_FAQILTR_2	36505.5	NA	NA	NA	7088.27	NA	NA	NA	6160.79	NA	NA	NA	NA	NA	9945.52	NA	NA	NA	4731.49	NA	NA	NA	NA	NA	20.181
A3KMH1	FLPSLAR	y4_FLPSLAR_2	NA	NA	NA	5792.8	10063.7	NA	NA	9214.92	NA	NA	NA	NA	NA	11910.7	NA	NA	NA	NA	10607.7	7311.14	NA	15388	NA	NA	30.6458
A3KMH1	FLPSLAR	y5_FLPSLAR_2	NA	NA	NA	3888.18	7634.54	NA	NA	6736.37	NA	NA	NA	NA	NA	9235.41	NA	NA	NA	NA	11216.4	5559.98	NA	10797.1	NA	NA	30.6458
A3KMH1	FPTEGLSSVVR	y10_FPTEGLSSVVR_2	9874.36	4245.03	5377.4	9656.54	5851.31	11703.5	8609.51	10121.5	6450.89	10982.6	10806.7	11476.9	5012.77	7489.76	5292.99	15226.9	18932.3	24443.4	12327.3	12488.2	17335	7515.77	9863.54	5512.71	44.3228
A3KMH1	FPTEGLSSVVR	y5_FPTEGLSSVVR_2	5879.41	5513.72	6954.05	5359.9	5943.96	7687.75	5653.32	8451.91	3580.03	10131.8	14334.2	9210.73	NA	3008.63	3384.32	13926	11205.9	20846.9	6632.93	6080	8114.01	5154.8	4838.14	4037.6	44.3228
A3KMH1	FPTEGLSSVVR	y7_FPTEGLSSVVR_2	18088.2	16517.2	13868.7	21071.9	22812.1	21441.2	18456.8	22242.7	18625.8	25302.9	26650.6	25682.4	19730.4	19272.1	17755.9	32690.3	35554.4	48453.9	18421.4	21482.8	21099.9	21894.2	20081.4	13291.5	44.3228
A3KMH1	FPTEGLSSVVR	y8_FPTEGLSSVVR_2	23535.5	17861.8	17889.7	22524.3	23513.6	24715	20682.5	19945.9	21989.1	27024.9	30361.9	30991.5	20684.8	19431.2	17430.8	39197.4	48936.3	58703.9	22631.2	23044.5	25055.6	30095.5	21485.9	21935.3	44.3228
A3KMH1	FPTEGLSSVVR	y9_FPTEGLSSVVR_2	43009.7	35306.1	34271.4	38654.7	44602.3	46139.9	35297.9	36608.5	40707.6	47312.7	55266.2	57278.8	40965.5	30780.1	36038.4	57835.8	63139.8	84705.7	40660.7	36898	40363.4	34429.8	33692.6	26388.4	44.3228
A3KMH1	GNSLTVLDVLEGR	y10_GNSLTVLDVLEGR_2	NA	3188.58	2048.97	NA	NA	NA	NA	NA	NA	NA	1472.84	NA	NA	NA	NA	NA	3290.63	NA	NA	NA	NA	NA	NA	NA	93.4949
A3KMH1	GNSLTVLDVLEGR	y5_GNSLTVLDVLEGR_2	NA	3135	6975	4585.55	5302.57	6347.09	NA	NA	1589.08	NA	6128.99	NA	NA	6405.36	NA	NA	1917.66	NA	NA	NA	NA	NA	NA	NA	93.4949
A3KMH1	GNSLTVLDVLEGR	y6_GNSLTVLDVLEGR_2	NA	NA	2975.34	2594.34	NA	NA	NA	NA	2096.84	NA	NA	NA	NA	NA	NA	NA	NA	NA	NA	NA	NA	NA	NA	NA	93.4949
A3KMH1	GNSLTVLDVLEGR	y7_GNSLTVLDVLEGR_2	NA	4818.88	4220.85	7901.49	2957.18	10263.7	NA	NA	4030.46	NA	3481.04	NA	NA	4394.4	NA	NA	7685.13	NA	NA	NA	NA	NA	NA	NA	93.4949
A3KMH1	GNSLTVLDVLEGR	y8_GNSLTVLDVLEGR_2	NA	2946.81	NA	4478.42	3557.1	3528.78	NA	NA	5380.83	NA	1499.83	NA	NA	3344.05	NA	NA	14467.1	NA	NA	NA	NA	NA	NA	NA	93.4949
A3KMH1	GNSLTVLDVLEGR	y9_GNSLTVLDVLEGR_2	NA	8366.25	7860.98	10304.2	6719.31	11368.4	NA	NA	9899.35	NA	10416.4	NA	NA	7972.88	NA	NA	23610.9	NA	NA	NA	NA	NA	NA	NA	93.4949
A3KMH1	GPALINIQEYPIER	y4_GPALINIQEYPIER_2	NA	789.417	1115.77	NA	NA	1496.33	NA	NA	1194.95	1858.57	NA	NA	NA	NA	NA	932.78	744.593	NA	1715.28	NA	NA	NA	2007.72	NA	66.9282
A3KMH1	GPALINIQEYPIER	y5_GPALINIQEYPIER_2	NA	1719.15	2123.87	NA	NA	3169.38	NA	NA	1375.92	2629.46	NA	NA	NA	NA	NA	2023.94	1252.79	NA	2713.64	NA	2389.42	NA	2933.37	NA	66.9282
A3KMH1	GPALINIQEYPIER	y7_GPALINIQEYPIER_2	NA	3155.3	815.346	NA	NA	6455.75	NA	NA	NA	NA	NA	NA	NA	NA	NA	6290.7	3371.41	NA	1305.06	NA	3401.71	NA	NA	NA	66.9282
A3KMH1	GPALINIQEYPIER	y8_GPALINIQEYPIER_2	NA	1802.44	NA	NA	NA	NA	NA	NA	849.127	2557.81	NA	NA	NA	NA	NA	2148.29	4072.96	NA	476.281	NA	2497.21	NA	1305.65	NA	66.9282
A3KMH1	GPALINIQEYPIER	y9_GPALINIQEYPIER_2	NA	17298.5	11759.1	NA	NA	15823.2	NA	NA	7736.7	11470.7	NA	NA	NA	NA	NA	18830.4	17090.2	NA	15188.6	NA	12237.8	NA	12729.2	NA	66.9282
A3KMH1	IGAVSAPIYNAHEK	y3_IGAVSAPIYNAHEK_3	NA	NA	NA	NA	NA	NA	NA	NA	NA	NA	365.558	NA	NA	NA	NA	NA	NA	NA	NA	NA	NA	NA	NA	NA	11.7059
A3KMH1	IGAVSAPIYNAHEK	y5_IGAVSAPIYNAHEK_3	NA	NA	NA	NA	NA	NA	NA	NA	NA	NA	939.258	NA	NA	NA	NA	NA	NA	NA	NA	NA	NA	NA	NA	NA	11.7059
A3KMH1	IGAVSAPIYNAHEK	y7_IGAVSAPIYNAHEK_3	NA	NA	NA	NA	NA	NA	NA	NA	NA	NA	2204.3	NA	NA	NA	NA	NA	NA	NA	NA	NA	NA	NA	NA	NA	11.7059
A3KMH1	IGAVSAPIYNAHEK	y8_IGAVSAPIYNAHEK_3	NA	NA	NA	NA	NA	NA	NA	NA	NA	NA	7356.42	NA	NA	NA	NA	NA	NA	NA	NA	NA	NA	NA	NA	NA	11.7059
A3KMH1	IILDNLQAK	y5_IILDNLQAK_2	3362.02	NA	NA	NA	NA	NA	NA	2530.38	2783.41	NA	2325.08	NA	NA	NA	NA	NA	NA	NA	NA	NA	NA	NA	NA	NA	28.8731
A3KMH1	IILDNLQAK	y6_IILDNLQAK_2	2541.13	NA	NA	NA	NA	NA	NA	7923.03	4820.91	NA	4860.57	NA	NA	NA	NA	NA	NA	NA	NA	NA	NA	NA	NA	NA	28.8731
A3KMH1	IILDNLQAK	y7_IILDNLQAK_2	7834.61	NA	NA	NA	NA	NA	NA	8403.65	7737.24	NA	8709.83	NA	NA	NA	NA	NA	NA	NA	NA	NA	NA	NA	NA	NA	28.8731
A3KMH1	IILDNLQAK	y8_IILDNLQAK_2	3610.75	NA	NA	NA	NA	NA	NA	4748.14	3684.97	NA	6165.32	NA	NA	NA	NA	NA	NA	NA	NA	NA	NA	NA	NA	NA	28.8731
A3KMH1	LVAAFGELR	y4_LVAAFGELR_2	879.532	1412.81	NA	2990.52	1975.87	3277.84	637.806	2780.03	2915	2664.98	1444.63	1681.2	1804.4	2047.78	1111.06	NA	NA	NA	3116.32	3138.42	3465.53	NA	NA	NA	43.5293
A3KMH1	LVAAFGELR	y5_LVAAFGELR_2	1280.64	304598	NA	5539.01	6854.25	7041.78	2993.28	5460.18	5445.19	9086.16	7497	9461.28	4559.11	8199.21	5195.71	NA	NA	NA	6835.19	5276.4	7061.51	NA	NA	NA	43.5293
A3KMH1	LVAAFGELR	y6_LVAAFGELR_2	10794.4	1.15231e+06	NA	17734.2	13969.1	20290.3	11717.1	16037.7	14794	17281.4	33683.9	21185.7	13546.1	25730.1	13852.1	NA	NA	NA	20127.4	26571	18799.3	NA	NA	NA	43.5293
A3KMH1	LVAAFGELR	y7_LVAAFGELR_2	7591.34	1770.11	NA	17883.9	19975.4	31310.2	8505.44	23377.7	20936.3	26529.1	23538.7	22102	17905.9	25566.4	19105.5	NA	NA	NA	33292.2	22068.3	22538.9	NA	NA	NA	43.5293
A3KMH1	LVAAFGELR	y8_LVAAFGELR_2	16986.7	833569	NA	39806.2	29069.1	40939.9	20978.7	28728.1	29418.4	38005	56663.4	31890.1	7686.25	38432	13893.3	NA	NA	NA	28274	50420.3	22605.7	NA	NA	NA	43.5293
A3KMH1	LVLLDGIHR	y4_LVLLDGIHR_2	NA	2282.28	NA	4970.46	8241.94	7722.47	3207.56	5973.37	NA	NA	5389.54	9667.06	6008.44	7035.01	6146.68	NA	NA	NA	8543.06	NA	9652.82	NA	NA	2788.27	41.3757
A3KMH1	LVLLDGIHR	y5_LVLLDGIHR_2	NA	6860.15	NA	45644.3	33259.1	25388	18546.5	23563.5	NA	NA	11308.9	24528.3	29170.9	12314.3	17591.2	NA	NA	NA	42012.2	NA	17223	NA	NA	12050.9	41.3757
A3KMH1	LVLLDGIHR	y6_LVLLDGIHR_2	NA	3227.33	NA	9548.37	11747.8	11000.9	5224.26	9346.9	NA	NA	10123.6	12377.8	7589.85	8515.14	7636.42	NA	NA	NA	11624.5	NA	10654.5	NA	NA	4682.5	41.3757
A3KMH1	LVLLDGIHR	y7_LVLLDGIHR_2	NA	5298.41	NA	13655.6	18987.7	16781	8043.74	14436.8	NA	NA	11777.5	18748.8	13753.8	13152.6	12537.5	NA	NA	NA	19195.2	NA	16867.6	NA	NA	7079.11	41.3757
A3KMH1	LVLLDGIHR	y8_LVLLDGIHR_2	NA	NA	NA	NA	227.026	476.867	632.402	444.561	NA	NA	NA	1443.26	NA	402.032	NA	NA	NA	NA	NA	NA	1173.07	NA	NA	NA	41.3757
A3KMH1	LWETGLER	y3_LWETGLER_2	NA	NA	NA	NA	NA	NA	NA	NA	NA	NA	NA	NA	NA	NA	NA	6002.09	NA	NA	NA	NA	NA	NA	NA	NA	27.3188
A3KMH1	LWETGLER	y4_LWETGLER_2	NA	NA	NA	NA	NA	NA	NA	NA	NA	NA	NA	NA	NA	NA	NA	1244.86	NA	NA	NA	NA	NA	NA	NA	NA	27.3188
A3KMH1	LWETGLER	y5_LWETGLER_2	NA	NA	NA	NA	NA	NA	NA	NA	NA	NA	NA	NA	NA	NA	NA	11083.3	NA	NA	NA	NA	NA	NA	NA	NA	27.3188
A3KMH1	LWETGLER	y6_LWETGLER_2	NA	NA	NA	NA	NA	NA	NA	NA	NA	NA	NA	NA	NA	NA	NA	27797.2	NA	NA	NA	NA	NA	NA	NA	NA	27.3188
A3KMH1	NVLPVLNNLLENR	y10_NVLPVLNNLLENR_2	41104.9	45794.4	39704.6	51563.1	51528.5	61640	44102.8	47409.4	49319.1	74270.3	74813.9	79174	58659.8	40756	55506.6	56345.2	38919.3	45539.6	59914.3	65217.5	60366.9	43758.2	36834.7	42669.2	97.4285
A3KMH1	NVLPVLNNLLENR	y7_NVLPVLNNLLENR_2	7014.02	7766.15	7756.31	9622.29	6707.38	9873.27	8674.01	8548.79	7085.33	16295.1	10583.1	13994.5	11408.8	4791.47	4774.65	8110.93	7765.07	2925.67	8862.79	7450.99	7543.07	7150.41	4149.63	7103.19	97.4285
A3KMH1	NVLPVLNNLLENR	y8_NVLPVLNNLLENR_2	10588.8	10059.7	9930.23	11344.8	15471	13039.6	13134.4	9302.82	7606.4	19141.4	17043.7	20836.6	11905.5	12293.2	12623.8	17508.1	10453.7	13531.7	15536.6	14156.8	16986	10888.9	8065.29	8883.46	97.4285
A3KMH1	NVLPVLNNLLENR	y9_NVLPVLNNLLENR_2	2276.15	3092.06	2636.68	3299.43	4092.23	4596.34	2648.48	NA	2088.82	5349.1	8208.44	6493.84	2837.05	1851.44	5168.89	2297.62	3471.55	4384.68	NA	3113.73	5283.36	NA	1867.31	2234.53	97.4285
A3KMH1	QSNCVTLLDTNQVVR	y10_QSNC[Carbamidomethyl (C)]VTLLDTNQVVR_2	NA	NA	NA	NA	NA	NA	NA	NA	NA	1453.31	NA	NA	NA	NA	NA	NA	NA	NA	NA	3366.13	NA	NA	NA	NA	43.3084
A3KMH1	QSNCVTLLDTNQVVR	y6_QSNC[Carbamidomethyl (C)]VTLLDTNQVVR_2	NA	NA	NA	NA	NA	NA	NA	NA	NA	3366.92	NA	NA	NA	NA	NA	NA	NA	NA	NA	2504.41	NA	NA	NA	NA	43.3084
A3KMH1	QSNCVTLLDTNQVVR	y7_QSNC[Carbamidomethyl (C)]VTLLDTNQVVR_2	NA	NA	NA	NA	NA	NA	NA	NA	NA	2120.13	NA	NA	NA	NA	NA	NA	NA	NA	NA	3045.34	NA	NA	NA	NA	43.3084
A3KMH1	QSNCVTLLDTNQVVR	y8_QSNC[Carbamidomethyl (C)]VTLLDTNQVVR_2	NA	NA	NA	NA	NA	NA	NA	NA	NA	NA	NA	NA	NA	NA	NA	NA	NA	NA	NA	2356.01	NA	NA	NA	NA	43.3084
A3KMH1	QSNCVTLLDTNQVVR	y9_QSNC[Carbamidomethyl (C)]VTLLDTNQVVR_2	NA	NA	NA	NA	NA	NA	NA	NA	NA	2959.87	NA	NA	NA	NA	NA	NA	NA	NA	NA	NA	NA	NA	NA	NA	43.3084
A3KMH1	QYGPNVPEPILQK	b6_QYGPNVPEPILQK_2	NA	NA	NA	2599.64	1882.85	NA	1235.68	5598.78	NA	2457.14	1643.53	2934.93	NA	2832.31	NA	1602.57	NA	NA	1313.96	670.992	NA	NA	NA	NA	40.7886
A3KMH1	QYGPNVPEPILQK	y3_QYGPNVPEPILQK_2	NA	14588.9	6024.25	11580.5	7940.31	6077.49	10660.1	11859.3	14738	13744.9	7773.79	20508.8	11105.1	12499.6	NA	18266.3	NA	NA	8917.41	6366.85	NA	NA	NA	4836.21	40.7886
A3KMH1	QYGPNVPEPILQK	y5_QYGPNVPEPILQK_2	NA	12945.8	6038.05	10893.7	12416.5	13498.4	8935.73	12895.2	9851.31	15470.5	16842.5	20953.8	9224.66	11080.6	NA	10300.8	NA	NA	8765.19	10574.2	NA	NA	NA	6574.1	40.7886
A3KMH1	QYGPNVPEPILQK	y7_QYGPNVPEPILQK_2	NA	12263.1	8428.3	15717.2	21061.4	14327.7	12895.6	17044.4	12096.1	19950.1	21064.3	19740.5	13549.6	10222.9	NA	18226.4	NA	NA	12191.1	17834.3	NA	NA	NA	7669.82	40.7886
A3KMH1	SIFPIHPSFR	y4_SIFPIHPSFR_3	16566.6	16974.3	14836.7	17551.8	16914.9	14654.5	12932.6	19653.7	12421.5	24369.8	19394.4	27501.7	21733	15651.4	13637.6	NA	NA	NA	21054	26568.8	22202.5	NA	NA	NA	55.434
A3KMH1	SIFPIHPSFR	y5_SIFPIHPSFR_3	3824.99	3592.27	3436.79	4850.28	3739.27	3899.67	3337.68	5417.46	3439.26	6301.28	6242.43	6225.62	5506.87	4796.38	3546.76	NA	NA	NA	5275.32	6940.26	5904.38	NA	NA	NA	55.434
A3KMH1	SIFPIHPSFR	y6_SIFPIHPSFR_3	1381.7	1322.69	1890.69	1458.28	2577.91	1673.36	1743.09	2141.65	1582.36	3730.18	2631.34	3519.42	2853.45	1415.57	1723.01	NA	NA	NA	2748.42	1795.21	2128.44	NA	NA	NA	55.434
A3KMH1	SIFPIHPSFR	y7_SIFPIHPSFR_3	NA	NA	NA	NA	478.491	376.884	NA	NA	NA	432.156	504.393	1258.01	225.672	NA	270.502	NA	NA	NA	426.151	NA	330.777	NA	NA	NA	55.434
A3KMH1	SLADQGIINYPYSTR	y10_SLADQGIINYPYSTR_2	NA	51628.1	NA	30478	34335.1	52879	29402.7	28864.1	NA	27605.9	27407.5	53814.1	37827.3	27834.7	31412	51526.6	NA	NA	NA	39699.8	51748	NA	36307	36358.9	49.9954
A3KMH1	SLADQGIINYPYSTR	y5_SLADQGIINYPYSTR_2	NA	11197.5	NA	14004	12256.6	18079.9	11822.5	16683	NA	16267.5	22694.3	22317	14501	17839.2	13830.6	17348.1	NA	NA	NA	16978.7	19941.8	NA	11971.2	10567.9	49.9954
A3KMH1	SLADQGIINYPYSTR	y6_SLADQGIINYPYSTR_2	NA	NA	NA	1408.02	2943.14	7843.04	2973.31	2518.59	NA	2574.34	7988.59	8161.3	5527.08	3633.71	2897.62	1386.81	NA	NA	NA	3615.57	6040.33	NA	3297.05	2153.11	49.9954
A3KMH1	SLADQGIINYPYSTR	y7_SLADQGIINYPYSTR_2	NA	13793.6	NA	11037.1	18534.8	24532.5	14076.1	12973.5	NA	17247	24596.8	19241.3	15754.4	14136	13996.1	16412.5	NA	NA	NA	14363.2	22783.6	NA	10748.3	13225.8	49.9954
A3KMH1	SLADQGIINYPYSTR	y8_SLADQGIINYPYSTR_2	NA	35191.5	NA	25428.9	25458.3	34919.9	24840.6	26424.8	NA	35215.1	29799.2	41876.8	37744.1	25532.7	29726.2	50706.1	NA	NA	NA	30385.9	36033.4	NA	22632.8	24250.5	49.9954
A3KMH1	SLADQGIINYPYSTR	y9_SLADQGIINYPYSTR_2	NA	NA	NA	NA	NA	NA	1290.41	NA	NA	4555.6	2524.17	7671.91	3418.04	758.32	6243.65	NA	NA	NA	NA	5981.08	3698.35	NA	2491.03	3773.93	49.9954
A3KMH1	TLILEGLEK	y3_TLILEGLEK_2	1229.44	1495.36	971.301	3666.43	5114.77	3596.61	2080.09	4027.33	4071.61	3798.59	5388.26	4477.15	5470.49	4568.07	4192.34	NA	NA	NA	3407.92	2505.53	2195.79	NA	NA	1091.57	50.5531
A3KMH1	TLILEGLEK	y4_TLILEGLEK_2	2060.26	1842.11	727.773	3558.73	3894.22	3917.65	1821.54	2851.63	2438.86	4238.57	4027.03	4615.76	3171.04	4268.76	2978.12	NA	NA	NA	2618.69	4747.61	1955.57	NA	NA	4151.92	50.5531
A3KMH1	TLILEGLEK	y5_TLILEGLEK_2	2493.31	2699.39	1490.98	4814.65	5710.21	5699.81	3152.17	4045.13	3171.1	6440.3	4509.42	5452.22	2810.78	3840.65	3532.68	NA	NA	NA	3185.77	4158.86	3053.45	NA	NA	2439.29	50.5531
A3KMH1	TLILEGLEK	y6_TLILEGLEK_2	7212.92	6019.69	3359.06	8318.46	8907.21	8355.62	6441.34	5686.7	7380.11	10606.9	10858.9	10957.1	6520.61	4306.62	7509.99	NA	NA	NA	4894.72	8960.74	4073.32	NA	NA	11180.8	50.5531
A3KMH1	TLILEGLEK	y7_TLILEGLEK_2	7785.71	6962.46	3706.88	11590.9	12028.4	12716.2	7733.54	7514.3	10545.6	14950.5	16946.6	14034.2	9714.25	8711.91	10108.3	NA	NA	NA	9720.93	13171	9387.97	NA	NA	9549.13	50.5531
A3KMH1	VIALGLPVPR	y4_VIALGLPVPR_2	10790.5	10109.2	8490.42	15561.3	14771.3	18056.1	13853.5	15109.9	13635	18426.7	17138.4	20766.9	16148.6	13956	15432.9	6095.47	NA	NA	19652.6	21768.6	21320.8	6207.92	3515.24	8988.96	68.6925
A3KMH1	VIALGLPVPR	y5_VIALGLPVPR_2	1119.41	946.561	1176.97	2859.63	3496.13	3298.74	3365.42	2230.8	2854.98	2803.56	2737.2	2725.84	3125.38	1970.07	1735.91	NA	NA	NA	3479.46	3426.9	4424.94	NA	576.222	298.279	68.6925
A3KMH1	VIALGLPVPR	y6_VIALGLPVPR_2	13628.8	13724.1	11669.7	18435.3	18445.3	22630.3	14621	19872.6	16267.7	23297.2	23645.5	26406.3	21165.7	17877	20580.9	5374.21	NA	NA	24595.9	28651.5	27424.6	7338.05	3774.26	8942.34	68.6925
A3KMH1	VIALGLPVPR	y7_VIALGLPVPR_2	6604.5	6073.47	5164.93	8899.25	8727.57	12097	6021.75	9591.35	7435.81	12371.1	12276.4	12857.7	10631.4	8954.25	9734.17	1417.6	NA	NA	12158.3	14107	13403.7	3215.33	826.898	3908.3	68.6925
A3KMH1	VIALGLPVPR	y8_VIALGLPVPR_2	24116.6	25875.2	21204.2	35147.3	34726.2	42948.7	27248.4	35107.7	28641.7	44815.2	44369.8	48920.6	36017.2	34036.5	35890.7	8376.68	NA	NA	45675.7	52190.6	53522.8	14018.5	7732.47	16238.1	68.6925
A3KMH1	VNAGTLAVLQR	y4_VNAGTLAVLQR_2	1201.32	4434.83	799.218	4861.78	6014.14	3570.24	3906.51	910.222	2992.03	5110.89	2583.37	3621.39	1311.33	4606.74	5477.34	NA	NA	NA	2752.35	14043.3	6690.98	NA	NA	NA	32.2399
A3KMH1	VNAGTLAVLQR	y5_VNAGTLAVLQR_2	7582.98	8767.96	5724.08	4115.52	11109.7	7010.05	9338.09	11236.5	7374.26	9850.63	12670.8	20318.4	9556.76	10636.3	11814.1	NA	NA	NA	11893.3	16215.7	14337.7	NA	NA	NA	32.2399
A3KMH1	VNAGTLAVLQR	y6_VNAGTLAVLQR_2	2336.88	890.193	1406.16	4166.75	3095.28	6091.6	1577.73	7473.76	4889.22	4616.71	9727.77	12731.1	3676.41	2276.37	9171.09	NA	NA	NA	8739.89	7618.86	10119.7	NA	NA	NA	32.2399
A3KMH1	VNAGTLAVLQR	y7_VNAGTLAVLQR_2	483.865	935.308	NA	NA	1673.49	965.618	NA	865.647	NA	2098.9	1501.13	1913.79	2183.04	973.609	2115.82	NA	NA	NA	921.738	1368.5	4323.57	NA	NA	NA	32.2399
A3KMH1	VNAGTLAVLQR	y8_VNAGTLAVLQR_2	7169.54	5493.67	5190.33	7594.46	10594.5	8168.45	9058.93	9497.68	7518.64	10687.6	15780.3	21973.2	8673.2	9548.82	14340.9	NA	NA	NA	10375.3	20281.6	19503.7	NA	NA	NA	32.2399
A3KMH1	VNAGTLAVLQR	y9_VNAGTLAVLQR_2	5796.55	12631.6	7257.96	8498.92	13660.3	12573.5	10383.4	10212.1	12073.4	14107.2	14851.6	25438.5	11706.6	11372.4	16888.1	NA	NA	NA	9378.95	19727.3	19317.4	NA	NA	NA	32.2399
A3KMH1	YSGNPLDPPLR	y4_YSGNPLDPPLR_2	46866	33905.7	NA	41760.9	29185.9	43137.3	NA	30920.8	NA	48490.2	NA	48086.5	68267.2	45787	73747.7	31899.8	59187.7	86102.9	51425.4	76149.2	49371.4	30994.5	47086.1	47234.2	33.5842
A3KMH1	YSGNPLDPPLR	y7_YSGNPLDPPLR_2	1706	5393.29	NA	4356.87	2510.34	3066.84	NA	4901.56	NA	4244.99	NA	5927.51	6455.66	5040.88	7732.32	3163.41	6242.7	10161.7	5447.96	10308.2	8253.82	4793.72	9134.39	3855.51	33.5842
A3KMH1	YSGNPLDPPLR	y9_YSGNPLDPPLR_2	8646.35	5745.05	NA	3457.12	5146.66	6388.43	NA	3367.26	NA	7841.91	NA	5966.97	3411.47	384.395	5582.91	1789.5	2849.64	8869.03	7775.1	2680.82	1129.05	2527.5	3536.08	4529.89	33.5842
A3KN83	ASLGLVCEIGLR	y10_ASLGLVC[Carbamidomethyl (C)]EIGLR_2	747.522	NA	355.428	NA	1535.09	NA	NA	945.639	NA	424.693	NA	NA	457.91	NA	430.119	NA	NA	NA	273.981	NA	NA	NA	NA	NA	68.635
A3KN83	ASLGLVCEIGLR	y4_ASLGLVC[Carbamidomethyl (C)]EIGLR_2	4733.11	2862.19	6102.43	5002.88	3700.31	4421.94	2297.57	3734.08	3789.03	4285.03	5617.33	2855.28	699.613	5991.52	6945.36	2950.28	NA	NA	1005.67	2993.95	2892.82	3210.44	NA	3075.01	68.635
A3KN83	ASLGLVCEIGLR	y6_ASLGLVC[Carbamidomethyl (C)]EIGLR_2	19935.9	17436.2	18725.9	24151.2	21360.7	21336.8	19165.1	25902.2	22723.7	22106.8	17934.2	21960.9	23959	16690.8	17712.4	14747.1	NA	NA	14096.9	13450.6	13817.9	10016.8	NA	11246	68.635
A3KN83	ASLGLVCEIGLR	y7_ASLGLVC[Carbamidomethyl (C)]EIGLR_2	21161.7	18939	20229.1	21463.6	21191.9	22350.6	20709.2	23550	24835.8	22257.8	17798	21848.2	23169.9	15414.2	18560.6	12632.4	NA	NA	12173.2	13701.3	13596.5	9172.57	NA	10302.3	68.635
A3KN83	ASLGLVCEIGLR	y8_ASLGLVC[Carbamidomethyl (C)]EIGLR_2	15238.1	10100.6	12077.2	9690.31	12901.6	12027.8	10161.3	14138.4	13676.4	10421.2	4262.63	7319.65	9747.47	6616.43	11884.3	4720.87	NA	NA	8838.63	7994.54	6108.77	2318.08	NA	9560.83	68.635
A3KN83	ASLGLVCEIGLR	y9_ASLGLVC[Carbamidomethyl (C)]EIGLR_2	15923.4	14498	17314.4	19249.2	17534.7	19887.8	13869.8	19037.2	19596.8	16783.1	14657	19204.7	16325.8	10926.5	13823.8	13492.1	NA	NA	7627.99	8818.08	8143.38	5800.96	NA	7030.85	68.635
A3KN83	EFSDFIQAVER	y4_EFSDFIQAVER_2	NA	8809.41	1746.22	1709.82	1371.06	2978.06	5672.09	452.114	1238.03	7085.77	4984.16	2573.98	2565.18	2792.9	5091.15	7261.28	2685.74	NA	NA	421.27	4891.98	NA	3729.93	1669.66	70.6108
A3KN83	EFSDFIQAVER	y5_EFSDFIQAVER_2	NA	9725.87	6393.52	8552.25	7086.63	10185.8	9917.28	7959.95	3237.13	12907.7	9416.33	15624.9	6521.36	4202.76	10367.1	7740.47	NA	NA	NA	7011.06	8302.66	3803.44	4547.54	5211.08	70.6108
A3KN83	EFSDFIQAVER	y6_EFSDFIQAVER_2	NA	11717.9	14236.9	10323.6	12162.7	23014.2	7444.98	16325.1	8578.36	22513.3	23614.2	31212.4	3468.37	10960.6	7654.53	10975.2	10086.5	NA	NA	6045.16	7900.03	3384.9	5788.19	7937.85	70.6108
A3KN83	EFSDFIQAVER	y7_EFSDFIQAVER_2	NA	8934.42	9323.51	13643.9	5259.84	7917.47	10038.9	9292	4828.07	11071	11831.2	17402.2	6817.52	11506.5	11992.2	8506.82	15914.4	NA	NA	12979.2	11586.5	3924.33	5599.68	5846.66	70.6108
A3KN83	EFSDFIQAVER	y8_EFSDFIQAVER_2	NA	1722.08	NA	2186.99	6160.33	4754.36	4785.62	5480.31	4313.84	7399.21	9113.59	8867.17	795.114	7234.66	2117.67	9808.92	82963.7	NA	NA	3970.02	1337.81	6305.45	1950.83	12769.7	70.6108
A3KN83	EFSDFIQAVER	y9_EFSDFIQAVER_2	NA	13925.8	11304.5	11423.8	10733	19437.1	11982.3	13341.3	6893.45	17077.2	17539.2	24099.6	4673.9	14160.4	9135.49	11017.8	21621.5	NA	NA	7365.23	4198.81	4922.59	6352.44	7791.57	70.6108
A3KN83	GVLQSLIEK	y3_GVLQSLIEK_2	3584.86	4306.73	3941.48	3970.69	3190.77	3615.98	3205.29	3921.12	4261.93	4317.92	3584.32	4496.53	4402.1	2207.81	2433.33	3701.15	NA	1994.39	2290.11	1658.81	535.713	2579.01	1918.7	2410.34	51.0741
A3KN83	GVLQSLIEK	y4_GVLQSLIEK_2	2067.66	3017.64	1865.72	2829.08	2597.19	2976.49	3721.7	3182.31	3203.11	3955.3	2931.71	4697.84	3709.29	3585.48	3859.8	3132.18	NA	540.371	3056.69	3245.93	2692.51	654.542	2326.58	2351.93	51.0741
A3KN83	GVLQSLIEK	y5_GVLQSLIEK_2	13540.9	13949.4	14482	11565.9	10695.2	13422.1	12597.8	14016.2	11816.6	13688.9	16456.4	14959.9	12560.8	9645.82	11542.3	20561.4	NA	14778	6803.11	8447.47	10054.6	26454.1	14821	21512.6	51.0741
A3KN83	GVLQSLIEK	y6_GVLQSLIEK_2	17339.2	19884.2	17054.1	16995.5	15175.5	17309.4	15911.3	19376.7	15514.4	18489.7	18606.1	18728.1	20742.1	12926.6	15968.3	18284.7	NA	9630.98	16188.3	12041.8	11202.1	13761.3	10261.3	14221.7	51.0741
A3KN83	GVLQSLIEK	y7_GVLQSLIEK_2	9854.66	9268.35	9288.92	8198.39	8903.96	9460.31	8268.5	10143.8	10048.8	10372.2	12280.9	10730.7	9200.42	6980.59	8154.19	7865.87	NA	2334.38	5254.15	5962.95	5750.26	5908.06	3784.66	6668.95	51.0741
A3KN83	LEIYADLK	y5_LEIYADLK_2	25753.1	29462.5	36597	20703.6	10035.4	14373	36752.2	11023.9	12987.2	15778	21836.7	15746.2	12766.1	3741.29	13275.4	73828.4	76583.9	98399.7	6622.8	14062.6	10122	21043.5	29109.6	27275	67.7082
A3KN83	LEIYADLK	y6_LEIYADLK_2	66733.2	79716.6	95927.6	53602.4	26879.6	38564.5	95736.9	29341.3	36744.7	42556.4	62387.4	41345	34837.8	11777.1	35690.4	191115	202776	257500	16434.6	37241.4	27132.9	57530.3	73277.7	73120.4	67.7082
A3KN83	LEIYADLK	y7_LEIYADLK_2	38311	45297.9	55681.7	29567.1	15256.6	21087.4	54406.7	17078.3	21823.1	24136	36280.3	23477.5	20870.1	6530.2	19864.5	109248	112840	146252	10200.4	20079.2	16030.9	32988.7	43303.5	43186.4	67.7082
A3KN83	QGLIGVGLINVEDR	y10_QGLIGVGLINVEDR_2	NA	30475.9	32250.5	NA	39916.9	42460.1	37288.9	32717.2	35142.7	39108.6	NA	47368.5	27151.3	30420	42315.8	37969.1	NA	NA	NA	NA	25085.1	21655.8	NA	29132.8	75.5319
A3KN83	QGLIGVGLINVEDR	y11_QGLIGVGLINVEDR_2	NA	9498.37	11035.1	NA	13179.4	11597.9	13899.7	8763.9	10149.2	11682.9	NA	19427.6	9768.23	10148.2	13076.1	15373.1	NA	NA	NA	NA	10752.5	6611.32	NA	12382.5	75.5319
A3KN83	QGLIGVGLINVEDR	y6_QGLIGVGLINVEDR_2	NA	NA	1848.71	NA	1669.07	4999.31	NA	NA	NA	5149.06	NA	NA	NA	1857.52	NA	NA	NA	NA	NA	NA	878.592	1471.99	NA	NA	75.5319
A3KN83	QGLIGVGLINVEDR	y7_QGLIGVGLINVEDR_2	NA	NA	NA	NA	NA	1307.62	1203.32	NA	NA	NA	NA	2680.93	NA	1145.94	NA	NA	NA	NA	NA	NA	NA	NA	NA	NA	75.5319
A3KN83	QGLIGVGLINVEDR	y8_QGLIGVGLINVEDR_2	NA	23646.5	23986	NA	25360.7	35216.7	30569	22445	26277.1	33351.7	NA	36667.4	23105.7	23406.4	35539	35439.5	NA	NA	NA	NA	24434	18065.4	NA	18558.2	75.5319
A3KN83	QGLIGVGLINVEDR	y9_QGLIGVGLINVEDR_2	NA	20122.4	30690.6	NA	39037.3	28135.8	26480	34465.3	39622.4	42661.8	NA	71297.7	33040.5	56156.1	41888.7	29812.3	NA	NA	NA	NA	21891.7	61344.6	NA	41106.4	75.5319
A3KN83	SELDVPVEILNITEK	b4_SELDVPVEILNITEK_2	2201.53	NA	NA	NA	NA	3028.72	NA	NA	1907.34	NA	NA	2164.61	NA	NA	NA	NA	8566.62	NA	NA	NA	NA	NA	NA	NA	97.3785
A3KN83	SELDVPVEILNITEK	y10_SELDVPVEILNITEK_2	4222.27	NA	NA	NA	NA	10683.9	NA	NA	4194.39	NA	NA	9687.59	NA	NA	NA	NA	15024.8	NA	NA	NA	NA	NA	NA	NA	97.3785
A3KN83	SELDVPVEILNITEK	y5_SELDVPVEILNITEK_2	18772	NA	NA	NA	NA	15132.7	NA	NA	15421.7	NA	NA	13467.6	NA	NA	NA	NA	14875.9	NA	NA	NA	NA	NA	NA	NA	97.3785
A3KN83	SELDVPVEILNITEK	y6_SELDVPVEILNITEK_2	NA	NA	NA	NA	NA	3827.19	NA	NA	2476	NA	NA	1237.79	NA	NA	NA	NA	2269.63	NA	NA	NA	NA	NA	NA	NA	97.3785
A3KN83	SELDVPVEILNITEK	y8_SELDVPVEILNITEK_2	NA	NA	NA	NA	NA	3216.91	NA	NA	6901.2	NA	NA	3043.79	NA	NA	NA	NA	6532.26	NA	NA	NA	NA	NA	NA	NA	97.3785
A3KN83	TIAGIIYENYLLSR	y7_TIAGIIYENYLLSR_2	5152.61	NA	NA	NA	NA	NA	NA	NA	NA	NA	NA	NA	NA	NA	NA	NA	NA	NA	NA	NA	NA	NA	NA	NA	95.4182
A3KN83	TIAGIIYENYLLSR	y8_TIAGIIYENYLLSR_2	14486.8	NA	NA	NA	NA	NA	NA	NA	NA	NA	NA	NA	NA	NA	NA	NA	NA	NA	NA	NA	NA	NA	NA	NA	95.4182
A3KN83	TIAGIIYENYLLSR	y9_TIAGIIYENYLLSR_2	16374.6	NA	NA	NA	NA	NA	NA	NA	NA	NA	NA	NA	NA	NA	NA	NA	NA	NA	NA	NA	NA	NA	NA	NA	95.4182
A3KN83	VEGVLASVSGTNVK	b4_VEGVLASVSGTNVK_2	NA	NA	1073.09	NA	NA	NA	NA	NA	NA	NA	NA	NA	NA	NA	NA	NA	NA	NA	NA	NA	NA	NA	NA	NA	28.2141
A3KN83	VEGVLASVSGTNVK	y12_VEGVLASVSGTNVK_2	NA	NA	824.099	NA	NA	NA	NA	NA	NA	NA	NA	NA	NA	NA	NA	NA	NA	NA	NA	NA	NA	NA	NA	NA	28.2141
A3KN83	VEGVLASVSGTNVK	y6_VEGVLASVSGTNVK_2	NA	NA	1686.01	NA	NA	NA	NA	NA	NA	NA	NA	NA	NA	NA	NA	NA	NA	NA	NA	NA	NA	NA	NA	NA	28.2141
A3KN83	VEGVLASVSGTNVK	y7_VEGVLASVSGTNVK_2	NA	NA	8972.69	NA	NA	NA	NA	NA	NA	NA	NA	NA	NA	NA	NA	NA	NA	NA	NA	NA	NA	NA	NA	NA	28.2141
A3KN83	VEGVLASVSGTNVK	y8_VEGVLASVSGTNVK_2	NA	NA	1286.85	NA	NA	NA	NA	NA	NA	NA	NA	NA	NA	NA	NA	NA	NA	NA	NA	NA	NA	NA	NA	NA	28.2141
A3KN83	VVSNDDGSISYESR	y10_VVSNDDGSISYESR_2	NA	NA	NA	NA	NA	NA	NA	NA	NA	NA	NA	NA	NA	NA	2113.65	NA	NA	NA	NA	NA	NA	NA	NA	NA	-3.75904
A3KN83	VVSNDDGSISYESR	y5_VVSNDDGSISYESR_2	NA	NA	NA	NA	NA	NA	NA	NA	NA	NA	NA	NA	NA	NA	4055.06	NA	NA	NA	NA	NA	NA	NA	NA	NA	-3.75904
A3KN83	VVSNDDGSISYESR	y6_VVSNDDGSISYESR_2	NA	NA	NA	NA	NA	NA	NA	NA	NA	NA	NA	NA	NA	NA	7260.32	NA	NA	NA	NA	NA	NA	NA	NA	NA	-3.75904
A3KN83	VVSNDDGSISYESR	y8_VVSNDDGSISYESR_2	NA	NA	NA	NA	NA	NA	NA	NA	NA	NA	NA	NA	NA	NA	5668.56	NA	NA	NA	NA	NA	NA	NA	NA	NA	-3.75904
A3KN83	VVSNDDGSISYESR	y9_VVSNDDGSISYESR_2	NA	NA	NA	NA	NA	NA	NA	NA	NA	NA	NA	NA	NA	NA	7541.23	NA	NA	NA	NA	NA	NA	NA	NA	NA	-3.75904
A4D1E9	DFLHLFEK	b4_DFLHLFEK_2	8001.77	7451.1	7944.95	7438.39	7692.58	9136.47	8158.67	10248.8	8916.81	7610.32	8378.64	10517.9	8827.97	6270.26	7448.96	5034.06	2869.59	NA	6618.78	7780.01	7346.89	3905.31	4116.01	3710.83	76.7324
A4D1E9	DFLHLFEK	b5_DFLHLFEK_2	4445.02	4821.01	4067.94	4559.82	4825.35	5556.23	5750.39	7051.48	6191.99	4601.43	5507.63	6380.92	5514.93	3440.89	5340.98	2729.19	1799.13	NA	4893.25	5733.3	5240.21	1955.12	780.434	1885.56	76.7324
A4D1E9	DFLHLFEK	y3_DFLHLFEK_2	8493.86	8453.24	7456.79	8136.29	8311.06	10371.7	9822.28	11252.9	9893.49	7796.5	9673.74	10847.9	10967.9	6869.3	9542.81	3971.08	3099.02	NA	7697.25	8984.79	8671.23	3695.84	3062.48	4330.74	76.7324
A4D1E9	DFLHLFEK	y4_DFLHLFEK_2	8795.72	8732.3	7537.45	7642.42	7748.9	9386.96	8884.92	11421.5	9883.82	8681.75	9806.49	10960.1	9438.93	6522.86	8977.83	6182.99	4537.81	NA	8460.74	8038.27	8765.56	4985.18	4211.93	4890.64	76.7324
A4D1E9	DFLHLFEK	y5_DFLHLFEK_2	11874.8	11473.6	10380.1	9850.62	10666.4	13322.5	11920.6	14149	13359.6	11344.3	13719.9	13718.8	13105.3	8358.42	11851.1	7124.58	4581.14	NA	10323.4	10588.3	13020.6	5264.11	4880.25	4765.39	76.7324
A4D1E9	DFLHLFEK	y6_DFLHLFEK_2	5482.8	6124.1	5260	5271.04	5023.46	6812.7	6457.59	8485.62	6778.35	5692.56	7795.34	7606.52	7285.79	4534	6325.73	6216.94	3997.25	NA	5611.8	5998.16	5553.34	3375.86	2784.98	4241.24	76.7324
A4D1E9	FHELMSQLQNPK	b3_FHELMSQLQNPK_3	NA	1665.86	NA	NA	NA	NA	NA	NA	NA	NA	NA	NA	NA	NA	NA	NA	NA	NA	NA	NA	NA	NA	NA	NA	23.7515
A4D1E9	FHELMSQLQNPK	b4_FHELMSQLQNPK_3	NA	429.763	NA	NA	NA	NA	NA	NA	NA	NA	NA	NA	NA	NA	NA	NA	NA	NA	NA	NA	NA	NA	NA	NA	23.7515
A4D1E9	FHELMSQLQNPK	y5_FHELMSQLQNPK_3	NA	2952.11	NA	NA	NA	NA	NA	NA	NA	NA	NA	NA	NA	NA	NA	NA	NA	NA	NA	NA	NA	NA	NA	NA	23.7515
A4D1E9	FHELMSQLQNPK	y6_FHELMSQLQNPK_3	NA	815.687	NA	NA	NA	NA	NA	NA	NA	NA	NA	NA	NA	NA	NA	NA	NA	NA	NA	NA	NA	NA	NA	NA	23.7515
A4D1E9	GGDVWVVAQNR	b5_GGDVWVVAQNR_2	NA	NA	533.399	NA	578.499	4189.31	NA	NA	NA	1117.09	1606.1	1376.87	NA	NA	NA	NA	NA	NA	NA	NA	1101.65	NA	NA	NA	27.0041
A4D1E9	GGDVWVVAQNR	y4_GGDVWVVAQNR_2	7314.17	7587.64	5357.92	3980.82	7321.11	7431.07	7422.85	9524.46	7234.54	6878.45	6160.14	10392.1	9185.37	7608.4	9165.34	10043.9	NA	NA	3139.73	8321.5	8703.96	2401.27	4846.47	1650.03	27.0041
A4D1E9	GGDVWVVAQNR	y5_GGDVWVVAQNR_2	13703.4	14475.6	9928.76	16082.6	12965.8	20251.1	22092.9	23342	26234.7	19014.8	20140.8	27417.9	22742.9	22211.6	20922.9	28476.1	NA	NA	15854.3	22949.7	21712	9894.08	12558.7	1868.84	27.0041
A4D1E9	GGDVWVVAQNR	y6_GGDVWVVAQNR_2	25391.1	19810.8	19112.9	17723.9	43176.3	25807.2	25310.5	63940.6	54103.7	29629.3	53052.2	41631.8	27679.4	46764.9	29585.7	23738.9	NA	NA	20993	23253.4	23260.8	15497.6	16017.6	3189.58	27.0041
A4D1E9	GGDVWVVAQNR	y7_GGDVWVVAQNR_2	24361.5	18945.2	22788	18113.9	24846.3	22662.4	22220.1	42885.5	35286.1	25100.1	26246.4	33970.3	26350.4	29907.1	28566.1	31652.2	NA	NA	16936.3	22922.8	22936	12961.2	15808.3	7729.06	27.0041
A4D1E9	ILVAQGGLGGK	y5_ILVAQGGLGGK_2	NA	NA	NA	NA	856.207	644.809	1018.11	1791.65	NA	678.153	NA	NA	NA	2869.71	929.942	NA	NA	NA	1886.7	516.93	NA	NA	NA	NA	13.7888
A4D1E9	ILVAQGGLGGK	y6_ILVAQGGLGGK_2	NA	NA	NA	NA	7519.31	8483.54	5047.94	13023	11734.1	9695.61	NA	4525.12	7697.86	5957.62	6690.5	NA	NA	NA	8899.65	7504.67	NA	NA	NA	NA	13.7888
A4D1E9	ILVAQGGLGGK	y7_ILVAQGGLGGK_2	NA	NA	NA	NA	3585.01	6393.36	3130.86	8664.57	10053.6	5193.03	NA	920.737	5682.7	6146.1	6253.09	NA	NA	NA	2411.1	8030.57	NA	NA	NA	NA	13.7888
A4D1E9	ILVAQGGLGGK	y8_ILVAQGGLGGK_2	NA	NA	NA	NA	47284.1	50965.9	87404.1	53838.7	46075.5	44649.2	NA	72993.5	61169.9	29250.3	53126.4	NA	NA	NA	33683.9	54815.2	NA	NA	NA	NA	13.7888
A4D1E9	ILVAQGGLGGK	y9_ILVAQGGLGGK_2	NA	NA	NA	NA	21388.3	24658.4	16267.9	29584.8	25526	21457.8	NA	21551.9	24537.8	22553	18329.8	NA	NA	NA	22118.3	22114.8	NA	NA	NA	NA	13.7888
A4D1E9	LIADVGLVGFPNAGK	b4_LIADVGLVGFPNAGK_2	7436.85	NA	1851.32	1768.58	1580.37	5078.41	2132.62	8805.33	3954.43	NA	NA	6365.77	2630.49	6803.34	3713.69	3493.7	NA	NA	1413.69	NA	3425.3	NA	NA	NA	75.2973
A4D1E9	LIADVGLVGFPNAGK	y10_LIADVGLVGFPNAGK_2	7630.48	NA	2116.76	3617.88	5977.57	7457.75	8033.12	11658.2	9784.37	NA	NA	12159.2	9245.34	11774.3	13681.9	4463.47	NA	NA	3323.64	9984.2	10036.4	NA	5455.65	NA	75.2973
A4D1E9	LIADVGLVGFPNAGK	y13_LIADVGLVGFPNAGK_2	NA	NA	NA	NA	NA	NA	NA	1447.39	NA	NA	NA	1569.05	NA	NA	NA	NA	NA	NA	NA	NA	NA	NA	NA	NA	75.2973
A4D1E9	LIADVGLVGFPNAGK	y5_LIADVGLVGFPNAGK_2	32287.2	NA	12473	26310.2	31579.8	36262.1	46710.5	55374.5	40039.1	NA	NA	45647.5	41022.3	39989.7	48563.8	29571.4	NA	NA	22004.2	43433.3	34890.4	NA	17904.3	NA	75.2973
A4D1E9	LIADVGLVGFPNAGK	y7_LIADVGLVGFPNAGK_2	10268.9	NA	2931.7	8108.14	9355.18	12704.4	15206.7	20079.5	14742.2	NA	NA	15762.4	15259.5	13016.7	19314.9	8890.43	NA	NA	7158.13	15878.3	15250.8	NA	3397.33	NA	75.2973
A4D1E9	LIADVGLVGFPNAGK	y8_LIADVGLVGFPNAGK_2	12115	NA	3967.96	NA	10763.6	6774.42	3260.65	11371.5	11919.7	NA	NA	8920.52	5952.16	7634.55	8584.97	8461.21	NA	NA	4013.18	4245.65	7785.31	NA	NA	NA	75.2973
A4D1E9	LLTNFLPLK	y4_LLTNFLPLK_2	1729.75	1734.4	NA	2407.82	2737.23	3377.25	NA	4304.32	4062.29	3209.7	2440.53	2890.26	4054.22	3263.09	3747.98	NA	NA	NA	4039.19	3316.45	3960.17	1516.72	NA	1510.02	83.9792
A4D1E9	LLTNFLPLK	y5_LLTNFLPLK_2	1420.76	1680.35	NA	1761.63	2348	2854.73	NA	3385.46	2824.41	1719.99	2403.94	2161.4	2556.6	1526.52	2199.9	NA	NA	NA	2456.81	1777.8	1909.35	1359.86	NA	1760.13	83.9792
A4D1E9	LLTNFLPLK	y6_LLTNFLPLK_2	3048.03	2813.1	NA	3562.82	3891.48	4825.45	NA	4662.5	4221.36	3933.57	3329.43	3826.73	4367.98	4031.83	5388.05	NA	NA	NA	5458.54	5050.91	8526.28	1962.59	NA	2951.82	83.9792
A4D1E9	LLTNFLPLK	y7_LLTNFLPLK_2	7899.26	7621.43	NA	9662.95	12226.5	14560.4	NA	19699.3	15119.7	11475.3	13498.1	12798.4	16144.8	15303.6	12994	NA	NA	NA	15473.5	13120.7	14519.1	7101.56	NA	7028.99	83.9792
A4D1E9	LLTNFLPLK	y8_LLTNFLPLK_2	1242.34	1107.85	NA	1463.66	2271.85	2741.48	NA	3883.31	2506.27	2170.22	2823.18	2501.1	3001.89	2481.15	2912.48	NA	NA	NA	3159.79	1272.98	2705.1	1072.36	NA	935.886	83.9792
A4D1E9	PAIADYAFTTLKPELGK	y10_PAIADYAFTTLKPELGK_3	1185.57	NA	NA	454.26	353.818	1411.15	NA	3402.83	2086.04	1309.3	NA	2774.16	NA	3389.07	1022.13	NA	NA	NA	NA	685.568	815.548	NA	NA	NA	72.1267
A4D1E9	PAIADYAFTTLKPELGK	y5_PAIADYAFTTLKPELGK_3	12272.5	NA	NA	9642.56	10964.9	17150	NA	19665.6	18451	11705	NA	17812.2	NA	16357.8	11956.3	NA	9224.73	NA	NA	11817.4	6422.39	NA	NA	NA	72.1267
A4D1E9	PAIADYAFTTLKPELGK	y6_PAIADYAFTTLKPELGK_3	3567.16	NA	NA	2101.58	2700.22	5114	NA	4409.4	5088.3	2905.87	NA	3967.85	NA	4819.21	1523.35	NA	2025.52	NA	NA	3857.86	1383.11	NA	NA	NA	72.1267
A4D1E9	PAIADYAFTTLKPELGK	y8_PAIADYAFTTLKPELGK_3	977.794	NA	NA	1951.67	1507.19	3193.02	NA	3742.02	4219.21	2514.08	NA	3619.5	NA	3273.71	3010.34	NA	1668.09	NA	NA	1164.38	631.305	NA	NA	NA	72.1267
A4D1E9	PAIADYAFTTLKPELGK	y9_PAIADYAFTTLKPELGK_3	1434.24	NA	NA	415.449	NA	871.986	NA	643.938	1531.76	1080.4	NA	1883.11	NA	1459.04	NA	NA	1283.82	NA	NA	NA	NA	NA	NA	NA	72.1267
A4D1E9	PALLAVNK	b4_PALLAVNK_2	NA	NA	NA	NA	NA	NA	830.056	NA	NA	NA	NA	840.605	705.74	NA	NA	NA	NA	NA	NA	NA	NA	NA	NA	NA	12.3998
A4D1E9	PALLAVNK	b5_PALLAVNK_2	NA	NA	NA	NA	NA	NA	NA	NA	NA	NA	NA	742.044	817.428	NA	853.867	NA	NA	NA	NA	NA	NA	NA	NA	NA	12.3998
A4D1E9	PALLAVNK	y4_PALLAVNK_2	NA	NA	NA	NA	NA	NA	2825.34	NA	NA	NA	NA	4998.85	2897.26	NA	3289.79	NA	NA	NA	NA	NA	NA	NA	NA	NA	12.3998
A4D1E9	PALLAVNK	y5_PALLAVNK_2	NA	NA	NA	NA	NA	NA	1135.03	NA	NA	NA	NA	2019.05	2214.87	NA	755.791	NA	NA	NA	NA	NA	NA	NA	NA	NA	12.3998
A4D1E9	PALLAVNK	y6_PALLAVNK_2	NA	NA	NA	NA	NA	NA	825.371	NA	NA	NA	NA	1816.14	NA	NA	825.122	NA	NA	NA	NA	NA	NA	NA	NA	NA	12.3998
A4D1E9	QISVADLPGLIEGAHMNK	b6_QISVADLPGLIEGAHMNK_3	NA	NA	NA	NA	NA	NA	NA	NA	NA	1559.54	NA	NA	NA	NA	NA	NA	NA	NA	NA	NA	NA	NA	NA	NA	82.7786
A4D1E9	QISVADLPGLIEGAHMNK	y10_QISVADLPGLIEGAHMNK_3	NA	NA	NA	NA	NA	NA	NA	NA	NA	858.577	NA	NA	NA	NA	NA	NA	NA	NA	NA	NA	NA	NA	NA	NA	82.7786
A4D1E9	QISVADLPGLIEGAHMNK	y11_QISVADLPGLIEGAHMNK_3	NA	NA	NA	NA	NA	NA	NA	NA	NA	2932.15	NA	NA	NA	NA	NA	NA	NA	NA	NA	NA	NA	NA	NA	NA	82.7786
A4D1E9	QISVADLPGLIEGAHMNK	y7_QISVADLPGLIEGAHMNK_3	NA	NA	NA	NA	NA	NA	NA	NA	NA	1116.8	NA	NA	NA	NA	NA	NA	NA	NA	NA	NA	NA	NA	NA	NA	82.7786
A4D1E9	QISVADLPGLIEGAHMNK	y8_QISVADLPGLIEGAHMNK_3	NA	NA	NA	NA	NA	NA	NA	NA	NA	485.387	NA	NA	NA	NA	NA	NA	NA	NA	NA	NA	NA	NA	NA	NA	82.7786
A4D1E9	TAFETIILLTK	y4_TAFETIILLTK_2	3772.8	3780.39	NA	3679.35	3399.6	5098.53	2080.43	7083.31	4448.51	3635.99	2985.86	6136.58	4904.76	4848.96	4303.54	2179.96	NA	NA	4366.51	4610.96	1435.32	NA	NA	NA	92.0678
A4D1E9	TAFETIILLTK	y5_TAFETIILLTK_2	3083.11	2272.4	NA	3857.5	2277.89	4592.7	2896.79	5764.09	4410.83	3959.25	2837.95	3392.1	3176.57	2581.98	4962.58	1089.6	NA	NA	1427.81	2388.04	1273.06	NA	NA	NA	92.0678
A4D1E9	TAFETIILLTK	y7_TAFETIILLTK_2	6571.1	5498.99	NA	5113.1	4035.88	7466.69	5040.17	11140.4	6852.82	6032.25	6951.6	7610.46	7343.7	7661.95	8463.58	3949	NA	NA	5395.72	7425.21	6909.1	NA	NA	NA	92.0678
A4D1E9	TAFETIILLTK	y8_TAFETIILLTK_2	4174.38	3570.96	NA	1111.7	NA	1931.34	2597.21	7163.52	2924.73	4863.45	4512.41	4027.02	2348.97	3794.58	3902.63	NA	NA	NA	1314.92	2678.94	3281.67	NA	NA	NA	92.0678
A4D1E9	TAFETIILLTK	y9_TAFETIILLTK_2	3125	2301.58	NA	1268.28	1406.49	984.999	1959.25	2880.89	3210.59	2134.99	1860.66	1936.75	1059.32	2979.1	3252.55	NA	NA	NA	1034.53	869.991	2645.36	NA	NA	NA	92.0678
A4D1E9	TVEFQHIIPISAVTGEGIEELK	b6_TVEFQHIIPISAVTGEGIEELK_3	NA	NA	NA	NA	NA	NA	4479.96	NA	NA	2040.67	NA	NA	NA	NA	2398.32	NA	NA	4527.33	NA	NA	NA	NA	NA	NA	91.3752
A4D1E9	TVEFQHIIPISAVTGEGIEELK	b7_TVEFQHIIPISAVTGEGIEELK_3	NA	NA	NA	NA	NA	NA	7062.29	NA	NA	4516.52	NA	4880.98	NA	NA	4700.48	NA	NA	13325	NA	NA	NA	NA	NA	NA	91.3752
A4D1E9	TVEFQHIIPISAVTGEGIEELK	b8_TVEFQHIIPISAVTGEGIEELK_3	NA	NA	NA	NA	NA	NA	13888.5	NA	NA	13109.4	NA	7919.9	NA	NA	25098.6	NA	NA	21638.5	NA	NA	NA	NA	NA	NA	91.3752
A4D1E9	TVEFQHIIPISAVTGEGIEELK	y6_TVEFQHIIPISAVTGEGIEELK_3	NA	NA	NA	NA	NA	NA	NA	NA	NA	3871.03	NA	10757.6	NA	NA	7247.83	NA	NA	NA	NA	NA	NA	NA	NA	NA	91.3752
A4D1E9	TVEFQHIIPISAVTGEGIEELK	y8_TVEFQHIIPISAVTGEGIEELK_3	NA	NA	NA	NA	NA	NA	15834.4	NA	NA	3487.15	NA	8597.44	NA	NA	5874.77	NA	NA	10856.6	NA	NA	NA	NA	NA	NA	91.3752
A4D1E9	TVEFQHIIPISAVTGEGIEELK	y9_TVEFQHIIPISAVTGEGIEELK_3	NA	NA	NA	NA	NA	NA	2443.75	NA	NA	4106.56	NA	2527.84	NA	NA	4914.62	NA	NA	4464.76	NA	NA	NA	NA	NA	NA	91.3752
A5D8V6	EMALATNR	y3_EMALATNR_2	NA	NA	NA	NA	NA	NA	NA	NA	NA	NA	NA	44292.9	NA	NA	NA	20876.8	NA	NA	NA	NA	NA	NA	16760.9	NA	-11.0548
A5D8V6	EMALATNR	y4_EMALATNR_2	NA	NA	NA	NA	NA	NA	NA	NA	NA	NA	NA	30781.3	NA	NA	NA	17679.7	NA	NA	NA	NA	NA	NA	15717.3	NA	-11.0548
A5D8V6	EMALATNR	y5_EMALATNR_2	NA	NA	NA	NA	NA	NA	NA	NA	NA	NA	NA	24659.6	NA	NA	NA	7387.09	NA	NA	NA	NA	NA	NA	2917.77	NA	-11.0548
A5D8V6	EMALATNR	y6_EMALATNR_2	NA	NA	NA	NA	NA	NA	NA	NA	NA	NA	NA	3018.28	NA	NA	NA	16174.1	NA	NA	NA	NA	NA	NA	17201.9	NA	-11.0548
A5D8V6	NLEFQGPLEISR	y10_NLEFQGPLEISR_2	30708.1	24526.8	29157.6	16419.4	6591.52	12170.8	12826.7	12940.6	15027.9	14886	17922	18129.1	15177.6	13290.9	16996.4	23294.9	24573.7	NA	15790.2	12154.4	12576.9	31511.9	22956.3	23220.9	62.2742
A5D8V6	NLEFQGPLEISR	y6_NLEFQGPLEISR_2	22943.5	21174.7	21424.4	7409.59	4946.7	17935.5	1408.52	16674.7	6922.45	12191.3	12205.7	17785.5	6367.71	6151.42	11800.2	1879.68	11235.1	NA	5557.44	2942.93	909.918	17820.3	4868.4	11451.9	62.2742
A5D8V6	NLEFQGPLEISR	y7_NLEFQGPLEISR_2	40438.4	30990.1	30655.2	14771.5	11887.9	19712.5	15241.1	19833.2	14006.5	19828.6	18608.6	18911.2	19292.9	16074.3	21721.3	24958.7	19015.1	NA	18383.8	12595.3	15663.4	35198	25149.2	31141.9	62.2742
A5D8V6	NLEFQGPLEISR	y8_NLEFQGPLEISR_2	18693.2	15044	16993.6	7470.25	7153.94	4673.9	6530.77	7540.49	1663.91	17780.5	5028.94	9266.17	5218.14	2940.71	12859.5	10675.5	7833.54	NA	9582.45	2078.16	9135.92	17541.1	8122.79	12743	62.2742
A5D8V6	NLEFQGPLEISR	y9_NLEFQGPLEISR_2	43383.3	38589.3	42988.2	20522.5	15795.7	22790	23611.6	23708.1	24199	25652.5	24876.5	27377.6	22821.6	23800.2	30055.1	32430.8	48537.1	NA	24523	20587.5	24377.1	48848.7	41031.3	43213.3	62.2742
A5PLL7	EHHIDPTAITR	b3_EHHIDPTAITR_2	941.968	2696.91	3011.22	NA	NA	NA	NA	795.714	NA	NA	NA	NA	NA	NA	NA	NA	NA	2539.01	878.848	NA	NA	885.493	716.574	3623.54	-8.76508
A5PLL7	EHHIDPTAITR	y6_EHHIDPTAITR_2	7186.42	8985.66	26007.7	5721.57	NA	NA	NA	9235.57	NA	NA	NA	NA	NA	NA	NA	NA	NA	10530.5	4216.5	NA	NA	17484.4	14802.3	18751.6	-8.76508
A5PLL7	EHHIDPTAITR	y7_EHHIDPTAITR_2	2891.63	3687.39	8623.15	2232.77	NA	NA	NA	4995.36	NA	NA	NA	NA	NA	NA	NA	NA	NA	4152.37	1339.41	NA	NA	4820.09	4964.87	6250.88	-8.76508
A5PLL7	EHHIDPTAITR	y8_EHHIDPTAITR_2	1201.43	2768.05	5530.89	628.436	NA	NA	NA	1131.39	NA	NA	NA	NA	NA	NA	NA	NA	NA	1042.74	NA	NA	NA	4356.9	2262.96	5144.1	-8.76508
A5PLL7	EHHIDPTAITR	y9_EHHIDPTAITR_2	1385.53	3147.42	6096.42	602.533	NA	NA	NA	1107.45	NA	NA	NA	NA	NA	NA	NA	NA	NA	5322.33	2868.1	NA	NA	9489.75	7061.12	7549.88	-8.76508
A5PLL7	ELAALYSPGK	y4_ELAALYSPGK_2	NA	NA	NA	NA	NA	NA	NA	NA	NA	NA	NA	NA	NA	NA	NA	NA	NA	NA	NA	NA	NA	NA	NA	7852.69	23.7183
A5PLL7	ELAALYSPGK	y5_ELAALYSPGK_2	NA	NA	NA	NA	NA	NA	NA	NA	NA	NA	NA	NA	NA	NA	NA	NA	NA	NA	NA	NA	NA	NA	NA	8627.92	23.7183
A5PLL7	ELAALYSPGK	y6_ELAALYSPGK_2	NA	NA	NA	NA	NA	NA	NA	NA	NA	NA	NA	NA	NA	NA	NA	NA	NA	NA	NA	NA	NA	NA	NA	2131.76	23.7183
A5PLL7	ELAALYSPGK	y7_ELAALYSPGK_2	NA	NA	NA	NA	NA	NA	NA	NA	NA	NA	NA	NA	NA	NA	NA	NA	NA	NA	NA	NA	NA	NA	NA	5834.88	23.7183
A5PLL7	ELAALYSPGK	y8_ELAALYSPGK_2	NA	NA	NA	NA	NA	NA	NA	NA	NA	NA	NA	NA	NA	NA	NA	NA	NA	NA	NA	NA	NA	NA	NA	12607	23.7183
A5PLL7	RLEDLIQGLTGEK	b4_RLEDLIQGLTGEK_2	8298.43	NA	5846.34	NA	NA	NA	NA	NA	NA	NA	NA	NA	NA	NA	NA	NA	NA	NA	NA	NA	NA	NA	NA	NA	69.332
A5PLL7	RLEDLIQGLTGEK	b4_RLEDLIQGLTGEK_3	9037.64	10533.1	12702	NA	5118.31	NA	NA	5556.98	7144.89	NA	NA	NA	NA	NA	NA	10683.3	NA	7563.79	5439.17	9911.84	NA	10945.2	18049.8	8278.46	69.332
A5PLL7	RLEDLIQGLTGEK	b5_RLEDLIQGLTGEK_2	4383.95	NA	2919.77	NA	NA	NA	NA	NA	NA	NA	NA	NA	NA	NA	NA	NA	NA	NA	NA	NA	NA	NA	NA	NA	69.332
A5PLL7	RLEDLIQGLTGEK	b5_RLEDLIQGLTGEK_3	4983.97	6469.85	7594.39	NA	3268.63	NA	NA	3489.99	5057.92	NA	NA	NA	NA	NA	NA	5682.28	NA	5137.44	3693	7225.5	NA	6337.03	11430.6	4818.54	69.332
A5PLL7	RLEDLIQGLTGEK	b6_RLEDLIQGLTGEK_2	5835.14	NA	5320.32	NA	NA	NA	NA	NA	NA	NA	NA	NA	NA	NA	NA	NA	NA	NA	NA	NA	NA	NA	NA	NA	69.332
A5PLL7	RLEDLIQGLTGEK	b6_RLEDLIQGLTGEK_3	744.918	769.109	543.566	NA	NA	NA	NA	NA	212.284	NA	NA	NA	NA	NA	NA	615.562	NA	782.371	NA	NA	NA	687.293	850.076	811.14	69.332
A5PLL7	RLEDLIQGLTGEK	b8_RLEDLIQGLTGEK_2	NA	NA	2051.62	NA	NA	NA	NA	NA	NA	NA	NA	NA	NA	NA	NA	NA	NA	NA	NA	NA	NA	NA	NA	NA	69.332
A5PLL7	RLEDLIQGLTGEK	y4_RLEDLIQGLTGEK_2	4909.79	NA	2625.42	NA	NA	NA	NA	NA	NA	NA	NA	NA	NA	NA	NA	NA	NA	NA	NA	NA	NA	NA	NA	NA	69.332
A5PLL7	RLEDLIQGLTGEK	y4_RLEDLIQGLTGEK_3	364.832	974.37	1593.22	NA	219.736	NA	NA	225.25	1293.23	NA	NA	NA	NA	NA	NA	385.76	NA	NA	533.294	NA	NA	532.457	782.775	1143.18	69.332
A5PLL7	RLEDLIQGLTGEK	y6_RLEDLIQGLTGEK_3	1671.09	2176.32	2503.58	NA	745.486	NA	NA	768.917	1523.79	NA	NA	NA	NA	NA	NA	1697.34	NA	1124.71	1415.19	1393.2	NA	2705.41	4035.27	973.015	69.332
A5PLL7	RLEDLIQGLTGEK	y7_RLEDLIQGLTGEK_3	1521.52	1347.86	2239.82	NA	515.324	NA	NA	996.76	1337.77	NA	NA	NA	NA	NA	NA	1858.65	NA	845.944	1091.45	1481.44	NA	1353.83	2833.97	1364.59	69.332
A5YKK6	AAANFSDR	y4_AAANFSDR_2	20492.3	NA	NA	NA	NA	NA	NA	NA	NA	NA	NA	NA	NA	NA	NA	16685.8	NA	NA	NA	NA	26053.3	NA	19593.3	NA	-27.6244
A5YKK6	AAANFSDR	y5_AAANFSDR_2	114637	NA	NA	NA	NA	NA	NA	NA	NA	NA	NA	NA	NA	NA	NA	62127.1	NA	NA	NA	NA	27920.2	NA	75390.9	NA	-27.6244
A5YKK6	AAANFSDR	y6_AAANFSDR_2	1608.75	NA	NA	NA	NA	NA	NA	NA	NA	NA	NA	NA	NA	NA	NA	41421.8	NA	NA	NA	NA	17234.8	NA	56786.8	NA	-27.6244
A5YKK6	ASQQEIQHIVNR	y3_ASQQEIQHIVNR_2	2025.83	2803	NA	1765.11	1046.05	2248.83	NA	2638.55	NA	1582.21	1675.49	NA	NA	2054.26	NA	NA	NA	NA	NA	450.448	NA	NA	NA	NA	-1.3746
A5YKK6	ASQQEIQHIVNR	y3_ASQQEIQHIVNR_3	9609.26	7201.31	9327.43	2982.07	NA	5310.55	5794.55	7276.94	NA	9338.89	NA	NA	4918.43	7077.61	7378.15	NA	NA	NA	4632.79	7340.23	NA	NA	NA	NA	-1.3746
A5YKK6	ASQQEIQHIVNR	y4_ASQQEIQHIVNR_3	6068.51	9623.15	6259.18	2673.3	NA	5501.3	7648.02	5425.19	NA	4806.55	NA	NA	8603.35	5760.21	9576.46	NA	NA	NA	6714.43	8844.86	NA	NA	NA	NA	-1.3746
A5YKK6	ASQQEIQHIVNR	y5_ASQQEIQHIVNR_2	6148.61	5037.26	NA	1470.95	5770.77	4719.37	1540.11	5700.27	NA	5959.68	7137.58	NA	4600.99	4070.26	NA	NA	NA	NA	NA	1466.74	NA	NA	NA	NA	-1.3746
A5YKK6	ASQQEIQHIVNR	y5_ASQQEIQHIVNR_3	9807.89	7813.8	8895.09	2978.08	NA	6908.79	6964.08	7202.19	NA	12146.3	NA	NA	7609.03	6355.37	7378.05	NA	NA	NA	7654.03	5604.99	NA	NA	NA	NA	-1.3746
A5YKK6	ASQQEIQHIVNR	y6_ASQQEIQHIVNR_2	6551.99	4782.34	NA	3619.95	5008.5	4566.34	3228.86	4605.12	NA	6388.82	5221.85	NA	6274.2	3947.68	NA	NA	NA	NA	NA	2535.91	NA	NA	NA	NA	-1.3746
A5YKK6	ASQQEIQHIVNR	y6_ASQQEIQHIVNR_3	81570.3	16711.8	19129.8	5936.82	NA	28806.3	19240.1	30381.4	NA	46879.5	NA	NA	11492.1	30312.4	13012.3	NA	NA	NA	8335.6	19932.2	NA	NA	NA	NA	-1.3746
A5YKK6	ASQQEIQHIVNR	y7_ASQQEIQHIVNR_2	5214.42	4067.69	NA	2101.41	5012.91	4884.09	2309.2	3694.34	NA	2409.71	4403.76	NA	4784.61	4338.18	NA	NA	NA	NA	NA	1982.98	NA	NA	NA	NA	-1.3746
A5YKK6	ASQQEIQHIVNR	y8_ASQQEIQHIVNR_2	4909.9	3099.68	NA	1846.55	4282.22	3905.57	1735.71	2590.69	NA	3916.01	4695.01	NA	1780.86	1021.44	NA	NA	NA	NA	NA	1298.51	NA	NA	NA	NA	-1.3746
A5YKK6	ASQQEIQHIVNR	y9_ASQQEIQHIVNR_2	4687.13	1836.35	NA	1399.85	2104.93	1614	NA	3197.62	NA	4064.32	4748.01	NA	1111.87	3177.29	NA	NA	NA	NA	NA	2030.4	NA	NA	NA	NA	-1.3746
A5YKK6	AVQELVHPVVDR	y10_AVQELVHPVVDR_2	11956.5	10613.8	2538.28	6109.97	9140.12	8370.69	8235.24	11369	6858.85	7914.32	2573.68	10092.3	7054.81	10417.5	9282.39	4596.86	NA	6129.6	1945.52	5485.18	2944.45	9065.72	3461.21	3855.97	17.9369
A5YKK6	AVQELVHPVVDR	y3_AVQELVHPVVDR_3	8236.65	17910.4	15627.3	7938.86	9736.84	14349.6	12698.2	15094.5	7296.61	10293.6	NA	9700.33	NA	7908.52	12251.9	9334.11	6246.07	1583.82	12489	12277.5	12072.6	6485.23	6425.22	4946.75	17.9369
A5YKK6	AVQELVHPVVDR	y5_AVQELVHPVVDR_2	67870.1	53708.5	50003.7	43604.3	43480.1	46656.5	46988.5	61905.7	44660.4	53146	45396	53038.1	32032	44479.1	44542	54316.3	59610	55440.9	43053.3	42010.4	32807.1	48818.8	37944.3	39573.4	17.9369
A5YKK6	AVQELVHPVVDR	y5_AVQELVHPVVDR_3	46732.9	65142.8	60638.3	43229.2	37851.3	68365.8	56180.6	70965.4	56156.4	58176	NA	46889.7	NA	43006.3	45970.7	65664.1	54609.7	44248.5	46686.5	40328.3	45800.5	49729.9	29434.1	31830	17.9369
A5YKK6	AVQELVHPVVDR	y6_AVQELVHPVVDR_2	52598.5	46063.1	41805.1	39653.6	40628.5	46839.3	44542.9	48337.9	39778.9	51574.1	48708.7	49180.2	36239.9	44121.9	39700	45455.1	47015.8	51485.4	37551.8	45020.7	31902.5	44667.4	31648.8	38584.2	17.9369
A5YKK6	AVQELVHPVVDR	y6_AVQELVHPVVDR_3	20033.5	15389.2	16694.4	8290.24	7958.45	14386.2	13896.1	19441.7	33553.1	22654.9	NA	17574.7	NA	29344.9	6854.04	14707.6	13707.6	13070	10291.4	11276.1	13695	10275.5	4183.34	7504.08	17.9369
A5YKK6	AVQELVHPVVDR	y7_AVQELVHPVVDR_2	34346.5	28713.8	28408.7	27347	23524.5	29419.1	26242	31439.6	23560	29757.9	31701.5	27971.9	22803.3	23153	24165.3	27607.5	35459.4	30211.1	18608.2	27035.5	19098	29009	24289.6	23596.6	17.9369
A5YKK6	AVQELVHPVVDR	y7_AVQELVHPVVDR_3	4605.16	3347.31	5633.18	1454.37	2867.27	2239.21	5515.62	4177.97	5708.12	5685.84	NA	6387.7	NA	3187.44	NA	2737.92	5302.34	5795.75	2442.72	4610.85	NA	4694.58	2189.29	2777.49	17.9369
A5YKK6	AVQELVHPVVDR	y8_AVQELVHPVVDR_2	21854.2	17562.6	15144.7	14139.2	15186.1	18390.5	14113.9	21858.3	15814	17117.5	16557.4	18178.7	14254.9	17521.4	15395.4	17919.4	16406.1	20432.5	13065.5	15147.7	11620	18716.5	13423.8	12996	17.9369
A5YKK6	AVQELVHPVVDR	y8_AVQELVHPVVDR_3	2954.25	1324.53	3933.7	1005.46	1060.07	NA	2244.12	3184.73	2891.82	4134.9	NA	1583.72	NA	2308.14	NA	883.802	1001.92	2722.44	NA	NA	1099.55	990.204	2644.36	1337	17.9369
A5YKK6	AVQELVHPVVDR	y9_AVQELVHPVVDR_2	18224.9	16169.9	13995.7	13481	13544.5	16759.4	16576.3	20169.3	16758.2	17139.9	22062.8	18965.6	13016.1	10857.5	15357.4	21007.6	23217.7	21745.6	15515	19988.2	11912.6	19988.5	7806.15	10543.4	17.9369
A5YKK6	AYGSPWCNK	y3_AYGSPWC[Carbamidomethyl (C)]NK_2	6441.53	NA	NA	9125.37	7713.44	NA	NA	12642.2	11564.2	8068.73	NA	NA	8796.03	12605.6	9784.38	NA	NA	NA	NA	5971.42	NA	NA	NA	NA	3.88401
A5YKK6	AYGSPWCNK	y4_AYGSPWC[Carbamidomethyl (C)]NK_2	396.446	NA	NA	1012.64	NA	NA	NA	1012.17	NA	2738.6	NA	NA	1140.41	1250.17	NA	NA	NA	NA	NA	NA	NA	NA	NA	NA	3.88401
A5YKK6	AYGSPWCNK	y5_AYGSPWC[Carbamidomethyl (C)]NK_2	10208.9	NA	NA	15190.8	15021.1	NA	NA	18815.5	22866.6	12933.5	NA	NA	18647	19981.1	14387.2	NA	NA	NA	NA	10544	NA	NA	NA	NA	3.88401
A5YKK6	AYGSPWCNK	y6_AYGSPWC[Carbamidomethyl (C)]NK_2	1242.98	NA	NA	NA	1373.82	NA	NA	869.9	NA	NA	NA	NA	NA	1357.89	2801.69	NA	NA	NA	NA	NA	NA	NA	NA	NA	3.88401
A5YKK6	AYGSPWCNK	y7_AYGSPWC[Carbamidomethyl (C)]NK_2	4867.96	NA	NA	6790.86	8068.03	NA	NA	12323.5	7033.61	6775.75	NA	NA	11205.5	13022.1	10218.7	NA	NA	NA	NA	7377.72	NA	NA	NA	NA	3.88401
A5YKK6	CYHNLDAFVR	b3_C[Carbamidomethyl (C)]YHNLDAFVR_3	2276.94	NA	2070.92	1199.72	3124.89	5029.02	NA	4754.69	3557.47	1490.47	NA	1304.06	NA	1696.37	NA	NA	NA	NA	NA	NA	NA	NA	NA	NA	22.2909
A5YKK6	CYHNLDAFVR	b4_C[Carbamidomethyl (C)]YHNLDAFVR_3	NA	NA	377.148	NA	697.208	1914.27	NA	1525.48	1381.3	244.148	NA	NA	NA	672.619	NA	NA	NA	NA	NA	NA	NA	NA	NA	NA	22.2909
A5YKK6	CYHNLDAFVR	y3_C[Carbamidomethyl (C)]YHNLDAFVR_3	10101.2	NA	4391.44	5591	8840.71	6743.36	NA	9566.66	8657.18	6955	NA	3560.45	NA	6364.45	NA	NA	NA	NA	NA	NA	NA	NA	NA	NA	22.2909
A5YKK6	CYHNLDAFVR	y4_C[Carbamidomethyl (C)]YHNLDAFVR_3	5803.03	NA	2577.5	3477.72	6202.1	6669.55	NA	8734.72	7335.43	4103.45	NA	3173.53	NA	4399.74	NA	NA	NA	NA	NA	NA	NA	NA	NA	NA	22.2909
A5YKK6	CYHNLDAFVR	y5_C[Carbamidomethyl (C)]YHNLDAFVR_3	4185.77	NA	3130.51	2828.92	3237.34	4898.6	NA	4851.53	5361.34	3609.79	NA	1604.13	NA	2047.48	NA	NA	NA	NA	NA	NA	NA	NA	NA	NA	22.2909
A5YKK6	DAIAALGLLQK	y3_DAIAALGLLQK_2	15900.9	15868.8	16098.8	12862.5	14355.4	16146.8	13997.1	18809.8	16223.4	13968	16878.5	18248	14583.4	12339.1	15186.2	20984.7	19527	28106.3	12179.3	12527.1	15336.1	19223.7	18140.5	17603.1	72.5945
A5YKK6	DAIAALGLLQK	y5_DAIAALGLLQK_2	20832.8	20007.4	17880.1	13528.1	14269.2	18980.4	15350.1	21845.6	20290.5	19238.1	22242.9	22166.7	20555	14737.9	20528.6	47192.2	28012.4	41379.8	14005	17227.9	16657.1	18751.5	18946.7	17981.8	72.5945
A5YKK6	DAIAALGLLQK	y6_DAIAALGLLQK_2	19292.5	18555.2	18086.5	15842.9	14789.7	17081.3	15540	21397.1	17131.1	16480	20040.6	20381.9	17007.9	14800.1	17060.8	22399.1	21471.7	29824.8	12355.6	16417	16889.9	19679.1	17753.9	21141	72.5945
A5YKK6	DAIAALGLLQK	y7_DAIAALGLLQK_2	28224	27738	28710.4	22565.8	24381.4	25407.7	23142.8	28926.6	26518.5	25330.9	31153.8	31717.9	25450.8	20978.8	25085	31604.6	30121.7	44849	20690.9	24245.3	25628.2	28317.3	24160	30421.4	72.5945
A5YKK6	DAIAALGLLQK	y8_DAIAALGLLQK_2	46013.3	52080.7	48046.7	35577.8	40756	46502.7	41609.2	51730.2	45172	42157	55360.7	52117.7	42000.5	36669.8	45684.7	59877	52772.9	80810	35040.7	43949.1	44243.2	48358.4	48297.4	52911	72.5945
A5YKK6	DLDSYLK	y3_DLDSYLK_2	11153.1	16087.2	NA	7272.8	6048.72	7931.2	5366.56	6160.8	10847.9	NA	NA	9048.92	6095.77	NA	NA	NA	10216.3	9593.7	3174.85	29938.2	19697.1	3751.87	23731.7	NA	29.8507
A5YKK6	DLDSYLK	y4_DLDSYLK_2	2705.06	4371.21	NA	1968.05	1180.28	2770.18	1154.4	2481.7	559.609	NA	NA	3730.12	1448.42	NA	NA	NA	4759.83	5103.47	1394.23	3133.44	3859.3	2613.48	5007.52	NA	29.8507
A5YKK6	DLDSYLK	y5_DLDSYLK_2	13640.8	13201.2	NA	7961.39	8884.99	9577.51	7599.83	9608.88	8830.91	NA	NA	10243.8	5034.62	NA	NA	NA	14124	17756.2	4300.27	9458.42	5795.99	9200.86	11303.6	NA	29.8507
A5YKK6	EIDDEANSYFQR	y10_EIDDEANSYFQR_2	26416	24621.4	21816.2	10228.9	21222.4	37223.6	14126.9	25866.6	32972.2	31658.7	30058.4	25842.5	NA	30432.4	16327	18632.1	41136.4	36143.3	NA	21900.2	16809	29916.2	14683.6	21970.3	26.3592
A5YKK6	EIDDEANSYFQR	y5_EIDDEANSYFQR_2	10056.2	6119.31	NA	2253.37	9099.96	8733.7	2311.25	12827.1	7983.43	14298.4	14645.8	8564.94	NA	8947.1	1998.23	16459.1	39788.4	41084.9	NA	6250.61	5014.52	21475.6	9676.78	9709.56	26.3592
A5YKK6	EIDDEANSYFQR	y6_EIDDEANSYFQR_2	25787.5	18867	18011.2	8230.05	20622.1	30995	12369.7	19523.9	23365.2	26114.6	24708	20052.3	NA	20804.2	12252.2	8013.32	24948.1	36210.8	NA	19333.8	15515.8	29077.4	8539.57	15384.1	26.3592
A5YKK6	EIDDEANSYFQR	y7_EIDDEANSYFQR_2	27045.6	30702.3	24157.1	9170.61	22236.4	33622.8	16037.1	30716.7	26148.2	27483.5	30336.3	24320.9	NA	26220.6	17582.7	22140	41477.3	47657.2	NA	33444.3	24707.1	39621.6	15918.3	20107.9	26.3592
A5YKK6	EIDDEANSYFQR	y8_EIDDEANSYFQR_2	14466.8	12963.1	5451.11	5863.89	10974.1	17028.7	6222.3	13592.4	12566.6	15658.8	15495.6	5424.17	NA	11679.5	4466	6634.22	17928.6	12477	NA	3836.29	11129.4	19582.7	2047.2	12200.8	26.3592
A5YKK6	EIDDEANSYFQR	y9_EIDDEANSYFQR_2	7096	5982.91	6733.12	4885.16	4558.49	17096.9	3502.67	8962.8	8532.23	8469.7	9843.3	9593.66	NA	6865.17	1831.58	3442.03	18597.1	13451	NA	8824.27	5139.13	14575.1	1882.56	3163.16	26.3592
A5YKK6	ELNPSLNFK	y3_ELNPSLNFK_2	16026.4	18695.9	18931.7	26215.8	27198.7	29316	27562	23181.5	23018.2	19756.4	21209.5	24843.3	22631.6	28931	25172.5	19769	21900.8	27739.4	40932.3	85892.6	41647.2	20237.1	27993	21250.5	33.3376
A5YKK6	ELNPSLNFK	y4_ELNPSLNFK_2	14099	13534.1	11539.9	9176.66	11582.4	13765.4	8382.71	14482.9	11055.8	9371	15842.8	12234.4	4897.78	11381.9	6375.01	13377.4	16364.9	15381.5	6337.01	1035.3	6064.76	17032.9	10883.5	14960.7	33.3376
A5YKK6	ELNPSLNFK	y5_ELNPSLNFK_2	14712	16612.1	13388.6	7394.7	10180.7	11770.6	10097.5	10656.6	13686.6	14992.1	14662.8	17333.1	10782.4	9813.93	10870.1	16197.5	15083.5	22120.7	1753.83	6662.41	4904.24	15728.6	14159.2	13804.6	33.3376
A5YKK6	ELNPSLNFK	y6_ELNPSLNFK_2	57241.1	64180.8	47596.2	50759.8	45601.2	54358.7	52009.4	57733.1	52490.6	50064.5	54587.4	59806.4	53444.3	47759.5	52736.8	71206.9	65473.1	71689.2	47580.5	72099.4	48369.8	60529.4	73836.7	60219	33.3376
A5YKK6	ELNPSLNFK	y7_ELNPSLNFK_2	22487.9	19813.9	17855.7	18638	16033.5	16112.7	16101.1	15786.3	19232.5	14731.8	20913.4	22712.5	21190.3	13059.2	16680.6	25420.6	22833.9	33178.3	14119.1	17084.7	13028.6	21184.5	26914.9	25433.4	33.3376
A5YKK6	EPLLMSISTNLK	y4_EPLLMSISTNLK_2	4672.05	NA	NA	NA	NA	NA	NA	NA	NA	NA	NA	NA	NA	NA	NA	NA	NA	NA	NA	NA	NA	NA	NA	NA	75.1049
A5YKK6	EPLLMSISTNLK	y5_EPLLMSISTNLK_2	5279.72	NA	NA	NA	NA	NA	NA	NA	NA	NA	NA	NA	NA	NA	NA	NA	NA	NA	NA	NA	NA	NA	NA	NA	75.1049
A5YKK6	EPLLMSISTNLK	y6_EPLLMSISTNLK_2	2060.08	NA	NA	NA	NA	NA	NA	NA	NA	NA	NA	NA	NA	NA	NA	NA	NA	NA	NA	NA	NA	NA	NA	NA	75.1049
A5YKK6	EPLLMSISTNLK	y7_EPLLMSISTNLK_2	20870.6	NA	NA	NA	NA	NA	NA	NA	NA	NA	NA	NA	NA	NA	NA	NA	NA	NA	NA	NA	NA	NA	NA	NA	75.1049
A5YKK6	EPLLMSISTNLK	y8_EPLLMSISTNLK_2	12881.7	NA	NA	NA	NA	NA	NA	NA	NA	NA	NA	NA	NA	NA	NA	NA	NA	NA	NA	NA	NA	NA	NA	NA	75.1049
A5YKK6	EPLLMSISTNLK	y9_EPLLMSISTNLK_2	5917.87	NA	NA	NA	NA	NA	NA	NA	NA	NA	NA	NA	NA	NA	NA	NA	NA	NA	NA	NA	NA	NA	NA	NA	75.1049
A5YKK6	EVFNCMLR	y3_EVFNC[Carbamidomethyl (C)]M[Oxidation (M)]LR_2	NA	NA	NA	NA	NA	NA	NA	NA	NA	NA	NA	NA	2276.97	672.394	NA	NA	NA	NA	NA	NA	NA	NA	NA	NA	13.0164
A5YKK6	EVFNCMLR	y4_EVFNC[Carbamidomethyl (C)]M[Oxidation (M)]LR_2	NA	NA	NA	NA	NA	NA	NA	3275.72	NA	NA	NA	NA	4980.66	2319.84	NA	NA	NA	NA	NA	NA	NA	NA	NA	NA	13.0164
A5YKK6	EVFNCMLR	y5_EVFNC[Carbamidomethyl (C)]M[Oxidation (M)]LR_2	NA	NA	NA	NA	NA	NA	NA	6676	NA	NA	NA	NA	5992.01	3344.9	NA	NA	NA	NA	NA	NA	NA	NA	NA	NA	13.0164
A5YKK6	EVFNCMLR	y6_EVFNC[Carbamidomethyl (C)]M[Oxidation (M)]LR_2	NA	NA	NA	NA	NA	NA	NA	3869.89	NA	NA	NA	NA	1918.37	2559.92	NA	NA	NA	NA	NA	NA	NA	NA	NA	NA	13.0164
A5YKK6	EVTAAQVAR	y4_EVTAAQVAR_2	84588.8	119635	112149	110710	125985	90918.5	123062	106937	106338	118446	117095	131038	136672	88265.9	128426	89309.5	48482.3	57152.1	106704	116750	105698	92154	80847.4	81517.5	-20.5772
A5YKK6	EVTAAQVAR	y5_EVTAAQVAR_2	35836.1	42440.8	37129.4	36460	34052.2	39718.1	37747.6	43172	41113.1	46343.8	20342.5	39378.2	41708.8	36497	37847.4	50774.2	53582.6	58481	35728	34551.6	36880	32932	39308.5	30290.2	-20.5772
A5YKK6	EVTAAQVAR	y6_EVTAAQVAR_2	23323.4	28650.1	23778.4	21752.7	24512.8	23271.3	23403.8	33487.8	27853.2	34332.5	23671.5	33094.2	29954.9	24378.5	31401.7	35861	32269.6	39084.8	23309.2	26510	23391.1	23857.3	26364	25178.2	-20.5772
A5YKK6	EVTAAQVAR	y7_EVTAAQVAR_2	276693	294832	298149	210755	173611	196073	266630	200266	194194	262355	227008	208380	245163	146268	241644	83799.8	44901.8	63385.3	136430	219559	147517	66813.4	51485.2	61394.8	-20.5772
A5YKK6	EVTYELDHPGFQIR	y10_EVTYELDHPGFQIR_2	17552.1	12539.9	14204.8	13863.3	15476.1	14483.9	13678.5	14274.3	15150.4	16553.8	13096.7	20196	11367.1	15135	15569.2	10705.3	11143.3	14624.8	9584.89	12559.7	4639.1	13331	5065.47	8928.8	47.8664
A5YKK6	EVTYELDHPGFQIR	y10_EVTYELDHPGFQIR_3	2011.05	4875.42	1608.89	2164.49	2802.76	1849.38	1942.89	4507.34	4177.14	3722.14	3318.64	3099.46	1276.51	1215.33	3643.95	4467.55	3404.14	4772.57	1236.02	3347.72	2742.68	3685.82	2261.32	2398.38	47.8664
A5YKK6	EVTYELDHPGFQIR	y5_EVTYELDHPGFQIR_3	12875.8	14319.5	9285.2	11316.4	8761.06	12454.6	10880.4	15177.1	8172.58	11717.7	9860.23	9954.68	7852.31	10048.3	8736.9	13418.2	9397.27	11878.9	8390.38	13324.3	8887.31	9522.62	8213.47	7945.19	47.8664
A5YKK6	EVTYELDHPGFQIR	y6_EVTYELDHPGFQIR_2	82892.6	67194.4	53165.7	54599.1	63024.7	63185.6	64709.6	62366.8	56569.9	64886	50060.6	67203.9	37454.3	53543.4	48164.5	52204.9	63407.8	64250.7	43948.9	60553.5	29483.1	55524.2	34158	39114.7	47.8664
A5YKK6	EVTYELDHPGFQIR	y6_EVTYELDHPGFQIR_3	97339.7	96060.9	75364	78755.9	63960.9	84820	82166.3	100215	82605	87298.3	80602.9	78918.8	54949.4	72773.1	67672.9	85791.9	81995.1	106365	75649.3	99311	76430.3	83604.9	76098	74656.1	47.8664
A5YKK6	EVTYELDHPGFQIR	y7_EVTYELDHPGFQIR_2	229503	67376.1	89328.2	64049.2	883833	202741	76241.7	178075	291568	181139	465718	94737.3	46765.4	79914.9	53274.1	63830.1	166512	148639	58036.6	62411.9	32175	293731	33946.3	236137	47.8664
A5YKK6	EVTYELDHPGFQIR	y7_EVTYELDHPGFQIR_3	19334.5	20305.4	14891.2	13849.4	14700.7	21302	18996.2	22331.6	21547.8	19823.1	19108.9	16618.4	11824.3	15519	14265.9	17975.9	17633.3	23457.7	14090.2	17265.5	16712.2	19911.5	15644.6	18390.2	47.8664
A5YKK6	EVTYELDHPGFQIR	y8_EVTYELDHPGFQIR_2	23979.6	22008.9	27454.1	32314.3	33158.6	15934.5	27777.6	18368.2	26557.7	21881.6	18913.2	45266.8	20020.4	27998.9	45128	37100.2	54312.1	28771.8	16972.3	28382.9	26300.1	21213.9	15499.2	25313.2	47.8664
A5YKK6	EVTYELDHPGFQIR	y8_EVTYELDHPGFQIR_3	12121.5	14623.5	11292.6	17957.3	8471.06	11383.4	16099.1	20595.6	17579.9	12807.9	13522.9	15671.4	6869.96	17486.4	8380.25	10330.1	23247.3	17868.7	11170.3	12482.7	16332.3	14643.8	11077.1	16013.4	47.8664
A5YKK6	EVTYELDHPGFQIR	y9_EVTYELDHPGFQIR_2	24222.2	20010.6	19552.1	22058.2	23105.5	17201.3	20038.4	15820	22506.6	21605.7	16866.7	29342.2	13338.4	17676.8	21934.7	22871.2	28420.7	22570.1	13851.2	15325.4	14262	15423.2	9883.92	14417.9	47.8664
A5YKK6	EVTYELDHPGFQIR	y9_EVTYELDHPGFQIR_3	3478.85	5433.15	4987.37	4844.17	3848.16	5321.2	6089.6	8934.92	6112.14	4437.85	4813.47	4291.13	2895.76	5557.96	5011.72	6610.18	5614.36	6187.22	4758.26	7264.84	8058.31	6104.03	3584.61	5730.73	47.8664
A5YKK6	EWVNLYHSAAAGR	y10_EWVNLYHSAAAGR_2	23591.3	15088.1	17401.7	12126.5	17718.1	13086.1	16930.5	19664.5	17647.2	20664.8	8920.13	29844.5	17770.7	20963.2	15451.9	13677.8	4936.77	NA	16004.3	9548.22	7394.97	18662.9	7053.26	10444.9	28.7208
A5YKK6	EWVNLYHSAAAGR	y10_EWVNLYHSAAAGR_3	2131.05	2408.45	1917.17	4850.99	2893.13	1612.98	6993.56	1509.37	3373.8	3095	NA	3399.92	3446.96	NA	1625.65	NA	NA	NA	NA	4036.27	NA	1706.8	642.827	1085.94	28.7208
A5YKK6	EWVNLYHSAAAGR	y11_EWVNLYHSAAAGR_2	10290.5	10849.6	7227.44	5751.58	10359	9731.2	11058.1	13772	5696.98	9651.9	NA	17987.5	11417.8	13700.9	7044.46	5174.63	5340.5	NA	6286.52	5780.1	7739.84	9789.46	5280.11	3912.23	28.7208
A5YKK6	EWVNLYHSAAAGR	y5_EWVNLYHSAAAGR_3	5789	6260.12	7017.63	5747.62	5038.48	5960.47	4911.56	7316.43	8063.34	7251.9	NA	7970.26	4850.01	3798.54	3637.83	NA	4478.08	NA	NA	4733.55	NA	6519.13	3233.73	4116.88	28.7208
A5YKK6	EWVNLYHSAAAGR	y6_EWVNLYHSAAAGR_2	14735.3	13550.7	10869.8	8215.77	6881.99	8827.46	9871.13	14369.7	6211.35	14298.1	6372.45	20159.2	15614	11776.8	8385.9	7666.92	3599.32	NA	6732.34	10909.9	13835.8	9327.56	6662.66	7665.22	28.7208
A5YKK6	EWVNLYHSAAAGR	y6_EWVNLYHSAAAGR_3	23856.6	26721.6	28797.6	23614.7	26158.7	28432.8	21377.8	28727.4	31374.1	28971.6	NA	31392.6	17437.3	27739.3	16864.9	NA	18101.5	NA	NA	21742.3	NA	21039.9	17100	18444	28.7208
A5YKK6	EWVNLYHSAAAGR	y7_EWVNLYHSAAAGR_2	22275	10757.1	19003.4	15383.7	13811.8	14165.6	13362.8	22325.6	14315	17183.4	15081	24234	20659.4	22012.2	15969.6	12437.6	11425.4	NA	16179.5	12033.9	12234.7	16623.3	8763.49	8504.73	28.7208
A5YKK6	EWVNLYHSAAAGR	y8_EWVNLYHSAAAGR_2	20905.3	24107.1	21065.9	14728.5	14910.4	16628.5	18413.1	17387.5	14439.2	25688.5	12901.1	34882.1	22434.9	23863.7	12536.6	15908.8	11178.8	NA	16274.7	12445.5	10542.3	18857.5	9637.09	13696.6	28.7208
A5YKK6	EWVNLYHSAAAGR	y8_EWVNLYHSAAAGR_3	8780.86	9252.08	8304.17	7553.15	9904.5	11063.9	6383.28	12149	9748.55	8230.25	NA	12102.6	7526.15	8380.22	5426.58	NA	6402.67	NA	NA	6362.15	NA	8299.78	5476.97	5823.3	28.7208
A5YKK6	EWVNLYHSAAAGR	y9_EWVNLYHSAAAGR_2	21354.9	10677.9	16357.3	18374.8	13952.1	15188.5	16373.7	20749.5	16392.7	18595.9	6328.93	30864.7	21280.4	23086.8	16308.3	8944.75	7099.13	NA	19039.1	15570.1	10993.8	12027.2	5844.48	10283.9	28.7208
A5YKK6	FEIEVLCK	y3_FEIEVLC[Carbamidomethyl (C)]K_2	11558.8	9880.73	12381	8720	10609.8	10947.6	7473.6	9451.68	9647.74	11058.7	12169.2	8394.81	7184.54	9046.79	8116.44	14489.7	14065.4	15517.6	6831.1	8228.35	4414.72	12750	7885.4	10106.8	52.0232
A5YKK6	FEIEVLCK	y4_FEIEVLC[Carbamidomethyl (C)]K_2	12545.1	9589.87	11956.3	10265.4	11550.7	14681.7	10442.1	9043.78	11353.2	11907.5	12552.4	7556.62	2680.21	11736.3	8421.65	15181.5	17149.7	15608	13573.6	9423.15	4260.04	12310.7	9040.91	8969.7	52.0232
A5YKK6	FEIEVLCK	y5_FEIEVLC[Carbamidomethyl (C)]K_2	9631.68	9148.28	9127.36	11559	12464.4	11619	9219.97	12244.7	13105	11736.1	12862.9	10914	9755.35	9440.31	10575.7	12484.7	11330.7	9795.7	9284.8	9014.36	8884.17	8520.6	7121.65	8087.61	52.0232
A5YKK6	FEIEVLCK	y6_FEIEVLC[Carbamidomethyl (C)]K_2	19928.1	15444.4	16961.7	19699.6	23108.6	23075.8	17222.7	19890.8	22168.2	20972.4	28503.9	18022	16500.6	17125.2	19003.9	21725.9	20470.7	21279.4	17670.8	17410.2	16685	18603.8	14219.7	14259.1	52.0232
A5YKK6	FEIEVLCK	y7_FEIEVLC[Carbamidomethyl (C)]K_2	3951.5	3408.53	2789.16	3114.88	2976.42	4056.56	2379.39	2851.88	2730.74	2856.43	3133.41	2581.23	2135.75	2367.74	2530.09	3026.91	4242.4	4348.33	2466.38	3178.61	1603.74	3242.55	1600.07	1829.94	52.0232
A5YKK6	GAFGVGQEQIDAFLK	y10_GAFGVGQEQIDAFLK_2	NA	NA	NA	NA	NA	NA	NA	NA	NA	20535.1	NA	NA	NA	NA	NA	NA	NA	NA	NA	NA	NA	NA	NA	NA	83.7022
A5YKK6	GAFGVGQEQIDAFLK	y4_GAFGVGQEQIDAFLK_2	NA	NA	NA	NA	NA	NA	NA	NA	NA	4239.67	NA	NA	NA	NA	NA	NA	NA	NA	NA	NA	NA	NA	NA	NA	83.7022
A5YKK6	GAFGVGQEQIDAFLK	y5_GAFGVGQEQIDAFLK_2	NA	NA	NA	NA	NA	NA	NA	NA	NA	7067.37	NA	NA	NA	NA	NA	NA	NA	NA	NA	NA	NA	NA	NA	NA	83.7022
A5YKK6	GAFGVGQEQIDAFLK	y8_GAFGVGQEQIDAFLK_2	NA	NA	NA	NA	NA	NA	NA	NA	NA	3336.01	NA	NA	NA	NA	NA	NA	NA	NA	NA	NA	NA	NA	NA	NA	83.7022
A5YKK6	GFAAQFIK	y3_GFAAQFIK_2	NA	NA	3958.13	3222.51	4058.51	3909.91	NA	4352.52	4447.05	4162.6	3493.91	4537.88	4283.94	3661.32	NA	NA	NA	NA	4260.63	4680.29	4217.07	NA	NA	NA	38.4352
A5YKK6	GFAAQFIK	y4_GFAAQFIK_2	NA	NA	5321.96	2952.4	2139.02	1468.18	NA	2223.34	2325.67	2775.49	3771	3827.09	3400.92	1215.43	NA	NA	NA	NA	3123.05	2874.24	1888.48	NA	NA	NA	38.4352
A5YKK6	GFAAQFIK	y5_GFAAQFIK_2	NA	NA	4070.12	3220.85	3219.08	5051.58	NA	4508.97	4786.88	4071.85	3870.75	4505.51	4118.49	3547.16	NA	NA	NA	NA	3686.68	4582.93	3621.76	NA	NA	NA	38.4352
A5YKK6	GFAAQFIK	y6_GFAAQFIK_2	NA	NA	4601.24	6048.98	8684.39	8464.05	NA	8278.85	6937.01	8578.99	9427.59	7393.11	8447.62	6761.64	NA	NA	NA	NA	9470.22	10336.5	9024.05	NA	NA	NA	38.4352
A5YKK6	GLGMEVFPVDLIYR	y4_GLGMEVFPVDLIYR_2	2259.85	NA	NA	NA	NA	NA	NA	NA	NA	2391.05	NA	NA	NA	NA	NA	NA	NA	NA	NA	NA	NA	NA	NA	NA	125.508
A5YKK6	GLGMEVFPVDLIYR	y7_GLGMEVFPVDLIYR_2	7300.85	NA	NA	NA	NA	NA	NA	NA	NA	9365.79	NA	NA	NA	NA	NA	NA	NA	NA	NA	NA	NA	NA	NA	NA	125.508
A5YKK6	GLGMEVFPVDLIYR	y8_GLGMEVFPVDLIYR_2	4307.72	NA	NA	NA	NA	NA	NA	NA	NA	9527.6	NA	NA	NA	NA	NA	NA	NA	NA	NA	NA	NA	NA	NA	NA	125.508
A5YKK6	GLGMEVFPVDLIYR	y9_GLGMEVFPVDLIYR_2	2376.78	NA	NA	NA	NA	NA	NA	NA	NA	3527.58	NA	NA	NA	NA	NA	NA	NA	NA	NA	NA	NA	NA	NA	NA	125.508
A5YKK6	GLHNVVYGIQR	b4_GLHNVVYGIQR_3	NA	NA	NA	NA	8791.55	NA	NA	6353	6515.47	9862.24	NA	12713	8414.3	NA	NA	15317.7	NA	NA	NA	15058.9	12019.8	8770.51	NA	6801.49	14.2601
A5YKK6	GLHNVVYGIQR	b5_GLHNVVYGIQR_3	NA	NA	NA	NA	1646.4	NA	NA	4308.27	3130.89	6680.12	NA	4822.74	4717.45	NA	NA	10076.9	NA	NA	NA	10574.6	8902.06	5068.7	NA	3550.56	14.2601
A5YKK6	GLHNVVYGIQR	y3_GLHNVVYGIQR_3	NA	NA	NA	NA	17369.8	NA	NA	15193.4	18515	18783.1	NA	20671.6	14374.3	NA	NA	88294.4	NA	NA	NA	24591.3	26019.8	23738.4	NA	11014.4	14.2601
A5YKK6	GLHNVVYGIQR	y4_GLHNVVYGIQR_3	NA	NA	NA	NA	335074	NA	NA	334514	369217	339511	NA	245144	123582	NA	NA	64637.1	NA	NA	NA	178577	100768	111884	NA	44280.4	14.2601
A5YKK6	GLHNVVYGIQR	y5_GLHNVVYGIQR_2	22446.5	31662.4	25939.3	26496.2	27111.7	28612	29731.9	27871.2	24261.2	24962.7	26686.2	27644.2	30117	25908.2	27961.1	14752.2	NA	NA	27851.4	25485.5	27491.2	21324.4	NA	27578.4	14.2601
A5YKK6	GLHNVVYGIQR	y5_GLHNVVYGIQR_3	NA	NA	NA	NA	6281.25	NA	NA	11040.1	9194.26	11388.5	NA	14018.5	9468.51	NA	NA	8231.82	NA	NA	NA	14665.7	8706.62	9670.13	NA	6672.38	14.2601
A5YKK6	GLHNVVYGIQR	y6_GLHNVVYGIQR_2	19900.7	13151	15446.6	13564.4	18287	17190.3	13137.7	20471.3	20842.6	16835.5	16740.2	13680.3	15453.1	17860.8	8020.54	5953.47	NA	NA	8846.29	7914.14	9842.91	6394.97	NA	5712.64	14.2601
A5YKK6	GLHNVVYGIQR	y7_GLHNVVYGIQR_2	18614.1	13032.8	13843.6	9982.3	17092.1	17410.7	12537.9	18998.8	19228.2	17272.2	17038.7	13244.7	12020.9	11652.7	9696.39	4057.79	NA	NA	7869.23	5773.02	8520.27	6496.5	NA	7430.64	14.2601
A5YKK6	GLHNVVYGIQR	y8_GLHNVVYGIQR_2	35081.3	25111.6	31146.9	24413.4	37457	35686.8	24088.3	40578.6	35999.3	36385.1	32295.3	24948	31886	26521.5	17604.1	11333.6	NA	NA	16818.7	17033.1	22085	17829.8	NA	17026.3	14.2601
A5YKK6	GLHNVVYGIQR	y9_GLHNVVYGIQR_2	5013.62	3445.13	1120.98	2683.55	6948.91	3982.51	886.654	3700.34	1210.73	968.938	NA	2232.96	2478.68	2398.45	788.925	NA	NA	NA	1534.79	NA	4234.67	NA	NA	NA	14.2601
A5YKK6	IAMTTCEQIVR	y10_IAMTTC[Carbamidomethyl (C)]EQIVR_2	5549.87	NA	NA	NA	NA	NA	NA	NA	NA	3585.52	NA	NA	NA	NA	NA	NA	NA	NA	NA	NA	NA	NA	NA	NA	22.8142
A5YKK6	IAMTTCEQIVR	y6_IAMTTC[Carbamidomethyl (C)]EQIVR_2	6752.67	NA	NA	NA	NA	NA	NA	NA	NA	4358.84	NA	NA	NA	NA	NA	NA	NA	NA	NA	NA	NA	NA	NA	NA	22.8142
A5YKK6	IAMTTCEQIVR	y7_IAMTTC[Carbamidomethyl (C)]EQIVR_2	6569.31	NA	NA	NA	NA	NA	NA	NA	NA	15602.3	NA	NA	NA	NA	NA	NA	NA	NA	NA	NA	NA	NA	NA	NA	22.8142
A5YKK6	IAMTTCEQIVR	y8_IAMTTC[Carbamidomethyl (C)]EQIVR_2	12673.4	NA	NA	NA	NA	NA	NA	NA	NA	19953.2	NA	NA	NA	NA	NA	NA	NA	NA	NA	NA	NA	NA	NA	NA	22.8142
A5YKK6	IAMTTCEQIVR	y9_IAMTTC[Carbamidomethyl (C)]EQIVR_2	7715.57	NA	NA	NA	NA	NA	NA	NA	NA	7438.44	NA	NA	NA	NA	NA	NA	NA	NA	NA	NA	NA	NA	NA	NA	22.8142
A5YKK6	ILDVAQDLK	y5_ILDVAQDLK_2	21138.4	20189.5	15728.1	22203.3	21943	23684.2	22189.8	24671.8	25346.4	21456.6	21274	22862.7	18099	18094.8	21080.3	26477.9	27271.8	27865.7	24409.6	34686.4	29686.9	23955.6	28155.5	29297.1	35.8082
A5YKK6	ILDVAQDLK	y6_ILDVAQDLK_2	15545.8	16321.3	15480.4	18303.1	17628.7	18213.9	18137.5	20465.1	18358.3	17001.4	18316.9	18616.7	14349.6	14148.9	16547.2	17496.3	15612.1	19828.6	25130.5	32103	27767.1	17568.6	17363.7	19292.1	35.8082
A5YKK6	ILDVAQDLK	y7_ILDVAQDLK_2	68049.2	69115.4	60598.8	82862.9	83171.7	88632.9	69859	83982.2	86160.2	85057	90418.4	85743.7	68842.3	66416.1	71889.3	70469.9	72945.1	80062.1	101139	96706.6	83316.4	77786.1	83871.7	82774.1	35.8082
A5YKK6	ILDVAQDLK	y8_ILDVAQDLK_2	25326	25863.4	22247.4	25746.4	26861.3	31963.8	26122.2	30779.1	29094.5	30426.6	34021.3	27041.1	22604.8	21575.8	24784.9	34898	43765.9	52664.7	26370	32661.9	30249.3	33272.4	39091.4	38568.3	35.8082
A5YKK6	ILPDSGGVAK	y5_ILPDSGGVAK_2	NA	NA	NA	NA	NA	1095.72	NA	4285.57	NA	NA	NA	1698.62	NA	NA	NA	NA	NA	NA	NA	NA	NA	NA	NA	NA	-7.10832
A5YKK6	ILPDSGGVAK	y6_ILPDSGGVAK_2	NA	NA	NA	10801.2	NA	17955.9	NA	19680.1	NA	14901.1	NA	19628.6	NA	NA	NA	13231.4	NA	NA	NA	NA	NA	NA	NA	NA	-7.10832
A5YKK6	ILPDSGGVAK	y7_ILPDSGGVAK_2	NA	NA	NA	15894.4	NA	18410.5	NA	26396.2	NA	15643.4	NA	4905.4	NA	NA	NA	22632.7	NA	NA	NA	NA	NA	NA	NA	NA	-7.10832
A5YKK6	ILPDSGGVAK	y8_ILPDSGGVAK_2	NA	NA	NA	27829	NA	31750.2	NA	47471.7	NA	36561.4	NA	40020.7	NA	NA	NA	38074.6	NA	NA	NA	NA	NA	NA	NA	NA	-7.10832
A5YKK6	IVEPPENIQEK	y5_IVEPPENIQEK_2	5668.48	11700.4	11657.9	6547.36	12233.6	13084.1	9063.59	13198.6	14344.6	11743.1	14921.8	12404.5	6294.31	14824.2	10531.4	6789.83	17903.6	13295.5	10091.4	13155.5	9179.84	14850.1	7748.09	12918.5	7.65429
A5YKK6	IVEPPENIQEK	y6_IVEPPENIQEK_2	9803.47	9754.19	8891.44	7358.02	9636.48	12187.6	7648.61	12452.2	13936.4	10728.5	6796.99	11600.1	3821.28	7819.71	6221.74	8551.18	9302.35	8484.16	5793.05	8052.55	9535.58	12614.2	7622.37	12744	7.65429
A5YKK6	IVEPPENIQEK	y7_IVEPPENIQEK_2	38198.3	64158.2	51307.5	47628.1	62382.9	71124.4	51897.4	63099.1	63684	60424.4	61136.7	61666.9	22721.7	47592.8	41431	43561.2	71202.3	79054.7	32401.2	40769.3	33475.3	67470.2	29537.1	40260	7.65429
A5YKK6	IVEPPENIQEK	y8_IVEPPENIQEK_2	68419.8	113783	87149.9	81459.3	101773	122338	97723.3	110787	95859	99008.5	105912	100945	52777.6	88455.7	75984.7	82602.7	132115	136370	53281	75673.6	63221.4	117863	56365.3	81611.7	7.65429
A5YKK6	LAEVGQYEQVK	y4_LAEVGQYEQVK_2	17238.8	17597.9	14882.8	12193	8494.26	15938.3	18331.1	13269.1	12207.5	11550.1	10304.4	17187.1	14946.9	9853.54	11920.6	18958.2	19968.9	24822.1	12164.7	12306.4	12037.4	16470.5	14163.3	16866.5	8.87762
A5YKK6	LAEVGQYEQVK	y5_LAEVGQYEQVK_2	20848.4	23731.9	20089.4	19542.9	20515.3	29150.7	19604.1	25842.1	27224.3	22278.9	21703.8	25347.8	20689.7	22355.8	23861.8	17709.7	22152.9	17117.2	20249.6	21180.8	21760.1	19992.4	17475.2	22603.2	8.87762
A5YKK6	LAEVGQYEQVK	y7_LAEVGQYEQVK_2	61908.2	66979.3	49564.6	49324.2	46215.1	57389.5	50491.8	54627	59246.5	57259.8	64312.9	64765	48809.5	50405.7	55566.6	52488.8	55539.5	52892.3	47902.9	57738.1	58192.8	55199.9	47002.1	53395.1	8.87762
A5YKK6	LAEVGQYEQVK	y8_LAEVGQYEQVK_2	26946.8	28955.5	24145	24011.5	21103.9	29351.8	22874.6	23661.3	20620.8	22397.9	28015.3	28365.4	23458.5	23049.1	25741.1	25090.5	25397.6	23536.4	22815.9	24157.1	26288.3	27845.1	21796.8	23619.8	8.87762
A5YKK6	LAEVGQYEQVK	y9_LAEVGQYEQVK_2	14715.1	18196.3	8559.51	8860.21	11291.7	14006.8	13542.4	14582.3	11313.3	12702.6	16311.2	16736.2	8838.91	9793.75	14982.5	13351.3	14413.6	17425.1	12097	17024.2	11833.1	18875.8	13961.7	15793	8.87762
A5YKK6	LATEFELR	y3_LATEFELR_2	5822.96	7432.03	6075.4	7070.98	8460.96	9286.82	6438.16	10871.4	10383.2	8790.81	8096.75	9390.32	6795.82	8457.88	8696.99	2199.2	764.086	NA	9873.65	8461.84	7754.11	6345.76	3117.36	6252.75	35.3973
A5YKK6	LATEFELR	y4_LATEFELR_2	17662.5	26155.1	20448.3	23746	33726	36636.9	16304.8	39379.4	35897	32072.7	26231.4	36768.1	28157.8	32813.2	29726.3	16649	9790.02	NA	32021.1	31144.6	33586.7	33647.5	19518.9	25338.2	35.3973
A5YKK6	LATEFELR	y5_LATEFELR_2	6450.56	10996.4	8110.38	11623.6	15772.7	17985.2	6202.27	16642.3	16117.7	15559.8	10670.2	15327.1	11764.5	15122.5	13984.7	8751.59	7159.25	NA	16821.8	15026.2	16588.1	18879.7	12903.7	14762.5	35.3973
A5YKK6	LATEFELR	y6_LATEFELR_2	24614.9	34271.8	24455.6	35987.5	43592.9	49553.8	24943.9	49125.6	48682.9	40774.6	35911.5	46442.4	38837.8	44706.7	41614.8	26934.4	14247.3	NA	43022	44891.3	46338.4	43498	27465.9	38578.5	35.3973
A5YKK6	LATEFELR	y7_LATEFELR_2	5243.08	8340.68	2338.02	6334.62	9179.97	11660.4	2623.27	14820.8	12520.5	10444.7	8464.01	10738.5	10158.1	11361.2	9903.75	3570.17	11172.2	NA	11283.7	10165.5	10994.2	19837.2	10791.4	14879	35.3973
A5YKK6	LFQSVAQCCMGQK	b3_LFQSVAQC[Carbamidomethyl (C)]C[Carbamidomethyl (C)]M[Oxidation (M)]GQK_2	NA	NA	NA	NA	NA	NA	NA	1800.22	NA	NA	NA	NA	NA	NA	NA	NA	NA	NA	1290.99	NA	NA	NA	NA	NA	5.29774
A5YKK6	LFQSVAQCCMGQK	y10_LFQSVAQC[Carbamidomethyl (C)]C[Carbamidomethyl (C)]M[Oxidation (M)]GQK_2	NA	NA	NA	NA	NA	NA	NA	1287.9	NA	NA	NA	NA	NA	NA	NA	NA	NA	NA	686.405	NA	NA	NA	NA	NA	5.29774
A5YKK6	LFQSVAQCCMGQK	y6_LFQSVAQC[Carbamidomethyl (C)]C[Carbamidomethyl (C)]M[Oxidation (M)]GQK_2	NA	NA	NA	NA	NA	NA	NA	3457.31	NA	NA	NA	NA	NA	NA	NA	NA	NA	NA	577.811	NA	NA	NA	NA	NA	5.29774
A5YKK6	LFQSVAQCCMGQK	y7_LFQSVAQC[Carbamidomethyl (C)]C[Carbamidomethyl (C)]M[Oxidation (M)]GQK_2	NA	NA	NA	NA	NA	NA	NA	1159.13	NA	NA	NA	NA	NA	NA	NA	NA	NA	NA	NA	NA	NA	NA	NA	NA	5.29774
A5YKK6	LFQSVAQCCMGQK	y8_LFQSVAQC[Carbamidomethyl (C)]C[Carbamidomethyl (C)]M[Oxidation (M)]GQK_2	NA	NA	NA	NA	NA	NA	NA	4418.88	NA	NA	NA	NA	NA	NA	NA	NA	NA	NA	2235.22	NA	NA	NA	NA	NA	5.29774
A5YKK6	LGTSGLNQPTFQQSK	b5_LGTSGLNQPTFQQSK_2	79228.8	58876.9	82391.2	30482.6	22013.9	30778.1	37515.1	37512.4	33592.6	33753.8	35381.7	29848.4	19419.4	13415.7	17622.5	21391.8	32303.8	93104.1	11446.6	21966	13052.1	17767.1	19031.2	20118.3	18.6205
A5YKK6	LGTSGLNQPTFQQSK	y4_LGTSGLNQPTFQQSK_2	11180.1	12168.4	12620.2	10070.6	12608.9	12548.8	7941.67	16624.8	12882	11999.9	14251.6	11093.7	11891.2	11410.4	9039.39	12959.3	10692.6	12652.4	5355.43	9040.77	9354.97	11054.3	6379.66	11448	18.6205
A5YKK6	LGTSGLNQPTFQQSK	y5_LGTSGLNQPTFQQSK_2	11668.5	10595.6	8719.35	7931.24	7443.79	10925.5	9532.06	11470.9	10597.4	9979.95	7487.2	9552.84	9574.1	4976.17	8756.02	7583.36	3115.67	1293.03	8736.58	8075.93	9028.46	6080.27	3420.11	8006.9	18.6205
A5YKK6	LGTSGLNQPTFQQSK	y7_LGTSGLNQPTFQQSK_2	66103.1	61393.2	57027.6	49059.5	48527.9	64147.4	53432.3	61613.5	57128.3	59323.8	64909.7	70070.8	53289.5	42848.9	54244.2	54934.5	35111.5	30259.4	43734.2	50197.4	53081.1	42323.8	34581.9	47372.5	18.6205
A5YKK6	LGTSGLNQPTFQQSK	y8_LGTSGLNQPTFQQSK_2	14654.3	14206.5	12060.8	10577.4	10665.5	15938.1	10285.9	14470.1	14119.2	11253.9	11297.4	16613.6	10716.1	8539.62	11040.9	11150.6	7112.47	5953.66	10124.2	9934.39	12970.7	11008.9	7417.58	10551.7	18.6205
A5YKK6	LGTSGLNQPTFQQSK	y9_LGTSGLNQPTFQQSK_2	14691.2	15689.9	11823.4	14304.8	12047.9	15816.3	12504.8	17674.7	15289.8	11839	15265.7	19186.4	11809.6	9629.9	13509.4	11755.7	10489.8	8373.97	10326.3	12849.2	14485.1	11389.8	8892.16	10404.3	18.6205
A5YKK6	LIALLVK	b4_LIALLVK_2	374.167	NA	NA	270.198	849.511	875.175	NA	905.211	929.337	257.666	NA	NA	724.691	1338.46	279.813	NA	NA	NA	NA	NA	NA	NA	NA	NA	51.46
A5YKK6	LIALLVK	y4_LIALLVK_2	482.256	NA	NA	716.365	1843.58	951.322	NA	2063.75	1508.13	1034.99	NA	353.475	963.505	1549.61	860.866	NA	NA	NA	775.953	NA	NA	NA	NA	NA	51.46
A5YKK6	LIALLVK	y5_LIALLVK_2	3261.27	NA	NA	3890.82	7865.93	6870.9	NA	9462.03	6388.57	5102.61	NA	4745.22	5902.76	7507.33	3999.95	NA	NA	NA	2770.26	NA	NA	NA	NA	NA	51.46
A5YKK6	LPDPFTPNLK	y4_LPDPFTPNLK_2	67430.9	68644.7	59718.1	56471.8	43667	64688.7	57499.1	65924.1	65422.8	65291.5	48884.8	74910.5	47256.8	51901.2	47140.2	82672.9	94377.3	117289	58010.9	46908.6	51186.1	65564.8	42579.1	37248.7	54.7346
A5YKK6	LPDPFTPNLK	y5_LPDPFTPNLK_2	54986.2	58168	60411.8	62511.2	50083.4	58980.1	62108.4	65024.7	53806.3	56959.6	57409.9	62298.7	54763.8	42540.3	57382.4	48696.5	43310.4	57636	69886.7	55668.9	59606.2	32603.4	19888.9	32448.9	54.7346
A5YKK6	LPDPFTPNLK	y6_LPDPFTPNLK_2	57120.3	65777.8	57811.2	51359	47666.9	61601	51668.2	61213	53292.5	39063.2	48700	42044	42847.6	32230.5	56239.7	60828.8	55695	92857	29873.7	50186.3	37237.1	38322.9	54259.6	45046.9	54.7346
A5YKK6	LPDPFTPNLK	y7_LPDPFTPNLK_2	156094	159846	139829	125877	101237	153557	137291	159375	151495	148346	131975	171978	115905	122062	118762	215775	244168	311190	125093	109898	121851	165730	130840	97094.2	54.7346
A5YKK6	LPDPFTPNLK	y8_LPDPFTPNLK_2	31160.4	34727.7	31825.2	26182.5	26064.7	33417.9	29065.9	33551.9	33557.6	32527.4	30721.3	36514.4	23364.2	26056.3	28224.5	33479.5	41370.7	49896.3	27314	22356.2	27271.9	33016.1	19874.6	22336.9	54.7346
A5YKK6	MVLNETYR	y3_MVLNETYR_2	2099.21	NA	NA	NA	NA	NA	NA	NA	NA	830.833	NA	NA	NA	NA	NA	NA	NA	NA	NA	NA	NA	NA	NA	NA	10.8694
A5YKK6	MVLNETYR	y5_MVLNETYR_2	5337.64	NA	NA	NA	NA	NA	NA	NA	NA	6311.27	NA	NA	NA	NA	NA	NA	NA	NA	NA	NA	NA	NA	NA	NA	10.8694
A5YKK6	MVLNETYR	y6_MVLNETYR_2	252501	NA	NA	NA	NA	NA	NA	NA	NA	298655	NA	NA	NA	NA	NA	NA	NA	NA	NA	NA	NA	NA	NA	NA	10.8694
A5YKK6	MVLNETYR	y7_MVLNETYR_2	1505.71	NA	NA	NA	NA	NA	NA	NA	NA	NA	NA	NA	NA	NA	NA	NA	NA	NA	NA	NA	NA	NA	NA	NA	10.8694
A5YKK6	MYYFGIAALDR	y10_MYYFGIAALDR_2	NA	NA	NA	NA	NA	NA	NA	NA	NA	787.039	NA	NA	NA	NA	NA	NA	NA	NA	NA	NA	NA	NA	NA	NA	83.2306
A5YKK6	MYYFGIAALDR	y4_MYYFGIAALDR_2	NA	NA	NA	NA	NA	NA	NA	NA	NA	615.36	NA	NA	NA	NA	NA	NA	NA	NA	NA	NA	NA	NA	NA	NA	83.2306
A5YKK6	MYYFGIAALDR	y5_MYYFGIAALDR_2	NA	NA	NA	NA	NA	NA	NA	NA	NA	958.031	NA	NA	NA	NA	NA	NA	NA	NA	NA	NA	NA	NA	NA	NA	83.2306
A5YKK6	MYYFGIAALDR	y7_MYYFGIAALDR_2	NA	NA	NA	NA	NA	NA	NA	NA	NA	7416.4	NA	NA	NA	NA	NA	NA	NA	NA	NA	NA	NA	NA	NA	NA	83.2306
A5YKK6	MYYFGIAALDR	y8_MYYFGIAALDR_2	NA	NA	NA	NA	NA	NA	NA	NA	NA	7505.54	NA	NA	NA	NA	NA	NA	NA	NA	NA	NA	NA	NA	NA	NA	83.2306
A5YKK6	NKPILHTDLDVK	y4_NKPILHTDLDVK_2	NA	NA	NA	NA	NA	NA	NA	NA	NA	NA	NA	NA	NA	NA	NA	NA	NA	NA	NA	NA	NA	NA	NA	37808.4	5.17648
A5YKK6	NKPILHTDLDVK	y4_NKPILHTDLDVK_3	2375.89	NA	NA	NA	NA	2320.71	NA	NA	2276.02	NA	NA	2474.55	NA	870.198	NA	NA	NA	NA	NA	NA	NA	NA	NA	NA	5.17648
A5YKK6	NKPILHTDLDVK	y5_NKPILHTDLDVK_3	NA	NA	NA	NA	NA	NA	NA	NA	905.652	NA	NA	NA	NA	NA	NA	NA	NA	NA	NA	NA	NA	NA	NA	NA	5.17648
A5YKK6	NKPILHTDLDVK	y6_NKPILHTDLDVK_2	NA	NA	NA	NA	NA	NA	NA	NA	NA	NA	NA	NA	NA	NA	NA	NA	NA	NA	NA	NA	NA	NA	NA	51389.5	5.17648
A5YKK6	NKPILHTDLDVK	y6_NKPILHTDLDVK_3	8324.93	NA	NA	NA	NA	5479.07	NA	NA	5154.42	NA	NA	6278.88	NA	3456.02	NA	NA	NA	NA	NA	NA	NA	NA	NA	NA	5.17648
A5YKK6	NKPILHTDLDVK	y7_NKPILHTDLDVK_2	NA	NA	NA	NA	NA	NA	NA	NA	NA	NA	NA	NA	NA	NA	NA	NA	NA	NA	NA	NA	NA	NA	NA	36834.8	5.17648
A5YKK6	NKPILHTDLDVK	y7_NKPILHTDLDVK_3	5359.33	NA	NA	NA	NA	1575.49	NA	NA	2202.77	NA	NA	2451.27	NA	1577.98	NA	NA	NA	NA	NA	NA	NA	NA	NA	NA	5.17648
A5YKK6	NKPILHTDLDVK	y8_NKPILHTDLDVK_2	NA	NA	NA	NA	NA	NA	NA	NA	NA	NA	NA	NA	NA	NA	NA	NA	NA	NA	NA	NA	NA	NA	NA	4130.95	5.17648
A5YKK6	NKPILHTDLDVK	y8_NKPILHTDLDVK_3	3580.4	NA	NA	NA	NA	2495.66	NA	NA	3102.71	NA	NA	2410.93	NA	1419.92	NA	NA	NA	NA	NA	NA	NA	NA	NA	NA	5.17648
A5YKK6	NLALDINELK	y6_NLALDINELK_2	4089.34	6570.9	2164.68	74165.3	2619.32	3191.46	44886.1	4408.43	2178.85	5463.58	4379.44	5649.9	1990.72	79391.8	25360.9	NA	NA	1191.07	83989.2	716.343	45394	78737.5	31388.5	67233.9	58.7958
A5YKK6	NLALDINELK	y7_NLALDINELK_2	8216.22	7474.39	4807.79	7102.4	5033.12	4325.96	2900.78	6410.53	4662.47	5741.52	5701.27	6451.51	748.482	7762.49	7292.14	NA	NA	1575.7	7074.5	2100.95	7665.07	3643.66	1509.8	5639.72	58.7958
A5YKK6	NLALDINELK	y8_NLALDINELK_2	15752.5	16374.2	8525.74	17243.8	7186.9	7108.02	13029.2	10570.5	5689.44	10457.3	7444.81	11181.6	5612.58	19720.6	17307.5	NA	NA	4569.92	19919.2	1993.57	20466	8901.54	4749.89	11728.3	58.7958
A5YKK6	NLALDINELKPGNLLK	y10_NLALDINELKPGNLLK_3	1072.18	NA	NA	NA	1924.19	2164.78	1396.19	2679.48	2039.15	1846.37	NA	1338.58	1058.43	1565.03	NA	NA	2139.68	NA	854.362	NA	1187.47	1813.11	NA	NA	84.7175
A5YKK6	NLALDINELKPGNLLK	y12_NLALDINELKPGNLLK_3	938.905	NA	NA	NA	3519.82	2963.33	2535.37	2461.24	2688.04	1845.52	NA	1889.28	5002.1	2812.71	NA	NA	3805.35	NA	5557.94	NA	3813.71	3636.76	NA	NA	84.7175
A5YKK6	NLALDINELKPGNLLK	y6_NLALDINELKPGNLLK_3	4215.01	NA	NA	NA	8125	6946.47	6255.95	7361.72	7300.16	5526.79	NA	5105.86	3942.63	5794.13	NA	NA	7080.09	NA	5636.28	NA	3361.51	8191.56	NA	NA	84.7175
A5YKK6	NLALDINELKPGNLLK	y7_NLALDINELKPGNLLK_3	427.71	NA	NA	NA	1321.14	1674.93	916.1	1913.36	1463.72	836.431	NA	526.509	429.294	1227.51	NA	NA	979.15	NA	1055.19	NA	634.989	550.512	NA	NA	84.7175
A5YKK6	NLALDINELKPGNLLK	y8_NLALDINELKPGNLLK_3	673.897	NA	NA	NA	532.573	1349.57	NA	1185.27	833.695	415.094	NA	568.308	445.378	773.247	NA	NA	1321.3	NA	766.728	NA	947.169	NA	NA	NA	84.7175
A5YKK6	NLDEQLSAPK	y4_NLDEQLSAPK_2	8467.28	7019.96	NA	4742.69	7778.62	6576.12	5300.8	NA	NA	5492.74	NA	10706.7	1970.53	7259.88	7545.71	3825.94	NA	9217.53	NA	NA	NA	NA	NA	NA	6.82659
A5YKK6	NLDEQLSAPK	y5_NLDEQLSAPK_2	NA	3911.02	NA	2550.47	1203.15	1958.2	2846.32	NA	NA	4983.09	NA	6993.25	2740.29	2610.36	2210.77	4080.18	NA	3089.67	NA	NA	NA	NA	NA	NA	6.82659
A5YKK6	NLDEQLSAPK	y6_NLDEQLSAPK_2	NA	4356.78	NA	1758.93	2052.45	1985.5	NA	NA	NA	966.58	NA	NA	NA	1300.18	1429.46	3218.56	NA	4715.26	NA	NA	NA	NA	NA	NA	6.82659
A5YKK6	NLDEQLSAPK	y7_NLDEQLSAPK_2	6218.92	7802.14	NA	6855.47	2702.67	8192.82	7878.47	NA	NA	8586.56	NA	10153.2	3843.65	8543.5	7814.75	5457.28	NA	9241.26	NA	NA	NA	NA	NA	NA	6.82659
A5YKK6	NLDEQLSAPK	y8_NLDEQLSAPK_2	53081.2	29928.2	NA	19203.4	40993.5	34271.8	30164.6	NA	NA	44751.9	NA	56045.8	15981.4	49509	28892.1	57112.5	NA	69460.7	NA	NA	NA	NA	NA	NA	6.82659
A5YKK6	NLFEEYR	y3_NLFEEYR_2	2180.86	5928.24	NA	3109.56	7659.75	8444.64	NA	7303.89	8775.42	7407.34	5299.07	6325.03	6924.81	10371.4	9674.94	NA	NA	NA	8650.63	NA	NA	3790.53	2123.45	1762.19	29.0044
A5YKK6	NLFEEYR	y4_NLFEEYR_2	4146.92	5881.42	NA	5215.99	10791.4	14812.7	NA	12972.1	12476.6	8365.66	6375.79	9334.59	10585.5	14326.6	10835.2	NA	NA	NA	12520	NA	NA	4709.84	698.16	7647.05	29.0044
A5YKK6	NLFEEYR	y5_NLFEEYR_2	13767.5	16667.9	NA	18053.2	33188.3	32821	NA	34129.8	32395.9	27339.6	20327.5	27409.2	31357.9	37966.1	34323.9	NA	NA	NA	36471.6	NA	NA	17213.2	7607.38	22125.6	29.0044
A5YKK6	NLFEEYR	y6_NLFEEYR_2	NA	NA	NA	784.042	NA	1043.74	NA	NA	2301.88	752.601	NA	1607.43	1156.6	3149.58	2814.73	NA	NA	NA	NA	NA	NA	NA	1432.65	550.229	29.0044
A5YKK6	NLILSAFPR	y4_NLILSAFPR_2	9341.82	9467.31	6847.75	10351	9779.87	11092.1	9290.37	11830.1	12144.3	12266.4	9453.12	12667.6	12004.7	11073.9	10342	6881.68	7998.22	4930.05	14133.6	10802.8	12628.4	11973.7	10488.4	8288.6	64.7784
A5YKK6	NLILSAFPR	y5_NLILSAFPR_2	40230	41495.4	28998.3	41120	36258.7	43728.3	36704.8	47241.2	49657.8	49187	42907.9	53418.8	55220.7	44640	45667.5	24821.7	21615	7672.33	53883.3	45634.9	51638	42375.4	41737.6	35741.9	64.7784
A5YKK6	NLILSAFPR	y6_NLILSAFPR_2	80238.3	81737.5	59567.9	86013.2	73258.3	89192.5	73582.9	99580.8	103971	98357.9	89719.6	111554	113336	88750.9	93785.1	48087	43906.5	12990.2	109563	91488.7	107037	89023.9	83195.5	69983.5	64.7784
A5YKK6	NLILSAFPR	y7_NLILSAFPR_2	59467.2	60799.7	44343.5	64909.8	57492.5	66777.1	56947.1	73492.3	81155.8	76899.5	69802.2	83677	86313.2	66405.7	71233.9	25014.8	23517.1	11552.5	81416.5	69765.2	78765.4	53969.8	45997	43068.8	64.7784
A5YKK6	PAPHLFAQLSK	b4_PAPHLFAQLSK_3	NA	NA	NA	NA	NA	NA	NA	2906.01	1986.78	NA	NA	2588.04	NA	2227.95	NA	NA	NA	NA	NA	NA	NA	NA	NA	NA	31.3538
A5YKK6	PAPHLFAQLSK	y5_PAPHLFAQLSK_3	NA	NA	NA	NA	NA	NA	NA	642.817	513.918	NA	NA	1295.18	NA	853.323	NA	NA	NA	NA	NA	NA	NA	NA	NA	NA	31.3538
A5YKK6	PAPHLFAQLSK	y6_PAPHLFAQLSK_3	NA	NA	NA	NA	NA	NA	NA	1943.04	1067.16	NA	NA	886.828	NA	1280.36	NA	NA	NA	NA	NA	NA	NA	NA	NA	NA	31.3538
A5YKK6	PAPHLFAQLSK	y7_PAPHLFAQLSK_3	NA	NA	NA	NA	NA	NA	NA	641.023	239.757	NA	NA	426.546	NA	550.054	NA	NA	NA	NA	NA	NA	NA	NA	NA	NA	31.3538
A5YKK6	QAWATDDVAQIYDK	b3_QAWATDDVAQIYDK_2	7238.15	7716.91	3401.87	NA	7628.96	12253.3	6847.27	8877.37	6459.72	7097.08	3500.95	7802.61	2271.17	6845.24	NA	NA	NA	NA	NA	NA	NA	6675.62	NA	3071.96	48.4967
A5YKK6	QAWATDDVAQIYDK	y10_QAWATDDVAQIYDK_2	11527.1	20223.9	18549.7	NA	15181.7	16602.5	13003.8	12195.4	22110.5	9142.45	6370.7	12639.1	8948.95	8187.59	NA	NA	NA	NA	NA	NA	NA	12865.9	NA	12768.9	48.4967
A5YKK6	QAWATDDVAQIYDK	y11_QAWATDDVAQIYDK_2	6372.36	7658.63	7411.85	NA	12117.6	6557.93	2626.18	6653.6	7816.85	7234.82	2264.29	9029.56	1053.93	7141.11	NA	NA	NA	NA	NA	NA	NA	13095.1	NA	9375.29	48.4967
A5YKK6	QAWATDDVAQIYDK	y3_QAWATDDVAQIYDK_2	14325.2	16272.3	12951.3	NA	16825.1	16313.6	10732.1	12505.8	16279.8	12057	8799.02	17870.6	6270.58	10988	NA	NA	NA	NA	NA	NA	NA	11887.7	NA	10800	48.4967
A5YKK6	QAWATDDVAQIYDK	y6_QAWATDDVAQIYDK_2	10592.7	15147.2	10441.8	NA	10273	10077.1	9105.67	9560.13	10017.3	9332.2	7238.35	13217	3184.46	6927	NA	NA	NA	NA	NA	NA	NA	8329.18	NA	6183.02	48.4967
A5YKK6	QLAVYEEFAR	y4_QLAVYEEFAR_2	16115.9	22843.4	13865.8	13560.1	15021.5	22610.2	14789.7	27259.6	20159.9	15559.1	13788.5	19366.9	14983.3	16573.8	16182.5	8948.33	NA	NA	18079.3	23630.4	11674	20805.2	NA	10959.9	49.652
A5YKK6	QLAVYEEFAR	y5_QLAVYEEFAR_2	16475.7	20378.4	15950.4	11298.8	11845.3	20512.8	11634.4	21766.5	22176.1	17485	8865.42	21167	16907.7	18768.9	19901.6	9824.16	NA	NA	15538.7	24972.5	14925	11390.9	NA	15106.4	49.652
A5YKK6	QLAVYEEFAR	y6_QLAVYEEFAR_2	51904.7	68990.6	50170.6	52847.3	56245.7	70537.7	52990.8	76325	69080.3	63970.2	37177.4	80476	63056.1	62109.5	61916.8	28668.1	NA	NA	58347.1	64442.8	58624.2	44964.6	NA	45539.1	49.652
A5YKK6	QLAVYEEFAR	y7_QLAVYEEFAR_2	1298.07	2421.44	NA	NA	7502.96	15229.7	NA	6853.13	NA	NA	7566.22	2060.69	NA	NA	NA	NA	NA	NA	2784.42	5906.43	NA	NA	NA	NA	49.652
A5YKK6	QLAVYEEFAR	y8_QLAVYEEFAR_2	52588.4	76022	54178.4	57324.8	58994.8	68424	52045.5	78298.5	74427.7	63591	36846.2	82793.6	63201.1	62169.1	62744.4	34055.8	NA	NA	57863.1	67540.7	61104.6	49255	NA	49549.5	49.652
A5YKK6	QLFSFPIK	b4_QLFSFPIK_2	1526.53	1974.45	1150.21	2916.69	2948.78	3112.26	1781.97	2844.23	2477.97	2691.06	935.989	2605.02	4172.05	2558.03	3616.4	NA	NA	NA	2424.78	2127.72	2352.6	NA	NA	NA	73.3668
A5YKK6	QLFSFPIK	b5_QLFSFPIK_2	7217.15	8918.07	6135.23	8734.51	10234.4	11156.3	8050.45	11336.6	11512.5	9535.97	8113	10411.1	12796.2	9850.96	10421.8	NA	NA	NA	10578.4	9399.5	10900.6	NA	NA	NA	73.3668
A5YKK6	QLFSFPIK	y4_QLFSFPIK_2	5971.77	6700.91	4806.87	7592.96	7266.41	8293.24	6317.08	9017.81	8070.75	6997.78	6516.76	7685.85	10646.6	7615.99	7473.62	NA	NA	NA	7863.49	6797.77	8868.46	NA	NA	NA	73.3668
A5YKK6	QLFSFPIK	y5_QLFSFPIK_2	8976.43	9247.08	7978	11340.5	11030	11856.2	8627.98	13506.3	12272.7	10408.6	9863.31	11607.2	14995.6	10403.6	11754.5	NA	NA	NA	11588.6	11080.5	12338.9	NA	NA	NA	73.3668
A5YKK6	QLFSFPIK	y6_QLFSFPIK_2	9429.78	10765.8	7804.01	11638.9	12044.4	12925.5	9168.79	13709.6	12675.6	11050.8	10422.2	12616.5	15423	11440.2	11991.6	NA	NA	NA	12148.1	10845.1	11668.7	NA	NA	NA	73.3668
A5YKK6	SLDLIESLLR	y4_SLDLIESLLR_2	14104.3	12601.9	13968.1	12371.8	12546.2	14254.1	10047.1	14530.6	14449.5	13929.1	12743.4	18293.7	15562.3	11055.1	14732	11289.6	8283.39	7849.14	16486.2	14330.3	16476	12544.4	13461.1	11426.2	115.61
A5YKK6	SLDLIESLLR	y5_SLDLIESLLR_2	32537.9	31630	32492.3	29225.5	30090	34911.1	27976.8	35693.4	36771.2	33927.9	31073.8	43578.7	35879.5	26956	30772.4	28227.1	18786.1	20457.7	39417.7	32753	38089.3	31532.5	33682	29737.5	115.61
A5YKK6	SLDLIESLLR	y6_SLDLIESLLR_2	32360.2	31694.5	29217.6	28329.1	30495	35967.5	29160.4	35150.9	35028.3	33000.9	31251.1	43391.6	34895.1	27190.4	32166.8	26245.1	18981	19610.3	39833.5	32811	35768	31002.7	32754.7	28018.6	115.61
A5YKK6	SLDLIESLLR	y7_SLDLIESLLR_2	17835.4	17418.1	18686.6	16419.8	16962.1	18962.7	16212.7	19793.4	20772.8	20277.7	17417.9	23274.9	20597.1	16520.5	18323.9	15572.3	10444.1	10643.7	22539.4	18384	20756.6	18482	18171	16589.6	115.61
A5YKK6	SLDLIESLLR	y8_SLDLIESLLR_2	47102.2	44987.2	45680.8	44639.1	42949.1	51870.3	40774.8	50986.2	53781.7	50540.1	47817.6	60157.3	53732.7	40249	47585.4	41914.8	27752	28174.4	59181	49272.3	59697.2	46992.7	49313.4	42084.3	115.61
A5YKK6	SLLEVVVLSR	y4_SLLEVVVLSR_2	17137	16160.5	14972.3	12928.4	14087.7	18223	11592.4	21399.8	17689	13644.6	16682.8	17476.4	17063.9	12678.8	13877.5	11405.7	7079.58	8282.65	13408.6	15998.3	14318.8	9578.34	10054.7	14977.9	78.6359
A5YKK6	SLLEVVVLSR	y5_SLLEVVVLSR_2	31962.5	31967.4	28078.4	25731	25883.8	35666.6	21648.3	38968.6	29314.6	24982.3	29276.1	34259.1	30092.8	24014.4	25830.2	21767	19073.5	14893.1	23388.4	27770.5	26816.3	19710.5	20028.7	29836.3	78.6359
A5YKK6	SLLEVVVLSR	y6_SLLEVVVLSR_2	44192.9	41859.7	41932.6	35050.8	36738.1	45901.1	30790.1	54142	41387.4	32793.2	40807.7	43370.4	43728.9	34741.2	37641.8	32010.9	27411.3	21265	34899.1	41478.5	36850.6	28766.7	28071.7	39810.5	78.6359
A5YKK6	SLLEVVVLSR	y7_SLLEVVVLSR_2	50654.8	51139.5	44421	39182.4	37379.5	52984.3	33334.7	60948.9	50606.7	36556.5	36230.3	50561.4	49346	37075.7	43049.3	35167.6	28873.5	23667.9	41832	45679.6	44018.6	31407.7	30822.3	44657.9	78.6359
A5YKK6	SLLEVVVLSR	y8_SLLEVVVLSR_2	42126.8	39314.5	36235.8	32820	32082.4	43947.8	29917.3	47097.9	38826.7	31457.5	30075.6	40330	41362.6	32286.2	37133.1	27689.9	24597.7	17698.8	33004.1	37566.3	35076.8	27111.4	25816.7	35102.1	78.6359
A5YKK6	SLLLEAYVK	y3_SLLLEAYVK_2	5399.29	4605.18	4374.95	3867.62	4220.52	5608.01	3631.98	5088.85	4479.85	4663.35	3266.29	3647.13	4848.94	3057.89	2386.31	1060.68	NA	NA	4148.09	3841.25	4937.17	2107.45	1571.62	3883.8	60.0454
A5YKK6	SLLLEAYVK	y4_SLLLEAYVK_2	5551.51	6193.58	5037.55	3550.56	4734.45	7127.5	2878.85	4618.35	5141.56	5309	4569.38	5968.79	6757.96	3789.29	5104.29	1836.88	NA	NA	4135.28	4215.52	5467.21	2801.41	1846.65	3378.95	60.0454
A5YKK6	SLLLEAYVK	y5_SLLLEAYVK_2	14008.6	14559.3	12076.5	10849.9	13169.1	13157.7	11822.4	15088.8	13880.1	10856.6	12774	13998.6	13214.2	11856.9	9578.77	2911.47	NA	NA	13467.9	9885.54	12595.9	5417.96	3718.73	9635.45	60.0454
A5YKK6	SLLLEAYVK	y6_SLLLEAYVK_2	15327.1	14052.8	14413	11655.9	12863.6	16949.4	9707.64	16045.2	15836.8	14637.7	13833.9	17289.5	16510	11003.4	12292.2	5885.99	NA	NA	15637.8	13312.7	14252.6	8455.8	4858.15	10954.7	60.0454
A5YKK6	SLLLEAYVK	y7_SLLLEAYVK_2	14987	12964.4	14646.2	12171.4	11381.1	19058.2	10565.7	12169.4	16519.3	13230.1	16346	16390.7	17956.4	10140.7	12508.2	6819.97	NA	NA	14583.9	15101.4	17490	7659.89	4615.33	11304.7	60.0454
A5YKK6	SNLQVSNEPGNR	y4_SNLQVSNEPGNR_2	51637.3	53527.5	39841.7	34243.2	31415.3	45104.6	33409.8	36939.5	44955.4	50160.2	36062.1	48186.7	36183	39415.9	38909.2	21347.9	8212.56	8028.19	29628.4	25596	29237.2	19229.5	13946	20833	-19.1989
A5YKK6	SNLQVSNEPGNR	y7_SNLQVSNEPGNR_2	56665.3	58575.3	42243.6	34804.7	31296	48099.1	40416.7	39469.8	41998.1	43776.1	47614.5	53646.8	36354.1	42531.6	47088	22487.7	8991.6	10142.2	36313.8	34774.1	37945.2	23613.1	14305.6	25430.7	-19.1989
A5YKK6	SNLQVSNEPGNR	y8_SNLQVSNEPGNR_2	46417.5	47082.5	32756.5	29316.5	25571.2	40210.7	30441.2	30922.4	33505.4	30324.4	36000	46683.4	29963.8	35232.2	36242.1	18742.7	8904.31	6817.41	29921.9	26998.5	29702.2	17316.7	9991.36	18983	-19.1989
A5YKK6	SNLQVSNEPGNR	y9_SNLQVSNEPGNR_2	26725.7	30835.9	22381.9	20292.3	13544.9	24873.7	21809.9	20578	21493.2	21486.8	25374.5	26518.5	16646.2	19974.2	23538.4	12469.1	5685.65	6728.66	18061	15612.2	19293.7	16150.3	13772.3	18134.7	-19.1989
A5YKK6	SPVTFLSDLR	y4_SPVTFLSDLR_2	17166.1	18749.9	13806.7	13461.5	14193.3	15804.4	13381.3	20252.9	17479.7	20274.5	15699.9	18525.8	15460.7	14297.1	14041.2	12446.6	17406.7	NA	14713.3	13816.8	14561.5	16394.8	12385.5	9745.32	68.9206
A5YKK6	SPVTFLSDLR	y5_SPVTFLSDLR_2	36975.7	33824.7	30481.1	21425.8	18582.7	40173.3	22903.4	40270.3	26138.3	32303.5	22444.5	31275.6	23818.6	25149.9	25612.8	54541.9	43167.4	56694.1	28099	22636.1	27073.5	46851	36504.5	38098.3	68.9206
A5YKK6	SPVTFLSDLR	y6_SPVTFLSDLR_2	55649.2	56165.3	53703.3	41051.1	44116.6	48530.9	40142	59833.1	51991.4	56411.8	51404.4	59946.6	46526.6	43012.1	40424.8	72499.6	73088.7	99950.2	46744.5	41323.2	43973.2	55406.1	48222.3	46021.4	68.9206
A5YKK6	SPVTFLSDLR	y7_SPVTFLSDLR_2	137386	133816	126773	100372	105078	111577	100474	142753	125869	131244	119471	147205	118551	102832	101214	162531	177383	236222	109265	99937.3	113965	128969	112954	109304	68.9206
A5YKK6	SPVTFLSDLR	y8_SPVTFLSDLR_2	51934.6	55076.2	47854.1	39342.3	40503.3	44357.6	40547.7	55210.5	47206.8	49000.7	43552.3	58806.1	43616.3	39754	37631.4	64131.7	69572.2	94573.7	41994.4	36320	42755.3	49355.8	42574.4	42683	68.9206
A5YKK6	THSGLTDGIPLQSISAPGSGIWSDGK	b8_THSGLTDGIPLQSISAPGSGIWSDGK_3	22985.8	20683.3	15460.3	19298.9	16521.6	23599.3	21409.5	15677.5	27653.8	12132.9	10852.1	16263.2	12754.5	16538.4	8039.9	10126.4	13118.7	17621.2	12460.9	12556.5	16503	23421.7	13809.7	12690.2	79.1671
A5YKK6	THSGLTDGIPLQSISAPGSGIWSDGK	b9_THSGLTDGIPLQSISAPGSGIWSDGK_3	51976.4	50059.6	43008.2	45348.2	65467.2	64151	55922.9	50060	47266.7	37167.1	39025.7	63728.6	26481.1	40320.4	31931.6	40775.4	70842.7	62204.1	37324.9	35123	40550.5	62534.3	40862.8	58631	79.1671
A5YKK6	THSGLTDGIPLQSISAPGSGIWSDGK	y10_THSGLTDGIPLQSISAPGSGIWSDGK_3	44022.3	49600.4	28140.1	32716.1	39561.4	50576.2	33466.4	40577.6	49616.2	39628.6	27453.1	39961.4	10781.7	43945.5	29808.7	30911.2	55043.6	43416.4	25406	31378.3	30277.7	44378.7	24320	39799.3	79.1671
A5YKK6	THSGLTDGIPLQSISAPGSGIWSDGK	y12_THSGLTDGIPLQSISAPGSGIWSDGK_3	NA	NA	NA	NA	4474.75	NA	NA	4678.08	4138.68	5317.01	5442.46	NA	NA	NA	NA	NA	NA	NA	NA	NA	NA	8744.42	NA	NA	79.1671
A5YKK6	THSGLTDGIPLQSISAPGSGIWSDGK	y5_THSGLTDGIPLQSISAPGSGIWSDGK_3	10444	15462.5	12561	15261.2	16283.3	16972.6	16630.3	16002.6	19814.9	14512.1	19077.4	24344	9444.8	13226.1	9528.84	16755.1	18081.5	17128.6	4668.47	9105.58	6430.18	17195.2	NA	17011.6	79.1671
A5YKK6	TVTVTRPTGVSFK	b11_TVTVTRPTGVSFK_2	NA	NA	NA	NA	NA	NA	NA	NA	NA	2738.67	NA	1914.01	NA	NA	NA	NA	NA	NA	NA	NA	NA	NA	NA	NA	16.5016
A5YKK6	TVTVTRPTGVSFK	y11_TVTVTRPTGVSFK_2	NA	NA	NA	NA	NA	NA	NA	NA	NA	6722.11	NA	2932.15	NA	NA	NA	NA	NA	NA	NA	NA	NA	NA	NA	NA	16.5016
A5YKK6	TVTVTRPTGVSFK	y3_TVTVTRPTGVSFK_2	NA	NA	NA	NA	NA	NA	NA	NA	NA	5285.72	NA	3491.65	NA	NA	NA	NA	NA	NA	NA	NA	NA	NA	NA	NA	16.5016
A5YKK6	TVTVTRPTGVSFK	y9_TVTVTRPTGVSFK_2	NA	NA	NA	NA	NA	NA	NA	NA	NA	2372.73	NA	1576.08	NA	NA	NA	NA	NA	NA	NA	NA	NA	NA	NA	NA	16.5016
A5YKK6	VDMLSEINIAPR	y5_VDMLSEINIAPR_2	NA	NA	NA	NA	NA	NA	NA	NA	NA	1018.87	NA	NA	NA	NA	NA	NA	NA	NA	NA	NA	NA	NA	NA	NA	68.4231
A5YKK6	VDMLSEINIAPR	y6_VDM[Oxidation (M)]LSEINIAPR_2	9133.56	19018.7	16158.7	11606.8	18348.9	18958.9	10790.6	11613.7	18194.7	17263.6	14678	19796.5	9290.59	11531	7976.9	12048	24476.4	17341.1	11557.7	9008.96	12740.7	26968	11687.8	16388.2	42.2687
A5YKK6	VDMLSEINIAPR	y6_VDMLSEINIAPR_2	NA	NA	NA	NA	NA	NA	NA	NA	NA	3238.82	NA	NA	NA	NA	NA	NA	NA	NA	NA	NA	NA	NA	NA	NA	68.4231
A5YKK6	VDMLSEINIAPR	y7_VDM[Oxidation (M)]LSEINIAPR_2	11231.4	19883.9	5790.29	10314.7	14151.3	13865.4	7032.98	15161.9	11273.2	16242.3	17592.5	17251.4	14727.1	15606.8	12100.9	10449.6	19531.3	24683.2	9105.37	15754	10244.9	18989.2	12100.8	10171.8	42.2687
A5YKK6	VDMLSEINIAPR	y7_VDMLSEINIAPR_2	NA	NA	NA	NA	NA	NA	NA	NA	NA	3395.84	NA	NA	NA	NA	NA	NA	NA	NA	NA	NA	NA	NA	NA	NA	68.4231
A5YKK6	VDMLSEINIAPR	y8_VDM[Oxidation (M)]LSEINIAPR_2	77640.5	80956.8	50952.3	72656.6	59627.6	69433	48304.4	110400	53380.4	56745.5	61348.5	117873	46058.5	48950.6	57715.2	62691.1	65262.1	86106.7	68437.2	65079.8	57301.7	84943.2	47958.5	75252.9	42.2687
A5YKK6	VDMLSEINIAPR	y8_VDMLSEINIAPR_2	NA	NA	NA	NA	NA	NA	NA	NA	NA	22515.7	NA	NA	NA	NA	NA	NA	NA	NA	NA	NA	NA	NA	NA	NA	68.4231
A5YKK6	VDMLSEINIAPR	y9_VDM[Oxidation (M)]LSEINIAPR_2	22354.3	33148.3	22970.5	21394.3	26145.2	34312.8	24813.8	32891.5	30022	20199.5	26755.6	34839.2	14683.1	24486.6	22662.6	25151	26697.7	32479.7	19542.6	23318.2	23206.6	27379.6	21471	25945.2	42.2687
A5YKK6	VDMLSEINIAPR	y9_VDMLSEINIAPR_2	NA	NA	NA	NA	NA	NA	NA	NA	NA	7804.37	NA	NA	NA	NA	NA	NA	NA	NA	NA	NA	NA	NA	NA	NA	68.4231
A5YKK6	VLESSIR	y4_VLESSIR_2	NA	NA	NA	NA	NA	10476.8	3926.69	NA	10640.3	NA	NA	NA	NA	15291.4	NA	8628.71	NA	NA	15525.7	NA	9437.53	14421.9	NA	NA	-13.2245
A5YKK6	VLESSIR	y5_VLESSIR_2	NA	NA	NA	NA	NA	36952.1	17718	NA	38728.2	NA	NA	NA	NA	39665.9	NA	22945.4	NA	NA	41019.5	NA	33911.4	45499.9	NA	NA	-13.2245
A5YKK6	VLESSIR	y6_VLESSIR_2	NA	NA	NA	NA	NA	7630.66	1690.98	NA	6108.82	NA	NA	NA	NA	7794.83	NA	4611.68	NA	NA	7931.52	NA	7547.83	4817.08	NA	NA	-13.2245
A5YKK6	VSIEPNFHSLYSNFLDTLK	y10_VSIEPNFHSLYSNFLDTLK_3	NA	4922.96	NA	NA	4060.54	4702.17	NA	4797.24	4622.85	4235.23	NA	7529.49	3351.52	NA	NA	NA	7498.96	NA	NA	NA	NA	NA	NA	NA	106.211
A5YKK6	VSIEPNFHSLYSNFLDTLK	y15_VSIEPNFHSLYSNFLDTLK_3	NA	4902.62	NA	NA	3251.41	3479.51	NA	1458.15	6704.24	2149.2	NA	3113.83	2376.92	NA	NA	NA	5210.99	NA	NA	NA	NA	NA	NA	NA	106.211
A5YKK6	VSIEPNFHSLYSNFLDTLK	y8_VSIEPNFHSLYSNFLDTLK_3	NA	6559.79	NA	NA	3742.27	5795.23	NA	5338.35	4687.33	6552.84	NA	5042.13	1735.76	NA	NA	NA	3591.09	NA	NA	NA	NA	NA	NA	NA	106.211
A5YKK6	VSIEPNFHSLYSNFLDTLK	y9_VSIEPNFHSLYSNFLDTLK_3	NA	9939.69	NA	NA	6950.53	10318	NA	4734.33	8160.97	8353.78	NA	6130.17	6218.66	NA	NA	NA	8842.4	NA	NA	NA	NA	NA	NA	NA	106.211
A5YKK6	YCDPVVLTYQAER	b3_YC[Carbamidomethyl (C)]DPVVLTYQAER_2	15364.2	12144.1	10655.8	9711.04	9945.4	12002.9	12333.3	12092.1	16416.5	12183.7	10102.4	16018.6	13506.8	9218.06	11169.1	17950.9	14387.1	18356.2	6893.95	11159.6	9721.91	16919.8	9938.93	9757.54	44.5088
A5YKK6	YCDPVVLTYQAER	y10_YC[Carbamidomethyl (C)]DPVVLTYQAER_2	96301.1	89434.5	86340.2	73533.4	75133.9	88505.8	85687.7	92464.9	88881.9	100461	89146.3	109858	76773.9	74607.9	79211.6	113600	125696	145248	58497.5	75559.5	60082	105255	74610.8	80636.4	44.5088
A5YKK6	YCDPVVLTYQAER	y6_YC[Carbamidomethyl (C)]DPVVLTYQAER_2	30780.3	29509.2	29296.7	24314.1	21345	29247.6	26962.5	31088.3	28214.9	32651.7	27114.8	31381.1	20060.2	27373.2	25624.4	38612.9	36629.6	42723.2	20818.5	24134.2	18022.8	36580.8	23678.6	26014.3	44.5088
A5YKK6	YCDPVVLTYQAER	y7_YC[Carbamidomethyl (C)]DPVVLTYQAER_2	52143.8	57590.1	50579.6	51462.3	46349.7	57830.2	50059.6	60868.5	60304	67534.1	56146.8	66524.7	50166.7	46827.4	53199.9	70230.9	71376.4	86914.9	38694.8	49013.5	45683.3	65191.7	44407.1	48702.6	44.5088
A5YKK6	YCDPVVLTYQAER	y8_YC[Carbamidomethyl (C)]DPVVLTYQAER_2	50368	49601.9	45600.5	40491	38156.5	50843.9	43006.9	48787.1	51090	58440.2	41218.4	60204.3	43436.8	39235.2	44973.8	59695.3	69056.5	75039.1	28913.8	40604.4	34319	54392.3	36734.9	44065.6	44.5088
A5YKK6	YLAPFLR	y3_YLAPFLR_2	NA	NA	NA	43104	14267.2	NA	NA	19271.6	NA	NA	NA	NA	NA	31271.9	NA	NA	NA	NA	47209.5	NA	NA	32416.5	NA	NA	56.6528
A5YKK6	YLAPFLR	y4_YLAPFLR_2	NA	NA	NA	5234.97	6502.75	NA	NA	7712.84	NA	NA	NA	NA	NA	4138.61	NA	NA	NA	NA	9557.22	NA	NA	10559.5	NA	NA	56.6528
A5YKK6	YLAPFLR	y5_YLAPFLR_2	NA	NA	NA	5091.67	7506.31	NA	NA	8524.15	NA	NA	NA	NA	NA	5221.15	NA	NA	NA	NA	9953.55	NA	NA	7250.38	NA	NA	56.6528
A5YKK6	YLFLNAIANQLR	y10_YLFLNAIANQLR_2	17439	20260.1	14621.6	17884.3	18263.6	25225.1	9944.8	24550.5	23684.6	24915.6	22297.6	27149.9	23138.1	29096.5	17025.6	10733.7	9759.74	NA	26497.1	16904.8	20805.3	19831.6	15655	18539.5	102.854
A5YKK6	YLFLNAIANQLR	y5_YLFLNAIANQLR_2	16170.2	17606.2	14554.1	12180.3	15031.8	20068.3	9534.64	22639.7	19090.4	18483.2	17700	22419.5	20365.8	20461.9	22773.8	9347.91	7419.56	NA	18788	14501.8	17541.9	19331.6	11402.3	14302.7	102.854
A5YKK6	YLFLNAIANQLR	y6_YLFLNAIANQLR_2	12740.6	15135.6	11953.9	13229.6	16363.2	19794.3	10439.3	22657	19253.6	18158.7	15246.4	23328.4	18868.1	21497.2	13739.8	6902.54	7897.18	NA	19142	13160.5	15750.9	16329.3	12370.5	13057.5	102.854
A5YKK6	YLFLNAIANQLR	y7_YLFLNAIANQLR_2	12356.5	14211.5	12753.2	13317.2	11844.5	18471.1	9343.97	17041.5	17251.4	15324.3	14782.8	18660.1	15764.5	19407.8	14594.2	5508.96	10240.2	NA	16808.1	11324.4	14817.1	16546.1	10635.1	12742.8	102.854
A5YKK6	YLFLNAIANQLR	y8_YLFLNAIANQLR_2	33657.8	39013.7	31830.9	29408.9	34657.6	44583.7	26505.5	48606.5	44129.9	37372.8	33269.9	51305.3	42870.2	45926.2	43143.5	26440.2	19761.1	NA	40397.2	33012.3	38523.9	38844	24309.1	33445.4	102.854
A5YKK6	YLFLNAIANQLR	y9_YLFLNAIANQLR_2	17622.8	19305.6	15773.7	14983	18464.5	20749.6	11624.1	26176.8	24909.8	22080.3	17595.9	26575.4	24878.6	24265.1	21919.5	10083.6	10577.3	NA	24625.5	15576.5	21240.4	21348.3	14078.2	19715.7	102.854
A5YKK6	YNVEAVELLIR	y4_YNVEAVELLIR_2	7255.65	7908.62	5811.09	6204.36	5025.83	7669.94	7224.37	8569.02	6595.99	10971.4	6834.56	9984.22	6383.26	6272.15	5764.98	8884.66	10294.9	7864.62	5050.2	6384.89	5990.43	6149	3376.8	5977.44	83.7043
A5YKK6	YNVEAVELLIR	y5_YNVEAVELLIR_2	11313.5	13872.4	8257.93	12089.9	8235.2	10309.2	11665.1	11734.2	9922.83	11917.7	11681.1	11514.6	13755.1	11998.9	9822.06	12916.3	11692.6	14208.8	9924.85	12412.7	10322.8	8913.81	8392.63	11268.5	83.7043
A5YKK6	YNVEAVELLIR	y6_YNVEAVELLIR_2	15712.3	15274.7	13787	13927.7	10985.4	13398.5	13878.3	16329.3	12276	17464.9	14573.8	16924.5	15809.5	14311.5	13929	17398.6	15811.7	16671.3	10134.7	14852.4	15449.1	10413.9	9207.95	13571.6	83.7043
A5YKK6	YNVEAVELLIR	y7_YNVEAVELLIR_2	36954.6	40343.7	31643.6	31178.9	27391.1	31250.6	31022.4	32421.8	27569.6	39265.6	34065	36472	33929.7	32958.7	32729.2	36407.2	38321.1	39609.3	25664.7	33467.8	32770.3	28572.8	26188.7	34700.1	83.7043
A5YKK6	YNVEAVELLIR	y8_YNVEAVELLIR_2	43411.6	46627.6	38375.4	37069.9	31102.3	40028	34422.5	41405.5	32667.2	49958.7	40209.7	46404.8	42382.1	38345.8	37421.1	46129	45777	46475.1	32424.3	40442	37737.1	30463.7	33570.6	41408.8	83.7043
A5YKK6	YNVEAVELLIR	y9_YNVEAVELLIR_2	28878.1	32666.1	26604.1	23766.3	20167.5	28801.9	23674.2	26753.7	20955.7	33869.4	26287.1	30635.8	31225.3	25366.6	28069.6	30631.6	27259.1	29295.8	21156.7	29005.2	27139.8	21935.1	19347.2	27045.9	83.7043
A5YKK6	YVLEALR	y4_YVLEALR_2	8088.08	10780.7	6899.55	7480.19	6418.38	9399.05	6396.27	7383.86	8187.34	10843.1	6761.79	13039.4	13240.3	9178.34	10836	17613.8	15830.7	17443.8	9040.12	9342.78	8105.13	10278.4	12990.3	9952.51	31.294
A5YKK6	YVLEALR	y5_YVLEALR_2	36189.6	41700.9	35284.7	28201.1	31598.1	40530.3	28941.6	38810	35493.4	43249.7	38536.7	52961.1	48144.1	32918.8	39771	59073	48559.4	64250.1	36708.9	39006.9	38299.9	39909.9	44997.4	42259.4	31.294
A5YKK6	YVLEALR	y6_YVLEALR_2	8299.3	8139.35	7916.94	6225.43	7470.21	9437.63	6577.04	8897.27	7653.44	8976.14	6890.05	10635.2	10465.6	6904.42	7013.33	12294.5	11045.4	14975.2	7647.54	8485.5	6759.08	9300.15	9517.72	9983.57	31.294
A6ND36	DFLSELELK	b3_DFLSELELK_2	NA	NA	NA	NA	NA	NA	NA	NA	NA	921.916	NA	NA	NA	NA	NA	NA	NA	NA	NA	NA	NA	NA	NA	NA	89.8329
A6ND36	DFLSELELK	y3_DFLSELELK_2	NA	NA	NA	NA	NA	NA	NA	NA	NA	914.747	NA	NA	NA	NA	NA	NA	NA	NA	NA	NA	NA	NA	NA	NA	89.8329
A6ND36	DFLSELELK	y4_DFLSELELK_2	NA	NA	NA	NA	NA	NA	NA	NA	NA	1372.89	NA	NA	NA	NA	NA	NA	NA	NA	NA	NA	NA	NA	NA	NA	89.8329
A6ND36	DFLSELELK	y5_DFLSELELK_2	NA	NA	NA	NA	NA	NA	NA	NA	NA	299.781	NA	NA	NA	NA	NA	NA	NA	NA	NA	NA	NA	NA	NA	NA	89.8329
A6ND36	DFLSELELK	y6_DFLSELELK_2	NA	NA	NA	NA	NA	NA	NA	NA	NA	1371.77	NA	NA	NA	NA	NA	NA	NA	NA	NA	NA	NA	NA	NA	NA	89.8329
A6ND36	DFLSELELK	y7_DFLSELELK_2	NA	NA	NA	NA	NA	NA	NA	NA	NA	1282.52	NA	NA	NA	NA	NA	NA	NA	NA	NA	NA	NA	NA	NA	NA	89.8329
A6ND36	DLLDAGFK	y4_DLLDAGFK_2	NA	1099.27	NA	790.896	NA	NA	NA	NA	NA	2421.18	NA	NA	2009.47	1225.67	NA	NA	NA	NA	NA	NA	NA	NA	NA	NA	43.4211
A6ND36	DLLDAGFK	y5_DLLDAGFK_2	NA	357.456	NA	NA	NA	NA	NA	NA	NA	578.748	NA	NA	838.878	467.572	NA	NA	NA	NA	NA	NA	NA	NA	NA	NA	43.4211
A6ND36	DLLDAGFK	y6_DLLDAGFK_2	NA	699.041	NA	410.481	NA	NA	NA	NA	NA	1518.94	NA	NA	823.683	529.04	NA	NA	NA	NA	NA	NA	NA	NA	NA	NA	43.4211
A6ND36	LALEALVAR	y4_LALEALVAR_2	602.928	1110.11	581.637	720.214	245.931	1031.88	404.308	866.023	907.178	907.957	891.187	1258.69	1464.67	1443.48	610.209	NA	NA	NA	485.393	274.78	NA	562.762	NA	NA	56.2219
A6ND36	LALEALVAR	y5_LALEALVAR_2	4931.21	3747.16	3628.83	3000.71	3388.04	5042.69	2625.02	4369.37	3987.11	4555.9	5273.44	5630.84	6684.56	5258.46	4694.96	1426.51	NA	NA	2045.67	3282.34	2521.74	3802.92	NA	3990.39	56.2219
A6ND36	LALEALVAR	y6_LALEALVAR_2	4969.95	4472.08	3648.18	3201.36	3259.42	4869.31	2621.33	3513.15	2850.7	4188.39	3371.13	6199.88	6621.87	5637.25	5506.38	1166.03	NA	NA	2810.21	3368.41	3285.95	2990.83	NA	3520.73	56.2219
A6ND36	LALEALVAR	y7_LALEALVAR_2	4454.33	4678.16	3743.01	3603.65	3817.79	4721.24	3291.25	3994.5	4269.33	4897.6	5004.17	6788.68	6097.73	5288.9	5733.58	1316.34	NA	NA	3293.34	4046.21	3902.52	2387.74	NA	2623.73	56.2219
A6NDG6	AAAEAGGDDAR	b4_[Acetyl (Protein N-term)]AAAEAGGDDAR_2	NA	NA	NA	NA	NA	NA	21412.2	8995.9	11341.5	NA	NA	13284.8	5824.76	17681.2	NA	NA	15833.5	NA	NA	NA	NA	10220.1	9056.37	7717.21	-28.9988
A6NDG6	AAAEAGGDDAR	y6_[Acetyl (Protein N-term)]AAAEAGGDDAR_2	NA	NA	NA	NA	NA	NA	16951.8	9992.42	12375.6	NA	NA	19584.6	10702.7	25932.3	NA	NA	19238.8	NA	NA	NA	NA	18082.8	20235.5	8409.48	-28.9988
A6NDG6	AAAEAGGDDAR	y7_[Acetyl (Protein N-term)]AAAEAGGDDAR_2	NA	NA	NA	NA	NA	NA	22187.1	7586.24	12144.1	NA	NA	20128.4	7289.34	27328.1	NA	NA	32178.4	NA	NA	NA	NA	16307.6	22384	15809.8	-28.9988
A6NDG6	AAAEAGGDDAR	y8_[Acetyl (Protein N-term)]AAAEAGGDDAR_2	NA	NA	NA	NA	NA	NA	9833.34	3933.03	3538.05	NA	NA	4867.1	3404.77	13920	NA	NA	5262.22	NA	NA	NA	NA	3937.97	10522.8	9081.56	-28.9988
A6NDG6	AAAEAGGDDAR	y9_[Acetyl (Protein N-term)]AAAEAGGDDAR_2	NA	NA	NA	NA	NA	NA	NA	NA	1374.73	NA	NA	4554.68	NA	NA	NA	NA	NA	NA	NA	NA	NA	NA	NA	NA	-28.9988
A6NDG6	AVVVGFDPHFSYMK	y10_AVVVGFDPHFSYM[Oxidation (M)]K_2	9878.63	16986	17031.8	4316.87	5681.79	NA	5149.76	5751.95	NA	6547.1	13469.3	NA	17987	11951	18581.7	NA	NA	NA	1778.95	3095.85	NA	2894.88	13578.2	8579.04	52.2009
A6NDG6	AVVVGFDPHFSYMK	y10_AVVVGFDPHFSYM[Oxidation (M)]K_3	4246.03	5138.72	7363.02	3801.39	3365.33	2627.37	2720.84	3282.11	2398.72	4909.14	5422.58	3135.75	4861.14	3702.58	4848.78	324.686	662.406	NA	3009.83	1533.12	1885.67	1944.88	4181.93	4802.5	52.2009
A6NDG6	AVVVGFDPHFSYMK	y4_AVVVGFDPHFSYM[Oxidation (M)]K_2	3159.66	8562.75	8266.8	4551.98	2885.78	NA	3531.06	2481.65	NA	6330.53	850.817	NA	9791.59	4934.14	6523.62	NA	NA	NA	798.256	550.719	NA	946.855	4085.54	1891.43	52.2009
A6NDG6	AVVVGFDPHFSYMK	y5_AVVVGFDPHFSYM[Oxidation (M)]K_2	4998.04	11532.7	12636.1	8518.7	3213.46	NA	3278.8	4101.58	NA	6354.2	5444.81	NA	10040.4	10570	10072	NA	NA	NA	2053.76	1026.93	NA	3235.29	5000.57	3949.5	52.2009
A6NDG6	AVVVGFDPHFSYMK	y5_AVVVGFDPHFSYM[Oxidation (M)]K_3	17753.1	20706.5	19419.3	10761.7	13633.4	10447.1	11907.6	13331.8	13648.3	14117.8	17122.3	16003.8	20838.9	18185	15235.7	30869.8	10368.6	NA	11773.2	11281	10423.2	9181.25	18672.6	20396.6	52.2009
A6NDG6	AVVVGFDPHFSYMK	y6_AVVVGFDPHFSYM[Oxidation (M)]K_2	1271.7	NA	NA	567.889	NA	NA	NA	NA	NA	2850.89	NA	NA	1081.34	2536.41	NA	NA	NA	NA	NA	NA	NA	964.942	NA	NA	52.2009
A6NDG6	AVVVGFDPHFSYMK	y6_AVVVGFDPHFSYM[Oxidation (M)]K_3	16869.7	20512.4	22698.9	9119.54	11715.8	10327.9	10803.6	10756.5	13812.6	15183.5	18320.4	15492.1	23027.1	17733.4	15884.1	6885.73	3924.86	NA	9041.06	8321.88	8821.06	8971.26	13629.1	16380.7	52.2009
A6NDG6	AVVVGFDPHFSYMK	y7_AVVVGFDPHFSYM[Oxidation (M)]K_2	43757.9	57895.3	57654.4	32640.7	30701.8	NA	21463.1	27307.8	NA	39387.3	42198.9	NA	63091.7	53864.6	61005.9	NA	NA	NA	19764.9	15880.6	NA	19165.7	33365.5	37500.4	52.2009
A6NDG6	AVVVGFDPHFSYMK	y7_AVVVGFDPHFSYM[Oxidation (M)]K_3	43195.9	54474.9	59431	33116.1	36367.3	32633	34580.9	37490.9	40475	35771.6	50046.6	42501.7	58939.7	46193.6	46992.6	29000	16513.4	NA	32598.7	32291.9	32641.4	23938.9	41929.3	43997.7	52.2009
A6NDG6	FIAGTGCLVR	y5_FIAGTGC[Carbamidomethyl (C)]LVR_2	18646.1	16169.6	18408.4	13757.5	12882.8	11372.3	16819.1	18590.3	17620.8	20338.2	11438.8	13679.7	27152.9	17902.7	19886	33862.3	29331.9	30576.8	11471.8	11320.9	8004.56	26781	33767.6	28763.4	30.4726
A6NDG6	FIAGTGCLVR	y6_FIAGTGC[Carbamidomethyl (C)]LVR_2	12353.9	11380.8	16478.2	7406.56	11643.6	5896.81	8007.51	9879.16	11641.2	12532.6	10752	9385.44	16412	13863.6	13227.2	174893	77473.8	44349.1	7205.12	8020.91	4860.07	100181	113938	93637.2	30.4726
A6NDG6	FIAGTGCLVR	y7_FIAGTGC[Carbamidomethyl (C)]LVR_2	53368.7	49222.2	51217.5	44052.3	53296.6	47516.3	46401.1	60625.4	56900.7	59928.9	53370.6	48274.7	82168.7	82608.9	67531.3	61391.6	47915.5	29151.3	47461.2	36011.9	30469.3	74543.9	91504.6	82256.1	30.4726
A6NDG6	FIAGTGCLVR	y8_FIAGTGC[Carbamidomethyl (C)]LVR_2	211800	170613	193544	173535	203903	167192	166934	216007	212501	226499	222765	186080	312955	297253	244452	251497	193080	144029	164815	150062	104080	286341	357818	335138	30.4726
A6NDG6	FIFDCVSQEYGINPER	y10_FIFDC[Carbamidomethyl (C)]VSQEYGINPER_2	225845	279352	NA	174704	NA	NA	NA	NA	NA	194796	NA	NA	NA	NA	NA	NA	NA	NA	NA	NA	NA	NA	NA	NA	76.4967
A6NDG6	FIFDCVSQEYGINPER	y7_FIFDC[Carbamidomethyl (C)]VSQEYGINPER_2	68626.6	72218.8	NA	47584.1	NA	NA	NA	NA	NA	57772.2	NA	NA	NA	NA	NA	NA	NA	NA	NA	NA	NA	NA	NA	NA	76.4967
A6NDG6	GETAVPGAPEALR	y8_GETAVPGAPEALR_2	562429	NA	624739	5490.65	373647	NA	NA	NA	NA	NA	553355	428273	NA	NA	NA	NA	NA	NA	NA	NA	NA	579276	NA	NA	20.6597
A6NDG6	LDTDILLGATCGLK	b4_LDTDILLGATC[Carbamidomethyl (C)]GLK_2	82208.4	78321	79280.7	58315.4	49563.3	40350.8	68101.3	47660.3	59140.8	63113.3	77175.7	59252	60655.2	47119.6	70838.1	58646.7	48921.1	64473.5	25406.7	36368	31335.4	69209.4	96621.4	74956.4	75.746
A6NDG6	LDTDILLGATCGLK	y4_LDTDILLGATC[Carbamidomethyl (C)]GLK_2	44996.8	36683.1	38953.5	34231.4	26505.1	25653.7	35755.5	26700.1	28548.1	31794.8	36456.8	30664.3	30341.7	22564.5	34844.1	30497.1	27602.5	35279.8	16832.3	24729.4	13016.8	31424.5	46551.4	36168.3	75.746
A6NDG6	LDTDILLGATCGLK	y7_LDTDILLGATC[Carbamidomethyl (C)]GLK_2	152785	148364	153606	113794	94784.3	83772.3	137346	93608.7	107581	123595	153669	113616	123300	103639	135201	114432	107386	131962	60639.9	81948.3	61921	133656	187446	147253	75.746
A6NDG6	LDTDILLGATCGLK	y8_LDTDILLGATC[Carbamidomethyl (C)]GLK_2	115354	110067	108704	80678.2	76318.8	56049.9	94751.5	70454.4	76251.2	88599.2	117180	80211.1	85331.6	73438	93977.8	79618.6	71773.3	98442	36818.5	52266.9	41544.7	99522.1	139456	110329	75.746
A6NDG6	LDTDILLGATCGLK	y9_LDTDILLGATC[Carbamidomethyl (C)]GLK_2	110830	100213	101383	74268.2	64922.9	55336.2	94800.9	65761	76795.1	83272.4	103053	73364.7	80416.6	67356.1	88540.4	78368.7	73921.9	87073.4	37728.3	53913.3	37684.9	90359.5	117380	100180	75.746
A6NDG6	LGFITNNSSK	y5_LGFITNNSSK_2	28000.2	25113.1	28330.8	17614.5	15005.8	14793	22577.2	18287.7	14274.2	20594.9	20180.6	21804.4	29031.7	23757.7	25278.6	NA	NA	NA	17923.6	12713.1	11098.1	1912.99	NA	10189.1	15.3652
A6NDG6	LGFITNNSSK	y6_LGFITNNSSK_2	127047	134292	146409	90797.7	84195.8	76700.2	100856	83794.9	102240	105378	124049	112796	131870	116835	127361	NA	NA	NA	81108	82679.6	86173.8	26299.7	NA	42526.5	15.3652
A6NDG6	LGFITNNSSK	y7_LGFITNNSSK_2	62219.8	62448.7	73759.9	41237.5	40976.6	36228	53120.4	41818.7	52964	61405.3	64972	54938.3	67094.3	60200.9	64836.6	NA	NA	NA	46283	37819.8	41668.3	27524.1	NA	41659.3	15.3652
A6NDG6	LGFITNNSSK	y8_LGFITNNSSK_2	18139.3	25160.6	27619.5	13984.9	13156.1	10537.1	20878.8	11719.5	14301.8	14275.7	20114.6	17395.7	25025.8	14344.6	25444.5	NA	NA	NA	18518.8	18999.7	19278.4	3525.91	NA	5557.66	15.3652
A6NDG6	LGFITNNSSK	y9_LGFITNNSSK_2	59247.1	65244.9	63671.3	41430.5	35327.4	28563.8	48143.4	37477.6	44374.2	48511.1	65783.2	54343.7	66604.9	59789.6	64951.6	NA	NA	NA	41563.3	33960.8	44214.6	12480.2	NA	22361.4	15.3652
A6NDG6	LPLENGR	y4_LPLENGR_2	NA	NA	74287.3	84564.4	NA	NA	66301.9	67693.3	69769.5	75962.7	123389	70604.5	83088.3	37480.7	71266.1	55968.6	NA	NA	53807.6	81479.7	78043.2	35687.2	NA	NA	-9.71558
A6NDG6	LPLENGR	y5_LPLENGR_2	NA	NA	331756	78744.9	NA	NA	379717	69740.1	65818.8	88179.9	102007	74027.1	88609.7	97476.4	74063.3	49979.9	NA	NA	47572	95190.9	75781.5	34992.7	NA	NA	-9.71558
A6NDG6	MVPDFYVDSIADLLPALQG	b6_M[Oxidation (M)]VPDFYVDSIADLLPALQG_2	NA	NA	NA	NA	NA	NA	NA	NA	NA	NA	NA	NA	NA	3041.67	NA	NA	NA	NA	NA	NA	NA	3393.78	NA	NA	164.365
A6NDG6	MVPDFYVDSIADLLPALQG	b9_M[Oxidation (M)]VPDFYVDSIADLLPALQG_2	NA	NA	NA	NA	NA	NA	NA	NA	NA	NA	NA	NA	NA	1559.15	NA	NA	NA	NA	NA	NA	NA	1607.08	NA	NA	164.365
A6NDG6	MVPDFYVDSIADLLPALQG	y5_M[Oxidation (M)]VPDFYVDSIADLLPALQG_2	NA	NA	NA	NA	NA	NA	NA	NA	NA	NA	NA	NA	NA	21938.3	NA	NA	NA	NA	NA	NA	NA	21571.1	NA	NA	164.365
A6NDG6	QADIIGKPSR	y5_QADIIGKPSR_2	35407.3	24303	39603.2	42928.9	38551.6	29856.9	42008.5	36452.3	36503	49484.3	30200.3	28697.1	46679.5	44513.9	30291.6	NA	NA	NA	30195.5	NA	27021.5	35308	32691.9	42566.4	-20.7774
A6NDG6	QADIIGKPSR	y6_QADIIGKPSR_2	9547.64	8304.3	16234.7	11784.1	15856.6	14378.5	11456.7	14583.6	15719.3	14388.4	10291.3	7836.02	14272.3	17244.3	6843.11	NA	NA	NA	9766.57	NA	6491.95	9548.2	8427.81	11506.3	-20.7774
A6NDG6	QADIIGKPSR	y7_QADIIGKPSR_2	3780.12	NA	2667.38	4035.23	4818.95	3168.79	4989.67	2738.46	5445.78	5291.87	3337.74	2747.73	4778.54	4426.52	1414.42	NA	NA	NA	3527.31	NA	1652.86	3714.7	3321.74	2138.79	-20.7774
A6NDG6	QADIIGKPSR	y8_QADIIGKPSR_2	7399.44	6328.41	7003.95	8277.26	10212.1	6943.11	6497.25	8866.09	9218.43	9213.78	6922.39	4846.58	10121.9	13318.1	5080.48	NA	NA	NA	6267.55	NA	3764.31	5801.44	6483.84	9443.4	-20.7774
A6NDG6	TILTLTGVSTLGDVK	b4_TILTLTGVSTLGDVK_2	74851	78744.4	86931.7	46148.5	45702	40083.9	51078.8	47409.3	49290.7	55302.6	74464.4	49379.7	63591.4	42272.8	58045.8	34815.6	34295	33690.9	33762.5	37048.8	37017.3	48721.7	59537.5	59485.2	76.8207
A6NDG6	TILTLTGVSTLGDVK	y10_TILTLTGVSTLGDVK_2	162514	171802	175662	106110	102312	90807.8	102746	107079	113786	134633	181604	101935	130562	89633.1	138386	104608	85129.5	88736.8	68108.9	79552.1	81932	113333	158047	157953	76.8207
A6NDG6	TILTLTGVSTLGDVK	y12_TILTLTGVSTLGDVK_2	60151.6	76841.3	75149	42812.6	35852.7	32594.6	44951.2	40966.1	46124.9	49299	76796.5	38530.5	51268.6	35015.8	52466.4	34992.9	26953.4	29071.8	27459.9	28737.9	31885.2	47318.7	64215	59823.3	76.8207
A6NDG6	TILTLTGVSTLGDVK	y7_TILTLTGVSTLGDVK_2	82938.6	88263.5	93158.4	59741.1	56387	45528.3	58302.1	56478.1	65207.4	60785.1	95278.9	57301.6	62807.3	44941.5	70343.2	61682.4	49667	52451.3	36865.5	33073.9	39320.9	63170.4	78799.2	73285.6	76.8207
A6NDG6	TILTLTGVSTLGDVK	y9_TILTLTGVSTLGDVK_2	126061	125293	134670	79614.9	85133.5	71959.3	95098.1	88833.5	98378.8	104585	151142	92176.8	110648	86499.1	105126	82808.1	59005.1	59708.9	73910.4	76394.5	77758.2	92638.6	124972	117907	76.8207
A6NDU8	AAAVSSVVR	y4_[Acetyl (Protein N-term)]AAAVSSVVR_2	15886.1	16099.4	18651.7	17629.8	15770.9	15144.4	13729.6	15374.4	14522.9	9372.88	6171.75	16826.8	6382.42	12308.9	9455.43	9484.54	3515.56	5187.84	15954.5	11083.2	3227.4	6578.52	13628.5	8980.77	33.4083
A6NDU8	AAAVSSVVR	y5_[Acetyl (Protein N-term)]AAAVSSVVR_2	64876.1	69957.1	79499.1	77320.8	72707.8	62370.3	70439.2	68871.7	72054.8	46034.3	43024.1	48273.9	54493.3	40778.9	50457.4	49123.6	29954.9	42093.4	60543.1	48081.8	29022.7	49643	80665.6	70276.5	33.4083
A6NDU8	AAAVSSVVR	y6_[Acetyl (Protein N-term)]AAAVSSVVR_2	37204.1	40900.7	48071.4	45889.2	24825.2	27234	47392.2	28152.7	36119	18955.9	NA	28729.2	32992.1	24684.7	31257.1	27869.6	14012.5	21445.7	38272.5	31668.4	20169.9	27457.8	46897.6	43779.4	33.4083
A6NDU8	AAAVSSVVR	y7_[Acetyl (Protein N-term)]AAAVSSVVR_2	16439.9	18097.9	18384.4	19071.9	18973.6	13417.2	17970.9	14973.9	15332.6	12728	12270	11449.5	13865.7	9724.24	12416.9	13006.8	5685.23	11117.6	15958.9	12509.1	5998.07	10943.4	20477.7	18843.8	33.4083
A6NDU8	AAAVSSVVR	y8_[Acetyl (Protein N-term)]AAAVSSVVR_2	4562.03	3343.07	4923.77	3326.14	4278.85	3552.79	5679.48	5497.5	5102.28	3000.96	632.165	1096.01	NA	2017.8	4131.18	1916.18	1565.28	3690.82	1319.24	1412.59	NA	1265.48	5099.78	3552.03	33.4083
A6NDU8	ELISFLSEPEILVK	y6_ELISFLSEPEILVK_2	27857	26467.2	27647	27922.8	36993	28298.5	33879.7	25969.8	33057.4	20773.1	20823.6	19063.5	12657.9	18276.8	20966.8	NA	13684.8	NA	28639.6	20837.1	NA	30908.3	28597.2	31093.3	111.562
A6NDU8	ELISFLSEPEILVK	y8_ELISFLSEPEILVK_2	20804.2	22027.6	19412.4	22073.1	25650.9	24164.6	28996.8	22125.1	27314.3	18391.9	24024.4	16877	13495.1	15973.9	15995.6	NA	23004	NA	18987	19173.9	NA	22105.2	23051	22818.6	111.562
A6NDU8	ELISFLSEPEILVK	y9_ELISFLSEPEILVK_2	8433.11	9261.28	9338.36	8447.48	11619.9	14599.7	16600.4	10481.8	13589.7	6020.89	10436.2	6605.95	5057.46	8275.13	3811.77	NA	7648.09	NA	8776.2	5242.85	NA	10073.9	10013	13619.4	111.562
A6NDU8	EQEWNTTNAK	y4_EQEWNTTNAK_2	23984.5	21682.5	14921.8	16274	14901.9	10175.7	14943.7	10444.4	15752.5	13099.4	16466.9	NA	79710.2	16039.6	19032.9	9148.55	14427.2	11114.6	NA	18765.2	15935.6	NA	NA	27506.2	-19.1503
A6NDU8	EQEWNTTNAK	y5_EQEWNTTNAK_2	8379.23	11506.2	9909.06	8428.86	5427.74	5327.18	7062.09	5340.33	4768.89	3240.65	7742.33	NA	NA	6640.37	6405.98	2511.89	3859.55	3273.65	NA	6557.38	5694.06	NA	NA	5119.5	-19.1503
A6NDU8	EQEWNTTNAK	y6_EQEWNTTNAK_2	13281.5	15140.4	13535.1	11193.7	9871.54	11069.8	12190.3	8418.63	8977.53	6895.46	9751.05	NA	1086.18	12482.2	10496.7	6053.52	6282.08	3367.57	NA	11506.7	12469.9	NA	NA	10902.9	-19.1503
A6NDU8	EQEWNTTNAK	y7_EQEWNTTNAK_2	29800.9	28160.6	22460.9	22096.8	20564.4	15840.5	21065.7	15166	20742.8	13822.8	28897.6	NA	27518.6	25036.6	31234.5	13761	18214	18735.5	NA	22560.8	26064	NA	NA	34976.5	-19.1503
A6NDU8	EQEWNTTNAK	y8_EQEWNTTNAK_2	38200	12191.2	11697.4	29932.3	33930	29292.6	21535.8	16693.4	38764.7	25959.3	55738.3	NA	40506.5	38611.8	50052.3	3557.64	28616	11675.1	NA	10744.3	15057	NA	NA	22531	-19.1503
A6NDU8	HCNLLGDELLECLSWR	b4_HC[Carbamidomethyl (C)]NLLGDELLEC[Carbamidomethyl (C)]LSWR_3	3392.24	2760.28	3994.39	3454.41	3749.87	3281.57	3762.05	2741.61	4170.77	3319.46	1229.69	1509.7	903.755	1109.95	NA	NA	NA	NA	2202.7	2305.12	NA	3381.66	NA	392.213	100.215
A6NDU8	HCNLLGDELLECLSWR	b8_HC[Carbamidomethyl (C)]NLLGDELLEC[Carbamidomethyl (C)]LSWR_3	6672	5500.79	5453.18	7433.67	8049.85	7405.99	6036.36	6911.71	5541.29	5320.85	2844.93	2508.42	3558.24	4430.67	2753.08	NA	NA	NA	2520.09	3051.24	NA	4847.42	2000.95	2580.42	100.215
A6NDU8	HCNLLGDELLECLSWR	b9_HC[Carbamidomethyl (C)]NLLGDELLEC[Carbamidomethyl (C)]LSWR_3	2462.82	2166.78	2414.91	2343.43	2813.78	2167.25	1841.16	1812.22	2639.28	2567.62	1247.53	702.808	1117.45	933.618	NA	NA	NA	NA	1185.33	1147.44	NA	NA	NA	1897.22	100.215
A6NDU8	HCNLLGDELLECLSWR	y5_HC[Carbamidomethyl (C)]NLLGDELLEC[Carbamidomethyl (C)]LSWR_3	6682.38	4794.18	2677.18	6124.46	7368.36	5175.39	4774.97	5895.16	5836.43	3120.21	1774.25	1955.05	2818.13	3901.97	2338.71	NA	NA	NA	2529.38	3799.11	NA	5299.55	4782.94	1904.7	100.215
A6NDU8	HCNLLGDELLECLSWR	y6_HC[Carbamidomethyl (C)]NLLGDELLEC[Carbamidomethyl (C)]LSWR_3	9744.68	6264.56	8793.13	10602.5	10005	7922.26	8617.74	8363.29	7600.21	4577.41	4710.21	2430.18	4082.63	5836.23	4981.64	NA	NA	NA	5442.61	4182.45	NA	5318.34	4982.13	4495.73	100.215
A6NDU8	HCNLLGDELLECLSWR	y7_HC[Carbamidomethyl (C)]NLLGDELLEC[Carbamidomethyl (C)]LSWR_3	7532.19	4320.16	4228.33	6807.12	5149.11	4118.32	5875.14	5490.21	4979.81	4498.55	1926.07	979.467	2759.22	2928.91	1587.61	NA	NA	NA	2328.49	1759.99	NA	4676.45	3012.74	2021.33	100.215
A6NDU8	LLCGEEK	y3_LLC[Carbamidomethyl (C)]GEEK_2	NA	NA	NA	NA	NA	NA	NA	NA	NA	NA	NA	1040.34	NA	NA	NA	NA	NA	NA	NA	NA	NA	18851.6	12501.4	NA	-24.746
A6NDU8	LLCGEEK	y4_LLC[Carbamidomethyl (C)]GEEK_2	NA	NA	NA	NA	NA	NA	NA	NA	NA	NA	NA	3024.07	NA	NA	NA	NA	NA	NA	NA	NA	3110.2	6083.71	5157.58	NA	-24.746
A6NDU8	LLCGEEK	y5_LLC[Carbamidomethyl (C)]GEEK_2	NA	NA	NA	NA	NA	NA	NA	NA	NA	NA	NA	35108.8	NA	NA	NA	NA	NA	NA	NA	NA	14728.8	12019.9	18327.7	NA	-24.746
A6NDU8	LLCGEEK	y6_LLC[Carbamidomethyl (C)]GEEK_2	NA	NA	NA	NA	NA	NA	NA	NA	NA	NA	NA	2971.48	NA	NA	NA	NA	NA	NA	NA	NA	7955.52	6396.08	7021.51	NA	-24.746
A6NDU8	LVDEDFPEDSSSQK	y10_LVDEDFPEDSSSQK_2	NA	NA	NA	NA	NA	NA	NA	NA	NA	NA	1399.33	NA	NA	NA	NA	NA	NA	NA	NA	NA	NA	NA	NA	NA	13.5339
A6NDU8	LVDEDFPEDSSSQK	y5_LVDEDFPEDSSSQK_2	NA	NA	NA	NA	NA	NA	NA	NA	NA	NA	1200.22	NA	NA	NA	NA	NA	NA	NA	NA	NA	NA	NA	NA	NA	13.5339
A6NDU8	LVDEDFPEDSSSQK	y6_LVDEDFPEDSSSQK_2	NA	NA	NA	NA	NA	NA	NA	NA	NA	NA	1824.93	NA	NA	NA	NA	NA	NA	NA	NA	NA	NA	NA	NA	NA	13.5339
A6NDU8	LVDEDFPEDSSSQK	y8_LVDEDFPEDSSSQK_2	NA	NA	NA	NA	NA	NA	NA	NA	NA	NA	11887	NA	NA	NA	NA	NA	NA	NA	NA	NA	NA	NA	NA	NA	13.5339
A6NDU8	LVDEDFPEDSSSQK	y9_LVDEDFPEDSSSQK_2	NA	NA	NA	NA	NA	NA	NA	NA	NA	NA	3464.23	NA	NA	NA	NA	NA	NA	NA	NA	NA	NA	NA	NA	NA	13.5339
A6NDU8	QILNFFHHR	y3_QILNFFHHR_3	NA	NA	4029.33	5406.62	12298.5	6556.57	5723.31	11356.3	9128.17	4375.84	NA	4610.89	7486.15	8859.32	NA	NA	NA	NA	NA	8098.27	7332.68	NA	NA	NA	32.2813
A6NDU8	QILNFFHHR	y4_QILNFFHHR_3	NA	NA	2733.06	3310.34	6316.21	3903.58	2669.19	6557.36	5333.59	2552.37	NA	2435.45	3128.08	4750.87	NA	NA	NA	NA	NA	5065.36	3547.37	NA	NA	NA	32.2813
A6NDU8	QILNFFHHR	y5_QILNFFHHR_3	NA	NA	640.284	1644.77	3039.17	2160.13	268.217	3112.54	2097.22	1177.03	NA	1139.8	NA	2425.42	NA	NA	NA	NA	NA	NA	2100.85	NA	NA	NA	32.2813
A6NDU8	QILNFFHHR	y6_QILNFFHHR_3	NA	NA	NA	842.495	2068.1	271.207	328.758	1486.17	1783.94	848.274	NA	306.096	781.034	1812.76	NA	NA	NA	NA	NA	531.478	993.241	NA	NA	NA	32.2813
A6NDU8	YVSVCEGPLK	y4_YVSVC[Carbamidomethyl (C)]EGPLK_2	31694.2	21526.5	38759.7	35518.1	33047.3	29836.5	33272.8	33590.5	33428.7	23709.7	16455	20168.5	24461.3	21999.5	25002.6	21357.9	21248.2	NA	29138	25266.1	23996.7	46378.2	49629.8	42119	17.8223
A6NDU8	YVSVCEGPLK	y6_YVSVC[Carbamidomethyl (C)]EGPLK_2	25959	15043.4	23927.6	25142.4	25370.7	23787.3	26597.4	26716	27615	19642.4	110538	16806.7	22253.2	15386	21421.3	16333.7	16667	NA	22375.7	21809.2	24265.4	32674.8	39244.9	26245.2	17.8223
A6NDU8	YVSVCEGPLK	y7_YVSVC[Carbamidomethyl (C)]EGPLK_2	5603.7	6249.5	NA	8826.43	8807.66	2105.61	5130.03	6709.01	8272.47	4317.06	270921	3744.7	6341.27	2706.25	5240.79	3043.89	2138.99	NA	8837.69	6482.96	4994.1	14761.6	9274.65	11529	17.8223
A6NDU8	YVSVCEGPLK	y8_YVSVC[Carbamidomethyl (C)]EGPLK_2	80698.8	68546.6	99984.1	104003	90156	83995.5	111254	95877.2	104125	78844.6	242208	74160.6	90669.2	61496.5	93315.9	71271.1	75215	NA	87041.1	94535.4	74286.1	117984	153374	115269	17.8223
A6NDU8	YVSVCEGPLK	y9_YVSVC[Carbamidomethyl (C)]EGPLK_2	5071.39	5179.7	2474.15	6267.48	4565.51	1040.93	6065.55	6265.75	7232.18	3737.6	26141.6	2750.52	5752.46	1458.55	4732.4	5638.92	NA	NA	3481.39	4982.29	NA	5721.04	12898.7	9081.54	17.8223
A6NED2	AGPGPEALLQVWAAESALR	y10_AGPGPEALLQVWAAESALR_2	17382.4	12995	NA	NA	NA	NA	NA	NA	NA	6452.53	NA	10121.7	19535.4	9030.41	NA	NA	NA	NA	NA	NA	NA	NA	20343.3	27602.5	123.954
A6NED2	AGPGPEALLQVWAAESALR	y11_AGPGPEALLQVWAAESALR_2	14196.6	16869.7	NA	NA	NA	NA	NA	NA	NA	11423.7	NA	15181	12816.8	16221.9	NA	NA	NA	NA	NA	NA	NA	NA	17775.8	10991.4	123.954
A6NED2	AGPGPEALLQVWAAESALR	y8_AGPGPEALLQVWAAESALR_2	9245.33	5792.66	NA	NA	NA	NA	NA	NA	NA	10897.9	NA	4944.51	6316.84	12708.3	NA	NA	NA	NA	NA	NA	NA	NA	8851.68	23212.9	123.954
A6NED2	AGPGPEALLQVWAAESALR	y9_AGPGPEALLQVWAAESALR_2	2123.72	6488.04	NA	NA	NA	NA	NA	NA	NA	NA	NA	5752.68	13701.9	10561.8	NA	NA	NA	NA	NA	NA	NA	NA	18758.2	20123	123.954
A6NED2	AGVDICR	y3_AGVDIC[Carbamidomethyl (C)]R_2	121464	115771	132667	203371	207927	172194	196622	192614	220544	154292	88289.2	132319	22842.1	188675	212164	287861	239865	197306	222927	209490	201440	185705	194336	186053	-14.1395
A6NED2	AGVDICR	y4_AGVDIC[Carbamidomethyl (C)]R_2	243151	247066	281078	391061	427526	339789	371312	341662	459546	290918	182554	280229	31971	384732	424948	663894	512990	400298	476352	444565	426774	389985	417831	403807	-14.1395
A6NED2	AGVDICR	y5_AGVDIC[Carbamidomethyl (C)]R_2	1875.71	1103.69	NA	2716.97	NA	NA	6926.27	2374.64	4380.43	1729.29	11350	NA	13883	2505.06	5376.07	2897.82	3109.82	3470.2	NA	NA	NA	NA	7243.91	NA	-14.1395
A6NED2	APFYRPLAPELR	y10_APFYRPLAPELR_3	NA	NA	NA	NA	NA	1809.97	NA	NA	2371.73	NA	NA	NA	NA	6912.16	NA	NA	7292.12	NA	2157.42	NA	NA	NA	NA	NA	44.8187
A6NED2	APFYRPLAPELR	y11_APFYRPLAPELR_3	NA	NA	NA	NA	NA	NA	NA	NA	NA	NA	NA	NA	NA	1048.28	NA	NA	NA	NA	NA	NA	NA	NA	NA	NA	44.8187
A6NED2	APFYRPLAPELR	y4_APFYRPLAPELR_3	NA	NA	NA	NA	NA	720.215	NA	NA	214.542	NA	NA	NA	NA	1913.11	NA	NA	1204.95	NA	719.735	NA	NA	NA	NA	NA	44.8187
A6NED2	APFYRPLAPELR	y7_APFYRPLAPELR_3	NA	NA	NA	NA	NA	1278.87	NA	NA	1524.12	NA	NA	NA	NA	3316.35	NA	NA	3651.85	NA	2075.67	NA	NA	NA	NA	NA	44.8187
A6NED2	APFYRPLAPELR	y9_APFYRPLAPELR_3	NA	NA	NA	NA	NA	976.564	NA	NA	1084.62	NA	NA	NA	NA	1928.04	NA	NA	2275.48	NA	544.663	NA	NA	NA	NA	NA	44.8187
A6NED2	DAWASEGLLAVLR	y10_DAWASEGLLAVLR_2	8168.27	NA	10698.8	7961.94	NA	NA	NA	NA	3901.63	6198.99	NA	NA	10281.2	11946.8	11066.1	NA	12086	NA	13200.7	NA	NA	13969.2	NA	21196.5	112.91
A6NED2	DAWASEGLLAVLR	y5_DAWASEGLLAVLR_2	NA	NA	NA	777.63	NA	NA	NA	NA	1608.95	NA	NA	NA	NA	NA	NA	NA	NA	NA	NA	NA	NA	1163.09	NA	NA	112.91
A6NED2	DAWASEGLLAVLR	y7_DAWASEGLLAVLR_2	3397.33	NA	4479.09	2229.41	NA	NA	NA	NA	2708.29	1635.24	NA	NA	2824.32	5097.62	5524.08	NA	3671.39	NA	3171.55	NA	NA	3843.98	NA	7214.67	112.91
A6NED2	DAWASEGLLAVLR	y8_DAWASEGLLAVLR_2	875.815	NA	2523.26	1124.8	NA	NA	NA	NA	NA	697.565	NA	NA	2087.01	1461.08	1437.41	NA	1440.99	NA	1505.42	NA	NA	NA	NA	3171.6	112.91
A6NED2	DAWASEGLLAVLR	y9_DAWASEGLLAVLR_2	10162	NA	12639.6	7947.88	NA	NA	NA	NA	2045.65	12041.5	NA	NA	20873	123922	30586.1	NA	40177.3	NA	91514.3	NA	NA	26836.1	NA	40878.4	112.91
A6NED2	EATELNEDGSQVK	y10_EATELNEDGSQVK_2	NA	1331.96	NA	NA	NA	NA	NA	NA	NA	NA	NA	NA	NA	NA	NA	NA	NA	NA	NA	NA	NA	NA	NA	NA	-17.1975
A6NED2	EATELNEDGSQVK	y5_EATELNEDGSQVK_2	NA	789.634	NA	NA	NA	NA	NA	NA	NA	NA	NA	NA	NA	NA	NA	NA	NA	NA	NA	NA	NA	NA	NA	NA	-17.1975
A6NED2	EATELNEDGSQVK	y6_EATELNEDGSQVK_2	NA	366.721	NA	NA	NA	NA	NA	NA	NA	NA	NA	NA	NA	NA	NA	NA	NA	NA	NA	NA	NA	NA	NA	NA	-17.1975
A6NED2	EATELNEDGSQVK	y7_EATELNEDGSQVK_2	NA	795.219	NA	NA	NA	NA	NA	NA	NA	NA	NA	NA	NA	NA	NA	NA	NA	NA	NA	NA	NA	NA	NA	NA	-17.1975
A6NED2	EATELNEDGSQVK	y8_EATELNEDGSQVK_2	NA	2224.34	NA	NA	NA	NA	NA	NA	NA	NA	NA	NA	NA	NA	NA	NA	NA	NA	NA	NA	NA	NA	NA	NA	-17.1975
A6NED2	EATELNEDGSQVK	y9_EATELNEDGSQVK_2	NA	2234.03	NA	NA	NA	NA	NA	NA	NA	NA	NA	NA	NA	NA	NA	NA	NA	NA	NA	NA	NA	NA	NA	NA	-17.1975
A6NED2	NLAEDGETVAR	y4_NLAEDGETVAR_2	NA	682.651	734.301	NA	NA	NA	NA	NA	NA	NA	NA	NA	NA	NA	NA	NA	NA	NA	NA	NA	394.141	NA	NA	NA	-7.20429
A6NED2	NLAEDGETVAR	y6_NLAEDGETVAR_2	NA	2159.22	1143.15	NA	NA	NA	NA	NA	NA	NA	NA	NA	NA	NA	NA	NA	NA	NA	NA	NA	11010.4	NA	2249.65	NA	-7.20429
A6NED2	NLAEDGETVAR	y7_NLAEDGETVAR_2	NA	5892.48	4584.44	NA	NA	NA	NA	NA	NA	NA	NA	NA	NA	NA	NA	NA	NA	NA	NA	NA	13323.8	NA	14057.2	NA	-7.20429
A6NED2	NLAEDGETVAR	y8_NLAEDGETVAR_2	NA	3792.34	3188.72	NA	NA	NA	NA	NA	NA	NA	NA	NA	NA	NA	NA	NA	NA	NA	NA	NA	24710	NA	6527.05	NA	-7.20429
A6NED2	NLAEDGETVAR	y9_NLAEDGETVAR_2	NA	9231.29	6567.8	NA	NA	NA	NA	NA	NA	NA	NA	NA	NA	NA	NA	NA	NA	NA	NA	NA	2764.97	NA	14710.2	NA	-7.20429
A6NED2	RVEYFVDK	b3_RVEYFVDK_2	NA	NA	1115.56	NA	NA	NA	NA	NA	3064.94	NA	NA	NA	NA	NA	NA	NA	NA	NA	NA	NA	NA	NA	NA	NA	-1.20301
A6NED2	RVEYFVDK	b4_RVEYFVDK_2	NA	NA	3335.4	NA	NA	NA	NA	NA	924.323	NA	NA	NA	4488.17	6742.26	NA	NA	NA	NA	NA	NA	NA	NA	NA	NA	-1.20301
A6NED2	RVEYFVDK	b5_RVEYFVDK_2	NA	NA	5329.68	NA	NA	NA	NA	NA	7959.89	NA	NA	NA	6459.79	12502.9	NA	NA	NA	NA	NA	NA	NA	NA	NA	NA	-1.20301
A6NED2	RVEYFVDK	b6_RVEYFVDK_2	NA	NA	3821.28	NA	NA	NA	NA	NA	1343.06	NA	NA	NA	44953.9	34585.4	NA	NA	NA	NA	NA	NA	NA	NA	NA	NA	-1.20301
A6NED2	RVEYFVDK	b7_RVEYFVDK_2	NA	NA	2320.25	NA	NA	NA	NA	NA	2688.59	NA	NA	NA	3281.57	5823.2	NA	NA	NA	NA	NA	NA	NA	NA	NA	NA	-1.20301
A6NHQ2	TNIIPVLEDAR	y7_TNIIPVLEDAR_2	687723	768216	692309	654424	625572	807126	831343	873714	833594	569291	535123	685259	494059	573623	570185	802059	718130	765420	836950	842237	888521	1.03316e+06	621837	763885	53.3104
A6NHQ2	TNIIPVLEDAR	y8_TNIIPVLEDAR_2	117182	127012	108839	103545	109308	137254	122702	149124	137958	93296.7	85822.4	109008	73611.1	109048	87458.4	129816	119963	119553	131444	131854	133971	175071	100630	120403	53.3104
A6NHQ2	TNIIPVLEDAR	y9_TNIIPVLEDAR_2	48315.3	55889.1	48722.1	46268.5	38342.2	57857.7	55747.8	60652.6	59316.7	36155.9	33520.1	44197.8	32071.6	38506.7	39722.2	57214.8	44317.2	49867.5	60124.9	55098.8	61685.1	71122.5	40502.7	52026.2	53.3104
A6NHR9	ACVCQTLGISPEEK	y4_AC[Carbamidomethyl (C)]VC[Carbamidomethyl (C)]QTLGISPEEK_2	NA	NA	NA	NA	NA	NA	NA	NA	NA	NA	NA	NA	NA	13094.1	12636.9	NA	NA	NA	NA	14788	NA	19135.4	17213.5	NA	25.3931
A6NHR9	ACVCQTLGISPEEK	y5_AC[Carbamidomethyl (C)]VC[Carbamidomethyl (C)]QTLGISPEEK_2	NA	NA	NA	NA	NA	NA	NA	NA	NA	NA	NA	NA	NA	11413.6	12860	NA	NA	NA	NA	9503.82	NA	15278.5	14484.8	NA	25.3931
A6NHR9	ACVCQTLGISPEEK	y7_AC[Carbamidomethyl (C)]VC[Carbamidomethyl (C)]QTLGISPEEK_2	NA	NA	NA	NA	NA	NA	NA	NA	NA	NA	NA	NA	NA	17252.5	13623.2	NA	NA	NA	NA	18945.5	NA	17003.2	14668.5	NA	25.3931
A6NHR9	ACVCQTLGISPEEK	y8_AC[Carbamidomethyl (C)]VC[Carbamidomethyl (C)]QTLGISPEEK_2	NA	NA	NA	NA	NA	NA	NA	NA	NA	NA	NA	NA	NA	NA	2351.97	NA	NA	NA	NA	NA	NA	14129.2	9955.57	NA	25.3931
A6NHR9	ACVCQTLGISPEEK	y9_AC[Carbamidomethyl (C)]VC[Carbamidomethyl (C)]QTLGISPEEK_2	NA	NA	NA	NA	NA	NA	NA	NA	NA	NA	NA	NA	NA	4011.52	3993.99	NA	NA	NA	NA	7003.62	NA	6887.15	5743.83	NA	25.3931
A6NHR9	ANLGVFSVFAPR	y10_ANLGVFSVFAPR_2	7018.59	4315.55	8935.69	437.386	2350.24	NA	6009.71	7533.3	5447	6647.5	10331.6	5689.61	12076.2	10091.5	8919.63	NA	NA	NA	16060.4	9386.05	11453.7	NA	NA	NA	94.3128
A6NHR9	ANLGVFSVFAPR	y4_ANLGVFSVFAPR_2	6731.5	5252.19	6181.19	3353.04	4312.78	2770.11	5823.58	5670.16	6212.56	6203.71	7053.99	7095.6	8309.57	8500.72	5450.25	NA	NA	NA	6788.44	4811.61	5248.16	NA	NA	NA	94.3128
A6NHR9	ANLGVFSVFAPR	y6_ANLGVFSVFAPR_2	9903.57	9602.89	11160	7182.64	7865.58	7647.27	7381.73	10192.4	9027.22	8813.24	10575	11508.3	18021.2	14157.6	11948.4	NA	NA	NA	16018.6	11511.3	13338.3	NA	NA	NA	94.3128
A6NHR9	ANLGVFSVFAPR	y7_ANLGVFSVFAPR_2	38382.3	37926.3	44771.9	34697.9	54530.6	46048.4	33172.1	51134.1	60557	49233.8	72629.9	56842.7	50739.8	65582.1	34712.6	NA	NA	NA	56306.3	45331.5	44374.4	NA	NA	NA	94.3128
A6NHR9	ANLGVFSVFAPR	y8_ANLGVFSVFAPR_2	10260.3	7951.64	8168	5315.72	5710.07	4719.09	8273.5	8104.55	7135.62	7577.74	8577	9145.6	11344.5	14358.6	9067.87	NA	NA	NA	9190	7835.25	10030.1	NA	NA	NA	94.3128
A6NHR9	ANLGVFSVFAPR	y9_ANLGVFSVFAPR_2	26081.8	21873.2	25223.1	17408.9	14861.8	15065.5	20216.4	24132.2	25680	21401.4	23857.2	26919.5	37484.8	32044.8	25836.5	NA	NA	NA	35136.3	24975.6	30165.8	NA	NA	NA	94.3128
A6NHR9	DLCFTWR	b3_DLC[Carbamidomethyl (C)]FTWR_2	1768.06	1042.25	1407.88	787.001	525.03	604.013	1720.02	1135.25	1448.02	870.051	460.905	884.467	1212.18	1120.22	1624.48	NA	NA	NA	1148.23	1681.86	370.973	1788.75	628.762	NA	58.9707
A6NHR9	DLCFTWR	y3_DLC[Carbamidomethyl (C)]FTWR_2	12367.5	11143.9	11471.5	6405.45	8482.3	8565.08	10931.3	10243.9	10464	10450.7	8584.54	10411.1	12056.9	9305.68	10136.6	NA	NA	NA	10082.2	13958.6	8703.01	10830.5	26853.2	14297.8	58.9707
A6NHR9	DLCFTWR	y4_DLC[Carbamidomethyl (C)]FTWR_2	16386.3	14273.4	15206.1	10080.4	10740.3	12649.5	12823.1	14662.7	14627.6	14547.1	16529	14827.5	16799.6	14026.3	16402.9	NA	NA	NA	13866.6	22765.1	14267.4	13337.9	25975.6	13267.5	58.9707
A6NHR9	DLCFTWR	y5_DLC[Carbamidomethyl (C)]FTWR_2	23189.6	20440.5	20889.8	12830.6	14051.3	12976	18862.3	20111.2	19169.2	20727.5	21063.4	19019.6	26947.5	20180.3	20360.2	NA	NA	NA	18013.1	24900.7	20021.9	18176.4	33209.3	20300	58.9707
A6NHR9	DLNSQLEYLR	b8_DLNSQLEYLR_2	NA	NA	1000.35	1761.97	564.259	1183.73	NA	382.484	NA	NA	NA	NA	770.462	1247.38	NA	NA	NA	1790.51	NA	NA	NA	NA	NA	NA	51.0613
A6NHR9	DLNSQLEYLR	y3_DLNSQLEYLR_2	15890.1	9730.89	12949.2	8443.49	8249.17	7194.34	11665.7	12041	6603.79	9525.55	3777.7	9336.35	15514.5	12598	8462.88	7553.42	10618	10893.7	13946.4	12969	12635.3	17970.1	26265.3	17432.5	51.0613
A6NHR9	DLNSQLEYLR	y5_DLNSQLEYLR_2	23902.3	17077.5	28542.1	12722.2	10947	10110.5	20853	18824.7	13113.3	21421.1	21203.1	21612	25914.2	21646.3	20535.8	17277.9	14671.1	20959.7	21267.9	21968.9	23920.9	37432	52232.8	36561.5	51.0613
A6NHR9	DLNSQLEYLR	y6_DLNSQLEYLR_2	14144.5	8115.51	13881.6	7332.79	6926.47	5076.15	9070.43	7462.38	6046.13	3220.93	12891.5	12301.7	12546.6	11477.2	10696.2	2306.11	8128.81	11606.6	10066.5	11511.4	13150.8	17939.4	18791.2	17565.9	51.0613
A6NHR9	DLNSQLEYLR	y7_DLNSQLEYLR_2	24717.4	20226.3	30616.7	13561.6	12426.2	11427.2	21402.4	16604.5	10102.4	14072.8	18846.3	15759	26593.8	20395.4	23838.2	10481.4	18109.7	21429.3	22814.9	26260.7	24300	39486.2	54817.3	38524.8	51.0613
A6NHR9	DSFTAVVITGVQPEHIQYLK	b4_DSFTAVVITGVQPEHIQYLK_2	NA	NA	NA	NA	NA	NA	NA	NA	4563.26	NA	NA	NA	NA	NA	NA	NA	NA	NA	NA	NA	NA	13275	NA	10667.6	79.613
A6NHR9	DSFTAVVITGVQPEHIQYLK	b5_DSFTAVVITGVQPEHIQYLK_2	NA	NA	NA	NA	NA	NA	NA	NA	7792.33	NA	NA	NA	NA	NA	NA	NA	NA	NA	NA	NA	NA	22128.3	NA	13393.6	79.613
A6NHR9	DSFTAVVITGVQPEHIQYLK	b6_DSFTAVVITGVQPEHIQYLK_2	NA	NA	NA	NA	NA	NA	NA	NA	2527.22	NA	NA	NA	NA	NA	NA	NA	NA	NA	NA	NA	NA	7846.49	NA	10992.9	79.613
A6NHR9	DSFTAVVITGVQPEHIQYLK	y8_DSFTAVVITGVQPEHIQYLK_2	NA	NA	NA	NA	NA	NA	NA	NA	5346.99	NA	NA	NA	NA	NA	NA	NA	NA	NA	NA	NA	NA	15219.9	NA	8655.66	79.613
A6NHR9	DSTEYFIVFEPR	y4_DSTEYFIVFEPR_2	NA	4710.83	6712.85	NA	2841.85	NA	NA	NA	2445.13	7881.52	8638.4	4746.34	7099.78	3245.08	8757.57	3769.06	NA	8160.89	NA	9870.45	3331.66	10921.5	14236.2	9365.93	87.0339
A6NHR9	DSTEYFIVFEPR	y5_DSTEYFIVFEPR_2	NA	19475.3	14120.7	NA	2044.35	NA	13182.8	NA	11350	14427.4	8553.48	12107.6	21678.7	12861.3	15491.4	19162.4	NA	21230.3	NA	21819.3	8049.61	16661.3	26553.8	24481.8	87.0339
A6NHR9	DSTEYFIVFEPR	y6_DSTEYFIVFEPR_2	NA	12323.2	9351.09	NA	3839.98	NA	NA	NA	5949.95	15082	11757	9103.7	9903.58	11354.2	9994.27	6374.53	NA	11311.6	NA	8878.61	8796.59	NA	18495.8	14876.3	87.0339
A6NHR9	DSTEYFIVFEPR	y7_DSTEYFIVFEPR_2	NA	20648.1	23024.9	NA	13557.3	NA	22712.8	NA	5197.7	17543.5	14855.4	16863	24393.3	18186.7	13667.2	8702.73	NA	19277.4	NA	22144.1	19166.4	29658.1	28876.1	37589.6	87.0339
A6NHR9	DSTEYFIVFEPR	y8_DSTEYFIVFEPR_2	NA	8376.98	11237.1	NA	7150.38	NA	13777.9	NA	8080.51	18027.5	10056.8	6721.34	10302.2	9762.83	9468.9	10759.5	NA	18643.4	NA	12869.5	12472.2	16060	23604.5	22138.5	87.0339
A6NHR9	DSTEYFIVFEPR	y9_DSTEYFIVFEPR_2	NA	NA	NA	NA	NA	NA	1078.04	NA	NA	NA	868.772	NA	NA	693.132	NA	2770.52	NA	NA	NA	5074.69	4192.85	2702.57	4810.28	3714.34	87.0339
A6NHR9	EAIYSGYIR	y4_EAIYSGYIR_2	NA	NA	NA	NA	NA	NA	NA	NA	13782.9	15576.6	NA	18777	NA	18015.4	8340.73	NA	NA	NA	17035	NA	NA	NA	NA	NA	29.1392
A6NHR9	EAIYSGYIR	y5_EAIYSGYIR_2	NA	NA	NA	NA	NA	NA	NA	NA	30296.9	24995.9	NA	26559	NA	28996.7	22799	NA	NA	NA	18371.1	NA	NA	NA	NA	NA	29.1392
A6NHR9	EAIYSGYIR	y6_EAIYSGYIR_2	NA	NA	NA	NA	NA	NA	NA	NA	11620.7	8443.29	NA	20437.1	NA	25255.2	23603.3	NA	NA	NA	21158.2	NA	NA	NA	NA	NA	29.1392
A6NHR9	EAIYSGYIR	y7_EAIYSGYIR_2	NA	NA	NA	NA	NA	NA	NA	NA	5458.23	7490.56	NA	2716.9	NA	8543.1	NA	NA	NA	NA	NA	NA	NA	NA	NA	NA	29.1392
A6NHR9	EFSDFIR	y3_EFSDFIR_2	60888.4	71170.8	74420	44906.1	16255	26932.9	89671	26992.1	28662.7	34256.2	56870.2	47001.9	3302.5	11451.5	37909.2	89205.3	110335	170903	24369.1	48759.9	47824.7	19432.5	42599.6	21824.6	39.6448
A6NHR9	EFSDFIR	y4_EFSDFIR_2	22420.5	32278.5	28630.6	22011.5	7515.97	12022	35946	11350	12326.3	12066.4	18196.3	18952.3	457.103	4506.1	17530.7	35227.7	31889.6	56437.2	22522.9	49767.2	63651.5	6316.15	14502.8	6468.4	39.6448
A6NHR9	EFSDFIR	y5_EFSDFIR_2	74077.1	77123.6	93269.5	43753.8	17541.4	26285.8	113604	27344.7	31400.8	41504.2	75097.6	54398.3	2690.48	11918.3	40348.5	120087	146553	249129	10931.8	32782.3	23202.5	22516.2	56337.3	25633.3	39.6448
A6NHR9	EHLLQGLLPDVQVPTSVK	b3_EHLLQGLLPDVQVPTSVK_3	11190.2	10464.1	14595.3	7361.66	8153.72	6763.4	12547.2	8353.24	5851.06	8585.7	8529.06	7422.31	12961.5	9314.64	14275.8	14549	10232.3	14210.4	12510.2	9899.84	9240.69	15442.6	17863.4	16945.8	84.7827
A6NHR9	EHLLQGLLPDVQVPTSVK	b6_EHLLQGLLPDVQVPTSVK_3	5268.43	7891.68	9449.48	3049.11	4699.48	5626.17	6085.5	4433.36	6319.88	5111.57	8478.3	4760.8	789.63	6204.62	3771.31	4763.55	8862.97	11067.8	5192.14	6953.28	6263.08	15802.5	12787.1	16502.2	84.7827
A6NHR9	EHLLQGLLPDVQVPTSVK	b7_EHLLQGLLPDVQVPTSVK_3	8767.75	10465.1	9667.7	6984.93	6481.17	4377.26	7154.19	8612.68	8074.99	7871.86	10891.6	5482.19	7601.19	7631.85	8811.68	7407.55	10556.5	10034.2	7557.29	8592.24	7005	14098.8	13540.8	15718.8	84.7827
A6NHR9	EHLLQGLLPDVQVPTSVK	y10_EHLLQGLLPDVQVPTSVK_3	7257.99	7314.93	7528.78	3111.73	4467.44	5304.84	5421.81	4736.28	6079.11	5712.6	7626.82	4629.48	4390.61	6611.8	6549.51	5424.26	9681.95	10089.6	5286.19	6701.92	5270.31	12458.3	11975.6	13456.2	84.7827
A6NHR9	EHLLQGLLPDVQVPTSVK	y5_EHLLQGLLPDVQVPTSVK_3	22308.6	18500	22000.9	16862.5	15024.5	16436.2	20053.6	18443.3	17556.6	19922.1	19564.9	15072.5	16372.5	20251.8	17752.5	22180	18837.6	20973.3	17090.8	20880.9	17037.2	30536.4	28759.5	33816.1	84.7827
A6NHR9	EHLLQGLLPDVQVPTSVK	y6_EHLLQGLLPDVQVPTSVK_3	4416.22	4292.49	4795.3	1058.16	2943.42	1894.85	3694.71	2928.31	2308.69	3476.65	2256.69	2173.6	1719.49	2971.28	1541.47	NA	2203.21	3749.56	3875.75	958.298	1035.75	7376.87	5511.21	6746.11	84.7827
A6NHR9	EIISHISQHGGK	y10_EIISHISQHGGK_2	NA	NA	442.91	318.615	NA	NA	2407.78	1000.39	777.705	NA	3242.93	NA	484.524	NA	NA	866.208	NA	NA	NA	NA	NA	NA	1125.69	NA	-24.6603
A6NHR9	EIISHISQHGGK	y4_EIISHISQHGGK_2	NA	NA	1087.48	1359.62	NA	NA	2154.9	3629.83	3139.97	1711.95	1711.12	NA	1101.44	NA	NA	750.665	NA	NA	NA	NA	NA	1039.97	1504.14	1346.25	-24.6603
A6NHR9	EIISHISQHGGK	y4_EIISHISQHGGK_3	6050.38	8361.76	4299.68	NA	NA	4908.8	NA	7604.77	NA	6526.57	NA	NA	NA	2797.85	5293.5	5631.37	8145.35	8348.29	4233.98	8857.63	8075.14	10260.9	11587	11040.5	-24.6603
A6NHR9	EIISHISQHGGK	y6_EIISHISQHGGK_2	NA	NA	4478.8	2951.31	NA	NA	4409.23	5238.33	4006.34	3296.91	7109.39	NA	3938.22	NA	NA	4270.63	NA	NA	NA	NA	NA	3501.86	3232.43	4061.78	-24.6603
A6NHR9	EIISHISQHGGK	y6_EIISHISQHGGK_3	8805.16	7324.77	7994.06	NA	NA	7157.46	NA	8159.6	NA	9098.9	NA	NA	NA	7641.97	9997.21	7332.66	9499.56	8935.3	8912.96	8909.56	8074.76	15924.2	13827.1	12945.9	-24.6603
A6NHR9	EIISHISQHGGK	y7_EIISHISQHGGK_2	NA	NA	1641.48	2210.99	NA	NA	1946.52	2547.57	2517.08	3808.48	3913.32	NA	4449.76	NA	NA	4402.82	NA	NA	NA	NA	NA	2265.58	2418.41	3627.94	-24.6603
A6NHR9	EIISHISQHGGK	y7_EIISHISQHGGK_3	10321.4	8856.39	8649.46	NA	NA	3024.46	NA	6765.76	NA	8040.25	NA	NA	NA	4746.19	5622.89	6096.54	19268.3	8351.79	4339.51	10563.4	10146	13117.8	16532.3	13474.6	-24.6603
A6NHR9	EIISHISQHGGK	y8_EIISHISQHGGK_2	NA	NA	1106.29	NA	NA	NA	NA	1545.97	628.881	683.864	3043.55	NA	NA	NA	NA	NA	NA	NA	NA	NA	NA	2191.3	779.359	1083.36	-24.6603
A6NHR9	EIISHISQHGGK	y8_EIISHISQHGGK_3	1559.53	NA	1787.93	NA	NA	1527.15	NA	NA	NA	NA	NA	NA	NA	2469.21	NA	2809.18	NA	NA	3142.13	NA	2001.45	2492.09	4963.96	6027.95	-24.6603
A6NHR9	EIISHISQHGGK	y9_EIISHISQHGGK_2	NA	NA	11789.2	7585.27	NA	NA	7922.7	7898.49	5893.87	3403.14	15081.8	NA	7621.67	NA	NA	9326.08	NA	NA	NA	NA	NA	5324.58	7890.82	8552.02	-24.6603
A6NHR9	EIISHISQHGGK	y9_EIISHISQHGGK_3	2451.5	1772.48	1353.12	NA	NA	3236.07	NA	NA	NA	NA	NA	NA	NA	NA	NA	2151.21	NA	1974.54	2481.91	NA	NA	3539.04	2468.48	2211.06	-24.6603
A6NHR9	EINITSALAEK	y6_EINITSALAEK_2	12216.6	8290.22	NA	NA	NA	NA	NA	9501.6	NA	NA	NA	NA	NA	NA	NA	NA	NA	NA	NA	NA	NA	15280.9	18330.1	NA	42.9279
A6NHR9	EINITSALAEK	y7_EINITSALAEK_2	28914.8	27877.5	NA	NA	NA	NA	NA	22831.3	NA	NA	NA	NA	NA	NA	NA	NA	NA	NA	NA	NA	NA	57348.2	55617.7	NA	42.9279
A6NHR9	EINITSALAEK	y8_EINITSALAEK_2	21897.1	24783.9	NA	NA	NA	NA	NA	16719.5	NA	NA	NA	NA	NA	NA	NA	NA	NA	NA	NA	NA	NA	34038.9	19221.9	NA	42.9279
A6NHR9	EINITSALAEK	y9_EINITSALAEK_2	47917	66587.3	NA	NA	NA	NA	NA	37846.2	NA	NA	NA	NA	NA	NA	NA	NA	NA	NA	NA	NA	NA	93180.7	90245.5	NA	42.9279
A6NHR9	EITCDNFDETVK	y5_EITC[Carbamidomethyl (C)]DNFDETVK_2	NA	NA	NA	NA	NA	NA	NA	NA	NA	NA	NA	NA	NA	8915.51	NA	NA	NA	NA	NA	NA	NA	NA	NA	NA	16.3124
A6NHR9	EITCDNFDETVK	y8_EITC[Carbamidomethyl (C)]DNFDETVK_2	NA	NA	NA	NA	NA	NA	NA	NA	NA	NA	NA	NA	NA	2846.78	NA	NA	NA	NA	NA	NA	NA	NA	NA	NA	16.3124
A6NHR9	EITCDNFDETVK	y9_EITC[Carbamidomethyl (C)]DNFDETVK_2	NA	NA	NA	NA	NA	NA	NA	NA	NA	NA	NA	NA	NA	1224.38	NA	NA	NA	NA	NA	NA	NA	NA	NA	NA	16.3124
A6NHR9	ESELGDRPLQVGER	y10_ESELGDRPLQVGER_2	5654.94	2067.11	6902.41	NA	2468.46	3538.14	4335.47	3057.08	2856.56	NA	NA	NA	3531.21	NA	2091.56	NA	NA	NA	NA	3505.81	NA	2409.77	4257.58	4220.63	11.1251
A6NHR9	ESELGDRPLQVGER	y10_ESELGDRPLQVGER_3	18475.5	30724	20967.9	NA	10612.2	8918.58	20859.4	19778.1	NA	22120.1	NA	19579	NA	28199.6	NA	14237.4	23524.3	21994.2	20418.2	17377.6	11370.6	49260.7	22727.8	34638.9	11.1251
A6NHR9	ESELGDRPLQVGER	y11_ESELGDRPLQVGER_2	1551.71	530.687	1361.27	NA	909.819	601.902	1602.5	1151.41	610.833	NA	NA	NA	NA	NA	516.534	NA	NA	NA	NA	NA	NA	2871.79	449.862	1980.28	11.1251
A6NHR9	ESELGDRPLQVGER	y11_ESELGDRPLQVGER_3	7589.77	11942.1	8571.08	NA	3325.98	NA	8380.14	3791.28	NA	8966.74	NA	6928	NA	12026.5	NA	3223.3	9624.15	6794.37	5462.73	9397.43	1915.13	22444.8	7096.86	13903	11.1251
A6NHR9	ESELGDRPLQVGER	y12_ESELGDRPLQVGER_3	2848.54	1733	2000.85	NA	1380	NA	2629.65	NA	NA	NA	NA	2348.79	NA	3874.88	NA	2670.38	NA	1822.93	787.72	NA	NA	4315.85	2074.69	3548.14	11.1251
A6NHR9	ESELGDRPLQVGER	y13_ESELGDRPLQVGER_2	4405.87	1609.02	4218.37	NA	501.5	3021.89	1377.33	488.627	1601.89	NA	NA	NA	1548.39	NA	1068.72	NA	NA	NA	NA	1828.16	NA	1877.87	1247.11	1851.85	11.1251
A6NHR9	ESELGDRPLQVGER	y4_ESELGDRPLQVGER_3	NA	2365.42	1339.36	NA	NA	1415.95	NA	1113.51	NA	960.559	NA	946.463	NA	NA	NA	2701.44	2724.51	4938.24	2423.25	1067.44	11575.1	7814.52	3293.81	4363.02	11.1251
A6NHR9	ESELGDRPLQVGER	y7_ESELGDRPLQVGER_2	13650	11314.1	10764.6	NA	5087.37	4784.2	11917.3	7271.53	6871.64	NA	NA	NA	31592.1	NA	13004.7	NA	NA	NA	NA	6065.48	NA	11265	5739.89	6650.35	11.1251
A6NHR9	ESELGDRPLQVGER	y7_ESELGDRPLQVGER_3	8447.53	6187.01	3386.12	NA	NA	1155.75	4774.8	5606.22	NA	10789.3	NA	4770.41	NA	10257.3	NA	1580.23	5548.86	4747.12	1486.59	2226.01	996.227	14719.6	4870.89	5011.9	11.1251
A6NHR9	ESELGDRPLQVGER	y8_ESELGDRPLQVGER_2	7520.11	2718.49	6236.43	NA	2388.46	2611.17	6463.98	5351.19	3646.45	NA	NA	NA	2196	NA	1775.19	NA	NA	NA	NA	1312.38	NA	7414.88	4413.8	7242.78	11.1251
A6NHR9	ESELGDRPLQVGER	y8_ESELGDRPLQVGER_3	6926.1	5527.3	4934.39	NA	2727.58	2092.23	5377.75	7743.33	NA	4755.21	NA	5264.21	NA	6934.79	NA	1889.86	5270.09	6702.15	5278.4	5176.85	3824.95	14574.9	7361.51	9632.87	11.1251
A6NHR9	ESIPVINGR	y4_ESIPVINGR_2	14418.8	16933.6	20617.8	21156.8	23363.6	21549.5	NA	NA	23544.3	15710.1	12199.1	24628.7	16661.4	10845.5	30236.7	NA	NA	NA	11703	21366.3	17149.7	24400.6	NA	38731.3	18.9803
A6NHR9	ESIPVINGR	y5_ESIPVINGR_2	3089.35	4459.38	7452.75	NA	NA	NA	NA	NA	NA	2704.7	4630.46	NA	6670.46	2427.17	NA	NA	NA	NA	3763.08	879.055	5237.68	3520.93	NA	5939.62	18.9803
A6NHR9	ESIPVINGR	y6_ESIPVINGR_2	32772.5	35959.1	45105.7	29804.9	32526.1	35057.4	NA	NA	39657.7	33212.8	29113.9	36260.1	37722	23940.8	42081.3	NA	NA	NA	30285.1	26803.1	29464.5	32343.5	NA	53818.8	18.9803
A6NHR9	ETYPDDPCFPSK	y4_ETYPDDPC[Carbamidomethyl (C)]FPSK_2	NA	NA	NA	NA	NA	NA	NA	NA	NA	NA	NA	NA	NA	2010.48	NA	NA	NA	NA	NA	NA	NA	8072.37	NA	5556.75	19.2114
A6NHR9	ETYPDDPCFPSK	y6_ETYPDDPC[Carbamidomethyl (C)]FPSK_2	NA	NA	NA	NA	NA	NA	NA	NA	NA	NA	NA	NA	NA	12703.9	NA	NA	NA	NA	NA	NA	NA	50211.7	NA	28876.5	19.2114
A6NHR9	ETYPDDPCFPSK	y7_ETYPDDPC[Carbamidomethyl (C)]FPSK_2	NA	NA	NA	NA	NA	NA	NA	NA	NA	NA	NA	NA	NA	NA	NA	NA	NA	NA	NA	NA	NA	1389.66	NA	1354.77	19.2114
A6NHR9	ETYPDDPCFPSK	y8_ETYPDDPC[Carbamidomethyl (C)]FPSK_2	NA	NA	NA	NA	NA	NA	NA	NA	NA	NA	NA	NA	NA	2863.52	NA	NA	NA	NA	NA	NA	NA	7528.75	NA	4750.64	19.2114
A6NHR9	ETYPDDPCFPSK	y9_ETYPDDPC[Carbamidomethyl (C)]FPSK_2	NA	NA	NA	NA	NA	NA	NA	NA	NA	NA	NA	NA	NA	1712.41	NA	NA	NA	NA	NA	NA	NA	23099.1	NA	10932.7	19.2114
A6NHR9	FIPGPPGNK	y4_FIPGPPGNK_2	96236.7	8532.79	3036.26	4747.21	NA	7253.8	6415.46	18111.8	15055.4	18008.1	NA	55860.1	17978.1	47643	6855.35	12250.7	NA	NA	7552.91	6048.81	10201.8	152830	19227.1	131921	2.93797
A6NHR9	FIPGPPGNK	y5_FIPGPPGNK_2	19784.4	23446.3	11507.4	17742.7	NA	18447.1	20546.2	29885.6	26739.9	24298.4	NA	22252.9	26768.7	25098.2	27024.4	32616.2	NA	NA	27119.5	27523	25008.2	29900.6	38487.6	26460.2	2.93797
A6NHR9	FIPGPPGNK	y6_FIPGPPGNK_2	30200.4	25066.5	13494.6	20030	NA	23298.1	28716	28369.1	29887.9	24617.3	NA	31145.1	53374.6	37229.1	37183.5	36222.8	NA	NA	26240.9	27283.8	34269.8	34647.5	44352.9	42462.2	2.93797
A6NHR9	FIPGPPGNK	y7_FIPGPPGNK_2	93006.7	58866.3	23802.3	36844.4	NA	31433.6	31045.7	52539.5	42342.1	50167.3	NA	73291.2	85342.5	58512.1	53909.7	46706.6	NA	NA	47313.9	37958.4	47214.1	86873.9	91290.8	83296.5	2.93797
A6NHR9	FQVSTNK	y4_FQVSTNK_2	NA	4220.13	NA	NA	NA	NA	NA	NA	NA	NA	NA	NA	6091.9	5396.46	NA	NA	NA	NA	10588.4	NA	NA	NA	NA	NA	-20.8911
A6NHR9	FQVSTNK	y5_FQVSTNK_2	NA	4185.28	NA	NA	NA	NA	NA	NA	NA	NA	NA	NA	3416.61	4360.28	NA	NA	NA	NA	3396.16	NA	NA	NA	NA	NA	-20.8911
A6NHR9	FQVSTNK	y6_FQVSTNK_2	NA	13593.7	NA	NA	NA	NA	NA	NA	NA	NA	NA	NA	6032.52	8552.17	NA	NA	NA	NA	3792.54	NA	NA	NA	NA	NA	-20.8911
A6NHR9	FSFGLLDLPFR	y3_FSFGLLDLPFR_2	8557.31	7657.86	8953.4	6738.69	5993.09	5642.6	6288.9	10146.8	9830.35	10969.4	11091.5	11441.7	15854.5	9968.06	13584.7	5448.28	1499.76	1390.34	15670.1	13245.1	18307	6625.82	6513.59	13448.7	137.788
A6NHR9	FSFGLLDLPFR	y4_FSFGLLDLPFR_2	26422.7	27244.4	26842.3	18592.3	18955.3	19160.9	20499	30293.7	31502.2	34239.1	32345.2	41120.6	48920.6	29794.1	43448.2	16242.3	4792.87	4183.41	46961.6	39038.5	58872	20159.6	19250.3	37508.6	137.788
A6NHR9	FSFGLLDLPFR	y5_FSFGLLDLPFR_2	13757.4	13088.9	13480.7	8953.04	10164.2	9911.39	10477.2	15349.7	16409.8	17730.4	18062.1	21455	25330	16961.4	22152.8	9295	2484.01	2275.57	26451.9	20547.6	30657.3	10997.2	10698.7	20244.1	137.788
A6NHR9	FSFGLLDLPFR	y6_FSFGLLDLPFR_2	16162.9	16991.2	16181.1	10950.8	12320.7	11590.4	12278.3	19039.2	19596	20968.6	22449.5	24421.8	31073.6	19365.4	27164	10204.6	2561.54	452.056	29109.7	24728.4	38546	12885.8	12330.6	24821.3	137.788
A6NHR9	FSFGLLDLPFR	y8_FSFGLLDLPFR_2	19724.7	20833.8	22587.5	13368.8	15062.9	14982	16201.3	22740	23948.6	26203.2	28755.2	31912.7	40851.4	24890.6	33026.1	12165.4	2883.9	1067.16	39009.5	30780.3	42739.9	16195.6	14483.9	31300.5	137.788
A6NHR9	FSFGLLDLPFR	y9_FSFGLLDLPFR_2	10688.9	11063.5	11175.7	7601.12	7659.64	8087.95	7311.48	12117.9	12748.1	14366.5	13802.4	16622.2	20239.1	12939.2	17518.4	5572.45	1132.21	NA	19067.2	16111.3	21674	8674.75	7857.53	15791.7	137.788
A6NHR9	FVITTTSR	y4_FVITTTSR_2	NA	NA	NA	NA	NA	NA	NA	NA	27371.9	NA	NA	10605.8	NA	32034.4	NA	NA	NA	NA	NA	6599.77	10193	NA	NA	NA	8.56109
A6NHR9	FVITTTSR	y5_FVITTTSR_2	NA	NA	NA	NA	NA	NA	NA	NA	35457.9	NA	NA	26391.2	NA	27831.2	NA	NA	NA	NA	NA	26431.7	21783.2	NA	NA	NA	8.56109
A6NHR9	FVITTTSR	y6_FVITTTSR_2	NA	NA	NA	NA	NA	NA	NA	NA	33526.2	NA	NA	30040.7	NA	41764.1	NA	NA	NA	NA	NA	31331.5	26599.1	NA	NA	NA	8.56109
A6NHR9	FVITTTSR	y7_FVITTTSR_2	NA	NA	NA	NA	NA	NA	NA	NA	NA	NA	NA	NA	NA	675.158	NA	NA	NA	NA	NA	1837.35	3002.02	NA	NA	NA	8.56109
A6NHR9	GLAPIECYNR	y4_GLAPIEC[Carbamidomethyl (C)]YNR_2	12599.3	11510.7	9053.46	6883.03	5493.74	4848.51	10096.2	10440.1	10456.4	11105.9	9122.43	10170.4	13539.7	12197.9	11777.6	5449.49	NA	NA	10209.9	10405.2	10451.7	9806.67	3006.95	10710.5	20.4996
A6NHR9	GLAPIECYNR	y5_GLAPIEC[Carbamidomethyl (C)]YNR_2	35266.8	37987.3	43877.9	23694.7	22992	21295.5	33471.6	38356.2	33641.4	36730.1	37071.4	36532.9	46784.9	38376.7	40174.3	17675.8	NA	NA	35310.4	39447.1	33785.3	31470	16896.6	39355	20.4996
A6NHR9	GLAPIECYNR	y6_GLAPIEC[Carbamidomethyl (C)]YNR_2	26393.7	25730	30554.1	16145.9	15582.9	16620.9	22875.7	24658.7	21565.9	21835.2	23442.7	23468.9	28819.7	22092.6	25965.1	8837.13	NA	NA	23027.8	22888.1	20016.3	20691.6	12917.5	20149.8	20.4996
A6NHR9	GLAPIECYNR	y7_GLAPIEC[Carbamidomethyl (C)]YNR_2	48615.1	56458.5	58856.2	29363	31934.1	31236.2	47614	46913.4	46513.7	49779.6	56131.9	50869	58583.2	56775.4	59885.5	21047.4	NA	NA	45715.5	56293.1	42657.8	43782.8	24334	54433.1	20.4996
A6NHR9	GLAPIECYNR	y8_GLAPIEC[Carbamidomethyl (C)]YNR_2	8364.38	10586.5	8909.1	4918.16	2852.39	3881.86	10229.5	5326.72	4242.63	4097.76	4142.69	7164.86	8973.62	5565.93	7908.36	4275.48	NA	NA	8807.89	11300.7	9010.25	7438.36	6821.12	7027.12	20.4996
A6NHR9	GSNEEDTDTPLFIGK	y10_GSNEEDTDTPLFIGK_2	NA	NA	NA	NA	NA	NA	NA	NA	NA	NA	NA	NA	NA	NA	NA	NA	NA	NA	NA	NA	NA	5050.38	NA	1478.13	39.4596
A6NHR9	GSNEEDTDTPLFIGK	y4_GSNEEDTDTPLFIGK_2	NA	NA	NA	NA	NA	NA	NA	NA	NA	NA	NA	NA	NA	NA	NA	NA	NA	NA	NA	NA	NA	10802.8	NA	7022.16	39.4596
A6NHR9	GSNEEDTDTPLFIGK	y6_GSNEEDTDTPLFIGK_2	NA	NA	NA	NA	NA	NA	NA	NA	NA	NA	NA	NA	NA	NA	NA	NA	NA	NA	NA	NA	NA	13613.2	NA	11291.9	39.4596
A6NHR9	GSNEEDTDTPLFIGK	y7_GSNEEDTDTPLFIGK_2	NA	NA	NA	NA	NA	NA	NA	NA	NA	NA	NA	NA	NA	NA	NA	NA	NA	NA	NA	NA	NA	5348.08	NA	1384.15	39.4596
A6NHR9	GVITRPDLPSK	b7_GVITRPDLPSK_2	NA	NA	17825.3	NA	15875.5	NA	NA	26624.1	NA	23614.8	NA	NA	14469.2	NA	NA	NA	NA	NA	NA	NA	NA	26745.5	7155.25	31111	5.9713
A6NHR9	GVITRPDLPSK	b8_GVITRPDLPSK_2	NA	NA	8836.93	NA	7963.63	NA	NA	12325.5	NA	10929.5	NA	NA	9192.72	NA	NA	NA	NA	NA	NA	NA	NA	15254.5	9891.38	16821.7	5.9713
A6NHR9	GVITRPDLPSK	y4_GVITRPDLPSK_2	NA	NA	2257.93	NA	1074.27	NA	NA	NA	NA	1782.83	NA	NA	1425.51	NA	NA	NA	NA	NA	NA	NA	NA	4761.53	401.97	5126.18	5.9713
A6NHR9	GVITRPDLPSK	y8_GVITRPDLPSK_2	NA	NA	1371.07	NA	NA	NA	NA	922.506	NA	2029.04	NA	NA	1678.66	NA	NA	NA	NA	NA	NA	NA	NA	NA	1623.89	5881.39	5.9713
A6NHR9	GVITRPDLPSK	y9_GVITRPDLPSK_2	NA	NA	1965.27	NA	1524.95	NA	NA	NA	NA	NA	NA	NA	NA	NA	NA	NA	NA	NA	NA	NA	NA	1738.41	1499.48	5950.93	5.9713
A6NHR9	IAHLAQIEDDR	b4_IAHLAQIEDDR_3	NA	NA	NA	NA	NA	NA	NA	NA	NA	49068.3	NA	36617.7	NA	13557.9	19801.7	NA	NA	NA	NA	12662.4	NA	34036.6	17267.8	NA	4.49906
A6NHR9	IAHLAQIEDDR	b5_IAHLAQIEDDR_3	NA	NA	NA	NA	NA	NA	NA	NA	NA	14761.5	NA	36316.6	NA	9856.3	25983.5	NA	NA	NA	NA	5445.6	NA	11995.4	9097.05	NA	4.49906
A6NHR9	IAHLAQIEDDR	y3_IAHLAQIEDDR_3	NA	NA	NA	NA	NA	NA	NA	NA	NA	3407.27	NA	3191.85	NA	5244.22	2230.86	NA	NA	NA	NA	2631.1	NA	5597.93	3877.54	NA	4.49906
A6NHR9	IAHLAQIEDDR	y4_IAHLAQIEDDR_3	NA	NA	NA	NA	NA	NA	NA	NA	NA	2281.82	NA	3642.95	NA	4259.53	4114.1	NA	NA	NA	NA	2607.33	NA	7356.8	7129.3	NA	4.49906
A6NHR9	IAHLAQIEDDR	y5_IAHLAQIEDDR_3	NA	NA	NA	NA	NA	NA	NA	NA	NA	9174.12	NA	7334.08	NA	3218.12	5089.35	NA	NA	NA	NA	2896.3	NA	5594.98	8994.43	NA	4.49906
A6NHR9	IDFLPHYDTLVK	y6_IDFLPHYDTLVK_3	8961.49	8727.68	8822.57	7107.11	11421.9	8267.69	7407.86	13301.4	12137.3	8705.56	9138.3	8195.47	8775.97	10419.4	7426.26	9524.82	7193.77	11069.5	8771.14	11074.9	5767.71	11786.7	16172.9	15938.5	67.181
A6NHR9	IDFLPHYDTLVK	y7_IDFLPHYDTLVK_3	14533.8	14975	16687.9	7828.54	11052.9	7483.02	12119.8	12967.9	11509.9	13838.1	15414	14144.8	9480.47	11223.9	12275.5	15767.3	14656.5	23131.5	14026.3	14207.2	11013.3	18789.3	23848.6	22970.7	67.181
A6NHR9	IDFLPHYDTLVK	y8_IDFLPHYDTLVK_3	13212	13532.2	15558.7	5401.56	10047.9	6011.26	11620.8	11945.7	11749.6	15145.4	23272.2	13268.1	12787.4	13297.3	13364.8	14902.1	15328	17444	13091.4	13258.3	10465.9	18737.7	23491.7	26642.9	67.181
A6NHR9	IEIPSCK	y3_IEIPSC[Carbamidomethyl (C)]K_2	NA	NA	NA	NA	NA	NA	NA	9527.26	NA	NA	NA	4912.4	NA	NA	7543.83	10069.9	NA	NA	NA	NA	NA	NA	6149.3	NA	1.80165
A6NHR9	IEIPSCK	y4_IEIPSC[Carbamidomethyl (C)]K_2	NA	NA	NA	NA	NA	NA	NA	26643.1	NA	NA	NA	17885.4	NA	NA	24195	26901.4	NA	NA	NA	NA	NA	NA	27764.9	NA	1.80165
A6NHR9	IEIPSCK	y5_IEIPSC[Carbamidomethyl (C)]K_2	NA	NA	NA	NA	NA	NA	NA	NA	NA	NA	NA	NA	NA	NA	NA	NA	NA	NA	NA	NA	NA	NA	1005.14	NA	1.80165
A6NHR9	IEIPSCK	y6_IEIPSC[Carbamidomethyl (C)]K_2	NA	NA	NA	NA	NA	NA	NA	NA	NA	NA	NA	NA	NA	NA	NA	NA	NA	NA	NA	NA	NA	NA	1213.65	NA	1.80165
A6NHR9	IHNIDIPTTQQVPHIEALLK	b4_IHNIDIPTTQQVPHIEALLK_4	7035.19	7343.51	8285.17	7196.78	6164.65	6951.84	7111.52	5302.44	8429.25	6437.15	8193.51	NA	NA	8966.47	8207.29	NA	NA	9030.76	6691.64	8680.76	NA	5829.01	NA	6054.21	72.2429
A6NHR9	IHNIDIPTTQQVPHIEALLK	b5_IHNIDIPTTQQVPHIEALLK_3	14408.1	13893.6	15851.4	8890.78	10151.5	12131.6	10463.9	11558.7	14391.7	17610	12280.3	14409.5	10900.7	14331.8	14317.8	NA	17375.3	16845.4	15211.8	15591	12347.6	25889.9	23830.2	23353.8	72.2429
A6NHR9	IHNIDIPTTQQVPHIEALLK	b5_IHNIDIPTTQQVPHIEALLK_4	9050	10175.4	10493.1	9259.87	9206.89	9291.22	9821.87	7558.6	9208.39	9941.66	11071.7	NA	NA	11586.1	9948.99	NA	NA	13140.9	6944.51	10923.7	NA	15024.3	NA	13349.1	72.2429
A6NHR9	IHNIDIPTTQQVPHIEALLK	b6_IHNIDIPTTQQVPHIEALLK_3	16225.4	23572.2	24301	16046.8	16081.8	17999.5	20971	18699.8	17203.6	21759	22580.2	24008.1	15187.2	24142.2	21173.9	NA	24348.1	23033	20717.7	18765.4	22558.9	31168.9	21999.6	27452	72.2429
A6NHR9	IHNIDIPTTQQVPHIEALLK	b6_IHNIDIPTTQQVPHIEALLK_4	12387.7	15052.2	10102.8	12138.3	10892.2	11243	11384	10749.2	16075.2	11710.6	15001.5	NA	NA	16208.1	11400.1	NA	NA	6419.23	11772.2	16837.8	NA	12503.5	NA	8472.91	72.2429
A6NHR9	IHNIDIPTTQQVPHIEALLK	y6_IHNIDIPTTQQVPHIEALLK_3	1915.53	2346.7	NA	NA	NA	1096	NA	NA	1079.59	NA	NA	NA	782.019	659.133	NA	NA	NA	NA	NA	366.02	NA	1389.65	NA	2011.54	72.2429
A6NHR9	IHNIDIPTTQQVPHIEALLK	y8_IHNIDIPTTQQVPHIEALLK_3	13320.1	15083.9	15179.1	7174.44	9670.34	10244.3	13816.6	12633.5	12638.8	15867.2	14062.5	12656.1	10179.4	12869.5	12527.9	NA	14826.5	18632.3	8474.58	14583.8	13965.6	31031.6	25181.1	25344.3	72.2429
A6NHR9	IHNIDIPTTQQVPHIEALLK	y8_IHNIDIPTTQQVPHIEALLK_4	6654.72	6553.94	7704.65	4306.33	4823.92	5742.86	5322.73	5679.02	6130.49	6330.24	6927.17	NA	NA	5912.9	4293.97	NA	NA	4437.57	5180.72	5643.75	NA	11147.2	NA	10329.3	72.2429
A6NHR9	IHNIDIPTTQQVPHIEALLK	y9_IHNIDIPTTQQVPHIEALLK_4	NA	246.393	NA	NA	NA	NA	NA	206.57	NA	NA	NA	NA	NA	NA	NA	NA	NA	NA	NA	NA	NA	NA	NA	NA	72.2429
A6NHR9	IKPPTPAVSNVR	y10_IKPPTPAVSNVR_2	5135.72	NA	NA	NA	NA	NA	NA	15830.3	8841.15	15058.2	30750.6	NA	NA	NA	NA	NA	15079.4	NA	NA	NA	NA	NA	NA	33427	4.11369
A6NHR9	IKPPTPAVSNVR	y7_IKPPTPAVSNVR_2	2477.58	NA	NA	NA	NA	NA	NA	17339.3	12109.7	12770.9	9131.77	NA	NA	NA	NA	NA	10159.9	NA	NA	NA	NA	NA	NA	20983.4	4.11369
A6NHR9	IKPPTPAVSNVR	y8_IKPPTPAVSNVR_2	NA	NA	NA	NA	NA	NA	NA	1566.17	NA	NA	NA	NA	NA	NA	NA	NA	NA	NA	NA	NA	NA	NA	NA	846.577	4.11369
A6NHR9	IKPPTPAVSNVR	y9_IKPPTPAVSNVR_2	2612.11	NA	NA	NA	NA	NA	NA	6472.94	5555.13	8771.37	9002.78	NA	NA	NA	NA	NA	5894.59	NA	NA	NA	NA	NA	NA	9326.91	4.11369
A6NHR9	ISGALFTNDK	y3_ISGALFTNDK_2	9070.29	6685.51	10910.5	9417.12	9062.26	6155.05	8904.3	9009.95	7567.68	9583.53	5573.21	8369.13	11658.2	4104.03	9042.14	13224.2	NA	NA	13801.4	13151	13471.9	11153.3	13185.3	9663.11	19.3246
A6NHR9	ISGALFTNDK	y4_ISGALFTNDK_2	7158.97	4158.43	6414.57	4738.47	4226.03	5749.19	4369.22	10805.2	8889.1	11578.4	6460.57	5370.93	11344.8	7695.23	7102.72	1682.77	NA	NA	11707.5	11563.4	9563.21	14932.4	7615.29	12402.3	19.3246
A6NHR9	ISGALFTNDK	y5_ISGALFTNDK_2	13483.1	12546.4	15960.6	12269.7	11885.1	12750	15530.9	20455.2	20063.8	19331.1	21750.9	23017.9	20148.5	20240	20384.4	19850.1	NA	NA	21284.9	21171.7	24239.3	28770.6	18581.1	26291.8	19.3246
A6NHR9	ISGALFTNDK	y6_ISGALFTNDK_2	4931.43	5624.01	4718.59	6097.69	4415.77	1807.59	3758.36	3709.65	5344.44	5784.12	7791.49	6368.5	8885.34	7730.15	7785.61	4365.47	NA	NA	7910.48	11832.1	11420.3	10628.9	12898.9	9637.88	19.3246
A6NHR9	ISGALFTNDK	y8_ISGALFTNDK_2	11131.5	13616.6	10677.9	8823.83	9259.2	10955.8	10482.6	11525.4	14102	15555	13753.9	15265.2	17777.9	17362.9	19369	14581.9	NA	NA	17829.4	17365.5	19096.3	26016	19463.1	26421.8	19.3246
A6NHR9	ISGALFTNDK	y9_ISGALFTNDK_2	60550.5	74919	66346.8	76072.3	75530	74390.7	66523.8	77508.3	74084	77753.5	77040	84155.2	96542.3	84193.8	81973.9	143238	NA	NA	91433.4	83041.6	83875	128401	115949	124078	19.3246
A6NHR9	ITHCPTLLTR	b4_ITHC[Carbamidomethyl (C)]PTLLTR_3	7313.85	2360.63	NA	NA	NA	NA	1817.34	NA	1291.52	NA	NA	2233.6	NA	NA	1633.44	NA	NA	NA	2402.08	2072.37	NA	971.428	NA	NA	3.20501
A6NHR9	ITHCPTLLTR	y3_ITHC[Carbamidomethyl (C)]PTLLTR_3	11528	8997.94	NA	NA	NA	NA	8918.24	NA	11818.8	NA	NA	7865.67	15843.9	NA	11654.1	NA	NA	NA	8832.66	9411.95	NA	9681.91	NA	8102.21	3.20501
A6NHR9	ITHCPTLLTR	y4_ITHC[Carbamidomethyl (C)]PTLLTR_3	4121.02	8485.79	NA	NA	NA	NA	6963.78	NA	6550.37	NA	NA	6248.72	13220.7	NA	8783.98	NA	NA	NA	8459.46	8449.8	NA	5471.58	NA	4539.24	3.20501
A6NHR9	ITHCPTLLTR	y6_ITHC[Carbamidomethyl (C)]PTLLTR_2	NA	21619	NA	21120.5	19345.2	NA	NA	NA	28644.6	26679.5	26056	NA	33348	18778.1	17754.4	NA	NA	NA	14746.9	14151.8	NA	26455.2	NA	NA	3.20501
A6NHR9	ITHCPTLLTR	y6_ITHC[Carbamidomethyl (C)]PTLLTR_3	27552.9	11115.9	NA	NA	NA	NA	10235.7	NA	19410.3	NA	NA	10821.6	7750.7	NA	4781.97	NA	NA	NA	1485.12	5119.17	NA	3749.88	NA	5498.68	3.20501
A6NHR9	ITHCPTLLTR	y7_ITHC[Carbamidomethyl (C)]PTLLTR_2	NA	12234.1	NA	16415.7	16087.4	NA	NA	NA	22336.4	26532.3	53376.9	NA	24585.7	16124	16985.1	NA	NA	NA	13023.9	11800.5	NA	26539.1	NA	NA	3.20501
A6NHR9	ITHCPTLLTR	y7_ITHC[Carbamidomethyl (C)]PTLLTR_3	2590.29	1082.99	NA	NA	NA	NA	878.161	NA	NA	NA	NA	1199.15	4438.7	NA	2081.25	NA	NA	NA	422.579	2086.9	NA	2519.1	NA	1185.94	3.20501
A6NHR9	ITHCPTLLTR	y8_ITHC[Carbamidomethyl (C)]PTLLTR_2	NA	9290.93	NA	8643.86	16934	NA	NA	NA	19780.9	29310.1	69508.7	NA	16008.3	13611.7	5197.62	NA	NA	NA	9582.79	2020.15	NA	27638.5	NA	NA	3.20501
A6NHR9	IYDETQGR	y4_IYDETQGR_2	NA	NA	NA	NA	NA	NA	NA	NA	NA	NA	NA	NA	NA	NA	NA	NA	NA	NA	NA	NA	NA	36510.9	14620.5	5190.81	-31.0916
A6NHR9	IYDETQGR	y5_IYDETQGR_2	NA	NA	NA	NA	NA	NA	NA	NA	NA	NA	NA	NA	NA	NA	NA	NA	NA	NA	NA	NA	NA	48358.4	42688.5	24220.6	-31.0916
A6NHR9	IYDETQGR	y6_IYDETQGR_2	NA	NA	NA	NA	NA	NA	NA	NA	NA	NA	NA	NA	NA	NA	NA	NA	NA	NA	NA	NA	NA	30434.4	28142.7	25179.4	-31.0916
A6NHR9	IYDETQGR	y7_IYDETQGR_2	NA	NA	NA	NA	NA	NA	NA	NA	NA	NA	NA	NA	NA	NA	NA	NA	NA	NA	NA	NA	NA	14866.7	19093.7	4716.37	-31.0916
A6NHR9	LLLIDWPELK	y4_LLLIDWPELK_2	22591.1	21935.2	23273.7	15569.3	18470.8	19253.7	20847.6	23752.4	25816.8	21836.1	25841.1	28504.6	32666.9	28602.7	31974.8	9583.86	6472.98	2776.98	31577.9	28579.9	33430	30035.4	33798.3	33967.2	112.182
A6NHR9	LLLIDWPELK	y5_LLLIDWPELK_2	12829.8	11817.6	13608.7	8946.26	11705.6	10866.8	11797.2	13016.5	15346.4	12412	15129.1	16269.8	19964.4	17003.3	18813.6	6161.64	5022.49	3053.35	17962	16400.5	17497.9	17681.4	20151.2	20505.7	112.182
A6NHR9	LLLIDWPELK	y6_LLLIDWPELK_2	11072.3	11519	11278.1	8200.91	10152.6	9579.86	11766.7	11775.8	13520.4	11121.7	15979.6	14267.5	17859.8	14652.7	15773.4	7584.58	7472.91	4532.37	18149.4	14583.6	15258.3	15880.8	18338.1	19262.2	112.182
A6NHR9	LLLIDWPELK	y7_LLLIDWPELK_2	8748.92	8553.59	8736.42	6087.24	8055.94	7394.13	9070.33	9182.44	10704.8	9031.55	12550.4	11114.9	12964.5	11661.5	13142.2	4712.01	1967.3	2472.45	13740.7	10683.9	12148.3	12092.1	14603.1	12592.1	112.182
A6NHR9	LLLIDWPELK	y8_LLLIDWPELK_2	11787.1	10347.8	11453.7	6597.39	8844.53	8798.11	10008.7	11046.3	13182.5	10881.9	15277.3	14068.2	17119.2	13980.5	13970.2	5976.83	3945.4	2371.85	16973.9	15087.8	15914	14535.1	16142	17429.6	112.182
A6NHR9	LQIFSVEGQK	b9_LQIFSVEGQK_2	104615	54723.2	78573	53835.9	307739	215502	74068.8	201250	544065	364684	162582	249949	45052.2	157699	42752.2	65930.9	71318.5	217849	95623.8	52196.4	55696.4	135957	66199.7	128248	40.7807
A6NHR9	LQIFSVEGQK	y4_LQIFSVEGQK_2	6502.46	4206.58	9736.33	5476.16	3323.7	1657.88	4941.83	3823	1300.33	6733.07	4443.68	7423.14	10562.3	5548.43	3596.24	6287.24	2501.71	4281.93	8249.3	11359.9	8336.81	10269.3	12545.2	11901.7	40.7807
A6NHR9	LQIFSVEGQK	y6_LQIFSVEGQK_2	10916.4	12759.3	11652.6	6647.58	6288.63	9431.51	9003.4	7764.41	14455.5	14692.1	9675.04	14020.9	15245.8	15706.7	14882.9	9707.81	6371.92	6206.89	13570.1	9088.55	10824.8	26805.7	15757	26051.8	40.7807
A6NHR9	LQIFSVEGQK	y7_LQIFSVEGQK_2	26834.9	26296.2	29068.2	19289.5	20543.6	24527.7	27375.8	21980.1	24798.4	28767.6	35019.5	27536.1	36273.6	30355	33717.4	38147.8	13185.6	43906.2	34350.4	35089.7	42527.2	49156.3	52185.5	49736.7	40.7807
A6NHR9	LQIFSVEGQK	y8_LQIFSVEGQK_2	22811.6	27284.7	24741	11881.6	13898.9	12554.7	22411	21638.6	25153	23392.7	26293.1	21446	28772.2	25144.5	31257.7	18637.1	11216.1	16397.2	32265	32353.4	37421.9	43200.3	42521.3	48834.1	40.7807
A6NHR9	LQVVLNESNADTYAGRPLPSK	y10_LQVVLNESNADTYAGRPLPSK_3	NA	NA	NA	NA	NA	NA	NA	NA	NA	NA	NA	NA	NA	NA	NA	NA	NA	NA	NA	NA	NA	NA	7225.21	NA	40.8944
A6NHR9	LQVVLNESNADTYAGRPLPSK	y11_LQVVLNESNADTYAGRPLPSK_3	NA	NA	NA	NA	NA	NA	NA	NA	NA	NA	NA	NA	NA	NA	NA	NA	NA	NA	NA	NA	NA	NA	8148.78	NA	40.8944
A6NHR9	LQVVLNESNADTYAGRPLPSK	y8_LQVVLNESNADTYAGRPLPSK_3	NA	NA	NA	NA	NA	NA	NA	NA	NA	NA	NA	NA	NA	NA	NA	NA	NA	NA	NA	NA	NA	NA	3984.45	NA	40.8944
A6NHR9	LSTSGNRPPANAETFSCNK	b16_LSTSGNRPPANAETFSC[Carbamidomethyl (C)]NK_3	1857.56	NA	NA	NA	NA	NA	NA	NA	NA	NA	NA	NA	NA	NA	NA	NA	NA	NA	NA	NA	NA	NA	NA	5486.53	-3.65305
A6NHR9	LSTSGNRPPANAETFSCNK	y15_LSTSGNRPPANAETFSC[Carbamidomethyl (C)]NK_3	NA	NA	NA	NA	NA	NA	NA	NA	NA	NA	NA	NA	NA	NA	NA	NA	NA	NA	NA	NA	NA	NA	NA	1976.62	-3.65305
A6NHR9	LSTSGNRPPANAETFSCNK	y16_LSTSGNRPPANAETFSC[Carbamidomethyl (C)]NK_3	910.552	NA	NA	NA	NA	NA	NA	NA	NA	NA	NA	NA	NA	NA	NA	NA	NA	NA	NA	NA	NA	NA	NA	4524.15	-3.65305
A6NHR9	LSTSGNRPPANAETFSCNK	y3_LSTSGNRPPANAETFSC[Carbamidomethyl (C)]NK_3	3114.81	NA	NA	NA	NA	NA	NA	NA	NA	NA	NA	NA	NA	NA	NA	NA	NA	NA	NA	NA	NA	NA	NA	NA	-3.65305
A6NHR9	LSTSGNRPPANAETFSCNK	y4_LSTSGNRPPANAETFSC[Carbamidomethyl (C)]NK_3	2179.84	NA	NA	NA	NA	NA	NA	NA	NA	NA	NA	NA	NA	NA	NA	NA	NA	NA	NA	NA	NA	NA	NA	3950.75	-3.65305
A6NHR9	LSTSGNRPPANAETFSCNK	y6_LSTSGNRPPANAETFSC[Carbamidomethyl (C)]NK_3	NA	NA	NA	NA	NA	NA	NA	NA	NA	NA	NA	NA	NA	NA	NA	NA	NA	NA	NA	NA	NA	NA	NA	4903.75	-3.65305
A6NHR9	LSVTWPEGDELLPNEVRPAGTPIGALR	y15_LSVTWPEGDELLPNEVRPAGTPIGALR_3	NA	NA	NA	NA	NA	NA	NA	7320.69	NA	NA	NA	NA	NA	NA	NA	NA	NA	NA	NA	NA	NA	19527.3	NA	NA	90.9525
A6NHR9	LSVTWPEGDELLPNEVRPAGTPIGALR	y18_LSVTWPEGDELLPNEVRPAGTPIGALR_3	NA	NA	NA	NA	NA	NA	NA	NA	NA	NA	NA	NA	NA	NA	NA	NA	NA	NA	NA	NA	NA	9053.87	NA	NA	90.9525
A6NHR9	LSVTWPEGDELLPNEVRPAGTPIGALR	y22_LSVTWPEGDELLPNEVRPAGTPIGALR_3	NA	NA	NA	NA	NA	NA	NA	132210	NA	NA	NA	NA	NA	NA	NA	NA	NA	NA	NA	NA	NA	110089	NA	NA	90.9525
A6NHR9	LTFMDLELK	y3_LTFMDLELK_2	6167.48	9100.61	6856.93	NA	NA	NA	NA	NA	NA	12631.9	NA	NA	NA	NA	NA	NA	NA	NA	NA	NA	NA	NA	NA	NA	84.5678
A6NHR9	LTFMDLELK	y4_LTFMDLELK_2	1269.97	545.608	1035.97	NA	NA	NA	NA	NA	NA	1298.3	NA	NA	NA	NA	NA	NA	NA	NA	NA	NA	NA	NA	NA	NA	84.5678
A6NHR9	LTFMDLELK	y5_LTFMDLELK_2	1782.01	NA	834.41	NA	NA	NA	NA	NA	NA	1863.68	NA	NA	NA	NA	NA	NA	NA	NA	NA	NA	NA	NA	NA	NA	84.5678
A6NHR9	LTFMDLELK	y6_LTFMDLELK_2	2355.85	1148.53	813.586	NA	NA	NA	NA	NA	NA	2817.92	NA	NA	NA	NA	NA	NA	NA	NA	NA	NA	NA	NA	NA	NA	84.5678
A6NHR9	LTFMDLELK	y7_LTFMDLELK_2	3304.3	1367.92	1672.72	NA	NA	NA	NA	NA	NA	3490.86	NA	NA	NA	NA	NA	NA	NA	NA	NA	NA	NA	NA	NA	NA	84.5678
A6NHR9	LTFMDLELK	y8_LTFMDLELK_2	1628.81	749.87	669.423	NA	NA	NA	NA	NA	NA	2274.75	NA	NA	NA	NA	NA	NA	NA	NA	NA	NA	NA	NA	NA	NA	84.5678
A6NHR9	LYFKPIGDPVFAR	y3_LYFKPIGDPVFAR_3	NA	NA	1047.06	1662.39	NA	2033.17	2044.11	2124.27	2123.05	NA	553.227	NA	1078.62	2433.98	NA	NA	NA	NA	4342.94	NA	2213.27	1945.07	NA	2323.91	66.1864
A6NHR9	LYFKPIGDPVFAR	y4_LYFKPIGDPVFAR_3	NA	NA	2378.31	2957.7	NA	3764.8	2692.73	4496.31	3670.1	NA	834.465	NA	3636.67	3880.97	NA	NA	NA	NA	4941.02	NA	3524.12	3634.01	NA	4213.56	66.1864
A6NHR9	LYFKPIGDPVFAR	y5_LYFKPIGDPVFAR_3	NA	NA	1578.79	3654.37	NA	3901.62	4129.73	4795.41	4970.23	NA	799.716	NA	2435.54	5828.33	NA	NA	NA	NA	9171.47	NA	5345.66	3883.8	NA	4094.7	66.1864
A6NHR9	LYFKPIGDPVFAR	y7_LYFKPIGDPVFAR_3	NA	NA	NA	NA	NA	NA	NA	NA	NA	NA	NA	NA	NA	527.012	NA	NA	NA	NA	NA	NA	1045.34	NA	NA	NA	66.1864
A6NHR9	LYFKPIGDPVFAR	y9_LYFKPIGDPVFAR_3	NA	NA	380.924	1879.21	NA	1353.58	1785.78	2762.31	2386.73	NA	560.079	NA	1084.21	2988.31	NA	NA	NA	NA	5888.29	NA	3717.27	2679.93	NA	2166.28	66.1864
A6NHR9	NYFHLWTR	y3_NYFHLWTR_3	NA	NA	NA	NA	4666.53	NA	NA	NA	NA	NA	NA	NA	NA	7739.75	NA	NA	NA	NA	NA	NA	NA	NA	NA	NA	47.1135
A6NHR9	NYFHLWTR	y4_NYFHLWTR_3	NA	NA	NA	NA	5545.21	NA	NA	NA	NA	NA	NA	NA	NA	13182.4	NA	NA	NA	NA	NA	NA	NA	NA	NA	NA	47.1135
A6NHR9	NYFHLWTR	y5_NYFHLWTR_3	NA	NA	NA	NA	207.824	NA	NA	NA	NA	NA	NA	NA	NA	354.173	NA	NA	NA	NA	NA	NA	NA	NA	NA	NA	47.1135
A6NHR9	PAGTPIGALR	y4_PAGTPIGALR_2	3092.69	2475.43	3402.46	NA	NA	NA	1758.98	1771.6	NA	1142.86	2207.65	1392.86	1940.89	NA	1945.76	NA	NA	NA	NA	2129.57	883.405	1948.05	1962.88	976.939	13.3726
A6NHR9	PAGTPIGALR	y6_PAGTPIGALR_2	8600.87	10401.5	15407.1	NA	NA	NA	8669.29	4788.26	NA	6791.26	12022.3	7648.96	10448.5	NA	9294.7	6993.73	NA	NA	NA	8111.67	4760.49	9880.67	12798.6	9959.88	13.3726
A6NHR9	PAGTPIGALR	y8_PAGTPIGALR_2	4684.17	4551.86	7956.87	NA	NA	NA	5749.9	2370.34	NA	3706.54	6505.08	3152.8	5346.03	NA	5058.94	3360.62	NA	NA	NA	4143.78	2966.51	5813.29	6281.41	5857.05	13.3726
A6NHR9	PAGTPIGALR	y9_PAGTPIGALR_2	4888.68	5965.29	9179.53	NA	NA	NA	4275.22	2138.89	NA	3509.57	5706.95	4592.94	6603.39	NA	5192.53	3987.67	NA	NA	NA	4277.59	2617.73	5869.09	5753.24	5172.83	13.3726
A6NHR9	PAVAVIDNGR	y6_PAVAVIDNGR_2	3659.26	1712	4849.71	NA	NA	NA	NA	3290.42	NA	NA	3367.08	NA	NA	1029.71	847.837	NA	NA	NA	NA	NA	NA	NA	NA	NA	0.364127
A6NHR9	PAVAVIDNGR	y7_PAVAVIDNGR_2	20416.3	21075.8	23600.6	NA	NA	NA	16213.3	11256.3	14021.1	18205	16706	NA	22180.4	15424.6	23782.8	NA	NA	NA	NA	NA	21678.6	NA	NA	NA	0.364127
A6NHR9	PAVAVIDNGR	y8_PAVAVIDNGR_2	18399.8	12814.2	20013.6	NA	NA	NA	11398.3	10043.2	10643.6	11686.8	18140.5	NA	13199.7	10048.6	20066.1	NA	NA	NA	NA	NA	16286.1	NA	NA	NA	0.364127
A6NHR9	PAVAVIDNGR	y9_PAVAVIDNGR_2	12310.2	11296.1	16670	NA	NA	NA	6570.47	3516.92	6159.79	10771.8	9819.55	NA	10638.3	8598.77	19326	NA	NA	NA	NA	NA	13054.5	NA	NA	NA	0.364127
A6NHR9	PIGDPVFAR	b4_PIGDPVFAR_2	7379.3	6655.67	7423.28	2145.31	5269.06	3727.96	3608.59	5087.06	4557.52	7794.23	9657.57	5143.36	7487.08	4856.27	5238.41	5705.21	9765.81	7690.08	3933.96	7844.25	5590.94	8556.28	10043.8	10219.8	26.0917
A6NHR9	PIGDPVFAR	y5_PIGDPVFAR_2	97654.8	96899.8	98866	52856.5	56592.2	56180.6	71937.5	82484.4	78582.5	83976.8	86192.2	97521.1	109934	74051.2	98507.3	89072.5	49083.2	64892.9	69289.6	89070.9	85227.7	99212.9	122151	138575	26.0917
A6NHR9	PIGDPVFAR	y7_PIGDPVFAR_2	32464.8	32753.8	31473	17174.5	19194.9	19718.5	24444.7	24781.2	26198.1	29506.6	34092	33201.9	35047.3	26986.5	34517.2	32121.4	17179.7	22590.4	23903.1	33611.8	29038	35815.5	43726.7	48007.1	26.0917
A6NHR9	PIGDPVFAR	y8_PIGDPVFAR_2	15323.7	17869.6	17603.1	7992.62	10979.7	11036.6	13977	14573.9	14740.6	15720.3	18905.9	16566.2	20538.9	12444.9	19480.4	16703.7	4352.55	13017.9	13043.9	16821.4	17008.9	19419.2	20151	25870.2	26.0917
A6NHR9	QAVFFVGQSAR	y10_QAVFFVGQSAR_2	NA	NA	NA	NA	1062.59	NA	NA	747.003	NA	1257.4	NA	NA	1354.42	NA	NA	NA	NA	NA	NA	NA	2029.53	NA	NA	NA	34.7217
A6NHR9	QAVFFVGQSAR	y5_QAVFFVGQSAR_2	4906.01	8352.92	12791.6	NA	4894.92	3933.83	10476.8	11123.7	7625.15	6478.99	10215.1	7750.68	9077.7	17053.6	13357.2	NA	NA	NA	10540	11323	19121.2	NA	NA	NA	34.7217
A6NHR9	QAVFFVGQSAR	y6_QAVFFVGQSAR_2	13173.6	19228	20547.7	NA	11118.5	13603.2	14186.3	14549.3	19725.5	19386.1	9434.94	18213.7	21555.7	17405.4	15604.6	NA	NA	NA	24304	21008.5	16822	NA	NA	NA	34.7217
A6NHR9	QAVFFVGQSAR	y7_QAVFFVGQSAR_2	21729.2	22249.9	24525.5	NA	15176.6	19879.9	20240.5	21494.9	27480.5	24506.4	16927.2	22915.2	25530.7	29178.2	23920.7	NA	NA	NA	31287	30059.8	30221.6	NA	NA	NA	34.7217
A6NHR9	QAVFFVGQSAR	y8_QAVFFVGQSAR_2	29786.6	29649.5	38201.4	NA	16276.3	20033.9	30017.8	28658.2	35893.6	33233.3	20494.8	31526.4	35835.7	42299.3	37694.8	NA	NA	NA	38131.7	35524.8	46643.5	NA	NA	NA	34.7217
A6NHR9	QAVFFVGQSAR	y9_QAVFFVGQSAR_2	14350.8	15739.4	15037.6	NA	8965.09	14146.2	14009.6	17575.9	15310.6	18073.8	13491.1	15869.7	18111.2	20032.1	16692.3	NA	NA	NA	20153.7	18696.1	23488.9	NA	NA	NA	34.7217
A6NHR9	QGDFESDHSGYVRPVPVPR	y10_QGDFESDHSGYVRPVPVPR_4	3750.74	NA	5330.45	1737.71	1385.28	NA	4451.34	4665.87	427.426	NA	3844.29	3726.28	1385.82	6910.08	4875.4	1536.89	8465.37	7281.5	3321.04	1571.87	3990.77	9147.75	9175.75	7267.14	23.1086
A6NHR9	QGDFESDHSGYVRPVPVPR	y11_QGDFESDHSGYVRPVPVPR_3	NA	NA	NA	NA	NA	NA	NA	NA	NA	NA	NA	NA	2432.9	NA	NA	NA	NA	NA	NA	NA	NA	2451.47	NA	1337.4	23.1086
A6NHR9	QGDFESDHSGYVRPVPVPR	y11_QGDFESDHSGYVRPVPVPR_4	16164.8	NA	13767.4	4824.28	9927.5	NA	10053.2	9331.27	10016.8	NA	4900.84	12683.4	8914.19	15280.6	10244.9	8422.51	16582.9	19632.5	7288.26	9302.77	8914.42	21644.6	18138.4	25556.3	23.1086
A6NHR9	QGDFESDHSGYVRPVPVPR	y12_QGDFESDHSGYVRPVPVPR_3	NA	NA	NA	NA	NA	NA	NA	NA	NA	NA	NA	NA	4131.03	NA	NA	NA	NA	NA	NA	NA	NA	17354	NA	8050.78	23.1086
A6NHR9	QGDFESDHSGYVRPVPVPR	y12_QGDFESDHSGYVRPVPVPR_4	3883.53	NA	4853.14	2208.67	NA	NA	3050.67	3492.78	1869.46	NA	NA	5184.68	1702.02	4853.88	4166.09	3144.67	5093.74	5109.6	1839.33	2498.26	1091.03	6520.41	5968.99	7152.75	23.1086
A6NHR9	QGDFESDHSGYVRPVPVPR	y13_QGDFESDHSGYVRPVPVPR_3	NA	NA	NA	NA	NA	NA	NA	NA	NA	NA	NA	NA	NA	NA	NA	NA	NA	NA	NA	NA	NA	NA	NA	1285.89	23.1086
A6NHR9	QGDFESDHSGYVRPVPVPR	y14_QGDFESDHSGYVRPVPVPR_3	NA	NA	NA	NA	NA	NA	NA	NA	NA	NA	NA	NA	1479.28	NA	NA	NA	NA	NA	NA	NA	NA	10539.7	NA	4846.64	23.1086
A6NHR9	QGDFESDHSGYVRPVPVPR	y14_QGDFESDHSGYVRPVPVPR_4	1278.94	NA	2704.66	1402.07	2355.2	NA	838.538	905.427	NA	NA	974.811	1374.13	1986.31	3051.14	1092.99	NA	3147.36	NA	1594.65	1114.08	447.462	3658.61	1857.66	2596.91	23.1086
A6NHR9	QGDFESDHSGYVRPVPVPR	y15_QGDFESDHSGYVRPVPVPR_3	NA	NA	NA	NA	NA	NA	NA	NA	NA	NA	NA	NA	1508.14	NA	NA	NA	NA	NA	NA	NA	NA	3570.79	NA	1388.13	23.1086
A6NHR9	QGDFESDHSGYVRPVPVPR	y15_QGDFESDHSGYVRPVPVPR_4	1325.58	NA	931.805	NA	1167.78	NA	2112.51	NA	813.711	NA	1004.01	NA	NA	723.996	2282.99	NA	1525.12	NA	NA	1862.21	957.257	4151.45	NA	2751.53	23.1086
A6NHR9	QGDFESDHSGYVRPVPVPR	y6_QGDFESDHSGYVRPVPVPR_3	NA	NA	NA	NA	NA	NA	NA	NA	NA	NA	NA	NA	NA	NA	NA	NA	NA	NA	NA	NA	NA	2357.5	NA	NA	23.1086
A6NHR9	QGDFESDHSGYVRPVPVPR	y6_QGDFESDHSGYVRPVPVPR_4	4525.19	NA	6172.53	2405.17	2636	NA	3438.73	3315.25	4186.15	NA	2706.19	3617.17	2089.18	6559.97	3014.64	4975.52	3412.28	7218.62	2639.91	1268.99	3225.07	8778.04	7088.56	8998.9	23.1086
A6NHR9	QGPWATYAAIEWDGK	b4_QGPWATYAAIEWDGK_2	NA	2269.3	NA	NA	1752.53	NA	NA	NA	NA	719.731	NA	NA	668.251	734.614	513.899	NA	NA	NA	3563.39	1571.03	NA	3613.94	6390.4	4241.69	76.3405
A6NHR9	QGPWATYAAIEWDGK	y10_QGPWATYAAIEWDGK_2	NA	7927.46	NA	NA	2219.57	NA	NA	NA	NA	989.028	NA	NA	2109.5	13223	5588.11	NA	NA	NA	3120.14	6475.36	NA	13108.3	13858.9	15462	76.3405
A6NHR9	QGPWATYAAIEWDGK	y4_QGPWATYAAIEWDGK_2	NA	8517.18	NA	NA	3498.68	NA	NA	NA	NA	2391.97	NA	NA	1290.28	8064.33	5922.45	NA	NA	NA	8917.65	4129.85	NA	7029.87	19578.9	14056	76.3405
A6NHR9	QGPWATYAAIEWDGK	y5_QGPWATYAAIEWDGK_2	NA	8617.17	NA	NA	4203.75	NA	NA	NA	NA	1768.21	NA	NA	2831.69	9382.43	3888.04	NA	NA	NA	9850.27	4355.86	NA	7088.89	15475.7	13498.7	76.3405
A6NHR9	QGPWATYAAIEWDGK	y7_QGPWATYAAIEWDGK_2	NA	10312.4	NA	NA	4585.6	NA	NA	NA	NA	2324.57	NA	NA	6816.53	14175.4	7423.78	NA	NA	NA	12636.5	2979.74	NA	8755.66	26846.6	20906.6	76.3405
A6NHR9	QGPWATYAAIEWDGK	y8_QGPWATYAAIEWDGK_2	NA	1339.83	NA	NA	NA	NA	NA	NA	NA	829.793	NA	NA	NA	NA	2561.41	NA	NA	NA	NA	2456.43	NA	2796.64	4435.06	2332.36	76.3405
A6NHR9	QLNNWAVYR	y3_QLNNWAVYR_2	NA	2796.82	NA	NA	4080.69	NA	NA	4546.28	5071.83	1965.16	NA	3494.66	6627.11	8856.74	3284.27	NA	NA	NA	8604.34	3633.2	5214.33	7875.32	NA	4286.32	32.1268
A6NHR9	QLNNWAVYR	y4_QLNNWAVYR_2	NA	4535.74	NA	NA	6819.36	NA	NA	7828.28	10288.7	4710.31	NA	5485.6	11314.7	12700.8	9874.1	NA	NA	NA	12528.7	10379.2	11704.6	11028.4	NA	13351	32.1268
A6NHR9	QLNNWAVYR	y5_QLNNWAVYR_2	NA	1293.69	NA	NA	8474.76	NA	NA	6898.24	11082.8	9019.94	NA	13504.3	21710.5	8819.67	16339.8	NA	NA	NA	31901.6	10298.7	20705.1	8223.67	NA	15277	32.1268
A6NHR9	QLNNWAVYR	y6_QLNNWAVYR_2	NA	2468.67	NA	NA	1245.31	NA	NA	NA	1542.57	1370.64	NA	1323	4063.62	4013.25	2462.01	NA	NA	NA	3024	2257.25	4873.78	NA	NA	1009.59	32.1268
A6NHR9	QLNNWAVYR	y7_QLNNWAVYR_2	NA	3666.92	NA	NA	9215.13	NA	NA	12993.7	15832.1	9028.51	NA	11270.3	14908.2	21395.7	12905.7	NA	NA	NA	18727.8	10426.8	14956.4	14232.5	NA	13893.9	32.1268
A6NHR9	QQVLPLDSIYK	b8_QQVLPLDSIYK_2	10034.6	9658.17	8506.68	1581.85	2647.06	6826.71	6144.08	5909.94	5468.29	7353.53	7240.95	4966.94	3356.99	7444.95	10606.1	3157.29	NA	NA	5102.25	8888.67	7737.17	5623.48	11299.7	9223.69	56.2654
A6NHR9	QQVLPLDSIYK	y4_QQVLPLDSIYK_2	8516.64	9574.63	11452.1	6606.99	5081.86	2469.48	7913.32	6610.7	4837.65	4947.45	6793.72	4699.35	4516.64	7344.31	10837.7	8116.99	NA	NA	7787.16	6608.2	8015.41	8937.41	8612.95	10009.3	56.2654
A6NHR9	QQVLPLDSIYK	y7_QQVLPLDSIYK_2	48326.2	56630.6	54048.5	23346.5	26828.4	29896.4	40310.8	37188	32000.1	39915.7	40687.6	34070.6	37479.7	43400.1	49876.9	26060	NA	NA	34145.8	42507.2	44497	41342.1	47301.5	61224.2	56.2654
A6NHR9	QQVLPLDSIYK	y8_QQVLPLDSIYK_2	10615.6	13161.3	14032.9	1948.15	8057.15	3562.21	10981.6	7486.07	6973.13	7762.88	9656.18	8223.31	8575.97	10396	13309.3	4200.48	NA	NA	9666.11	9396.74	9210.34	10581.3	9556.15	15730.6	56.2654
A6NHR9	QQVLPLDSIYK	y9_QQVLPLDSIYK_2	3902.97	9382.84	7515.46	1693.08	846.992	1024.89	2567.03	1533.16	1522.81	4983.82	6622.71	3116.88	3581.69	6449.89	2250.51	NA	NA	NA	2498.6	1389.8	8682.4	5925.48	2366.53	10137.4	56.2654
A6NHR9	RPIFECFWNGR	b4_RPIFEC[Carbamidomethyl (C)]FWNGR_3	NA	1217.71	1559.05	NA	NA	962.216	1316.69	1809.58	2289.28	1343.98	NA	NA	NA	1153.68	NA	NA	NA	NA	NA	533.709	NA	NA	NA	NA	62.3167
A6NHR9	RPIFECFWNGR	b5_RPIFEC[Carbamidomethyl (C)]FWNGR_3	NA	1939.25	2660.32	NA	NA	1736.88	2296.63	2786.29	2583.07	2541.42	NA	NA	NA	1780.57	NA	NA	NA	NA	NA	1264.71	NA	NA	NA	NA	62.3167
A6NHR9	RPIFECFWNGR	y4_RPIFEC[Carbamidomethyl (C)]FWNGR_3	NA	4095.76	5155.93	NA	NA	3155.15	3342.05	4942.42	5067.24	5337.53	NA	NA	NA	3491.4	NA	NA	NA	NA	NA	1259.93	NA	NA	NA	NA	62.3167
A6NHR9	RPIFECFWNGR	y5_RPIFEC[Carbamidomethyl (C)]FWNGR_3	NA	1750.9	1028.38	NA	NA	1112.64	552.326	1375.08	1173.79	1693.2	NA	NA	NA	1077.16	NA	NA	NA	NA	NA	305.699	NA	NA	NA	NA	62.3167
A6NHR9	SCTLPNYTK	y3_SC[Carbamidomethyl (C)]TLPNYTK_2	6905.95	NA	12792.6	NA	NA	NA	NA	NA	NA	NA	NA	NA	NA	NA	NA	NA	NA	NA	NA	8620.15	NA	NA	NA	NA	-2.71936
A6NHR9	SCTLPNYTK	y5_SC[Carbamidomethyl (C)]TLPNYTK_2	31628.7	NA	36198.7	NA	NA	NA	NA	NA	NA	NA	NA	NA	NA	NA	NA	NA	NA	NA	NA	36892.4	NA	NA	NA	NA	-2.71936
A6NHR9	SCTLPNYTK	y6_SC[Carbamidomethyl (C)]TLPNYTK_2	4786.83	NA	6776.19	NA	NA	NA	NA	NA	NA	NA	NA	NA	NA	NA	NA	NA	NA	NA	NA	6979.1	NA	NA	NA	NA	-2.71936
A6NHR9	SCTLPNYTK	y7_SC[Carbamidomethyl (C)]TLPNYTK_2	NA	NA	NA	NA	NA	NA	NA	NA	NA	NA	NA	NA	NA	NA	NA	NA	NA	NA	NA	2001.93	NA	NA	NA	NA	-2.71936
A6NHR9	SIIEGPIIK	y4_SIIEGPIIK_2	3255.77	2359.8	3378.87	1187.32	2269.62	1570.4	2529.6	1121.69	1514.61	1988.75	3317.8	3175.4	4484.71	2171.13	3878.14	3402.35	1596.31	2607.12	3066.41	3153.45	3379.05	5605.96	5573.9	6240.09	40.2483
A6NHR9	SIIEGPIIK	y5_SIIEGPIIK_2	19435	18202	20653.1	12192.6	14149.2	13294.6	16692.1	17865.1	16708.6	16278.4	21200.7	18643.9	20304.7	16310.8	21750.4	19348.2	16824.3	20864.9	18150.4	22930.5	22878	30931	36362.9	31748	40.2483
A6NHR9	SIIEGPIIK	y6_SIIEGPIIK_2	16183.8	15270.2	16791.5	9085.97	9349.75	9695.35	14707.7	14056.9	13555.1	14024.1	16436.2	14672	17059.5	14268	16494.9	16333.9	15684.5	14766.1	15144.4	16473.7	16947.5	28188.6	30952.8	28439.8	40.2483
A6NHR9	SIIEGPIIK	y7_SIIEGPIIK_2	23432.7	22946.9	23630.6	15421.8	15071	14036.9	19772.9	18628	20253.3	19809.6	29294.9	21134.9	26339.9	20302.8	26314.2	24835.2	22878.3	23016.2	22233.4	26505.3	28793.8	42174.4	46048.1	42701.3	40.2483
A6NHR9	SLFEASQQLLNEMK	y10_SLFEASQQLLNEM[Oxidation (M)]K_2	5259.67	8117.62	NA	NA	NA	NA	NA	792.2	NA	NA	NA	NA	NA	2993.81	NA	NA	NA	NA	NA	2353.98	2085.11	4196.39	5090.66	11452.4	62.8707
A6NHR9	SLFEASQQLLNEMK	y4_SLFEASQQLLNEM[Oxidation (M)]K_2	5750.92	8110.97	NA	NA	NA	NA	NA	5391.89	NA	NA	NA	NA	NA	8321.46	NA	NA	NA	NA	NA	8158.83	5852.33	19851.6	12448.1	18675.9	62.8707
A6NHR9	SLFEASQQLLNEMK	y5_SLFEASQQLLNEM[Oxidation (M)]K_2	5060	1529.07	NA	NA	NA	NA	NA	2046.59	NA	NA	NA	NA	NA	3676.01	NA	NA	NA	NA	NA	2097.43	4941.55	13730.8	4711.48	9319.47	62.8707
A6NHR9	SLFEASQQLLNEMK	y6_SLFEASQQLLNEM[Oxidation (M)]K_2	29343.4	25435.4	NA	NA	NA	NA	NA	15474.1	NA	NA	NA	NA	NA	16544.2	NA	NA	NA	NA	NA	46525.4	18149.3	51877.6	39511.8	51418.2	62.8707
A6NHR9	SLFEASQQLLNEMK	y9_SLFEASQQLLNEM[Oxidation (M)]K_2	7891.92	8886.65	NA	NA	NA	NA	NA	2763.38	NA	NA	NA	NA	NA	5712.98	NA	NA	NA	NA	NA	6837.73	3317.65	18104.3	8629.08	20912.2	62.8707
A6NHR9	SLNSDISYFGVGGK	y11_SLNSDISYFGVGGK_2	1069.74	NA	NA	NA	NA	NA	NA	NA	NA	NA	NA	3476.21	NA	NA	NA	NA	NA	NA	NA	NA	NA	3931.78	10208.5	NA	52.7165
A6NHR9	SLNSDISYFGVGGK	y5_SLNSDISYFGVGGK_2	8881.9	NA	NA	NA	NA	NA	NA	11289.5	NA	NA	12315.4	8530.66	NA	12437.8	NA	NA	NA	NA	NA	NA	NA	19604.2	14415.4	NA	52.7165
A6NHR9	SLNSDISYFGVGGK	y6_SLNSDISYFGVGGK_2	9656.56	NA	NA	NA	NA	NA	NA	7690.73	NA	NA	NA	11400.2	NA	13284.2	NA	NA	NA	NA	NA	NA	NA	25381.3	21090.3	NA	52.7165
A6NHR9	SLNSDISYFGVGGK	y7_SLNSDISYFGVGGK_2	7579.72	NA	NA	NA	NA	NA	NA	12128.4	NA	NA	11878.1	10978	NA	10335.3	NA	NA	NA	NA	NA	NA	NA	37740.2	16842.3	NA	52.7165
A6NHR9	SLNSDISYFGVGGK	y8_SLNSDISYFGVGGK_2	13103.8	NA	NA	NA	NA	NA	NA	11503.4	NA	NA	6235.35	4167.78	NA	8321.94	NA	NA	NA	NA	NA	NA	NA	19672.6	5169.72	NA	52.7165
A6NHR9	SLNSDISYFGVGGK	y9_SLNSDISYFGVGGK_2	NA	NA	NA	NA	NA	NA	NA	NA	NA	NA	3219.49	NA	NA	NA	NA	NA	NA	NA	NA	NA	NA	NA	NA	NA	52.7165
A6NHR9	TLPLFYGSIVR	y5_TLPLFYGSIVR_2	4643.22	3492.61	4129.29	2794.77	5529.53	4316.13	4725.14	9468.79	7855.65	7332.01	6489.45	7628.79	10222	10793.8	9161.97	4308.88	4357.85	NA	10363.7	6796.83	8493.64	13485	16206.1	10112.5	85.418
A6NHR9	TLPLFYGSIVR	y6_TLPLFYGSIVR_2	6978.43	7889.45	7365.58	7459.51	9174.7	7706.55	7047.92	15100	14983.6	13017.6	11981.3	12837.1	21150.5	17983.6	15779.5	5085.62	7126.65	NA	20445.3	12858.2	17170.7	23200.8	27003.9	17159.9	85.418
A6NHR9	TLPLFYGSIVR	y7_TLPLFYGSIVR_2	21121.2	21165.6	16836.8	22495.9	28247.9	24128.4	20072.8	37360.7	34127.3	34414.1	30152.5	35294.4	49033.4	46206.2	41721.3	14326.4	19217.1	NA	48760	33359.7	46520.6	58197.3	67696.5	49417	85.418
A6NHR9	TLPLFYGSIVR	y8_TLPLFYGSIVR_2	7293.17	6607.41	5289.37	4917.01	8538.85	7774.45	7163.31	13619.5	11695.7	12416.7	12165.6	11695.4	16871.8	16591.1	14701.8	5454.96	6056.43	NA	15890.5	10096	13948.5	20347.9	24615.7	16549.9	85.418
A6NHR9	TLPLFYGSIVR	y9_TLPLFYGSIVR_2	17950.4	11062.2	13554.9	16556.6	21445.5	16804.1	16283.7	25288.2	26781.9	29418.1	24716	24626.7	31453.7	35380.1	28656.3	13241.6	18537.7	NA	32193.5	25537.2	29656.2	44882.5	52795.2	41751.4	85.418
A6NHR9	TNILNSEQVIVEVLPNQPVK	b9_TNILNSEQVIVEVLPNQPVK_3	NA	945.711	1738.52	NA	NA	NA	NA	NA	NA	NA	NA	NA	NA	NA	NA	NA	NA	NA	NA	NA	NA	NA	NA	NA	89.4316
A6NHR9	TNILNSEQVIVEVLPNQPVK	y10_TNILNSEQVIVEVLPNQPVK_3	NA	14435.2	13923.4	NA	NA	NA	NA	NA	NA	NA	NA	NA	NA	NA	9269.98	NA	NA	NA	NA	NA	NA	NA	NA	NA	89.4316
A6NHR9	TNILNSEQVIVEVLPNQPVK	y6_TNILNSEQVIVEVLPNQPVK_3	NA	13349.4	16356	NA	NA	NA	NA	NA	NA	NA	NA	NA	NA	NA	18140.9	NA	NA	NA	NA	NA	NA	NA	NA	NA	89.4316
A6NHR9	TNILNSEQVIVEVLPNQPVK	y7_TNILNSEQVIVEVLPNQPVK_3	NA	9278.95	12670.6	NA	NA	NA	NA	NA	NA	NA	NA	NA	NA	NA	9914.66	NA	NA	NA	NA	NA	NA	NA	NA	NA	89.4316
A6NHR9	TTFQENTQSISVR	y10_TTFQENTQSISVR_2	43568.3	45623.7	44580.6	25714.2	40408.7	38187.5	32851.6	46141.8	46650.3	41759.1	52631.6	53404.7	40230.5	49201.4	43223.4	34265.4	NA	NA	31893.2	44032.4	36695.4	51601.5	38197.1	64549.7	16.3025
A6NHR9	TTFQENTQSISVR	y8_TTFQENTQSISVR_2	28431.1	38499.5	26827.7	11155.9	15755.8	13501.7	21117.6	18886.9	20035.7	23014.4	24362.3	25114.9	28198.7	26178.1	28644.7	20459.1	NA	NA	17941.2	23659.1	21569	28563.3	24012	31599.6	16.3025
A6NHR9	TTFQENTQSISVR	y9_TTFQENTQSISVR_2	35757.3	42220.3	37901.7	16764.1	17086.5	19476.6	29719.2	29057.9	28760.4	31775.4	39059.4	36600.1	34318.7	35985.4	44349.4	21286.1	NA	NA	28424.9	32701.2	29182.2	35546.2	30774.8	52366.9	16.3025
A6NHR9	TVYLFDR	y3_TVYLFDR_2	6440.84	3380.68	13128.3	13905.6	8840.93	11259.7	NA	15549.8	14683.6	12101.8	NA	4008.08	16551.1	19797.4	14031.7	NA	NA	NA	19695.9	22777.6	17338.2	10638.9	NA	11652.3	34.3468
A6NHR9	TVYLFDR	y4_TVYLFDR_2	6123.54	3302.58	19990	8289.64	4185.43	10691.3	NA	13315.3	13171.1	7368.85	NA	2518.06	13746.7	11940.5	12405.6	NA	NA	NA	13328.3	15155.7	13915.8	5059.08	NA	7943.95	34.3468
A6NHR9	TVYLFDR	y5_TVYLFDR_2	12976	6007.18	15475.9	16912.5	17361.9	17950.6	NA	26594	23052.5	18487.2	NA	10387.4	39613.5	35248.4	33128.2	NA	NA	NA	40664	34328.9	41124.4	6994.71	NA	14644.2	34.3468
A6NHR9	VQLISGPPAK	y4_VQLISGPPAK_2	23844.3	25195.8	28996.8	14341.8	15677.1	17678	21686.4	21809.7	23855.5	23712.7	16409.5	21579.1	27693.6	21948.6	23842.5	15168	NA	NA	18828.9	18289.9	23140.8	23907	18331.3	28372.7	14.2641
A6NHR9	VQLISGPPAK	y5_VQLISGPPAK_2	11993.5	16122.9	14756.5	9214.73	8405.32	7865.39	13739	14421.1	13504.2	12883.8	14205	11773.3	15204.6	12718.5	12586.8	6387.1	NA	NA	12226.5	12439.2	12250.6	13036	6534.59	12522.1	14.2641
A6NHR9	VQLISGPPAK	y6_VQLISGPPAK_2	41881.9	46428.7	55917.6	28297.2	25670.2	31030.3	44813.2	40137.4	35677.8	38072.3	41503.3	33127.1	52323.5	30541.1	45685	116721	NA	NA	35586.3	39755	40435	42580.9	190513	77299.2	14.2641
A6NHR9	VQLISGPPAK	y7_VQLISGPPAK_2	21606.5	23799.9	25162.1	13067.6	11532.6	14208.2	20267.7	19809.7	21554	23906.7	21396.3	21533.9	23382.5	16595.7	23036.5	12999.2	NA	NA	19765.7	19066.7	20117.6	21603.6	17373.5	26904.2	14.2641
A6NHR9	VQLISGPPAK	y8_VQLISGPPAK_2	40650.4	42270.3	49601.4	25322.5	26384.3	24990	40567.3	35413.2	36625.7	37605.8	47118.3	40295.4	47670.4	36871.3	45073.9	24369.1	NA	NA	40744.5	38934.1	41811.7	40885	36314.2	49812.9	14.2641
A6NHR9	VQLISGPPAK	y9_VQLISGPPAK_2	6022.68	3898.16	5202.88	NA	3112.75	4467.72	NA	7228.74	3933.07	NA	1951.99	1868.61	8604.55	5941.54	1687.39	NA	NA	NA	5903.8	3162.98	2849.42	3730.98	NA	2031	14.2641
A6NHX0	DPMATGDDCGHIR	y10_DPM[Oxidation (M)]ATGDDC[Carbamidomethyl (C)]GHIR_2	7622.76	8565.05	6528.72	2589.41	2482.95	7525.87	3496.53	2838.57	3877.59	4389.38	6259.55	2790.15	2131.83	2508.16	3317.33	2385.29	2200.43	7330.92	2484.34	3610.55	1683.01	2944.1	3315.57	2296.35	-33.2395
A6NHX0	DPMATGDDCGHIR	y5_DPM[Oxidation (M)]ATGDDC[Carbamidomethyl (C)]GHIR_2	3686.11	3448.2	3377.37	1598.29	2137.27	3437.17	1888.98	2187.54	1536.52	2189	3829.54	1292.61	842.827	2025.93	1651.24	2129.23	2493.49	2932.22	1484.82	1467.68	893.623	1727.11	1720.64	1559.98	-33.2395
A6NHX0	DPMATGDDCGHIR	y6_DPM[Oxidation (M)]ATGDDC[Carbamidomethyl (C)]GHIR_2	2457.97	2300.13	1426.32	831.198	NA	2694.85	1135.86	522.024	1002.04	1398.04	2025.61	773.066	597.206	877.934	1094.12	NA	1372.01	1260.72	511.229	436.08	NA	312.49	961.465	1231.9	-33.2395
A6NHX0	DPMATGDDCGHIR	y8_DPM[Oxidation (M)]ATGDDC[Carbamidomethyl (C)]GHIR_2	6199.9	5650.39	4726.16	2147.46	2458.62	7119.53	3031.77	2742.73	2954.16	2934.36	6874.02	2845.54	2035.32	2386.05	2179.29	834.072	2672.51	3963.02	2972.39	3500.85	1016.28	3256.03	2647.15	1922.67	-33.2395
A6NHX0	DPMATGDDCGHIR	y9_DPM[Oxidation (M)]ATGDDC[Carbamidomethyl (C)]GHIR_2	5785.92	5905.61	6420.24	2597.59	3573.74	8830.71	2590.32	2363.03	4024.04	2475.01	6960.73	3132.21	1867.53	2505.72	3329.4	1059.1	2577.26	3110.21	2723.08	3394.35	1717.88	2535.74	2814.19	3279.6	-33.2395
A6NHX0	ESIPLFTYGLIK	y4_ESIPLFTYGLIK_2	1201.01	1674.12	2033.79	NA	2025.43	2040.05	3615.38	1317.62	2775.75	1586.16	NA	1186.19	1609.58	884.082	NA	NA	NA	NA	970.416	NA	NA	2015.25	NA	842.699	102.176
A6NHX0	ESIPLFTYGLIK	y5_ESIPLFTYGLIK_2	1221.36	1127.73	817.535	NA	969.642	1372.06	506.606	NA	NA	741.42	NA	1217.06	NA	1651.16	NA	NA	NA	NA	777.942	NA	NA	1458.73	NA	1996.02	102.176
A6NHX0	ESIPLFTYGLIK	y6_ESIPLFTYGLIK_2	1390.97	2115.58	1627.94	1578.22	1205.6	NA	1497.78	1452.11	3631.21	NA	NA	1458.05	1516.57	NA	NA	NA	NA	NA	1084.58	NA	1533.25	NA	NA	NA	102.176
A6NHX0	ESIPLFTYGLIK	y7_ESIPLFTYGLIK_2	7312.61	9597.64	10540.4	9116.79	7953.18	7602.59	8902.91	3196.54	7105.45	5274.51	9737.51	5710.67	7475.74	3988.49	NA	NA	NA	NA	5749.23	NA	8425.44	5224.39	NA	6729.96	102.176
A6NHX0	ESIPLFTYGLIK	y8_ESIPLFTYGLIK_2	3521.25	2643.19	3240.54	2528.92	2373.5	1228.75	2492.58	3582.26	3285.89	2795.89	3691.41	3332.75	2419.75	NA	NA	NA	NA	NA	1915.73	NA	1750.34	1273.04	NA	1598.66	102.176
A6NHX0	ESIPLFTYGLIK	y9_ESIPLFTYGLIK_2	8239.52	9102.59	9698.52	9014.23	7706.53	6490.16	7677.85	7042.88	8860.7	6961.49	6932.78	6398.15	9292.75	6074.18	NA	NA	NA	NA	5275.76	NA	7175.94	4462.59	NA	9142.73	102.176
A6NHX0	FPSNLLFTSASGELWK	b13_FPSNLLFTSASGELWK_2	44452.8	NA	NA	NA	NA	NA	NA	NA	NA	NA	NA	NA	735.312	NA	NA	NA	NA	NA	NA	NA	NA	NA	NA	NA	105.529
A6NHX0	FPSNLLFTSASGELWK	y10_FPSNLLFTSASGELWK_2	510308	NA	13540.7	NA	NA	NA	NA	NA	NA	NA	NA	NA	8335.65	NA	NA	NA	NA	NA	NA	5319.76	NA	NA	NA	NA	105.529
A6NHX0	FPSNLLFTSASGELWK	y11_FPSNLLFTSASGELWK_2	NA	NA	4454.46	NA	NA	NA	NA	NA	NA	NA	NA	NA	5964.69	NA	NA	NA	NA	NA	NA	3477.72	NA	NA	NA	NA	105.529
A6NHX0	FPSNLLFTSASGELWK	y6_FPSNLLFTSASGELWK_2	1484.66	NA	4643.15	NA	NA	NA	NA	NA	NA	NA	NA	NA	2377.38	NA	NA	NA	NA	NA	NA	2269.94	NA	NA	NA	NA	105.529
A6NHX0	FPSNLLFTSASGELWK	y8_FPSNLLFTSASGELWK_2	20367.9	NA	2987.52	NA	NA	NA	NA	NA	NA	NA	NA	NA	5219.3	NA	NA	NA	NA	NA	NA	9016.26	NA	NA	NA	NA	105.529
A6NHX0	FPSNLLFTSASGELWK	y9_FPSNLLFTSASGELWK_2	10036.5	NA	7412.37	NA	NA	NA	NA	NA	NA	NA	NA	NA	4958.48	NA	NA	NA	NA	NA	NA	2630.19	NA	NA	NA	NA	105.529
A6NHX0	LQVASVAK	y4_LQVASVAK_2	NA	NA	NA	NA	NA	NA	NA	NA	NA	NA	NA	NA	20082.9	NA	NA	NA	NA	NA	NA	NA	NA	NA	NA	NA	-9.00212
A6NHX0	LQVASVAK	y6_LQVASVAK_2	NA	NA	NA	NA	NA	NA	NA	NA	NA	NA	NA	NA	44032.6	NA	NA	NA	NA	NA	NA	NA	NA	NA	NA	NA	-9.00212
A6NHX0	LQVASVAK	y7_LQVASVAK_2	NA	NA	NA	NA	NA	NA	NA	NA	NA	NA	NA	NA	35640.1	NA	NA	NA	NA	NA	NA	NA	NA	NA	NA	NA	-9.00212
A6NHX0	LVQRPVIHPLSSPSNR	b7_LVQRPVIHPLSSPSNR_3	NA	NA	NA	NA	NA	NA	NA	NA	NA	NA	NA	NA	NA	NA	NA	NA	NA	NA	1448.66	NA	NA	NA	NA	NA	11.5209
A6NHX0	LVQRPVIHPLSSPSNR	b8_LVQRPVIHPLSSPSNR_3	NA	NA	NA	NA	NA	NA	NA	NA	NA	NA	NA	NA	NA	NA	NA	NA	NA	NA	692.974	NA	NA	NA	NA	NA	11.5209
A6NHX0	LVQRPVIHPLSSPSNR	y6_LVQRPVIHPLSSPSNR_3	NA	NA	NA	NA	NA	NA	NA	NA	NA	NA	NA	NA	NA	NA	NA	NA	NA	NA	6265.02	NA	NA	NA	NA	NA	11.5209
A6NHX0	LVQRPVIHPLSSPSNR	y7_LVQRPVIHPLSSPSNR_3	NA	NA	NA	NA	NA	NA	NA	NA	NA	NA	NA	NA	NA	NA	NA	NA	NA	NA	664.078	NA	NA	NA	NA	NA	11.5209
A6NHX0	LVQRPVIHPLSSPSNR	y8_LVQRPVIHPLSSPSNR_3	NA	NA	NA	NA	NA	NA	NA	NA	NA	NA	NA	NA	NA	NA	NA	NA	NA	NA	6053.11	NA	NA	NA	NA	NA	11.5209
A6NHX0	PVIHPLSSPSNR	b4_PVIHPLSSPSNR_3	NA	NA	NA	NA	NA	NA	NA	NA	NA	NA	4297.9	NA	NA	NA	NA	NA	NA	NA	NA	NA	NA	NA	NA	1796.42	-0.259457
A6NHX0	PVIHPLSSPSNR	y4_PVIHPLSSPSNR_3	NA	NA	NA	NA	NA	NA	NA	NA	NA	NA	1220.02	NA	NA	NA	NA	NA	NA	NA	NA	NA	NA	NA	NA	2203.68	-0.259457
A6NHX0	PVIHPLSSPSNR	y6_PVIHPLSSPSNR_3	NA	NA	NA	NA	NA	NA	NA	NA	NA	NA	4346	NA	NA	NA	NA	NA	NA	NA	NA	NA	NA	NA	NA	2546.61	-0.259457
A6NHX0	PVIHPLSSPSNR	y7_PVIHPLSSPSNR_3	NA	NA	NA	NA	NA	NA	NA	NA	NA	NA	2151.19	NA	NA	NA	NA	NA	NA	NA	NA	NA	NA	NA	NA	1189.52	-0.259457
A6NHX0	PVIHPLSSPSNR	y8_PVIHPLSSPSNR_3	NA	NA	NA	NA	NA	NA	NA	NA	NA	NA	1725.62	NA	NA	NA	NA	NA	NA	NA	NA	NA	NA	NA	NA	2010.66	-0.259457
A6NIH7	AAAAASAAGPGGLVAGK	b6_AAAAASAAGPGGLVAGK_2	12251.2	14318.1	6202.49	9649.19	4430.39	NA	13108.9	6150.69	10478	10434.1	12448.4	10843.4	9651.39	7324.76	12901.9	3288.7	NA	NA	9792.5	11667.7	7453.24	5537.87	9274.57	8942.3	5.9872
A6NIH7	AAAAASAAGPGGLVAGK	y10_AAAAASAAGPGGLVAGK_2	14247.2	15009.3	17780.1	10303.6	9435.18	6638.4	12227.5	7918.42	6745.31	10100.9	19847.8	15574.1	9865.85	8266.75	12669.7	3998.83	NA	NA	7128.7	10848.6	10219.1	7776.79	7020.88	12990.1	5.9872
A6NIH7	AAAAASAAGPGGLVAGK	y11_AAAAASAAGPGGLVAGK_2	7271.11	8943.35	8532.74	1732.42	4558.57	2986.66	2610.42	4726.35	3599.99	3480.6	8584.71	4240.18	1014.76	3243.18	8867.38	1912.44	NA	NA	3982.87	4519.09	4283.36	4362.74	3122.8	3638.28	5.9872
A6NIH7	AAAAASAAGPGGLVAGK	y12_AAAAASAAGPGGLVAGK_2	15002.2	16614.9	17949.5	10401.1	7104.88	5194.55	10830.6	5925.56	9299.51	11057.2	17864.4	11007.1	9754.7	6607.47	11763.3	5508.1	NA	NA	9874.12	10914.7	8158.43	8392.56	7965.18	13088.5	5.9872
A6NIH7	AAAAASAAGPGGLVAGK	y8_AAAAASAAGPGGLVAGK_2	12807.1	16597.5	16585	6754.74	6336.56	7548.17	9032.67	5486.87	7472.13	10818.4	12251.6	12951.2	7035.29	5033.43	10315.4	3608.05	NA	NA	6864.36	9231.95	5863.94	5282.76	3856.12	5989.49	5.9872
A6NIH7	AAAAASAAGPGGLVAGK	y9_AAAAASAAGPGGLVAGK_2	14824.5	10696.7	20383.4	3005.94	6512.69	6988.38	10593	8136.33	8395.92	15870.9	29038.1	13335.9	7263.95	2919.25	11208	4425.83	NA	NA	3373	8291.61	9882.29	6255.71	629.324	11645.1	5.9872
A6NIH7	LMIENPYETR	y5_LM[Oxidation (M)]IENPYETR_2	24902.7	30379.7	26504	19640.8	25733.9	22013.7	16119	22189	16894.5	12274.5	43125.1	34674	28646.8	26152.5	28858.8	NA	NA	NA	30919.4	19037.2	29012	10123.4	33932.1	29734.4	26.5199
A6NIH7	LMIENPYETR	y5_LMIENPYETR_2	NA	NA	NA	NA	NA	NA	NA	NA	NA	6303.24	NA	NA	NA	NA	NA	NA	NA	NA	NA	NA	NA	NA	NA	NA	34.7866
A6NIH7	LMIENPYETR	y6_LM[Oxidation (M)]IENPYETR_2	35271.6	42079.6	43829.4	34151.1	34282	28479.7	33207.8	30578.5	16554.2	12069	51066.1	37330.8	34323.5	28008	31560	NA	NA	NA	36486	25689.7	30748.1	9351.37	43206.1	44960.4	26.5199
A6NIH7	LMIENPYETR	y7_LM[Oxidation (M)]IENPYETR_2	NA	NA	1677.39	NA	728.392	425.858	NA	2736.52	4778.09	6884.74	11924.3	11023.5	865.239	10266.8	1393.07	NA	NA	NA	5979.42	816.638	750.228	7043.81	3130.48	3797.88	26.5199
A6NIH7	LMIENPYETR	y7_LMIENPYETR_2	NA	NA	NA	NA	NA	NA	NA	NA	NA	2801.08	NA	NA	NA	NA	NA	NA	NA	NA	NA	NA	NA	NA	NA	NA	34.7866
A6NIH7	LMIENPYETR	y8_LM[Oxidation (M)]IENPYETR_2	43157.6	60066.8	53794.9	39870.4	45186.9	42808.9	38143.1	44962.6	26513.8	21094.4	89799.2	64601.8	53338.7	48314.2	61323	NA	NA	NA	55953.9	33127.2	51306	20642.6	73630.9	63310.8	26.5199
A6NIH7	LMIENPYETR	y8_LMIENPYETR_2	NA	NA	NA	NA	NA	NA	NA	NA	NA	9013.25	NA	NA	NA	NA	NA	NA	NA	NA	NA	NA	NA	NA	NA	NA	34.7866
A6NIH7	LMIENPYETR	y9_LMIENPYETR_2	NA	NA	NA	NA	NA	NA	NA	NA	NA	1828.11	NA	NA	NA	NA	NA	NA	NA	NA	NA	NA	NA	NA	NA	NA	34.7866
A6NIH7	NTCEHIYEFPQLSEDVIR	b5_NTC[Carbamidomethyl (C)]EHIYEFPQLSEDVIR_3	3754.85	2868.77	NA	NA	1080.13	NA	1470.61	642.947	1415.17	4306.14	1300.42	NA	NA	2100.76	NA	NA	NA	NA	NA	638.811	NA	4732.07	NA	3655.35	70.0847
A6NIH7	NTCEHIYEFPQLSEDVIR	b8_NTC[Carbamidomethyl (C)]EHIYEFPQLSEDVIR_3	981.695	1015.7	NA	NA	NA	NA	NA	NA	NA	3842.27	NA	NA	NA	802.204	NA	NA	NA	NA	NA	NA	NA	3419.64	NA	1559.87	70.0847
A6NIH7	NTCEHIYEFPQLSEDVIR	y6_NTC[Carbamidomethyl (C)]EHIYEFPQLSEDVIR_3	9647.83	9417.97	NA	NA	9137.19	NA	6700.56	6120.61	4429.43	11450.8	5357.22	NA	NA	6449.8	NA	NA	NA	NA	NA	3849.5	NA	11073.7	NA	10254.4	70.0847
A6NIH7	NTCEHIYEFPQLSEDVIR	y7_NTC[Carbamidomethyl (C)]EHIYEFPQLSEDVIR_3	10015.1	7869.76	NA	NA	9912.84	NA	5333.92	7084.08	3417.37	8739.85	6654.83	NA	NA	3853.61	NA	NA	NA	NA	NA	3835.55	NA	13721	NA	12060.6	70.0847
A6NIH7	NTCEHIYEFPQLSEDVIR	y8_NTC[Carbamidomethyl (C)]EHIYEFPQLSEDVIR_3	2210.54	1227.72	NA	NA	2210.74	NA	2747.04	1213.36	816.223	3409.48	922.66	NA	NA	2756.63	NA	NA	NA	NA	NA	854.351	NA	4224.48	NA	2570.72	70.0847
A6NIH7	NTCEHIYEFPQLSEDVIR	y9_NTC[Carbamidomethyl (C)]EHIYEFPQLSEDVIR_3	1953.32	6012.34	NA	NA	6869.81	NA	1339.2	1412.34	NA	4228.57	3637.54	NA	NA	591.852	NA	NA	NA	NA	NA	NA	NA	4415.42	NA	7209.96	70.0847
A6NIH7	SDSFYFVDNK	y3_SDSFYFVDNK_2	11631	12554.1	15007.8	9600.03	NA	7492.23	12717.9	4940.29	7552.22	7842.7	6022.39	10467.8	NA	4118.36	9023.61	34542.2	43406.3	54600.1	3582.12	NA	9919.43	16940.3	23887.9	16839.5	37.4778
A6NIH7	SDSFYFVDNK	y4_SDSFYFVDNK_2	9149.07	8686.03	11398.2	4070.5	NA	2920.18	7852.25	4125.79	6197.62	6318.42	6210.78	7258.17	NA	6768.1	5048.15	12859.1	15775	30099	3297.74	NA	4976.66	9888.71	16631.5	10549.6	37.4778
A6NIH7	SDSFYFVDNK	y5_SDSFYFVDNK_2	13454.5	11667.9	16421.3	9254.91	NA	8648.44	9605.56	5741.05	9926.22	9396.73	11500	11820.6	NA	8979.92	11833.6	12326.3	14885.4	11837.6	8716.18	NA	11579.2	16194.1	25585.9	19510.5	37.4778
A6NIH7	SDSFYFVDNK	y6_SDSFYFVDNK_2	11696.9	11889.9	16773.3	13986.5	NA	5786.26	13429.9	6355.27	8361.93	8355.8	11730.1	14996.3	NA	7031.02	15597.7	13775.8	9352.98	9088.05	12889.7	NA	15321.6	15236	20819.7	16606.8	37.4778
A6NIH7	SDSFYFVDNK	y7_SDSFYFVDNK_2	922.701	1158.71	NA	NA	NA	760.091	3199.32	NA	478.391	1872.72	1354.22	1143.82	NA	762.275	NA	4954.97	2787.81	NA	2392.06	NA	1281.43	5205.87	6492.88	4008.06	37.4778
A6NIH7	SDSFYFVDNK	y8_SDSFYFVDNK_2	NA	NA	2459.57	NA	NA	NA	1046.18	NA	NA	2270.33	1608.58	NA	NA	759.804	1210.67	NA	1794.68	NA	NA	NA	1431	2289.46	1716.6	3248.26	37.4778
A6NIH7	VTENYLCKPEDNIYSIDFTR	y3_VTENYLC[Carbamidomethyl (C)]KPEDNIYSIDFTR_3	NA	4122.33	NA	NA	NA	NA	NA	NA	NA	NA	NA	NA	NA	NA	NA	NA	NA	NA	NA	NA	4905.89	NA	20428.3	19319.6	64.4966
A6NIH7	VTENYLCKPEDNIYSIDFTR	y4_VTENYLC[Carbamidomethyl (C)]KPEDNIYSIDFTR_3	NA	1447.92	NA	NA	NA	NA	NA	NA	NA	NA	NA	NA	NA	NA	NA	NA	NA	NA	NA	NA	900.044	NA	1531.38	1792.26	64.4966
A6NIH7	VTENYLCKPEDNIYSIDFTR	y6_VTENYLC[Carbamidomethyl (C)]KPEDNIYSIDFTR_3	NA	3283.02	NA	NA	NA	NA	NA	NA	NA	NA	NA	NA	NA	NA	NA	NA	NA	NA	NA	NA	7328.96	NA	14797.5	16149.7	64.4966
A6NIH7	VTENYLCKPEDNIYSIDFTR	y7_VTENYLC[Carbamidomethyl (C)]KPEDNIYSIDFTR_3	NA	18619.9	NA	NA	NA	NA	NA	NA	NA	NA	NA	NA	NA	NA	NA	NA	NA	NA	NA	NA	16558.2	NA	39888.9	42250.9	64.4966
A6NIH7	VTENYLCKPEDNIYSIDFTR	y9_VTENYLC[Carbamidomethyl (C)]KPEDNIYSIDFTR_3	NA	47173.9	NA	NA	NA	NA	NA	NA	NA	NA	NA	NA	NA	NA	NA	NA	NA	NA	NA	NA	33748.8	NA	33989.4	56430.6	64.4966
A6NJ78	IASAIVQAR	y4_IASAIVQAR_2	NA	5376.75	NA	46942.6	23297.4	49355.3	34940.1	48409.9	46169.2	38089.7	45831.1	46650.4	66558.5	63582.4	62305.5	NA	NA	NA	54689	56875.4	51865.1	NA	NA	NA	-3.07417
A6NJ78	IASAIVQAR	y5_IASAIVQAR_2	NA	NA	NA	3743.11	2187.45	4159.88	4248.82	5720.52	4927.66	3744.48	1496.99	3430	8469.02	4212.76	6272.3	NA	NA	NA	4042.15	4483.61	7446.4	NA	NA	NA	-3.07417
A6NJ78	IASAIVQAR	y6_IASAIVQAR_2	NA	NA	NA	785.554	1338.51	2020.41	2955.99	2241.12	1839.03	2772.76	4366.81	2054.88	6110.33	5308.1	5051.07	NA	NA	NA	3288.59	4290.74	3484.95	NA	NA	NA	-3.07417
A6NJ78	IASAIVQAR	y7_IASAIVQAR_2	NA	20509.2	NA	27542.2	16098.2	34932.3	31232.2	29498.3	34297.4	32782.7	67267.8	41311.8	43289.6	64861.2	40823.9	NA	NA	NA	37685.9	39150.6	38362.5	NA	NA	NA	-3.07417
A6NJ78	IASAIVQAR	y8_IASAIVQAR_2	NA	15782.4	NA	13090	5168.53	14393.2	10185.3	14166.6	11543.2	12905	10832.7	12794.7	19695.8	18840.6	18392.8	NA	NA	NA	16608	17348.5	21022.1	NA	NA	NA	-3.07417
A6NJ78	VLSPQDQDVQDNPR	y3_VLSPQDQDVQDNPR_2	NA	5126.88	NA	NA	NA	NA	NA	NA	NA	NA	NA	NA	NA	7161.38	6683.71	NA	3310.41	NA	4412.74	4902.08	NA	NA	NA	NA	-5.24613
A6NJ78	VLSPQDQDVQDNPR	y6_VLSPQDQDVQDNPR_2	NA	5723.94	NA	NA	NA	NA	NA	NA	NA	NA	NA	NA	NA	11771.8	7016.01	NA	4600.44	NA	8233.35	2872.78	NA	NA	NA	NA	-5.24613
A6NJ78	VLSPQDQDVQDNPR	y7_VLSPQDQDVQDNPR_2	NA	3327.23	NA	NA	NA	NA	NA	NA	NA	NA	NA	NA	NA	7054.51	6577.09	NA	3618.57	NA	4922.93	5012.59	NA	NA	NA	NA	-5.24613
A6NJ78	VLSPQDQDVQDNPR	y8_VLSPQDQDVQDNPR_2	NA	1434.61	NA	NA	NA	NA	NA	NA	NA	NA	NA	NA	NA	7981.15	3999.17	NA	3880.9	NA	3810.8	4159.58	NA	NA	NA	NA	-5.24613
A6NJ78	VLSPQDQDVQDNPR	y9_VLSPQDQDVQDNPR_2	NA	10896.6	NA	NA	NA	NA	NA	NA	NA	NA	NA	NA	NA	17446.8	15871.9	NA	9354.33	NA	12995.6	15101.3	NA	NA	NA	NA	-5.24613
A6NK58	VPYAELLGLQDR	y10_VPYAELLGLQDR_2	12750.7	12594.3	NA	NA	NA	NA	NA	NA	NA	NA	NA	5501.04	NA	10268.1	9989.69	22964.4	28598.7	31671.3	NA	NA	NA	26293.3	53790.5	32156.2	66.8963
A6NK58	VPYAELLGLQDR	y5_VPYAELLGLQDR_2	9584.64	6039.3	NA	NA	NA	NA	NA	NA	NA	NA	NA	4417.87	NA	5398.94	6654.51	8037.12	NA	11075	NA	NA	NA	13440.2	23587.9	17660.8	66.8963
A6NK58	VPYAELLGLQDR	y6_VPYAELLGLQDR_2	7493.76	4837.37	NA	NA	NA	NA	NA	NA	NA	NA	NA	3715.36	NA	5720.98	4627.79	12256.1	32574.9	14747.3	NA	NA	NA	12232.7	24147.9	11007.3	66.8963
A6NK58	VPYAELLGLQDR	y7_VPYAELLGLQDR_2	111380	107819	NA	NA	NA	NA	NA	NA	NA	NA	NA	7075.09	NA	15962.6	73043.6	195716	150285	118363	NA	NA	NA	19020.6	120268	100889	66.8963
A6NK58	VPYAELLGLQDR	y8_VPYAELLGLQDR_2	10865	5241.87	NA	NA	NA	NA	NA	NA	NA	NA	NA	7542.06	NA	12910	9263.07	14762.5	22308.8	19608.8	NA	NA	NA	25726.2	24349	34669.1	66.8963
A6NK58	VPYAELLGLQDR	y9_VPYAELLGLQDR_2	9197.88	7055.15	NA	NA	NA	NA	NA	NA	NA	NA	NA	NA	NA	2223.97	NA	NA	6696.63	8264.3	NA	NA	NA	23744.8	38248.5	32490.8	66.8963
A6NKD9	LLAQQAGSGEFR	y10_LLAQQAGSGEFR_2	10003.2	NA	NA	NA	23252.2	22674.1	NA	24358.3	21172.5	25837.4	35593.4	32372.8	17886.3	23382.8	27539.3	NA	NA	NA	15142.4	NA	NA	13281.8	4388.47	NA	12.6319
A6NKD9	LLAQQAGSGEFR	y6_LLAQQAGSGEFR_2	2034.29	NA	NA	NA	8021.08	10634.9	NA	9287.73	7483.01	11041.1	11230.3	12255.2	9236.5	8894.04	8790.9	NA	NA	NA	3535.3	NA	NA	2543.86	1256.72	NA	12.6319
A6NKD9	LLAQQAGSGEFR	y7_LLAQQAGSGEFR_2	5087.76	NA	NA	NA	8128.2	12572.8	NA	11532	11508.2	16937	15306.3	18602.9	14064.5	10898.5	12996.8	NA	NA	NA	8957.65	NA	NA	1159.77	2607.91	NA	12.6319
A6NKD9	LLAQQAGSGEFR	y8_LLAQQAGSGEFR_2	4683.2	NA	NA	NA	10445.1	11711	NA	12719.1	13561	15123.8	20351.7	19955.5	10302.7	13397.1	13442.1	NA	NA	NA	8566.74	NA	NA	5466.68	3147.85	NA	12.6319
A6NKD9	LLAQQAGSGEFR	y9_LLAQQAGSGEFR_2	2792.47	NA	NA	NA	1027.85	3560.44	NA	6837.11	4539.92	8129.66	5035.91	12071.4	5590.55	6858.36	2994.57	NA	NA	NA	1460.82	NA	NA	2931.4	1442.99	NA	12.6319
A6NKD9	SSIDSQASLSGPLSGGAPGAGAR	y12_SSIDSQASLSGPLSGGAPGAGAR_2	NA	NA	NA	NA	NA	NA	NA	NA	NA	14786	10433.4	18235.8	10046.9	NA	11355	NA	NA	NA	NA	NA	NA	NA	NA	NA	36.1028
A6NKD9	SSIDSQASLSGPLSGGAPGAGAR	y13_SSIDSQASLSGPLSGGAPGAGAR_2	NA	NA	NA	NA	NA	NA	NA	NA	NA	29042.8	36137.1	35482.3	17827.1	NA	22836.1	NA	NA	NA	NA	NA	NA	NA	NA	NA	36.1028
A6NKD9	SSIDSQASLSGPLSGGAPGAGAR	y14_SSIDSQASLSGPLSGGAPGAGAR_2	NA	NA	NA	NA	NA	NA	NA	NA	NA	20487.3	20528	23489.5	10072.2	NA	11517.7	NA	NA	NA	NA	NA	NA	NA	NA	NA	36.1028
A6NKD9	SSIDSQASLSGPLSGGAPGAGAR	y6_SSIDSQASLSGPLSGGAPGAGAR_2	NA	NA	NA	NA	NA	NA	NA	NA	NA	12035.6	13065.5	13121.5	7475.41	NA	7207.68	NA	NA	NA	NA	NA	NA	NA	NA	NA	36.1028
A6NKD9	VLEVHENLDR	y5_VLEVHENLDR_2	NA	NA	NA	NA	NA	NA	NA	NA	NA	3630.54	2581.28	NA	NA	NA	NA	NA	NA	NA	NA	NA	NA	NA	NA	NA	1.17776
A6NKD9	VLEVHENLDR	y6_VLEVHENLDR_2	NA	NA	NA	NA	NA	NA	NA	NA	NA	8183.19	9351.59	NA	NA	NA	NA	NA	NA	NA	NA	NA	NA	NA	NA	NA	1.17776
A6NKD9	VLEVHENLDR	y7_VLEVHENLDR_2	NA	NA	NA	NA	NA	NA	NA	NA	NA	1927.63	1849.13	NA	NA	NA	NA	NA	NA	NA	NA	NA	NA	NA	NA	NA	1.17776
A6NKD9	VLEVHENLDR	y8_VLEVHENLDR_2	NA	NA	NA	NA	NA	NA	NA	NA	NA	1922.88	1830.78	NA	NA	NA	NA	NA	NA	NA	NA	NA	NA	NA	NA	NA	1.17776
A6ZKI3	ALLALPIR	y3_ALLALPIR_2	5204.75	6676.69	4922.4	2450.55	2174.55	3835.73	3251.07	3131.87	3800.44	3455.08	3284.16	3593.45	6052.45	2519.77	5330.83	NA	NA	NA	2940.11	3739.92	3387.06	NA	NA	NA	65.8967
A6ZKI3	ALLALPIR	y4_ALLALPIR_2	3986.17	4833.4	2921.24	1725.72	1177.19	3075.81	2160.37	1852.09	790.573	2475.7	1850.49	2558.02	4849.88	1622.8	4297.94	NA	NA	NA	1104.53	2689.26	1671.3	NA	NA	NA	65.8967
A6ZKI3	ALLALPIR	y5_ALLALPIR_2	8925	10047.2	6104.87	2906.7	2576.11	5164.74	4798.15	4143.32	3975.98	5672.79	5388.42	5616.48	9792.38	4053.43	9698.48	NA	NA	NA	4288.66	6427.79	5527.79	NA	NA	NA	65.8967
A6ZKI3	ALLALPIR	y6_ALLALPIR_2	9431.22	9517.44	6829.94	3252.5	3013.45	5137.94	4829.03	4547.96	4335.21	5664.43	5695.45	6168.57	9351.69	3956.7	8973.56	NA	NA	NA	3304.54	6099.69	4662.69	NA	NA	NA	65.8967
A6ZKI3	ALLALPIRPATR	y10_ALLALPIRPATR_3	3866.03	3283.81	1776.04	1528.43	2190.4	2785.25	NA	3072.17	3074.22	1684.3	4070.96	1703.84	5662.75	7228.36	4179.69	NA	NA	NA	5986.9	1882.47	3665.97	NA	NA	NA	55.8551
A6ZKI3	ALLALPIRPATR	y7_ALLALPIRPATR_3	4366.21	4214.64	1329.22	1099.73	2380.21	2875.61	NA	4903.27	3146	2149.97	3359.12	1770.52	7978.98	12365.9	5518.32	NA	NA	NA	6720.97	2736.75	4988.73	NA	NA	NA	55.8551
A6ZKI3	ALLALPIRPATR	y8_ALLALPIRPATR_3	347.554	392.924	NA	259.283	NA	407.449	NA	745.585	NA	NA	563.142	NA	1604.04	1993.04	247.311	NA	NA	NA	1154.6	NA	NA	NA	NA	NA	55.8551
A6ZKI3	ALLALPIRPATR	y9_ALLALPIRPATR_3	2487.8	2866.39	1117.14	806.645	1665.42	2085.38	NA	2523.39	2022.82	1361.66	2603.98	1193.68	4458.16	5856.9	3629.19	NA	NA	NA	5444.69	2095.85	2484.07	NA	NA	NA	55.8551
A7E2V4	DGLVIPLVELSAK	b4_DGLVIPLVELSAK_2	4350.63	NA	NA	NA	NA	4297.72	NA	NA	1240.51	NA	NA	NA	NA	NA	NA	NA	NA	NA	NA	NA	NA	NA	NA	NA	105.419
A7E2V4	DGLVIPLVELSAK	y10_DGLVIPLVELSAK_2	NA	NA	NA	NA	NA	NA	NA	NA	1355.48	NA	NA	NA	NA	NA	NA	NA	NA	NA	NA	NA	NA	NA	NA	NA	105.419
A7E2V4	DGLVIPLVELSAK	y5_DGLVIPLVELSAK_2	NA	NA	NA	NA	NA	NA	NA	NA	1262.65	NA	NA	NA	NA	NA	NA	NA	NA	NA	NA	NA	NA	NA	NA	NA	105.419
A7E2V4	DGLVIPLVELSAK	y6_DGLVIPLVELSAK_2	1651.97	NA	NA	NA	NA	600.028	NA	NA	435.383	NA	NA	NA	NA	NA	NA	NA	NA	NA	NA	NA	NA	NA	NA	NA	105.419
A7E2V4	DGLVIPLVELSAK	y8_DGLVIPLVELSAK_2	10213.1	NA	NA	NA	NA	9962.23	NA	NA	7783.68	NA	NA	NA	NA	NA	NA	NA	NA	NA	NA	NA	NA	NA	NA	NA	105.419
A7E2V4	DGLVIPLVELSAK	y9_DGLVIPLVELSAK_2	2987.11	NA	NA	NA	NA	3249.33	NA	NA	1630.33	NA	NA	NA	NA	NA	NA	NA	NA	NA	NA	NA	NA	NA	NA	NA	105.419
A7E2V4	IHNASAVCLR	y6_IHNASAVC[Carbamidomethyl (C)]LR_2	NA	NA	NA	8807.5	NA	NA	NA	NA	NA	NA	NA	12837.6	12984.4	NA	NA	NA	NA	NA	NA	NA	NA	NA	NA	NA	-15.3663
A7E2V4	IHNASAVCLR	y7_IHNASAVC[Carbamidomethyl (C)]LR_2	NA	NA	NA	2044.9	NA	NA	NA	NA	NA	NA	NA	7188.09	5291.6	NA	NA	NA	NA	NA	NA	NA	NA	NA	NA	NA	-15.3663
A7E2V4	IHNASAVCLR	y8_IHNASAVC[Carbamidomethyl (C)]LR_2	NA	NA	NA	31961.9	NA	NA	NA	NA	NA	NA	NA	51650.4	63874.3	NA	NA	NA	NA	NA	NA	NA	NA	NA	NA	NA	-15.3663
A7E2V4	IHNASAVCLR	y9_IHNASAVC[Carbamidomethyl (C)]LR_2	NA	NA	NA	38290.7	NA	NA	NA	NA	NA	NA	NA	132012	162695	NA	NA	NA	NA	NA	NA	NA	NA	NA	NA	NA	-15.3663
A7E2V4	LAVLDPALSPQR	y10_LAVLDPALSPQR_2	1884.07	NA	NA	NA	NA	NA	NA	NA	675.013	NA	NA	NA	NA	NA	NA	NA	NA	NA	NA	NA	NA	NA	NA	NA	47.2528
A7E2V4	LAVLDPALSPQR	y4_LAVLDPALSPQR_2	2882.61	3695.9	437.663	NA	NA	1835.33	NA	NA	2846.13	NA	NA	NA	NA	NA	NA	NA	NA	NA	NA	1072.35	NA	NA	NA	NA	47.2528
A7E2V4	LAVLDPALSPQR	y7_LAVLDPALSPQR_2	28486	37450.7	17810.3	NA	NA	18864.9	NA	NA	22690.3	NA	NA	NA	NA	NA	NA	NA	NA	NA	NA	17593.7	NA	NA	NA	NA	47.2528
A7E2V4	LAVLDPALSPQR	y8_LAVLDPALSPQR_2	3604.67	6009.6	2187.16	NA	NA	2778.81	NA	NA	4252.24	NA	NA	NA	NA	NA	NA	NA	NA	NA	NA	726.003	NA	NA	NA	NA	47.2528
A7E2V4	LAVLDPALSPQR	y9_LAVLDPALSPQR_2	1962.58	3305.25	1450.55	NA	NA	1553.66	NA	NA	590.875	NA	NA	NA	NA	NA	NA	NA	NA	NA	NA	3482.66	NA	NA	NA	NA	47.2528
A7E2V4	QSAGPNSPTGGGGGGGSGGTR	y12_QSAGPNSPTGGGGGGGSGGTR_2	NA	NA	NA	NA	NA	NA	NA	NA	NA	NA	NA	326.58	NA	NA	NA	NA	NA	NA	NA	NA	NA	NA	NA	NA	-43.8811
A7E2V4	QSAGPNSPTGGGGGGGSGGTR	y14_QSAGPNSPTGGGGGGGSGGTR_2	NA	NA	NA	NA	NA	NA	NA	NA	NA	NA	NA	1123.16	NA	NA	NA	NA	NA	NA	NA	NA	NA	NA	NA	NA	-43.8811
A7E2V4	QSAGPNSPTGGGGGGGSGGTR	y15_QSAGPNSPTGGGGGGGSGGTR_2	NA	NA	NA	NA	NA	NA	NA	NA	NA	NA	NA	329.235	NA	NA	NA	NA	NA	NA	NA	NA	NA	NA	NA	NA	-43.8811
A8MTY0	IIHTGENAYK	y8_IIHTGENAYK_2	590071	872408	974661	284916	125111	131858	658445	138660	187293	284883	531136	359931	280744	66240.9	319615	1.78322e+06	1.4826e+06	1.06209e+06	76606.8	346867	255918	2.67144e+06	5.27242e+06	3.11166e+06	12.7643
A8MTY0	IIHTGENAYK	y9_IIHTGENAYK_2	106945	145399	168546	52005.8	23371.4	26122.9	115220	26788.8	36480.3	53602.7	87439.7	67945	49919.5	15519	55351	297087	262005	188615	15895.4	62243	42935.6	437333	858286	515760	12.7643
A8MVW0	SQPLVQFQR	y4_SQPLVQFQR_2	NA	NA	NA	NA	NA	NA	NA	NA	NA	NA	NA	NA	NA	1764.28	NA	NA	NA	NA	NA	NA	NA	NA	NA	NA	21
A8MVW0	SQPLVQFQR	y5_SQPLVQFQR_2	NA	NA	NA	NA	NA	NA	NA	NA	NA	NA	NA	NA	NA	1012	NA	NA	NA	NA	NA	NA	NA	NA	NA	NA	21
A8MVW0	SQPLVQFQR	y6_SQPLVQFQR_2	NA	NA	NA	NA	NA	NA	NA	NA	NA	NA	NA	NA	NA	1906.1	NA	NA	NA	NA	NA	NA	NA	NA	NA	NA	21
A8MVW0	SQPLVQFQR	y7_SQPLVQFQR_2	NA	NA	NA	NA	NA	NA	NA	NA	NA	NA	NA	NA	NA	5419.4	NA	NA	NA	NA	NA	NA	NA	NA	NA	NA	21
A8MXQ7	GAGEVPADLGPLR	y4_GAGEVPADLGPLR_3	12499.5	14855.6	17683.4	18392.4	15366.7	13612.8	18760.4	9407.1	19596.1	16554.6	10106.4	16238.3	22193.8	9380.21	13481.6	26269.7	20829.2	25418.5	12490.7	17308.3	18161.5	10897.3	23238.9	14157.1	-6.06521
A8MXQ7	GAGEVPADLGPLR	y9_GAGEVPADLGPLR_3	37808.5	39953.9	49153.3	57805.3	49409	50072	52955.5	25319.5	55822.5	50125.8	38801.4	48101	59716.8	41685.1	50931.8	76985.8	67347.8	76626.4	46659.6	50009.4	46218.6	38976.2	63452.1	45331.5	-6.06521
A8MXV4	ALEGLER	y3_ALEGLER_2	NA	133416	NA	108561	75498.6	84398.9	189728	91283.2	127998	125815	153398	141175	83903	50002.4	NA	231736	NA	NA	55504.5	140674	111811	113607	NA	148238	-3.41531
A8MXV4	ALEGLER	y4_ALEGLER_2	NA	14427.9	NA	25346.4	38030.9	25826.7	15397.2	27586.9	33011.1	18640.4	11412	24957.9	46448.1	50938.5	NA	28883	NA	NA	64047.3	88614.8	95066.1	38789.6	NA	52700.2	-3.41531
A8MXV4	ALEGLER	y5_ALEGLER_2	NA	4303.97	NA	17543.1	36539.5	24951.9	7173.47	25999.4	33685.5	21823.2	20706	15750.1	33495.5	33836.9	NA	25002.7	NA	NA	52739.3	41635.4	55088.8	73504.7	NA	40642	-3.41531
A8MXV4	ALEGLER	y6_ALEGLER_2	NA	41426.6	NA	28481.3	9047.53	21596.1	56462.2	24451.7	20238.5	33055.2	44377.8	42669.9	14090.6	7241.15	NA	57975.9	NA	NA	11173.5	33808.5	22186.9	25153.9	NA	23511.3	-3.41531
A8MXV4	EAFEEAGVLLLR	y4_EAFEEAGVLLLR_2	2724.21	2699.03	5290.38	5736.89	4449.02	3640.89	5167.58	2718.21	3739.24	4340.08	6956.36	4135.67	4027.82	3731.46	4762.81	5386.55	NA	2704.05	1792.12	7305.67	7119.73	1646.51	1347.69	2059.56	79.8618
A8MXV4	EAFEEAGVLLLR	y5_EAFEEAGVLLLR_2	NA	1588.96	NA	NA	NA	NA	NA	1329.31	524.507	NA	1236.75	NA	NA	663.144	NA	NA	NA	NA	NA	NA	2834.21	571.514	NA	NA	79.8618
A8MXV4	EAFEEAGVLLLR	y6_EAFEEAGVLLLR_2	10506.1	16855.2	17433.2	16678.1	14390.5	14807.9	20199.1	10215.1	11905.4	15979.3	23487.4	12170.4	15958.5	9157.72	17643.1	7089.03	NA	12495.8	14119.2	24716.8	19194.3	12029.1	12376	13767.8	79.8618
A8MXV4	EAFEEAGVLLLR	y7_EAFEEAGVLLLR_2	12968.6	20302.9	20384.6	21437	15229.8	15172.8	21300	11495.6	13425.9	19226.3	24734	17199.8	15339.7	12124.7	21428.7	8502.28	NA	16211.5	17070.6	27874.8	24135.1	10674.1	13808.8	14948.1	79.8618
A8MXV4	EAFEEAGVLLLR	y8_EAFEEAGVLLLR_2	14452.5	23313.5	20935.5	16680.6	15641.9	12933.4	21893.9	11850.3	11223.1	14873.3	22002.9	14623.8	15747.4	11132.3	19496.9	9840.47	NA	12452.4	15880.2	21576	22932.9	9770.65	15890.8	13181.2	79.8618
A8MXV4	EAFEEAGVLLLR	y9_EAFEEAGVLLLR_2	10880.3	16733.3	14539	16292.3	11928.6	15433.3	14464.2	10645.1	11881.5	15341.7	22659.1	12391.3	13561.7	13516.6	16630.2	7304.49	NA	3746.86	13723.7	22353.4	17870.9	6809.33	7267.07	13175.1	79.8618
A8MXV4	EAFEEAGVLLLRPR	y10_EAFEEAGVLLLRPR_2	NA	NA	NA	NA	1366.4	NA	NA	NA	NA	NA	NA	NA	NA	NA	NA	NA	NA	NA	NA	NA	NA	NA	NA	NA	67.0791
A8MXV4	EAFEEAGVLLLRPR	y11_EAFEEAGVLLLRPR_2	NA	NA	NA	NA	909.147	NA	NA	826.416	858.637	NA	NA	NA	NA	NA	NA	NA	NA	NA	NA	NA	1753.63	NA	NA	NA	67.0791
A8MXV4	EAFEEAGVLLLRPR	y8_EAFEEAGVLLLRPR_2	NA	NA	NA	NA	7088.7	NA	NA	8412.77	5649.82	NA	NA	6557.5	NA	NA	NA	NA	NA	NA	NA	10972.3	10478.8	NA	NA	NA	67.0791
A8MXV4	EAFEEAGVLLLRPR	y9_EAFEEAGVLLLRPR_2	NA	NA	NA	NA	4151.45	NA	NA	6070.68	2979.25	NA	NA	3611.19	NA	NA	NA	NA	NA	NA	NA	6859.23	8069.34	NA	NA	NA	67.0791
A8MXV4	EIWLPPPQFYEVR	b3_EIWLPPPQFYEVR_2	60284.3	72532.1	58747.6	49426.9	66885.7	52387.9	35459	38694.1	43517.1	32019.2	47954.7	71007	89674	45499.7	51923.5	53530.9	25386.4	3286.32	67174.5	48360.7	55768.8	34145.9	56823.9	48914.7	97.8712
A8MXV4	EIWLPPPQFYEVR	y7_EIWLPPPQFYEVR_2	17068	30099.8	27079.7	40303	44106.5	33493.3	36963.6	39593.3	35051.8	37701.4	42398.4	44683.4	55587.6	45677.6	43382.4	43382.7	11984.7	9246.38	63516.5	52467.2	48330.1	19919.5	32829	33926.1	97.8712
A8MXV4	EIWLPPPQFYEVR	y8_EIWLPPPQFYEVR_2	27926.5	34907.9	29866.4	56272.6	37529.9	36047.4	30501.5	30742.4	25885	28455.7	48891.3	55553.5	81503.2	38249.3	57540.9	45749.9	18451.4	14726.3	70868.2	53488.9	93502	14054.1	50302.5	39533.5	97.8712
A8MXV4	EIWLPPPQFYEVR	y9_EIWLPPPQFYEVR_2	192243	218223	162766	257690	279075	270795	287148	275732	283836	278503	343118	317808	392193	297094	313931	271318	196494	128171	441993	391231	426031	159769	266922	221258	97.8712
A8MXV4	FDTAFFLCCLR	y4_FDTAFFLC[Carbamidomethyl (C)]C[Carbamidomethyl (C)]LR_2	3094.94	1584.16	NA	3344.1	1571.78	3560.48	2086.15	5908.46	4397.03	4269.78	2325.36	NA	4223.56	5487.59	NA	6736.66	9363.19	NA	9627.51	7200.91	6992.34	8341.6	9187.07	6245.7	100.837
A8MXV4	FDTAFFLCCLR	y5_FDTAFFLC[Carbamidomethyl (C)]C[Carbamidomethyl (C)]LR_2	4558.02	1747.22	NA	4209.24	6960.68	5581.62	1993.36	6052.27	6266.24	2679.58	2206.2	NA	5401.82	1819.07	NA	6960	11580.8	NA	10887.4	4614.29	6749.03	12615	6516.89	7938.71	100.837
A8MXV4	FDTAFFLCCLR	y6_FDTAFFLC[Carbamidomethyl (C)]C[Carbamidomethyl (C)]LR_2	5231.31	2775.91	NA	7349.34	6000.15	11317.7	7518.2	7992	13380.2	11071.7	5286.44	NA	9329.35	7060.23	NA	14549.3	22760	NA	19523.5	16286.2	12320.9	18504.7	17765.2	13205.8	100.837
A8MXV4	FDTAFFLCCLR	y7_FDTAFFLC[Carbamidomethyl (C)]C[Carbamidomethyl (C)]LR_2	6513.11	2357.62	NA	8170.59	8213.93	9508.64	8088.49	12156.3	11890.7	11881.8	3701.8	NA	10070.6	9532.19	NA	14653.1	21513.1	NA	18012.9	17368.6	12126.6	15020.6	12495.8	9881.99	100.837
A8MXV4	FDTAFFLCCLR	y8_FDTAFFLC[Carbamidomethyl (C)]C[Carbamidomethyl (C)]LR_2	2076.8	NA	NA	2313.8	2706.35	787.659	4250.53	1382.96	4477.71	2153.35	NA	NA	7016.6	3425.66	NA	3988.39	NA	NA	8769.8	4974.39	3678.37	2541.63	6778.53	4232.35	100.837
A8MXV4	HLYDIHVTVQPK	b4_HLYDIHVTVQPK_3	13592.6	11912.4	15265.9	16762.2	17334.5	17319.5	14854.7	18139.6	19635.1	14391	12550	17023.3	24205.2	19150.1	16571.7	NA	16371	11413.9	28986	25534.7	31671.5	9950.21	21329.8	16455.1	22.4956
A8MXV4	HLYDIHVTVQPK	b5_HLYDIHVTVQPK_3	8854	9207.27	13378.4	13636.5	14207.1	13402.6	10813.7	13652.4	15636.4	14055.5	12526.7	14814.7	20424.3	17865.8	13598.3	NA	31209.2	16261.2	21661	19899.5	33637.1	17798.3	14208	15427.3	22.4956
A8MXV4	HLYDIHVTVQPK	b6_HLYDIHVTVQPK_3	4345.46	1293.2	2506.8	5288.68	5653	6172.65	5183.77	5267.56	9404.03	6690.95	4562.17	6226.23	6819.33	6647.88	3727.46	NA	7201	5724.65	12505	10740.5	12479.4	4244.38	10098.8	6890.68	22.4956
A8MXV4	HLYDIHVTVQPK	b8_HLYDIHVTVQPK_3	4715.42	5994.87	7079.35	8200.33	6789.12	6553.46	3852.84	5960.35	8902.23	4898.92	9109.32	6078.36	NA	8143.88	3164.47	NA	7055	5997.95	5591.34	8444.76	5934.63	3868.98	NA	9610.38	22.4956
A8MXV4	HLYDIHVTVQPK	y5_HLYDIHVTVQPK_3	4739.29	3591.78	5309.34	6318.18	5878.98	6502.49	4545.99	5921.24	5588.87	3760.47	4718.91	6413.46	7292.36	6316.43	6769.87	NA	6353.74	1234.33	7281.01	8709.54	10272.3	3851.2	8915.23	5408.18	22.4956
A8MXV4	HLYDIHVTVQPK	y6_HLYDIHVTVQPK_3	2355	3013.58	4968.12	4591.98	6076.12	3817.42	3352.6	5598.27	6639.84	1909.9	3746.09	4725.3	6225.51	7192.5	3098.7	NA	380.268	NA	7517.89	9399.2	9475.78	1283.23	7047.43	3834.08	22.4956
A8MXV4	LANFASLSDLHK	y3_LANFASLSDLHK_2	15050	11438.1	9614.61	940.362	6235.18	6297.19	828.159	7105.41	6982.49	5192.78	8735.76	3218.77	5287.04	6207.73	3769.45	NA	NA	NA	4956.79	2336.37	3265.23	NA	NA	NA	41.2438
A8MXV4	LANFASLSDLHK	y3_LANFASLSDLHK_3	6109.03	6430.54	3909.37	8575.08	7061.62	7470.69	8131.01	6772.61	7650.38	8191.97	9639.63	6198.83	9644.45	7523.13	6911.01	4661.57	NA	NA	11897.7	12075.8	10343.4	4627.47	NA	NA	41.2438
A8MXV4	LANFASLSDLHK	y4_LANFASLSDLHK_3	2656.14	1936.19	1432.22	3645.29	3061.89	3805.87	2667.59	4590.48	3449.38	2805.04	4448.98	1631.25	2495.78	2833.34	2798.6	NA	NA	NA	5870.01	6509.78	3932.61	1608.88	NA	NA	41.2438
A8MXV4	LANFASLSDLHK	y5_LANFASLSDLHK_2	2410.45	3319.78	760.596	6273.51	2806.63	2383.42	7105.96	6422.97	3917.32	3765.97	5273.84	6191.42	10911.6	5318.5	3399.51	NA	NA	NA	10172.1	8148.63	11063.1	NA	NA	NA	41.2438
A8MXV4	LANFASLSDLHK	y5_LANFASLSDLHK_3	11953.9	13095.4	8193.53	16420.5	16691	16218.6	13467.2	12560.5	15358.3	13985.6	14709.9	13157.7	19471.7	13451.6	16126.5	7247.47	NA	NA	29122.9	28912.5	27693	7550.34	NA	NA	41.2438
A8MXV4	LANFASLSDLHK	y6_LANFASLSDLHK_2	NA	NA	1730.98	1531.68	884.29	1955	2584.19	NA	2871.84	3478.67	2302.52	NA	2853.67	1207.63	1103.48	NA	NA	NA	8994.74	4542.66	2702.89	NA	NA	NA	41.2438
A8MXV4	LANFASLSDLHK	y6_LANFASLSDLHK_3	1817.2	1327.95	957.474	2609.42	2533.53	1074.99	2066.61	1227.21	2458.52	2242.33	663.356	2315.82	3072.02	3123.99	2584.97	745.236	NA	NA	6075.09	3553.38	3839.19	1005.56	NA	NA	41.2438
A8MXV4	LANFASLSDLHK	y7_LANFASLSDLHK_2	56512.9	33541.6	25654	253458	50600.1	58890.3	246816	61863	64379.4	58727.9	84703.2	121182	396516	77932.9	118226	NA	NA	NA	270757	182887	488143	NA	NA	NA	41.2438
A8MXV4	LANFASLSDLHK	y7_LANFASLSDLHK_3	8582.44	7933.71	4753.24	11111.5	9455.7	9712.58	10799.2	10120.7	10564.8	10033	11679.8	9073.07	11784.4	9855.97	9868.54	5588.75	NA	NA	18032.9	17531.1	17011.4	4957.21	NA	NA	41.2438
A8MXV4	LANFASLSDLHK	y8_LANFASLSDLHK_2	17616.6	9048.24	6232.82	20642.5	22043.6	21465.4	13072.5	21460.9	23791.5	19760.8	23275.9	20752.4	21751.6	21876.3	6399	NA	NA	NA	26224	18802.8	23934.5	NA	NA	NA	41.2438
A8MXV4	LANFASLSDLHK	y8_LANFASLSDLHK_3	4764.35	4462.03	2691.45	7243.17	6283.38	5896.7	7543.12	6841.48	7710.89	6506.25	9439.53	4499.58	7485.96	7451.07	5880.53	2290.03	NA	NA	12128	11734.8	9796.88	2474.39	NA	NA	41.2438
A8MXV4	LANFASLSDLHK	y9_LANFASLSDLHK_2	15826.4	7622.39	7913.29	23693.3	8784.01	16688.6	7710.59	8914.27	18362.2	8560.37	7017.53	16626.7	9194.34	13147	9325.4	NA	NA	NA	14459.3	13468.7	17951.1	NA	NA	NA	41.2438
A8MXV4	PETATPPSRPPPAEGFR	y12_PETATPPSRPPPAEGFR_3	19379.8	NA	NA	NA	NA	NA	42126.3	NA	NA	8627.04	29531.5	51896.2	NA	NA	NA	NA	NA	54631.6	NA	NA	54517	18726.4	NA	NA	6.47758
A8MXV4	PETATPPSRPPPAEGFR	y14_PETATPPSRPPPAEGFR_3	3432.79	NA	NA	NA	NA	NA	1000.96	NA	NA	1862.48	1360.23	4393.54	NA	NA	NA	NA	NA	1051.45	NA	NA	3577.78	1878.02	NA	NA	6.47758
A8MXV4	PETATPPSRPPPAEGFR	y15_PETATPPSRPPPAEGFR_3	6879.03	NA	NA	NA	NA	NA	10476.9	NA	NA	3873.89	24099	5847.69	NA	NA	NA	NA	NA	17233.3	NA	NA	26236.1	6966.33	NA	NA	6.47758
A8MXV4	PETATPPSRPPPAEGFR	y16_PETATPPSRPPPAEGFR_3	11334.2	NA	NA	NA	NA	NA	23607.3	NA	NA	3356.9	14040	29428.8	NA	NA	NA	NA	NA	24660.9	NA	NA	38969.6	14021.4	NA	NA	6.47758
A8MXV4	PETATPPSRPPPAEGFR	y8_PETATPPSRPPPAEGFR_3	9771.92	NA	NA	NA	NA	NA	15268.9	NA	NA	5310.71	13847.5	8036.23	NA	NA	NA	NA	NA	10072.9	NA	NA	18568.4	2306.97	NA	NA	6.47758
A8MXV4	SADWLGLFAPHHGPPR	y11_SADWLGLFAPHHGPPR_2	NA	NA	NA	NA	3899.88	NA	NA	NA	NA	4556.47	NA	NA	NA	44945.3	NA	NA	NA	NA	NA	NA	9341.9	NA	NA	NA	70.8478
A8MXV4	SADWLGLFAPHHGPPR	y11_SADWLGLFAPHHGPPR_3	4108.71	4376.63	4868.51	4264.68	8273.47	5679.74	5371.95	6769.39	7263.27	6225.19	9383.71	4640.9	14740.5	9382.74	9507.31	8212.76	5087.69	1876.06	19713.3	10238.2	17614.9	7305.11	6193.24	7338.4	70.8478
A8MXV4	SADWLGLFAPHHGPPR	y4_SADWLGLFAPHHGPPR_2	NA	NA	NA	NA	1610.27	NA	NA	NA	NA	548.812	NA	NA	NA	NA	NA	NA	NA	NA	NA	NA	1882.2	NA	NA	NA	70.8478
A8MXV4	SADWLGLFAPHHGPPR	y4_SADWLGLFAPHHGPPR_3	11047.7	9648.87	12016	15515.9	20356.6	14921.8	12445.5	14184.8	16824.8	14869	13203.4	14749.3	24454.4	19521.3	16147.7	17382.7	15445	7072.91	40330.1	25534.4	30853	16927.6	20115.6	14681.9	70.8478
A8MXV4	SADWLGLFAPHHGPPR	y4_SADWLGLFAPHHGPPR_4	4397.37	6175.89	6326.22	9390.82	9321.88	7300.45	6977.84	7287.92	7898	8604.67	2781.15	7601.4	11154.4	11117.8	NA	9706.67	8467.58	1976.3	21660.9	9913.37	11821.2	6996.53	7788.18	5335.81	70.8478
A8MXV4	SADWLGLFAPHHGPPR	y5_SADWLGLFAPHHGPPR_3	12965	10134.2	13180.7	17298.9	23523.9	16511.2	11114.3	17714.4	17098.6	15290.2	15216.2	16751.8	23127.3	21252.2	15281.8	16749.9	16191.1	9662.66	38044.2	25229.7	32303.5	16861.1	15836.5	16997.1	70.8478
A8MXV4	SADWLGLFAPHHGPPR	y5_SADWLGLFAPHHGPPR_4	3854.04	5497.99	5926.59	8184.2	9584.58	6955.77	6337.93	7469.26	8231.46	9389.72	2283.23	7243.72	11343.5	12051.4	NA	8773.52	8195.59	1764.66	23611.4	9779.18	14015.8	7567.7	7317.8	4728.54	70.8478
A8MXV4	SADWLGLFAPHHGPPR	y7_SADWLGLFAPHHGPPR_2	NA	NA	NA	NA	5299.57	NA	NA	NA	NA	2348.68	NA	NA	NA	6473.33	NA	NA	NA	NA	NA	NA	6361.26	NA	NA	NA	70.8478
A8MXV4	SADWLGLFAPHHGPPR	y7_SADWLGLFAPHHGPPR_3	54299.2	54505	55232	76600.9	83991	71597.3	59582.5	60317.1	52559.8	48538.1	46053.6	51969	78974.3	63504.2	60929.9	70191.8	52883.8	34545.3	152246	104601	107497	57380.4	92145.1	59887.4	70.8478
A8MXV4	SADWLGLFAPHHGPPR	y7_SADWLGLFAPHHGPPR_4	3855.58	4020.36	4882.82	7463.6	7423.52	5920.36	4402.09	5999.72	6493.9	7347.2	3065.51	6287.91	9735.06	10261.5	NA	7351.56	6825.88	310.513	16845.4	6006.98	10930.2	4861.21	5590.92	3212.36	70.8478
A8MXV4	SADWLGLFAPHHGPPR	y8_SADWLGLFAPHHGPPR_2	NA	NA	NA	NA	9644.15	NA	NA	NA	NA	2573.1	NA	NA	NA	14287.7	NA	NA	NA	NA	NA	NA	NA	NA	NA	NA	70.8478
A8MXV4	SADWLGLFAPHHGPPR	y8_SADWLGLFAPHHGPPR_3	12087	11516.3	12053.9	13578.6	16955.7	12417	9354.79	14025.6	12865	14761.6	15121.6	14205.3	21357.3	16766.9	13211.5	13609.8	11401.8	6181.6	31687.5	19756.8	25303.4	15382.5	18737.1	16530	70.8478
A8MXV4	SADWLGLFAPHHGPPR	y9_SADWLGLFAPHHGPPR_2	NA	NA	NA	NA	9350.83	NA	NA	NA	NA	3758.47	NA	NA	NA	11402.6	NA	NA	NA	NA	NA	NA	5496.08	NA	NA	NA	70.8478
A8MXV4	SSSLRPGPSR	b5_[Acetyl (Protein N-term)]SSSLRPGPSR_2	15693.7	12878.3	15158.7	13657.4	14327.7	12724.9	17916.6	13853.4	11762.2	13788.8	11307.3	9880.26	15169.8	13878.1	13898.7	19062.2	11602.3	5875.56	22017.2	14881.7	17894.6	12311.1	16290.9	7565.88	-18.1679
A8MXV4	SSSLRPGPSR	b9_[Acetyl (Protein N-term)]SSSLRPGPSR_2	32282.1	32689	24937.8	11322.6	8299.98	18481.8	23649.8	13584	5405.05	9611.7	11757.1	10986.5	13303.3	10580.2	10837.2	43670.9	57082.2	76701	14147.9	2344.74	10418.5	10508.3	19273.6	11914.7	-18.1679
A8MXV4	SSSLRPGPSR	y5_[Acetyl (Protein N-term)]SSSLRPGPSR_2	46048.8	42197	46668	44237.8	46935	39260.7	48246.4	39465.7	38819.5	42063	38805	31568.6	56463.1	44090.9	40239.8	62964	56905	56243.2	76275.7	54198.7	55617.8	27045	47373.8	34123.8	-18.1679
A8MXV4	SSSLRPGPSR	y6_[Acetyl (Protein N-term)]SSSLRPGPSR_2	8305.18	5617.07	2992.22	7368.86	8854.17	12680	5646.85	8356.5	5976.36	7778.11	4270.66	4305.47	9491.01	8892.8	3179.11	9639.97	4135.48	7243.34	13037.5	11506.8	10258.7	NA	9161.84	6620.64	-18.1679
A8MXV4	SSSLRPGPSR	y7_[Acetyl (Protein N-term)]SSSLRPGPSR_2	4806.05	14371.3	11518.5	10639.5	2213.58	6335.55	17344.3	5997.78	4702.33	9206.25	NA	3039.56	22346.8	11243.8	7504.53	17092.3	4137.54	4079.47	18019.4	5621.4	14620.5	NA	4751.2	4027.45	-18.1679
A8MXV4	SSSLRPGPSR	y8_[Acetyl (Protein N-term)]SSSLRPGPSR_2	6164.5	5786.8	5413.87	903.335	3954.15	6502.7	6493.17	3576	6088.47	7400.37	NA	5315.38	7445.46	5705.53	4781.28	7715.81	NA	NA	10895.1	10025.6	6636.75	4194.17	3295.47	3745.26	-18.1679
A8MXV4	TAFPSLPDTDDHK	y10_TAFPSLPDTDDHK_2	NA	NA	NA	NA	NA	NA	NA	NA	NA	NA	NA	NA	NA	7696.93	NA	NA	NA	NA	NA	NA	NA	NA	NA	NA	29.267
A8MXV4	TAFPSLPDTDDHK	y5_TAFPSLPDTDDHK_2	NA	NA	NA	NA	NA	NA	NA	NA	NA	NA	NA	NA	NA	2159.74	NA	NA	NA	NA	NA	NA	NA	NA	NA	NA	29.267
A8MXV4	TAFPSLPDTDDHK	y5_TAFPSLPDTDDHK_3	2109.01	1903.65	2707.26	3043.97	4011.68	2907.19	4886.69	2109.27	3022.54	3080.87	5276.69	2502.8	2371.61	2500.55	4596.91	1019.63	678.502	NA	3771.86	8290.97	5205.56	1271.47	3052.12	2722.82	29.267
A8MXV4	TAFPSLPDTDDHK	y6_TAFPSLPDTDDHK_3	1839.67	1837.4	2549.92	2998.48	3606.02	2350.59	3651.59	1391.92	2666.47	3292.45	4308.66	2290.89	741.395	1651.22	4453.05	1012.58	1456.85	NA	3319.01	5126.47	5485.05	1907.46	2464.8	2796.28	29.267
A8MXV4	TAFPSLPDTDDHK	y7_TAFPSLPDTDDHK_2	NA	NA	NA	NA	NA	NA	NA	NA	NA	NA	NA	NA	NA	9622.95	NA	NA	NA	NA	NA	NA	NA	NA	NA	NA	29.267
A8MXV4	TAFPSLPDTDDHK	y7_TAFPSLPDTDDHK_3	9005.76	12748.6	10831.4	12194.4	13784	12001.5	20146.4	9062.11	12607.2	14773.8	28335.3	11227.9	8096.62	11235.8	18229.1	8550.18	9067.8	NA	15393.7	28470.5	27657.9	9662.48	12028.5	16010.5	29.267
A8MXV4	TAFPSLPDTDDHK	y9_TAFPSLPDTDDHK_2	NA	NA	NA	NA	NA	NA	NA	NA	NA	NA	NA	NA	NA	4048.47	NA	NA	NA	NA	NA	NA	NA	NA	NA	NA	29.267
A8MXV4	TAFPSLPDTDDHK	y9_TAFPSLPDTDDHK_3	658.674	951.579	1356.37	921.499	1714.51	1608.78	1837.82	887.137	361.028	383.758	3450.51	263.822	1684.62	550.124	2125.4	NA	NA	NA	865.524	2551.63	2254.25	1166.59	542.387	1968.94	29.267
A8MXV4	TDNTGTLPEDVAFR	y10_TDNTGTLPEDVAFR_2	46065.5	57052.3	54704.3	76281.1	73619	73277.9	71549.7	61922.9	61586.5	76460.5	133003	69146.4	46691.8	76215.5	77719.3	81691.5	86065.4	101363	85699.9	89918.9	95382	68253.3	50181.7	47098.4	40.1006
A8MXV4	TDNTGTLPEDVAFR	y11_TDNTGTLPEDVAFR_2	9186.98	10822.3	9882.68	19384.6	16008.4	10769.9	15913.9	10267.5	10143	17128.4	6634.7	16088	7970.36	11157.8	15060.9	7774.79	14861.5	15711.5	17169.6	15357.2	21493.7	9423.78	13556.1	5724.84	40.1006
A8MXV4	TDNTGTLPEDVAFR	y4_TDNTGTLPEDVAFR_2	16666.8	10993.1	12307.7	16400.3	22752.9	25997.7	20929	23509.7	19904	22347	32790.1	14906.4	5069.09	19974.2	10306.1	16792.8	28476.2	36593.4	28501.8	35884.7	36437.1	20699.3	16369.5	17070.6	40.1006
A8MXV4	TDNTGTLPEDVAFR	y7_TDNTGTLPEDVAFR_2	97904.1	127638	112666	142981	137882	127109	146493	101896	108827	131339	185749	101017	76385.8	115630	120816	135064	135629	173914	157641	181780	183460	131108	120120	109720	40.1006
A8MXV4	TDNTGTLPEDVAFR	y8_TDNTGTLPEDVAFR_2	7871.6	27067.7	14539.8	22305.7	NA	6405.51	32681.5	338.518	2156.29	NA	17113.7	15768.2	31307.5	14591.4	33100.9	47801.4	19486.8	23934.5	39887.2	52825.8	92437.5	17331.8	47215.1	21397.6	40.1006
A8MXV4	TDNTGTLPEDVAFR	y9_TDNTGTLPEDVAFR_2	11058.6	13420.6	12259.2	23759.3	15414.3	17164.5	20299.1	11968.1	11284.2	19517.8	26292.1	14140.1	10507	19693.8	17861.5	25784.7	36216.1	57042.9	21598	22755.5	25725.3	20656.7	12931.2	17246.2	40.1006
A8MXV4	TSPPGPAPGPGLALEPPPGLASWR	y10_TSPPGPAPGPGLALEPPPGLASWR_2	NA	20913.1	NA	26434.9	NA	NA	23804	26330.8	NA	36224.9	NA	38901	NA	NA	45331.2	NA	NA	NA	20261.7	41756.3	60048.7	NA	NA	NA	90.6301
A8MXV4	TSPPGPAPGPGLALEPPPGLASWR	y18_TSPPGPAPGPGLALEPPPGLASWR_3	NA	NA	NA	NA	NA	NA	NA	NA	4137.69	NA	NA	NA	2053.41	NA	NA	NA	NA	NA	NA	NA	3361.25	1423.28	NA	NA	90.6301
A8MXV4	TSPPGPAPGPGLALEPPPGLASWR	y22_TSPPGPAPGPGLALEPPPGLASWR_2	NA	57899.9	NA	50741.1	NA	NA	69945.5	27685.6	NA	41667.8	NA	64100.7	NA	NA	88784.9	NA	NA	NA	57434.3	68687.1	97796.5	NA	NA	NA	90.6301
A8MXV4	TSPPGPAPGPGLALEPPPGLASWR	y7_TSPPGPAPGPGLALEPPPGLASWR_3	7703.05	NA	6107.23	19827.8	29612.9	15983.3	NA	NA	13637.2	NA	NA	NA	16422.1	16979.4	17834.9	23481.7	NA	23156.3	33543.7	18419.9	30334.8	16049	16648	NA	90.6301
A8MXV4	TSPPGPAPGPGLALEPPPGLASWR	y8_TSPPGPAPGPGLALEPPPGLASWR_3	5814.71	NA	10942.9	15899.7	19852.3	5869.63	NA	NA	15739.4	NA	NA	NA	24906.5	8660.03	21658	15793.1	NA	23556.8	33671.9	18549.7	26868.7	16891.4	23485.7	NA	90.6301
A8MXV4	TSPPGPAPGPGLALEPPPGLASWR	y9_TSPPGPAPGPGLALEPPPGLASWR_2	NA	60541.8	NA	95858.9	NA	NA	98943.9	43567.9	NA	77059.8	NA	97490.2	NA	NA	96572	NA	NA	NA	94947.5	99924.8	120470	NA	NA	NA	90.6301
A8MXV4	TSPPGPAPGPGLALEPPPGLASWR	y9_TSPPGPAPGPGLALEPPPGLASWR_3	19366.4	NA	22689.6	21353.3	40182.5	29877.8	NA	NA	37361.3	NA	NA	NA	39826.3	28207.3	38557.3	42086.2	NA	42009.6	61471.7	44940.6	46214.7	31349	40771.7	NA	90.6301
A9UHW6	DPGAVDLEK	y3_DPGAVDLEK_2	NA	NA	NA	NA	NA	NA	7533.35	NA	NA	NA	NA	NA	NA	NA	NA	4975.31	NA	NA	NA	NA	NA	NA	NA	1852.73	-3.40445
A9UHW6	DPGAVDLEK	y4_DPGAVDLEK_2	NA	NA	NA	NA	NA	NA	10562.1	NA	NA	NA	NA	NA	NA	NA	NA	4059.4	NA	NA	NA	NA	NA	NA	NA	3041.42	-3.40445
A9UHW6	DPGAVDLEK	y5_DPGAVDLEK_2	NA	NA	NA	NA	NA	NA	4595.83	NA	NA	NA	NA	NA	NA	NA	NA	1344.79	NA	NA	NA	NA	NA	NA	NA	561.974	-3.40445
A9UHW6	DPGAVDLEK	y6_DPGAVDLEK_2	NA	NA	NA	NA	NA	NA	2011.14	NA	NA	NA	NA	NA	NA	NA	NA	4590.92	NA	NA	NA	NA	NA	NA	NA	858.744	-3.40445
A9UHW6	DPGAVDLEK	y7_DPGAVDLEK_2	NA	NA	NA	NA	NA	NA	48019.2	NA	NA	NA	NA	NA	NA	NA	NA	174252	NA	NA	NA	NA	NA	NA	NA	11137.4	-3.40445
A9UHW6	DPGAVDLEK	y8_DPGAVDLEK_2	NA	NA	NA	NA	NA	NA	771.857	NA	NA	NA	NA	NA	NA	NA	NA	NA	NA	NA	NA	NA	NA	NA	NA	1351.13	-3.40445
A9UHW6	EEEVDCLVLQLHR	y3_EEEVDC[Carbamidomethyl (C)]LVLQLHR_3	5605.72	3475.77	NA	NA	NA	NA	NA	NA	NA	6196.48	NA	6450.03	NA	4277.56	NA	NA	NA	NA	NA	NA	NA	5195.42	2970.98	4347.22	55.1333
A9UHW6	EEEVDCLVLQLHR	y5_EEEVDC[Carbamidomethyl (C)]LVLQLHR_3	4902.7	4631.35	NA	NA	NA	NA	NA	NA	NA	6260.32	NA	4382.62	NA	4996.87	NA	NA	NA	NA	NA	NA	NA	9292.48	7813.3	7825.94	55.1333
A9UHW6	EEEVDCLVLQLHR	y6_EEEVDC[Carbamidomethyl (C)]LVLQLHR_3	3874.22	3514	NA	NA	NA	NA	NA	NA	NA	5080.72	NA	4554.54	NA	3789.52	NA	NA	NA	NA	NA	NA	NA	6237.3	4254.31	4334.59	55.1333
A9UHW6	EEEVDCLVLQLHR	y7_EEEVDC[Carbamidomethyl (C)]LVLQLHR_3	1177.33	524.945	NA	NA	NA	NA	NA	NA	NA	2367.91	NA	1242.33	NA	1259.42	NA	NA	NA	NA	NA	NA	NA	664.199	NA	1022.41	55.1333
A9UHW6	EEEVDCLVLQLHR	y9_EEEVDC[Carbamidomethyl (C)]LVLQLHR_3	322.221	NA	NA	NA	NA	NA	NA	NA	NA	361.803	NA	NA	NA	NA	NA	NA	NA	NA	NA	NA	NA	NA	NA	NA	55.1333
A9UHW6	GEPSREEYK	b7_[Acetyl (Protein N-term)]GEPSREEYK_2	4530.96	5652.7	7812.84	NA	2576.44	NA	NA	NA	NA	4976.44	6632.98	NA	NA	4429.67	NA	2386.15	NA	NA	6945.98	NA	NA	NA	NA	9585.23	-29.878
A9UHW6	GEPSREEYK	b8_[Acetyl (Protein N-term)]GEPSREEYK_2	1096.62	1356.1	1372.84	NA	NA	NA	NA	NA	NA	NA	NA	NA	NA	838.143	NA	1141.69	NA	NA	1272.46	NA	NA	NA	NA	NA	-29.878
A9UHW6	GEPSREEYK	y6_[Acetyl (Protein N-term)]GEPSREEYK_2	21844.1	8865.09	9379.51	NA	21463	NA	NA	NA	NA	22612.4	37289.4	NA	NA	16270.9	NA	4784.23	NA	NA	19411.6	NA	NA	NA	NA	28727	-29.878
A9UHW6	GEPSREEYK	y7_[Acetyl (Protein N-term)]GEPSREEYK_2	18549.6	21620	36456	NA	49890.1	NA	NA	NA	NA	39558	45287.1	NA	NA	37915.1	NA	54422.2	NA	NA	41565.6	NA	NA	NA	NA	71216.8	-29.878
A9UHW6	IQSFDAETQQLLK	y10_IQSFDAETQQLLK_2	NA	NA	NA	NA	NA	NA	NA	NA	NA	NA	NA	NA	NA	NA	NA	NA	NA	NA	NA	NA	14738	NA	21867.8	NA	53.3983
A9UHW6	IQSFDAETQQLLK	y6_IQSFDAETQQLLK_2	NA	NA	NA	NA	NA	NA	NA	NA	NA	NA	NA	NA	NA	NA	NA	NA	NA	NA	NA	NA	6951.12	NA	4239.65	NA	53.3983
A9UHW6	IQSFDAETQQLLK	y7_IQSFDAETQQLLK_2	NA	NA	NA	NA	NA	NA	NA	NA	NA	NA	NA	NA	NA	NA	NA	NA	NA	NA	NA	NA	NA	NA	3978.01	NA	53.3983
A9UHW6	IQSFDAETQQLLK	y8_IQSFDAETQQLLK_2	NA	NA	NA	NA	NA	NA	NA	NA	NA	NA	NA	NA	NA	NA	NA	NA	NA	NA	NA	NA	3650.03	NA	5967.22	NA	53.3983
A9UHW6	IQSFDAETQQLLK	y9_IQSFDAETQQLLK_2	NA	NA	NA	NA	NA	NA	NA	NA	NA	NA	NA	NA	NA	NA	NA	NA	NA	NA	NA	NA	3575.11	NA	12573.7	NA	53.3983
A9UHW6	MDELFVLIR	b3_MDELFVLIR_2	549.886	NA	NA	NA	NA	NA	NA	NA	NA	825.354	NA	NA	NA	NA	NA	NA	NA	NA	NA	NA	NA	381.432	NA	NA	95.9202
A9UHW6	MDELFVLIR	y4_MDELFVLIR_2	850.69	NA	NA	NA	NA	NA	NA	NA	NA	1598.2	NA	NA	NA	NA	NA	NA	NA	NA	NA	NA	NA	986.656	NA	NA	95.9202
A9UHW6	MDELFVLIR	y5_MDELFVLIR_2	1776.37	NA	NA	NA	NA	NA	NA	NA	NA	2409.24	NA	NA	NA	NA	NA	NA	NA	NA	NA	NA	NA	1995.16	NA	NA	95.9202
A9UHW6	MDELFVLIR	y6_MDELFVLIR_2	943.878	NA	NA	NA	NA	NA	NA	NA	NA	1120.49	NA	NA	NA	NA	NA	NA	NA	NA	NA	NA	NA	492.543	NA	NA	95.9202
A9UHW6	MDELFVLIR	y7_MDELFVLIR_2	623.601	NA	NA	NA	NA	NA	NA	NA	NA	1540.55	NA	NA	NA	NA	NA	NA	NA	NA	NA	NA	NA	702.355	NA	NA	95.9202
A9UHW6	MDELFVLIR	y8_MDELFVLIR_2	1378.03	NA	NA	NA	NA	NA	NA	NA	NA	1364	NA	NA	NA	NA	NA	NA	NA	NA	NA	NA	NA	1212.63	NA	NA	95.9202
A9UHW6	VGEQLEK	b4_VGEQLEK_2	NA	NA	691.962	NA	NA	NA	NA	NA	NA	NA	NA	NA	NA	NA	NA	NA	NA	NA	NA	NA	NA	NA	NA	NA	-27.413
A9UHW6	VGEQLEK	y3_VGEQLEK_2	NA	NA	641.636	NA	NA	16547.2	NA	10470.6	NA	NA	NA	NA	NA	NA	NA	NA	NA	NA	NA	NA	NA	NA	NA	NA	-27.413
A9UHW6	VGEQLEK	y4_VGEQLEK_2	NA	NA	563.695	NA	NA	23486.7	NA	38008.6	NA	NA	NA	NA	NA	NA	NA	NA	NA	NA	NA	NA	NA	NA	NA	NA	-27.413
A9UHW6	VGEQLEK	y5_VGEQLEK_2	NA	NA	4194.3	NA	NA	21620.2	NA	21077.9	NA	NA	NA	NA	NA	NA	NA	NA	NA	NA	NA	NA	NA	NA	NA	NA	-27.413
B2RBV5	LLEIQSLLDAIK	y10_LLEIQSLLDAIK_2	4071.19	5158.17	4735.79	6034.27	6151.33	4339.72	4025.85	3122.49	6586.94	6333.95	5141.92	7613.52	3168.33	2995.97	4556.42	6230.16	3988.95	5667.47	3307.49	2590.07	4791.84	3686.19	4334.42	3712.96	127.182
B2RBV5	LLEIQSLLDAIK	y7_LLEIQSLLDAIK_2	4341.21	4690.5	3739.29	4445.18	4381.56	4722.45	3601.84	4742.1	5129.22	3743.06	5265.79	4566.59	2707.8	2910.77	2991.43	3664.89	3835.71	2527.67	2343.35	1970.64	2518.03	3878.68	3527.92	3735.98	127.182
B2RBV5	LLEIQSLLDAIK	y8_LLEIQSLLDAIK_2	7233.24	5358.25	4595.7	4308.29	5014.37	6233.95	4722.79	5544.79	5409.12	5306.43	6273.94	7881.54	3571.04	3775.87	5517.36	2892.8	5067.12	4887.18	4399.41	3719.96	2780.27	4524.05	4687.41	3213.82	127.182
B2RBV5	LLEIQSLLDAIK	y9_LLEIQSLLDAIK_2	3197.97	4305.85	3398.65	2077.6	3084.1	2924.07	2458.94	3165.94	4085.01	2687.16	2940.85	4638.07	3099.85	2205	2678.92	3534.59	2710.6	3150.71	2676.11	1328.9	1325.31	2220.7	3143.31	1604.49	127.182
B2RTY4	FNIQDFFR	y3_FNIQDFFR_2	NA	754.901	NA	430.607	512.135	644.153	NA	1131.88	712.59	660.953	699.032	863.76	NA	567.545	436.677	NA	NA	NA	336.686	531.587	NA	254.019	NA	NA	97.9395
B2RTY4	FNIQDFFR	y4_FNIQDFFR_2	778.808	650.047	NA	372.635	872.649	267.351	469.269	1373.71	1014.79	909.074	673.869	1003.53	1205.53	1418.98	1307.29	NA	NA	NA	889.517	670.763	NA	714.482	NA	356.392	97.9395
B2RTY4	FNIQDFFR	y5_FNIQDFFR_2	719.318	760.43	NA	1512.11	1622.61	1229.43	860.406	2465.39	2130.43	1924.24	924.46	1466.65	1978.16	2491.33	1680.66	NA	NA	NA	1613.16	1230.11	NA	614.673	NA	1324.29	97.9395
B2RTY4	FNIQDFFR	y6_FNIQDFFR_2	2222.82	1403.11	NA	2274.44	2445.23	2204.07	1449.71	3011.8	2062.74	2688.38	1587.41	1617.16	3279.02	2555.52	2040.06	NA	NA	NA	2475	2726.57	NA	1643.38	NA	1543.6	97.9395
B2RTY4	FNIQDFFR	y7_FNIQDFFR_2	320.848	501.365	NA	438.934	553.333	802.091	592.589	355.04	774.912	667.916	658.324	581.833	796.269	585.476	880.433	NA	NA	NA	372.504	395.014	NA	NA	NA	267.481	97.9395
C9JLW8	FIYEAWQGVER	y4_FIYEAWQGVER_2	14456	10097.9	17573.7	11125.3	10234.7	12699.3	8506.01	13485.6	10709.8	12704.8	14069	5758.87	8559.22	10005.4	12603.5	6029.02	8632.56	5482.31	6241.12	10538.8	7449.24	8686.14	24493.6	14461.4	56.0267
C9JLW8	FIYEAWQGVER	y5_FIYEAWQGVER_2	6263.15	4932.77	6683.5	3958.58	7785.65	6889.99	NA	10256.2	3745.34	2199.24	NA	2335.19	1490.3	5048.13	3624.32	6138.88	6253.59	NA	6414.36	2344.75	4930.54	11499.2	16931.5	15240.9	56.0267
C9JLW8	FIYEAWQGVER	y6_FIYEAWQGVER_2	10734.3	11471.8	16696.5	11080	11468.4	18225.3	3886.1	18742.8	11506.6	7255.57	NA	5923.43	11042.4	6839.77	10136.9	10666.5	4875.5	6974.64	5523.95	11007.2	8058.68	21271.2	22228.8	19992.7	56.0267
C9JLW8	FIYEAWQGVER	y7_FIYEAWQGVER_2	22309.9	28224	28341.5	20278	21409.6	23296.8	13945.3	29740.3	29851.3	18472.7	10451.5	13003.9	21063.9	27175.1	28391	24297.1	22647.7	11223.7	16558.4	20556.7	22085.6	37713.2	41516.3	36113.1	56.0267
C9JLW8	FIYEAWQGVER	y8_FIYEAWQGVER_2	14548.2	16770.1	21564.2	17389.8	15688	20348.3	10156.2	21107.4	21112.1	14268.3	10178.9	13787.7	15295	19021.4	13283	18480.9	18384.4	14041	15204.1	14220.8	16795	28118.9	35572.6	28752.2	56.0267
C9JLW8	FIYEAWQGVER	y9_FIYEAWQGVER_2	39091.7	44070.6	50771.1	35701.4	43607	52278.5	23777.6	53829.9	45067.6	31865.6	29688.3	34613.3	34504.7	43095.1	40026.5	39698.8	34476	19719.6	29802.8	37097.9	44573.4	67107.1	77988.9	62187.5	56.0267
C9JLW8	GLVEEYVEK	y4_GLVEEYVEK_2	10796.6	10135.9	12358.8	11238.6	9365.55	10634.7	4812.12	8950.94	10446.3	4543.65	539.117	NA	9074.88	4380.83	9874.59	3603.92	5100.13	NA	NA	5887.74	4197.55	11766.8	4896.03	11099.9	24.3818
C9JLW8	GLVEEYVEK	y5_GLVEEYVEK_2	16370.3	16808.6	12570.4	8596.26	9616.08	13087.8	11301.5	8797.11	5373.45	5618.35	9338.28	NA	5163.47	7999.33	9894.15	5359.99	6189.6	NA	NA	8512.92	2879.95	17388.8	8655.05	14724.5	24.3818
C9JLW8	GLVEEYVEK	y6_GLVEEYVEK_2	35073.7	32097.1	29098.1	18774.6	18239.1	22262.9	19059.7	17093.8	19353.8	14575.7	18134.1	NA	14128.3	17554.3	19511.5	18620.3	22334.1	NA	NA	10612.5	6168.82	40080.2	28079.9	30249.4	24.3818
[truncated: 301,613+ more rows]

## Sheet: Fig_5_Protein_exp_profile
Uniprot.ID	gene_name	log2FC(LATS1.2KO/HEK293A)	padj_LATS1.2KO/HEK293A	log2FC(LATS1KO/HEK293A)	padj_LATS1KO/HEK293A	log2FC(LATS2KO/HEK293A)	padj_LATS2KO/HEK293A	log2FC(NF2KO/HEK293A)	padj_NF2KO/HEK293A	log2FC(PTPN14KO/HEK293A)	padj_PTPN14KO/HEK293A	log2FC(RHOAKO/HEK293A)	padj_RHOAKO.HEK293A_padj	log2FC(STK3.4/HEK293A)	padj_STK3.4.HEK293A_padj
P29279	CCN2	4.36192	0.0259682	-0.0111344	1	-1.02702	0.982165	1.03382	0.981501	6.53221	0.00067328	2.29782	0.507549	0.704279	0.998102
P11388	TOP2A	3.02	0.0153	2.24	0.109	1.28	0.666	5.01	9.62e-05	4	0.00115	2.11	0.147	3.37	0.006
Q8N465	D2HGDH	2.92	0.000393	-0.397	0.99	2.52	0.00183	3.05	0.00024	3.87	1.36e-05	2.58	0.00148	3.11	0.000192
P30536	TSPO	3.27	7.84e-05	3.81	1.18e-05	3.13	0.000132	3.75	1.44e-05	3.87	9.52e-06	3.8	1.2e-05	4.24	2.85e-06
Q7LGA3	HS2ST1	2.17436	0.0611297	2.66553	0.0143926	3.24058	0.00256205	3.67211	0.000720958	3.69297	0.00067878	2.24273	0.0502379	3.54279	0.00105
P08236	GUSB	2.20826	0.0186109	1.42745	0.234858	1.40265	0.251556	0.0232471	1	3.67932	0.000123992	0.982663	0.64603	1.25803	0.36621
Q9Y2S2	CRYL1	1.86	0.0272	0.613	0.905	-1.32	0.195	2.85	0.000566	3.65	3.17e-05	-0.698	0.836	1.54	0.0904
P50747	HLCS	3.40201	0.00657007	4.08491	0.00114335	2.99102	0.0190025	4.60235	0.00031788	3.52783	0.00474562	1.72195	0.357488	4.16976	0.000923881
Q13228	SELENBP1	1.68	0.0543	-0.292	0.998	0.64	0.884	0.857	0.66	3.47	5.75e-05	2.08	0.0111	-0.153	1
Q9Y2Q0	ATP8A1	1.27	0.262	1.06	0.462	0.532	0.959	0.733	0.823	3.44	9.25e-05	0.171	1	2.3	0.00631
Q96EV8	DTNBP1	0.808293	0.906346	1.21527	0.587088	1.06423	0.723148	2.39097	0.0331605	3.16499	0.00328491	1.2123	0.58981	1.45445	0.380675
P16219	ACADS	2.38	1.59e-06	0.911	0.0404	1.53	0.000372	2.63	4.14e-07	3.14	3.27e-08	1.68	0.00013	2.21	4.37e-06
Q16644	MAPKAPK3	0.220714	0.999998	-1.51124	0.779198	1.84003	0.588064	-0.577039	0.998595	3.13559	0.0834282	2.64093	0.197585	-0.999575	0.965195
O95834	EML2	2.13027	0.0666994	0.632622	0.970738	-1.7441	0.189566	3.20056	0.00271797	3.13255	0.00333414	2.39737	0.0305928	0.346104	0.999192
Q9BWM7	SFXN3	2.01	0.000476	1.96	0.000635	1.99	0.000531	2.33	8.94e-05	3.13	2.02e-06	2.52	3.4e-05	2.93	4.95e-06
P50416	CPT1A	-5.02	4.15e-08	-4.2	5.06e-07	-3.53	5.38e-06	-5.34	1.69e-08	3.12	2.6e-05	0.748	0.624	-0.366	0.984
Q86WA6	BPHL	2.79825	0.00134545	-0.18449	0.999951	-0.256797	0.999558	2.88802	0.000972299	3.02824	0.000588623	1.99468	0.0261826	2.61532	0.00262746
Q9Y6M7	SLC4A7	4.82387	0.000982261	3.92519	0.00708138	3.98191	0.00624219	4.80316	0.00102715	3.00156	0.0538473	4.18903	0.00394177	4.64155	0.00145809
Q15061	WDR43	1.22	0.0693	1.6	0.00962	1.04	0.161	2.75	3.18e-05	2.84	2.14e-05	1.87	0.00241	1	0.193
Q96H55	MYO19	2.24695	0.35918	1.71429	0.663881	1.48911	0.790927	0.255395	0.999994	2.82899	0.144166	3.55408	0.0379442	-0.312836	0.999975
Q2TAA5	ALG11	3.44	1.38e-07	3.82	3.03e-08	3.7	4.89e-08	2.67	4.37e-06	2.81	2.19e-06	0.824	0.201	4.52	2.56e-09
Q05639	EEF1A2	4.28	1.45e-09	2.64	1.48e-06	1.96	6.69e-05	3.43	3.88e-08	2.81	6.51e-07	3.66	1.48e-08	2.44	4.25e-06
Q96CM8	ACSF2	-0.477	0.597	-1.15	0.00717	-0.947	0.0329	0.372	0.823	2.78	2.16e-07	0.635	0.274	1.49	0.000562
Q9H3H5	DPAGT1	2.77612	0.012222	3.06932	0.00515055	3.8508	0.000539287	4.02432	0.000332412	2.77872	0.0121289	1.11108	0.699484	3.14881	0.00407709
Q96HR9	REEP6	0.215	0.997	-0.567	0.681	0.438	0.877	1.34	0.0164	2.77	6.85e-06	0.216	0.997	2.42	3.87e-05
Q14573	ITPR3	3.12414	0.00208409	2.30424	0.0280918	-0.588083	0.973904	2.9039	0.00418133	2.75754	0.00666246	2.46525	0.0169006	2.78141	0.00617438
Q9UI09	NDUFA12	-0.10644	0.999997	0.934007	0.466612	2.55996	0.000682569	1.69885	0.0274257	2.75226	0.00030943	2.02283	0.00676413	2.71902	0.000354277
Q8TEQ8	PIGO	1.24996	0.905098	0.277617	0.99999	1.6628	0.710784	0.54499	0.999126	2.73782	0.182002	4.05991	0.0161706	2.14894	0.429583
P15151	PVR	1.05984	0.432433	1.80656	0.0352806	2.24876	0.00625278	2.69154	0.00111534	2.71829	0.00100688	0.635147	0.89281	3.32824	0.000106178
O75909	CCNK	1.66497	0.0137961	1.966	0.0032185	1.65768	0.0142907	2.13903	0.00140859	2.69904	0.000109519	2.11816	0.0015551	2.14699	0.0013565
P23229	ITGA6	2.25807	0.0120472	1.83792	0.053984	1.65017	0.10201	2.27466	0.0113438	2.66475	0.002761	1.9575	0.0354885	3.12447	0.000543459
P45877	PPIC	3.52491	0.000314122	3.04059	0.00151239	1.70584	0.124377	1.55418	0.193279	2.65855	0.00544156	1.09905	0.565747	2.42937	0.0118131
Q9NUB1	ACSS1	2.08	1.43e-05	0.114	1	1.69	0.000172	3.18	4.18e-08	2.65	5.72e-07	2.49	1.33e-06	3.29	2.61e-08
O75879	GATB	3.06	4.18e-05	3.26	1.87e-05	3.49	7.72e-06	3.66	4.15e-06	2.63	0.000243	2.85	9.78e-05	4.35	3.97e-07
O95427	PIGN	1.78138	0.790549	2.44565	0.46699	2.32926	0.523546	2.68605	0.359428	2.61667	0.388938	1.85619	0.7571	1.36955	0.931423
Q9H4A6	GOLPH3	0.172497	1	2.36436	0.514456	1.17036	0.96998	0.864729	0.994592	2.61383	0.398255	-2.14668	0.622834	2.30407	0.544149
Q15274	QPRT	2.93	5.82e-11	2.04	1.45e-08	2.45	8.83e-10	3.03	3.65e-11	2.6	3.51e-10	1.96	2.43e-08	2.86	8.18e-11
P30622	CLIP1	2.22455	0.201924	1.57202	0.577918	0.0886971	1	-1.41329	0.690326	2.55038	0.104309	0.952448	0.937031	0.714558	0.986122
O94855	SEC24D	-0.297631	0.996065	-0.00922487	1	-0.384259	0.98253	1.27991	0.120964	2.52278	0.000498058	-1.41066	0.0702817	0.320507	0.993856
Q8N5M9	JAGN1	1.67292	0.885501	2.39207	0.592378	2.49995	0.542701	2.84748	0.392216	2.50568	0.540084	0.973895	0.993197	2.84947	0.391416
Q96FF9	CDCA5	-0.876726	0.947821	0.0280868	1	0.301129	0.999921	1.33867	0.699926	2.50412	0.0903438	0.867356	0.950533	0.452863	0.998849
Q14554	PDIA5	1.75	2.97e-06	0.475	0.296	1.18	0.000381	1.27	0.000169	2.48	2.38e-08	1.66	6.24e-06	1.4	5.42e-05
Q00765	REEP5	2.81	0.00481	4.94	8.84e-06	4.54	2.63e-05	3.83	0.000199	2.46	0.0153	1.23	0.482	4	0.000121
P62072	TIMM10	1.84286	0.0157708	1.92828	0.0109281	2.06428	0.00608735	2.4828	0.00102791	2.4443	0.00120756	2.45152	0.00117159	2.45784	0.00114098
O15230	LAMA5	1.4	0.0894	0.441	0.969	-4.54	4.82e-07	0.563	0.899	2.44	0.00101	-2.56	0.000618	-0.411	0.979
Q16875	PFKFB3	2.1	0.00381	2.84	0.000168	2.17	0.00291	3.28	2.93e-05	2.44	0.000867	4.54	3.97e-07	2.94	0.00011
Q03518	TAP1	1.24755	0.150256	0.0876184	0.999999	0.312161	0.995288	1.62645	0.0311073	2.42505	0.000918611	-2.19333	0.00252316	1.29677	0.123998
Q9ULF5	SLC39A10	3.19	0.000167	3.25	0.000133	3.39	8.14e-05	3.68	2.99e-05	2.41	0.00315	2.23	0.00656	4.45	2.57e-06
Q13769	THOC5	2.0603	0.205228	1.37994	0.640429	1.26021	0.729782	1.4365	0.597092	2.40305	0.0969551	2.61993	0.0582654	2.22903	0.143325
P28799	GRN	-1.49321	0.895617	-0.706346	0.99832	0.662585	0.998879	-1.24383	0.956186	2.39718	0.484347	1.65424	0.839347	0.430914	0.999934
P62745	RHOB	-0.604	0.78	-2.66	9.86e-05	-2.17	0.000956	-1.25	0.0829	2.38	0.000362	1.97	0.00257	-0.945	0.304
Q9H061	TMEM126A	0.309005	0.999172	0.463425	0.990028	0.67221	0.928458	-0.0999411	1	2.36533	0.0139251	-0.39232	0.996298	1.91412	0.0626117
P04179	SOD2	1.16	0.00109	1.27	0.000416	1.97	1.7e-06	1.49	6.23e-05	2.33	1.73e-07	2.69	2.2e-08	2.16	4.89e-07
P13647	KRT5	-2.18758	0.285913	2.86117	0.0819066	2.4019	0.19766	3.016	0.0596821	2.31371	0.230993	1.81612	0.49485	0.705426	0.991466
Q9NZ45	CISD1	0.337	0.974	0.0741	1	0.892	0.242	1.04	0.119	2.29	0.000141	0.695	0.518	2.44	6.85e-05
P10253	GAA	2.35	2.18e-07	1.14	0.00163	0.642	0.126	2.71	2.8e-08	2.25	4.06e-07	0.827	0.0264	2.42	1.42e-07
O95831	AIFM1	1.82	1.35e-06	1.36	5.69e-05	1.58	8.71e-06	1.62	6.55e-06	2.25	6.85e-08	1.31	9.18e-05	1.8	1.54e-06
Q96TC7	RMDN3	-3.77	2.71e-09	1.74	0.000101	1.88	4.18e-05	-1.04	0.0168	2.24	4.36e-06	1.76	8.93e-05	0.302	0.93
Q9Y2L5	TRAPPC8	1.34042	0.396305	0.18432	0.999982	1.21135	0.513575	0.765447	0.900528	2.21611	0.0350764	-0.611453	0.9666	-0.375756	0.99802
Q9BQS8	FYCO1	0.928095	0.868545	0.600694	0.984882	-0.629292	0.980422	0.990868	0.828474	2.20613	0.0816668	0.544017	0.991432	0.985387	0.832181
Q9H8H3	METTL7A	0.862	1.87e-05	0.543	0.00323	1.04	1.49e-06	1.17	3.13e-07	2.2	2.84e-11	0.376	0.0581	1.65	2.17e-09
O43715	TRIAP1	-0.845913	0.890014	0.20861	0.999975	1.30801	0.514062	1.60869	0.281573	2.18258	0.0642042	2.39137	0.0353404	1.99885	0.106463
Q8NBM8	PCYOX1L	0.689	0.195	0.371	0.822	0.573	0.38	1.52	0.000446	2.18	5.5e-06	0.502	0.534	2.44	1.19e-06
Q9UK45	LSM7	1.79	3.76e-08	2.12	3.14e-09	1.92	1.33e-08	2.3	9.29e-10	2.18	2.11e-09	0.206	0.842	2.43	3.81e-10
P43155	CRAT	-0.745606	0.74316	-2.52636	0.00112823	-2.05112	0.00810732	1.55809	0.0619292	2.17284	0.00486962	-0.264125	0.998855	0.600377	0.889992
P08133	ANXA6	-0.399	0.0151	-0.361	0.0322	-0.659	0.000101	-0.243	0.268	2.17	5.66e-12	1.14	7.24e-08	0.0464	1
Q5T8D3	ACBD5	1.44844	0.513368	1.73339	0.309401	0.919159	0.898551	0.920624	0.897831	2.16403	0.11956	2.32989	0.0796476	1.22591	0.693978
P23634	ATP2B4	1.43929	0.0553638	0.291464	0.996122	0.323656	0.992733	1.08917	0.232583	2.14326	0.00221568	-0.306831	0.99471	0.728378	0.673294
Q15833	STXBP2	1.29607	0.651624	0.680432	0.97883	0.147922	0.999999	2.02286	0.177107	2.13972	0.135686	2.08028	0.155591	0.115348	1
O60476	MAN1A2	0.406601	0.996536	1.15253	0.557484	0.674633	0.941823	1.251	0.462855	2.13426	0.0419432	1.89646	0.0872188	1.53755	0.238851
Q3KQV9	UAP1L1	0.765368	0.52332	-0.53779	0.849126	-0.658665	0.686093	-0.399059	0.962178	2.10688	0.00108926	-0.911869	0.323394	-0.872234	0.372465
Q9H4Z3	PCIF1	-0.65125	0.682368	-0.539332	0.837824	0.0358604	1	0.615031	0.736465	2.10162	0.000956002	-0.340585	0.982456	0.0776284	0.999999
Q96SB3	PPP1R9B	0.0888543	0.999999	0.670036	0.786191	0.476226	0.95197	2.35589	0.00131054	2.09947	0.00402059	2.7991	0.000202787	1.70873	0.0225939
P40123	CAP2	0.533639	0.962091	1.16171	0.376501	1.4415	0.166224	0.279122	0.999168	2.092	0.0163772	1.21003	0.331263	1.19516	0.344804
P49748	ACADVL	-0.29	0.541	-1.44	1.02e-06	-0.894	0.000376	-0.333	0.382	2.09	4.8e-09	0.324	0.413	0.192	0.889
Q9BTL3	RAMAC	0.313	0.964	1.75	0.000644	1.87	0.000317	2.32	2.51e-05	2.08	9.34e-05	2.65	4.4e-06	2.19	5.05e-05
Q6UXH1	CRELD2	0.474948	0.983521	0.401629	0.993737	1.01772	0.573159	0.600897	0.943294	2.07404	0.0234931	1.56052	0.136703	1.69739	0.0874143
Q8WXG6	MADD	0.170846	0.999972	-1.04103	0.528662	-1.25401	0.316565	1.16744	0.396002	2.06612	0.0213689	-1.32179	0.262282	-0.788016	0.80174
O43676	NDUFB3	0.0920944	0.999996	1.02829	0.193472	1.86492	0.00317902	1.65544	0.00925616	2.05915	0.00119632	1.21273	0.0843257	2.26062	0.00044452
Q9UM47	NOTCH3	1.23124	0.234702	-0.855872	0.635615	0.53522	0.943202	1.353	0.155552	2.05144	0.010237	1.47128	0.101514	1.79619	0.0287832
P21397	MAOA	0.237	0.984	0.918	0.0571	1.08	0.018	-0.243	0.982	2.04	2.7e-05	-2.21	9.3e-06	1.37	0.00224
Q96S19	METTL26	-1.02	0.094	-2.5	2.31e-05	-2.32	5.78e-05	-0.116	1	1.99	0.000348	-1.01	0.0975	-1.97	0.000369
Q03154	ACY1	1.2889	0.22815	0.244405	0.999547	-1.13217	0.36184	1.94568	0.0212358	1.98202	0.0184358	0.553653	0.944539	1.27052	0.241603
P60059	SEC61G	1.06368	0.721865	1.66887	0.234627	1.46568	0.369841	0.315477	0.999576	1.98156	0.105035	1.72425	0.205122	1.72314	0.205684
Q9NZJ7	MTCH1	-1.16	6.94e-05	1.45	4.29e-06	1.34	1.13e-05	0.445	0.204	1.98	5.77e-08	1.15	8.16e-05	1.51	2.38e-06
P17252	PRKCA	-1.29169	0.745541	0.810675	0.967372	0.901978	0.943931	1.28017	0.75332	1.9739	0.286407	-1.85657	0.352069	1.22369	0.790208
O75369	FLNB	1.48091	0.00104158	0.93002	0.0526243	0.857884	0.0858231	1.2513	0.00533014	1.95411	4.49122e-05	0.0950494	0.999951	1.19218	0.0081589
P63096	GNAI1	0.13881	1	0.280802	0.999969	0.33773	0.999891	-1.82598	0.431171	1.94324	0.360189	-0.915242	0.953644	0.994187	0.93053
P29373	CRABP2	2.15	3.31e-10	1.32	4.43e-07	1.65	1.92e-08	2.5	3.52e-11	1.94	1.66e-09	3.04	2.33e-12	2.05	7.24e-10
O75298	RTN2	-0.351483	0.984273	-0.311512	0.992133	-0.415187	0.961474	1.1279	0.159536	1.93837	0.00353318	-0.671538	0.702333	0.867904	0.419285
Q9H0R6	QRSL1	4.65889	0.000294065	4.48267	0.000450729	4.88485	0.000171597	5.01676	0.000125907	1.91209	0.253041	3.77003	0.00267699	5.58825	3.43452e-05
Q8WXW3	PIBF1	-0.754771	0.89439	-1.68357	0.14965	-2.10301	0.041567	-0.258703	0.999787	1.88258	0.0829627	2.76351	0.0047683	0.0532928	1
P50281	MMP14	0.476	0.608	-0.674	0.226	0.119	1	-0.586	0.371	1.88	4.34e-05	-0.188	0.995	0.867	0.0624
O95479	H6PD	-0.715	0.785	-1.71	0.0355	-3.51	2.88e-05	0.419	0.983	1.87	0.0186	0.616	0.882	0.886	0.578
Q9BYI3	FAM126A	0.77291	0.925172	-0.0301926	1	-0.898783	0.854588	-0.503515	0.992423	1.8621	0.148704	-1.08977	0.704649	1.33237	0.486545
P80404	ABAT	-3.22	3.1e-06	-3.29	2.26e-06	-4.1	1.09e-07	-3.28	2.34e-06	1.86	0.00195	-3.25	2.69e-06	-3.56	7.83e-07
P30043	BLVRB	-0.209	0.988	-1.09	0.00891	-0.815	0.0716	0.144	0.999	1.86	3.02e-05	0.017	1	0.184	0.994
P07099	EPHX1	-0.103533	0.999962	1.11388	0.0359815	0.7084	0.34405	0.985956	0.0783388	1.85691	0.000344885	0.812713	0.206815	1.29505	0.0114803
P13667	PDIA4	-0.169	0.833	-0.348	0.129	-0.138	0.93	0.0195	1	1.84	1.01e-09	1.18	6.75e-07	0.327	0.175
Q9BXP2	SLC12A9	-0.12112	0.999998	-0.811684	0.803268	0.522653	0.974389	-1.02507	0.582097	1.83514	0.0601352	-1.83557	0.0600469	0.170481	0.999978
Q5TAQ9	DCAF8	2.4128	0.0053078	2.74076	0.00157541	2.83691	0.00110914	3.22779	0.000275505	1.83085	0.045849	0.304479	0.998633	2.15157	0.0140856
P12694	BCKDHA	0.616	0.127	0.539	0.234	0.634	0.11	1.21	0.000559	1.83	3.88e-06	0.837	0.0179	1.45	7.01e-05
P26006	ITGA3	-2.13422	0.00205192	0.135827	0.999971	-2.13689	0.00202685	-0.0670174	1	1.8287	0.00850015	-1.2293	0.127141	-1.89254	0.00630698
P11021	HSPA5	0.201	0.292	-0.0444	0.999	0.027	1	0.182	0.404	1.82	6.65e-12	1.05	2.28e-08	0.513	0.000271
O14618	CCS	0.116247	0.999993	-0.606861	0.850795	-0.851412	0.542863	0.943727	0.423642	1.81368	0.0135463	-0.698805	0.746158	-0.675088	0.775273
Q6ZS17	RIPOR1	1.95101	0.02129	1.59149	0.0826201	0.603417	0.91764	2.79393	0.000815081	1.81313	0.0361738	1.57784	0.0867956	1.64349	0.0683372
Q9Y2X3	NOP58	-0.0639867	0.999999	1.19253	0.0552307	1.21811	0.0481753	0.808339	0.345031	1.80777	0.00185191	1.07009	0.104341	1.48641	0.0110201
Q8IXM6	NRM	-1.35154	0.645941	-0.716016	0.977089	-0.635948	0.988172	-0.15096	0.999999	1.79128	0.327869	0.994219	0.885076	0.994072	0.885149
O96008	TOMM40	-1.89	3.28e-06	1.43	0.00011	1.46	8.16e-05	-0.144	0.997	1.78	6.95e-06	1.47	7.46e-05	1.28	0.000364
Q04721	NOTCH2	1.88513	0.041294	2.09623	0.0192174	1.98736	0.0285771	2.78718	0.00152442	1.77955	0.0600008	-1.43594	0.187355	2.28636	0.0095496
P22670	RFX1	1.74422	0.0471011	2.07087	0.0134059	0.666206	0.872593	0.91691	0.606931	1.7734	0.0421924	0.810775	0.73074	1.03974	0.463587
O00468	AGRN	1.32	6.29e-05	-0.113	0.998	0.265	0.84	0.42	0.383	1.77	1.48e-06	-0.362	0.554	0.861	0.0058
O75431	MTX2	-1.4	0.000131	1.79	5.85e-06	1.73	9.05e-06	0.559	0.21	1.76	7.5e-06	1.69	1.26e-05	1.15	0.00114
Q9Y2Q5	LAMTOR2	0.621591	0.997235	0.13858	1	-1.30681	0.856604	1.17548	0.90935	1.75398	0.603423	-0.00800718	1	2.91993	0.102756
P37840	SNCA	0.869	0.00422	1.64	2.76e-06	1.4	2.31e-05	1.49	9.66e-06	1.74	1.31e-06	2.9	7.91e-10	1.73	1.39e-06
Q96BR5	COA7	3.00516	0.00264126	2.69005	0.00729188	2.39001	0.0192106	2.21245	0.0338416	1.7348	0.143111	2.825	0.00471448	3.31725	0.000981715
O00469	PLOD2	2.04	6.14e-06	2.11	3.86e-06	2.05	5.7e-06	0.876	0.0367	1.73	4.99e-05	2.59	2.35e-07	2.74	1.07e-07
Q96BM9	ARL8A	0.697	0.0132	0.879	0.0016	0.644	0.0244	1.08	0.000168	1.73	4.08e-07	0.947	0.00075	1.27	2.38e-05
Q9UNN8	PROCR	2.01068	0.0454402	1.52232	0.204654	1.6901	0.125561	2.54659	0.0074523	1.72692	0.112257	-1.3841	0.296105	3.19327	0.000846202
Q9BW71	HIRIP3	0.833571	0.982296	0.815182	0.984366	1.18286	0.897119	1.29384	0.849394	1.68736	0.621615	-0.504283	0.99915	-2.65447	0.149559
Q9UHD2	TBK1	0.796403	0.946794	0.955087	0.876997	1.03303	0.830278	1.20386	0.705789	1.6814	0.335854	2.52436	0.0467323	1.25607	0.663824
Q86VU5	COMTD1	0.68767	0.733651	0.702947	0.713424	0.161686	0.999916	0.201035	0.999645	1.67953	0.0195538	1.59936	0.028136	0.462204	0.950402
Q8IZ81	ELMOD2	0.483713	0.668931	0.496751	0.641444	0.299791	0.953673	0.900194	0.0777324	1.67754	0.000382111	0.34089	0.914057	1.37449	0.00297653
Q8N0X4	CLYBL	0.191352	0.998565	-0.787861	0.295003	-1.91542	0.000477553	0.488982	0.795709	1.67464	0.00193109	0.901962	0.170686	0.389349	0.921642
O14980	XPO1	0.179977	0.999885	0.0401696	1	0.434448	0.973485	1.05344	0.332349	1.67299	0.0311366	0.514816	0.937046	0.485989	0.952579
Q7Z7F0	KHDC4	1.81383	0.148063	1.69466	0.201713	0.899125	0.83746	1.62469	0.239882	1.66715	0.21611	2.14387	0.0586724	2.34587	0.0322169
P11047	LAMC1	0.556823	0.495794	0.928404	0.0585082	0.576666	0.455078	-0.23618	0.985917	1.64588	0.000395087	0.785511	0.147717	1.13465	0.0139411
P41247	PNPLA4	-1.29622	0.185275	-0.406448	0.986458	-0.0606443	1	1.18225	0.269447	1.64417	0.0509542	1.43191	0.114422	0.987184	0.469264
O95299	NDUFA10	-2.01348	0.104833	0.0726205	1	1.24248	0.577696	1.4988	0.362306	1.64154	0.26566	1.49978	0.361574	1.50779	0.355637
P05067	APP	2.56	6.74e-05	2.16	0.000475	2.32	0.000216	2.05	0.000818	1.64	0.00708	1.76	0.00378	2.66	4.17e-05
Q63HN8	RNF213	0.0764702	0.999999	-2.18722	0.00180903	-1.39014	0.0685331	0.220132	0.999335	1.63724	0.022677	-1.61607	0.0249782	-0.500133	0.925237
Q9ULW0	TPX2	0.22232	0.995024	-0.140267	0.999731	0.42364	0.857736	0.686075	0.390413	1.63509	0.0014689	1.48219	0.0038095	0.67573	0.407797
P48723	HSPA13	0.602	0.337	1.36	0.00157	1.56	0.000373	1.09	0.0113	1.63	0.000223	0.982	0.0265	2.29	3.21e-06
Q9Y2D5	AKAP2	0.863798	0.992539	2.30971	0.477464	-0.706396	0.997798	2.12059	0.575526	1.6143	0.827045	-0.818894	0.994566	-1.7178	0.781249
O75915	ARL6IP5	0.535	0.0224	0.905	0.000138	0.72	0.00164	0.804	0.00052	1.61	6.87e-08	0.582	0.0115	1.62	6.4e-08
P17152	TMEM11	-0.568	0.003	0.186	0.738	0.105	0.98	0.204	0.647	1.6	5.84e-09	1.23	2.52e-07	0.607	0.00156
Q9Y512	SAMM50	-1.46	1.25e-06	1.11	4.49e-05	1.14	3.09e-05	-0.28	0.614	1.59	3.84e-07	1.19	1.95e-05	0.749	0.00323
O43708	GSTZ1	2.69375	0.229315	0.0894868	1	-0.0470947	1	2.86816	0.175306	1.5865	0.784679	0.102503	1	1.35096	0.886968
O14662	STX16	0.483	0.426	-0.0133	1	0.348	0.773	0.792	0.0444	1.57	6.42e-05	0.621	0.173	0.868	0.0233
P22570	FDXR	-0.518	0.0601	-1.8	7.08e-08	-1.12	4.31e-05	-0.627	0.0156	1.57	4.86e-07	-0.953	0.000274	-0.503	0.0722
P55145	MANF	0.0945	0.876	-0.0415	0.999	0.0635	0.983	0.345	0.00344	1.57	6.38e-12	1.03	3.16e-09	0.433	0.00033
P06396	GSN	-0.745	0.0601	-0.965	0.00889	-1.86	6.56e-06	-0.498	0.375	1.56	5.94e-05	-0.719	0.0742	-0.428	0.551
Q7Z2K6	ERMP1	-0.46	0.181	-0.595	0.0433	-1.41	6.56e-06	0.000354	1	1.56	1.83e-06	-0.346	0.477	0.463	0.177
P06865	HEXA	0.29	0.471	0.17	0.917	0.109	0.992	0.286	0.486	1.56	1.42e-07	0.79	0.000758	0.793	0.00073
Q9H488	POFUT1	0.690329	0.174379	-0.042393	1	1.10167	0.00817201	0.789166	0.0881567	1.55799	0.000255995	-0.335691	0.869803	1.53645	0.000299397
P24928	POLR2A	1.02287	0.466375	0.666629	0.864529	0.526763	0.954395	1.07516	0.408621	1.55099	0.088607	1.38304	0.160254	1.65234	0.0608668
Q12959	DLG1	0.137	0.995	0.000393	1	0.271	0.823	0.559	0.118	1.55	7.76e-06	0.884	0.00438	1.25	0.000113
P32322	PYCR1	1.65	3.73e-07	0.572	0.0388	0.784	0.00292	2.14	9.27e-09	1.55	9.3e-07	1.32	7.99e-06	1.65	3.91e-07
Q8TED0	UTP15	1.27786	0.0265756	0.947178	0.15934	0.872001	0.228644	-0.772236	0.353346	1.54808	0.00558466	-0.297129	0.983655	-0.335989	0.968173
P38435	GGCX	-0.397981	0.98644	-1.32938	0.149418	-0.180304	0.999907	-1.27971	0.178403	1.54726	0.0652926	-0.490337	0.958231	0.761972	0.725087
Q7RTS9	DYM	2.51452	0.196091	2.31005	0.275218	2.03342	0.414728	3.16842	0.0577256	1.54524	0.715674	1.29078	0.853935	2.62751	0.160861
O00161	SNAP23	0.450304	0.97763	0.362399	0.99351	0.795649	0.715911	0.371655	0.992467	1.53345	0.0838942	0.756075	0.761293	1.11824	0.34074
Q86Y39	NDUFA11	-0.262828	0.999733	0.226115	0.999902	1.16138	0.509349	1.1215	0.549501	1.53192	0.210818	-1.73378	0.117905	1.8219	0.0901253
P61769	B2M	0.560596	0.468522	-0.634865	0.327154	0.189808	0.995688	-0.583357	0.422335	1.53191	0.000717094	-0.830959	0.101546	0.29046	0.953412
Q6P4Q7	CNNM4	1.22275	0.450016	0.827895	0.832502	1.05122	0.621853	1.53213	0.211077	1.53117	0.211631	-0.00764226	1	1.391	0.305308
Q9NVH1	DNAJC11	-1.38	7.38e-05	1.4	5.98e-05	1.45	4.06e-05	0.155	0.992	1.53	2.05e-05	1.49	2.84e-05	0.757	0.0263
O60831	PRAF2	-0.503	0.0349	-0.422	0.104	-0.446	0.076	-0.0316	1	1.53	1.48e-07	-0.296	0.427	0.621	0.00666
Q9NUM4	TMEM106B	0.155231	0.99992	0.520534	0.898226	1.16739	0.151784	0.485707	0.925834	1.52865	0.030607	-0.216555	0.999285	1.37102	0.0630352
Q9HAT2	SIAE	-0.759773	0.901647	-0.195378	0.999972	-0.366799	0.998244	1.98672	0.0690336	1.52149	0.255232	0.457481	0.993229	2.37146	0.0206838
Q9Y291	MRPS33	1.12334	0.0650743	0.546715	0.735306	0.972272	0.143811	1.8364	0.00112676	1.51836	0.0069145	1.2164	0.038903	0.968796	0.146338
Q9ULJ3	ZBTB21	0.358122	0.96597	-0.722779	0.487883	-0.580239	0.723256	-0.152323	0.999812	1.51625	0.0103927	1.30021	0.0337995	-0.0130701	1
Q9NXF1	TEX10	1.29	0.00925	1.36	0.00592	0.68	0.36	1.4	0.00475	1.51	0.00233	2.47	7.93e-06	0.689	0.347
[truncated: 4,274 more rows]
