# Supplementary material for: Phosphorylation‐linked complex profiling identifies assemblies required for Hippo signal integration
Source: Mol Syst Biol. 2023 Mar 10;19(4):e11024. doi: 10.15252/msb.202211024 (PMC10090947; doi:10.15252/msb.202211024)
Supplement: Supplementary file 11 — Dataset EV8 [file MSB-19-e11024-s002.xlsx]

## Sheet: LEGEND
Table	Description
Raw file list
Monitored peptide	Reference peptides used for the quantification of YAP1 interactors and phosphosites in the following experiments: validation of KO cell lines, effect of KO on YAP1 interactors and effect of KO on YAP1 phosphosites.
Skyline_output_trans_rec_pd	Skyline transition output for differential intensity analysis of YAP1, LATS1, PTNP14, SH-tag a panel of ectopically expressed pulldown (YAP1, LATS1, PTPN14, GFP)
Fig_5_Reciprocal_pulldown	Differential intensity analysis of YAP1, LATS1, PTNP14, SH-tag a panel of ectopically expressed pulldown (YAP1, LATS1, PTPN14, GFP). The table in the top report the reference peptides used for the targeted quantification. The table in the bottom reports the intensity of the proteins per condition.

## Sheet: Raw file list
Name	Condition	Experiment_ID
20191209_010_S210183_APMS_546_na_20191210175546	GFP_pulldown_1	reciprocal_pulldown
20191211_011_S210184_APMS_547_na	GFP_pulldown_2	reciprocal_pulldown
20191209_012_S210185_APMS_548_na	GFP_pulldown_3	reciprocal_pulldown
20191211_006_S210180_APMS_543_BIS_20191212173408	PTPN14_pulldown_1	reciprocal_pulldown
20191211_007_S210181_APMS_544_BIS	PTPN14_pulldown_2	reciprocal_pulldown
20191211_008_S210182_APMS_545_BIS	PTPN14_pulldown_3	reciprocal_pulldown
20191211_026_S210195_APMS_558_na	YAP1_pulldown_1	reciprocal_pulldown
20191211_027_S210196_APMS_559_BIS	YAP1_pulldown_2	reciprocal_pulldown
20191211_028_S210197_APMS_560_BIS	YAP1_pulldown_3	reciprocal_pulldown
20191211_014_S210186_APMS_549_BIS	LATS1_pulldown_1	reciprocal_pulldown
20191211_015_S210187_APMS_550_na	LATS1_pulldown_2	reciprocal_pulldown
20191211_016_S210188_APMS_551_na	LATS1_pulldown_3	reciprocal_pulldown

## Sheet: Monitored peptide
Peptide	Protein	Peptide Modified Sequence Three Letter Codes	Precursor Mz	Precursor Charge	Isotope Label Type
YILAGVENSK	Biognosys|iRT-Kit_WR_fusion	YILAGVENSK	547.298	2	light
GTFIIDPGGVIR	Biognosys|iRT-Kit_WR_fusion	GTFIIDPGGVIR	622.854	2	light
GTFIIDPAAVIR	Biognosys|iRT-Kit_WR_fusion	GTFIIDPAAVIR	636.869	2	light
GAGSSEPVTGLDAK	Biognosys|iRT-Kit_WR_fusion	GAGSSEPVTGLDAK	644.823	2	light
TPVISGGPYEYR	Biognosys|iRT-Kit_WR_fusion	TPVISGGPYEYR	669.838	2	light
VEATFGVDESNAK	Biognosys|iRT-Kit_WR_fusion	VEATFGVDESNAK	683.828	2	light
TPVITGAPYEYR	Biognosys|iRT-Kit_WR_fusion	TPVITGAPYEYR	683.854	2	light
DGLDAASYYAPVR	Biognosys|iRT-Kit_WR_fusion	DGLDAASYYAPVR	699.338	2	light
ADVTPADFSEWSK	Biognosys|iRT-Kit_WR_fusion	ADVTPADFSEWSK	726.836	2	light
LFLQFGAQGSPFLK	Biognosys|iRT-Kit_WR_fusion	LFLQFGAQGSPFLK	776.93	2	light
NSLLPFANETNSSR	sp|O95835|LATS1_HUMAN	NSLLPFANETNSSR	775.384	2	light
NSLLPFANETNSSR	sp|O95835|LATS1_HUMAN	NSLLPFANETNSSR	780.388	2	heavy
GILHTDSQSQSLR	sp|Q15678|PTN14_HUMAN	GILHTDSQSQSLR	481.251	3	light
GILHTDSQSQSLR	sp|Q15678|PTN14_HUMAN	GILHTDSQSQSLR	484.587	3	heavy
AADITSLYK	sp|StrepHA-Tag|pTO_HA_StrepIII_GW_FRT_new	AADITSLYK	491.266	2	light
AADITSLYK	sp|StrepHA-Tag|pTO_HA_StrepIII_GW_FRT_new	AADITSLYK	495.273	2	heavy
QASTDAGTAGALTPQHVR	sp|P46937|YAP1_HUMAN	QASTDAGTAGALTPQHVR	594.303	3	light
QASTDAGTAGALTPQHVR	sp|P46937|YAP1_HUMAN	QASTDAGTAGALTPQHVR	597.639	3	heavy

## Sheet: Skyline_output_trans_rec_pd
Peptide	Peptide Modified Sequence Three Letter Codes	Isotope Label Type	Protein	Replicate	Precursor Mz	Precursor Charge	Product Mz	Product Charge	Fragment Ion	Retention Time	Area	Background	Peak Rank	Total Ion Current Area
YILAGVENSK	YILAGVENSK	light	Biognosys|iRT-Kit_WR_fusion	20191209_010_S210183_APMS_546_na_20191210175546	547.298	2	817.441	1	y8	37.03	160556528	777575	1	499351093248
YILAGVENSK	YILAGVENSK	light	Biognosys|iRT-Kit_WR_fusion	20191211_011_S210184_APMS_547_na	547.298	2	817.441	1	y8	34.02	206230640	613651	1	778768613376
YILAGVENSK	YILAGVENSK	light	Biognosys|iRT-Kit_WR_fusion	20191209_012_S210185_APMS_548_na	547.298	2	817.441	1	y8	37.27	153598896	1299181	1	465623482368
YILAGVENSK	YILAGVENSK	light	Biognosys|iRT-Kit_WR_fusion	20191211_006_S210180_APMS_543_BIS_20191212173408	547.298	2	817.441	1	y8	34.17	174531600	2983951	1	767301648384
YILAGVENSK	YILAGVENSK	light	Biognosys|iRT-Kit_WR_fusion	20191211_007_S210181_APMS_544_BIS	547.298	2	817.441	1	y8	34	199367248	2919572	1	791151378432
YILAGVENSK	YILAGVENSK	light	Biognosys|iRT-Kit_WR_fusion	20191211_008_S210182_APMS_545_BIS	547.298	2	817.441	1	y8	33.55	244782592	2282079	1	846743470080
YILAGVENSK	YILAGVENSK	light	Biognosys|iRT-Kit_WR_fusion	20191211_026_S210195_APMS_558_na	547.298	2	817.441	1	y8	36.51	128575296	3123387	1	519563247616
YILAGVENSK	YILAGVENSK	light	Biognosys|iRT-Kit_WR_fusion	20191211_027_S210196_APMS_559_BIS	547.298	2	817.441	1	y8	33.85	206845248	1962721	1	831166742528
YILAGVENSK	YILAGVENSK	light	Biognosys|iRT-Kit_WR_fusion	20191211_028_S210197_APMS_560_BIS	547.298	2	817.441	1	y8	33.08	132352904	1298649	1	999151370240
YILAGVENSK	YILAGVENSK	light	Biognosys|iRT-Kit_WR_fusion	20191211_014_S210186_APMS_549_BIS	547.298	2	817.441	1	y8	32.37	140194368	0	1	1118372102144
YILAGVENSK	YILAGVENSK	light	Biognosys|iRT-Kit_WR_fusion	20191211_015_S210187_APMS_550_na	547.298	2	817.441	1	y8	33.74	242378240	0	1	779439374336
YILAGVENSK	YILAGVENSK	light	Biognosys|iRT-Kit_WR_fusion	20191211_016_S210188_APMS_551_na	547.298	2	817.441	1	y8	33.19	187161488	4148399	1	953476710400
YILAGVENSK	YILAGVENSK	light	Biognosys|iRT-Kit_WR_fusion	20191209_010_S210183_APMS_546_na_20191210175546	547.298	2	704.357	1	y7	37.03	131517080	504100	2	499351093248
YILAGVENSK	YILAGVENSK	light	Biognosys|iRT-Kit_WR_fusion	20191211_011_S210184_APMS_547_na	547.298	2	704.357	1	y7	34.02	181356448	3644082	3	778768613376
YILAGVENSK	YILAGVENSK	light	Biognosys|iRT-Kit_WR_fusion	20191209_012_S210185_APMS_548_na	547.298	2	704.357	1	y7	37.27	131597888	1288566	2	465623482368
YILAGVENSK	YILAGVENSK	light	Biognosys|iRT-Kit_WR_fusion	20191211_006_S210180_APMS_543_BIS_20191212173408	547.298	2	704.357	1	y7	34.17	156255120	562959	2	767301648384
YILAGVENSK	YILAGVENSK	light	Biognosys|iRT-Kit_WR_fusion	20191211_007_S210181_APMS_544_BIS	547.298	2	704.357	1	y7	34	176769344	308189	2	791151378432
YILAGVENSK	YILAGVENSK	light	Biognosys|iRT-Kit_WR_fusion	20191211_008_S210182_APMS_545_BIS	547.298	2	704.357	1	y7	33.55	204389888	5696422	3	846743470080
YILAGVENSK	YILAGVENSK	light	Biognosys|iRT-Kit_WR_fusion	20191211_026_S210195_APMS_558_na	547.298	2	704.357	1	y7	36.51	112815232	358594	2	519563247616
YILAGVENSK	YILAGVENSK	light	Biognosys|iRT-Kit_WR_fusion	20191211_027_S210196_APMS_559_BIS	547.298	2	704.357	1	y7	33.85	188111760	2773314	2	831166742528
YILAGVENSK	YILAGVENSK	light	Biognosys|iRT-Kit_WR_fusion	20191211_028_S210197_APMS_560_BIS	547.298	2	704.357	1	y7	33.08	114806760	0	2	999151370240
YILAGVENSK	YILAGVENSK	light	Biognosys|iRT-Kit_WR_fusion	20191211_014_S210186_APMS_549_BIS	547.298	2	704.357	1	y7	32.37	121463696	0	2	1118372102144
YILAGVENSK	YILAGVENSK	light	Biognosys|iRT-Kit_WR_fusion	20191211_015_S210187_APMS_550_na	547.298	2	704.357	1	y7	33.74	219049072	5131014	2	779439374336
YILAGVENSK	YILAGVENSK	light	Biognosys|iRT-Kit_WR_fusion	20191211_016_S210188_APMS_551_na	547.298	2	704.357	1	y7	33.19	163207312	1315150	2	953476710400
YILAGVENSK	YILAGVENSK	light	Biognosys|iRT-Kit_WR_fusion	20191209_010_S210183_APMS_546_na_20191210175546	547.298	2	633.32	1	y6	37.03	129122232	504954	3	499351093248
YILAGVENSK	YILAGVENSK	light	Biognosys|iRT-Kit_WR_fusion	20191211_011_S210184_APMS_547_na	547.298	2	633.32	1	y6	34.02	187320096	149218	2	778768613376
YILAGVENSK	YILAGVENSK	light	Biognosys|iRT-Kit_WR_fusion	20191209_012_S210185_APMS_548_na	547.298	2	633.32	1	y6	37.27	118083264	1142798	3	465623482368
YILAGVENSK	YILAGVENSK	light	Biognosys|iRT-Kit_WR_fusion	20191211_006_S210180_APMS_543_BIS_20191212173408	547.298	2	633.32	1	y6	34.17	154952288	0	3	767301648384
YILAGVENSK	YILAGVENSK	light	Biognosys|iRT-Kit_WR_fusion	20191211_007_S210181_APMS_544_BIS	547.298	2	633.32	1	y6	34	172311968	1077179	3	791151378432
YILAGVENSK	YILAGVENSK	light	Biognosys|iRT-Kit_WR_fusion	20191211_008_S210182_APMS_545_BIS	547.298	2	633.32	1	y6	33.55	206378480	1604228	2	846743470080
YILAGVENSK	YILAGVENSK	light	Biognosys|iRT-Kit_WR_fusion	20191211_026_S210195_APMS_558_na	547.298	2	633.32	1	y6	36.51	100749480	796279	3	519563247616
YILAGVENSK	YILAGVENSK	light	Biognosys|iRT-Kit_WR_fusion	20191211_027_S210196_APMS_559_BIS	547.298	2	633.32	1	y6	33.85	185392704	1811779	3	831166742528
YILAGVENSK	YILAGVENSK	light	Biognosys|iRT-Kit_WR_fusion	20191211_028_S210197_APMS_560_BIS	547.298	2	633.32	1	y6	33.08	109175440	1656663	3	999151370240
YILAGVENSK	YILAGVENSK	light	Biognosys|iRT-Kit_WR_fusion	20191211_014_S210186_APMS_549_BIS	547.298	2	633.32	1	y6	32.37	116966720	17018	3	1118372102144
YILAGVENSK	YILAGVENSK	light	Biognosys|iRT-Kit_WR_fusion	20191211_015_S210187_APMS_550_na	547.298	2	633.32	1	y6	33.74	216854368	3567558	3	779439374336
YILAGVENSK	YILAGVENSK	light	Biognosys|iRT-Kit_WR_fusion	20191211_016_S210188_APMS_551_na	547.298	2	633.32	1	y6	33.19	158504112	0	3	953476710400
GTFIIDPGGVIR	GTFIIDPGGVIR	light	Biognosys|iRT-Kit_WR_fusion	20191209_010_S210183_APMS_546_na_20191210175546	622.854	2	939.562	1	y9	53.43	10885418	0	3	499351093248
GTFIIDPGGVIR	GTFIIDPGGVIR	light	Biognosys|iRT-Kit_WR_fusion	20191211_011_S210184_APMS_547_na	622.854	2	939.562	1	y9	50.28	15135949	0	3	778768613376
GTFIIDPGGVIR	GTFIIDPGGVIR	light	Biognosys|iRT-Kit_WR_fusion	20191209_012_S210185_APMS_548_na	622.854	2	939.562	1	y9	53.42	9921041	76266	3	465623482368
GTFIIDPGGVIR	GTFIIDPGGVIR	light	Biognosys|iRT-Kit_WR_fusion	20191211_006_S210180_APMS_543_BIS_20191212173408	622.854	2	939.562	1	y9	50.93	12131306	29808	3	767301648384
GTFIIDPGGVIR	GTFIIDPGGVIR	light	Biognosys|iRT-Kit_WR_fusion	20191211_007_S210181_APMS_544_BIS	622.854	2	939.562	1	y9	50.5	15111757	0	3	791151378432
GTFIIDPGGVIR	GTFIIDPGGVIR	light	Biognosys|iRT-Kit_WR_fusion	20191211_008_S210182_APMS_545_BIS	622.854	2	939.562	1	y9	50.03	16933438	69897	3	846743470080
GTFIIDPGGVIR	GTFIIDPGGVIR	light	Biognosys|iRT-Kit_WR_fusion	20191211_026_S210195_APMS_558_na	622.854	2	939.562	1	y9	53.14	9789224	0	3	519563247616
GTFIIDPGGVIR	GTFIIDPGGVIR	light	Biognosys|iRT-Kit_WR_fusion	20191211_027_S210196_APMS_559_BIS	622.854	2	939.562	1	y9	50.52	16732844	0	3	831166742528
GTFIIDPGGVIR	GTFIIDPGGVIR	light	Biognosys|iRT-Kit_WR_fusion	20191211_028_S210197_APMS_560_BIS	622.854	2	939.562	1	y9	49.4	12231091	0	3	999151370240
GTFIIDPGGVIR	GTFIIDPGGVIR	light	Biognosys|iRT-Kit_WR_fusion	20191211_014_S210186_APMS_549_BIS	622.854	2	939.562	1	y9	49.02	10367148	0	3	1118372102144
GTFIIDPGGVIR	GTFIIDPGGVIR	light	Biognosys|iRT-Kit_WR_fusion	20191211_015_S210187_APMS_550_na	622.854	2	939.562	1	y9	50.25	15954980	0	3	779439374336
GTFIIDPGGVIR	GTFIIDPGGVIR	light	Biognosys|iRT-Kit_WR_fusion	20191211_016_S210188_APMS_551_na	622.854	2	939.562	1	y9	49.63	12822235	0	3	953476710400
GTFIIDPGGVIR	GTFIIDPGGVIR	light	Biognosys|iRT-Kit_WR_fusion	20191209_010_S210183_APMS_546_na_20191210175546	622.854	2	826.478	1	y8	53.47	27178558	170419	1	499351093248
GTFIIDPGGVIR	GTFIIDPGGVIR	light	Biognosys|iRT-Kit_WR_fusion	20191211_011_S210184_APMS_547_na	622.854	2	826.478	1	y8	50.32	39649184	352838	1	778768613376
GTFIIDPGGVIR	GTFIIDPGGVIR	light	Biognosys|iRT-Kit_WR_fusion	20191209_012_S210185_APMS_548_na	622.854	2	826.478	1	y8	53.42	27690074	272661	1	465623482368
GTFIIDPGGVIR	GTFIIDPGGVIR	light	Biognosys|iRT-Kit_WR_fusion	20191211_006_S210180_APMS_543_BIS_20191212173408	622.854	2	826.478	1	y8	50.93	32067000	751034	1	767301648384
GTFIIDPGGVIR	GTFIIDPGGVIR	light	Biognosys|iRT-Kit_WR_fusion	20191211_007_S210181_APMS_544_BIS	622.854	2	826.478	1	y8	50.5	40914580	108398	1	791151378432
GTFIIDPGGVIR	GTFIIDPGGVIR	light	Biognosys|iRT-Kit_WR_fusion	20191211_008_S210182_APMS_545_BIS	622.854	2	826.478	1	y8	50.03	43963644	186552	1	846743470080
GTFIIDPGGVIR	GTFIIDPGGVIR	light	Biognosys|iRT-Kit_WR_fusion	20191211_026_S210195_APMS_558_na	622.854	2	826.478	1	y8	53.14	27507040	165539	1	519563247616
GTFIIDPGGVIR	GTFIIDPGGVIR	light	Biognosys|iRT-Kit_WR_fusion	20191211_027_S210196_APMS_559_BIS	622.854	2	826.478	1	y8	50.52	47793788	281974	1	831166742528
GTFIIDPGGVIR	GTFIIDPGGVIR	light	Biognosys|iRT-Kit_WR_fusion	20191211_028_S210197_APMS_560_BIS	622.854	2	826.478	1	y8	49.4	32521908	0	1	999151370240
GTFIIDPGGVIR	GTFIIDPGGVIR	light	Biognosys|iRT-Kit_WR_fusion	20191211_014_S210186_APMS_549_BIS	622.854	2	826.478	1	y8	49.02	28453934	0	1	1118372102144
GTFIIDPGGVIR	GTFIIDPGGVIR	light	Biognosys|iRT-Kit_WR_fusion	20191211_015_S210187_APMS_550_na	622.854	2	826.478	1	y8	50.25	43137968	576217	1	779439374336
GTFIIDPGGVIR	GTFIIDPGGVIR	light	Biognosys|iRT-Kit_WR_fusion	20191211_016_S210188_APMS_551_na	622.854	2	826.478	1	y8	49.63	35322208	0	1	953476710400
GTFIIDPGGVIR	GTFIIDPGGVIR	light	Biognosys|iRT-Kit_WR_fusion	20191209_010_S210183_APMS_546_na_20191210175546	622.854	2	713.394	1	y7	53.47	23895376	139146	2	499351093248
GTFIIDPGGVIR	GTFIIDPGGVIR	light	Biognosys|iRT-Kit_WR_fusion	20191211_011_S210184_APMS_547_na	622.854	2	713.394	1	y7	50.32	34681324	610929	2	778768613376
GTFIIDPGGVIR	GTFIIDPGGVIR	light	Biognosys|iRT-Kit_WR_fusion	20191209_012_S210185_APMS_548_na	622.854	2	713.394	1	y7	53.42	23809898	303619	2	465623482368
GTFIIDPGGVIR	GTFIIDPGGVIR	light	Biognosys|iRT-Kit_WR_fusion	20191211_006_S210180_APMS_543_BIS_20191212173408	622.854	2	713.394	1	y7	50.93	29358472	590406	2	767301648384
GTFIIDPGGVIR	GTFIIDPGGVIR	light	Biognosys|iRT-Kit_WR_fusion	20191211_007_S210181_APMS_544_BIS	622.854	2	713.394	1	y7	50.5	35388328	0	2	791151378432
GTFIIDPGGVIR	GTFIIDPGGVIR	light	Biognosys|iRT-Kit_WR_fusion	20191211_008_S210182_APMS_545_BIS	622.854	2	713.394	1	y7	50.03	36886136	486519	2	846743470080
GTFIIDPGGVIR	GTFIIDPGGVIR	light	Biognosys|iRT-Kit_WR_fusion	20191211_026_S210195_APMS_558_na	622.854	2	713.394	1	y7	53.14	22757522	137955	2	519563247616
GTFIIDPGGVIR	GTFIIDPGGVIR	light	Biognosys|iRT-Kit_WR_fusion	20191211_027_S210196_APMS_559_BIS	622.854	2	713.394	1	y7	50.52	40481272	297541	2	831166742528
GTFIIDPGGVIR	GTFIIDPGGVIR	light	Biognosys|iRT-Kit_WR_fusion	20191211_028_S210197_APMS_560_BIS	622.854	2	713.394	1	y7	49.4	28827830	257351	2	999151370240
GTFIIDPGGVIR	GTFIIDPGGVIR	light	Biognosys|iRT-Kit_WR_fusion	20191211_014_S210186_APMS_549_BIS	622.854	2	713.394	1	y7	49.02	25589444	0	2	1118372102144
GTFIIDPGGVIR	GTFIIDPGGVIR	light	Biognosys|iRT-Kit_WR_fusion	20191211_015_S210187_APMS_550_na	622.854	2	713.394	1	y7	50.25	36242340	651942	2	779439374336
GTFIIDPGGVIR	GTFIIDPGGVIR	light	Biognosys|iRT-Kit_WR_fusion	20191211_016_S210188_APMS_551_na	622.854	2	713.394	1	y7	49.63	29600610	690754	2	953476710400
GTFIIDPAAVIR	GTFIIDPAAVIR	light	Biognosys|iRT-Kit_WR_fusion	20191209_010_S210183_APMS_546_na_20191210175546	636.869	2	854.509	1	y8	58.89	137180976	1276516	2	499351093248
GTFIIDPAAVIR	GTFIIDPAAVIR	light	Biognosys|iRT-Kit_WR_fusion	20191211_011_S210184_APMS_547_na	636.869	2	854.509	1	y8	55.76	208967312	2410801	2	778768613376
GTFIIDPAAVIR	GTFIIDPAAVIR	light	Biognosys|iRT-Kit_WR_fusion	20191209_012_S210185_APMS_548_na	636.869	2	854.509	1	y8	58.91	137053296	1501304	2	465623482368
GTFIIDPAAVIR	GTFIIDPAAVIR	light	Biognosys|iRT-Kit_WR_fusion	20191211_006_S210180_APMS_543_BIS_20191212173408	636.869	2	854.509	1	y8	56.4	173508384	1042665	2	767301648384
GTFIIDPAAVIR	GTFIIDPAAVIR	light	Biognosys|iRT-Kit_WR_fusion	20191211_007_S210181_APMS_544_BIS	636.869	2	854.509	1	y8	56.05	204500352	3343370	2	791151378432
GTFIIDPAAVIR	GTFIIDPAAVIR	light	Biognosys|iRT-Kit_WR_fusion	20191211_008_S210182_APMS_545_BIS	636.869	2	854.509	1	y8	55.63	228997408	1713256	2	846743470080
GTFIIDPAAVIR	GTFIIDPAAVIR	light	Biognosys|iRT-Kit_WR_fusion	20191211_026_S210195_APMS_558_na	636.869	2	854.509	1	y8	58.56	129314424	1712859	2	519563247616
GTFIIDPAAVIR	GTFIIDPAAVIR	light	Biognosys|iRT-Kit_WR_fusion	20191211_027_S210196_APMS_559_BIS	636.869	2	854.509	1	y8	56.08	259038352	4275991	2	831166742528
GTFIIDPAAVIR	GTFIIDPAAVIR	light	Biognosys|iRT-Kit_WR_fusion	20191211_028_S210197_APMS_560_BIS	636.869	2	854.509	1	y8	54.9	178196976	3062788	2	999151370240
GTFIIDPAAVIR	GTFIIDPAAVIR	light	Biognosys|iRT-Kit_WR_fusion	20191211_014_S210186_APMS_549_BIS	636.869	2	854.509	1	y8	54.59	184475760	1242244	2	1118372102144
GTFIIDPAAVIR	GTFIIDPAAVIR	light	Biognosys|iRT-Kit_WR_fusion	20191211_015_S210187_APMS_550_na	636.869	2	854.509	1	y8	55.77	220588464	0	2	779439374336
GTFIIDPAAVIR	GTFIIDPAAVIR	light	Biognosys|iRT-Kit_WR_fusion	20191211_016_S210188_APMS_551_na	636.869	2	854.509	1	y8	55.18	200064192	3814035	2	953476710400
GTFIIDPAAVIR	GTFIIDPAAVIR	light	Biognosys|iRT-Kit_WR_fusion	20191209_010_S210183_APMS_546_na_20191210175546	636.869	2	741.425	1	y7	58.89	111029536	1348016	3	499351093248
GTFIIDPAAVIR	GTFIIDPAAVIR	light	Biognosys|iRT-Kit_WR_fusion	20191211_011_S210184_APMS_547_na	636.869	2	741.425	1	y7	55.76	171743136	3495557	3	778768613376
GTFIIDPAAVIR	GTFIIDPAAVIR	light	Biognosys|iRT-Kit_WR_fusion	20191209_012_S210185_APMS_548_na	636.869	2	741.425	1	y7	58.91	110438728	1395189	3	465623482368
GTFIIDPAAVIR	GTFIIDPAAVIR	light	Biognosys|iRT-Kit_WR_fusion	20191211_006_S210180_APMS_543_BIS_20191212173408	636.869	2	741.425	1	y7	56.4	140302736	1216539	3	767301648384
GTFIIDPAAVIR	GTFIIDPAAVIR	light	Biognosys|iRT-Kit_WR_fusion	20191211_007_S210181_APMS_544_BIS	636.869	2	741.425	1	y7	56.05	169638704	3520479	3	791151378432
GTFIIDPAAVIR	GTFIIDPAAVIR	light	Biognosys|iRT-Kit_WR_fusion	20191211_008_S210182_APMS_545_BIS	636.869	2	741.425	1	y7	55.63	190111344	2195193	3	846743470080
GTFIIDPAAVIR	GTFIIDPAAVIR	light	Biognosys|iRT-Kit_WR_fusion	20191211_026_S210195_APMS_558_na	636.869	2	741.425	1	y7	58.56	106468256	1365680	3	519563247616
GTFIIDPAAVIR	GTFIIDPAAVIR	light	Biognosys|iRT-Kit_WR_fusion	20191211_027_S210196_APMS_559_BIS	636.869	2	741.425	1	y7	56.08	210064048	4414925	3	831166742528
GTFIIDPAAVIR	GTFIIDPAAVIR	light	Biognosys|iRT-Kit_WR_fusion	20191211_028_S210197_APMS_560_BIS	636.869	2	741.425	1	y7	54.9	148668160	2864100	3	999151370240
GTFIIDPAAVIR	GTFIIDPAAVIR	light	Biognosys|iRT-Kit_WR_fusion	20191211_014_S210186_APMS_549_BIS	636.869	2	741.425	1	y7	54.59	154943120	1071962	3	1118372102144
GTFIIDPAAVIR	GTFIIDPAAVIR	light	Biognosys|iRT-Kit_WR_fusion	20191211_015_S210187_APMS_550_na	636.869	2	741.425	1	y7	55.77	178648288	87479	3	779439374336
GTFIIDPAAVIR	GTFIIDPAAVIR	light	Biognosys|iRT-Kit_WR_fusion	20191211_016_S210188_APMS_551_na	636.869	2	741.425	1	y7	55.18	163863328	2704370	3	953476710400
GTFIIDPAAVIR	GTFIIDPAAVIR	light	Biognosys|iRT-Kit_WR_fusion	20191209_010_S210183_APMS_546_na_20191210175546	636.869	2	626.398	1	y6	58.89	536921216	5847260	1	499351093248
GTFIIDPAAVIR	GTFIIDPAAVIR	light	Biognosys|iRT-Kit_WR_fusion	20191211_011_S210184_APMS_547_na	636.869	2	626.398	1	y6	55.76	918577536	8525892	1	778768613376
GTFIIDPAAVIR	GTFIIDPAAVIR	light	Biognosys|iRT-Kit_WR_fusion	20191209_012_S210185_APMS_548_na	636.869	2	626.398	1	y6	58.91	544504320	6753440	1	465623482368
GTFIIDPAAVIR	GTFIIDPAAVIR	light	Biognosys|iRT-Kit_WR_fusion	20191211_006_S210180_APMS_543_BIS_20191212173408	636.869	2	626.398	1	y6	56.4	739369792	3972315	1	767301648384
GTFIIDPAAVIR	GTFIIDPAAVIR	light	Biognosys|iRT-Kit_WR_fusion	20191211_007_S210181_APMS_544_BIS	636.869	2	626.398	1	y6	56.05	876901696	14435986	1	791151378432
GTFIIDPAAVIR	GTFIIDPAAVIR	light	Biognosys|iRT-Kit_WR_fusion	20191211_008_S210182_APMS_545_BIS	636.869	2	626.398	1	y6	55.63	987581824	6515206	1	846743470080
GTFIIDPAAVIR	GTFIIDPAAVIR	light	Biognosys|iRT-Kit_WR_fusion	20191211_026_S210195_APMS_558_na	636.869	2	626.398	1	y6	58.56	527069056	6599742	1	519563247616
GTFIIDPAAVIR	GTFIIDPAAVIR	light	Biognosys|iRT-Kit_WR_fusion	20191211_027_S210196_APMS_559_BIS	636.869	2	626.398	1	y6	56.08	1125250688	16532179	1	831166742528
GTFIIDPAAVIR	GTFIIDPAAVIR	light	Biognosys|iRT-Kit_WR_fusion	20191211_028_S210197_APMS_560_BIS	636.869	2	626.398	1	y6	54.9	776580800	14254953	1	999151370240
GTFIIDPAAVIR	GTFIIDPAAVIR	light	Biognosys|iRT-Kit_WR_fusion	20191211_014_S210186_APMS_549_BIS	636.869	2	626.398	1	y6	54.59	793823424	5806690	1	1118372102144
GTFIIDPAAVIR	GTFIIDPAAVIR	light	Biognosys|iRT-Kit_WR_fusion	20191211_015_S210187_APMS_550_na	636.869	2	626.398	1	y6	55.77	918728064	213842	1	779439374336
GTFIIDPAAVIR	GTFIIDPAAVIR	light	Biognosys|iRT-Kit_WR_fusion	20191211_016_S210188_APMS_551_na	636.869	2	626.398	1	y6	55.18	856330048	16244601	1	953476710400
GAGSSEPVTGLDAK	GAGSSEPVTGLDAK	light	Biognosys|iRT-Kit_WR_fusion	20191209_010_S210183_APMS_546_na_20191210175546	644.823	2	1016.53	1	y10	30.48	41562500	285514	2	499351093248
GAGSSEPVTGLDAK	GAGSSEPVTGLDAK	light	Biognosys|iRT-Kit_WR_fusion	20191211_011_S210184_APMS_547_na	644.823	2	1016.53	1	y10	27.74	68159752	0	2	778768613376
GAGSSEPVTGLDAK	GAGSSEPVTGLDAK	light	Biognosys|iRT-Kit_WR_fusion	20191209_012_S210185_APMS_548_na	644.823	2	1016.53	1	y10	30.6	39165136	438532	2	465623482368
GAGSSEPVTGLDAK	GAGSSEPVTGLDAK	light	Biognosys|iRT-Kit_WR_fusion	20191211_006_S210180_APMS_543_BIS_20191212173408	644.823	2	1016.53	1	y10	28.01	57768740	0	2	767301648384
GAGSSEPVTGLDAK	GAGSSEPVTGLDAK	light	Biognosys|iRT-Kit_WR_fusion	20191211_007_S210181_APMS_544_BIS	644.823	2	1016.53	1	y10	27.9	69367632	0	2	791151378432
GAGSSEPVTGLDAK	GAGSSEPVTGLDAK	light	Biognosys|iRT-Kit_WR_fusion	20191211_008_S210182_APMS_545_BIS	644.823	2	1016.53	1	y10	27.51	65191028	605746	2	846743470080
GAGSSEPVTGLDAK	GAGSSEPVTGLDAK	light	Biognosys|iRT-Kit_WR_fusion	20191211_026_S210195_APMS_558_na	644.823	2	1016.53	1	y10	30.08	40496556	596685	2	519563247616
GAGSSEPVTGLDAK	GAGSSEPVTGLDAK	light	Biognosys|iRT-Kit_WR_fusion	20191211_027_S210196_APMS_559_BIS	644.823	2	1016.53	1	y10	27.7	62907052	0	2	831166742528
GAGSSEPVTGLDAK	GAGSSEPVTGLDAK	light	Biognosys|iRT-Kit_WR_fusion	20191211_028_S210197_APMS_560_BIS	644.823	2	1016.53	1	y10	26.93	64722988	950067	2	999151370240
GAGSSEPVTGLDAK	GAGSSEPVTGLDAK	light	Biognosys|iRT-Kit_WR_fusion	20191211_014_S210186_APMS_549_BIS	644.823	2	1016.53	1	y10	26.25	55803280	0	2	1118372102144
GAGSSEPVTGLDAK	GAGSSEPVTGLDAK	light	Biognosys|iRT-Kit_WR_fusion	20191211_015_S210187_APMS_550_na	644.823	2	1016.53	1	y10	27.64	71508264	2566131	2	779439374336
GAGSSEPVTGLDAK	GAGSSEPVTGLDAK	light	Biognosys|iRT-Kit_WR_fusion	20191211_016_S210188_APMS_551_na	644.823	2	1016.53	1	y10	26.94	60587272	135974	2	953476710400
GAGSSEPVTGLDAK	GAGSSEPVTGLDAK	light	Biognosys|iRT-Kit_WR_fusion	20191209_010_S210183_APMS_546_na_20191210175546	644.823	2	929.494	1	y9	30.48	22842768	60341	3	499351093248
GAGSSEPVTGLDAK	GAGSSEPVTGLDAK	light	Biognosys|iRT-Kit_WR_fusion	20191211_011_S210184_APMS_547_na	644.823	2	929.494	1	y9	27.74	42811624	0	3	778768613376
GAGSSEPVTGLDAK	GAGSSEPVTGLDAK	light	Biognosys|iRT-Kit_WR_fusion	20191209_012_S210185_APMS_548_na	644.823	2	929.494	1	y9	30.6	20156426	431558	3	465623482368
GAGSSEPVTGLDAK	GAGSSEPVTGLDAK	light	Biognosys|iRT-Kit_WR_fusion	20191211_006_S210180_APMS_543_BIS_20191212173408	644.823	2	929.494	1	y9	28.01	32182512	0	3	767301648384
GAGSSEPVTGLDAK	GAGSSEPVTGLDAK	light	Biognosys|iRT-Kit_WR_fusion	20191211_007_S210181_APMS_544_BIS	644.823	2	929.494	1	y9	27.9	39488844	0	3	791151378432
GAGSSEPVTGLDAK	GAGSSEPVTGLDAK	light	Biognosys|iRT-Kit_WR_fusion	20191211_008_S210182_APMS_545_BIS	644.823	2	929.494	1	y9	27.51	36087352	426196	3	846743470080
GAGSSEPVTGLDAK	GAGSSEPVTGLDAK	light	Biognosys|iRT-Kit_WR_fusion	20191211_026_S210195_APMS_558_na	644.823	2	929.494	1	y9	30.08	23828000	210197	3	519563247616
GAGSSEPVTGLDAK	GAGSSEPVTGLDAK	light	Biognosys|iRT-Kit_WR_fusion	20191211_027_S210196_APMS_559_BIS	644.823	2	929.494	1	y9	27.7	37116264	484524	3	831166742528
GAGSSEPVTGLDAK	GAGSSEPVTGLDAK	light	Biognosys|iRT-Kit_WR_fusion	20191211_028_S210197_APMS_560_BIS	644.823	2	929.494	1	y9	26.85	35406848	569119	3	999151370240
GAGSSEPVTGLDAK	GAGSSEPVTGLDAK	light	Biognosys|iRT-Kit_WR_fusion	20191211_014_S210186_APMS_549_BIS	644.823	2	929.494	1	y9	26.25	29756910	0	3	1118372102144
GAGSSEPVTGLDAK	GAGSSEPVTGLDAK	light	Biognosys|iRT-Kit_WR_fusion	20191211_015_S210187_APMS_550_na	644.823	2	929.494	1	y9	27.64	37927860	494639	3	779439374336
GAGSSEPVTGLDAK	GAGSSEPVTGLDAK	light	Biognosys|iRT-Kit_WR_fusion	20191211_016_S210188_APMS_551_na	644.823	2	929.494	1	y9	26.94	34420640	78303	3	953476710400
GAGSSEPVTGLDAK	GAGSSEPVTGLDAK	light	Biognosys|iRT-Kit_WR_fusion	20191209_010_S210183_APMS_546_na_20191210175546	644.823	2	800.451	1	y8	30.48	320451040	1984674	1	499351093248
GAGSSEPVTGLDAK	GAGSSEPVTGLDAK	light	Biognosys|iRT-Kit_WR_fusion	20191211_011_S210184_APMS_547_na	644.823	2	800.451	1	y8	27.74	533441216	1874384	1	778768613376
GAGSSEPVTGLDAK	GAGSSEPVTGLDAK	light	Biognosys|iRT-Kit_WR_fusion	20191209_012_S210185_APMS_548_na	644.823	2	800.451	1	y8	30.6	296316928	4068006	1	465623482368
GAGSSEPVTGLDAK	GAGSSEPVTGLDAK	light	Biognosys|iRT-Kit_WR_fusion	20191211_006_S210180_APMS_543_BIS_20191212173408	644.823	2	800.451	1	y8	28.01	444821056	1078720	1	767301648384
GAGSSEPVTGLDAK	GAGSSEPVTGLDAK	light	Biognosys|iRT-Kit_WR_fusion	20191211_007_S210181_APMS_544_BIS	644.823	2	800.451	1	y8	27.9	519088352	3106645	1	791151378432
GAGSSEPVTGLDAK	GAGSSEPVTGLDAK	light	Biognosys|iRT-Kit_WR_fusion	20191211_008_S210182_APMS_545_BIS	644.823	2	800.451	1	y8	27.51	515842240	4459720	1	846743470080
GAGSSEPVTGLDAK	GAGSSEPVTGLDAK	light	Biognosys|iRT-Kit_WR_fusion	20191211_026_S210195_APMS_558_na	644.823	2	800.451	1	y8	30.08	313296576	4995043	1	519563247616
GAGSSEPVTGLDAK	GAGSSEPVTGLDAK	light	Biognosys|iRT-Kit_WR_fusion	20191211_027_S210196_APMS_559_BIS	644.823	2	800.451	1	y8	27.7	485931872	2300755	1	831166742528
GAGSSEPVTGLDAK	GAGSSEPVTGLDAK	light	Biognosys|iRT-Kit_WR_fusion	20191211_028_S210197_APMS_560_BIS	644.823	2	800.451	1	y8	26.85	475231232	7234357	1	999151370240
GAGSSEPVTGLDAK	GAGSSEPVTGLDAK	light	Biognosys|iRT-Kit_WR_fusion	20191211_014_S210186_APMS_549_BIS	644.823	2	800.451	1	y8	26.25	395751392	2272399	1	1118372102144
GAGSSEPVTGLDAK	GAGSSEPVTGLDAK	light	Biognosys|iRT-Kit_WR_fusion	20191211_015_S210187_APMS_550_na	644.823	2	800.451	1	y8	27.64	560990400	2264943	1	779439374336
GAGSSEPVTGLDAK	GAGSSEPVTGLDAK	light	Biognosys|iRT-Kit_WR_fusion	20191211_016_S210188_APMS_551_na	644.823	2	800.451	1	y8	26.94	465400800	2804873	1	953476710400
TPVISGGPYEYR	TPVISGGPYEYR	light	Biognosys|iRT-Kit_WR_fusion	20191209_010_S210183_APMS_546_na_20191210175546	669.838	2	1041.5	1	y9	38.57	255939632	674858	2	499351093248
TPVISGGPYEYR	TPVISGGPYEYR	light	Biognosys|iRT-Kit_WR_fusion	20191211_011_S210184_APMS_547_na	669.838	2	1041.5	1	y9	35.65	439622880	6001026	2	778768613376
TPVISGGPYEYR	TPVISGGPYEYR	light	Biognosys|iRT-Kit_WR_fusion	20191209_012_S210185_APMS_548_na	669.838	2	1041.5	1	y9	38.71	281672672	1016418	2	465623482368
TPVISGGPYEYR	TPVISGGPYEYR	light	Biognosys|iRT-Kit_WR_fusion	20191211_006_S210180_APMS_543_BIS_20191212173408	669.838	2	1041.5	1	y9	35.87	358394496	4494295	2	767301648384
TPVISGGPYEYR	TPVISGGPYEYR	light	Biognosys|iRT-Kit_WR_fusion	20191211_007_S210181_APMS_544_BIS	669.838	2	1041.5	1	y9	35.55	397365344	0	2	791151378432
TPVISGGPYEYR	TPVISGGPYEYR	light	Biognosys|iRT-Kit_WR_fusion	20191211_008_S210182_APMS_545_BIS	669.838	2	1041.5	1	y9	35.25	379020608	5165892	2	846743470080
TPVISGGPYEYR	TPVISGGPYEYR	light	Biognosys|iRT-Kit_WR_fusion	20191211_026_S210195_APMS_558_na	669.838	2	1041.5	1	y9	38.05	247362816	260373	2	519563247616
TPVISGGPYEYR	TPVISGGPYEYR	light	Biognosys|iRT-Kit_WR_fusion	20191211_027_S210196_APMS_559_BIS	669.838	2	1041.5	1	y9	35.56	396675936	6110358	2	831166742528
TPVISGGPYEYR	TPVISGGPYEYR	light	Biognosys|iRT-Kit_WR_fusion	20191211_028_S210197_APMS_560_BIS	669.838	2	1041.5	1	y9	34.76	381342272	3646073	2	999151370240
TPVISGGPYEYR	TPVISGGPYEYR	light	Biognosys|iRT-Kit_WR_fusion	20191211_014_S210186_APMS_549_BIS	669.838	2	1041.5	1	y9	34.25	265365888	3029193	2	1118372102144
TPVISGGPYEYR	TPVISGGPYEYR	light	Biognosys|iRT-Kit_WR_fusion	20191211_015_S210187_APMS_550_na	669.838	2	1041.5	1	y9	35.35	387735072	0	2	779439374336
TPVISGGPYEYR	TPVISGGPYEYR	light	Biognosys|iRT-Kit_WR_fusion	20191211_016_S210188_APMS_551_na	669.838	2	1041.5	1	y9	34.9	337562912	4753686	2	953476710400
TPVISGGPYEYR	TPVISGGPYEYR	light	Biognosys|iRT-Kit_WR_fusion	20191209_010_S210183_APMS_546_na_20191210175546	669.838	2	928.416	1	y8	38.57	386684128	1468787	1	499351093248
TPVISGGPYEYR	TPVISGGPYEYR	light	Biognosys|iRT-Kit_WR_fusion	20191211_011_S210184_APMS_547_na	669.838	2	928.416	1	y8	35.65	685043200	9092874	1	778768613376
TPVISGGPYEYR	TPVISGGPYEYR	light	Biognosys|iRT-Kit_WR_fusion	20191209_012_S210185_APMS_548_na	669.838	2	928.416	1	y8	38.71	425152256	1061773	1	465623482368
TPVISGGPYEYR	TPVISGGPYEYR	light	Biognosys|iRT-Kit_WR_fusion	20191211_006_S210180_APMS_543_BIS_20191212173408	669.838	2	928.416	1	y8	35.87	552320512	6341076	1	767301648384
TPVISGGPYEYR	TPVISGGPYEYR	light	Biognosys|iRT-Kit_WR_fusion	20191211_007_S210181_APMS_544_BIS	669.838	2	928.416	1	y8	35.55	613674880	1159404	1	791151378432
TPVISGGPYEYR	TPVISGGPYEYR	light	Biognosys|iRT-Kit_WR_fusion	20191211_008_S210182_APMS_545_BIS	669.838	2	928.416	1	y8	35.25	593608896	8677768	1	846743470080
TPVISGGPYEYR	TPVISGGPYEYR	light	Biognosys|iRT-Kit_WR_fusion	20191211_026_S210195_APMS_558_na	669.838	2	928.416	1	y8	38.05	388399456	1105866	1	519563247616
TPVISGGPYEYR	TPVISGGPYEYR	light	Biognosys|iRT-Kit_WR_fusion	20191211_027_S210196_APMS_559_BIS	669.838	2	928.416	1	y8	35.56	609751680	8511961	1	831166742528
TPVISGGPYEYR	TPVISGGPYEYR	light	Biognosys|iRT-Kit_WR_fusion	20191211_028_S210197_APMS_560_BIS	669.838	2	928.416	1	y8	34.76	607093568	7760823	1	999151370240
TPVISGGPYEYR	TPVISGGPYEYR	light	Biognosys|iRT-Kit_WR_fusion	20191211_014_S210186_APMS_549_BIS	669.838	2	928.416	1	y8	34.25	416173728	5565115	1	1118372102144
TPVISGGPYEYR	TPVISGGPYEYR	light	Biognosys|iRT-Kit_WR_fusion	20191211_015_S210187_APMS_550_na	669.838	2	928.416	1	y8	35.35	605071296	0	1	779439374336
TPVISGGPYEYR	TPVISGGPYEYR	light	Biognosys|iRT-Kit_WR_fusion	20191211_016_S210188_APMS_551_na	669.838	2	928.416	1	y8	34.9	506583712	6896579	1	953476710400
TPVISGGPYEYR	TPVISGGPYEYR	light	Biognosys|iRT-Kit_WR_fusion	20191209_010_S210183_APMS_546_na_20191210175546	669.838	2	841.384	1	y7	38.57	120332568	457808	3	499351093248
TPVISGGPYEYR	TPVISGGPYEYR	light	Biognosys|iRT-Kit_WR_fusion	20191211_011_S210184_APMS_547_na	669.838	2	841.384	1	y7	35.65	233985600	5341856	3	778768613376
TPVISGGPYEYR	TPVISGGPYEYR	light	Biognosys|iRT-Kit_WR_fusion	20191209_012_S210185_APMS_548_na	669.838	2	841.384	1	y7	38.71	141978064	965917	3	465623482368
TPVISGGPYEYR	TPVISGGPYEYR	light	Biognosys|iRT-Kit_WR_fusion	20191211_006_S210180_APMS_543_BIS_20191212173408	669.838	2	841.384	1	y7	35.87	173773296	4246387	3	767301648384
TPVISGGPYEYR	TPVISGGPYEYR	light	Biognosys|iRT-Kit_WR_fusion	20191211_007_S210181_APMS_544_BIS	669.838	2	841.384	1	y7	35.55	196439808	313024	3	791151378432
TPVISGGPYEYR	TPVISGGPYEYR	light	Biognosys|iRT-Kit_WR_fusion	20191211_008_S210182_APMS_545_BIS	669.838	2	841.384	1	y7	35.25	193946912	2627522	3	846743470080
TPVISGGPYEYR	TPVISGGPYEYR	light	Biognosys|iRT-Kit_WR_fusion	20191211_026_S210195_APMS_558_na	669.838	2	841.384	1	y7	38.05	128002472	1342180	3	519563247616
TPVISGGPYEYR	TPVISGGPYEYR	light	Biognosys|iRT-Kit_WR_fusion	20191211_027_S210196_APMS_559_BIS	669.838	2	841.384	1	y7	35.56	210313744	3763912	3	831166742528
TPVISGGPYEYR	TPVISGGPYEYR	light	Biognosys|iRT-Kit_WR_fusion	20191211_028_S210197_APMS_560_BIS	669.838	2	841.384	1	y7	34.76	201645280	2326738	3	999151370240
TPVISGGPYEYR	TPVISGGPYEYR	light	Biognosys|iRT-Kit_WR_fusion	20191211_014_S210186_APMS_549_BIS	669.838	2	841.384	1	y7	34.25	136539920	2107840	3	1118372102144
TPVISGGPYEYR	TPVISGGPYEYR	light	Biognosys|iRT-Kit_WR_fusion	20191211_015_S210187_APMS_550_na	669.838	2	841.384	1	y7	35.35	190685712	690432	3	779439374336
TPVISGGPYEYR	TPVISGGPYEYR	light	Biognosys|iRT-Kit_WR_fusion	20191211_016_S210188_APMS_551_na	669.838	2	841.384	1	y7	34.9	169969968	2449753	3	953476710400
VEATFGVDESNAK	VEATFGVDESNAK	light	Biognosys|iRT-Kit_WR_fusion	20191209_010_S210183_APMS_546_na_20191210175546	683.828	2	966.453	1	y9	34.07	42525748	453449	3	499351093248
VEATFGVDESNAK	VEATFGVDESNAK	light	Biognosys|iRT-Kit_WR_fusion	20191211_011_S210184_APMS_547_na	683.828	2	966.453	1	y9	31.54	42219436	4840904	3	778768613376
VEATFGVDESNAK	VEATFGVDESNAK	light	Biognosys|iRT-Kit_WR_fusion	20191209_012_S210185_APMS_548_na	683.828	2	966.453	1	y9	34.26	41632824	718742	3	465623482368
VEATFGVDESNAK	VEATFGVDESNAK	light	Biognosys|iRT-Kit_WR_fusion	20191211_006_S210180_APMS_543_BIS_20191212173408	683.828	2	966.453	1	y9	31.67	38300636	1813874	3	767301648384
VEATFGVDESNAK	VEATFGVDESNAK	light	Biognosys|iRT-Kit_WR_fusion	20191211_007_S210181_APMS_544_BIS	683.828	2	966.453	1	y9	31.64	47952588	798833	3	791151378432
VEATFGVDESNAK	VEATFGVDESNAK	light	Biognosys|iRT-Kit_WR_fusion	20191211_008_S210182_APMS_545_BIS	683.828	2	966.453	1	y9	31.22	50584196	556142	3	846743470080
VEATFGVDESNAK	VEATFGVDESNAK	light	Biognosys|iRT-Kit_WR_fusion	20191211_026_S210195_APMS_558_na	683.828	2	966.453	1	y9	33.53	45977012	0	3	519563247616
VEATFGVDESNAK	VEATFGVDESNAK	light	Biognosys|iRT-Kit_WR_fusion	20191211_027_S210196_APMS_559_BIS	683.828	2	966.453	1	y9	31.66	51467400	728337	3	831166742528
VEATFGVDESNAK	VEATFGVDESNAK	light	Biognosys|iRT-Kit_WR_fusion	20191211_028_S210197_APMS_560_BIS	683.828	2	966.453	1	y9	30.79	37789620	1432024	3	999151370240
VEATFGVDESNAK	VEATFGVDESNAK	light	Biognosys|iRT-Kit_WR_fusion	20191211_014_S210186_APMS_549_BIS	683.828	2	966.453	1	y9	30.6	31353034	3580798	3	1118372102144
VEATFGVDESNAK	VEATFGVDESNAK	light	Biognosys|iRT-Kit_WR_fusion	20191211_015_S210187_APMS_550_na	683.828	2	966.453	1	y9	31.2	49834560	0	3	779439374336
VEATFGVDESNAK	VEATFGVDESNAK	light	Biognosys|iRT-Kit_WR_fusion	20191211_016_S210188_APMS_551_na	683.828	2	966.453	1	y9	30.76	42702228	308714	3	953476710400
VEATFGVDESNAK	VEATFGVDESNAK	light	Biognosys|iRT-Kit_WR_fusion	20191209_010_S210183_APMS_546_na_20191210175546	683.828	2	819.384	1	y8	34.07	81869112	174023	1	499351093248
VEATFGVDESNAK	VEATFGVDESNAK	light	Biognosys|iRT-Kit_WR_fusion	20191211_011_S210184_APMS_547_na	683.828	2	819.384	1	y8	31.54	96251728	0	2	778768613376
VEATFGVDESNAK	VEATFGVDESNAK	light	Biognosys|iRT-Kit_WR_fusion	20191209_012_S210185_APMS_548_na	683.828	2	819.384	1	y8	34.26	78579320	1165214	1	465623482368
VEATFGVDESNAK	VEATFGVDESNAK	light	Biognosys|iRT-Kit_WR_fusion	20191211_006_S210180_APMS_543_BIS_20191212173408	683.828	2	819.384	1	y8	31.67	80713336	0	2	767301648384
VEATFGVDESNAK	VEATFGVDESNAK	light	Biognosys|iRT-Kit_WR_fusion	20191211_007_S210181_APMS_544_BIS	683.828	2	819.384	1	y8	31.64	96730816	91677	2	791151378432
VEATFGVDESNAK	VEATFGVDESNAK	light	Biognosys|iRT-Kit_WR_fusion	20191211_008_S210182_APMS_545_BIS	683.828	2	819.384	1	y8	31.13	104093848	0	2	846743470080
VEATFGVDESNAK	VEATFGVDESNAK	light	Biognosys|iRT-Kit_WR_fusion	20191211_026_S210195_APMS_558_na	683.828	2	819.384	1	y8	33.53	89663712	0	1	519563247616
VEATFGVDESNAK	VEATFGVDESNAK	light	Biognosys|iRT-Kit_WR_fusion	20191211_027_S210196_APMS_559_BIS	683.828	2	819.384	1	y8	31.48	103313888	0	2	831166742528
VEATFGVDESNAK	VEATFGVDESNAK	light	Biognosys|iRT-Kit_WR_fusion	20191211_028_S210197_APMS_560_BIS	683.828	2	819.384	1	y8	31.26	66332436	2522231	1	999151370240
VEATFGVDESNAK	VEATFGVDESNAK	light	Biognosys|iRT-Kit_WR_fusion	20191211_014_S210186_APMS_549_BIS	683.828	2	819.384	1	y8	30.6	61578788	622073	2	1118372102144
VEATFGVDESNAK	VEATFGVDESNAK	light	Biognosys|iRT-Kit_WR_fusion	20191211_015_S210187_APMS_550_na	683.828	2	819.384	1	y8	31.2	99308672	0	2	779439374336
VEATFGVDESNAK	VEATFGVDESNAK	light	Biognosys|iRT-Kit_WR_fusion	20191211_016_S210188_APMS_551_na	683.828	2	819.384	1	y8	30.76	81629672	1277672	2	953476710400
VEATFGVDESNAK	VEATFGVDESNAK	light	Biognosys|iRT-Kit_WR_fusion	20191209_010_S210183_APMS_546_na_20191210175546	683.828	2	819.388	1	b8	34.07	81809064	174023	2	499351093248
VEATFGVDESNAK	VEATFGVDESNAK	light	Biognosys|iRT-Kit_WR_fusion	20191211_011_S210184_APMS_547_na	683.828	2	819.388	1	b8	31.54	96474248	0	1	778768613376
VEATFGVDESNAK	VEATFGVDESNAK	light	Biognosys|iRT-Kit_WR_fusion	20191209_012_S210185_APMS_548_na	683.828	2	819.388	1	b8	34.26	78451544	1165214	2	465623482368
VEATFGVDESNAK	VEATFGVDESNAK	light	Biognosys|iRT-Kit_WR_fusion	20191211_006_S210180_APMS_543_BIS_20191212173408	683.828	2	819.388	1	b8	31.67	80831656	0	1	767301648384
VEATFGVDESNAK	VEATFGVDESNAK	light	Biognosys|iRT-Kit_WR_fusion	20191211_007_S210181_APMS_544_BIS	683.828	2	819.388	1	b8	31.64	96907776	208451	1	791151378432
VEATFGVDESNAK	VEATFGVDESNAK	light	Biognosys|iRT-Kit_WR_fusion	20191211_008_S210182_APMS_545_BIS	683.828	2	819.388	1	b8	31.13	104290944	0	1	846743470080
VEATFGVDESNAK	VEATFGVDESNAK	light	Biognosys|iRT-Kit_WR_fusion	20191211_026_S210195_APMS_558_na	683.828	2	819.388	1	b8	33.53	89663368	0	2	519563247616
VEATFGVDESNAK	VEATFGVDESNAK	light	Biognosys|iRT-Kit_WR_fusion	20191211_027_S210196_APMS_559_BIS	683.828	2	819.388	1	b8	31.48	103351552	0	1	831166742528
VEATFGVDESNAK	VEATFGVDESNAK	light	Biognosys|iRT-Kit_WR_fusion	20191211_028_S210197_APMS_560_BIS	683.828	2	819.388	1	b8	31.26	66042832	3122873	2	999151370240
VEATFGVDESNAK	VEATFGVDESNAK	light	Biognosys|iRT-Kit_WR_fusion	20191211_014_S210186_APMS_549_BIS	683.828	2	819.388	1	b8	30.6	61811896	701964	1	1118372102144
VEATFGVDESNAK	VEATFGVDESNAK	light	Biognosys|iRT-Kit_WR_fusion	20191211_015_S210187_APMS_550_na	683.828	2	819.388	1	b8	31.2	99515304	0	1	779439374336
VEATFGVDESNAK	VEATFGVDESNAK	light	Biognosys|iRT-Kit_WR_fusion	20191211_016_S210188_APMS_551_na	683.828	2	819.388	1	b8	30.76	81730056	1277672	1	953476710400
TPVITGAPYEYR	TPVITGAPYEYR	light	Biognosys|iRT-Kit_WR_fusion	20191209_010_S210183_APMS_546_na_20191210175546	683.854	2	1069.53	1	y9	40.42	263444272	1445757	2	499351093248
TPVITGAPYEYR	TPVITGAPYEYR	light	Biognosys|iRT-Kit_WR_fusion	20191211_011_S210184_APMS_547_na	683.854	2	1069.53	1	y9	37.36	572609856	2291664	2	778768613376
TPVITGAPYEYR	TPVITGAPYEYR	light	Biognosys|iRT-Kit_WR_fusion	20191209_012_S210185_APMS_548_na	683.854	2	1069.53	1	y9	40.59	344902816	2245301	2	465623482368
TPVITGAPYEYR	TPVITGAPYEYR	light	Biognosys|iRT-Kit_WR_fusion	20191211_006_S210180_APMS_543_BIS_20191212173408	683.854	2	1069.53	1	y9	37.67	485154144	1622300	2	767301648384
TPVITGAPYEYR	TPVITGAPYEYR	light	Biognosys|iRT-Kit_WR_fusion	20191211_007_S210181_APMS_544_BIS	683.854	2	1069.53	1	y9	37.43	579489408	2305438	2	791151378432
TPVITGAPYEYR	TPVITGAPYEYR	light	Biognosys|iRT-Kit_WR_fusion	20191211_008_S210182_APMS_545_BIS	683.854	2	1069.53	1	y9	37.05	866323392	1954870	2	846743470080
TPVITGAPYEYR	TPVITGAPYEYR	light	Biognosys|iRT-Kit_WR_fusion	20191211_026_S210195_APMS_558_na	683.854	2	1069.53	1	y9	39.84	365833568	5703909	2	519563247616
TPVITGAPYEYR	TPVITGAPYEYR	light	Biognosys|iRT-Kit_WR_fusion	20191211_027_S210196_APMS_559_BIS	683.854	2	1069.53	1	y9	37.37	578624128	2313434	2	831166742528
TPVITGAPYEYR	TPVITGAPYEYR	light	Biognosys|iRT-Kit_WR_fusion	20191211_028_S210197_APMS_560_BIS	683.854	2	1069.53	1	y9	36.54	465860256	3073239	2	999151370240
TPVITGAPYEYR	TPVITGAPYEYR	light	Biognosys|iRT-Kit_WR_fusion	20191211_014_S210186_APMS_549_BIS	683.854	2	1069.53	1	y9	35.99	398091680	6857451	2	1118372102144
TPVITGAPYEYR	TPVITGAPYEYR	light	Biognosys|iRT-Kit_WR_fusion	20191211_015_S210187_APMS_550_na	683.854	2	1069.53	1	y9	37.12	581010752	445538	2	779439374336
TPVITGAPYEYR	TPVITGAPYEYR	light	Biognosys|iRT-Kit_WR_fusion	20191211_016_S210188_APMS_551_na	683.854	2	1069.53	1	y9	36.61	459860448	2659162	2	953476710400
TPVITGAPYEYR	TPVITGAPYEYR	light	Biognosys|iRT-Kit_WR_fusion	20191209_010_S210183_APMS_546_na_20191210175546	683.854	2	956.447	1	y8	40.42	426344608	2428235	1	499351093248
TPVITGAPYEYR	TPVITGAPYEYR	light	Biognosys|iRT-Kit_WR_fusion	20191211_011_S210184_APMS_547_na	683.854	2	956.447	1	y8	37.36	918585408	4544029	1	778768613376
TPVITGAPYEYR	TPVITGAPYEYR	light	Biognosys|iRT-Kit_WR_fusion	20191209_012_S210185_APMS_548_na	683.854	2	956.447	1	y8	40.59	559265600	3886568	1	465623482368
TPVITGAPYEYR	TPVITGAPYEYR	light	Biognosys|iRT-Kit_WR_fusion	20191211_006_S210180_APMS_543_BIS_20191212173408	683.854	2	956.447	1	y8	37.67	780504000	3076579	1	767301648384
TPVITGAPYEYR	TPVITGAPYEYR	light	Biognosys|iRT-Kit_WR_fusion	20191211_007_S210181_APMS_544_BIS	683.854	2	956.447	1	y8	37.43	928147648	3546413	1	791151378432
TPVITGAPYEYR	TPVITGAPYEYR	light	Biognosys|iRT-Kit_WR_fusion	20191211_008_S210182_APMS_545_BIS	683.854	2	956.447	1	y8	37.05	1340957696	3447795	1	846743470080
TPVITGAPYEYR	TPVITGAPYEYR	light	Biognosys|iRT-Kit_WR_fusion	20191211_026_S210195_APMS_558_na	683.854	2	956.447	1	y8	39.84	589590976	8683706	1	519563247616
TPVITGAPYEYR	TPVITGAPYEYR	light	Biognosys|iRT-Kit_WR_fusion	20191211_027_S210196_APMS_559_BIS	683.854	2	956.447	1	y8	37.37	894224640	3460651	1	831166742528
TPVITGAPYEYR	TPVITGAPYEYR	light	Biognosys|iRT-Kit_WR_fusion	20191211_028_S210197_APMS_560_BIS	683.854	2	956.447	1	y8	36.54	751416000	4390543	1	999151370240
TPVITGAPYEYR	TPVITGAPYEYR	light	Biognosys|iRT-Kit_WR_fusion	20191211_014_S210186_APMS_549_BIS	683.854	2	956.447	1	y8	35.99	672694912	11176756	1	1118372102144
TPVITGAPYEYR	TPVITGAPYEYR	light	Biognosys|iRT-Kit_WR_fusion	20191211_015_S210187_APMS_550_na	683.854	2	956.447	1	y8	37.12	949744896	1284248	1	779439374336
TPVITGAPYEYR	TPVITGAPYEYR	light	Biognosys|iRT-Kit_WR_fusion	20191211_016_S210188_APMS_551_na	683.854	2	956.447	1	y8	36.61	735847424	4983783	1	953476710400
TPVITGAPYEYR	TPVITGAPYEYR	light	Biognosys|iRT-Kit_WR_fusion	20191209_010_S210183_APMS_546_na_20191210175546	683.854	2	855.4	1	y7	40.42	211581840	1671622	3	499351093248
TPVITGAPYEYR	TPVITGAPYEYR	light	Biognosys|iRT-Kit_WR_fusion	20191211_011_S210184_APMS_547_na	683.854	2	855.4	1	y7	37.36	433899776	2598747	3	778768613376
TPVITGAPYEYR	TPVITGAPYEYR	light	Biognosys|iRT-Kit_WR_fusion	20191209_012_S210185_APMS_548_na	683.854	2	855.4	1	y7	40.59	271268320	1804912	3	465623482368
TPVITGAPYEYR	TPVITGAPYEYR	light	Biognosys|iRT-Kit_WR_fusion	20191211_006_S210180_APMS_543_BIS_20191212173408	683.854	2	855.4	1	y7	37.67	384965984	607696	3	767301648384
TPVITGAPYEYR	TPVITGAPYEYR	light	Biognosys|iRT-Kit_WR_fusion	20191211_007_S210181_APMS_544_BIS	683.854	2	855.4	1	y7	37.43	451706688	1948289	3	791151378432
TPVITGAPYEYR	TPVITGAPYEYR	light	Biognosys|iRT-Kit_WR_fusion	20191211_008_S210182_APMS_545_BIS	683.854	2	855.4	1	y7	37.05	636986560	1484109	3	846743470080
TPVITGAPYEYR	TPVITGAPYEYR	light	Biognosys|iRT-Kit_WR_fusion	20191211_026_S210195_APMS_558_na	683.854	2	855.4	1	y7	39.84	293591136	4635236	3	519563247616
TPVITGAPYEYR	TPVITGAPYEYR	light	Biognosys|iRT-Kit_WR_fusion	20191211_027_S210196_APMS_559_BIS	683.854	2	855.4	1	y7	37.37	440834720	1855851	3	831166742528
TPVITGAPYEYR	TPVITGAPYEYR	light	Biognosys|iRT-Kit_WR_fusion	20191211_028_S210197_APMS_560_BIS	683.854	2	855.4	1	y7	36.54	369754656	2951365	3	999151370240
TPVITGAPYEYR	TPVITGAPYEYR	light	Biognosys|iRT-Kit_WR_fusion	20191211_014_S210186_APMS_549_BIS	683.854	2	855.4	1	y7	35.99	323063840	7079399	3	1118372102144
TPVITGAPYEYR	TPVITGAPYEYR	light	Biognosys|iRT-Kit_WR_fusion	20191211_015_S210187_APMS_550_na	683.854	2	855.4	1	y7	37.12	467688928	391156	3	779439374336
TPVITGAPYEYR	TPVITGAPYEYR	light	Biognosys|iRT-Kit_WR_fusion	20191211_016_S210188_APMS_551_na	683.854	2	855.4	1	y7	36.61	364753504	2575334	3	953476710400
DGLDAASYYAPVR	DGLDAASYYAPVR	light	Biognosys|iRT-Kit_WR_fusion	20191209_010_S210183_APMS_546_na_20191210175546	699.338	2	1112.54	1	y10	43.47	87024120	1098603	3	499351093248
DGLDAASYYAPVR	DGLDAASYYAPVR	light	Biognosys|iRT-Kit_WR_fusion	20191211_011_S210184_APMS_547_na	699.338	2	1112.54	1	y10	40.94	202848720	2120870	3	778768613376
DGLDAASYYAPVR	DGLDAASYYAPVR	light	Biognosys|iRT-Kit_WR_fusion	20191209_012_S210185_APMS_548_na	699.338	2	1112.54	1	y10	43.54	152435216	281998	3	465623482368
DGLDAASYYAPVR	DGLDAASYYAPVR	light	Biognosys|iRT-Kit_WR_fusion	20191211_006_S210180_APMS_543_BIS_20191212173408	699.338	2	1112.54	1	y10	41.36	213987136	627487	3	767301648384
DGLDAASYYAPVR	DGLDAASYYAPVR	light	Biognosys|iRT-Kit_WR_fusion	20191211_007_S210181_APMS_544_BIS	699.338	2	1112.54	1	y10	41.12	226544816	750020	3	791151378432
DGLDAASYYAPVR	DGLDAASYYAPVR	light	Biognosys|iRT-Kit_WR_fusion	20191211_008_S210182_APMS_545_BIS	699.338	2	1112.54	1	y10	40.91	260139776	633324	3	846743470080
DGLDAASYYAPVR	DGLDAASYYAPVR	light	Biognosys|iRT-Kit_WR_fusion	20191211_026_S210195_APMS_558_na	699.338	2	1112.54	1	y10	42.98	160785792	138972	3	519563247616
DGLDAASYYAPVR	DGLDAASYYAPVR	light	Biognosys|iRT-Kit_WR_fusion	20191211_027_S210196_APMS_559_BIS	699.338	2	1112.54	1	y10	41.16	286064480	1152886	3	831166742528
DGLDAASYYAPVR	DGLDAASYYAPVR	light	Biognosys|iRT-Kit_WR_fusion	20191211_028_S210197_APMS_560_BIS	699.338	2	1112.54	1	y10	40.55	195222880	1332907	3	999151370240
DGLDAASYYAPVR	DGLDAASYYAPVR	light	Biognosys|iRT-Kit_WR_fusion	20191211_014_S210186_APMS_549_BIS	699.338	2	1112.54	1	y10	40.26	174936464	0	3	1118372102144
DGLDAASYYAPVR	DGLDAASYYAPVR	light	Biognosys|iRT-Kit_WR_fusion	20191211_015_S210187_APMS_550_na	699.338	2	1112.54	1	y10	40.91	287736640	1408014	3	779439374336
DGLDAASYYAPVR	DGLDAASYYAPVR	light	Biognosys|iRT-Kit_WR_fusion	20191211_016_S210188_APMS_551_na	699.338	2	1112.54	1	y10	40.69	222299504	1223542	3	953476710400
DGLDAASYYAPVR	DGLDAASYYAPVR	light	Biognosys|iRT-Kit_WR_fusion	20191209_010_S210183_APMS_546_na_20191210175546	699.338	2	926.473	1	y8	43.47	129741608	1297577	2	499351093248
DGLDAASYYAPVR	DGLDAASYYAPVR	light	Biognosys|iRT-Kit_WR_fusion	20191211_011_S210184_APMS_547_na	699.338	2	926.473	1	y8	40.94	310189600	3735710	2	778768613376
DGLDAASYYAPVR	DGLDAASYYAPVR	light	Biognosys|iRT-Kit_WR_fusion	20191209_012_S210185_APMS_548_na	699.338	2	926.473	1	y8	43.54	217051984	782752	2	465623482368
DGLDAASYYAPVR	DGLDAASYYAPVR	light	Biognosys|iRT-Kit_WR_fusion	20191211_006_S210180_APMS_543_BIS_20191212173408	699.338	2	926.473	1	y8	41.36	300048960	1898953	2	767301648384
DGLDAASYYAPVR	DGLDAASYYAPVR	light	Biognosys|iRT-Kit_WR_fusion	20191211_007_S210181_APMS_544_BIS	699.338	2	926.473	1	y8	41.12	328368064	2192046	2	791151378432
DGLDAASYYAPVR	DGLDAASYYAPVR	light	Biognosys|iRT-Kit_WR_fusion	20191211_008_S210182_APMS_545_BIS	699.338	2	926.473	1	y8	40.91	379600544	1261458	2	846743470080
DGLDAASYYAPVR	DGLDAASYYAPVR	light	Biognosys|iRT-Kit_WR_fusion	20191211_026_S210195_APMS_558_na	699.338	2	926.473	1	y8	42.98	240748416	408230	2	519563247616
DGLDAASYYAPVR	DGLDAASYYAPVR	light	Biognosys|iRT-Kit_WR_fusion	20191211_027_S210196_APMS_559_BIS	699.338	2	926.473	1	y8	41.16	418060992	1813856	2	831166742528
DGLDAASYYAPVR	DGLDAASYYAPVR	light	Biognosys|iRT-Kit_WR_fusion	20191211_028_S210197_APMS_560_BIS	699.338	2	926.473	1	y8	40.55	283133632	1980345	2	999151370240
DGLDAASYYAPVR	DGLDAASYYAPVR	light	Biognosys|iRT-Kit_WR_fusion	20191211_014_S210186_APMS_549_BIS	699.338	2	926.473	1	y8	40.26	247382608	3481702	2	1118372102144
DGLDAASYYAPVR	DGLDAASYYAPVR	light	Biognosys|iRT-Kit_WR_fusion	20191211_015_S210187_APMS_550_na	699.338	2	926.473	1	y8	40.91	405368288	3314406	2	779439374336
DGLDAASYYAPVR	DGLDAASYYAPVR	light	Biognosys|iRT-Kit_WR_fusion	20191211_016_S210188_APMS_551_na	699.338	2	926.473	1	y8	40.69	320976992	3100257	2	953476710400
DGLDAASYYAPVR	DGLDAASYYAPVR	light	Biognosys|iRT-Kit_WR_fusion	20191209_010_S210183_APMS_546_na_20191210175546	699.338	2	855.436	1	y7	43.47	176353088	2131990	1	499351093248
DGLDAASYYAPVR	DGLDAASYYAPVR	light	Biognosys|iRT-Kit_WR_fusion	20191211_011_S210184_APMS_547_na	699.338	2	855.436	1	y7	40.94	397472256	4820618	1	778768613376
DGLDAASYYAPVR	DGLDAASYYAPVR	light	Biognosys|iRT-Kit_WR_fusion	20191209_012_S210185_APMS_548_na	699.338	2	855.436	1	y7	43.54	290061216	1191552	1	465623482368
DGLDAASYYAPVR	DGLDAASYYAPVR	light	Biognosys|iRT-Kit_WR_fusion	20191211_006_S210180_APMS_543_BIS_20191212173408	699.338	2	855.436	1	y7	41.36	384451488	2504682	1	767301648384
DGLDAASYYAPVR	DGLDAASYYAPVR	light	Biognosys|iRT-Kit_WR_fusion	20191211_007_S210181_APMS_544_BIS	699.338	2	855.436	1	y7	41.12	431950848	3102313	1	791151378432
DGLDAASYYAPVR	DGLDAASYYAPVR	light	Biognosys|iRT-Kit_WR_fusion	20191211_008_S210182_APMS_545_BIS	699.338	2	855.436	1	y7	40.91	506031840	2221165	1	846743470080
DGLDAASYYAPVR	DGLDAASYYAPVR	light	Biognosys|iRT-Kit_WR_fusion	20191211_026_S210195_APMS_558_na	699.338	2	855.436	1	y7	42.98	300351872	867995	1	519563247616
DGLDAASYYAPVR	DGLDAASYYAPVR	light	Biognosys|iRT-Kit_WR_fusion	20191211_027_S210196_APMS_559_BIS	699.338	2	855.436	1	y7	41.16	547279488	2065589	1	831166742528
DGLDAASYYAPVR	DGLDAASYYAPVR	light	Biognosys|iRT-Kit_WR_fusion	20191211_028_S210197_APMS_560_BIS	699.338	2	855.436	1	y7	40.55	359370560	1654202	1	999151370240
DGLDAASYYAPVR	DGLDAASYYAPVR	light	Biognosys|iRT-Kit_WR_fusion	20191211_014_S210186_APMS_549_BIS	699.338	2	855.436	1	y7	40.26	314500256	2788873	1	1118372102144
DGLDAASYYAPVR	DGLDAASYYAPVR	light	Biognosys|iRT-Kit_WR_fusion	20191211_015_S210187_APMS_550_na	699.338	2	855.436	1	y7	40.91	513806176	4031781	1	779439374336
DGLDAASYYAPVR	DGLDAASYYAPVR	light	Biognosys|iRT-Kit_WR_fusion	20191211_016_S210188_APMS_551_na	699.338	2	855.436	1	y7	40.69	411417920	636930	1	953476710400
ADVTPADFSEWSK	ADVTPADFSEWSK	light	Biognosys|iRT-Kit_WR_fusion	20191209_010_S210183_APMS_546_na_20191210175546	726.836	2	1066.48	1	y9	46.39	155559056	964974	1	499351093248
ADVTPADFSEWSK	ADVTPADFSEWSK	light	Biognosys|iRT-Kit_WR_fusion	20191211_011_S210184_APMS_547_na	726.836	2	1066.48	1	y9	43.49	220540048	1363880	1	778768613376
ADVTPADFSEWSK	ADVTPADFSEWSK	light	Biognosys|iRT-Kit_WR_fusion	20191209_012_S210185_APMS_548_na	726.836	2	1066.48	1	y9	46.47	160006160	730455	1	465623482368
ADVTPADFSEWSK	ADVTPADFSEWSK	light	Biognosys|iRT-Kit_WR_fusion	20191211_006_S210180_APMS_543_BIS_20191212173408	726.836	2	1066.48	1	y9	44.1	169900032	1101409	1	767301648384
ADVTPADFSEWSK	ADVTPADFSEWSK	light	Biognosys|iRT-Kit_WR_fusion	20191211_007_S210181_APMS_544_BIS	726.836	2	1066.48	1	y9	43.75	208793360	1777392	1	791151378432
ADVTPADFSEWSK	ADVTPADFSEWSK	light	Biognosys|iRT-Kit_WR_fusion	20191211_008_S210182_APMS_545_BIS	726.836	2	1066.48	1	y9	43.36	234435344	0	1	846743470080
ADVTPADFSEWSK	ADVTPADFSEWSK	light	Biognosys|iRT-Kit_WR_fusion	20191211_026_S210195_APMS_558_na	726.836	2	1066.48	1	y9	46.01	139629232	763716	1	519563247616
ADVTPADFSEWSK	ADVTPADFSEWSK	light	Biognosys|iRT-Kit_WR_fusion	20191211_027_S210196_APMS_559_BIS	726.836	2	1066.48	1	y9	43.77	229530896	2644407	1	831166742528
ADVTPADFSEWSK	ADVTPADFSEWSK	light	Biognosys|iRT-Kit_WR_fusion	20191211_028_S210197_APMS_560_BIS	726.836	2	1066.48	1	y9	42.93	171732000	1080855	1	999151370240
ADVTPADFSEWSK	ADVTPADFSEWSK	light	Biognosys|iRT-Kit_WR_fusion	20191211_014_S210186_APMS_549_BIS	726.836	2	1066.48	1	y9	42.47	165155824	1007847	1	1118372102144
ADVTPADFSEWSK	ADVTPADFSEWSK	light	Biognosys|iRT-Kit_WR_fusion	20191211_015_S210187_APMS_550_na	726.836	2	1066.48	1	y9	43.45	211384704	1748813	1	779439374336
ADVTPADFSEWSK	ADVTPADFSEWSK	light	Biognosys|iRT-Kit_WR_fusion	20191211_016_S210188_APMS_551_na	726.836	2	1066.48	1	y9	43.11	187359216	0	1	953476710400
ADVTPADFSEWSK	ADVTPADFSEWSK	light	Biognosys|iRT-Kit_WR_fusion	20191209_010_S210183_APMS_546_na_20191210175546	726.836	2	969.431	1	y8	46.39	52096544	0	2	499351093248
ADVTPADFSEWSK	ADVTPADFSEWSK	light	Biognosys|iRT-Kit_WR_fusion	20191211_011_S210184_APMS_547_na	726.836	2	969.431	1	y8	43.49	83740536	631978	2	778768613376
ADVTPADFSEWSK	ADVTPADFSEWSK	light	Biognosys|iRT-Kit_WR_fusion	20191209_012_S210185_APMS_548_na	726.836	2	969.431	1	y8	46.47	54561508	0	2	465623482368
ADVTPADFSEWSK	ADVTPADFSEWSK	light	Biognosys|iRT-Kit_WR_fusion	20191211_006_S210180_APMS_543_BIS_20191212173408	726.836	2	969.431	1	y8	44.1	61716976	0	3	767301648384
ADVTPADFSEWSK	ADVTPADFSEWSK	light	Biognosys|iRT-Kit_WR_fusion	20191211_007_S210181_APMS_544_BIS	726.836	2	969.431	1	y8	43.75	72607104	285624	3	791151378432
ADVTPADFSEWSK	ADVTPADFSEWSK	light	Biognosys|iRT-Kit_WR_fusion	20191211_008_S210182_APMS_545_BIS	726.836	2	969.431	1	y8	43.36	78663080	0	3	846743470080
ADVTPADFSEWSK	ADVTPADFSEWSK	light	Biognosys|iRT-Kit_WR_fusion	20191211_026_S210195_APMS_558_na	726.836	2	969.431	1	y8	46.01	50005100	0	3	519563247616
ADVTPADFSEWSK	ADVTPADFSEWSK	light	Biognosys|iRT-Kit_WR_fusion	20191211_027_S210196_APMS_559_BIS	726.836	2	969.431	1	y8	43.77	83315760	0	3	831166742528
ADVTPADFSEWSK	ADVTPADFSEWSK	light	Biognosys|iRT-Kit_WR_fusion	20191211_028_S210197_APMS_560_BIS	726.836	2	969.431	1	y8	42.93	64913360	423017	3	999151370240
ADVTPADFSEWSK	ADVTPADFSEWSK	light	Biognosys|iRT-Kit_WR_fusion	20191211_014_S210186_APMS_549_BIS	726.836	2	969.431	1	y8	42.47	63252528	0	3	1118372102144
ADVTPADFSEWSK	ADVTPADFSEWSK	light	Biognosys|iRT-Kit_WR_fusion	20191211_015_S210187_APMS_550_na	726.836	2	969.431	1	y8	43.45	78168304	1209323	2	779439374336
ADVTPADFSEWSK	ADVTPADFSEWSK	light	Biognosys|iRT-Kit_WR_fusion	20191211_016_S210188_APMS_551_na	726.836	2	969.431	1	y8	43.11	63627856	0	3	953476710400
ADVTPADFSEWSK	ADVTPADFSEWSK	light	Biognosys|iRT-Kit_WR_fusion	20191209_010_S210183_APMS_546_na_20191210175546	726.836	2	898.394	1	y7	46.39	51787460	0	3	499351093248
ADVTPADFSEWSK	ADVTPADFSEWSK	light	Biognosys|iRT-Kit_WR_fusion	20191211_011_S210184_APMS_547_na	726.836	2	898.394	1	y7	43.49	80674432	0	3	778768613376
ADVTPADFSEWSK	ADVTPADFSEWSK	light	Biognosys|iRT-Kit_WR_fusion	20191209_012_S210185_APMS_548_na	726.836	2	898.394	1	y7	46.47	52087064	41343	3	465623482368
ADVTPADFSEWSK	ADVTPADFSEWSK	light	Biognosys|iRT-Kit_WR_fusion	20191211_006_S210180_APMS_543_BIS_20191212173408	726.836	2	898.394	1	y7	44.1	64222664	935760	2	767301648384
ADVTPADFSEWSK	ADVTPADFSEWSK	light	Biognosys|iRT-Kit_WR_fusion	20191211_007_S210181_APMS_544_BIS	726.836	2	898.394	1	y7	43.75	73437200	1270794	2	791151378432
ADVTPADFSEWSK	ADVTPADFSEWSK	light	Biognosys|iRT-Kit_WR_fusion	20191211_008_S210182_APMS_545_BIS	726.836	2	898.394	1	y7	43.36	91359776	0	2	846743470080
ADVTPADFSEWSK	ADVTPADFSEWSK	light	Biognosys|iRT-Kit_WR_fusion	20191211_026_S210195_APMS_558_na	726.836	2	898.394	1	y7	46.01	50068648	0	2	519563247616
ADVTPADFSEWSK	ADVTPADFSEWSK	light	Biognosys|iRT-Kit_WR_fusion	20191211_027_S210196_APMS_559_BIS	726.836	2	898.394	1	y7	43.77	87942272	919831	2	831166742528
ADVTPADFSEWSK	ADVTPADFSEWSK	light	Biognosys|iRT-Kit_WR_fusion	20191211_028_S210197_APMS_560_BIS	726.836	2	898.394	1	y7	42.93	72193168	941358	2	999151370240
ADVTPADFSEWSK	ADVTPADFSEWSK	light	Biognosys|iRT-Kit_WR_fusion	20191211_014_S210186_APMS_549_BIS	726.836	2	898.394	1	y7	42.47	65630164	387390	2	1118372102144
ADVTPADFSEWSK	ADVTPADFSEWSK	light	Biognosys|iRT-Kit_WR_fusion	20191211_015_S210187_APMS_550_na	726.836	2	898.394	1	y7	43.45	73207552	1950096	3	779439374336
ADVTPADFSEWSK	ADVTPADFSEWSK	light	Biognosys|iRT-Kit_WR_fusion	20191211_016_S210188_APMS_551_na	726.836	2	898.394	1	y7	43.11	69199528	2325328	2	953476710400
LFLQFGAQGSPFLK	LFLQFGAQGSPFLK	light	Biognosys|iRT-Kit_WR_fusion	20191209_010_S210183_APMS_546_na_20191210175546	776.93	2	1051.56	1	y10	61.88	150108464	1406459	2	499351093248
LFLQFGAQGSPFLK	LFLQFGAQGSPFLK	light	Biognosys|iRT-Kit_WR_fusion	20191211_011_S210184_APMS_547_na	776.93	2	1051.56	1	y10	58.85	244905808	2095133	3	778768613376
LFLQFGAQGSPFLK	LFLQFGAQGSPFLK	light	Biognosys|iRT-Kit_WR_fusion	20191209_012_S210185_APMS_548_na	776.93	2	1051.56	1	y10	61.78	155873856	1641390	2	465623482368
LFLQFGAQGSPFLK	LFLQFGAQGSPFLK	light	Biognosys|iRT-Kit_WR_fusion	20191211_006_S210180_APMS_543_BIS_20191212173408	776.93	2	1051.56	1	y10	59.45	200318592	2099392	2	767301648384
LFLQFGAQGSPFLK	LFLQFGAQGSPFLK	light	Biognosys|iRT-Kit_WR_fusion	20191211_007_S210181_APMS_544_BIS	776.93	2	1051.56	1	y10	59.05	235654112	2505132	3	791151378432
LFLQFGAQGSPFLK	LFLQFGAQGSPFLK	light	Biognosys|iRT-Kit_WR_fusion	20191211_008_S210182_APMS_545_BIS	776.93	2	1051.56	1	y10	58.68	260428000	3838830	3	846743470080
LFLQFGAQGSPFLK	LFLQFGAQGSPFLK	light	Biognosys|iRT-Kit_WR_fusion	20191211_026_S210195_APMS_558_na	776.93	2	1051.56	1	y10	61.54	114330344	1357743	2	519563247616
LFLQFGAQGSPFLK	LFLQFGAQGSPFLK	light	Biognosys|iRT-Kit_WR_fusion	20191211_027_S210196_APMS_559_BIS	776.93	2	1051.56	1	y10	59.22	284639808	4030291	2	831166742528
LFLQFGAQGSPFLK	LFLQFGAQGSPFLK	light	Biognosys|iRT-Kit_WR_fusion	20191211_028_S210197_APMS_560_BIS	776.93	2	1051.56	1	y10	57.97	207470048	1335452	3	999151370240
LFLQFGAQGSPFLK	LFLQFGAQGSPFLK	light	Biognosys|iRT-Kit_WR_fusion	20191211_014_S210186_APMS_549_BIS	776.93	2	1051.56	1	y10	57.73	212715024	1402917	2	1118372102144
LFLQFGAQGSPFLK	LFLQFGAQGSPFLK	light	Biognosys|iRT-Kit_WR_fusion	20191211_015_S210187_APMS_550_na	776.93	2	1051.56	1	y10	58.83	256450336	181655	2	779439374336
LFLQFGAQGSPFLK	LFLQFGAQGSPFLK	light	Biognosys|iRT-Kit_WR_fusion	20191211_016_S210188_APMS_551_na	776.93	2	1051.56	1	y10	58.35	227803904	2990553	3	953476710400
LFLQFGAQGSPFLK	LFLQFGAQGSPFLK	light	Biognosys|iRT-Kit_WR_fusion	20191209_010_S210183_APMS_546_na_20191210175546	776.93	2	904.489	1	y9	61.88	142258192	1237300	3	499351093248
LFLQFGAQGSPFLK	LFLQFGAQGSPFLK	light	Biognosys|iRT-Kit_WR_fusion	20191211_011_S210184_APMS_547_na	776.93	2	904.489	1	y9	58.85	244953616	1595642	2	778768613376
LFLQFGAQGSPFLK	LFLQFGAQGSPFLK	light	Biognosys|iRT-Kit_WR_fusion	20191209_012_S210185_APMS_548_na	776.93	2	904.489	1	y9	61.78	151034576	1314603	3	465623482368
LFLQFGAQGSPFLK	LFLQFGAQGSPFLK	light	Biognosys|iRT-Kit_WR_fusion	20191211_006_S210180_APMS_543_BIS_20191212173408	776.93	2	904.489	1	y9	59.45	198816800	2168968	3	767301648384
LFLQFGAQGSPFLK	LFLQFGAQGSPFLK	light	Biognosys|iRT-Kit_WR_fusion	20191211_007_S210181_APMS_544_BIS	776.93	2	904.489	1	y9	59.07	235744368	1166190	2	791151378432
LFLQFGAQGSPFLK	LFLQFGAQGSPFLK	light	Biognosys|iRT-Kit_WR_fusion	20191211_008_S210182_APMS_545_BIS	776.93	2	904.489	1	y9	58.68	262050240	3676819	2	846743470080
LFLQFGAQGSPFLK	LFLQFGAQGSPFLK	light	Biognosys|iRT-Kit_WR_fusion	20191211_026_S210195_APMS_558_na	776.93	2	904.489	1	y9	61.54	111683392	1292549	3	519563247616
LFLQFGAQGSPFLK	LFLQFGAQGSPFLK	light	Biognosys|iRT-Kit_WR_fusion	20191211_027_S210196_APMS_559_BIS	776.93	2	904.489	1	y9	59.2	279658656	3298120	3	831166742528
LFLQFGAQGSPFLK	LFLQFGAQGSPFLK	light	Biognosys|iRT-Kit_WR_fusion	20191211_028_S210197_APMS_560_BIS	776.93	2	904.489	1	y9	57.97	207725504	1610181	2	999151370240
LFLQFGAQGSPFLK	LFLQFGAQGSPFLK	light	Biognosys|iRT-Kit_WR_fusion	20191211_014_S210186_APMS_549_BIS	776.93	2	904.489	1	y9	57.73	211590144	1965829	3	1118372102144
LFLQFGAQGSPFLK	LFLQFGAQGSPFLK	light	Biognosys|iRT-Kit_WR_fusion	20191211_015_S210187_APMS_550_na	776.93	2	904.489	1	y9	58.83	252965824	698208	3	779439374336
LFLQFGAQGSPFLK	LFLQFGAQGSPFLK	light	Biognosys|iRT-Kit_WR_fusion	20191211_016_S210188_APMS_551_na	776.93	2	904.489	1	y9	58.37	232567296	3067930	2	953476710400
LFLQFGAQGSPFLK	LFLQFGAQGSPFLK	light	Biognosys|iRT-Kit_WR_fusion	20191209_010_S210183_APMS_546_na_20191210175546	776.93	2	504.318	1	y4	61.88	223849376	1916837	1	499351093248
LFLQFGAQGSPFLK	LFLQFGAQGSPFLK	light	Biognosys|iRT-Kit_WR_fusion	20191211_011_S210184_APMS_547_na	776.93	2	504.318	1	y4	58.85	420288576	2831619	1	778768613376
LFLQFGAQGSPFLK	LFLQFGAQGSPFLK	light	Biognosys|iRT-Kit_WR_fusion	20191209_012_S210185_APMS_548_na	776.93	2	504.318	1	y4	61.78	232139840	1918716	1	465623482368
LFLQFGAQGSPFLK	LFLQFGAQGSPFLK	light	Biognosys|iRT-Kit_WR_fusion	20191211_006_S210180_APMS_543_BIS_20191212173408	776.93	2	504.318	1	y4	59.45	334119904	3565782	1	767301648384
LFLQFGAQGSPFLK	LFLQFGAQGSPFLK	light	Biognosys|iRT-Kit_WR_fusion	20191211_007_S210181_APMS_544_BIS	776.93	2	504.318	1	y4	59.05	388015392	2415653	1	791151378432
LFLQFGAQGSPFLK	LFLQFGAQGSPFLK	light	Biognosys|iRT-Kit_WR_fusion	20191211_008_S210182_APMS_545_BIS	776.93	2	504.318	1	y4	58.69	444864608	6366780	1	846743470080
LFLQFGAQGSPFLK	LFLQFGAQGSPFLK	light	Biognosys|iRT-Kit_WR_fusion	20191211_026_S210195_APMS_558_na	776.93	2	504.318	1	y4	61.54	172805872	1902251	1	519563247616
LFLQFGAQGSPFLK	LFLQFGAQGSPFLK	light	Biognosys|iRT-Kit_WR_fusion	20191211_027_S210196_APMS_559_BIS	776.93	2	504.318	1	y4	59.22	480365344	5472647	1	831166742528
LFLQFGAQGSPFLK	LFLQFGAQGSPFLK	light	Biognosys|iRT-Kit_WR_fusion	20191211_028_S210197_APMS_560_BIS	776.93	2	504.318	1	y4	57.97	361493504	2631975	1	999151370240
LFLQFGAQGSPFLK	LFLQFGAQGSPFLK	light	Biognosys|iRT-Kit_WR_fusion	20191211_014_S210186_APMS_549_BIS	776.93	2	504.318	1	y4	57.73	360944736	3897396	1	1118372102144
LFLQFGAQGSPFLK	LFLQFGAQGSPFLK	light	Biognosys|iRT-Kit_WR_fusion	20191211_015_S210187_APMS_550_na	776.93	2	504.318	1	y4	58.83	421751840	783461	1	779439374336
LFLQFGAQGSPFLK	LFLQFGAQGSPFLK	light	Biognosys|iRT-Kit_WR_fusion	20191211_016_S210188_APMS_551_na	776.93	2	504.318	1	y4	58.35	392059552	5426371	1	953476710400
NSLLPFANETNSSR	NSLLPFANETNSSR	light	sp|O95835|LATS1_HUMAN	20191209_010_S210183_APMS_546_na_20191210175546	775.384	2	1122.52	1	y10	47.66	2491274	0	1	499351093248
NSLLPFANETNSSR	NSLLPFANETNSSR	light	sp|O95835|LATS1_HUMAN	20191211_011_S210184_APMS_547_na	775.384	2	1122.52	1	y10	44.3	3119240	36092	1	778768613376
NSLLPFANETNSSR	NSLLPFANETNSSR	light	sp|O95835|LATS1_HUMAN	20191209_012_S210185_APMS_548_na	775.384	2	1122.52	1	y10	47.78	2484325	0	1	465623482368
NSLLPFANETNSSR	NSLLPFANETNSSR	light	sp|O95835|LATS1_HUMAN	20191211_006_S210180_APMS_543_BIS_20191212173408	775.384	2	1122.52	1	y10	44.92	3748694	0	1	767301648384
NSLLPFANETNSSR	NSLLPFANETNSSR	light	sp|O95835|LATS1_HUMAN	20191211_007_S210181_APMS_544_BIS	775.384	2	1122.52	1	y10	44.54	2925074	335416	1	791151378432
NSLLPFANETNSSR	NSLLPFANETNSSR	light	sp|O95835|LATS1_HUMAN	20191211_008_S210182_APMS_545_BIS	775.384	2	1122.52	1	y10	44.06	4298689	0	1	846743470080
NSLLPFANETNSSR	NSLLPFANETNSSR	light	sp|O95835|LATS1_HUMAN	20191211_026_S210195_APMS_558_na	775.384	2	1122.52	1	y10	47.3	39120904	0	1	519563247616
NSLLPFANETNSSR	NSLLPFANETNSSR	light	sp|O95835|LATS1_HUMAN	20191211_027_S210196_APMS_559_BIS	775.384	2	1122.52	1	y10	44.54	21373324	0	1	831166742528
NSLLPFANETNSSR	NSLLPFANETNSSR	light	sp|O95835|LATS1_HUMAN	20191211_028_S210197_APMS_560_BIS	775.384	2	1122.52	1	y10	43.45	16283877	0	1	999151370240
NSLLPFANETNSSR	NSLLPFANETNSSR	light	sp|O95835|LATS1_HUMAN	20191211_014_S210186_APMS_549_BIS	775.384	2	1122.52	1	y10	43.02	840944960	924261	1	1118372102144
NSLLPFANETNSSR	NSLLPFANETNSSR	light	sp|O95835|LATS1_HUMAN	20191211_015_S210187_APMS_550_na	775.384	2	1122.52	1	y10	44.21	1078989568	5333742	1	779439374336
NSLLPFANETNSSR	NSLLPFANETNSSR	light	sp|O95835|LATS1_HUMAN	20191211_016_S210188_APMS_551_na	775.384	2	1122.52	1	y10	43.63	538251840	4109204	1	953476710400
NSLLPFANETNSSR	NSLLPFANETNSSR	light	sp|O95835|LATS1_HUMAN	20191209_010_S210183_APMS_546_na_20191210175546	775.384	2	878.396	1	y8	47.72	294838	0	3	499351093248
NSLLPFANETNSSR	NSLLPFANETNSSR	light	sp|O95835|LATS1_HUMAN	20191211_011_S210184_APMS_547_na	775.384	2	878.396	1	y8	44.37	792656	17391	3	778768613376
NSLLPFANETNSSR	NSLLPFANETNSSR	light	sp|O95835|LATS1_HUMAN	20191209_012_S210185_APMS_548_na	775.384	2	878.396	1	y8	47.84	61296	0	3	465623482368
NSLLPFANETNSSR	NSLLPFANETNSSR	light	sp|O95835|LATS1_HUMAN	20191211_006_S210180_APMS_543_BIS_20191212173408	775.384	2	878.396	1	y8	44.92	1150130	0	3	767301648384
NSLLPFANETNSSR	NSLLPFANETNSSR	light	sp|O95835|LATS1_HUMAN	20191211_007_S210181_APMS_544_BIS	775.384	2	878.396	1	y8	44.47	1852671	0	3	791151378432
NSLLPFANETNSSR	NSLLPFANETNSSR	light	sp|O95835|LATS1_HUMAN	20191211_008_S210182_APMS_545_BIS	775.384	2	878.396	1	y8	44.12	1863750	0	3	846743470080
NSLLPFANETNSSR	NSLLPFANETNSSR	light	sp|O95835|LATS1_HUMAN	20191211_026_S210195_APMS_558_na	775.384	2	878.396	1	y8	47.3	4444226	0	3	519563247616
NSLLPFANETNSSR	NSLLPFANETNSSR	light	sp|O95835|LATS1_HUMAN	20191211_027_S210196_APMS_559_BIS	775.384	2	878.396	1	y8	44.54	2558014	0	3	831166742528
NSLLPFANETNSSR	NSLLPFANETNSSR	light	sp|O95835|LATS1_HUMAN	20191211_028_S210197_APMS_560_BIS	775.384	2	878.396	1	y8	43.45	2483604	123420	3	999151370240
NSLLPFANETNSSR	NSLLPFANETNSSR	light	sp|O95835|LATS1_HUMAN	20191211_014_S210186_APMS_549_BIS	775.384	2	878.396	1	y8	43.02	111788928	149462	3	1118372102144
NSLLPFANETNSSR	NSLLPFANETNSSR	light	sp|O95835|LATS1_HUMAN	20191211_015_S210187_APMS_550_na	775.384	2	878.396	1	y8	44.21	125546480	541590	3	779439374336
NSLLPFANETNSSR	NSLLPFANETNSSR	light	sp|O95835|LATS1_HUMAN	20191211_016_S210188_APMS_551_na	775.384	2	878.396	1	y8	43.63	66545936	0	3	953476710400
NSLLPFANETNSSR	NSLLPFANETNSSR	light	sp|O95835|LATS1_HUMAN	20191209_010_S210183_APMS_546_na_20191210175546	775.384	2	315.166	1	b3	47.66	1821750	1268843	2	499351093248
NSLLPFANETNSSR	NSLLPFANETNSSR	light	sp|O95835|LATS1_HUMAN	20191211_011_S210184_APMS_547_na	775.384	2	315.166	1	b3	44.3	2996772	1249337	2	778768613376
NSLLPFANETNSSR	NSLLPFANETNSSR	light	sp|O95835|LATS1_HUMAN	20191209_012_S210185_APMS_548_na	775.384	2	315.166	1	b3	47.72	1711680	1382141	2	465623482368
NSLLPFANETNSSR	NSLLPFANETNSSR	light	sp|O95835|LATS1_HUMAN	20191211_006_S210180_APMS_543_BIS_20191212173408	775.384	2	315.166	1	b3	44.92	2944424	3929730	2	767301648384
NSLLPFANETNSSR	NSLLPFANETNSSR	light	sp|O95835|LATS1_HUMAN	20191211_007_S210181_APMS_544_BIS	775.384	2	315.166	1	b3	44.54	2102247	1640051	2	791151378432
NSLLPFANETNSSR	NSLLPFANETNSSR	light	sp|O95835|LATS1_HUMAN	20191211_008_S210182_APMS_545_BIS	775.384	2	315.166	1	b3	44.06	2973615	1287926	2	846743470080
NSLLPFANETNSSR	NSLLPFANETNSSR	light	sp|O95835|LATS1_HUMAN	20191211_026_S210195_APMS_558_na	775.384	2	315.166	1	b3	47.3	19540580	3587811	2	519563247616
NSLLPFANETNSSR	NSLLPFANETNSSR	light	sp|O95835|LATS1_HUMAN	20191211_027_S210196_APMS_559_BIS	775.384	2	315.166	1	b3	44.48	17426024	1946412	2	831166742528
NSLLPFANETNSSR	NSLLPFANETNSSR	light	sp|O95835|LATS1_HUMAN	20191211_028_S210197_APMS_560_BIS	775.384	2	315.166	1	b3	43.45	12786913	4953263	2	999151370240
NSLLPFANETNSSR	NSLLPFANETNSSR	light	sp|O95835|LATS1_HUMAN	20191211_014_S210186_APMS_549_BIS	775.384	2	315.166	1	b3	43.02	433013920	5751426	2	1118372102144
NSLLPFANETNSSR	NSLLPFANETNSSR	light	sp|O95835|LATS1_HUMAN	20191211_015_S210187_APMS_550_na	775.384	2	315.166	1	b3	44.21	559787648	10861690	2	779439374336
NSLLPFANETNSSR	NSLLPFANETNSSR	light	sp|O95835|LATS1_HUMAN	20191211_016_S210188_APMS_551_na	775.384	2	315.166	1	b3	43.63	276946176	12853667	2	953476710400
NSLLPFANETNSSR	NSLLPFANETNSSR	heavy	sp|O95835|LATS1_HUMAN	20191209_010_S210183_APMS_546_na_20191210175546	780.388	2	1132.53	1	y10	47.66	4029161216	273348000	1	499351093248
NSLLPFANETNSSR	NSLLPFANETNSSR	heavy	sp|O95835|LATS1_HUMAN	20191211_011_S210184_APMS_547_na	780.388	2	1132.53	1	y10	44.3	5839219200	136071568	1	778768613376
NSLLPFANETNSSR	NSLLPFANETNSSR	heavy	sp|O95835|LATS1_HUMAN	20191209_012_S210185_APMS_548_na	780.388	2	1132.53	1	y10	47.78	4037088512	55292444	1	465623482368
NSLLPFANETNSSR	NSLLPFANETNSSR	heavy	sp|O95835|LATS1_HUMAN	20191211_006_S210180_APMS_543_BIS_20191212173408	780.388	2	1132.53	1	y10	44.92	5810376192	90959648	1	767301648384
NSLLPFANETNSSR	NSLLPFANETNSSR	heavy	sp|O95835|LATS1_HUMAN	20191211_007_S210181_APMS_544_BIS	780.388	2	1132.53	1	y10	44.54	5594796544	562759296	1	791151378432
NSLLPFANETNSSR	NSLLPFANETNSSR	heavy	sp|O95835|LATS1_HUMAN	20191211_008_S210182_APMS_545_BIS	780.388	2	1132.53	1	y10	44.06	6706132992	94561184	1	846743470080
NSLLPFANETNSSR	NSLLPFANETNSSR	heavy	sp|O95835|LATS1_HUMAN	20191211_026_S210195_APMS_558_na	780.388	2	1132.53	1	y10	47.3	4600721408	31797618	1	519563247616
NSLLPFANETNSSR	NSLLPFANETNSSR	heavy	sp|O95835|LATS1_HUMAN	20191211_027_S210196_APMS_559_BIS	780.388	2	1132.53	1	y10	44.48	7746331136	115384464	1	831166742528
NSLLPFANETNSSR	NSLLPFANETNSSR	heavy	sp|O95835|LATS1_HUMAN	20191211_028_S210197_APMS_560_BIS	780.388	2	1132.53	1	y10	43.45	5316737536	64318220	1	999151370240
NSLLPFANETNSSR	NSLLPFANETNSSR	heavy	sp|O95835|LATS1_HUMAN	20191211_014_S210186_APMS_549_BIS	780.388	2	1132.53	1	y10	42.96	4573420032	23325192	1	1118372102144
NSLLPFANETNSSR	NSLLPFANETNSSR	heavy	sp|O95835|LATS1_HUMAN	20191211_015_S210187_APMS_550_na	780.388	2	1132.53	1	y10	44.21	6034611712	113234344	1	779439374336
NSLLPFANETNSSR	NSLLPFANETNSSR	heavy	sp|O95835|LATS1_HUMAN	20191211_016_S210188_APMS_551_na	780.388	2	1132.53	1	y10	43.63	3182274816	38114548	1	953476710400
NSLLPFANETNSSR	NSLLPFANETNSSR	heavy	sp|O95835|LATS1_HUMAN	20191209_010_S210183_APMS_546_na_20191210175546	780.388	2	888.405	1	y8	47.66	457701408	35693364	3	499351093248
NSLLPFANETNSSR	NSLLPFANETNSSR	heavy	sp|O95835|LATS1_HUMAN	20191211_011_S210184_APMS_547_na	780.388	2	888.405	1	y8	44.3	697509120	16263633	3	778768613376
NSLLPFANETNSSR	NSLLPFANETNSSR	heavy	sp|O95835|LATS1_HUMAN	20191209_012_S210185_APMS_548_na	780.388	2	888.405	1	y8	47.78	460430624	6473367	3	465623482368
NSLLPFANETNSSR	NSLLPFANETNSSR	heavy	sp|O95835|LATS1_HUMAN	20191211_006_S210180_APMS_543_BIS_20191212173408	780.388	2	888.405	1	y8	44.92	700818688	13015250	3	767301648384
NSLLPFANETNSSR	NSLLPFANETNSSR	heavy	sp|O95835|LATS1_HUMAN	20191211_007_S210181_APMS_544_BIS	780.388	2	888.405	1	y8	44.54	685892480	71405584	3	791151378432
NSLLPFANETNSSR	NSLLPFANETNSSR	heavy	sp|O95835|LATS1_HUMAN	20191211_008_S210182_APMS_545_BIS	780.388	2	888.405	1	y8	44.06	808106432	14180920	3	846743470080
NSLLPFANETNSSR	NSLLPFANETNSSR	heavy	sp|O95835|LATS1_HUMAN	20191211_026_S210195_APMS_558_na	780.388	2	888.405	1	y8	47.3	551445056	3664748	3	519563247616
NSLLPFANETNSSR	NSLLPFANETNSSR	heavy	sp|O95835|LATS1_HUMAN	20191211_027_S210196_APMS_559_BIS	780.388	2	888.405	1	y8	44.48	978941248	15523199	3	831166742528
NSLLPFANETNSSR	NSLLPFANETNSSR	heavy	sp|O95835|LATS1_HUMAN	20191211_028_S210197_APMS_560_BIS	780.388	2	888.405	1	y8	43.45	661873472	7592369	3	999151370240
NSLLPFANETNSSR	NSLLPFANETNSSR	heavy	sp|O95835|LATS1_HUMAN	20191211_014_S210186_APMS_549_BIS	780.388	2	888.405	1	y8	42.96	574209024	3025244	3	1118372102144
NSLLPFANETNSSR	NSLLPFANETNSSR	heavy	sp|O95835|LATS1_HUMAN	20191211_015_S210187_APMS_550_na	780.388	2	888.405	1	y8	44.21	703505408	15444251	3	779439374336
NSLLPFANETNSSR	NSLLPFANETNSSR	heavy	sp|O95835|LATS1_HUMAN	20191211_016_S210188_APMS_551_na	780.388	2	888.405	1	y8	43.63	389943712	4896127	3	953476710400
NSLLPFANETNSSR	NSLLPFANETNSSR	heavy	sp|O95835|LATS1_HUMAN	20191209_010_S210183_APMS_546_na_20191210175546	780.388	2	315.166	1	b3	47.66	1929904000	173410336	2	499351093248
NSLLPFANETNSSR	NSLLPFANETNSSR	heavy	sp|O95835|LATS1_HUMAN	20191211_011_S210184_APMS_547_na	780.388	2	315.166	1	b3	44.3	2912317440	74026392	2	778768613376
NSLLPFANETNSSR	NSLLPFANETNSSR	heavy	sp|O95835|LATS1_HUMAN	20191209_012_S210185_APMS_548_na	780.388	2	315.166	1	b3	47.78	1940611456	29811508	2	465623482368
NSLLPFANETNSSR	NSLLPFANETNSSR	heavy	sp|O95835|LATS1_HUMAN	20191211_006_S210180_APMS_543_BIS_20191212173408	780.388	2	315.166	1	b3	44.92	2807743488	60943456	2	767301648384
NSLLPFANETNSSR	NSLLPFANETNSSR	heavy	sp|O95835|LATS1_HUMAN	20191211_007_S210181_APMS_544_BIS	780.388	2	315.166	1	b3	44.54	2767972096	290304192	2	791151378432
NSLLPFANETNSSR	NSLLPFANETNSSR	heavy	sp|O95835|LATS1_HUMAN	20191211_008_S210182_APMS_545_BIS	780.388	2	315.166	1	b3	44.06	3301151232	59988128	2	846743470080
NSLLPFANETNSSR	NSLLPFANETNSSR	heavy	sp|O95835|LATS1_HUMAN	20191211_026_S210195_APMS_558_na	780.388	2	315.166	1	b3	47.3	2265288704	18016122	2	519563247616
NSLLPFANETNSSR	NSLLPFANETNSSR	heavy	sp|O95835|LATS1_HUMAN	20191211_027_S210196_APMS_559_BIS	780.388	2	315.166	1	b3	44.48	3975177216	78843384	2	831166742528
NSLLPFANETNSSR	NSLLPFANETNSSR	heavy	sp|O95835|LATS1_HUMAN	20191211_028_S210197_APMS_560_BIS	780.388	2	315.166	1	b3	43.45	2650531328	34964948	2	999151370240
NSLLPFANETNSSR	NSLLPFANETNSSR	heavy	sp|O95835|LATS1_HUMAN	20191211_014_S210186_APMS_549_BIS	780.388	2	315.166	1	b3	42.96	2235930624	18013720	2	1118372102144
NSLLPFANETNSSR	NSLLPFANETNSSR	heavy	sp|O95835|LATS1_HUMAN	20191211_015_S210187_APMS_550_na	780.388	2	315.166	1	b3	44.21	3105661952	78709168	2	779439374336
NSLLPFANETNSSR	NSLLPFANETNSSR	heavy	sp|O95835|LATS1_HUMAN	20191211_016_S210188_APMS_551_na	780.388	2	315.166	1	b3	43.63	1648900352	25519232	2	953476710400
GILHTDSQSQSLR	GILHTDSQSQSLR	light	sp|Q15678|PTN14_HUMAN	20191209_010_S210183_APMS_546_na_20191210175546	481.251	3	590.326	1	y5	29.4	1769659	0	2	499351093248
GILHTDSQSQSLR	GILHTDSQSQSLR	light	sp|Q15678|PTN14_HUMAN	20191211_011_S210184_APMS_547_na	481.251	3	590.326	1	y5	#N/A	#N/A	#N/A	#N/A	778768613376
GILHTDSQSQSLR	GILHTDSQSQSLR	light	sp|Q15678|PTN14_HUMAN	20191209_012_S210185_APMS_548_na	481.251	3	590.326	1	y5	29.55	1971456	0	1	465623482368
GILHTDSQSQSLR	GILHTDSQSQSLR	light	sp|Q15678|PTN14_HUMAN	20191211_006_S210180_APMS_543_BIS_20191212173408	481.251	3	590.326	1	y5	26.63	236974352	0	1	767301648384
GILHTDSQSQSLR	GILHTDSQSQSLR	light	sp|Q15678|PTN14_HUMAN	20191211_007_S210181_APMS_544_BIS	481.251	3	590.326	1	y5	26.41	283152000	2870628	1	791151378432
GILHTDSQSQSLR	GILHTDSQSQSLR	light	sp|Q15678|PTN14_HUMAN	20191211_008_S210182_APMS_545_BIS	481.251	3	590.326	1	y5	26.03	332415488	0	1	846743470080
GILHTDSQSQSLR	GILHTDSQSQSLR	light	sp|Q15678|PTN14_HUMAN	20191211_026_S210195_APMS_558_na	481.251	3	590.326	1	y5	28.84	67224352	0	1	519563247616
GILHTDSQSQSLR	GILHTDSQSQSLR	light	sp|Q15678|PTN14_HUMAN	20191211_027_S210196_APMS_559_BIS	481.251	3	590.326	1	y5	26.22	16757060	0	1	831166742528
GILHTDSQSQSLR	GILHTDSQSQSLR	light	sp|Q15678|PTN14_HUMAN	20191211_028_S210197_APMS_560_BIS	481.251	3	590.326	1	y5	25.31	21523790	0	1	999151370240
GILHTDSQSQSLR	GILHTDSQSQSLR	light	sp|Q15678|PTN14_HUMAN	20191211_014_S210186_APMS_549_BIS	481.251	3	590.326	1	y5	24.74	4486298	0	1	1118372102144
GILHTDSQSQSLR	GILHTDSQSQSLR	light	sp|Q15678|PTN14_HUMAN	20191211_015_S210187_APMS_550_na	481.251	3	590.326	1	y5	26.15	5635502	0	1	779439374336
GILHTDSQSQSLR	GILHTDSQSQSLR	light	sp|Q15678|PTN14_HUMAN	20191211_016_S210188_APMS_551_na	481.251	3	590.326	1	y5	25.47	5548908	0	1	953476710400
GILHTDSQSQSLR	GILHTDSQSQSLR	light	sp|Q15678|PTN14_HUMAN	20191209_010_S210183_APMS_546_na_20191210175546	481.251	3	503.294	1	y4	29.25	1816803	0	1	499351093248
GILHTDSQSQSLR	GILHTDSQSQSLR	light	sp|Q15678|PTN14_HUMAN	20191211_011_S210184_APMS_547_na	481.251	3	503.294	1	y4	26.3	1301972	0	1	778768613376
GILHTDSQSQSLR	GILHTDSQSQSLR	light	sp|Q15678|PTN14_HUMAN	20191209_012_S210185_APMS_548_na	481.251	3	503.294	1	y4	29.58	1292168	0	2	465623482368
GILHTDSQSQSLR	GILHTDSQSQSLR	light	sp|Q15678|PTN14_HUMAN	20191211_006_S210180_APMS_543_BIS_20191212173408	481.251	3	503.294	1	y4	26.63	122508344	283880	2	767301648384
GILHTDSQSQSLR	GILHTDSQSQSLR	light	sp|Q15678|PTN14_HUMAN	20191211_007_S210181_APMS_544_BIS	481.251	3	503.294	1	y4	26.41	140325776	316628	2	791151378432
GILHTDSQSQSLR	GILHTDSQSQSLR	light	sp|Q15678|PTN14_HUMAN	20191211_008_S210182_APMS_545_BIS	481.251	3	503.294	1	y4	26.03	151520768	0	2	846743470080
GILHTDSQSQSLR	GILHTDSQSQSLR	light	sp|Q15678|PTN14_HUMAN	20191211_026_S210195_APMS_558_na	481.251	3	503.294	1	y4	28.84	32534060	0	2	519563247616
GILHTDSQSQSLR	GILHTDSQSQSLR	light	sp|Q15678|PTN14_HUMAN	20191211_027_S210196_APMS_559_BIS	481.251	3	503.294	1	y4	26.22	9539509	0	2	831166742528
GILHTDSQSQSLR	GILHTDSQSQSLR	light	sp|Q15678|PTN14_HUMAN	20191211_028_S210197_APMS_560_BIS	481.251	3	503.294	1	y4	25.34	10803148	1069319	2	999151370240
GILHTDSQSQSLR	GILHTDSQSQSLR	light	sp|Q15678|PTN14_HUMAN	20191211_014_S210186_APMS_549_BIS	481.251	3	503.294	1	y4	24.7	2348834	0	2	1118372102144
GILHTDSQSQSLR	GILHTDSQSQSLR	light	sp|Q15678|PTN14_HUMAN	20191211_015_S210187_APMS_550_na	481.251	3	503.294	1	y4	26.15	4171384	0	2	779439374336
GILHTDSQSQSLR	GILHTDSQSQSLR	light	sp|Q15678|PTN14_HUMAN	20191211_016_S210188_APMS_551_na	481.251	3	503.294	1	y4	25.47	2559252	181777	2	953476710400
GILHTDSQSQSLR	GILHTDSQSQSLR	light	sp|Q15678|PTN14_HUMAN	20191209_010_S210183_APMS_546_na_20191210175546	481.251	3	637.33	1	b6	29.43	655343	0	3	499351093248
GILHTDSQSQSLR	GILHTDSQSQSLR	light	sp|Q15678|PTN14_HUMAN	20191211_011_S210184_APMS_547_na	481.251	3	637.33	1	b6	26.15	83182	0	2	778768613376
GILHTDSQSQSLR	GILHTDSQSQSLR	light	sp|Q15678|PTN14_HUMAN	20191209_012_S210185_APMS_548_na	481.251	3	637.33	1	b6	29.47	204243	0	3	465623482368
GILHTDSQSQSLR	GILHTDSQSQSLR	light	sp|Q15678|PTN14_HUMAN	20191211_006_S210180_APMS_543_BIS_20191212173408	481.251	3	637.33	1	b6	26.63	39303376	0	3	767301648384
GILHTDSQSQSLR	GILHTDSQSQSLR	light	sp|Q15678|PTN14_HUMAN	20191211_007_S210181_APMS_544_BIS	481.251	3	637.33	1	b6	26.44	53755476	212000	3	791151378432
GILHTDSQSQSLR	GILHTDSQSQSLR	light	sp|Q15678|PTN14_HUMAN	20191211_008_S210182_APMS_545_BIS	481.251	3	637.33	1	b6	26.03	58760148	0	3	846743470080
GILHTDSQSQSLR	GILHTDSQSQSLR	light	sp|Q15678|PTN14_HUMAN	20191211_026_S210195_APMS_558_na	481.251	3	637.33	1	b6	28.84	11330551	0	3	519563247616
GILHTDSQSQSLR	GILHTDSQSQSLR	light	sp|Q15678|PTN14_HUMAN	20191211_027_S210196_APMS_559_BIS	481.251	3	637.33	1	b6	26.19	2238728	0	3	831166742528
GILHTDSQSQSLR	GILHTDSQSQSLR	light	sp|Q15678|PTN14_HUMAN	20191211_028_S210197_APMS_560_BIS	481.251	3	637.33	1	b6	25.31	2695307	111103	3	999151370240
GILHTDSQSQSLR	GILHTDSQSQSLR	light	sp|Q15678|PTN14_HUMAN	20191211_014_S210186_APMS_549_BIS	481.251	3	637.33	1	b6	24.7	1013080	0	3	1118372102144
GILHTDSQSQSLR	GILHTDSQSQSLR	light	sp|Q15678|PTN14_HUMAN	20191211_015_S210187_APMS_550_na	481.251	3	637.33	1	b6	26.15	684066	0	3	779439374336
GILHTDSQSQSLR	GILHTDSQSQSLR	light	sp|Q15678|PTN14_HUMAN	20191211_016_S210188_APMS_551_na	481.251	3	637.33	1	b6	25.43	1525851	0	3	953476710400
GILHTDSQSQSLR	GILHTDSQSQSLR	heavy	sp|Q15678|PTN14_HUMAN	20191209_010_S210183_APMS_546_na_20191210175546	484.587	3	600.334	1	y5	29.4	820275136	3548536	1	499351093248
GILHTDSQSQSLR	GILHTDSQSQSLR	heavy	sp|Q15678|PTN14_HUMAN	20191211_011_S210184_APMS_547_na	484.587	3	600.334	1	y5	26.3	1477785728	23814936	1	778768613376
GILHTDSQSQSLR	GILHTDSQSQSLR	heavy	sp|Q15678|PTN14_HUMAN	20191209_012_S210185_APMS_548_na	484.587	3	600.334	1	y5	29.47	756958336	2037434	1	465623482368
GILHTDSQSQSLR	GILHTDSQSQSLR	heavy	sp|Q15678|PTN14_HUMAN	20191211_006_S210180_APMS_543_BIS_20191212173408	484.587	3	600.334	1	y5	26.63	1160574464	10207484	1	767301648384
GILHTDSQSQSLR	GILHTDSQSQSLR	heavy	sp|Q15678|PTN14_HUMAN	20191211_007_S210181_APMS_544_BIS	484.587	3	600.334	1	y5	26.41	1430615680	14272967	1	791151378432
GILHTDSQSQSLR	GILHTDSQSQSLR	heavy	sp|Q15678|PTN14_HUMAN	20191211_008_S210182_APMS_545_BIS	484.587	3	600.334	1	y5	26.03	1667301760	16058123	1	846743470080
GILHTDSQSQSLR	GILHTDSQSQSLR	heavy	sp|Q15678|PTN14_HUMAN	20191211_026_S210195_APMS_558_na	484.587	3	600.334	1	y5	28.84	806959872	1843544	1	519563247616
GILHTDSQSQSLR	GILHTDSQSQSLR	heavy	sp|Q15678|PTN14_HUMAN	20191211_027_S210196_APMS_559_BIS	484.587	3	600.334	1	y5	26.19	1400114944	33650676	1	831166742528
GILHTDSQSQSLR	GILHTDSQSQSLR	heavy	sp|Q15678|PTN14_HUMAN	20191211_028_S210197_APMS_560_BIS	484.587	3	600.334	1	y5	25.31	1269222272	12577200	1	999151370240
GILHTDSQSQSLR	GILHTDSQSQSLR	heavy	sp|Q15678|PTN14_HUMAN	20191211_014_S210186_APMS_549_BIS	484.587	3	600.334	1	y5	24.7	956732480	35302600	1	1118372102144
GILHTDSQSQSLR	GILHTDSQSQSLR	heavy	sp|Q15678|PTN14_HUMAN	20191211_015_S210187_APMS_550_na	484.587	3	600.334	1	y5	26.15	1613962240	4493047	1	779439374336
GILHTDSQSQSLR	GILHTDSQSQSLR	heavy	sp|Q15678|PTN14_HUMAN	20191211_016_S210188_APMS_551_na	484.587	3	600.334	1	y5	25.47	1265209088	5118571	1	953476710400
GILHTDSQSQSLR	GILHTDSQSQSLR	heavy	sp|Q15678|PTN14_HUMAN	20191209_010_S210183_APMS_546_na_20191210175546	484.587	3	513.302	1	y4	29.4	354766400	2188750	2	499351093248
GILHTDSQSQSLR	GILHTDSQSQSLR	heavy	sp|Q15678|PTN14_HUMAN	20191211_011_S210184_APMS_547_na	484.587	3	513.302	1	y4	26.3	678465664	3895449	2	778768613376
GILHTDSQSQSLR	GILHTDSQSQSLR	heavy	sp|Q15678|PTN14_HUMAN	20191209_012_S210185_APMS_548_na	484.587	3	513.302	1	y4	29.47	352506752	233282	2	465623482368
GILHTDSQSQSLR	GILHTDSQSQSLR	heavy	sp|Q15678|PTN14_HUMAN	20191211_006_S210180_APMS_543_BIS_20191212173408	484.587	3	513.302	1	y4	26.63	533737888	4959972	2	767301648384
GILHTDSQSQSLR	GILHTDSQSQSLR	heavy	sp|Q15678|PTN14_HUMAN	20191211_007_S210181_APMS_544_BIS	484.587	3	513.302	1	y4	26.41	687802944	6771126	2	791151378432
GILHTDSQSQSLR	GILHTDSQSQSLR	heavy	sp|Q15678|PTN14_HUMAN	20191211_008_S210182_APMS_545_BIS	484.587	3	513.302	1	y4	26.03	728014016	8418805	2	846743470080
GILHTDSQSQSLR	GILHTDSQSQSLR	heavy	sp|Q15678|PTN14_HUMAN	20191211_026_S210195_APMS_558_na	484.587	3	513.302	1	y4	28.84	383861984	706598	2	519563247616
GILHTDSQSQSLR	GILHTDSQSQSLR	heavy	sp|Q15678|PTN14_HUMAN	20191211_027_S210196_APMS_559_BIS	484.587	3	513.302	1	y4	26.22	657266688	2105088	2	831166742528
GILHTDSQSQSLR	GILHTDSQSQSLR	heavy	sp|Q15678|PTN14_HUMAN	20191211_028_S210197_APMS_560_BIS	484.587	3	513.302	1	y4	25.31	586240064	2305527	2	999151370240
GILHTDSQSQSLR	GILHTDSQSQSLR	heavy	sp|Q15678|PTN14_HUMAN	20191211_014_S210186_APMS_549_BIS	484.587	3	513.302	1	y4	24.7	458699392	16348440	2	1118372102144
GILHTDSQSQSLR	GILHTDSQSQSLR	heavy	sp|Q15678|PTN14_HUMAN	20191211_015_S210187_APMS_550_na	484.587	3	513.302	1	y4	26.15	762752768	2365021	2	779439374336
GILHTDSQSQSLR	GILHTDSQSQSLR	heavy	sp|Q15678|PTN14_HUMAN	20191211_016_S210188_APMS_551_na	484.587	3	513.302	1	y4	25.47	592668800	2564080	2	953476710400
GILHTDSQSQSLR	GILHTDSQSQSLR	heavy	sp|Q15678|PTN14_HUMAN	20191209_010_S210183_APMS_546_na_20191210175546	484.587	3	637.33	1	b6	29.43	133765920	0	3	499351093248
GILHTDSQSQSLR	GILHTDSQSQSLR	heavy	sp|Q15678|PTN14_HUMAN	20191211_011_S210184_APMS_547_na	484.587	3	637.33	1	b6	26.3	254417456	0	3	778768613376
GILHTDSQSQSLR	GILHTDSQSQSLR	heavy	sp|Q15678|PTN14_HUMAN	20191209_012_S210185_APMS_548_na	484.587	3	637.33	1	b6	29.47	125963680	0	3	465623482368
GILHTDSQSQSLR	GILHTDSQSQSLR	heavy	sp|Q15678|PTN14_HUMAN	20191211_006_S210180_APMS_543_BIS_20191212173408	484.587	3	637.33	1	b6	26.63	200031024	2019641	3	767301648384
GILHTDSQSQSLR	GILHTDSQSQSLR	heavy	sp|Q15678|PTN14_HUMAN	20191211_007_S210181_APMS_544_BIS	484.587	3	637.33	1	b6	26.41	255125632	2800414	3	791151378432
GILHTDSQSQSLR	GILHTDSQSQSLR	heavy	sp|Q15678|PTN14_HUMAN	20191211_008_S210182_APMS_545_BIS	484.587	3	637.33	1	b6	26.03	311256096	2803196	3	846743470080
GILHTDSQSQSLR	GILHTDSQSQSLR	heavy	sp|Q15678|PTN14_HUMAN	20191211_026_S210195_APMS_558_na	484.587	3	637.33	1	b6	28.84	143926400	643595	3	519563247616
GILHTDSQSQSLR	GILHTDSQSQSLR	heavy	sp|Q15678|PTN14_HUMAN	20191211_027_S210196_APMS_559_BIS	484.587	3	637.33	1	b6	26.22	258085776	468301	3	831166742528
GILHTDSQSQSLR	GILHTDSQSQSLR	heavy	sp|Q15678|PTN14_HUMAN	20191211_028_S210197_APMS_560_BIS	484.587	3	637.33	1	b6	25.31	225723456	1180458	3	999151370240
GILHTDSQSQSLR	GILHTDSQSQSLR	heavy	sp|Q15678|PTN14_HUMAN	20191211_014_S210186_APMS_549_BIS	484.587	3	637.33	1	b6	24.7	162036160	5824962	3	1118372102144
GILHTDSQSQSLR	GILHTDSQSQSLR	heavy	sp|Q15678|PTN14_HUMAN	20191211_015_S210187_APMS_550_na	484.587	3	637.33	1	b6	26.15	290331040	871485	3	779439374336
GILHTDSQSQSLR	GILHTDSQSQSLR	heavy	sp|Q15678|PTN14_HUMAN	20191211_016_S210188_APMS_551_na	484.587	3	637.33	1	b6	25.47	218799696	726811	3	953476710400
AADITSLYK	AADITSLYK	light	sp|StrepHA-Tag|pTO_HA_StrepIII_GW_FRT_new	20191209_010_S210183_APMS_546_na_20191210175546	491.266	2	839.451	1	y7	38.17	1818659328	8410425	2	499351093248
AADITSLYK	AADITSLYK	light	sp|StrepHA-Tag|pTO_HA_StrepIII_GW_FRT_new	20191211_011_S210184_APMS_547_na	491.266	2	839.451	1	y7	35.46	491146176	0	2	778768613376
AADITSLYK	AADITSLYK	light	sp|StrepHA-Tag|pTO_HA_StrepIII_GW_FRT_new	20191209_012_S210185_APMS_548_na	491.266	2	839.451	1	y7	38.37	1788429824	4691897	2	465623482368
AADITSLYK	AADITSLYK	light	sp|StrepHA-Tag|pTO_HA_StrepIII_GW_FRT_new	20191211_006_S210180_APMS_543_BIS_20191212173408	491.266	2	839.451	1	y7	35.71	91549608	0	3	767301648384
AADITSLYK	AADITSLYK	light	sp|StrepHA-Tag|pTO_HA_StrepIII_GW_FRT_new	20191211_007_S210181_APMS_544_BIS	491.266	2	839.451	1	y7	35.49	100098792	0	2	791151378432
AADITSLYK	AADITSLYK	light	sp|StrepHA-Tag|pTO_HA_StrepIII_GW_FRT_new	20191211_008_S210182_APMS_545_BIS	491.266	2	839.451	1	y7	35.02	107597344	0	3	846743470080
AADITSLYK	AADITSLYK	light	sp|StrepHA-Tag|pTO_HA_StrepIII_GW_FRT_new	20191211_026_S210195_APMS_558_na	491.266	2	839.451	1	y7	37.69	2139974144	0	2	519563247616
AADITSLYK	AADITSLYK	light	sp|StrepHA-Tag|pTO_HA_StrepIII_GW_FRT_new	20191211_027_S210196_APMS_559_BIS	491.266	2	839.451	1	y7	35.41	1034343360	2880953	2	831166742528
AADITSLYK	AADITSLYK	light	sp|StrepHA-Tag|pTO_HA_StrepIII_GW_FRT_new	20191211_028_S210197_APMS_560_BIS	491.266	2	839.451	1	y7	34.67	758528384	104048	3	999151370240
AADITSLYK	AADITSLYK	light	sp|StrepHA-Tag|pTO_HA_StrepIII_GW_FRT_new	20191211_014_S210186_APMS_549_BIS	491.266	2	839.451	1	y7	34.17	74377408	0	2	1118372102144
AADITSLYK	AADITSLYK	light	sp|StrepHA-Tag|pTO_HA_StrepIII_GW_FRT_new	20191211_015_S210187_APMS_550_na	491.266	2	839.451	1	y7	35.23	108564392	0	2	779439374336
AADITSLYK	AADITSLYK	light	sp|StrepHA-Tag|pTO_HA_StrepIII_GW_FRT_new	20191211_016_S210188_APMS_551_na	491.266	2	839.451	1	y7	34.71	125873688	0	2	953476710400
AADITSLYK	AADITSLYK	light	sp|StrepHA-Tag|pTO_HA_StrepIII_GW_FRT_new	20191209_010_S210183_APMS_546_na_20191210175546	491.266	2	611.34	1	y5	38.17	3107703808	17158462	1	499351093248
AADITSLYK	AADITSLYK	light	sp|StrepHA-Tag|pTO_HA_StrepIII_GW_FRT_new	20191211_011_S210184_APMS_547_na	491.266	2	611.34	1	y5	35.46	947531840	949808	1	778768613376
AADITSLYK	AADITSLYK	light	sp|StrepHA-Tag|pTO_HA_StrepIII_GW_FRT_new	20191209_012_S210185_APMS_548_na	491.266	2	611.34	1	y5	38.31	3052601088	6643203	1	465623482368
AADITSLYK	AADITSLYK	light	sp|StrepHA-Tag|pTO_HA_StrepIII_GW_FRT_new	20191211_006_S210180_APMS_543_BIS_20191212173408	491.266	2	611.34	1	y5	35.71	186055152	2561110	1	767301648384
AADITSLYK	AADITSLYK	light	sp|StrepHA-Tag|pTO_HA_StrepIII_GW_FRT_new	20191211_007_S210181_APMS_544_BIS	491.266	2	611.34	1	y5	35.49	211414560	29370	1	791151378432
AADITSLYK	AADITSLYK	light	sp|StrepHA-Tag|pTO_HA_StrepIII_GW_FRT_new	20191211_008_S210182_APMS_545_BIS	491.266	2	611.34	1	y5	35.02	231200640	0	1	846743470080
AADITSLYK	AADITSLYK	light	sp|StrepHA-Tag|pTO_HA_StrepIII_GW_FRT_new	20191211_026_S210195_APMS_558_na	491.266	2	611.34	1	y5	37.69	4073044480	328873	1	519563247616
AADITSLYK	AADITSLYK	light	sp|StrepHA-Tag|pTO_HA_StrepIII_GW_FRT_new	20191211_027_S210196_APMS_559_BIS	491.266	2	611.34	1	y5	35.41	2071056256	3912933	1	831166742528
AADITSLYK	AADITSLYK	light	sp|StrepHA-Tag|pTO_HA_StrepIII_GW_FRT_new	20191211_028_S210197_APMS_560_BIS	491.266	2	611.34	1	y5	34.58	1507357952	3943350	1	999151370240
AADITSLYK	AADITSLYK	light	sp|StrepHA-Tag|pTO_HA_StrepIII_GW_FRT_new	20191211_014_S210186_APMS_549_BIS	491.266	2	611.34	1	y5	34.17	152411280	0	1	1118372102144
AADITSLYK	AADITSLYK	light	sp|StrepHA-Tag|pTO_HA_StrepIII_GW_FRT_new	20191211_015_S210187_APMS_550_na	491.266	2	611.34	1	y5	35.23	222508960	2099933	1	779439374336
AADITSLYK	AADITSLYK	light	sp|StrepHA-Tag|pTO_HA_StrepIII_GW_FRT_new	20191211_016_S210188_APMS_551_na	491.266	2	611.34	1	y5	34.71	243631440	1612526	1	953476710400
AADITSLYK	AADITSLYK	light	sp|StrepHA-Tag|pTO_HA_StrepIII_GW_FRT_new	20191209_010_S210183_APMS_546_na_20191210175546	491.266	2	510.292	1	y4	38.17	1483424896	7558761	3	499351093248
AADITSLYK	AADITSLYK	light	sp|StrepHA-Tag|pTO_HA_StrepIII_GW_FRT_new	20191211_011_S210184_APMS_547_na	491.266	2	510.292	1	y4	35.46	473707712	0	3	778768613376
AADITSLYK	AADITSLYK	light	sp|StrepHA-Tag|pTO_HA_StrepIII_GW_FRT_new	20191209_012_S210185_APMS_548_na	491.266	2	510.292	1	y4	38.37	1456394496	3133810	3	465623482368
AADITSLYK	AADITSLYK	light	sp|StrepHA-Tag|pTO_HA_StrepIII_GW_FRT_new	20191211_006_S210180_APMS_543_BIS_20191212173408	491.266	2	510.292	1	y4	35.71	94061024	0	2	767301648384
AADITSLYK	AADITSLYK	light	sp|StrepHA-Tag|pTO_HA_StrepIII_GW_FRT_new	20191211_007_S210181_APMS_544_BIS	491.266	2	510.292	1	y4	35.49	98102528	0	3	791151378432
AADITSLYK	AADITSLYK	light	sp|StrepHA-Tag|pTO_HA_StrepIII_GW_FRT_new	20191211_008_S210182_APMS_545_BIS	491.266	2	510.292	1	y4	35.02	111714800	0	2	846743470080
AADITSLYK	AADITSLYK	light	sp|StrepHA-Tag|pTO_HA_StrepIII_GW_FRT_new	20191211_026_S210195_APMS_558_na	491.266	2	510.292	1	y4	37.69	1943429504	816230	3	519563247616
AADITSLYK	AADITSLYK	light	sp|StrepHA-Tag|pTO_HA_StrepIII_GW_FRT_new	20191211_027_S210196_APMS_559_BIS	491.266	2	510.292	1	y4	35.41	1023992064	1376299	3	831166742528
AADITSLYK	AADITSLYK	light	sp|StrepHA-Tag|pTO_HA_StrepIII_GW_FRT_new	20191211_028_S210197_APMS_560_BIS	491.266	2	510.292	1	y4	34.58	783746752	1735865	2	999151370240
AADITSLYK	AADITSLYK	light	sp|StrepHA-Tag|pTO_HA_StrepIII_GW_FRT_new	20191211_014_S210186_APMS_549_BIS	491.266	2	510.292	1	y4	34.17	72387064	1533743	3	1118372102144
AADITSLYK	AADITSLYK	light	sp|StrepHA-Tag|pTO_HA_StrepIII_GW_FRT_new	20191211_015_S210187_APMS_550_na	491.266	2	510.292	1	y4	35.23	108019144	0	3	779439374336
AADITSLYK	AADITSLYK	light	sp|StrepHA-Tag|pTO_HA_StrepIII_GW_FRT_new	20191211_016_S210188_APMS_551_na	491.266	2	510.292	1	y4	34.71	110212536	1570649	3	953476710400
AADITSLYK	AADITSLYK	heavy	sp|StrepHA-Tag|pTO_HA_StrepIII_GW_FRT_new	20191209_010_S210183_APMS_546_na_20191210175546	495.273	2	847.465	1	y7	38.17	340209408	3666709	2	499351093248
AADITSLYK	AADITSLYK	heavy	sp|StrepHA-Tag|pTO_HA_StrepIII_GW_FRT_new	20191211_011_S210184_APMS_547_na	495.273	2	847.465	1	y7	35.46	538246400	5884569	2	778768613376
AADITSLYK	AADITSLYK	heavy	sp|StrepHA-Tag|pTO_HA_StrepIII_GW_FRT_new	20191209_012_S210185_APMS_548_na	495.273	2	847.465	1	y7	38.37	336179296	0	2	465623482368
AADITSLYK	AADITSLYK	heavy	sp|StrepHA-Tag|pTO_HA_StrepIII_GW_FRT_new	20191211_006_S210180_APMS_543_BIS_20191212173408	495.273	2	847.465	1	y7	35.71	464303808	0	2	767301648384
AADITSLYK	AADITSLYK	heavy	sp|StrepHA-Tag|pTO_HA_StrepIII_GW_FRT_new	20191211_007_S210181_APMS_544_BIS	495.273	2	847.465	1	y7	35.49	508923552	3762836	2	791151378432
AADITSLYK	AADITSLYK	heavy	sp|StrepHA-Tag|pTO_HA_StrepIII_GW_FRT_new	20191211_008_S210182_APMS_545_BIS	495.273	2	847.465	1	y7	35.02	524146720	1321061	2	846743470080
AADITSLYK	AADITSLYK	heavy	sp|StrepHA-Tag|pTO_HA_StrepIII_GW_FRT_new	20191211_026_S210195_APMS_558_na	495.273	2	847.465	1	y7	37.69	341499776	0	2	519563247616
AADITSLYK	AADITSLYK	heavy	sp|StrepHA-Tag|pTO_HA_StrepIII_GW_FRT_new	20191211_027_S210196_APMS_559_BIS	495.273	2	847.465	1	y7	35.41	540763840	8868758	2	831166742528
AADITSLYK	AADITSLYK	heavy	sp|StrepHA-Tag|pTO_HA_StrepIII_GW_FRT_new	20191211_028_S210197_APMS_560_BIS	495.273	2	847.465	1	y7	34.58	484978080	7017956	3	999151370240
AADITSLYK	AADITSLYK	heavy	sp|StrepHA-Tag|pTO_HA_StrepIII_GW_FRT_new	20191211_014_S210186_APMS_549_BIS	495.273	2	847.465	1	y7	34.17	344385536	0	2	1118372102144
AADITSLYK	AADITSLYK	heavy	sp|StrepHA-Tag|pTO_HA_StrepIII_GW_FRT_new	20191211_015_S210187_APMS_550_na	495.273	2	847.465	1	y7	35.23	572306880	850828	2	779439374336
AADITSLYK	AADITSLYK	heavy	sp|StrepHA-Tag|pTO_HA_StrepIII_GW_FRT_new	20191211_016_S210188_APMS_551_na	495.273	2	847.465	1	y7	34.71	515187072	8787135	3	953476710400
AADITSLYK	AADITSLYK	heavy	sp|StrepHA-Tag|pTO_HA_StrepIII_GW_FRT_new	20191209_010_S210183_APMS_546_na_20191210175546	495.273	2	619.354	1	y5	38.17	587654208	3069726	1	499351093248
AADITSLYK	AADITSLYK	heavy	sp|StrepHA-Tag|pTO_HA_StrepIII_GW_FRT_new	20191211_011_S210184_APMS_547_na	495.273	2	619.354	1	y5	35.46	1020677056	13251599	1	778768613376
AADITSLYK	AADITSLYK	heavy	sp|StrepHA-Tag|pTO_HA_StrepIII_GW_FRT_new	20191209_012_S210185_APMS_548_na	495.273	2	619.354	1	y5	38.31	596452992	3853228	1	465623482368
AADITSLYK	AADITSLYK	heavy	sp|StrepHA-Tag|pTO_HA_StrepIII_GW_FRT_new	20191211_006_S210180_APMS_543_BIS_20191212173408	495.273	2	619.354	1	y5	35.71	938406336	1424842	1	767301648384
AADITSLYK	AADITSLYK	heavy	sp|StrepHA-Tag|pTO_HA_StrepIII_GW_FRT_new	20191211_007_S210181_APMS_544_BIS	495.273	2	619.354	1	y5	35.49	958264832	4793553	1	791151378432
AADITSLYK	AADITSLYK	heavy	sp|StrepHA-Tag|pTO_HA_StrepIII_GW_FRT_new	20191211_008_S210182_APMS_545_BIS	495.273	2	619.354	1	y5	35.02	1054355840	6759791	1	846743470080
AADITSLYK	AADITSLYK	heavy	sp|StrepHA-Tag|pTO_HA_StrepIII_GW_FRT_new	20191211_026_S210195_APMS_558_na	495.273	2	619.354	1	y5	37.69	636605952	0	1	519563247616
AADITSLYK	AADITSLYK	heavy	sp|StrepHA-Tag|pTO_HA_StrepIII_GW_FRT_new	20191211_027_S210196_APMS_559_BIS	495.273	2	619.354	1	y5	35.32	1004629440	19244776	1	831166742528
AADITSLYK	AADITSLYK	heavy	sp|StrepHA-Tag|pTO_HA_StrepIII_GW_FRT_new	20191211_028_S210197_APMS_560_BIS	495.273	2	619.354	1	y5	34.58	969269824	19276726	1	999151370240
AADITSLYK	AADITSLYK	heavy	sp|StrepHA-Tag|pTO_HA_StrepIII_GW_FRT_new	20191211_014_S210186_APMS_549_BIS	495.273	2	619.354	1	y5	34.17	665583872	0	1	1118372102144
AADITSLYK	AADITSLYK	heavy	sp|StrepHA-Tag|pTO_HA_StrepIII_GW_FRT_new	20191211_015_S210187_APMS_550_na	495.273	2	619.354	1	y5	35.23	1083234560	7300105	1	779439374336
AADITSLYK	AADITSLYK	heavy	sp|StrepHA-Tag|pTO_HA_StrepIII_GW_FRT_new	20191211_016_S210188_APMS_551_na	495.273	2	619.354	1	y5	34.71	1091060736	15893624	1	953476710400
AADITSLYK	AADITSLYK	heavy	sp|StrepHA-Tag|pTO_HA_StrepIII_GW_FRT_new	20191209_010_S210183_APMS_546_na_20191210175546	495.273	2	518.306	1	y4	38.17	278901280	2727405	3	499351093248
AADITSLYK	AADITSLYK	heavy	sp|StrepHA-Tag|pTO_HA_StrepIII_GW_FRT_new	20191211_011_S210184_APMS_547_na	495.273	2	518.306	1	y4	35.46	521640800	6593442	3	778768613376
AADITSLYK	AADITSLYK	heavy	sp|StrepHA-Tag|pTO_HA_StrepIII_GW_FRT_new	20191209_012_S210185_APMS_548_na	495.273	2	518.306	1	y4	38.31	283621600	2577183	3	465623482368
AADITSLYK	AADITSLYK	heavy	sp|StrepHA-Tag|pTO_HA_StrepIII_GW_FRT_new	20191211_006_S210180_APMS_543_BIS_20191212173408	495.273	2	518.306	1	y4	35.71	448153088	2199618	3	767301648384
AADITSLYK	AADITSLYK	heavy	sp|StrepHA-Tag|pTO_HA_StrepIII_GW_FRT_new	20191211_007_S210181_APMS_544_BIS	495.273	2	518.306	1	y4	35.49	496494848	3595759	3	791151378432
AADITSLYK	AADITSLYK	heavy	sp|StrepHA-Tag|pTO_HA_StrepIII_GW_FRT_new	20191211_008_S210182_APMS_545_BIS	495.273	2	518.306	1	y4	35.02	497712800	3830148	3	846743470080
AADITSLYK	AADITSLYK	heavy	sp|StrepHA-Tag|pTO_HA_StrepIII_GW_FRT_new	20191211_026_S210195_APMS_558_na	495.273	2	518.306	1	y4	37.69	305559072	0	3	519563247616
AADITSLYK	AADITSLYK	heavy	sp|StrepHA-Tag|pTO_HA_StrepIII_GW_FRT_new	20191211_027_S210196_APMS_559_BIS	495.273	2	518.306	1	y4	35.32	498405568	8879258	3	831166742528
AADITSLYK	AADITSLYK	heavy	sp|StrepHA-Tag|pTO_HA_StrepIII_GW_FRT_new	20191211_028_S210197_APMS_560_BIS	495.273	2	518.306	1	y4	34.58	494883904	7709433	2	999151370240
AADITSLYK	AADITSLYK	heavy	sp|StrepHA-Tag|pTO_HA_StrepIII_GW_FRT_new	20191211_014_S210186_APMS_549_BIS	495.273	2	518.306	1	y4	34.17	342914880	0	3	1118372102144
AADITSLYK	AADITSLYK	heavy	sp|StrepHA-Tag|pTO_HA_StrepIII_GW_FRT_new	20191211_015_S210187_APMS_550_na	495.273	2	518.306	1	y4	35.23	509179776	4992561	3	779439374336
AADITSLYK	AADITSLYK	heavy	sp|StrepHA-Tag|pTO_HA_StrepIII_GW_FRT_new	20191211_016_S210188_APMS_551_na	495.273	2	518.306	1	y4	34.71	552164608	5312452	2	953476710400
QASTDAGTAGALTPQHVR	QASTDAGTAGALTPQHVR	light	sp|P46937|YAP1_HUMAN	20191209_010_S210183_APMS_546_na_20191210175546	594.303	3	978.548	1	y9	29.33	1138724	157934	3	499351093248
QASTDAGTAGALTPQHVR	QASTDAGTAGALTPQHVR	light	sp|P46937|YAP1_HUMAN	20191211_011_S210184_APMS_547_na	594.303	3	978.548	1	y9	26.31	11017401	1094931	3	778768613376
QASTDAGTAGALTPQHVR	QASTDAGTAGALTPQHVR	light	sp|P46937|YAP1_HUMAN	20191209_012_S210185_APMS_548_na	594.303	3	978.548	1	y9	29.41	1182133	78511	3	465623482368
QASTDAGTAGALTPQHVR	QASTDAGTAGALTPQHVR	light	sp|P46937|YAP1_HUMAN	20191211_006_S210180_APMS_543_BIS_20191212173408	594.303	3	978.548	1	y9	26.71	2614120	0	2	767301648384
QASTDAGTAGALTPQHVR	QASTDAGTAGALTPQHVR	light	sp|P46937|YAP1_HUMAN	20191211_007_S210181_APMS_544_BIS	594.303	3	978.548	1	y9	26.49	1566195	0	2	791151378432
QASTDAGTAGALTPQHVR	QASTDAGTAGALTPQHVR	light	sp|P46937|YAP1_HUMAN	20191211_008_S210182_APMS_545_BIS	594.303	3	978.548	1	y9	26.11	2150440	0	3	846743470080
QASTDAGTAGALTPQHVR	QASTDAGTAGALTPQHVR	light	sp|P46937|YAP1_HUMAN	20191211_026_S210195_APMS_558_na	594.303	3	978.548	1	y9	28.74	4231812608	13241977	3	519563247616
QASTDAGTAGALTPQHVR	QASTDAGTAGALTPQHVR	light	sp|P46937|YAP1_HUMAN	20191211_027_S210196_APMS_559_BIS	594.303	3	978.548	1	y9	26.31	6896312320	22604044	3	831166742528
QASTDAGTAGALTPQHVR	QASTDAGTAGALTPQHVR	light	sp|P46937|YAP1_HUMAN	20191211_028_S210197_APMS_560_BIS	594.303	3	978.548	1	y9	25.46	6042500608	6265714	3	999151370240
QASTDAGTAGALTPQHVR	QASTDAGTAGALTPQHVR	light	sp|P46937|YAP1_HUMAN	20191211_014_S210186_APMS_549_BIS	594.303	3	978.548	1	y9	24.82	2908395	0	3	1118372102144
QASTDAGTAGALTPQHVR	QASTDAGTAGALTPQHVR	light	sp|P46937|YAP1_HUMAN	20191211_015_S210187_APMS_550_na	594.303	3	978.548	1	y9	26.05	1885556	300069	2	779439374336
QASTDAGTAGALTPQHVR	QASTDAGTAGALTPQHVR	light	sp|P46937|YAP1_HUMAN	20191211_016_S210188_APMS_551_na	594.303	3	978.548	1	y9	25.51	2042394	0	2	953476710400
QASTDAGTAGALTPQHVR	QASTDAGTAGALTPQHVR	light	sp|P46937|YAP1_HUMAN	20191209_010_S210183_APMS_546_na_20191210175546	594.303	3	737.405	1	y6	29.33	1265504	38929	2	499351093248
QASTDAGTAGALTPQHVR	QASTDAGTAGALTPQHVR	light	sp|P46937|YAP1_HUMAN	20191211_011_S210184_APMS_547_na	594.303	3	737.405	1	y6	26.31	13594816	1279681	2	778768613376
QASTDAGTAGALTPQHVR	QASTDAGTAGALTPQHVR	light	sp|P46937|YAP1_HUMAN	20191209_012_S210185_APMS_548_na	594.303	3	737.405	1	y6	29.41	1207082	0	2	465623482368
QASTDAGTAGALTPQHVR	QASTDAGTAGALTPQHVR	light	sp|P46937|YAP1_HUMAN	20191211_006_S210180_APMS_543_BIS_20191212173408	594.303	3	737.405	1	y6	26.71	1933060	0	3	767301648384
QASTDAGTAGALTPQHVR	QASTDAGTAGALTPQHVR	light	sp|P46937|YAP1_HUMAN	20191211_007_S210181_APMS_544_BIS	594.303	3	737.405	1	y6	26.49	1315275	150561	3	791151378432
QASTDAGTAGALTPQHVR	QASTDAGTAGALTPQHVR	light	sp|P46937|YAP1_HUMAN	20191211_008_S210182_APMS_545_BIS	594.303	3	737.405	1	y6	26.08	2174335	0	2	846743470080
QASTDAGTAGALTPQHVR	QASTDAGTAGALTPQHVR	light	sp|P46937|YAP1_HUMAN	20191211_026_S210195_APMS_558_na	594.303	3	737.405	1	y6	28.85	5202719232	13600103	2	519563247616
QASTDAGTAGALTPQHVR	QASTDAGTAGALTPQHVR	light	sp|P46937|YAP1_HUMAN	20191211_027_S210196_APMS_559_BIS	594.303	3	737.405	1	y6	26.34	8566354944	27903078	2	831166742528
QASTDAGTAGALTPQHVR	QASTDAGTAGALTPQHVR	light	sp|P46937|YAP1_HUMAN	20191211_028_S210197_APMS_560_BIS	594.303	3	737.405	1	y6	25.46	7057728512	10359736	2	999151370240
QASTDAGTAGALTPQHVR	QASTDAGTAGALTPQHVR	light	sp|P46937|YAP1_HUMAN	20191211_014_S210186_APMS_549_BIS	594.303	3	737.405	1	y6	24.82	3163039	0	2	1118372102144
QASTDAGTAGALTPQHVR	QASTDAGTAGALTPQHVR	light	sp|P46937|YAP1_HUMAN	20191211_015_S210187_APMS_550_na	594.303	3	737.405	1	y6	26.2	1047737	146343	3	779439374336
QASTDAGTAGALTPQHVR	QASTDAGTAGALTPQHVR	light	sp|P46937|YAP1_HUMAN	20191211_016_S210188_APMS_551_na	594.303	3	737.405	1	y6	25.51	1994069	127183	3	953476710400
QASTDAGTAGALTPQHVR	QASTDAGTAGALTPQHVR	light	sp|P46937|YAP1_HUMAN	20191209_010_S210183_APMS_546_na_20191210175546	594.303	3	636.358	1	y5	29.33	3091002	0	1	499351093248
QASTDAGTAGALTPQHVR	QASTDAGTAGALTPQHVR	light	sp|P46937|YAP1_HUMAN	20191211_011_S210184_APMS_547_na	594.303	3	636.358	1	y5	26.31	31939020	3510300	1	778768613376
QASTDAGTAGALTPQHVR	QASTDAGTAGALTPQHVR	light	sp|P46937|YAP1_HUMAN	20191209_012_S210185_APMS_548_na	594.303	3	636.358	1	y5	29.41	2994974	0	1	465623482368
QASTDAGTAGALTPQHVR	QASTDAGTAGALTPQHVR	light	sp|P46937|YAP1_HUMAN	20191211_006_S210180_APMS_543_BIS_20191212173408	594.303	3	636.358	1	y5	26.71	4392885	0	1	767301648384
QASTDAGTAGALTPQHVR	QASTDAGTAGALTPQHVR	light	sp|P46937|YAP1_HUMAN	20191211_007_S210181_APMS_544_BIS	594.303	3	636.358	1	y5	26.49	2821995	101129	1	791151378432
QASTDAGTAGALTPQHVR	QASTDAGTAGALTPQHVR	light	sp|P46937|YAP1_HUMAN	20191211_008_S210182_APMS_545_BIS	594.303	3	636.358	1	y5	26.11	4256109	241403	1	846743470080
QASTDAGTAGALTPQHVR	QASTDAGTAGALTPQHVR	light	sp|P46937|YAP1_HUMAN	20191211_026_S210195_APMS_558_na	594.303	3	636.358	1	y5	28.77	11685315584	55025116	1	519563247616
QASTDAGTAGALTPQHVR	QASTDAGTAGALTPQHVR	light	sp|P46937|YAP1_HUMAN	20191211_027_S210196_APMS_559_BIS	594.303	3	636.358	1	y5	26.31	19554615296	63497680	1	831166742528
QASTDAGTAGALTPQHVR	QASTDAGTAGALTPQHVR	light	sp|P46937|YAP1_HUMAN	20191211_028_S210197_APMS_560_BIS	594.303	3	636.358	1	y5	25.5	16591326208	17202426	1	999151370240
QASTDAGTAGALTPQHVR	QASTDAGTAGALTPQHVR	light	sp|P46937|YAP1_HUMAN	20191211_014_S210186_APMS_549_BIS	594.303	3	636.358	1	y5	24.82	7847911	0	1	1118372102144
QASTDAGTAGALTPQHVR	QASTDAGTAGALTPQHVR	light	sp|P46937|YAP1_HUMAN	20191211_015_S210187_APMS_550_na	594.303	3	636.358	1	y5	26.2	2505444	0	1	779439374336
QASTDAGTAGALTPQHVR	QASTDAGTAGALTPQHVR	light	sp|P46937|YAP1_HUMAN	20191211_016_S210188_APMS_551_na	594.303	3	636.358	1	y5	25.51	5012540	46798	1	953476710400
QASTDAGTAGALTPQHVR	QASTDAGTAGALTPQHVR	heavy	sp|P46937|YAP1_HUMAN	20191209_010_S210183_APMS_546_na_20191210175546	597.639	3	988.556	1	y9	29.33	125617136	1652346	3	499351093248
QASTDAGTAGALTPQHVR	QASTDAGTAGALTPQHVR	heavy	sp|P46937|YAP1_HUMAN	20191211_011_S210184_APMS_547_na	597.639	3	988.556	1	y9	26.34	252588608	3607845	3	778768613376
QASTDAGTAGALTPQHVR	QASTDAGTAGALTPQHVR	heavy	sp|P46937|YAP1_HUMAN	20191209_012_S210185_APMS_548_na	597.639	3	988.556	1	y9	29.41	132286848	1682646	3	465623482368
QASTDAGTAGALTPQHVR	QASTDAGTAGALTPQHVR	heavy	sp|P46937|YAP1_HUMAN	20191211_006_S210180_APMS_543_BIS_20191212173408	597.639	3	988.556	1	y9	26.71	199344752	612259	3	767301648384
QASTDAGTAGALTPQHVR	QASTDAGTAGALTPQHVR	heavy	sp|P46937|YAP1_HUMAN	20191211_007_S210181_APMS_544_BIS	597.639	3	988.556	1	y9	26.49	247649120	1347123	3	791151378432
QASTDAGTAGALTPQHVR	QASTDAGTAGALTPQHVR	heavy	sp|P46937|YAP1_HUMAN	20191211_008_S210182_APMS_545_BIS	597.639	3	988.556	1	y9	26.04	298819200	1784100	3	846743470080
QASTDAGTAGALTPQHVR	QASTDAGTAGALTPQHVR	heavy	sp|P46937|YAP1_HUMAN	20191211_026_S210195_APMS_558_na	597.639	3	988.556	1	y9	28.74	138179152	0	3	519563247616
QASTDAGTAGALTPQHVR	QASTDAGTAGALTPQHVR	heavy	sp|P46937|YAP1_HUMAN	20191211_027_S210196_APMS_559_BIS	597.639	3	988.556	1	y9	26.31	283585600	1454019	3	831166742528
QASTDAGTAGALTPQHVR	QASTDAGTAGALTPQHVR	heavy	sp|P46937|YAP1_HUMAN	20191211_028_S210197_APMS_560_BIS	597.639	3	988.556	1	y9	25.46	235545776	758395	3	999151370240
QASTDAGTAGALTPQHVR	QASTDAGTAGALTPQHVR	heavy	sp|P46937|YAP1_HUMAN	20191211_014_S210186_APMS_549_BIS	597.639	3	988.556	1	y9	24.82	191073840	353703	3	1118372102144
QASTDAGTAGALTPQHVR	QASTDAGTAGALTPQHVR	heavy	sp|P46937|YAP1_HUMAN	20191211_015_S210187_APMS_550_na	597.639	3	988.556	1	y9	26.2	270613024	717648	3	779439374336
QASTDAGTAGALTPQHVR	QASTDAGTAGALTPQHVR	heavy	sp|P46937|YAP1_HUMAN	20191211_016_S210188_APMS_551_na	597.639	3	988.556	1	y9	25.51	224286240	4900653	3	953476710400
QASTDAGTAGALTPQHVR	QASTDAGTAGALTPQHVR	heavy	sp|P46937|YAP1_HUMAN	20191209_010_S210183_APMS_546_na_20191210175546	597.639	3	747.414	1	y6	29.33	153164096	1819751	2	499351093248
QASTDAGTAGALTPQHVR	QASTDAGTAGALTPQHVR	heavy	sp|P46937|YAP1_HUMAN	20191211_011_S210184_APMS_547_na	597.639	3	747.414	1	y6	26.34	322339904	4130253	2	778768613376
QASTDAGTAGALTPQHVR	QASTDAGTAGALTPQHVR	heavy	sp|P46937|YAP1_HUMAN	20191209_012_S210185_APMS_548_na	597.639	3	747.414	1	y6	29.41	159258000	3510694	2	465623482368
QASTDAGTAGALTPQHVR	QASTDAGTAGALTPQHVR	heavy	sp|P46937|YAP1_HUMAN	20191211_006_S210180_APMS_543_BIS_20191212173408	597.639	3	747.414	1	y6	26.71	239495872	1550946	2	767301648384
QASTDAGTAGALTPQHVR	QASTDAGTAGALTPQHVR	heavy	sp|P46937|YAP1_HUMAN	20191211_007_S210181_APMS_544_BIS	597.639	3	747.414	1	y6	26.49	294729696	3180063	2	791151378432
QASTDAGTAGALTPQHVR	QASTDAGTAGALTPQHVR	heavy	sp|P46937|YAP1_HUMAN	20191211_008_S210182_APMS_545_BIS	597.639	3	747.414	1	y6	26.04	342493376	2244380	2	846743470080
QASTDAGTAGALTPQHVR	QASTDAGTAGALTPQHVR	heavy	sp|P46937|YAP1_HUMAN	20191211_026_S210195_APMS_558_na	597.639	3	747.414	1	y6	28.74	161464272	0	2	519563247616
QASTDAGTAGALTPQHVR	QASTDAGTAGALTPQHVR	heavy	sp|P46937|YAP1_HUMAN	20191211_027_S210196_APMS_559_BIS	597.639	3	747.414	1	y6	26.31	346318656	2507076	2	831166742528
QASTDAGTAGALTPQHVR	QASTDAGTAGALTPQHVR	heavy	sp|P46937|YAP1_HUMAN	20191211_028_S210197_APMS_560_BIS	597.639	3	747.414	1	y6	25.46	291241184	1245630	2	999151370240
QASTDAGTAGALTPQHVR	QASTDAGTAGALTPQHVR	heavy	sp|P46937|YAP1_HUMAN	20191211_014_S210186_APMS_549_BIS	597.639	3	747.414	1	y6	24.82	236478240	829362	2	1118372102144
QASTDAGTAGALTPQHVR	QASTDAGTAGALTPQHVR	heavy	sp|P46937|YAP1_HUMAN	20191211_015_S210187_APMS_550_na	597.639	3	747.414	1	y6	26.2	341573888	1168099	2	779439374336
QASTDAGTAGALTPQHVR	QASTDAGTAGALTPQHVR	heavy	sp|P46937|YAP1_HUMAN	20191211_016_S210188_APMS_551_na	597.639	3	747.414	1	y6	25.51	266794864	5540780	2	953476710400
QASTDAGTAGALTPQHVR	QASTDAGTAGALTPQHVR	heavy	sp|P46937|YAP1_HUMAN	20191209_010_S210183_APMS_546_na_20191210175546	597.639	3	646.366	1	y5	29.33	341893120	4190126	1	499351093248
QASTDAGTAGALTPQHVR	QASTDAGTAGALTPQHVR	heavy	sp|P46937|YAP1_HUMAN	20191211_011_S210184_APMS_547_na	597.639	3	646.366	1	y5	26.34	689410560	9747032	1	778768613376
QASTDAGTAGALTPQHVR	QASTDAGTAGALTPQHVR	heavy	sp|P46937|YAP1_HUMAN	20191209_012_S210185_APMS_548_na	597.639	3	646.366	1	y5	29.41	346010240	6086156	1	465623482368
QASTDAGTAGALTPQHVR	QASTDAGTAGALTPQHVR	heavy	sp|P46937|YAP1_HUMAN	20191211_006_S210180_APMS_543_BIS_20191212173408	597.639	3	646.366	1	y5	26.71	554682880	2312451	1	767301648384
QASTDAGTAGALTPQHVR	QASTDAGTAGALTPQHVR	heavy	sp|P46937|YAP1_HUMAN	20191211_007_S210181_APMS_544_BIS	597.639	3	646.366	1	y5	26.49	651688192	5787113	1	791151378432
QASTDAGTAGALTPQHVR	QASTDAGTAGALTPQHVR	heavy	sp|P46937|YAP1_HUMAN	20191211_008_S210182_APMS_545_BIS	597.639	3	646.366	1	y5	26.04	760056064	4954211	1	846743470080
QASTDAGTAGALTPQHVR	QASTDAGTAGALTPQHVR	heavy	sp|P46937|YAP1_HUMAN	20191211_026_S210195_APMS_558_na	597.639	3	646.366	1	y5	28.74	381944480	531907	1	519563247616
QASTDAGTAGALTPQHVR	QASTDAGTAGALTPQHVR	heavy	sp|P46937|YAP1_HUMAN	20191211_027_S210196_APMS_559_BIS	597.639	3	646.366	1	y5	26.31	779328000	5251642	1	831166742528
QASTDAGTAGALTPQHVR	QASTDAGTAGALTPQHVR	heavy	sp|P46937|YAP1_HUMAN	20191211_028_S210197_APMS_560_BIS	597.639	3	646.366	1	y5	25.46	672510976	2868238	1	999151370240
QASTDAGTAGALTPQHVR	QASTDAGTAGALTPQHVR	heavy	sp|P46937|YAP1_HUMAN	20191211_014_S210186_APMS_549_BIS	597.639	3	646.366	1	y5	24.82	533581568	1631849	1	1118372102144
QASTDAGTAGALTPQHVR	QASTDAGTAGALTPQHVR	heavy	sp|P46937|YAP1_HUMAN	20191211_015_S210187_APMS_550_na	597.639	3	646.366	1	y5	26.2	775912192	1963890	1	779439374336
QASTDAGTAGALTPQHVR	QASTDAGTAGALTPQHVR	heavy	sp|P46937|YAP1_HUMAN	20191211_016_S210188_APMS_551_na	597.639	3	646.366	1	y5	25.51	611468672	12882735	1	953476710400

## Sheet: Fig_5_Reciprocal_pulldown
Peptide	Protein	GFP_1	GFP_2	GFP_3	LATS_1	LATS_2	LATS_3	PTPN14_1	PTPN14_2	PTPN14_3	YAP_1	YAP_2	YAP_3
NSLLPFANETNSSR	LATS1	-13.9926	-11.4359	-14.0747	-1.37659	-1.31843	-1.53613	-9.03829	-9.23978	-9.14482	-10.6846	-10.4171	-9.88095
GILHTDSQSQSLR	PTPN14	-11.8184	-11.7835	-11.989	-6.61397	-6.82828	-6.72212	-1.0718	-1.19297	-1.25385	-7.39437	-8.497	-7.67871
AADITSLYK	Strep-HA	-1.13991	-1.13991	-1.13991	-1.13991	-1.13991	-1.13991	-1.13991	-1.13991	-1.13991	-1.13991	-1.13991	-1.13991
QASTDAGTAGALTPQHVR	YAP1	-10.3686	-5.50099	-10.3999	-5.07251	-6.83395	-5.89907	-5.61992	-6.58852	-6.28709	1.14597	2.4805	2.84407
