# Supplementary material for: Phosphorylation‐linked complex profiling identifies assemblies required for Hippo signal integration
Source: Mol Syst Biol. 2023 Mar 10;19(4):e11024. doi: 10.15252/msb.202211024 (PMC10090947; doi:10.15252/msb.202211024)
Supplement: Supplementary file 12 — Dataset EV9 [file MSB-19-e11024-s005.xlsx]

## Sheet: LEGEND
Table	Description
Raw file list
Output from Xquest	Output from Xquest analysis
Filtered results	Results filtered
Fig_5_AP-XL-MS YAP1	Crosslinks visualized in Fig. 5

## Sheet: Raw file list
Name	Condition	Fraction	Technical replicate
ulianaf_C1604_169	Strep-HA YAP1 purification 1	A	1
ulianaf_C1604_170	Strep-HA YAP1 purification 1	A	2
ulianaf_C1604_171	Strep-HA YAP1 purification 1	B	1
ulianaf_C1604_172	Strep-HA YAP1 purification 1	B	2
ulianaf_C1604_173	Strep-HA YAP1 purification 1	C	1
ulianaf_C1604_174	Strep-HA YAP1 purification 1	C	2
ulianaf_C1604_176	Strep-HA YAP1 purification 2	A	1
ulianaf_C1604_177	Strep-HA YAP1 purification 2	A	2
ulianaf_C1604_178	Strep-HA YAP1 purification 2	B	1
ulianaf_C1604_179	Strep-HA YAP1 purification 2	B	2
ulianaf_C1604_180	Strep-HA YAP1 purification 2	C	1
ulianaf_C1604_181	Strep-HA YAP1 purification 2	C	2

## Sheet: Output from Xquest
id	search_hit_rank	seq1	seq2	prot1	prot2	structure	topology	type	Mr	mz	charge	fdr	ld.score
LRLKQQELLR-K4-156	1	LRLKQQELLR		sp|P46937|YAP1_HUMAN		LRLKQQELLR	a4	monolink	1451.88	484.967	3	0	43.03
LQQLQMEKER-K8-156	1	LQQLQMEKER		sp|P46937|YAP1_HUMAN		LQQLQMEKER	a8	monolink	1457.75	486.925	3	0	42.13
LRLKQQELLR-K4-156	1	LRLKQQELLR		sp|P46937|YAP1_HUMAN		LRLKQQELLR	a4	monolink	1451.88	484.967	3	0	41.86
LRLKQQELLR-K4-156	1	LRLKQQELLR		sp|P46937|YAP1_HUMAN		LRLKQQELLR	a4	monolink	1451.88	484.968	3	0	41.83
NINPSTANSPKCQELALR-K11-156	1	NINPSTANSPKCQELALR		sp|P46937|YAP1_HUMAN		NINPSTANSPKCQELALR	a11	monolink	2168.09	723.711	3	0	41.26
LQQLQMEKER-LKQQELLR-a8-b2	1	LQQLQMEKER	LKQQELLR	sp|P46937|YAP1_HUMAN	sp|P46937|YAP1_HUMAN	LQQLQMEKER-LKQQELLR	a8-b2	xlink	2466.36	617.596	4	NA	40.4
LQQLQMEKER-LKQQELLR-a8-b2	1	LQQLQMEKER	LKQQELLR	sp|P46937|YAP1_HUMAN	sp|P46937|YAP1_HUMAN	LQQLQMEKER-LKQQELLR	a8-b2	xlink	2466.36	617.596	4	0	40.24
NINPSTANSPKCQELALR-K11-156	1	NINPSTANSPKCQELALR		sp|P46937|YAP1_HUMAN		NINPSTANSPKCQELALR	a11	monolink	2168.09	723.705	3	0	40.1
NINPSTANSPKCQELALR-K11-156	1	NINPSTANSPKCQELALR		sp|P46937|YAP1_HUMAN		NINPSTANSPKCQELALR	a11	monolink	2168.09	723.704	3	0	40.03
LQQLQMEKER-LKQQELLR-a8-b2	1	LQQLQMEKER	LKQQELLR	sp|P46937|YAP1_HUMAN	sp|P46937|YAP1_HUMAN	LQQLQMEKER-LKQQELLR	a8-b2	xlink	2466.36	617.598	4	0	39.95
LQQLQMEKER-LKQQELLR-a8-b2	1	LQQLQMEKER	LKQQELLR	sp|P46937|YAP1_HUMAN	sp|P46937|YAP1_HUMAN	LQQLQMEKER-LKQQELLR	a8-b2	xlink	2466.36	617.596	4	0	39.74
NINPSTANSPKCQELALR-K11-156	1	NINPSTANSPKCQELALR		sp|P46937|YAP1_HUMAN		NINPSTANSPKCQELALR	a11	monolink	2168.09	723.704	3	0	39.61
NINPSTANSPKCQELALR-K11-156	1	NINPSTANSPKCQELALR		sp|P46937|YAP1_HUMAN		NINPSTANSPKCQELALR	a11	monolink	2168.09	723.703	3	0	39.51
LQQLQMEKER-LKQQELLR-a8-b2	1	LQQLQMEKER	LKQQELLR	sp|P46937|YAP1_HUMAN	sp|P46937|YAP1_HUMAN	LQQLQMEKER-LKQQELLR	a8-b2	xlink	2466.36	617.598	4	0	39.38
NINPSTANSPKCQELALR-K11-155	1	NINPSTANSPKCQELALR		sp|P46937|YAP1_HUMAN		NINPSTANSPKCQELALR	a11	monolink	2167.11	723.373	3	0	39.35
NINPSTANSPKCQELALR-K11-156	1	NINPSTANSPKCQELALR		sp|P46937|YAP1_HUMAN		NINPSTANSPKCQELALR	a11	monolink	2168.09	723.705	3	0	39.28
LQQLQMEKER-LKQQELLR-a8-b2	1	LQQLQMEKER	LKQQELLR	sp|P46937|YAP1_HUMAN	sp|P46937|YAP1_HUMAN	LQQLQMEKER-LKQQELLR	a8-b2	xlink	2466.36	617.598	4	0	39.27
LQQLQMEKER-LKQQELLR-a8-b2	1	LQQLQMEKER	LKQQELLR	sp|P46937|YAP1_HUMAN	sp|P46937|YAP1_HUMAN	LQQLQMEKER-LKQQELLR	a8-b2	xlink	2466.36	617.596	4	0	39.2
LQQLQMEKER-LKQQELLR-a8-b2	1	LQQLQMEKER	LKQQELLR	sp|P46937|YAP1_HUMAN	sp|P46937|YAP1_HUMAN	LQQLQMEKER-LKQQELLR	a8-b2	xlink	2466.36	617.598	4	0	39.19
LQQLQMEKER-LKQQELLR-a8-b2	1	LQQLQMEKER	LKQQELLR	sp|P46937|YAP1_HUMAN	sp|P46937|YAP1_HUMAN	LQQLQMEKER-LKQQELLR	a8-b2	xlink	2466.36	617.604	4	0	39.18
LQQLQMEKER-LKQQELLR-a8-b2	1	LQQLQMEKER	LKQQELLR	sp|P46937|YAP1_HUMAN	sp|P46937|YAP1_HUMAN	LQQLQMEKER-LKQQELLR	a8-b2	xlink	2466.36	617.597	4	0	39.17
NINPSTANSPKCQELALR-K11-156	1	NINPSTANSPKCQELALR		sp|P46937|YAP1_HUMAN		NINPSTANSPKCQELALR	a11	monolink	2168.09	723.703	3	0	39.02
LQQLQMEKER-LKQQELLR-a8-b2	1	LQQLQMEKER	LKQQELLR	sp|P46937|YAP1_HUMAN	sp|P46937|YAP1_HUMAN	LQQLQMEKER-LKQQELLR	a8-b2	xlink	2466.36	617.596	4	0	38.97
LQQLQMEKER-LKQQELLR-a8-b2	1	LQQLQMEKER	LKQQELLR	sp|P46937|YAP1_HUMAN	sp|P46937|YAP1_HUMAN	LQQLQMEKER-LKQQELLR	a8-b2	xlink	2466.36	617.597	4	0	38.95
LQQLQMEKER-LKQQELLR-a8-b2	1	LQQLQMEKER	LKQQELLR	sp|P46937|YAP1_HUMAN	sp|P46937|YAP1_HUMAN	LQQLQMEKER-LKQQELLR	a8-b2	xlink	2466.36	617.597	4	0	38.89
LQQLQMEKER-LKQQELLR-a8-b2	1	LQQLQMEKER	LKQQELLR	sp|P46937|YAP1_HUMAN	sp|P46937|YAP1_HUMAN	LQQLQMEKER-LKQQELLR	a8-b2	xlink	2466.36	617.604	4	0	38.87
LQQLQMEKER-LKQQELLR-a8-b2	1	LQQLQMEKER	LKQQELLR	sp|P46937|YAP1_HUMAN	sp|P46937|YAP1_HUMAN	LQQLQMEKER-LKQQELLR	a8-b2	xlink	2466.36	617.596	4	0	38.84
LQQLQMEKER-LKQQELLR-a8-b2	1	LQQLQMEKER	LKQQELLR	sp|P46937|YAP1_HUMAN	sp|P46937|YAP1_HUMAN	LQQLQMEKER-LKQQELLR	a8-b2	xlink	2466.36	617.598	4	0	38.82
NINPSTANSPKCQELALR-K11-156	1	NINPSTANSPKCQELALR		sp|P46937|YAP1_HUMAN		NINPSTANSPKCQELALR	a11	monolink	2168.09	723.703	3	0	38.78
LQQLQMEKER-LKQQELLR-a8-b2	1	LQQLQMEKER	LKQQELLR	sp|P46937|YAP1_HUMAN	sp|P46937|YAP1_HUMAN	LQQLQMEKER-LKQQELLR	a8-b2	xlink	2466.36	617.597	4	0	38.74
LQQLQMEKER-LKQQELLR-a8-b2	1	LQQLQMEKER	LKQQELLR	sp|P46937|YAP1_HUMAN	sp|P46937|YAP1_HUMAN	LQQLQMEKER-LKQQELLR	a8-b2	xlink	2466.36	617.598	4	0	38.73
LQQLQMEKER-LKQQELLR-a8-b2	1	LQQLQMEKER	LKQQELLR	sp|P46937|YAP1_HUMAN	sp|P46937|YAP1_HUMAN	LQQLQMEKER-LKQQELLR	a8-b2	xlink	2466.36	617.596	4	0	38.71
NINPSTANSPKCQELALR-K11-156	1	NINPSTANSPKCQELALR		sp|P46937|YAP1_HUMAN		NINPSTANSPKCQELALR	a11	monolink	2168.09	723.702	3	0	38.71
NINPSTANSPKCQELALR-K11-156	1	NINPSTANSPKCQELALR		sp|P46937|YAP1_HUMAN		NINPSTANSPKCQELALR	a11	monolink	2168.09	723.703	3	0	38.71
NINPSTANSPKCQELALR-K11-156	1	NINPSTANSPKCQELALR		sp|P46937|YAP1_HUMAN		NINPSTANSPKCQELALR	a11	monolink	2168.09	723.703	3	0	38.63
NINPSTANSPKCQELALRSQLPTLEQDGGTQNPVSSPGMSQELR-K11-156	1	NINPSTANSPKCQELALRSQLPTLEQDGGTQNPVSSPGMSQELR		sp|P46937|YAP1_HUMAN		NINPSTANSPKCQELALRSQLPTLEQDGGTQNPVSSPGMSQELR	a11	monolink	4905.39	1227.36	4	0	38.61
NINPSTANSPKCQELALR-K11-155	1	NINPSTANSPKCQELALR		sp|P46937|YAP1_HUMAN		NINPSTANSPKCQELALR	a11	monolink	2167.11	723.373	3	0	38.61
LQQLQMEKER-LKQQELLR-a8-b2	1	LQQLQMEKER	LKQQELLR	sp|P46937|YAP1_HUMAN	sp|P46937|YAP1_HUMAN	LQQLQMEKER-LKQQELLR	a8-b2	xlink	2466.36	617.597	4	0	38.57
LQQLQMEKER-LKQQELLR-a8-b2	1	LQQLQMEKER	LKQQELLR	sp|P46937|YAP1_HUMAN	sp|P46937|YAP1_HUMAN	LQQLQMEKER-LKQQELLR	a8-b2	xlink	2466.36	617.598	4	0	38.57
LQQLQMEKER-LKQQELLR-a8-b2	1	LQQLQMEKER	LKQQELLR	sp|P46937|YAP1_HUMAN	sp|P46937|YAP1_HUMAN	LQQLQMEKER-LKQQELLR	a8-b2	xlink	2466.36	617.597	4	0	38.57
LQQLQMEKER-LKQQELLR-a8-b2	1	LQQLQMEKER	LKQQELLR	sp|P46937|YAP1_HUMAN	sp|P46937|YAP1_HUMAN	LQQLQMEKER-LKQQELLR	a8-b2	xlink	2466.36	617.598	4	0	38.55
LQQLQMEKER-LKQQELLR-a8-b2	1	LQQLQMEKER	LKQQELLR	sp|P46937|YAP1_HUMAN	sp|P46937|YAP1_HUMAN	LQQLQMEKER-LKQQELLR	a8-b2	xlink	2466.36	617.598	4	0	38.51
LQQLQMEKER-LKQQELLR-a8-b2	1	LQQLQMEKER	LKQQELLR	sp|P46937|YAP1_HUMAN	sp|P46937|YAP1_HUMAN	LQQLQMEKER-LKQQELLR	a8-b2	xlink	2466.36	617.597	4	0	38.49
LQQLQMEKER-LKQQELLR-a8-b2	1	LQQLQMEKER	LKQQELLR	sp|P46937|YAP1_HUMAN	sp|P46937|YAP1_HUMAN	LQQLQMEKER-LKQQELLR	a8-b2	xlink	2466.36	617.597	4	0	38.48
NINPSTANSPKCQELALR-K11-155	1	NINPSTANSPKCQELALR		sp|P46937|YAP1_HUMAN		NINPSTANSPKCQELALR	a11	monolink	2167.11	723.373	3	0	38.47
NINPSTANSPKCQELALR-K11-155	1	NINPSTANSPKCQELALR		sp|P46937|YAP1_HUMAN		NINPSTANSPKCQELALR	a11	monolink	2167.11	723.373	3	0	38.46
LQQLQMEKER-LKQQELLR-a8-b2	1	LQQLQMEKER	LKQQELLR	sp|P46937|YAP1_HUMAN	sp|P46937|YAP1_HUMAN	LQQLQMEKER-LKQQELLR	a8-b2	xlink	2466.36	617.597	4	0	38.45
LQQLQMEKER-LKQQELLR-a8-b2	1	LQQLQMEKER	LKQQELLR	sp|P46937|YAP1_HUMAN	sp|P46937|YAP1_HUMAN	LQQLQMEKER-LKQQELLR	a8-b2	xlink	2466.36	617.596	4	0	38.45
LQQLQMEKER-LKQQELLR-a8-b2	1	LQQLQMEKER	LKQQELLR	sp|P46937|YAP1_HUMAN	sp|P46937|YAP1_HUMAN	LQQLQMEKER-LKQQELLR	a8-b2	xlink	2466.36	617.597	4	0	38.44
LQQLQMEKER-LKQQELLR-a8-b2	1	LQQLQMEKER	LKQQELLR	sp|P46937|YAP1_HUMAN	sp|P46937|YAP1_HUMAN	LQQLQMEKER-LKQQELLR	a8-b2	xlink	2466.36	617.597	4	0	38.43
LQQLQMEKER-LKQQELLR-a8-b2	1	LQQLQMEKER	LKQQELLR	sp|P46937|YAP1_HUMAN	sp|P46937|YAP1_HUMAN	LQQLQMEKER-LKQQELLR	a8-b2	xlink	2466.36	617.604	4	0	38.41
LQQLQMEKER-LKQQELLR-a8-b2	1	LQQLQMEKER	LKQQELLR	sp|P46937|YAP1_HUMAN	sp|P46937|YAP1_HUMAN	LQQLQMEKER-LKQQELLR	a8-b2	xlink	2466.36	617.598	4	0	38.38
LQQLQMEKER-LKQQELLR-a8-b2	1	LQQLQMEKER	LKQQELLR	sp|P46937|YAP1_HUMAN	sp|P46937|YAP1_HUMAN	LQQLQMEKER-LKQQELLR	a8-b2	xlink	2466.36	617.597	4	0	38.33
LQQLQMEKER-LKQQELLR-a8-b2	1	LQQLQMEKER	LKQQELLR	sp|P46937|YAP1_HUMAN	sp|P46937|YAP1_HUMAN	LQQLQMEKER-LKQQELLR	a8-b2	xlink	2466.36	617.597	4	0	38.32
LQQLQMEKER-LKQQELLR-a8-b2	1	LQQLQMEKER	LKQQELLR	sp|P46937|YAP1_HUMAN	sp|P46937|YAP1_HUMAN	LQQLQMEKER-LKQQELLR	a8-b2	xlink	2466.36	617.596	4	0	38.28
LQQLQMEKER-LKQQELLR-a8-b2	1	LQQLQMEKER	LKQQELLR	sp|P46937|YAP1_HUMAN	sp|P46937|YAP1_HUMAN	LQQLQMEKER-LKQQELLR	a8-b2	xlink	2466.36	617.597	4	0	38.26
LQQLQMEKER-LKQQELLR-a8-b2	1	LQQLQMEKER	LKQQELLR	sp|P46937|YAP1_HUMAN	sp|P46937|YAP1_HUMAN	LQQLQMEKER-LKQQELLR	a8-b2	xlink	2466.36	617.598	4	0	38.21
LQQLQMEKER-LKQQELLR-a8-b2	1	LQQLQMEKER	LKQQELLR	sp|P46937|YAP1_HUMAN	sp|P46937|YAP1_HUMAN	LQQLQMEKER-LKQQELLR	a8-b2	xlink	2466.36	617.598	4	0	38.17
LQQLQMEKER-LKQQELLR-a8-b2	1	LQQLQMEKER	LKQQELLR	sp|P46937|YAP1_HUMAN	sp|P46937|YAP1_HUMAN	LQQLQMEKER-LKQQELLR	a8-b2	xlink	2466.36	617.597	4	0	38.14
LQQLQMEKER-LKQQELLR-a8-b2	1	LQQLQMEKER	LKQQELLR	sp|P46937|YAP1_HUMAN	sp|P46937|YAP1_HUMAN	LQQLQMEKER-LKQQELLR	a8-b2	xlink	2466.36	617.597	4	0	38.11
LQQLQMEKER-LKQQELLR-a8-b2	1	LQQLQMEKER	LKQQELLR	sp|P46937|YAP1_HUMAN	sp|P46937|YAP1_HUMAN	LQQLQMEKER-LKQQELLR	a8-b2	xlink	2466.36	617.597	4	0	38.04
LQQLQMEKER-LKQQELLR-a8-b2	1	LQQLQMEKER	LKQQELLR	sp|P46937|YAP1_HUMAN	sp|P46937|YAP1_HUMAN	LQQLQMEKER-LKQQELLR	a8-b2	xlink	2466.36	617.598	4	0	38
LQQLQMEKER-LKQQELLR-a8-b2	1	LQQLQMEKER	LKQQELLR	sp|P46937|YAP1_HUMAN	sp|P46937|YAP1_HUMAN	LQQLQMEKER-LKQQELLR	a8-b2	xlink	2466.36	617.598	4	0	37.99
LQQLQMEKER-LKQQELLR-a8-b2	1	LQQLQMEKER	LKQQELLR	sp|P46937|YAP1_HUMAN	sp|P46937|YAP1_HUMAN	LQQLQMEKER-LKQQELLR	a8-b2	xlink	2466.36	617.598	4	0	37.98
NINPSTANSPKCQELALR-K11-155	1	NINPSTANSPKCQELALR		sp|P46937|YAP1_HUMAN		NINPSTANSPKCQELALR	a11	monolink	2167.11	723.373	3	0	37.97
NINPSTANSPKCQELALR-K11-156	1	NINPSTANSPKCQELALR		sp|P46937|YAP1_HUMAN		NINPSTANSPKCQELALR	a11	monolink	2168.09	723.703	3	0	37.92
NINPSTANSPKCQELALR-K11-155	1	NINPSTANSPKCQELALR		sp|P46937|YAP1_HUMAN		NINPSTANSPKCQELALR	a11	monolink	2167.11	723.373	3	0	37.91
LQQLQMEKER-LKQQELLR-a8-b2	1	LQQLQMEKER	LKQQELLR	sp|P46937|YAP1_HUMAN	sp|P46937|YAP1_HUMAN	LQQLQMEKER-LKQQELLR	a8-b2	xlink	2466.36	617.596	4	0	37.9
LQQLQMEKER-LKQQELLR-a8-b2	1	LQQLQMEKER	LKQQELLR	sp|P46937|YAP1_HUMAN	sp|P46937|YAP1_HUMAN	LQQLQMEKER-LKQQELLR	a8-b2	xlink	2466.36	617.603	4	0	37.89
LQQLQMEKER-LKQQELLR-a8-b2	1	LQQLQMEKER	LKQQELLR	sp|P46937|YAP1_HUMAN	sp|P46937|YAP1_HUMAN	LQQLQMEKER-LKQQELLR	a8-b2	xlink	2466.36	617.597	4	0	37.88
NINPSTANSPKCQELALR-K11-156	1	NINPSTANSPKCQELALR		sp|P46937|YAP1_HUMAN		NINPSTANSPKCQELALR	a11	monolink	2168.09	723.703	3	0	37.88
LQQLQMEKER-LKQQELLR-a8-b2	1	LQQLQMEKER	LKQQELLR	sp|P46937|YAP1_HUMAN	sp|P46937|YAP1_HUMAN	LQQLQMEKER-LKQQELLR	a8-b2	xlink	2466.36	617.596	4	0	37.87
LQQLQMEKER-LKQQELLR-a8-b2	1	LQQLQMEKER	LKQQELLR	sp|P46937|YAP1_HUMAN	sp|P46937|YAP1_HUMAN	LQQLQMEKER-LKQQELLR	a8-b2	xlink	2466.36	617.598	4	0	37.87
LQQLQMEKER-LKQQELLR-a8-b2	1	LQQLQMEKER	LKQQELLR	sp|P46937|YAP1_HUMAN	sp|P46937|YAP1_HUMAN	LQQLQMEKER-LKQQELLR	a8-b2	xlink	2466.36	617.598	4	0	37.85
NINPSTANSPKCQELALR-K11-156	1	NINPSTANSPKCQELALR		sp|P46937|YAP1_HUMAN		NINPSTANSPKCQELALR	a11	monolink	2168.09	723.701	3	0	37.84
LQQLQMEKER-LKQQELLR-a8-b2	1	LQQLQMEKER	LKQQELLR	sp|P46937|YAP1_HUMAN	sp|P46937|YAP1_HUMAN	LQQLQMEKER-LKQQELLR	a8-b2	xlink	2466.36	617.603	4	0	37.81
LQQLQMEKER-LKQQELLR-a8-b2	1	LQQLQMEKER	LKQQELLR	sp|P46937|YAP1_HUMAN	sp|P46937|YAP1_HUMAN	LQQLQMEKER-LKQQELLR	a8-b2	xlink	2466.36	617.598	4	0	37.8
LQQLQMEKER-LKQQELLR-a8-b2	1	LQQLQMEKER	LKQQELLR	sp|P46937|YAP1_HUMAN	sp|P46937|YAP1_HUMAN	LQQLQMEKER-LKQQELLR	a8-b2	xlink	2466.36	617.596	4	0	37.79
LQQLQMEKER-LKQQELLR-a8-b2	1	LQQLQMEKER	LKQQELLR	sp|P46937|YAP1_HUMAN	sp|P46937|YAP1_HUMAN	LQQLQMEKER-LKQQELLR	a8-b2	xlink	2466.36	617.596	4	0	37.74
NINPSTANSPKCQELALR-K11-156	1	NINPSTANSPKCQELALR		sp|P46937|YAP1_HUMAN		NINPSTANSPKCQELALR	a11	monolink	2168.09	723.704	3	0	37.74
LQQLQMEKER-LKQQELLR-a8-b2	1	LQQLQMEKER	LKQQELLR	sp|P46937|YAP1_HUMAN	sp|P46937|YAP1_HUMAN	LQQLQMEKER-LKQQELLR	a8-b2	xlink	2466.36	617.597	4	0	37.74
LQQLQMEKER-LKQQELLR-a8-b2	1	LQQLQMEKER	LKQQELLR	sp|P46937|YAP1_HUMAN	sp|P46937|YAP1_HUMAN	LQQLQMEKER-LKQQELLR	a8-b2	xlink	2466.36	617.596	4	0	37.73
NINPSTANSPKCQELALR-K11-155	1	NINPSTANSPKCQELALR		sp|P46937|YAP1_HUMAN		NINPSTANSPKCQELALR	a11	monolink	2167.11	723.373	3	0	37.73
LQQLQMEKER-LKQQELLR-a8-b2	1	LQQLQMEKER	LKQQELLR	sp|P46937|YAP1_HUMAN	sp|P46937|YAP1_HUMAN	LQQLQMEKER-LKQQELLR	a8-b2	xlink	2466.36	617.602	4	0	37.66
LQQLQMEKER-LKQQELLR-a8-b2	1	LQQLQMEKER	LKQQELLR	sp|P46937|YAP1_HUMAN	sp|P46937|YAP1_HUMAN	LQQLQMEKER-LKQQELLR	a8-b2	xlink	2466.36	617.597	4	0	37.65
LQQLQMEKER-LKQQELLR-a8-b2	1	LQQLQMEKER	LKQQELLR	sp|P46937|YAP1_HUMAN	sp|P46937|YAP1_HUMAN	LQQLQMEKER-LKQQELLR	a8-b2	xlink	2466.36	617.599	4	0	37.64
LQQLQMEKER-LKQQELLR-a8-b2	1	LQQLQMEKER	LKQQELLR	sp|P46937|YAP1_HUMAN	sp|P46937|YAP1_HUMAN	LQQLQMEKER-LKQQELLR	a8-b2	xlink	2466.36	617.597	4	0	37.57
LKQQELLR-LKQQELLR-a2-b2	1	LKQQELLR	LKQQELLR	sp|P46937|YAP1_HUMAN	sp|P46937|YAP1_HUMAN	LKQQELLR-LKQQELLR	a2-b2	xlink	2191.31	548.833	4	0	37.57
LQQLQMEKER-LKQQELLR-a8-b2	1	LQQLQMEKER	LKQQELLR	sp|P46937|YAP1_HUMAN	sp|P46937|YAP1_HUMAN	LQQLQMEKER-LKQQELLR	a8-b2	xlink	2466.36	617.598	4	0	37.56
LQQLQMEKER-LKQQELLR-a8-b2	1	LQQLQMEKER	LKQQELLR	sp|P46937|YAP1_HUMAN	sp|P46937|YAP1_HUMAN	LQQLQMEKER-LKQQELLR	a8-b2	xlink	2466.36	617.596	4	0	37.54
LQQLQMEKER-LKQQELLR-a8-b2	1	LQQLQMEKER	LKQQELLR	sp|P46937|YAP1_HUMAN	sp|P46937|YAP1_HUMAN	LQQLQMEKER-LKQQELLR	a8-b2	xlink	2466.36	617.597	4	0	37.53
LQQLQMEKER-LKQQELLR-a8-b2	1	LQQLQMEKER	LKQQELLR	sp|P46937|YAP1_HUMAN	sp|P46937|YAP1_HUMAN	LQQLQMEKER-LKQQELLR	a8-b2	xlink	2466.36	617.597	4	0	37.51
LQQLQMEKER-LKQQELLR-a8-b2	1	LQQLQMEKER	LKQQELLR	sp|P46937|YAP1_HUMAN	sp|P46937|YAP1_HUMAN	LQQLQMEKER-LKQQELLR	a8-b2	xlink	2466.36	617.597	4	0	37.5
LQQLQMEKER-LKQQELLR-a8-b2	1	LQQLQMEKER	LKQQELLR	sp|P46937|YAP1_HUMAN	sp|P46937|YAP1_HUMAN	LQQLQMEKER-LKQQELLR	a8-b2	xlink	2466.36	617.597	4	0	37.5
LQQLQMEKER-LKQQELLR-a8-b2	1	LQQLQMEKER	LKQQELLR	sp|P46937|YAP1_HUMAN	sp|P46937|YAP1_HUMAN	LQQLQMEKER-LKQQELLR	a8-b2	xlink	2466.36	617.597	4	0	37.48
LQQLQMEKER-LKQQELLR-a8-b2	1	LQQLQMEKER	LKQQELLR	sp|P46937|YAP1_HUMAN	sp|P46937|YAP1_HUMAN	LQQLQMEKER-LKQQELLR	a8-b2	xlink	2466.36	617.598	4	0	37.47
LKQQELLR-LKQQELLR-a2-b2	1	LKQQELLR	LKQQELLR	sp|P46937|YAP1_HUMAN	sp|P46937|YAP1_HUMAN	LKQQELLR-LKQQELLR	a2-b2	xlink	2191.31	548.833	4	0	37.44
LQQLQMEKER-LKQQELLR-a8-b2	1	LQQLQMEKER	LKQQELLR	sp|P46937|YAP1_HUMAN	sp|P46937|YAP1_HUMAN	LQQLQMEKER-LKQQELLR	a8-b2	xlink	2466.36	617.596	4	0	37.42
LQQLQMEKER-LKQQELLR-a8-b2	1	LQQLQMEKER	LKQQELLR	sp|P46937|YAP1_HUMAN	sp|P46937|YAP1_HUMAN	LQQLQMEKER-LKQQELLR	a8-b2	xlink	2466.36	617.598	4	0	37.38
LQQLQMEKER-LKQQELLR-a8-b2	1	LQQLQMEKER	LKQQELLR	sp|P46937|YAP1_HUMAN	sp|P46937|YAP1_HUMAN	LQQLQMEKER-LKQQELLR	a8-b2	xlink	2466.36	617.598	4	0	37.34
LQQLQMEKER-LKQQELLR-a8-b2	1	LQQLQMEKER	LKQQELLR	sp|P46937|YAP1_HUMAN	sp|P46937|YAP1_HUMAN	LQQLQMEKER-LKQQELLR	a8-b2	xlink	2466.36	617.597	4	0	37.3
LQQLQMEKER-LKQQELLR-a8-b2	1	LQQLQMEKER	LKQQELLR	sp|P46937|YAP1_HUMAN	sp|P46937|YAP1_HUMAN	LQQLQMEKER-LKQQELLR	a8-b2	xlink	2466.36	823.129	3	0	37.29
LQQLQMEKER-LKQQELLR-a8-b2	1	LQQLQMEKER	LKQQELLR	sp|P46937|YAP1_HUMAN	sp|P46937|YAP1_HUMAN	LQQLQMEKER-LKQQELLR	a8-b2	xlink	2466.36	617.598	4	0	37.25
NINPSTANSPKCQELALR-K11-155	1	NINPSTANSPKCQELALR		sp|P46937|YAP1_HUMAN		NINPSTANSPKCQELALR	a11	monolink	2167.11	723.374	3	0	37.25
LQQLQMEKER-LKQQELLR-a8-b2	1	LQQLQMEKER	LKQQELLR	sp|P46937|YAP1_HUMAN	sp|P46937|YAP1_HUMAN	LQQLQMEKER-LKQQELLR	a8-b2	xlink	2466.36	617.598	4	0	37.24
LQQLQMEKER-LKQQELLR-a8-b2	1	LQQLQMEKER	LKQQELLR	sp|P46937|YAP1_HUMAN	sp|P46937|YAP1_HUMAN	LQQLQMEKER-LKQQELLR	a8-b2	xlink	2466.36	617.597	4	0	37.23
LQQLQMEKER-LKQQELLR-a8-b2	1	LQQLQMEKER	LKQQELLR	sp|P46937|YAP1_HUMAN	sp|P46937|YAP1_HUMAN	LQQLQMEKER-LKQQELLR	a8-b2	xlink	2466.36	617.597	4	0	37.22
LQQLQMEKER-LKQQELLR-a8-b2	1	LQQLQMEKER	LKQQELLR	sp|P46937|YAP1_HUMAN	sp|P46937|YAP1_HUMAN	LQQLQMEKER-LKQQELLR	a8-b2	xlink	2466.36	617.597	4	0	37.22
LQQLQMEKER-LKQQELLR-a8-b2	1	LQQLQMEKER	LKQQELLR	sp|P46937|YAP1_HUMAN	sp|P46937|YAP1_HUMAN	LQQLQMEKER-LKQQELLR	a8-b2	xlink	2466.36	617.598	4	0	37.2
NINPSTANSPKCQELALR-K11-155	1	NINPSTANSPKCQELALR		sp|P46937|YAP1_HUMAN		NINPSTANSPKCQELALR	a11	monolink	2167.11	723.373	3	0	37.18
LQQLQMEKER-LKQQELLR-a8-b2	1	LQQLQMEKER	LKQQELLR	sp|P46937|YAP1_HUMAN	sp|P46937|YAP1_HUMAN	LQQLQMEKER-LKQQELLR	a8-b2	xlink	2466.36	617.597	4	0	37.16
NINPSTANSPKCQELALR-K11-156	1	NINPSTANSPKCQELALR		sp|P46937|YAP1_HUMAN		NINPSTANSPKCQELALR	a11	monolink	2168.09	723.704	3	0	37.15
LQQLQMEKER-LKQQELLR-a8-b2	1	LQQLQMEKER	LKQQELLR	sp|P46937|YAP1_HUMAN	sp|P46937|YAP1_HUMAN	LQQLQMEKER-LKQQELLR	a8-b2	xlink	2466.36	617.597	4	0	37.14
LQQLQMEKER-LKQQELLR-a8-b2	1	LQQLQMEKER	LKQQELLR	sp|P46937|YAP1_HUMAN	sp|P46937|YAP1_HUMAN	LQQLQMEKER-LKQQELLR	a8-b2	xlink	2466.36	617.598	4	0	37.12
LQQLQMEKER-LKQQELLR-a8-b2	1	LQQLQMEKER	LKQQELLR	sp|P46937|YAP1_HUMAN	sp|P46937|YAP1_HUMAN	LQQLQMEKER-LKQQELLR	a8-b2	xlink	2466.36	617.598	4	0	37.11
LKQQELLR-LKQQELLR-a2-b2	1	LKQQELLR	LKQQELLR	sp|P46937|YAP1_HUMAN	sp|P46937|YAP1_HUMAN	LKQQELLR-LKQQELLR	a2-b2	xlink	2191.31	548.833	4	0	37.08
LQQLQMEKER-LKQQELLR-a8-b2	1	LQQLQMEKER	LKQQELLR	sp|P46937|YAP1_HUMAN	sp|P46937|YAP1_HUMAN	LQQLQMEKER-LKQQELLR	a8-b2	xlink	2466.36	617.597	4	0	37.08
LQQLQMEKER-LKQQELLR-a8-b2	1	LQQLQMEKER	LKQQELLR	sp|P46937|YAP1_HUMAN	sp|P46937|YAP1_HUMAN	LQQLQMEKER-LKQQELLR	a8-b2	xlink	2466.36	617.596	4	0	37.04
LQQLQMEKER-LKQQELLR-a8-b2	1	LQQLQMEKER	LKQQELLR	sp|P46937|YAP1_HUMAN	sp|P46937|YAP1_HUMAN	LQQLQMEKER-LKQQELLR	a8-b2	xlink	2466.36	617.603	4	0	37
LQQLQMEKER-LKQQELLR-a8-b2	1	LQQLQMEKER	LKQQELLR	sp|P46937|YAP1_HUMAN	sp|P46937|YAP1_HUMAN	LQQLQMEKER-LKQQELLR	a8-b2	xlink	2466.36	617.599	4	0	36.97
LQQLQMEKER-LKQQELLR-a8-b2	1	LQQLQMEKER	LKQQELLR	sp|P46937|YAP1_HUMAN	sp|P46937|YAP1_HUMAN	LQQLQMEKER-LKQQELLR	a8-b2	xlink	2466.36	617.597	4	0	36.95
LKQQELLR-LKQQELLR-a2-b2	1	LKQQELLR	LKQQELLR	sp|P46937|YAP1_HUMAN	sp|P46937|YAP1_HUMAN	LKQQELLR-LKQQELLR	a2-b2	xlink	2191.31	548.833	4	0	36.94
LQQLQMEKER-LKQQELLR-a8-b2	1	LQQLQMEKER	LKQQELLR	sp|P46937|YAP1_HUMAN	sp|P46937|YAP1_HUMAN	LQQLQMEKER-LKQQELLR	a8-b2	xlink	2466.36	617.604	4	0	36.92
LQQLQMEKER-LKQQELLR-a8-b2	1	LQQLQMEKER	LKQQELLR	sp|P46937|YAP1_HUMAN	sp|P46937|YAP1_HUMAN	LQQLQMEKER-LKQQELLR	a8-b2	xlink	2466.36	617.597	4	0	36.91
LQQLQMEKER-LKQQELLR-a8-b2	1	LQQLQMEKER	LKQQELLR	sp|P46937|YAP1_HUMAN	sp|P46937|YAP1_HUMAN	LQQLQMEKER-LKQQELLR	a8-b2	xlink	2466.36	617.597	4	0	36.88
LQQLQMEKER-LKQQELLR-a8-b2	1	LQQLQMEKER	LKQQELLR	sp|P46937|YAP1_HUMAN	sp|P46937|YAP1_HUMAN	LQQLQMEKER-LKQQELLR	a8-b2	xlink	2466.36	617.596	4	0	36.88
LQQLQMEKER-LKQQELLR-a8-b2	1	LQQLQMEKER	LKQQELLR	sp|P46937|YAP1_HUMAN	sp|P46937|YAP1_HUMAN	LQQLQMEKER-LKQQELLR	a8-b2	xlink	2466.36	823.128	3	0	36.87
NINPSTANSPKCQELALR-K11-156	1	NINPSTANSPKCQELALR		sp|P46937|YAP1_HUMAN		NINPSTANSPKCQELALR	a11	monolink	2168.09	723.701	3	0	36.83
LQQLQMEKER-LKQQELLR-a8-b2	1	LQQLQMEKER	LKQQELLR	sp|P46937|YAP1_HUMAN	sp|P46937|YAP1_HUMAN	LQQLQMEKER-LKQQELLR	a8-b2	xlink	2466.36	617.597	4	0	36.82
LQQLQMEKER-LKQQELLR-a8-b2	1	LQQLQMEKER	LKQQELLR	sp|P46937|YAP1_HUMAN	sp|P46937|YAP1_HUMAN	LQQLQMEKER-LKQQELLR	a8-b2	xlink	2466.36	617.598	4	0	36.82
LQQLQMEKER-LKQQELLR-a8-b2	1	LQQLQMEKER	LKQQELLR	sp|P46937|YAP1_HUMAN	sp|P46937|YAP1_HUMAN	LQQLQMEKER-LKQQELLR	a8-b2	xlink	2466.36	617.597	4	0	36.82
LQQLQMEKER-LKQQELLR-a8-b2	1	LQQLQMEKER	LKQQELLR	sp|P46937|YAP1_HUMAN	sp|P46937|YAP1_HUMAN	LQQLQMEKER-LKQQELLR	a8-b2	xlink	2466.36	617.599	4	0	36.81
LQQLQMEKER-LKQQELLR-a8-b2	1	LQQLQMEKER	LKQQELLR	sp|P46937|YAP1_HUMAN	sp|P46937|YAP1_HUMAN	LQQLQMEKER-LKQQELLR	a8-b2	xlink	2466.36	617.597	4	0	36.81
LQQLQMEKER-LKQQELLR-a8-b2	1	LQQLQMEKER	LKQQELLR	sp|P46937|YAP1_HUMAN	sp|P46937|YAP1_HUMAN	LQQLQMEKER-LKQQELLR	a8-b2	xlink	2466.36	617.597	4	0	36.79
LQQLQMEKER-LKQQELLR-a8-b2	1	LQQLQMEKER	LKQQELLR	sp|P46937|YAP1_HUMAN	sp|P46937|YAP1_HUMAN	LQQLQMEKER-LKQQELLR	a8-b2	xlink	2466.36	617.596	4	0	36.74
LQQLQMEKER-LKQQELLR-a8-b2	1	LQQLQMEKER	LKQQELLR	sp|P46937|YAP1_HUMAN	sp|P46937|YAP1_HUMAN	LQQLQMEKER-LKQQELLR	a8-b2	xlink	2466.36	617.596	4	0	36.71
NINPSTANSPKCQELALR-K11-156	1	NINPSTANSPKCQELALR		sp|P46937|YAP1_HUMAN		NINPSTANSPKCQELALR	a11	monolink	2168.09	723.703	3	0	36.71
NINPSTANSPKCQELALR-K11-156	1	NINPSTANSPKCQELALR		sp|P46937|YAP1_HUMAN		NINPSTANSPKCQELALR	a11	monolink	2168.09	723.704	3	0	36.71
LQQLQMEKER-LKQQELLR-a8-b2	1	LQQLQMEKER	LKQQELLR	sp|P46937|YAP1_HUMAN	sp|P46937|YAP1_HUMAN	LQQLQMEKER-LKQQELLR	a8-b2	xlink	2466.36	617.598	4	0	36.69
LQQLQMEKER-LKQQELLR-a8-b2	1	LQQLQMEKER	LKQQELLR	sp|P46937|YAP1_HUMAN	sp|P46937|YAP1_HUMAN	LQQLQMEKER-LKQQELLR	a8-b2	xlink	2466.36	617.597	4	0	36.69
NINPSTANSPKCQELALR-K11-156	1	NINPSTANSPKCQELALR		sp|P46937|YAP1_HUMAN		NINPSTANSPKCQELALR	a11	monolink	2168.09	723.702	3	0	36.67
LQQLQMEKER-LKQQELLR-a8-b2	1	LQQLQMEKER	LKQQELLR	sp|P46937|YAP1_HUMAN	sp|P46937|YAP1_HUMAN	LQQLQMEKER-LKQQELLR	a8-b2	xlink	2466.36	617.598	4	0	36.64
LQQLQMEKER-LKQQELLR-a8-b2	1	LQQLQMEKER	LKQQELLR	sp|P46937|YAP1_HUMAN	sp|P46937|YAP1_HUMAN	LQQLQMEKER-LKQQELLR	a8-b2	xlink	2466.36	617.597	4	0	36.62
LQQLQMEKER-LKQQELLR-a8-b2	1	LQQLQMEKER	LKQQELLR	sp|P46937|YAP1_HUMAN	sp|P46937|YAP1_HUMAN	LQQLQMEKER-LKQQELLR	a8-b2	xlink	2466.36	617.599	4	0	36.61
LQQLQMEKER-LKQQELLR-a8-b2	1	LQQLQMEKER	LKQQELLR	sp|P46937|YAP1_HUMAN	sp|P46937|YAP1_HUMAN	LQQLQMEKER-LKQQELLR	a8-b2	xlink	2466.36	617.596	4	0	36.6
NINPSTANSPKCQELALR-K11-156	1	NINPSTANSPKCQELALR		sp|P46937|YAP1_HUMAN		NINPSTANSPKCQELALR	a11	monolink	2168.09	723.704	3	0	36.59
LQQLQMEKER-LKQQELLR-a8-b2	1	LQQLQMEKER	LKQQELLR	sp|P46937|YAP1_HUMAN	sp|P46937|YAP1_HUMAN	LQQLQMEKER-LKQQELLR	a8-b2	xlink	2466.36	617.597	4	0	36.59
NINPSTANSPKCQELALR-K11-155	1	NINPSTANSPKCQELALR		sp|P46937|YAP1_HUMAN		NINPSTANSPKCQELALR	a11	monolink	2167.11	723.375	3	0	36.58
LQQLQMEKER-LKQQELLR-a8-b2	1	LQQLQMEKER	LKQQELLR	sp|P46937|YAP1_HUMAN	sp|P46937|YAP1_HUMAN	LQQLQMEKER-LKQQELLR	a8-b2	xlink	2466.36	617.598	4	0	36.58
LQQLQMEKER-LKQQELLR-a8-b2	1	LQQLQMEKER	LKQQELLR	sp|P46937|YAP1_HUMAN	sp|P46937|YAP1_HUMAN	LQQLQMEKER-LKQQELLR	a8-b2	xlink	2466.36	617.598	4	0	36.57
LQQLQMEKER-LKQQELLR-a8-b2	1	LQQLQMEKER	LKQQELLR	sp|P46937|YAP1_HUMAN	sp|P46937|YAP1_HUMAN	LQQLQMEKER-LKQQELLR	a8-b2	xlink	2466.36	617.598	4	0	36.54
LQQLQMEKER-LKQQELLR-a8-b2	1	LQQLQMEKER	LKQQELLR	sp|P46937|YAP1_HUMAN	sp|P46937|YAP1_HUMAN	LQQLQMEKER-LKQQELLR	a8-b2	xlink	2466.36	617.596	4	0	36.52
NINPSTANSPKCQELALR-K11-156	1	NINPSTANSPKCQELALR		sp|P46937|YAP1_HUMAN		NINPSTANSPKCQELALR	a11	monolink	2168.09	723.703	3	0	36.52
LQQLQMEKER-LKQQELLR-a8-b2	1	LQQLQMEKER	LKQQELLR	sp|P46937|YAP1_HUMAN	sp|P46937|YAP1_HUMAN	LQQLQMEKER-LKQQELLR	a8-b2	xlink	2466.36	617.597	4	0	36.47
NINPSTANSPKCQELALR-K11-156	1	NINPSTANSPKCQELALR		sp|P46937|YAP1_HUMAN		NINPSTANSPKCQELALR	a11	monolink	2168.09	723.703	3	0	36.47
LQQLQMEKER-LKQQELLR-a8-b2	1	LQQLQMEKER	LKQQELLR	sp|P46937|YAP1_HUMAN	sp|P46937|YAP1_HUMAN	LQQLQMEKER-LKQQELLR	a8-b2	xlink	2466.36	617.597	4	0	36.47
LQQLQMEKER-LKQQELLR-a8-b2	1	LQQLQMEKER	LKQQELLR	sp|P46937|YAP1_HUMAN	sp|P46937|YAP1_HUMAN	LQQLQMEKER-LKQQELLR	a8-b2	xlink	2466.36	617.597	4	0	36.45
LQQLQMEKER-LKQQELLR-a8-b2	1	LQQLQMEKER	LKQQELLR	sp|P46937|YAP1_HUMAN	sp|P46937|YAP1_HUMAN	LQQLQMEKER-LKQQELLR	a8-b2	xlink	2466.36	617.597	4	0	36.45
LQQLQMEKER-LKQQELLR-a8-b2	1	LQQLQMEKER	LKQQELLR	sp|P46937|YAP1_HUMAN	sp|P46937|YAP1_HUMAN	LQQLQMEKER-LKQQELLR	a8-b2	xlink	2466.36	617.599	4	0	36.43
LQQLQMEKER-LKQQELLR-a8-b2	1	LQQLQMEKER	LKQQELLR	sp|P46937|YAP1_HUMAN	sp|P46937|YAP1_HUMAN	LQQLQMEKER-LKQQELLR	a8-b2	xlink	2466.36	617.599	4	0	36.42
LQQLQMEKER-LKQQELLR-a8-b2	1	LQQLQMEKER	LKQQELLR	sp|P46937|YAP1_HUMAN	sp|P46937|YAP1_HUMAN	LQQLQMEKER-LKQQELLR	a8-b2	xlink	2466.36	617.597	4	0	36.42
LQQLQMEKER-LKQQELLR-a8-b2	1	LQQLQMEKER	LKQQELLR	sp|P46937|YAP1_HUMAN	sp|P46937|YAP1_HUMAN	LQQLQMEKER-LKQQELLR	a8-b2	xlink	2466.36	617.597	4	0	36.42
NINPSTANSPKCQELALR-K11-156	1	NINPSTANSPKCQELALR		sp|P46937|YAP1_HUMAN		NINPSTANSPKCQELALR	a11	monolink	2168.09	723.702	3	0	36.42
NINPSTANSPKCQELALR-K11-156	1	NINPSTANSPKCQELALR		sp|P46937|YAP1_HUMAN		NINPSTANSPKCQELALR	a11	monolink	2168.09	723.704	3	0	36.41
LQQLQMEKER-LKQQELLR-a8-b2	1	LQQLQMEKER	LKQQELLR	sp|P46937|YAP1_HUMAN	sp|P46937|YAP1_HUMAN	LQQLQMEKER-LKQQELLR	a8-b2	xlink	2466.36	617.598	4	0	36.38
LQQLQMEKER-LKQQELLR-a8-b2	1	LQQLQMEKER	LKQQELLR	sp|P46937|YAP1_HUMAN	sp|P46937|YAP1_HUMAN	LQQLQMEKER-LKQQELLR	a8-b2	xlink	2466.36	617.602	4	0	36.34
LQQLQMEKER-LKQQELLR-a8-b2	1	LQQLQMEKER	LKQQELLR	sp|P46937|YAP1_HUMAN	sp|P46937|YAP1_HUMAN	LQQLQMEKER-LKQQELLR	a8-b2	xlink	2466.36	617.598	4	0	36.33
LQQLQMEKER-LKQQELLR-a8-b2	1	LQQLQMEKER	LKQQELLR	sp|P46937|YAP1_HUMAN	sp|P46937|YAP1_HUMAN	LQQLQMEKER-LKQQELLR	a8-b2	xlink	2466.36	617.597	4	0	36.32
LQQLQMEKER-LKQQELLR-a8-b2	1	LQQLQMEKER	LKQQELLR	sp|P46937|YAP1_HUMAN	sp|P46937|YAP1_HUMAN	LQQLQMEKER-LKQQELLR	a8-b2	xlink	2466.36	617.596	4	0	36.3
LQQLQMEKER-LKQQELLR-a8-b2	1	LQQLQMEKER	LKQQELLR	sp|P46937|YAP1_HUMAN	sp|P46937|YAP1_HUMAN	LQQLQMEKER-LKQQELLR	a8-b2	xlink	2466.36	617.604	4	0	36.29
LQQLQMEKER-LKQQELLR-a8-b2	1	LQQLQMEKER	LKQQELLR	sp|P46937|YAP1_HUMAN	sp|P46937|YAP1_HUMAN	LQQLQMEKER-LKQQELLR	a8-b2	xlink	2466.36	617.596	4	0	36.29
LQQLQMEKER-LKQQELLR-a8-b2	1	LQQLQMEKER	LKQQELLR	sp|P46937|YAP1_HUMAN	sp|P46937|YAP1_HUMAN	LQQLQMEKER-LKQQELLR	a8-b2	xlink	2466.36	617.598	4	0	36.28
LQQLQMEKER-LKQQELLR-a8-b2	1	LQQLQMEKER	LKQQELLR	sp|P46937|YAP1_HUMAN	sp|P46937|YAP1_HUMAN	LQQLQMEKER-LKQQELLR	a8-b2	xlink	2466.36	617.604	4	0	36.27
LKQQELLR-LKQQELLR-a2-b2	1	LKQQELLR	LKQQELLR	sp|P46937|YAP1_HUMAN	sp|P46937|YAP1_HUMAN	LKQQELLR-LKQQELLR	a2-b2	xlink	2191.31	548.839	4	0	36.25
LQQLQMEKER-LKQQELLR-a8-b2	2	LQQLQMEKER	LKQQELLR	sp|P46937|YAP1_HUMAN	sp|P46937|YAP1_HUMAN	LQQLQMEKER-LKQQELLR	a8-b2	xlink	2466.36	617.597	4	0	36.25
LQQLQMEKER-LKQQELLR-a8-b2	1	LQQLQMEKER	LKQQELLR	sp|P46937|YAP1_HUMAN	sp|P46937|YAP1_HUMAN	LQQLQMEKER-LKQQELLR	a8-b2	xlink	2466.36	617.603	4	0	36.25
LQQLQMEKER-LKQQELLR-a8-b2	1	LQQLQMEKER	LKQQELLR	sp|P46937|YAP1_HUMAN	sp|P46937|YAP1_HUMAN	LQQLQMEKER-LKQQELLR	a8-b2	xlink	2466.36	617.598	4	0	36.22
LQQLQMEKER-LKQQELLR-a8-b2	1	LQQLQMEKER	LKQQELLR	sp|P46937|YAP1_HUMAN	sp|P46937|YAP1_HUMAN	LQQLQMEKER-LKQQELLR	a8-b2	xlink	2466.36	617.596	4	0	36.22
LQQLQMEKER-LKQQELLR-a8-b2	1	LQQLQMEKER	LKQQELLR	sp|P46937|YAP1_HUMAN	sp|P46937|YAP1_HUMAN	LQQLQMEKER-LKQQELLR	a8-b2	xlink	2466.36	617.598	4	0	36.22
LQQLQMEKER-LKQQELLR-a8-b2	1	LQQLQMEKER	LKQQELLR	sp|P46937|YAP1_HUMAN	sp|P46937|YAP1_HUMAN	LQQLQMEKER-LKQQELLR	a8-b2	xlink	2466.36	617.597	4	0	36.2
LQQLQMEKER-LKQQELLR-a8-b2	1	LQQLQMEKER	LKQQELLR	sp|P46937|YAP1_HUMAN	sp|P46937|YAP1_HUMAN	LQQLQMEKER-LKQQELLR	a8-b2	xlink	2466.36	617.597	4	0	36.2
LQQLQMEKER-LKQQELLR-a8-b2	1	LQQLQMEKER	LKQQELLR	sp|P46937|YAP1_HUMAN	sp|P46937|YAP1_HUMAN	LQQLQMEKER-LKQQELLR	a8-b2	xlink	2466.36	617.596	4	0	36.19
LQQLQMEKER-LKQQELLR-a8-b2	1	LQQLQMEKER	LKQQELLR	sp|P46937|YAP1_HUMAN	sp|P46937|YAP1_HUMAN	LQQLQMEKER-LKQQELLR	a8-b2	xlink	2466.36	617.598	4	0	36.19
LQQLQMEKER-LKQQELLR-a8-b2	1	LQQLQMEKER	LKQQELLR	sp|P46937|YAP1_HUMAN	sp|P46937|YAP1_HUMAN	LQQLQMEKER-LKQQELLR	a8-b2	xlink	2466.36	617.598	4	0	36.19
NINPSTANSPKCQELALR-K11-156	1	NINPSTANSPKCQELALR		sp|P46937|YAP1_HUMAN		NINPSTANSPKCQELALR	a11	monolink	2168.09	723.702	3	0	36.17
LQQLQMEKER-LKQQELLR-a8-b2	1	LQQLQMEKER	LKQQELLR	sp|P46937|YAP1_HUMAN	sp|P46937|YAP1_HUMAN	LQQLQMEKER-LKQQELLR	a8-b2	xlink	2466.36	617.597	4	0	36.15
LQQLQMEKER-LKQQELLR-a8-b2	1	LQQLQMEKER	LKQQELLR	sp|P46937|YAP1_HUMAN	sp|P46937|YAP1_HUMAN	LQQLQMEKER-LKQQELLR	a8-b2	xlink	2466.36	617.596	4	0	36.13
LQQLQMEKER-LKQQELLR-a8-b2	1	LQQLQMEKER	LKQQELLR	sp|P46937|YAP1_HUMAN	sp|P46937|YAP1_HUMAN	LQQLQMEKER-LKQQELLR	a8-b2	xlink	2466.36	617.598	4	0	36.08
LQQLQMEKER-LKQQELLR-a8-b2	1	LQQLQMEKER	LKQQELLR	sp|P46937|YAP1_HUMAN	sp|P46937|YAP1_HUMAN	LQQLQMEKER-LKQQELLR	a8-b2	xlink	2466.36	617.599	4	0	36.08
LKQQELLR-LKQQELLR-a2-b2	1	LKQQELLR	LKQQELLR	sp|P46937|YAP1_HUMAN	sp|P46937|YAP1_HUMAN	LKQQELLR-LKQQELLR	a2-b2	xlink	2191.31	548.839	4	0	36.06
LQQLQMEKER-LKQQELLR-a8-b2	1	LQQLQMEKER	LKQQELLR	sp|P46937|YAP1_HUMAN	sp|P46937|YAP1_HUMAN	LQQLQMEKER-LKQQELLR	a8-b2	xlink	2466.36	617.596	4	0	36.03
LQQLQMEKER-LKQQELLR-a8-b2	1	LQQLQMEKER	LKQQELLR	sp|P46937|YAP1_HUMAN	sp|P46937|YAP1_HUMAN	LQQLQMEKER-LKQQELLR	a8-b2	xlink	2466.36	617.597	4	0	36.01
LQQLQMEKER-LKQQELLR-a8-b2	1	LQQLQMEKER	LKQQELLR	sp|P46937|YAP1_HUMAN	sp|P46937|YAP1_HUMAN	LQQLQMEKER-LKQQELLR	a8-b2	xlink	2466.36	617.597	4	0	36.01
LQQLQMEKER-LKQQELLR-a8-b2	1	LQQLQMEKER	LKQQELLR	sp|P46937|YAP1_HUMAN	sp|P46937|YAP1_HUMAN	LQQLQMEKER-LKQQELLR	a8-b2	xlink	2466.36	617.598	4	0	35.99
LQQLQMEKER-LKQQELLR-a8-b2	1	LQQLQMEKER	LKQQELLR	sp|P46937|YAP1_HUMAN	sp|P46937|YAP1_HUMAN	LQQLQMEKER-LKQQELLR	a8-b2	xlink	2466.36	617.596	4	0	35.99
LQQLQMEKER-LKQQELLR-a8-b2	1	LQQLQMEKER	LKQQELLR	sp|P46937|YAP1_HUMAN	sp|P46937|YAP1_HUMAN	LQQLQMEKER-LKQQELLR	a8-b2	xlink	2466.36	617.597	4	0	35.98
LQQLQMEKER-LKQQELLR-a8-b2	1	LQQLQMEKER	LKQQELLR	sp|P46937|YAP1_HUMAN	sp|P46937|YAP1_HUMAN	LQQLQMEKER-LKQQELLR	a8-b2	xlink	2466.36	617.598	4	0	35.96
LQQLQMEKER-LKQQELLR-a8-b2	1	LQQLQMEKER	LKQQELLR	sp|P46937|YAP1_HUMAN	sp|P46937|YAP1_HUMAN	LQQLQMEKER-LKQQELLR	a8-b2	xlink	2466.36	617.598	4	0	35.93
LQQLQMEKER-LKQQELLR-a8-b2	1	LQQLQMEKER	LKQQELLR	sp|P46937|YAP1_HUMAN	sp|P46937|YAP1_HUMAN	LQQLQMEKER-LKQQELLR	a8-b2	xlink	2466.36	617.598	4	0	35.92
LQQLQMEKER-LKQQELLR-a8-b2	1	LQQLQMEKER	LKQQELLR	sp|P46937|YAP1_HUMAN	sp|P46937|YAP1_HUMAN	LQQLQMEKER-LKQQELLR	a8-b2	xlink	2466.36	617.596	4	0	35.92
LQQLQMEKER-LKQQELLR-a8-b2	1	LQQLQMEKER	LKQQELLR	sp|P46937|YAP1_HUMAN	sp|P46937|YAP1_HUMAN	LQQLQMEKER-LKQQELLR	a8-b2	xlink	2466.36	617.598	4	0	35.89
LQQLQMEKER-LKQQELLR-a8-b2	1	LQQLQMEKER	LKQQELLR	sp|P46937|YAP1_HUMAN	sp|P46937|YAP1_HUMAN	LQQLQMEKER-LKQQELLR	a8-b2	xlink	2466.36	617.597	4	0	35.86
LQQLQMEKER-LKQQELLR-a8-b2	1	LQQLQMEKER	LKQQELLR	sp|P46937|YAP1_HUMAN	sp|P46937|YAP1_HUMAN	LQQLQMEKER-LKQQELLR	a8-b2	xlink	2466.36	617.596	4	0	35.85
LQQLQMEKER-LKQQELLR-a8-b2	1	LQQLQMEKER	LKQQELLR	sp|P46937|YAP1_HUMAN	sp|P46937|YAP1_HUMAN	LQQLQMEKER-LKQQELLR	a8-b2	xlink	2466.36	617.597	4	0	35.84
LQQLQMEKER-LKQQELLR-a8-b2	1	LQQLQMEKER	LKQQELLR	sp|P46937|YAP1_HUMAN	sp|P46937|YAP1_HUMAN	LQQLQMEKER-LKQQELLR	a8-b2	xlink	2466.36	617.603	4	0	35.84
LQQLQMEKER-LKQQELLR-a8-b2	1	LQQLQMEKER	LKQQELLR	sp|P46937|YAP1_HUMAN	sp|P46937|YAP1_HUMAN	LQQLQMEKER-LKQQELLR	a8-b2	xlink	2466.36	617.597	4	0	35.82
LQQLQMEKER-LKQQELLR-a8-b2	2	LQQLQMEKER	LKQQELLR	sp|P46937|YAP1_HUMAN	sp|P46937|YAP1_HUMAN	LQQLQMEKER-LKQQELLR	a8-b2	xlink	2466.36	823.127	3	0	35.81
LQQLQMEKER-LKQQELLR-a8-b2	1	LQQLQMEKER	LKQQELLR	sp|P46937|YAP1_HUMAN	sp|P46937|YAP1_HUMAN	LQQLQMEKER-LKQQELLR	a8-b2	xlink	2466.36	617.597	4	0	35.8
LQQLQMEKER-LKQQELLR-a8-b2	1	LQQLQMEKER	LKQQELLR	sp|P46937|YAP1_HUMAN	sp|P46937|YAP1_HUMAN	LQQLQMEKER-LKQQELLR	a8-b2	xlink	2466.36	617.597	4	0	35.8
LQQLQMEKER-LKQQELLR-a8-b2	1	LQQLQMEKER	LKQQELLR	sp|P46937|YAP1_HUMAN	sp|P46937|YAP1_HUMAN	LQQLQMEKER-LKQQELLR	a8-b2	xlink	2466.36	617.596	4	0	35.79
LQQLQMEKER-LKQQELLR-a8-b2	1	LQQLQMEKER	LKQQELLR	sp|P46937|YAP1_HUMAN	sp|P46937|YAP1_HUMAN	LQQLQMEKER-LKQQELLR	a8-b2	xlink	2466.36	617.597	4	0	35.79
LQQLQMEKER-LKQQELLR-a8-b2	1	LQQLQMEKER	LKQQELLR	sp|P46937|YAP1_HUMAN	sp|P46937|YAP1_HUMAN	LQQLQMEKER-LKQQELLR	a8-b2	xlink	2466.36	617.598	4	0	35.78
LQQLQMEKER-LKQQELLR-a8-b2	1	LQQLQMEKER	LKQQELLR	sp|P46937|YAP1_HUMAN	sp|P46937|YAP1_HUMAN	LQQLQMEKER-LKQQELLR	a8-b2	xlink	2466.36	617.596	4	0	35.76
LKQQELLR-LKQQELLR-a2-b2	1	LKQQELLR	LKQQELLR	sp|P46937|YAP1_HUMAN	sp|P46937|YAP1_HUMAN	LKQQELLR-LKQQELLR	a2-b2	xlink	2191.31	548.832	4	0	35.75
LQQLQMEKER-LKQQELLR-a8-b2	1	LQQLQMEKER	LKQQELLR	sp|P46937|YAP1_HUMAN	sp|P46937|YAP1_HUMAN	LQQLQMEKER-LKQQELLR	a8-b2	xlink	2466.36	617.598	4	0	35.75
NINPSTANSPKCQELALR-K11-155	1	NINPSTANSPKCQELALR		sp|P46937|YAP1_HUMAN		NINPSTANSPKCQELALR	a11	monolink	2167.11	723.376	3	0	35.72
LQQLQMEKER-LKQQELLR-a8-b2	1	LQQLQMEKER	LKQQELLR	sp|P46937|YAP1_HUMAN	sp|P46937|YAP1_HUMAN	LQQLQMEKER-LKQQELLR	a8-b2	xlink	2466.36	617.596	4	0	35.71
LQQLQMEKER-LKQQELLR-a8-b2	1	LQQLQMEKER	LKQQELLR	sp|P46937|YAP1_HUMAN	sp|P46937|YAP1_HUMAN	LQQLQMEKER-LKQQELLR	a8-b2	xlink	2466.36	617.597	4	0	35.7
LQQLQMEKER-LKQQELLR-a8-b2	1	LQQLQMEKER	LKQQELLR	sp|P46937|YAP1_HUMAN	sp|P46937|YAP1_HUMAN	LQQLQMEKER-LKQQELLR	a8-b2	xlink	2466.36	617.597	4	0	35.69
LQQLQMEKER-LKQQELLR-a8-b2	1	LQQLQMEKER	LKQQELLR	sp|P46937|YAP1_HUMAN	sp|P46937|YAP1_HUMAN	LQQLQMEKER-LKQQELLR	a8-b2	xlink	2466.36	617.597	4	0	35.68
LQQLQMEKER-LKQQELLR-a8-b2	1	LQQLQMEKER	LKQQELLR	sp|P46937|YAP1_HUMAN	sp|P46937|YAP1_HUMAN	LQQLQMEKER-LKQQELLR	a8-b2	xlink	2466.36	617.596	4	0	35.68
NINPSTANSPKCQELALR-K11-155	1	NINPSTANSPKCQELALR		sp|P46937|YAP1_HUMAN		NINPSTANSPKCQELALR	a11	monolink	2167.11	723.373	3	0	35.68
LQQLQMEKER-LKQQELLR-a8-b2	1	LQQLQMEKER	LKQQELLR	sp|P46937|YAP1_HUMAN	sp|P46937|YAP1_HUMAN	LQQLQMEKER-LKQQELLR	a8-b2	xlink	2466.36	617.595	4	0	35.67
LQQLQMEKER-LKQQELLR-a8-b2	1	LQQLQMEKER	LKQQELLR	sp|P46937|YAP1_HUMAN	sp|P46937|YAP1_HUMAN	LQQLQMEKER-LKQQELLR	a8-b2	xlink	2466.36	617.602	4	0	35.66
LQQLQMEKER-LKQQELLR-a8-b2	1	LQQLQMEKER	LKQQELLR	sp|P46937|YAP1_HUMAN	sp|P46937|YAP1_HUMAN	LQQLQMEKER-LKQQELLR	a8-b2	xlink	2466.36	617.598	4	0	35.66
LQQLQMEKER-LKQQELLR-a8-b2	1	LQQLQMEKER	LKQQELLR	sp|P46937|YAP1_HUMAN	sp|P46937|YAP1_HUMAN	LQQLQMEKER-LKQQELLR	a8-b2	xlink	2466.36	617.596	4	0	35.64
LQQLQMEKER-LKQQELLR-a8-b2	1	LQQLQMEKER	LKQQELLR	sp|P46937|YAP1_HUMAN	sp|P46937|YAP1_HUMAN	LQQLQMEKER-LKQQELLR	a8-b2	xlink	2466.36	617.599	4	0	35.64
NINPSTANSPKCQELALR-K11-155	1	NINPSTANSPKCQELALR		sp|P46937|YAP1_HUMAN		NINPSTANSPKCQELALR	a11	monolink	2167.11	723.374	3	0	35.63
LQQLQMEKER-LKQQELLR-a8-b2	1	LQQLQMEKER	LKQQELLR	sp|P46937|YAP1_HUMAN	sp|P46937|YAP1_HUMAN	LQQLQMEKER-LKQQELLR	a8-b2	xlink	2466.36	617.598	4	0	35.63
LKQQELLR-LKQQELLR-a2-b2	1	LKQQELLR	LKQQELLR	sp|P46937|YAP1_HUMAN	sp|P46937|YAP1_HUMAN	LKQQELLR-LKQQELLR	a2-b2	xlink	2191.31	548.833	4	0	35.6
LQQLQMEKER-LKQQELLR-a8-b2	1	LQQLQMEKER	LKQQELLR	sp|P46937|YAP1_HUMAN	sp|P46937|YAP1_HUMAN	LQQLQMEKER-LKQQELLR	a8-b2	xlink	2466.36	617.604	4	0	35.59
LQQLQMEKER-LKQQELLR-a8-b2	1	LQQLQMEKER	LKQQELLR	sp|P46937|YAP1_HUMAN	sp|P46937|YAP1_HUMAN	LQQLQMEKER-LKQQELLR	a8-b2	xlink	2466.36	823.127	3	0	35.58
LQQLQMEKER-K8-156	1	LQQLQMEKER		sp|P46937|YAP1_HUMAN		LQQLQMEKER	a8	monolink	1457.75	486.925	3	0	35.58
LQQLQMEKER-LKQQELLR-a8-b2	1	LQQLQMEKER	LKQQELLR	sp|P46937|YAP1_HUMAN	sp|P46937|YAP1_HUMAN	LQQLQMEKER-LKQQELLR	a8-b2	xlink	2466.36	617.597	4	0	35.57
NINPSTANSPKCQELALR-K11-156	1	NINPSTANSPKCQELALR		sp|P46937|YAP1_HUMAN		NINPSTANSPKCQELALR	a11	monolink	2168.09	723.703	3	0	35.55
LQQLQMEKER-LKQQELLR-a8-b2	1	LQQLQMEKER	LKQQELLR	sp|P46937|YAP1_HUMAN	sp|P46937|YAP1_HUMAN	LQQLQMEKER-LKQQELLR	a8-b2	xlink	2466.36	617.597	4	0	35.55
NINPSTANSPKCQELALR-LQQLQMEKER-a11-b8	1	NINPSTANSPKCQELALR	LQQLQMEKER	sp|P46937|YAP1_HUMAN	sp|P46937|YAP1_HUMAN	NINPSTANSPKCQELALR-LQQLQMEKER	a11-b8	xlink	3451.76	1151.59	3	0	35.53
NINPSTANSPKCQELALR-LKQQELLR-a11-b2	1	NINPSTANSPKCQELALR	LKQQELLR	sp|P46937|YAP1_HUMAN	sp|P46937|YAP1_HUMAN	NINPSTANSPKCQELALR-LKQQELLR	a11-b2	xlink	3176.7	795.181	4	0	35.53
NINPSTANSPKCQELALR-K11-156	1	NINPSTANSPKCQELALR		sp|P46937|YAP1_HUMAN		NINPSTANSPKCQELALR	a11	monolink	2168.09	723.711	3	0	35.52
LQQLQMEKER-LKQQELLR-a8-b2	1	LQQLQMEKER	LKQQELLR	sp|P46937|YAP1_HUMAN	sp|P46937|YAP1_HUMAN	LQQLQMEKER-LKQQELLR	a8-b2	xlink	2466.36	617.597	4	0	35.49
LQQLQMEKER-LKQQELLR-a8-b2	1	LQQLQMEKER	LKQQELLR	sp|P46937|YAP1_HUMAN	sp|P46937|YAP1_HUMAN	LQQLQMEKER-LKQQELLR	a8-b2	xlink	2466.36	617.599	4	0	35.47
LQQLQMEKER-LKQQELLR-a8-b2	1	LQQLQMEKER	LKQQELLR	sp|P46937|YAP1_HUMAN	sp|P46937|YAP1_HUMAN	LQQLQMEKER-LKQQELLR	a8-b2	xlink	2466.36	617.597	4	0	35.46
LQQLQMEKER-LKQQELLR-a8-b2	1	LQQLQMEKER	LKQQELLR	sp|P46937|YAP1_HUMAN	sp|P46937|YAP1_HUMAN	LQQLQMEKER-LKQQELLR	a8-b2	xlink	2466.36	617.602	4	0	35.46
LQQLQMEKER-LKQQELLR-a8-b2	1	LQQLQMEKER	LKQQELLR	sp|P46937|YAP1_HUMAN	sp|P46937|YAP1_HUMAN	LQQLQMEKER-LKQQELLR	a8-b2	xlink	2466.36	617.603	4	0	35.46
LQQLQMEKER-LKQQELLR-a8-b2	1	LQQLQMEKER	LKQQELLR	sp|P46937|YAP1_HUMAN	sp|P46937|YAP1_HUMAN	LQQLQMEKER-LKQQELLR	a8-b2	xlink	2466.36	617.603	4	0	35.46
LQQLQMEKER-LKQQELLR-a8-b2	1	LQQLQMEKER	LKQQELLR	sp|P46937|YAP1_HUMAN	sp|P46937|YAP1_HUMAN	LQQLQMEKER-LKQQELLR	a8-b2	xlink	2466.36	617.597	4	0	35.45
LQQLQMEKER-LKQQELLR-a8-b2	1	LQQLQMEKER	LKQQELLR	sp|P46937|YAP1_HUMAN	sp|P46937|YAP1_HUMAN	LQQLQMEKER-LKQQELLR	a8-b2	xlink	2466.36	617.598	4	0	35.43
LQQLQMEKER-LKQQELLR-a8-b2	1	LQQLQMEKER	LKQQELLR	sp|P46937|YAP1_HUMAN	sp|P46937|YAP1_HUMAN	LQQLQMEKER-LKQQELLR	a8-b2	xlink	2466.36	617.597	4	0	35.43
NINPSTANSPKCQELALR-K11-155	1	NINPSTANSPKCQELALR		sp|P46937|YAP1_HUMAN		NINPSTANSPKCQELALR	a11	monolink	2167.11	723.373	3	0	35.41
LQQLQMEKER-LKQQELLR-a8-b2	1	LQQLQMEKER	LKQQELLR	sp|P46937|YAP1_HUMAN	sp|P46937|YAP1_HUMAN	LQQLQMEKER-LKQQELLR	a8-b2	xlink	2466.36	617.597	4	0	35.41
LQQLQMEKER-LKQQELLR-a8-b2	1	LQQLQMEKER	LKQQELLR	sp|P46937|YAP1_HUMAN	sp|P46937|YAP1_HUMAN	LQQLQMEKER-LKQQELLR	a8-b2	xlink	2466.36	617.598	4	0	35.4
LQQLQMEKER-LKQQELLR-a8-b2	1	LQQLQMEKER	LKQQELLR	sp|P46937|YAP1_HUMAN	sp|P46937|YAP1_HUMAN	LQQLQMEKER-LKQQELLR	a8-b2	xlink	2466.36	617.597	4	0	35.38
LQQLQMEKER-LKQQELLR-a8-b2	1	LQQLQMEKER	LKQQELLR	sp|P46937|YAP1_HUMAN	sp|P46937|YAP1_HUMAN	LQQLQMEKER-LKQQELLR	a8-b2	xlink	2466.36	617.597	4	0	35.38
LQQLQMEKER-LKQQELLR-a8-b2	1	LQQLQMEKER	LKQQELLR	sp|P46937|YAP1_HUMAN	sp|P46937|YAP1_HUMAN	LQQLQMEKER-LKQQELLR	a8-b2	xlink	2466.36	617.597	4	0	35.37
LQQLQMEKER-LKQQELLR-a8-b2	1	LQQLQMEKER	LKQQELLR	sp|P46937|YAP1_HUMAN	sp|P46937|YAP1_HUMAN	LQQLQMEKER-LKQQELLR	a8-b2	xlink	2466.36	617.596	4	0	35.36
LQQLQMEKER-LKQQELLR-a8-b2	1	LQQLQMEKER	LKQQELLR	sp|P46937|YAP1_HUMAN	sp|P46937|YAP1_HUMAN	LQQLQMEKER-LKQQELLR	a8-b2	xlink	2466.36	617.596	4	0	35.35
LQQLQMEKER-LQQLQMEKER-a8-b8	1	LQQLQMEKER	LQQLQMEKER	sp|P46937|YAP1_HUMAN	sp|P46937|YAP1_HUMAN	LQQLQMEKER-LQQLQMEKER	a8-b8	xlink	2741.42	686.363	4	0	35.35
LQQLQMEKER-LKQQELLR-a8-b2	1	LQQLQMEKER	LKQQELLR	sp|P46937|YAP1_HUMAN	sp|P46937|YAP1_HUMAN	LQQLQMEKER-LKQQELLR	a8-b2	xlink	2466.36	617.598	4	0	35.33
LKQQELLR-LKQQELLR-a2-b2	1	LKQQELLR	LKQQELLR	sp|P46937|YAP1_HUMAN	sp|P46937|YAP1_HUMAN	LKQQELLR-LKQQELLR	a2-b2	xlink	2191.31	731.441	3	0	35.31
LQQLQMEKER-LKQQELLR-a8-b2	1	LQQLQMEKER	LKQQELLR	sp|P46937|YAP1_HUMAN	sp|P46937|YAP1_HUMAN	LQQLQMEKER-LKQQELLR	a8-b2	xlink	2466.36	617.595	4	0	35.31
LQQLQMEKER-LKQQELLR-a8-b2	1	LQQLQMEKER	LKQQELLR	sp|P46937|YAP1_HUMAN	sp|P46937|YAP1_HUMAN	LQQLQMEKER-LKQQELLR	a8-b2	xlink	2466.36	617.596	4	0	35.3
LQQLQMEKER-LKQQELLR-a8-b2	1	LQQLQMEKER	LKQQELLR	sp|P46937|YAP1_HUMAN	sp|P46937|YAP1_HUMAN	LQQLQMEKER-LKQQELLR	a8-b2	xlink	2466.36	617.598	4	0	35.28
LQQLQMEKER-LKQQELLR-a8-b2	1	LQQLQMEKER	LKQQELLR	sp|P46937|YAP1_HUMAN	sp|P46937|YAP1_HUMAN	LQQLQMEKER-LKQQELLR	a8-b2	xlink	2466.36	617.597	4	0	35.27
LQQLQMEKER-LKQQELLR-a8-b2	1	LQQLQMEKER	LKQQELLR	sp|P46937|YAP1_HUMAN	sp|P46937|YAP1_HUMAN	LQQLQMEKER-LKQQELLR	a8-b2	xlink	2466.36	617.597	4	0	35.25
LQQLQMEKER-LKQQELLR-a8-b2	1	LQQLQMEKER	LKQQELLR	sp|P46937|YAP1_HUMAN	sp|P46937|YAP1_HUMAN	LQQLQMEKER-LKQQELLR	a8-b2	xlink	2466.36	823.127	3	0	35.25
LQQLQMEKER-LKQQELLR-a8-b2	1	LQQLQMEKER	LKQQELLR	sp|P46937|YAP1_HUMAN	sp|P46937|YAP1_HUMAN	LQQLQMEKER-LKQQELLR	a8-b2	xlink	2466.36	617.598	4	0	35.25
LQQLQMEKER-LKQQELLR-a8-b2	1	LQQLQMEKER	LKQQELLR	sp|P46937|YAP1_HUMAN	sp|P46937|YAP1_HUMAN	LQQLQMEKER-LKQQELLR	a8-b2	xlink	2466.36	617.594	4	0	35.24
LQQLQMEKER-LKQQELLR-a8-b2	1	LQQLQMEKER	LKQQELLR	sp|P46937|YAP1_HUMAN	sp|P46937|YAP1_HUMAN	LQQLQMEKER-LKQQELLR	a8-b2	xlink	2466.36	617.595	4	0	35.23
LQQLQMEKER-LKQQELLR-a8-b2	1	LQQLQMEKER	LKQQELLR	sp|P46937|YAP1_HUMAN	sp|P46937|YAP1_HUMAN	LQQLQMEKER-LKQQELLR	a8-b2	xlink	2466.36	617.597	4	0	35.23
LQQLQMEKER-LKQQELLR-a8-b2	1	LQQLQMEKER	LKQQELLR	sp|P46937|YAP1_HUMAN	sp|P46937|YAP1_HUMAN	LQQLQMEKER-LKQQELLR	a8-b2	xlink	2466.36	617.598	4	0	35.22
LQQLQMEKER-LKQQELLR-a8-b2	1	LQQLQMEKER	LKQQELLR	sp|P46937|YAP1_HUMAN	sp|P46937|YAP1_HUMAN	LQQLQMEKER-LKQQELLR	a8-b2	xlink	2466.36	617.604	4	0	35.22
LQQLQMEKER-LKQQELLR-a8-b2	1	LQQLQMEKER	LKQQELLR	sp|P46937|YAP1_HUMAN	sp|P46937|YAP1_HUMAN	LQQLQMEKER-LKQQELLR	a8-b2	xlink	2466.36	617.595	4	0	35.22
LQQLQMEKER-LKQQELLR-a8-b2	1	LQQLQMEKER	LKQQELLR	sp|P46937|YAP1_HUMAN	sp|P46937|YAP1_HUMAN	LQQLQMEKER-LKQQELLR	a8-b2	xlink	2466.36	617.597	4	0	35.18
LQQLQMEKER-LKQQELLR-a8-b2	1	LQQLQMEKER	LKQQELLR	sp|P46937|YAP1_HUMAN	sp|P46937|YAP1_HUMAN	LQQLQMEKER-LKQQELLR	a8-b2	xlink	2466.36	617.596	4	0	35.18
LQQLQMEKER-LKQQELLR-a8-b2	1	LQQLQMEKER	LKQQELLR	sp|P46937|YAP1_HUMAN	sp|P46937|YAP1_HUMAN	LQQLQMEKER-LKQQELLR	a8-b2	xlink	2466.36	617.598	4	0	35.17
LQQLQMEKER-LKQQELLR-a8-b2	1	LQQLQMEKER	LKQQELLR	sp|P46937|YAP1_HUMAN	sp|P46937|YAP1_HUMAN	LQQLQMEKER-LKQQELLR	a8-b2	xlink	2466.36	617.597	4	0	35.16
LKQQELLR-LKQQELLR-a2-b2	1	LKQQELLR	LKQQELLR	sp|P46937|YAP1_HUMAN	sp|P46937|YAP1_HUMAN	LKQQELLR-LKQQELLR	a2-b2	xlink	2191.31	548.834	4	0	35.14
LQQLQMEKER-LKQQELLR-a8-b2	1	LQQLQMEKER	LKQQELLR	sp|P46937|YAP1_HUMAN	sp|P46937|YAP1_HUMAN	LQQLQMEKER-LKQQELLR	a8-b2	xlink	2466.36	617.598	4	0	35.14
LQQLQMEKER-LKQQELLR-a8-b2	1	LQQLQMEKER	LKQQELLR	sp|P46937|YAP1_HUMAN	sp|P46937|YAP1_HUMAN	LQQLQMEKER-LKQQELLR	a8-b2	xlink	2466.36	617.598	4	0	35.12
LQQLQMEKER-LKQQELLR-a8-b2	1	LQQLQMEKER	LKQQELLR	sp|P46937|YAP1_HUMAN	sp|P46937|YAP1_HUMAN	LQQLQMEKER-LKQQELLR	a8-b2	xlink	2466.36	617.596	4	0	35.09
NINPSTANSPKCQELALR-LQQLQMEKER-a11-b8	1	NINPSTANSPKCQELALR	LQQLQMEKER	sp|P46937|YAP1_HUMAN	sp|P46937|YAP1_HUMAN	NINPSTANSPKCQELALR-LQQLQMEKER	a11-b8	xlink	3451.76	1151.59	3	0	35.07
LQQLQMEKER-LKQQELLR-a8-b2	1	LQQLQMEKER	LKQQELLR	sp|P46937|YAP1_HUMAN	sp|P46937|YAP1_HUMAN	LQQLQMEKER-LKQQELLR	a8-b2	xlink	2466.36	617.597	4	0	35.04
NINPSTANSPKCQELALR-K11-156	1	NINPSTANSPKCQELALR		sp|P46937|YAP1_HUMAN		NINPSTANSPKCQELALR	a11	monolink	2168.09	723.702	3	0	35.04
LQQLQMEKER-LKQQELLR-a8-b2	1	LQQLQMEKER	LKQQELLR	sp|P46937|YAP1_HUMAN	sp|P46937|YAP1_HUMAN	LQQLQMEKER-LKQQELLR	a8-b2	xlink	2466.36	617.597	4	0	35.04
LQQLQMEKER-LKQQELLR-a8-b2	1	LQQLQMEKER	LKQQELLR	sp|P46937|YAP1_HUMAN	sp|P46937|YAP1_HUMAN	LQQLQMEKER-LKQQELLR	a8-b2	xlink	2466.36	617.598	4	0	35.03
LQQLQMEKER-LKQQELLR-a8-b2	1	LQQLQMEKER	LKQQELLR	sp|P46937|YAP1_HUMAN	sp|P46937|YAP1_HUMAN	LQQLQMEKER-LKQQELLR	a8-b2	xlink	2466.36	617.597	4	0	35.02
LQQLQMEKER-LKQQELLR-a8-b2	1	LQQLQMEKER	LKQQELLR	sp|P46937|YAP1_HUMAN	sp|P46937|YAP1_HUMAN	LQQLQMEKER-LKQQELLR	a8-b2	xlink	2466.36	617.603	4	0	35.02
LQQLQMEKER-LKQQELLR-a8-b2	1	LQQLQMEKER	LKQQELLR	sp|P46937|YAP1_HUMAN	sp|P46937|YAP1_HUMAN	LQQLQMEKER-LKQQELLR	a8-b2	xlink	2466.36	617.596	4	0	35.01
LQQLQMEKER-LKQQELLR-a8-b2	1	LQQLQMEKER	LKQQELLR	sp|P46937|YAP1_HUMAN	sp|P46937|YAP1_HUMAN	LQQLQMEKER-LKQQELLR	a8-b2	xlink	2466.36	617.599	4	0	34.99
LQQLQMEKER-LKQQELLR-a8-b2	1	LQQLQMEKER	LKQQELLR	sp|P46937|YAP1_HUMAN	sp|P46937|YAP1_HUMAN	LQQLQMEKER-LKQQELLR	a8-b2	xlink	2466.36	617.597	4	0	34.99
LQQLQMEKER-LKQQELLR-a8-b2	2	LQQLQMEKER	LKQQELLR	sp|P46937|YAP1_HUMAN	sp|P46937|YAP1_HUMAN	LQQLQMEKER-LKQQELLR	a8-b2	xlink	2466.36	823.128	3	0	34.98
LQQLQMEKER-LKQQELLR-a8-b2	1	LQQLQMEKER	LKQQELLR	sp|P46937|YAP1_HUMAN	sp|P46937|YAP1_HUMAN	LQQLQMEKER-LKQQELLR	a8-b2	xlink	2466.36	617.596	4	0	34.97
LQQLQMEKER-LKQQELLR-a8-b2	1	LQQLQMEKER	LKQQELLR	sp|P46937|YAP1_HUMAN	sp|P46937|YAP1_HUMAN	LQQLQMEKER-LKQQELLR	a8-b2	xlink	2466.36	617.595	4	0	34.97
LQQLQMEKER-LKQQELLR-a8-b2	1	LQQLQMEKER	LKQQELLR	sp|P46937|YAP1_HUMAN	sp|P46937|YAP1_HUMAN	LQQLQMEKER-LKQQELLR	a8-b2	xlink	2466.36	617.598	4	0	34.94
LQQLQMEKER-LKQQELLR-a8-b2	1	LQQLQMEKER	LKQQELLR	sp|P46937|YAP1_HUMAN	sp|P46937|YAP1_HUMAN	LQQLQMEKER-LKQQELLR	a8-b2	xlink	2466.36	617.598	4	0	34.94
LQQLQMEKER-LKQQELLR-a8-b2	1	LQQLQMEKER	LKQQELLR	sp|P46937|YAP1_HUMAN	sp|P46937|YAP1_HUMAN	LQQLQMEKER-LKQQELLR	a8-b2	xlink	2466.36	617.596	4	0	34.93
LQQLQMEKER-LKQQELLR-a8-b2	1	LQQLQMEKER	LKQQELLR	sp|P46937|YAP1_HUMAN	sp|P46937|YAP1_HUMAN	LQQLQMEKER-LKQQELLR	a8-b2	xlink	2466.36	617.596	4	0	34.92
LQQLQMEKER-LKQQELLR-a8-b2	1	LQQLQMEKER	LKQQELLR	sp|P46937|YAP1_HUMAN	sp|P46937|YAP1_HUMAN	LQQLQMEKER-LKQQELLR	a8-b2	xlink	2466.36	617.597	4	0	34.9
LQQLQMEKER-LKQQELLR-a8-b2	1	LQQLQMEKER	LKQQELLR	sp|P46937|YAP1_HUMAN	sp|P46937|YAP1_HUMAN	LQQLQMEKER-LKQQELLR	a8-b2	xlink	2466.36	617.599	4	0	34.88
LQQLQMEKER-LKQQELLR-a8-b2	1	LQQLQMEKER	LKQQELLR	sp|P46937|YAP1_HUMAN	sp|P46937|YAP1_HUMAN	LQQLQMEKER-LKQQELLR	a8-b2	xlink	2466.36	617.603	4	0	34.88
LQQLQMEKER-LKQQELLR-a8-b2	1	LQQLQMEKER	LKQQELLR	sp|P46937|YAP1_HUMAN	sp|P46937|YAP1_HUMAN	LQQLQMEKER-LKQQELLR	a8-b2	xlink	2466.36	617.598	4	0	34.86
LQQLQMEKER-LKQQELLR-a8-b2	1	LQQLQMEKER	LKQQELLR	sp|P46937|YAP1_HUMAN	sp|P46937|YAP1_HUMAN	LQQLQMEKER-LKQQELLR	a8-b2	xlink	2466.36	617.597	4	0	34.86
LQQLQMEKER-LKQQELLR-a8-b2	1	LQQLQMEKER	LKQQELLR	sp|P46937|YAP1_HUMAN	sp|P46937|YAP1_HUMAN	LQQLQMEKER-LKQQELLR	a8-b2	xlink	2466.36	617.596	4	0	34.85
LQQLQMEKER-LKQQELLR-a8-b2	1	LQQLQMEKER	LKQQELLR	sp|P46937|YAP1_HUMAN	sp|P46937|YAP1_HUMAN	LQQLQMEKER-LKQQELLR	a8-b2	xlink	2466.36	617.597	4	0	34.84
NINPSTANSPKCQELALR-LKQQELLR-a11-b2	1	NINPSTANSPKCQELALR	LKQQELLR	sp|P46937|YAP1_HUMAN	sp|P46937|YAP1_HUMAN	NINPSTANSPKCQELALR-LKQQELLR	a11-b2	xlink	3176.7	1059.9	3	0	34.83
LQQLQMEKER-LKQQELLR-a8-b2	1	LQQLQMEKER	LKQQELLR	sp|P46937|YAP1_HUMAN	sp|P46937|YAP1_HUMAN	LQQLQMEKER-LKQQELLR	a8-b2	xlink	2466.36	617.597	4	0	34.83
LQQLQMEKER-LKQQELLR-a8-b2	1	LQQLQMEKER	LKQQELLR	sp|P46937|YAP1_HUMAN	sp|P46937|YAP1_HUMAN	LQQLQMEKER-LKQQELLR	a8-b2	xlink	2466.36	617.596	4	0	34.83
LQQLQMEKER-LKQQELLR-a8-b2	1	LQQLQMEKER	LKQQELLR	sp|P46937|YAP1_HUMAN	sp|P46937|YAP1_HUMAN	LQQLQMEKER-LKQQELLR	a8-b2	xlink	2466.36	617.597	4	0	34.82
LQQLQMEKER-LKQQELLR-a8-b2	1	LQQLQMEKER	LKQQELLR	sp|P46937|YAP1_HUMAN	sp|P46937|YAP1_HUMAN	LQQLQMEKER-LKQQELLR	a8-b2	xlink	2466.36	617.597	4	0	34.8
LQQLQMEKER-LKQQELLR-a8-b2	1	LQQLQMEKER	LKQQELLR	sp|P46937|YAP1_HUMAN	sp|P46937|YAP1_HUMAN	LQQLQMEKER-LKQQELLR	a8-b2	xlink	2466.36	823.126	3	0	34.8
LQQLQMEKER-LKQQELLR-a8-b2	2	LQQLQMEKER	LKQQELLR	sp|P46937|YAP1_HUMAN	sp|P46937|YAP1_HUMAN	LQQLQMEKER-LKQQELLR	a8-b2	xlink	2466.36	823.127	3	0	34.78
LQQLQMEKER-LKQQELLR-a8-b2	1	LQQLQMEKER	LKQQELLR	sp|P46937|YAP1_HUMAN	sp|P46937|YAP1_HUMAN	LQQLQMEKER-LKQQELLR	a8-b2	xlink	2466.36	617.598	4	0	34.78
LQQLQMEKER-LKQQELLR-a8-b2	1	LQQLQMEKER	LKQQELLR	sp|P46937|YAP1_HUMAN	sp|P46937|YAP1_HUMAN	LQQLQMEKER-LKQQELLR	a8-b2	xlink	2466.36	617.598	4	0	34.77
LQQLQMEKER-LKQQELLR-a8-b2	1	LQQLQMEKER	LKQQELLR	sp|P46937|YAP1_HUMAN	sp|P46937|YAP1_HUMAN	LQQLQMEKER-LKQQELLR	a8-b2	xlink	2466.36	617.596	4	0	34.74
LQQLQMEKER-LKQQELLR-a8-b2	1	LQQLQMEKER	LKQQELLR	sp|P46937|YAP1_HUMAN	sp|P46937|YAP1_HUMAN	LQQLQMEKER-LKQQELLR	a8-b2	xlink	2466.36	617.596	4	0	34.74
LQQLQMEKER-LKQQELLR-a8-b2	1	LQQLQMEKER	LKQQELLR	sp|P46937|YAP1_HUMAN	sp|P46937|YAP1_HUMAN	LQQLQMEKER-LKQQELLR	a8-b2	xlink	2466.36	617.598	4	0	34.74
LQQLQMEKER-LKQQELLR-a8-b2	1	LQQLQMEKER	LKQQELLR	sp|P46937|YAP1_HUMAN	sp|P46937|YAP1_HUMAN	LQQLQMEKER-LKQQELLR	a8-b2	xlink	2466.36	617.599	4	0	34.72
LQQLQMEKER-LKQQELLR-a8-b2	1	LQQLQMEKER	LKQQELLR	sp|P46937|YAP1_HUMAN	sp|P46937|YAP1_HUMAN	LQQLQMEKER-LKQQELLR	a8-b2	xlink	2466.36	617.597	4	0	34.72
LQQLQMEKER-LKQQELLR-a8-b2	1	LQQLQMEKER	LKQQELLR	sp|P46937|YAP1_HUMAN	sp|P46937|YAP1_HUMAN	LQQLQMEKER-LKQQELLR	a8-b2	xlink	2466.36	617.596	4	0	34.71
LQQLQMEKER-LKQQELLR-a8-b2	1	LQQLQMEKER	LKQQELLR	sp|P46937|YAP1_HUMAN	sp|P46937|YAP1_HUMAN	LQQLQMEKER-LKQQELLR	a8-b2	xlink	2466.36	617.598	4	0	34.7
LQQLQMEKER-LKQQELLR-a8-b2	1	LQQLQMEKER	LKQQELLR	sp|P46937|YAP1_HUMAN	sp|P46937|YAP1_HUMAN	LQQLQMEKER-LKQQELLR	a8-b2	xlink	2466.36	617.597	4	0	34.69
LQQLQMEKER-LKQQELLR-a8-b2	1	LQQLQMEKER	LKQQELLR	sp|P46937|YAP1_HUMAN	sp|P46937|YAP1_HUMAN	LQQLQMEKER-LKQQELLR	a8-b2	xlink	2466.36	617.598	4	0	34.68
LQQLQMEKER-LKQQELLR-a8-b2	2	LQQLQMEKER	LKQQELLR	sp|P46937|YAP1_HUMAN	sp|P46937|YAP1_HUMAN	LQQLQMEKER-LKQQELLR	a8-b2	xlink	2466.36	823.129	3	0	34.68
LQQLQMEKER-LKQQELLR-a8-b2	1	LQQLQMEKER	LKQQELLR	sp|P46937|YAP1_HUMAN	sp|P46937|YAP1_HUMAN	LQQLQMEKER-LKQQELLR	a8-b2	xlink	2466.36	617.603	4	0	34.67
LQQLQMEKER-LKQQELLR-a8-b2	1	LQQLQMEKER	LKQQELLR	sp|P46937|YAP1_HUMAN	sp|P46937|YAP1_HUMAN	LQQLQMEKER-LKQQELLR	a8-b2	xlink	2466.36	617.598	4	0	34.65
LQQLQMEKER-LKQQELLR-a8-b2	1	LQQLQMEKER	LKQQELLR	sp|P46937|YAP1_HUMAN	sp|P46937|YAP1_HUMAN	LQQLQMEKER-LKQQELLR	a8-b2	xlink	2466.36	617.597	4	0	34.65
LQQLQMEKER-LKQQELLR-a8-b2	1	LQQLQMEKER	LKQQELLR	sp|P46937|YAP1_HUMAN	sp|P46937|YAP1_HUMAN	LQQLQMEKER-LKQQELLR	a8-b2	xlink	2466.36	617.598	4	0	34.65
LQQLQMEKER-LKQQELLR-a8-b2	1	LQQLQMEKER	LKQQELLR	sp|P46937|YAP1_HUMAN	sp|P46937|YAP1_HUMAN	LQQLQMEKER-LKQQELLR	a8-b2	xlink	2466.36	617.603	4	0	34.59
LQQLQMEKER-LKQQELLR-a8-b2	1	LQQLQMEKER	LKQQELLR	sp|P46937|YAP1_HUMAN	sp|P46937|YAP1_HUMAN	LQQLQMEKER-LKQQELLR	a8-b2	xlink	2466.36	617.599	4	0	34.57
LQQLQMEKER-LKQQELLR-a8-b2	1	LQQLQMEKER	LKQQELLR	sp|P46937|YAP1_HUMAN	sp|P46937|YAP1_HUMAN	LQQLQMEKER-LKQQELLR	a8-b2	xlink	2466.36	617.603	4	0	34.57
LQQLQMEKER-LKQQELLR-a8-b2	1	LQQLQMEKER	LKQQELLR	sp|P46937|YAP1_HUMAN	sp|P46937|YAP1_HUMAN	LQQLQMEKER-LKQQELLR	a8-b2	xlink	2466.36	617.596	4	0	34.56
LQQLQMEKER-LKQQELLR-a8-b2	1	LQQLQMEKER	LKQQELLR	sp|P46937|YAP1_HUMAN	sp|P46937|YAP1_HUMAN	LQQLQMEKER-LKQQELLR	a8-b2	xlink	2466.36	617.598	4	0	34.55
LQQLQMEKER-K8-156	1	LQQLQMEKER		sp|P46937|YAP1_HUMAN		LQQLQMEKER	a8	monolink	1457.75	486.925	3	0	34.54
LQQLQMEKER-LKQQELLR-a8-b2	1	LQQLQMEKER	LKQQELLR	sp|P46937|YAP1_HUMAN	sp|P46937|YAP1_HUMAN	LQQLQMEKER-LKQQELLR	a8-b2	xlink	2466.36	617.598	4	0	34.51
NINPSTANSPKCQELALR-LQQLQMEKER-a11-b8	1	NINPSTANSPKCQELALR	LQQLQMEKER	sp|P46937|YAP1_HUMAN	sp|P46937|YAP1_HUMAN	NINPSTANSPKCQELALR-LQQLQMEKER	a11-b8	xlink	3451.76	1151.59	3	0	34.51
LQQLQMEKER-LKQQELLR-a8-b2	1	LQQLQMEKER	LKQQELLR	sp|P46937|YAP1_HUMAN	sp|P46937|YAP1_HUMAN	LQQLQMEKER-LKQQELLR	a8-b2	xlink	2466.36	617.597	4	0	34.5
LQQLQMEKER-LKQQELLR-a8-b2	1	LQQLQMEKER	LKQQELLR	sp|P46937|YAP1_HUMAN	sp|P46937|YAP1_HUMAN	LQQLQMEKER-LKQQELLR	a8-b2	xlink	2466.36	617.597	4	0	34.49
LQQLQMEKER-LKQQELLR-a8-b2	1	LQQLQMEKER	LKQQELLR	sp|P46937|YAP1_HUMAN	sp|P46937|YAP1_HUMAN	LQQLQMEKER-LKQQELLR	a8-b2	xlink	2466.36	617.596	4	0	34.44
LQQLQMEKER-LKQQELLR-a8-b2	1	LQQLQMEKER	LKQQELLR	sp|P46937|YAP1_HUMAN	sp|P46937|YAP1_HUMAN	LQQLQMEKER-LKQQELLR	a8-b2	xlink	2466.36	617.598	4	0	34.43
LQQLQMEKER-LKQQELLR-a8-b2	1	LQQLQMEKER	LKQQELLR	sp|P46937|YAP1_HUMAN	sp|P46937|YAP1_HUMAN	LQQLQMEKER-LKQQELLR	a8-b2	xlink	2466.36	617.597	4	0	34.43
LQQLQMEKER-LKQQELLR-a8-b2	1	LQQLQMEKER	LKQQELLR	sp|P46937|YAP1_HUMAN	sp|P46937|YAP1_HUMAN	LQQLQMEKER-LKQQELLR	a8-b2	xlink	2466.36	617.597	4	0	34.43
LQQLQMEKER-LKQQELLR-a8-b2	1	LQQLQMEKER	LKQQELLR	sp|P46937|YAP1_HUMAN	sp|P46937|YAP1_HUMAN	LQQLQMEKER-LKQQELLR	a8-b2	xlink	2466.36	617.597	4	0	34.42
LQQLQMEKER-LKQQELLR-a8-b2	2	LQQLQMEKER	LKQQELLR	sp|P46937|YAP1_HUMAN	sp|P46937|YAP1_HUMAN	LQQLQMEKER-LKQQELLR	a8-b2	xlink	2466.36	823.128	3	0	34.41
LQQLQMEKER-LKQQELLR-a8-b2	1	LQQLQMEKER	LKQQELLR	sp|P46937|YAP1_HUMAN	sp|P46937|YAP1_HUMAN	LQQLQMEKER-LKQQELLR	a8-b2	xlink	2466.36	617.596	4	0	34.4
LQQLQMEKER-LKQQELLR-a8-b2	1	LQQLQMEKER	LKQQELLR	sp|P46937|YAP1_HUMAN	sp|P46937|YAP1_HUMAN	LQQLQMEKER-LKQQELLR	a8-b2	xlink	2466.36	617.597	4	0	34.4
LRLKQQELLR-K4-156	1	LRLKQQELLR		sp|P46937|YAP1_HUMAN		LRLKQQELLR	a4	monolink	1451.88	484.967	3	0	34.39
LQQLQMEKER-LKQQELLR-a8-b2	2	LQQLQMEKER	LKQQELLR	sp|P46937|YAP1_HUMAN	sp|P46937|YAP1_HUMAN	LQQLQMEKER-LKQQELLR	a8-b2	xlink	2466.36	823.126	3	0	34.38
NINPSTANSPKCQELALR-K11-156	1	NINPSTANSPKCQELALR		sp|P46937|YAP1_HUMAN		NINPSTANSPKCQELALR	a11	monolink	2168.09	723.711	3	0	34.37
LQQLQMEKER-LKQQELLR-a8-b2	1	LQQLQMEKER	LKQQELLR	sp|P46937|YAP1_HUMAN	sp|P46937|YAP1_HUMAN	LQQLQMEKER-LKQQELLR	a8-b2	xlink	2466.36	617.598	4	0	34.36
LQQLQMEKER-LKQQELLR-a8-b2	1	LQQLQMEKER	LKQQELLR	sp|P46937|YAP1_HUMAN	sp|P46937|YAP1_HUMAN	LQQLQMEKER-LKQQELLR	a8-b2	xlink	2466.36	617.594	4	0	34.36
LQQLQMEKER-LKQQELLR-a8-b2	1	LQQLQMEKER	LKQQELLR	sp|P46937|YAP1_HUMAN	sp|P46937|YAP1_HUMAN	LQQLQMEKER-LKQQELLR	a8-b2	xlink	2466.36	617.597	4	0	34.36
LQQLQMEKER-LKQQELLR-a8-b2	1	LQQLQMEKER	LKQQELLR	sp|P46937|YAP1_HUMAN	sp|P46937|YAP1_HUMAN	LQQLQMEKER-LKQQELLR	a8-b2	xlink	2466.36	617.598	4	0	34.36
LQQLQMEKER-LKQQELLR-a8-b2	1	LQQLQMEKER	LKQQELLR	sp|P46937|YAP1_HUMAN	sp|P46937|YAP1_HUMAN	LQQLQMEKER-LKQQELLR	a8-b2	xlink	2466.36	617.597	4	0	34.35
LQQLQMEKER-LKQQELLR-a8-b2	1	LQQLQMEKER	LKQQELLR	sp|P46937|YAP1_HUMAN	sp|P46937|YAP1_HUMAN	LQQLQMEKER-LKQQELLR	a8-b2	xlink	2466.36	617.595	4	0	34.34
LQQLQMEKER-LKQQELLR-a8-b2	1	LQQLQMEKER	LKQQELLR	sp|P46937|YAP1_HUMAN	sp|P46937|YAP1_HUMAN	LQQLQMEKER-LKQQELLR	a8-b2	xlink	2466.36	617.596	4	0	34.31
NINPSTANSPKCQELALR-K11-155	1	NINPSTANSPKCQELALR		sp|P46937|YAP1_HUMAN		NINPSTANSPKCQELALR	a11	monolink	2167.11	723.373	3	0	34.28
LRLKQQELLR-MDKSMFVK-a4-b3	1	LRLKQQELLR	MDKSMFVK	sp|P46937|YAP1_HUMAN	sp|O95835|LATS1_HUMAN	LRLKQQELLR-MDKSMFVK	a4-b3	xlink	2418.35	484.678	5	0	34.26
LQQLQMEKER-LKQQELLR-a8-b2	1	LQQLQMEKER	LKQQELLR	sp|P46937|YAP1_HUMAN	sp|P46937|YAP1_HUMAN	LQQLQMEKER-LKQQELLR	a8-b2	xlink	2466.36	617.599	4	0	34.24
LQQLQMEKER-LKQQELLR-a8-b2	1	LQQLQMEKER	LKQQELLR	sp|P46937|YAP1_HUMAN	sp|P46937|YAP1_HUMAN	LQQLQMEKER-LKQQELLR	a8-b2	xlink	2466.36	617.604	4	0	34.24
LQQLQMEKER-LKQQELLR-a8-b2	1	LQQLQMEKER	LKQQELLR	sp|P46937|YAP1_HUMAN	sp|P46937|YAP1_HUMAN	LQQLQMEKER-LKQQELLR	a8-b2	xlink	2466.36	617.597	4	0	34.23
LQQLQMEKER-LKQQELLR-a8-b2	1	LQQLQMEKER	LKQQELLR	sp|P46937|YAP1_HUMAN	sp|P46937|YAP1_HUMAN	LQQLQMEKER-LKQQELLR	a8-b2	xlink	2466.36	617.599	4	0	34.22
NINPSTANSPKCQELALR-K11-156	1	NINPSTANSPKCQELALR		sp|P46937|YAP1_HUMAN		NINPSTANSPKCQELALR	a11	monolink	2168.09	723.702	3	0	34.22
LQQLQMEKER-LKQQELLR-a8-b2	1	LQQLQMEKER	LKQQELLR	sp|P46937|YAP1_HUMAN	sp|P46937|YAP1_HUMAN	LQQLQMEKER-LKQQELLR	a8-b2	xlink	2466.36	617.596	4	0	34.21
LQQLQMEKER-LKQQELLR-a8-b2	1	LQQLQMEKER	LKQQELLR	sp|P46937|YAP1_HUMAN	sp|P46937|YAP1_HUMAN	LQQLQMEKER-LKQQELLR	a8-b2	xlink	2466.36	617.594	4	0	34.2
LQQLQMEKER-LKQQELLR-a8-b2	1	LQQLQMEKER	LKQQELLR	sp|P46937|YAP1_HUMAN	sp|P46937|YAP1_HUMAN	LQQLQMEKER-LKQQELLR	a8-b2	xlink	2466.36	617.597	4	0	34.2
LRLKQQELLR-MDKSMFVK-a4-b3	1	LRLKQQELLR	MDKSMFVK	sp|P46937|YAP1_HUMAN	sp|O95835|LATS1_HUMAN	LRLKQQELLR-MDKSMFVK	a4-b3	xlink	2418.35	484.679	5	0	34.19
LQQLQMEKER-LKQQELLR-a8-b2	1	LQQLQMEKER	LKQQELLR	sp|P46937|YAP1_HUMAN	sp|P46937|YAP1_HUMAN	LQQLQMEKER-LKQQELLR	a8-b2	xlink	2466.36	617.597	4	0	34.16
NINPSTANSPKCQELALR-K11-156	1	NINPSTANSPKCQELALR		sp|P46937|YAP1_HUMAN		NINPSTANSPKCQELALR	a11	monolink	2168.09	723.705	3	0	34.16
LQQLQMEKER-LKQQELLR-a8-b2	1	LQQLQMEKER	LKQQELLR	sp|P46937|YAP1_HUMAN	sp|P46937|YAP1_HUMAN	LQQLQMEKER-LKQQELLR	a8-b2	xlink	2466.36	617.596	4	0	34.16
LQQLQMEKER-LKQQELLR-a8-b2	1	LQQLQMEKER	LKQQELLR	sp|P46937|YAP1_HUMAN	sp|P46937|YAP1_HUMAN	LQQLQMEKER-LKQQELLR	a8-b2	xlink	2466.36	617.597	4	0	34.15
LQQLQMEKER-LKQQELLR-a8-b2	1	LQQLQMEKER	LKQQELLR	sp|P46937|YAP1_HUMAN	sp|P46937|YAP1_HUMAN	LQQLQMEKER-LKQQELLR	a8-b2	xlink	2466.36	617.603	4	0	34.13
LQQLQMEKER-LKQQELLR-a8-b2	1	LQQLQMEKER	LKQQELLR	sp|P46937|YAP1_HUMAN	sp|P46937|YAP1_HUMAN	LQQLQMEKER-LKQQELLR	a8-b2	xlink	2466.36	617.597	4	0	34.13
LQQLQMEKER-LKQQELLR-a8-b2	1	LQQLQMEKER	LKQQELLR	sp|P46937|YAP1_HUMAN	sp|P46937|YAP1_HUMAN	LQQLQMEKER-LKQQELLR	a8-b2	xlink	2466.36	617.597	4	0	34.12
LQQLQMEKER-LQQLQMEKER-a8-b8	1	LQQLQMEKER	LQQLQMEKER	sp|P46937|YAP1_HUMAN	sp|P46937|YAP1_HUMAN	LQQLQMEKER-LQQLQMEKER	a8-b8	xlink	2741.42	686.361	4	0	34.12
NINPSTANSPKCQELALR-K11-156	1	NINPSTANSPKCQELALR		sp|P46937|YAP1_HUMAN		NINPSTANSPKCQELALR	a11	monolink	2168.09	723.703	3	0	34.11
LQQLQMEKER-LKQQELLR-a8-b2	1	LQQLQMEKER	LKQQELLR	sp|P46937|YAP1_HUMAN	sp|P46937|YAP1_HUMAN	LQQLQMEKER-LKQQELLR	a8-b2	xlink	2466.36	823.126	3	0	34.09
LQQLQMEKER-LKQQELLR-a8-b2	1	LQQLQMEKER	LKQQELLR	sp|P46937|YAP1_HUMAN	sp|P46937|YAP1_HUMAN	LQQLQMEKER-LKQQELLR	a8-b2	xlink	2466.36	617.597	4	0	34.09
LQQLQMEKER-LKQQELLR-a8-b2	1	LQQLQMEKER	LKQQELLR	sp|P46937|YAP1_HUMAN	sp|P46937|YAP1_HUMAN	LQQLQMEKER-LKQQELLR	a8-b2	xlink	2466.36	617.598	4	0	34.09
LQQLQMEKER-LKQQELLR-a8-b2	1	LQQLQMEKER	LKQQELLR	sp|P46937|YAP1_HUMAN	sp|P46937|YAP1_HUMAN	LQQLQMEKER-LKQQELLR	a8-b2	xlink	2466.36	617.595	4	0	34.06
LQQLQMEKER-LKQQELLR-a8-b2	1	LQQLQMEKER	LKQQELLR	sp|P46937|YAP1_HUMAN	sp|P46937|YAP1_HUMAN	LQQLQMEKER-LKQQELLR	a8-b2	xlink	2466.36	617.597	4	0	34.06
LQQLQMEKER-LKQQELLR-a8-b2	1	LQQLQMEKER	LKQQELLR	sp|P46937|YAP1_HUMAN	sp|P46937|YAP1_HUMAN	LQQLQMEKER-LKQQELLR	a8-b2	xlink	2466.36	823.126	3	0	34.06
LQQLQMEKER-LKQQELLR-a8-b2	1	LQQLQMEKER	LKQQELLR	sp|P46937|YAP1_HUMAN	sp|P46937|YAP1_HUMAN	LQQLQMEKER-LKQQELLR	a8-b2	xlink	2466.36	617.598	4	0	34.02
NINPSTANSPKCQELALR-K11-156	1	NINPSTANSPKCQELALR		sp|P46937|YAP1_HUMAN		NINPSTANSPKCQELALR	a11	monolink	2168.09	723.703	3	0	34.02
NINPSTANSPKCQELALR-K11-155	1	NINPSTANSPKCQELALR		sp|P46937|YAP1_HUMAN		NINPSTANSPKCQELALR	a11	monolink	2167.11	723.375	3	0	34.02
LQQLQMEKER-LKQQELLR-a8-b2	1	LQQLQMEKER	LKQQELLR	sp|P46937|YAP1_HUMAN	sp|P46937|YAP1_HUMAN	LQQLQMEKER-LKQQELLR	a8-b2	xlink	2466.36	617.597	4	0	34.02
NINPSTANSPKCQELALR-K11-156	1	NINPSTANSPKCQELALR		sp|P46937|YAP1_HUMAN		NINPSTANSPKCQELALR	a11	monolink	2168.09	723.704	3	0	34.01
LQQLQMEKER-LKQQELLR-a8-b2	1	LQQLQMEKER	LKQQELLR	sp|P46937|YAP1_HUMAN	sp|P46937|YAP1_HUMAN	LQQLQMEKER-LKQQELLR	a8-b2	xlink	2466.36	617.603	4	0	34.01
NINPSTANSPKCQELALR-K11-156	1	NINPSTANSPKCQELALR		sp|P46937|YAP1_HUMAN		NINPSTANSPKCQELALR	a11	monolink	2168.09	723.703	3	0	34
LQQLQMEKER-LKQQELLR-a8-b2	2	LQQLQMEKER	LKQQELLR	sp|P46937|YAP1_HUMAN	sp|P46937|YAP1_HUMAN	LQQLQMEKER-LKQQELLR	a8-b2	xlink	2466.36	823.125	3	0	34
LQQLQMEKER-LKQQELLR-a8-b2	2	LQQLQMEKER	LKQQELLR	sp|P46937|YAP1_HUMAN	sp|P46937|YAP1_HUMAN	LQQLQMEKER-LKQQELLR	a8-b2	xlink	2466.36	823.126	3	0	33.96
LQQLQMEKER-LKQQELLR-a8-b2	2	LQQLQMEKER	LKQQELLR	sp|P46937|YAP1_HUMAN	sp|P46937|YAP1_HUMAN	LQQLQMEKER-LKQQELLR	a8-b2	xlink	2466.36	617.597	4	0	33.95
LQQLQMEKER-LKQQELLR-a8-b2	2	LQQLQMEKER	LKQQELLR	sp|P46937|YAP1_HUMAN	sp|P46937|YAP1_HUMAN	LQQLQMEKER-LKQQELLR	a8-b2	xlink	2466.36	823.128	3	0	33.94
LQQLQMEKER-LKQQELLR-a8-b2	1	LQQLQMEKER	LKQQELLR	sp|P46937|YAP1_HUMAN	sp|P46937|YAP1_HUMAN	LQQLQMEKER-LKQQELLR	a8-b2	xlink	2466.36	617.597	4	0	33.94
LQQLQMEKER-LKQQELLR-a8-b2	2	LQQLQMEKER	LKQQELLR	sp|P46937|YAP1_HUMAN	sp|P46937|YAP1_HUMAN	LQQLQMEKER-LKQQELLR	a8-b2	xlink	2466.36	823.127	3	0	33.93
LQQLQMEKER-LKQQELLR-a8-b2	1	LQQLQMEKER	LKQQELLR	sp|P46937|YAP1_HUMAN	sp|P46937|YAP1_HUMAN	LQQLQMEKER-LKQQELLR	a8-b2	xlink	2466.36	617.597	4	0	33.91
NINPSTANSPKCQELALR-K11-156	1	NINPSTANSPKCQELALR		sp|P46937|YAP1_HUMAN		NINPSTANSPKCQELALR	a11	monolink	2168.09	723.705	3	0	33.89
LQQLQMEKER-LKQQELLR-a8-b2	1	LQQLQMEKER	LKQQELLR	sp|P46937|YAP1_HUMAN	sp|P46937|YAP1_HUMAN	LQQLQMEKER-LKQQELLR	a8-b2	xlink	2466.36	617.597	4	0	33.88
LQQLQMEKER-LKQQELLR-a8-b2	1	LQQLQMEKER	LKQQELLR	sp|P46937|YAP1_HUMAN	sp|P46937|YAP1_HUMAN	LQQLQMEKER-LKQQELLR	a8-b2	xlink	2466.36	617.597	4	0	33.88
NINPSTANSPKCQELALR-K11-156	1	NINPSTANSPKCQELALR		sp|P46937|YAP1_HUMAN		NINPSTANSPKCQELALR	a11	monolink	2168.09	723.711	3	0	33.86
LQQLQMEKER-LKQQELLR-a8-b2	1	LQQLQMEKER	LKQQELLR	sp|P46937|YAP1_HUMAN	sp|P46937|YAP1_HUMAN	LQQLQMEKER-LKQQELLR	a8-b2	xlink	2466.36	617.595	4	0	33.86
LQQLQMEKER-LKQQELLR-a8-b2	1	LQQLQMEKER	LKQQELLR	sp|P46937|YAP1_HUMAN	sp|P46937|YAP1_HUMAN	LQQLQMEKER-LKQQELLR	a8-b2	xlink	2466.36	617.597	4	0	33.85
LQQLQMEKER-LKQQELLR-a8-b2	1	LQQLQMEKER	LKQQELLR	sp|P46937|YAP1_HUMAN	sp|P46937|YAP1_HUMAN	LQQLQMEKER-LKQQELLR	a8-b2	xlink	2466.36	617.597	4	0	33.82
LQQLQMEKER-LKQQELLR-a8-b2	1	LQQLQMEKER	LKQQELLR	sp|P46937|YAP1_HUMAN	sp|P46937|YAP1_HUMAN	LQQLQMEKER-LKQQELLR	a8-b2	xlink	2466.36	617.595	4	0	33.81
NINPSTANSPKCQELALR-LKQQELLR-a11-b2	1	NINPSTANSPKCQELALR	LKQQELLR	sp|P46937|YAP1_HUMAN	sp|P46937|YAP1_HUMAN	NINPSTANSPKCQELALR-LKQQELLR	a11-b2	xlink	3176.7	1059.9	3	0	33.79
LQQLQMEKER-LKQQELLR-a8-b2	2	LQQLQMEKER	LKQQELLR	sp|P46937|YAP1_HUMAN	sp|P46937|YAP1_HUMAN	LQQLQMEKER-LKQQELLR	a8-b2	xlink	2466.36	823.127	3	0	33.77
LQQLQMEKER-LKQQELLR-a8-b2	1	LQQLQMEKER	LKQQELLR	sp|P46937|YAP1_HUMAN	sp|P46937|YAP1_HUMAN	LQQLQMEKER-LKQQELLR	a8-b2	xlink	2466.36	617.597	4	0	33.76
LQQLQMEKER-LKQQELLR-a8-b2	1	LQQLQMEKER	LKQQELLR	sp|P46937|YAP1_HUMAN	sp|P46937|YAP1_HUMAN	LQQLQMEKER-LKQQELLR	a8-b2	xlink	2466.36	823.125	3	0	33.76
NINPSTANSPKCQELALR-K11-155	1	NINPSTANSPKCQELALR		sp|P46937|YAP1_HUMAN		NINPSTANSPKCQELALR	a11	monolink	2167.11	723.373	3	0	33.74
LQQLQMEKER-LKQQELLR-a8-b2	1	LQQLQMEKER	LKQQELLR	sp|P46937|YAP1_HUMAN	sp|P46937|YAP1_HUMAN	LQQLQMEKER-LKQQELLR	a8-b2	xlink	2466.36	617.597	4	0	33.73
NINPSTANSPKCQELALR-K11-156	1	NINPSTANSPKCQELALR		sp|P46937|YAP1_HUMAN		NINPSTANSPKCQELALR	a11	monolink	2168.09	723.703	3	0	33.73
LQQLQMEKER-LKQQELLR-a8-b2	1	LQQLQMEKER	LKQQELLR	sp|P46937|YAP1_HUMAN	sp|P46937|YAP1_HUMAN	LQQLQMEKER-LKQQELLR	a8-b2	xlink	2466.36	617.597	4	0	33.71
NINPSTANSPKCQELALR-LQQLQMEKER-a11-b8	1	NINPSTANSPKCQELALR	LQQLQMEKER	sp|P46937|YAP1_HUMAN	sp|P46937|YAP1_HUMAN	NINPSTANSPKCQELALR-LQQLQMEKER	a11-b8	xlink	3451.76	1151.59	3	0	33.71
NINPSTANSPKCQELALR-K11-156	1	NINPSTANSPKCQELALR		sp|P46937|YAP1_HUMAN		NINPSTANSPKCQELALR	a11	monolink	2168.09	723.707	3	0	33.7
LQQLQMEKER-LKQQELLR-a8-b2	1	LQQLQMEKER	LKQQELLR	sp|P46937|YAP1_HUMAN	sp|P46937|YAP1_HUMAN	LQQLQMEKER-LKQQELLR	a8-b2	xlink	2466.36	617.596	4	0	33.69
LQQLQMEKER-LKQQELLR-a8-b2	1	LQQLQMEKER	LKQQELLR	sp|P46937|YAP1_HUMAN	sp|P46937|YAP1_HUMAN	LQQLQMEKER-LKQQELLR	a8-b2	xlink	2466.36	617.603	4	0	33.69
NINPSTANSPKCQELALR-K11-156	1	NINPSTANSPKCQELALR		sp|P46937|YAP1_HUMAN		NINPSTANSPKCQELALR	a11	monolink	2168.09	723.711	3	0	33.67
LQQLQMEKER-LKQQELLR-a8-b2	1	LQQLQMEKER	LKQQELLR	sp|P46937|YAP1_HUMAN	sp|P46937|YAP1_HUMAN	LQQLQMEKER-LKQQELLR	a8-b2	xlink	2466.36	617.596	4	0	33.67
LKQQELLR-LKQQELLR-a2-b2	1	LKQQELLR	LKQQELLR	sp|P46937|YAP1_HUMAN	sp|P46937|YAP1_HUMAN	LKQQELLR-LKQQELLR	a2-b2	xlink	2191.31	731.442	3	0	33.66
LQQLQMEKER-LKQQELLR-a8-b2	2	LQQLQMEKER	LKQQELLR	sp|P46937|YAP1_HUMAN	sp|P46937|YAP1_HUMAN	LQQLQMEKER-LKQQELLR	a8-b2	xlink	2466.36	823.126	3	0	33.66
LQQLQMEKER-LKQQELLR-a8-b2	1	LQQLQMEKER	LKQQELLR	sp|P46937|YAP1_HUMAN	sp|P46937|YAP1_HUMAN	LQQLQMEKER-LKQQELLR	a8-b2	xlink	2466.36	617.596	4	0	33.65
NINPSTANSPKCQELALR-K11-156	1	NINPSTANSPKCQELALR		sp|P46937|YAP1_HUMAN		NINPSTANSPKCQELALR	a11	monolink	2168.09	723.703	3	0	33.64
LQQLQMEKER-LKQQELLR-a8-b2	1	LQQLQMEKER	LKQQELLR	sp|P46937|YAP1_HUMAN	sp|P46937|YAP1_HUMAN	LQQLQMEKER-LKQQELLR	a8-b2	xlink	2466.36	617.597	4	0	33.61
LQQLQMEKER-LKQQELLR-a8-b2	1	LQQLQMEKER	LKQQELLR	sp|P46937|YAP1_HUMAN	sp|P46937|YAP1_HUMAN	LQQLQMEKER-LKQQELLR	a8-b2	xlink	2466.36	617.597	4	0	33.59
LQQLQMEKER-LKQQELLR-a8-b2	2	LQQLQMEKER	LKQQELLR	sp|P46937|YAP1_HUMAN	sp|P46937|YAP1_HUMAN	LQQLQMEKER-LKQQELLR	a8-b2	xlink	2466.36	823.127	3	0	33.59
LQQLQMEKER-LKQQELLR-a8-b2	1	LQQLQMEKER	LKQQELLR	sp|P46937|YAP1_HUMAN	sp|P46937|YAP1_HUMAN	LQQLQMEKER-LKQQELLR	a8-b2	xlink	2466.36	617.598	4	0	33.58
ISQSAPVKQPPPLAPQSPQGGVMGGSNSNQQQQMR-LKQQELLR-a8-b2	1	ISQSAPVKQPPPLAPQSPQGGVMGGSNSNQQQQMR	LKQQELLR	sp|P46937|YAP1_HUMAN	sp|P46937|YAP1_HUMAN	ISQSAPVKQPPPLAPQSPQGGVMGGSNSNQQQQMR-LKQQELLR	a8-b2	xlink	4793.47	1199.37	4	0	33.57
LQQLQMEKER-LKQQELLR-a8-b2	1	LQQLQMEKER	LKQQELLR	sp|P46937|YAP1_HUMAN	sp|P46937|YAP1_HUMAN	LQQLQMEKER-LKQQELLR	a8-b2	xlink	2466.36	617.596	4	0	33.56
LQQLQMEKER-LKQQELLR-a8-b2	1	LQQLQMEKER	LKQQELLR	sp|P46937|YAP1_HUMAN	sp|P46937|YAP1_HUMAN	LQQLQMEKER-LKQQELLR	a8-b2	xlink	2466.36	617.596	4	0	33.55
LQQLQMEKER-LKQQELLR-a8-b2	2	LQQLQMEKER	LKQQELLR	sp|P46937|YAP1_HUMAN	sp|P46937|YAP1_HUMAN	LQQLQMEKER-LKQQELLR	a8-b2	xlink	2466.36	823.128	3	0	33.55
NINPSTANSPKCQELALR-K11-156	1	NINPSTANSPKCQELALR		sp|P46937|YAP1_HUMAN		NINPSTANSPKCQELALR	a11	monolink	2168.09	723.702	3	0	33.53
LQQLQMEKER-LKQQELLR-a8-b2	1	LQQLQMEKER	LKQQELLR	sp|P46937|YAP1_HUMAN	sp|P46937|YAP1_HUMAN	LQQLQMEKER-LKQQELLR	a8-b2	xlink	2466.36	617.594	4	0	33.53
NINPSTANSPKCQELALR-LKQQELLR-a11-b2	1	NINPSTANSPKCQELALR	LKQQELLR	sp|P46937|YAP1_HUMAN	sp|P46937|YAP1_HUMAN	NINPSTANSPKCQELALR-LKQQELLR	a11-b2	xlink	3176.7	1059.91	3	0	33.53
LQQLQMEKER-LKQQELLR-a8-b2	1	LQQLQMEKER	LKQQELLR	sp|P46937|YAP1_HUMAN	sp|P46937|YAP1_HUMAN	LQQLQMEKER-LKQQELLR	a8-b2	xlink	2466.36	617.602	4	0	33.52
LQQLQMEKER-LKQQELLR-a8-b2	1	LQQLQMEKER	LKQQELLR	sp|P46937|YAP1_HUMAN	sp|P46937|YAP1_HUMAN	LQQLQMEKER-LKQQELLR	a8-b2	xlink	2466.36	617.597	4	0	33.52
LQQLQMEKER-LKQQELLR-a8-b2	1	LQQLQMEKER	LKQQELLR	sp|P46937|YAP1_HUMAN	sp|P46937|YAP1_HUMAN	LQQLQMEKER-LKQQELLR	a8-b2	xlink	2466.36	617.598	4	0	33.52
LQQLQMEKER-LKQQELLR-a8-b2	1	LQQLQMEKER	LKQQELLR	sp|P46937|YAP1_HUMAN	sp|P46937|YAP1_HUMAN	LQQLQMEKER-LKQQELLR	a8-b2	xlink	2466.36	617.596	4	0	33.51
LQQLQMEKER-K8-156	1	LQQLQMEKER		sp|P46937|YAP1_HUMAN		LQQLQMEKER	a8	monolink	1457.75	486.925	3	0	33.49
NINPSTANSPKCQELALR-NINPSTANSPKCQELALR-a11-b11	1	NINPSTANSPKCQELALR	NINPSTANSPKCQELALR	sp|P46937|YAP1_HUMAN	sp|P46937|YAP1_HUMAN	NINPSTANSPKCQELALR-NINPSTANSPKCQELALR	a11-b11	xlink	4162.09	1041.53	4	0	33.49
LQQLQMEKER-LKQQELLR-a8-b2	1	LQQLQMEKER	LKQQELLR	sp|P46937|YAP1_HUMAN	sp|P46937|YAP1_HUMAN	LQQLQMEKER-LKQQELLR	a8-b2	xlink	2466.36	617.596	4	0	33.47
LQQLQMEKER-LKQQELLR-a8-b2	1	LQQLQMEKER	LKQQELLR	sp|P46937|YAP1_HUMAN	sp|P46937|YAP1_HUMAN	LQQLQMEKER-LKQQELLR	a8-b2	xlink	2466.36	617.596	4	0	33.47
NINPSTANSPKCQELALRSQLPTLEQDGGTQNPVSSPGMSQELR-K11-156	1	NINPSTANSPKCQELALRSQLPTLEQDGGTQNPVSSPGMSQELR		sp|P46937|YAP1_HUMAN		NINPSTANSPKCQELALRSQLPTLEQDGGTQNPVSSPGMSQELR	a11	monolink	4905.39	1227.36	4	0	33.46
LQQLQMEKER-LKQQELLR-a8-b2	2	LQQLQMEKER	LKQQELLR	sp|P46937|YAP1_HUMAN	sp|P46937|YAP1_HUMAN	LQQLQMEKER-LKQQELLR	a8-b2	xlink	2466.36	823.126	3	0	33.44
LQQLQMEKER-LKQQELLR-a8-b2	1	LQQLQMEKER	LKQQELLR	sp|P46937|YAP1_HUMAN	sp|P46937|YAP1_HUMAN	LQQLQMEKER-LKQQELLR	a8-b2	xlink	2466.36	617.597	4	0	33.44
LQQLQMEKER-LKQQELLR-a8-b2	1	LQQLQMEKER	LKQQELLR	sp|P46937|YAP1_HUMAN	sp|P46937|YAP1_HUMAN	LQQLQMEKER-LKQQELLR	a8-b2	xlink	2466.36	617.599	4	0	33.43
LQQLQMEKER-LKQQELLR-a8-b2	1	LQQLQMEKER	LKQQELLR	sp|P46937|YAP1_HUMAN	sp|P46937|YAP1_HUMAN	LQQLQMEKER-LKQQELLR	a8-b2	xlink	2466.36	617.597	4	0	33.43
LQQLQMEKER-LKQQELLR-a8-b2	1	LQQLQMEKER	LKQQELLR	sp|P46937|YAP1_HUMAN	sp|P46937|YAP1_HUMAN	LQQLQMEKER-LKQQELLR	a8-b2	xlink	2466.36	617.604	4	0	33.42
LKQQELLR-LKQQELLR-a2-b2	1	LKQQELLR	LKQQELLR	sp|P46937|YAP1_HUMAN	sp|P46937|YAP1_HUMAN	LKQQELLR-LKQQELLR	a2-b2	xlink	2191.31	548.832	4	0	33.42
LQQLQMEKER-LKQQELLR-a8-b2	1	LQQLQMEKER	LKQQELLR	sp|P46937|YAP1_HUMAN	sp|P46937|YAP1_HUMAN	LQQLQMEKER-LKQQELLR	a8-b2	xlink	2466.36	823.125	3	0	33.4
LQQLQMEKER-LKQQELLR-a8-b2	1	LQQLQMEKER	LKQQELLR	sp|P46937|YAP1_HUMAN	sp|P46937|YAP1_HUMAN	LQQLQMEKER-LKQQELLR	a8-b2	xlink	2466.36	617.596	4	0	33.4
LQQLQMEKER-LKQQELLR-a8-b2	1	LQQLQMEKER	LKQQELLR	sp|P46937|YAP1_HUMAN	sp|P46937|YAP1_HUMAN	LQQLQMEKER-LKQQELLR	a8-b2	xlink	2466.36	617.597	4	0	33.4
LQQLQMEKER-LKQQELLR-a8-b2	2	LQQLQMEKER	LKQQELLR	sp|P46937|YAP1_HUMAN	sp|P46937|YAP1_HUMAN	LQQLQMEKER-LKQQELLR	a8-b2	xlink	2466.36	823.128	3	0	33.37
LQQLQMEKER-LKQQELLR-a8-b2	2	LQQLQMEKER	LKQQELLR	sp|P46937|YAP1_HUMAN	sp|P46937|YAP1_HUMAN	LQQLQMEKER-LKQQELLR	a8-b2	xlink	2466.36	823.127	3	0	33.35
LQQLQMEKER-LKQQELLR-a8-b2	1	LQQLQMEKER	LKQQELLR	sp|P46937|YAP1_HUMAN	sp|P46937|YAP1_HUMAN	LQQLQMEKER-LKQQELLR	a8-b2	xlink	2466.36	617.597	4	0	33.35
LQQLQMEKER-LKQQELLR-a8-b2	1	LQQLQMEKER	LKQQELLR	sp|P46937|YAP1_HUMAN	sp|P46937|YAP1_HUMAN	LQQLQMEKER-LKQQELLR	a8-b2	xlink	2466.36	617.597	4	0	33.34
LQQLQMEKER-LKQQELLR-a8-b2	1	LQQLQMEKER	LKQQELLR	sp|P46937|YAP1_HUMAN	sp|P46937|YAP1_HUMAN	LQQLQMEKER-LKQQELLR	a8-b2	xlink	2466.36	617.596	4	0	33.34
LQQLQMEKER-LKQQELLR-a8-b2	1	LQQLQMEKER	LKQQELLR	sp|P46937|YAP1_HUMAN	sp|P46937|YAP1_HUMAN	LQQLQMEKER-LKQQELLR	a8-b2	xlink	2466.36	823.126	3	0	33.32
NINPSTANSPKCQELALR-K11-155	1	NINPSTANSPKCQELALR		sp|P46937|YAP1_HUMAN		NINPSTANSPKCQELALR	a11	monolink	2167.11	723.373	3	0	33.32
LQQLQMEKER-LKQQELLR-a8-b2	1	LQQLQMEKER	LKQQELLR	sp|P46937|YAP1_HUMAN	sp|P46937|YAP1_HUMAN	LQQLQMEKER-LKQQELLR	a8-b2	xlink	2466.36	617.597	4	0	33.3
LQQLQMEKER-LKQQELLR-a8-b2	1	LQQLQMEKER	LKQQELLR	sp|P46937|YAP1_HUMAN	sp|P46937|YAP1_HUMAN	LQQLQMEKER-LKQQELLR	a8-b2	xlink	2466.36	617.596	4	0	33.29
LQQLQMEKER-LKQQELLR-a8-b2	1	LQQLQMEKER	LKQQELLR	sp|P46937|YAP1_HUMAN	sp|P46937|YAP1_HUMAN	LQQLQMEKER-LKQQELLR	a8-b2	xlink	2466.36	617.597	4	0	33.27
LQQLQMEKER-LKQQELLR-a8-b2	1	LQQLQMEKER	LKQQELLR	sp|P46937|YAP1_HUMAN	sp|P46937|YAP1_HUMAN	LQQLQMEKER-LKQQELLR	a8-b2	xlink	2466.36	617.597	4	0	33.27
LQQLQMEKER-LKQQELLR-a8-b2	1	LQQLQMEKER	LKQQELLR	sp|P46937|YAP1_HUMAN	sp|P46937|YAP1_HUMAN	LQQLQMEKER-LKQQELLR	a8-b2	xlink	2466.36	617.599	4	0	33.26
LQQLQMEKER-LKQQELLR-a8-b2	1	LQQLQMEKER	LKQQELLR	sp|P46937|YAP1_HUMAN	sp|P46937|YAP1_HUMAN	LQQLQMEKER-LKQQELLR	a8-b2	xlink	2466.36	617.597	4	0	33.26
LQQLQMEKER-LKQQELLR-a8-b2	1	LQQLQMEKER	LKQQELLR	sp|P46937|YAP1_HUMAN	sp|P46937|YAP1_HUMAN	LQQLQMEKER-LKQQELLR	a8-b2	xlink	2466.36	823.129	3	0	33.26
LQQLQMEKER-LKQQELLR-a8-b2	1	LQQLQMEKER	LKQQELLR	sp|P46937|YAP1_HUMAN	sp|P46937|YAP1_HUMAN	LQQLQMEKER-LKQQELLR	a8-b2	xlink	2466.36	617.597	4	0	33.25
LQQLQMEKER-LKQQELLR-a8-b2	1	LQQLQMEKER	LKQQELLR	sp|P46937|YAP1_HUMAN	sp|P46937|YAP1_HUMAN	LQQLQMEKER-LKQQELLR	a8-b2	xlink	2466.36	823.128	3	0	33.25
LQQLQMEKER-LKQQELLR-a8-b2	1	LQQLQMEKER	LKQQELLR	sp|P46937|YAP1_HUMAN	sp|P46937|YAP1_HUMAN	LQQLQMEKER-LKQQELLR	a8-b2	xlink	2466.36	617.598	4	0	33.22
LQQLQMEKER-LKQQELLR-a8-b2	1	LQQLQMEKER	LKQQELLR	sp|P46937|YAP1_HUMAN	sp|P46937|YAP1_HUMAN	LQQLQMEKER-LKQQELLR	a8-b2	xlink	2466.36	617.596	4	0	33.22
NINPSTANSPKCQELALR-LKQQELLR-a11-b2	1	NINPSTANSPKCQELALR	LKQQELLR	sp|P46937|YAP1_HUMAN	sp|P46937|YAP1_HUMAN	NINPSTANSPKCQELALR-LKQQELLR	a11-b2	xlink	3176.7	795.181	4	0	33.22
LQQLQMEKER-LKQQELLR-a8-b2	1	LQQLQMEKER	LKQQELLR	sp|P46937|YAP1_HUMAN	sp|P46937|YAP1_HUMAN	LQQLQMEKER-LKQQELLR	a8-b2	xlink	2466.36	617.603	4	0	33.21
NINPSTANSPKCQELALR-K11-156	1	NINPSTANSPKCQELALR		sp|P46937|YAP1_HUMAN		NINPSTANSPKCQELALR	a11	monolink	2168.09	723.705	3	0	33.21
LQQLQMEKER-LKQQELLR-a8-b2	1	LQQLQMEKER	LKQQELLR	sp|P46937|YAP1_HUMAN	sp|P46937|YAP1_HUMAN	LQQLQMEKER-LKQQELLR	a8-b2	xlink	2466.36	617.597	4	0	33.2
NINPSTANSPKCQELALR-LKQQELLR-a11-b2	1	NINPSTANSPKCQELALR	LKQQELLR	sp|P46937|YAP1_HUMAN	sp|P46937|YAP1_HUMAN	NINPSTANSPKCQELALR-LKQQELLR	a11-b2	xlink	3176.7	1059.9	3	0	33.2
NINPSTANSPKCQELALR-K11-156	1	NINPSTANSPKCQELALR		sp|P46937|YAP1_HUMAN		NINPSTANSPKCQELALR	a11	monolink	2168.09	723.703	3	0	33.17
LQQLQMEKER-LKQQELLR-a8-b2	1	LQQLQMEKER	LKQQELLR	sp|P46937|YAP1_HUMAN	sp|P46937|YAP1_HUMAN	LQQLQMEKER-LKQQELLR	a8-b2	xlink	2466.36	823.127	3	0	33.16
LQQLQMEKER-LKQQELLR-a8-b2	1	LQQLQMEKER	LKQQELLR	sp|P46937|YAP1_HUMAN	sp|P46937|YAP1_HUMAN	LQQLQMEKER-LKQQELLR	a8-b2	xlink	2466.36	617.595	4	0	33.14
LQQLQMEKER-LKQQELLR-a8-b2	1	LQQLQMEKER	LKQQELLR	sp|P46937|YAP1_HUMAN	sp|P46937|YAP1_HUMAN	LQQLQMEKER-LKQQELLR	a8-b2	xlink	2466.36	617.598	4	0	33.13
NINPSTANSPKCQELALR-K11-155	1	NINPSTANSPKCQELALR		sp|P46937|YAP1_HUMAN		NINPSTANSPKCQELALR	a11	monolink	2167.11	723.373	3	0	33.13
LQQLQMEKER-LKQQELLR-a8-b2	1	LQQLQMEKER	LKQQELLR	sp|P46937|YAP1_HUMAN	sp|P46937|YAP1_HUMAN	LQQLQMEKER-LKQQELLR	a8-b2	xlink	2466.36	617.596	4	0	33.09
LQQLQMEKER-LQQLQMEKER-a8-b8	1	LQQLQMEKER	LQQLQMEKER	sp|P46937|YAP1_HUMAN	sp|P46937|YAP1_HUMAN	LQQLQMEKER-LQQLQMEKER	a8-b8	xlink	2741.42	686.362	4	0	33.09
NINPSTANSPKCQELALR-K11-156	1	NINPSTANSPKCQELALR		sp|P46937|YAP1_HUMAN		NINPSTANSPKCQELALR	a11	monolink	2168.09	723.702	3	0	33.09
LQQLQMEKER-LKQQELLR-a8-b2	1	LQQLQMEKER	LKQQELLR	sp|P46937|YAP1_HUMAN	sp|P46937|YAP1_HUMAN	LQQLQMEKER-LKQQELLR	a8-b2	xlink	2466.36	617.597	4	0	33.08
LQQLQMEKER-LKQQELLR-a8-b2	1	LQQLQMEKER	LKQQELLR	sp|P46937|YAP1_HUMAN	sp|P46937|YAP1_HUMAN	LQQLQMEKER-LKQQELLR	a8-b2	xlink	2466.36	617.598	4	0	33.07
LQQLQMEKER-LKQQELLR-a8-b2	1	LQQLQMEKER	LKQQELLR	sp|P46937|YAP1_HUMAN	sp|P46937|YAP1_HUMAN	LQQLQMEKER-LKQQELLR	a8-b2	xlink	2466.36	823.126	3	0	33.06
LQQLQMEKER-LKQQELLR-a8-b2	1	LQQLQMEKER	LKQQELLR	sp|P46937|YAP1_HUMAN	sp|P46937|YAP1_HUMAN	LQQLQMEKER-LKQQELLR	a8-b2	xlink	2466.36	617.598	4	0	33.06
LQQLQMEKER-LKQQELLR-a8-b2	1	LQQLQMEKER	LKQQELLR	sp|P46937|YAP1_HUMAN	sp|P46937|YAP1_HUMAN	LQQLQMEKER-LKQQELLR	a8-b2	xlink	2466.36	617.596	4	0	33.04
ISQSAPVKQPPPLAPQSPQGGVMGGSNSNQQQQMR-LKQQELLR-a8-b2	1	ISQSAPVKQPPPLAPQSPQGGVMGGSNSNQQQQMR	LKQQELLR	sp|P46937|YAP1_HUMAN	sp|P46937|YAP1_HUMAN	ISQSAPVKQPPPLAPQSPQGGVMGGSNSNQQQQMR-LKQQELLR	a8-b2	xlink	4793.47	1199.37	4	0	33.04
LQQLQMEKER-LKQQELLR-a8-b2	1	LQQLQMEKER	LKQQELLR	sp|P46937|YAP1_HUMAN	sp|P46937|YAP1_HUMAN	LQQLQMEKER-LKQQELLR	a8-b2	xlink	2466.36	617.596	4	0	33.02
LQQLQMEKER-LKQQELLR-a8-b2	1	LQQLQMEKER	LKQQELLR	sp|P46937|YAP1_HUMAN	sp|P46937|YAP1_HUMAN	LQQLQMEKER-LKQQELLR	a8-b2	xlink	2466.36	617.598	4	0	33.02
NINPSTANSPKCQELALR-LKQQELLR-a11-b2	1	NINPSTANSPKCQELALR	LKQQELLR	sp|P46937|YAP1_HUMAN	sp|P46937|YAP1_HUMAN	NINPSTANSPKCQELALR-LKQQELLR	a11-b2	xlink	3176.7	1059.91	3	0	33.02
NINPSTANSPKCQELALR-K11-156	1	NINPSTANSPKCQELALR		sp|P46937|YAP1_HUMAN		NINPSTANSPKCQELALR	a11	monolink	2168.09	723.707	3	0	33
LQQLQMEKER-LKQQELLR-a8-b2	1	LQQLQMEKER	LKQQELLR	sp|P46937|YAP1_HUMAN	sp|P46937|YAP1_HUMAN	LQQLQMEKER-LKQQELLR	a8-b2	xlink	2466.36	617.598	4	0	33
LQQLQMEKER-LKQQELLR-a8-b2	1	LQQLQMEKER	LKQQELLR	sp|P46937|YAP1_HUMAN	sp|P46937|YAP1_HUMAN	LQQLQMEKER-LKQQELLR	a8-b2	xlink	2466.36	823.126	3	0	32.99
LQQLQMEKER-LKQQELLR-a8-b2	1	LQQLQMEKER	LKQQELLR	sp|P46937|YAP1_HUMAN	sp|P46937|YAP1_HUMAN	LQQLQMEKER-LKQQELLR	a8-b2	xlink	2466.36	617.596	4	0	32.99
LQQLQMEKER-LKQQELLR-a8-b2	1	LQQLQMEKER	LKQQELLR	sp|P46937|YAP1_HUMAN	sp|P46937|YAP1_HUMAN	LQQLQMEKER-LKQQELLR	a8-b2	xlink	2466.36	617.597	4	0	32.98
NINPSTANSPKCQELALR-K11-156	1	NINPSTANSPKCQELALR		sp|P46937|YAP1_HUMAN		NINPSTANSPKCQELALR	a11	monolink	2168.09	723.704	3	0	32.98
LQQLQMEKER-LKQQELLR-a8-b2	2	LQQLQMEKER	LKQQELLR	sp|P46937|YAP1_HUMAN	sp|P46937|YAP1_HUMAN	LQQLQMEKER-LKQQELLR	a8-b2	xlink	2466.36	823.129	3	0	32.96
LQQLQMEKER-LKQQELLR-a8-b2	1	LQQLQMEKER	LKQQELLR	sp|P46937|YAP1_HUMAN	sp|P46937|YAP1_HUMAN	LQQLQMEKER-LKQQELLR	a8-b2	xlink	2466.36	617.599	4	0	32.95
LQQLQMEKER-LKQQELLR-a8-b2	1	LQQLQMEKER	LKQQELLR	sp|P46937|YAP1_HUMAN	sp|P46937|YAP1_HUMAN	LQQLQMEKER-LKQQELLR	a8-b2	xlink	2466.36	617.598	4	0	32.94
LQQLQMEKER-LKQQELLR-a8-b2	1	LQQLQMEKER	LKQQELLR	sp|P46937|YAP1_HUMAN	sp|P46937|YAP1_HUMAN	LQQLQMEKER-LKQQELLR	a8-b2	xlink	2466.36	617.603	4	0	32.94
LQQLQMEKER-LKQQELLR-a8-b2	1	LQQLQMEKER	LKQQELLR	sp|P46937|YAP1_HUMAN	sp|P46937|YAP1_HUMAN	LQQLQMEKER-LKQQELLR	a8-b2	xlink	2466.36	617.596	4	0	32.92
LQQLQMEKER-LKQQELLR-a8-b2	1	LQQLQMEKER	LKQQELLR	sp|P46937|YAP1_HUMAN	sp|P46937|YAP1_HUMAN	LQQLQMEKER-LKQQELLR	a8-b2	xlink	2466.36	823.126	3	0	32.92
LQQLQMEKER-LKQQELLR-a8-b2	2	LQQLQMEKER	LKQQELLR	sp|P46937|YAP1_HUMAN	sp|P46937|YAP1_HUMAN	LQQLQMEKER-LKQQELLR	a8-b2	xlink	2466.36	823.126	3	0	32.92
LRLKQQELLR-MDKSMFVK-a4-b3	1	LRLKQQELLR	MDKSMFVK	sp|P46937|YAP1_HUMAN	sp|O95835|LATS1_HUMAN	LRLKQQELLR-MDKSMFVK	a4-b3	xlink	2418.35	484.678	5	0	32.9
NINPSTANSPKCQELALR-K11-156	1	NINPSTANSPKCQELALR		sp|P46937|YAP1_HUMAN		NINPSTANSPKCQELALR	a11	monolink	2168.09	723.702	3	0	32.9
LQQLQMEKER-LKQQELLR-a8-b2	2	LQQLQMEKER	LKQQELLR	sp|P46937|YAP1_HUMAN	sp|P46937|YAP1_HUMAN	LQQLQMEKER-LKQQELLR	a8-b2	xlink	2466.36	823.126	3	0	32.89
LQQLQMEKER-LKQQELLR-a8-b2	1	LQQLQMEKER	LKQQELLR	sp|P46937|YAP1_HUMAN	sp|P46937|YAP1_HUMAN	LQQLQMEKER-LKQQELLR	a8-b2	xlink	2466.36	617.597	4	0	32.89
LQQLQMEKER-LKQQELLR-a8-b2	1	LQQLQMEKER	LKQQELLR	sp|P46937|YAP1_HUMAN	sp|P46937|YAP1_HUMAN	LQQLQMEKER-LKQQELLR	a8-b2	xlink	2466.36	617.598	4	0	32.88
LQQLQMEKER-LKQQELLR-a8-b2	1	LQQLQMEKER	LKQQELLR	sp|P46937|YAP1_HUMAN	sp|P46937|YAP1_HUMAN	LQQLQMEKER-LKQQELLR	a8-b2	xlink	2466.36	617.598	4	0	32.86
LQQLQMEKER-LQQLQMEKER-a8-b8	1	LQQLQMEKER	LQQLQMEKER	sp|P46937|YAP1_HUMAN	sp|P46937|YAP1_HUMAN	LQQLQMEKER-LQQLQMEKER	a8-b8	xlink	2741.42	914.814	3	0	32.86
LQQLQMEKER-LKQQELLR-a8-b2	1	LQQLQMEKER	LKQQELLR	sp|P46937|YAP1_HUMAN	sp|P46937|YAP1_HUMAN	LQQLQMEKER-LKQQELLR	a8-b2	xlink	2466.36	617.598	4	0	32.86
NINPSTANSPKCQELALR-LQQLQMEKER-a11-b8	1	NINPSTANSPKCQELALR	LQQLQMEKER	sp|P46937|YAP1_HUMAN	sp|P46937|YAP1_HUMAN	NINPSTANSPKCQELALR-LQQLQMEKER	a11-b8	xlink	3451.76	1151.59	3	0	32.84
NINPSTANSPKCQELALR-K11-156	1	NINPSTANSPKCQELALR		sp|P46937|YAP1_HUMAN		NINPSTANSPKCQELALR	a11	monolink	2168.09	723.702	3	0	32.84
LQQLQMEKER-LKQQELLR-a8-b2	1	LQQLQMEKER	LKQQELLR	sp|P46937|YAP1_HUMAN	sp|P46937|YAP1_HUMAN	LQQLQMEKER-LKQQELLR	a8-b2	xlink	2466.36	617.597	4	0	32.83
LQQLQMEKER-LKQQELLR-a8-b2	1	LQQLQMEKER	LKQQELLR	sp|P46937|YAP1_HUMAN	sp|P46937|YAP1_HUMAN	LQQLQMEKER-LKQQELLR	a8-b2	xlink	2466.36	617.596	4	0	32.83
LQQLQMEKER-LKQQELLR-a8-b2	1	LQQLQMEKER	LKQQELLR	sp|P46937|YAP1_HUMAN	sp|P46937|YAP1_HUMAN	LQQLQMEKER-LKQQELLR	a8-b2	xlink	2466.36	617.597	4	0	32.83
LQQLQMEKER-LKQQELLR-a8-b2	1	LQQLQMEKER	LKQQELLR	sp|P46937|YAP1_HUMAN	sp|P46937|YAP1_HUMAN	LQQLQMEKER-LKQQELLR	a8-b2	xlink	2466.36	617.597	4	0	32.81
LQQLQMEKER-LKQQELLR-a8-b2	1	LQQLQMEKER	LKQQELLR	sp|P46937|YAP1_HUMAN	sp|P46937|YAP1_HUMAN	LQQLQMEKER-LKQQELLR	a8-b2	xlink	2466.36	617.594	4	0	32.8
LQQLQMEKER-LKQQELLR-a8-b2	2	LQQLQMEKER	LKQQELLR	sp|P46937|YAP1_HUMAN	sp|P46937|YAP1_HUMAN	LQQLQMEKER-LKQQELLR	a8-b2	xlink	2466.36	823.126	3	0	32.8
NINPSTANSPKCQELALR-K11-156	1	NINPSTANSPKCQELALR		sp|P46937|YAP1_HUMAN		NINPSTANSPKCQELALR	a11	monolink	2168.09	723.702	3	0	32.78
LQQLQMEKER-LKQQELLR-a8-b2	1	LQQLQMEKER	LKQQELLR	sp|P46937|YAP1_HUMAN	sp|P46937|YAP1_HUMAN	LQQLQMEKER-LKQQELLR	a8-b2	xlink	2466.36	617.596	4	0	32.78
NINPSTANSPKCQELALR-LKQQELLR-a11-b2	1	NINPSTANSPKCQELALR	LKQQELLR	sp|P46937|YAP1_HUMAN	sp|P46937|YAP1_HUMAN	NINPSTANSPKCQELALR-LKQQELLR	a11-b2	xlink	3176.7	1059.91	3	0	32.71
NINPSTANSPKCQELALR-K11-155	1	NINPSTANSPKCQELALR		sp|P46937|YAP1_HUMAN		NINPSTANSPKCQELALR	a11	monolink	2167.11	723.374	3	0	32.71
NINPSTANSPKCQELALR-K11-156	1	NINPSTANSPKCQELALR		sp|P46937|YAP1_HUMAN		NINPSTANSPKCQELALR	a11	monolink	2168.09	723.701	3	0	32.67
NINPSTANSPKCQELALR-K11-155	1	NINPSTANSPKCQELALR		sp|P46937|YAP1_HUMAN		NINPSTANSPKCQELALR	a11	monolink	2167.11	723.375	3	0	32.66
LQQLQMEKER-LKQQELLR-a8-b2	2	LQQLQMEKER	LKQQELLR	sp|P46937|YAP1_HUMAN	sp|P46937|YAP1_HUMAN	LQQLQMEKER-LKQQELLR	a8-b2	xlink	2466.36	617.596	4	0	32.66
LQQLQMEKER-LKQQELLR-a8-b2	1	LQQLQMEKER	LKQQELLR	sp|P46937|YAP1_HUMAN	sp|P46937|YAP1_HUMAN	LQQLQMEKER-LKQQELLR	a8-b2	xlink	2466.36	617.598	4	0	32.66
LQQLQMEKER-LKQQELLR-a8-b2	1	LQQLQMEKER	LKQQELLR	sp|P46937|YAP1_HUMAN	sp|P46937|YAP1_HUMAN	LQQLQMEKER-LKQQELLR	a8-b2	xlink	2466.36	617.597	4	0	32.63
LKQQELLR-LKQQELLR-a2-b2	1	LKQQELLR	LKQQELLR	sp|P46937|YAP1_HUMAN	sp|P46937|YAP1_HUMAN	LKQQELLR-LKQQELLR	a2-b2	xlink	2191.31	731.442	3	0	32.62
LQQLQMEKER-LKQQELLR-a8-b2	1	LQQLQMEKER	LKQQELLR	sp|P46937|YAP1_HUMAN	sp|P46937|YAP1_HUMAN	LQQLQMEKER-LKQQELLR	a8-b2	xlink	2466.36	617.597	4	0	32.61
LQQLQMEKER-LQQLQMEKER-a8-b8	1	LQQLQMEKER	LQQLQMEKER	sp|P46937|YAP1_HUMAN	sp|P46937|YAP1_HUMAN	LQQLQMEKER-LQQLQMEKER	a8-b8	xlink	2741.42	686.362	4	0	32.58
NINPSTANSPKCQELALR-K11-156	1	NINPSTANSPKCQELALR		sp|P46937|YAP1_HUMAN		NINPSTANSPKCQELALR	a11	monolink	2168.09	723.703	3	0	32.58
LQQLQMEKER-LKQQELLR-a8-b2	1	LQQLQMEKER	LKQQELLR	sp|P46937|YAP1_HUMAN	sp|P46937|YAP1_HUMAN	LQQLQMEKER-LKQQELLR	a8-b2	xlink	2466.36	617.599	4	0	32.57
LQQLQMEKER-LKQQELLR-a8-b2	1	LQQLQMEKER	LKQQELLR	sp|P46937|YAP1_HUMAN	sp|P46937|YAP1_HUMAN	LQQLQMEKER-LKQQELLR	a8-b2	xlink	2466.36	823.134	3	0	32.57
LQQLQMEKER-LKQQELLR-a8-b2	1	LQQLQMEKER	LKQQELLR	sp|P46937|YAP1_HUMAN	sp|P46937|YAP1_HUMAN	LQQLQMEKER-LKQQELLR	a8-b2	xlink	2466.36	823.126	3	0	32.57
LQQLQMEKER-LKQQELLR-a8-b2	1	LQQLQMEKER	LKQQELLR	sp|P46937|YAP1_HUMAN	sp|P46937|YAP1_HUMAN	LQQLQMEKER-LKQQELLR	a8-b2	xlink	2466.36	617.597	4	0	32.57
LQQLQMEKER-LKQQELLR-a8-b2	1	LQQLQMEKER	LKQQELLR	sp|P46937|YAP1_HUMAN	sp|P46937|YAP1_HUMAN	LQQLQMEKER-LKQQELLR	a8-b2	xlink	2466.36	617.597	4	0	32.56
LQQLQMEKER-LKQQELLR-a8-b2	2	LQQLQMEKER	LKQQELLR	sp|P46937|YAP1_HUMAN	sp|P46937|YAP1_HUMAN	LQQLQMEKER-LKQQELLR	a8-b2	xlink	2466.36	823.127	3	0	32.51
NINPSTANSPKCQELALR-K11-155	1	NINPSTANSPKCQELALR		sp|P46937|YAP1_HUMAN		NINPSTANSPKCQELALR	a11	monolink	2167.11	723.375	3	0	32.5
LQQLQMEKER-LKQQELLR-a8-b2	1	LQQLQMEKER	LKQQELLR	sp|P46937|YAP1_HUMAN	sp|P46937|YAP1_HUMAN	LQQLQMEKER-LKQQELLR	a8-b2	xlink	2466.36	823.127	3	0	32.5
NINPSTANSPKCQELALR-K11-156	1	NINPSTANSPKCQELALR		sp|P46937|YAP1_HUMAN		NINPSTANSPKCQELALR	a11	monolink	2168.09	723.704	3	0	32.49
LQQLQMEKER-LKQQELLR-a8-b2	1	LQQLQMEKER	LKQQELLR	sp|P46937|YAP1_HUMAN	sp|P46937|YAP1_HUMAN	LQQLQMEKER-LKQQELLR	a8-b2	xlink	2466.36	617.597	4	0	32.48
LQQLQMEKER-LKQQELLR-a8-b2	2	LQQLQMEKER	LKQQELLR	sp|P46937|YAP1_HUMAN	sp|P46937|YAP1_HUMAN	LQQLQMEKER-LKQQELLR	a8-b2	xlink	2466.36	823.128	3	0	32.46
LQQLQMEKER-LKQQELLR-a8-b2	1	LQQLQMEKER	LKQQELLR	sp|P46937|YAP1_HUMAN	sp|P46937|YAP1_HUMAN	LQQLQMEKER-LKQQELLR	a8-b2	xlink	2466.36	617.597	4	0	32.45
LQQLQMEKER-LKQQELLR-a8-b2	1	LQQLQMEKER	LKQQELLR	sp|P46937|YAP1_HUMAN	sp|P46937|YAP1_HUMAN	LQQLQMEKER-LKQQELLR	a8-b2	xlink	2466.36	617.598	4	0	32.45
LQQLQMEKER-LKQQELLR-a8-b2	2	LQQLQMEKER	LKQQELLR	sp|P46937|YAP1_HUMAN	sp|P46937|YAP1_HUMAN	LQQLQMEKER-LKQQELLR	a8-b2	xlink	2466.36	823.128	3	0	32.44
LKQQELLR-LKQQELLR-a2-b2	1	LKQQELLR	LKQQELLR	sp|P46937|YAP1_HUMAN	sp|P46937|YAP1_HUMAN	LKQQELLR-LKQQELLR	a2-b2	xlink	2191.31	731.441	3	0	32.44
LQQLQMEKER-LKQQELLR-a8-b2	2	LQQLQMEKER	LKQQELLR	sp|P46937|YAP1_HUMAN	sp|P46937|YAP1_HUMAN	LQQLQMEKER-LKQQELLR	a8-b2	xlink	2466.36	823.127	3	0	32.44
LQQLQMEKER-LKQQELLR-a8-b2	1	LQQLQMEKER	LKQQELLR	sp|P46937|YAP1_HUMAN	sp|P46937|YAP1_HUMAN	LQQLQMEKER-LKQQELLR	a8-b2	xlink	2466.36	617.597	4	0	32.43
LQQLQMEKER-LKQQELLR-a8-b2	1	LQQLQMEKER	LKQQELLR	sp|P46937|YAP1_HUMAN	sp|P46937|YAP1_HUMAN	LQQLQMEKER-LKQQELLR	a8-b2	xlink	2466.36	617.603	4	0	32.43
LQQLQMEKER-LKQQELLR-a8-b2	1	LQQLQMEKER	LKQQELLR	sp|P46937|YAP1_HUMAN	sp|P46937|YAP1_HUMAN	LQQLQMEKER-LKQQELLR	a8-b2	xlink	2466.36	617.596	4	0	32.43
LQQLQMEKER-LKQQELLR-a8-b2	2	LQQLQMEKER	LKQQELLR	sp|P46937|YAP1_HUMAN	sp|P46937|YAP1_HUMAN	LQQLQMEKER-LKQQELLR	a8-b2	xlink	2466.36	823.128	3	0	32.41
LQQLQMEKER-LKQQELLR-a8-b2	1	LQQLQMEKER	LKQQELLR	sp|P46937|YAP1_HUMAN	sp|P46937|YAP1_HUMAN	LQQLQMEKER-LKQQELLR	a8-b2	xlink	2466.36	617.596	4	0	32.4
LQQLQMEKER-LKQQELLR-a8-b2	1	LQQLQMEKER	LKQQELLR	sp|P46937|YAP1_HUMAN	sp|P46937|YAP1_HUMAN	LQQLQMEKER-LKQQELLR	a8-b2	xlink	2466.36	617.599	4	0	32.39
LQQLQMEKER-LKQQELLR-a8-b2	1	LQQLQMEKER	LKQQELLR	sp|P46937|YAP1_HUMAN	sp|P46937|YAP1_HUMAN	LQQLQMEKER-LKQQELLR	a8-b2	xlink	2466.36	617.595	4	0	32.39
LQQLQMEKER-LKQQELLR-a8-b2	1	LQQLQMEKER	LKQQELLR	sp|P46937|YAP1_HUMAN	sp|P46937|YAP1_HUMAN	LQQLQMEKER-LKQQELLR	a8-b2	xlink	2466.36	617.597	4	0	32.36
NINPSTANSPKCQELALR-NINPSTANSPKCQELALR-a11-b11	1	NINPSTANSPKCQELALR	NINPSTANSPKCQELALR	sp|P46937|YAP1_HUMAN	sp|P46937|YAP1_HUMAN	NINPSTANSPKCQELALR-NINPSTANSPKCQELALR	a11-b11	xlink	4162.09	1041.53	4	0	32.36
NINPSTANSPKCQELALR-LKQQELLR-a11-b2	1	NINPSTANSPKCQELALR	LKQQELLR	sp|P46937|YAP1_HUMAN	sp|P46937|YAP1_HUMAN	NINPSTANSPKCQELALR-LKQQELLR	a11-b2	xlink	3176.7	795.182	4	0	32.34
LQQLQMEKER-LKQQELLR-a8-b2	1	LQQLQMEKER	LKQQELLR	sp|P46937|YAP1_HUMAN	sp|P46937|YAP1_HUMAN	LQQLQMEKER-LKQQELLR	a8-b2	xlink	2466.36	617.597	4	0	32.34
LQQLQMEKER-LKQQELLR-a8-b2	1	LQQLQMEKER	LKQQELLR	sp|P46937|YAP1_HUMAN	sp|P46937|YAP1_HUMAN	LQQLQMEKER-LKQQELLR	a8-b2	xlink	2466.36	617.598	4	0	32.34
LQQLQMEKER-LKQQELLR-a8-b2	2	LQQLQMEKER	LKQQELLR	sp|P46937|YAP1_HUMAN	sp|P46937|YAP1_HUMAN	LQQLQMEKER-LKQQELLR	a8-b2	xlink	2466.36	823.126	3	0	32.34
LQQLQMEKER-LKQQELLR-a8-b2	2	LQQLQMEKER	LKQQELLR	sp|P46937|YAP1_HUMAN	sp|P46937|YAP1_HUMAN	LQQLQMEKER-LKQQELLR	a8-b2	xlink	2466.36	823.128	3	0	32.3
LQQLQMEKER-LKQQELLR-a8-b2	1	LQQLQMEKER	LKQQELLR	sp|P46937|YAP1_HUMAN	sp|P46937|YAP1_HUMAN	LQQLQMEKER-LKQQELLR	a8-b2	xlink	2466.36	617.595	4	0	32.28
NINPSTANSPKCQELALR-K11-156	1	NINPSTANSPKCQELALR		sp|P46937|YAP1_HUMAN		NINPSTANSPKCQELALR	a11	monolink	2168.09	723.702	3	0	32.28
LQQLQMEKER-LKQQELLR-a8-b2	2	LQQLQMEKER	LKQQELLR	sp|P46937|YAP1_HUMAN	sp|P46937|YAP1_HUMAN	LQQLQMEKER-LKQQELLR	a8-b2	xlink	2466.36	823.128	3	0	32.25
LQQLQMEKER-LKQQELLR-a8-b2	1	LQQLQMEKER	LKQQELLR	sp|P46937|YAP1_HUMAN	sp|P46937|YAP1_HUMAN	LQQLQMEKER-LKQQELLR	a8-b2	xlink	2466.36	617.594	4	0	32.24
LQQLQMEKER-LKQQELLR-a8-b2	1	LQQLQMEKER	LKQQELLR	sp|P46937|YAP1_HUMAN	sp|P46937|YAP1_HUMAN	LQQLQMEKER-LKQQELLR	a8-b2	xlink	2466.36	617.598	4	0	32.24
LKQQELLR-LKQQELLR-a2-b2	1	LKQQELLR	LKQQELLR	sp|P46937|YAP1_HUMAN	sp|P46937|YAP1_HUMAN	LKQQELLR-LKQQELLR	a2-b2	xlink	2191.31	548.832	4	0	32.23
NINPSTANSPKCQELALR-LKQQELLR-a11-b2	1	NINPSTANSPKCQELALR	LKQQELLR	sp|P46937|YAP1_HUMAN	sp|P46937|YAP1_HUMAN	NINPSTANSPKCQELALR-LKQQELLR	a11-b2	xlink	3176.7	1059.91	3	0	32.22
LQQLQMEKER-LKQQELLR-a8-b2	1	LQQLQMEKER	LKQQELLR	sp|P46937|YAP1_HUMAN	sp|P46937|YAP1_HUMAN	LQQLQMEKER-LKQQELLR	a8-b2	xlink	2466.36	617.594	4	0	32.21
LQQLQMEKER-LKQQELLR-a8-b2	1	LQQLQMEKER	LKQQELLR	sp|P46937|YAP1_HUMAN	sp|P46937|YAP1_HUMAN	LQQLQMEKER-LKQQELLR	a8-b2	xlink	2466.36	617.599	4	0	32.21
NINPSTANSPKCQELALR-K11-156	1	NINPSTANSPKCQELALR		sp|P46937|YAP1_HUMAN		NINPSTANSPKCQELALR	a11	monolink	2168.09	723.706	3	0	32.2
NINPSTANSPKCQELALR-K11-156	1	NINPSTANSPKCQELALR		sp|P46937|YAP1_HUMAN		NINPSTANSPKCQELALR	a11	monolink	2168.09	723.704	3	0	32.2
LQQLQMEKER-LKQQELLR-a8-b2	1	LQQLQMEKER	LKQQELLR	sp|P46937|YAP1_HUMAN	sp|P46937|YAP1_HUMAN	LQQLQMEKER-LKQQELLR	a8-b2	xlink	2466.36	617.596	4	0	32.19
LQQLQMEKER-LKQQELLR-a8-b2	2	LQQLQMEKER	LKQQELLR	sp|P46937|YAP1_HUMAN	sp|P46937|YAP1_HUMAN	LQQLQMEKER-LKQQELLR	a8-b2	xlink	2466.36	823.126	3	0	32.18
NINPSTANSPKCQELALR-K11-156	1	NINPSTANSPKCQELALR		sp|P46937|YAP1_HUMAN		NINPSTANSPKCQELALR	a11	monolink	2168.09	723.703	3	0	32.18
LQQLQMEKER-LKQQELLR-a8-b2	1	LQQLQMEKER	LKQQELLR	sp|P46937|YAP1_HUMAN	sp|P46937|YAP1_HUMAN	LQQLQMEKER-LKQQELLR	a8-b2	xlink	2466.36	617.604	4	0	32.17
NINPSTANSPKCQELALR-K11-156	1	NINPSTANSPKCQELALR		sp|P46937|YAP1_HUMAN		NINPSTANSPKCQELALR	a11	monolink	2168.09	723.704	3	0	32.16
LQQLQMEKER-LKQQELLR-a8-b2	1	LQQLQMEKER	LKQQELLR	sp|P46937|YAP1_HUMAN	sp|P46937|YAP1_HUMAN	LQQLQMEKER-LKQQELLR	a8-b2	xlink	2466.36	617.598	4	0	32.15
LQQLQMEKER-LKQQELLR-a8-b2	1	LQQLQMEKER	LKQQELLR	sp|P46937|YAP1_HUMAN	sp|P46937|YAP1_HUMAN	LQQLQMEKER-LKQQELLR	a8-b2	xlink	2466.36	617.596	4	0	32.15
LQQLQMEKER-LKQQELLR-a8-b2	1	LQQLQMEKER	LKQQELLR	sp|P46937|YAP1_HUMAN	sp|P46937|YAP1_HUMAN	LQQLQMEKER-LKQQELLR	a8-b2	xlink	2466.36	617.598	4	0	32.14
LQQLQMEKER-LKQQELLR-a8-b2	1	LQQLQMEKER	LKQQELLR	sp|P46937|YAP1_HUMAN	sp|P46937|YAP1_HUMAN	LQQLQMEKER-LKQQELLR	a8-b2	xlink	2466.36	617.597	4	0	32.12
LQQLQMEKER-LKQQELLR-a8-b2	1	LQQLQMEKER	LKQQELLR	sp|P46937|YAP1_HUMAN	sp|P46937|YAP1_HUMAN	LQQLQMEKER-LKQQELLR	a8-b2	xlink	2466.36	823.128	3	0	32.11
NINPSTANSPKCQELALR-NINPSTANSPKCQELALR-a11-b11	1	NINPSTANSPKCQELALR	NINPSTANSPKCQELALR	sp|P46937|YAP1_HUMAN	sp|P46937|YAP1_HUMAN	NINPSTANSPKCQELALR-NINPSTANSPKCQELALR	a11-b11	xlink	4162.09	1041.53	4	0	32.1
LQQLQMEKER-LKQQELLR-a8-b2	1	LQQLQMEKER	LKQQELLR	sp|P46937|YAP1_HUMAN	sp|P46937|YAP1_HUMAN	LQQLQMEKER-LKQQELLR	a8-b2	xlink	2466.36	617.597	4	0	32.09
LQQLQMEKER-LKQQELLR-a8-b2	1	LQQLQMEKER	LKQQELLR	sp|P46937|YAP1_HUMAN	sp|P46937|YAP1_HUMAN	LQQLQMEKER-LKQQELLR	a8-b2	xlink	2466.36	617.597	4	0	32.09
LQQLQMEKER-LKQQELLR-a8-b2	1	LQQLQMEKER	LKQQELLR	sp|P46937|YAP1_HUMAN	sp|P46937|YAP1_HUMAN	LQQLQMEKER-LKQQELLR	a8-b2	xlink	2466.36	617.597	4	0	32.09
LQQLQMEKER-LKQQELLR-a8-b2	1	LQQLQMEKER	LKQQELLR	sp|P46937|YAP1_HUMAN	sp|P46937|YAP1_HUMAN	LQQLQMEKER-LKQQELLR	a8-b2	xlink	2466.36	617.597	4	0	32.09
LQQLQMEKER-LKQQELLR-a8-b2	1	LQQLQMEKER	LKQQELLR	sp|P46937|YAP1_HUMAN	sp|P46937|YAP1_HUMAN	LQQLQMEKER-LKQQELLR	a8-b2	xlink	2466.36	617.594	4	0	32.08
LQQLQMEKER-LKQQELLR-a8-b2	2	LQQLQMEKER	LKQQELLR	sp|P46937|YAP1_HUMAN	sp|P46937|YAP1_HUMAN	LQQLQMEKER-LKQQELLR	a8-b2	xlink	2466.36	823.125	3	0	32.08
NINPSTANSPKCQELALR-K11-156	1	NINPSTANSPKCQELALR		sp|P46937|YAP1_HUMAN		NINPSTANSPKCQELALR	a11	monolink	2168.09	723.702	3	0	32.07
LQQLQMEKER-LKQQELLR-a8-b2	1	LQQLQMEKER	LKQQELLR	sp|P46937|YAP1_HUMAN	sp|P46937|YAP1_HUMAN	LQQLQMEKER-LKQQELLR	a8-b2	xlink	2466.36	617.598	4	0	32.06
NINPSTANSPKCQELALR-LKQQELLR-a11-b2	1	NINPSTANSPKCQELALR	LKQQELLR	sp|P46937|YAP1_HUMAN	sp|P46937|YAP1_HUMAN	NINPSTANSPKCQELALR-LKQQELLR	a11-b2	xlink	3176.7	795.181	4	0	32.06
LQQLQMEKER-LKQQELLR-a8-b2	1	LQQLQMEKER	LKQQELLR	sp|P46937|YAP1_HUMAN	sp|P46937|YAP1_HUMAN	LQQLQMEKER-LKQQELLR	a8-b2	xlink	2466.36	617.597	4	0	32.06
NINPSTANSPKCQELALR-K11-155	1	NINPSTANSPKCQELALR		sp|P46937|YAP1_HUMAN		NINPSTANSPKCQELALR	a11	monolink	2167.11	723.373	3	0	32.06
NINPSTANSPKCQELALR-LKQQELLR-a11-b2	1	NINPSTANSPKCQELALR	LKQQELLR	sp|P46937|YAP1_HUMAN	sp|P46937|YAP1_HUMAN	NINPSTANSPKCQELALR-LKQQELLR	a11-b2	xlink	3176.7	795.181	4	0	32.04
NINPSTANSPKCQELALR-K11-156	1	NINPSTANSPKCQELALR		sp|P46937|YAP1_HUMAN		NINPSTANSPKCQELALR	a11	monolink	2168.09	723.703	3	0	32.03
LQQLQMEKER-LKQQELLR-a8-b2	1	LQQLQMEKER	LKQQELLR	sp|P46937|YAP1_HUMAN	sp|P46937|YAP1_HUMAN	LQQLQMEKER-LKQQELLR	a8-b2	xlink	2466.36	617.597	4	0	31.98
LQQLQMEKER-LKQQELLR-a8-b2	1	LQQLQMEKER	LKQQELLR	sp|P46937|YAP1_HUMAN	sp|P46937|YAP1_HUMAN	LQQLQMEKER-LKQQELLR	a8-b2	xlink	2466.36	617.598	4	0	31.98
NINPSTANSPKCQELALR-NINPSTANSPKCQELALR-a11-b11	1	NINPSTANSPKCQELALR	NINPSTANSPKCQELALR	sp|P46937|YAP1_HUMAN	sp|P46937|YAP1_HUMAN	NINPSTANSPKCQELALR-NINPSTANSPKCQELALR	a11-b11	xlink	4162.09	1041.53	4	0	31.96
LQQLQMEKER-LKQQELLR-a8-b2	1	LQQLQMEKER	LKQQELLR	sp|P46937|YAP1_HUMAN	sp|P46937|YAP1_HUMAN	LQQLQMEKER-LKQQELLR	a8-b2	xlink	2466.36	617.596	4	0	31.96
NINPSTANSPKCQELALR-K11-155	1	NINPSTANSPKCQELALR		sp|P46937|YAP1_HUMAN		NINPSTANSPKCQELALR	a11	monolink	2167.11	723.375	3	0	31.95
LQQLQMEKER-LKQQELLR-a8-b2	1	LQQLQMEKER	LKQQELLR	sp|P46937|YAP1_HUMAN	sp|P46937|YAP1_HUMAN	LQQLQMEKER-LKQQELLR	a8-b2	xlink	2466.36	617.597	4	0	31.93
LQQLQMEKER-LKQQELLR-a8-b2	1	LQQLQMEKER	LKQQELLR	sp|P46937|YAP1_HUMAN	sp|P46937|YAP1_HUMAN	LQQLQMEKER-LKQQELLR	a8-b2	xlink	2466.36	617.597	4	0	31.92
LQQLQMEKER-LKQQELLR-a8-b2	1	LQQLQMEKER	LKQQELLR	sp|P46937|YAP1_HUMAN	sp|P46937|YAP1_HUMAN	LQQLQMEKER-LKQQELLR	a8-b2	xlink	2466.36	617.594	4	0	31.91
LQQLQMEKER-LKQQELLR-a8-b2	1	LQQLQMEKER	LKQQELLR	sp|P46937|YAP1_HUMAN	sp|P46937|YAP1_HUMAN	LQQLQMEKER-LKQQELLR	a8-b2	xlink	2466.36	617.595	4	0	31.91
LQQLQMEKER-LKQQELLR-a8-b2	1	LQQLQMEKER	LKQQELLR	sp|P46937|YAP1_HUMAN	sp|P46937|YAP1_HUMAN	LQQLQMEKER-LKQQELLR	a8-b2	xlink	2466.36	617.596	4	0	31.9
LQQLQMEKER-LKQQELLR-a8-b2	1	LQQLQMEKER	LKQQELLR	sp|P46937|YAP1_HUMAN	sp|P46937|YAP1_HUMAN	LQQLQMEKER-LKQQELLR	a8-b2	xlink	2466.36	617.597	4	0	31.89
NINPSTANSPKCQELALR-K11-156	1	NINPSTANSPKCQELALR		sp|P46937|YAP1_HUMAN		NINPSTANSPKCQELALR	a11	monolink	2168.09	723.702	3	0	31.89
NINPSTANSPKCQELALR-K11-156	1	NINPSTANSPKCQELALR		sp|P46937|YAP1_HUMAN		NINPSTANSPKCQELALR	a11	monolink	2168.09	723.704	3	0	31.89
LQQLQMEKER-LKQQELLR-a8-b2	2	LQQLQMEKER	LKQQELLR	sp|P46937|YAP1_HUMAN	sp|P46937|YAP1_HUMAN	LQQLQMEKER-LKQQELLR	a8-b2	xlink	2466.36	823.126	3	0	31.88
LQQLQMEKER-LKQQELLR-a8-b2	2	LQQLQMEKER	LKQQELLR	sp|P46937|YAP1_HUMAN	sp|P46937|YAP1_HUMAN	LQQLQMEKER-LKQQELLR	a8-b2	xlink	2466.36	823.128	3	0	31.86
NINPSTANSPKCQELALR-K11-156	1	NINPSTANSPKCQELALR		sp|P46937|YAP1_HUMAN		NINPSTANSPKCQELALR	a11	monolink	2168.09	723.702	3	0	31.86
LQQLQMEKER-LKQQELLR-a8-b2	2	LQQLQMEKER	LKQQELLR	sp|P46937|YAP1_HUMAN	sp|P46937|YAP1_HUMAN	LQQLQMEKER-LKQQELLR	a8-b2	xlink	2466.36	823.125	3	0	31.86
NINPSTANSPKCQELALR-NINPSTANSPKCQELALR-a11-b11	1	NINPSTANSPKCQELALR	NINPSTANSPKCQELALR	sp|P46937|YAP1_HUMAN	sp|P46937|YAP1_HUMAN	NINPSTANSPKCQELALR-NINPSTANSPKCQELALR	a11-b11	xlink	4162.09	1041.53	4	0	31.81
NINPSTANSPKCQELALR-K11-156	1	NINPSTANSPKCQELALR		sp|P46937|YAP1_HUMAN		NINPSTANSPKCQELALR	a11	monolink	2168.09	723.706	3	0	31.8
LQQLQMEKER-LKQQELLR-a8-b2	1	LQQLQMEKER	LKQQELLR	sp|P46937|YAP1_HUMAN	sp|P46937|YAP1_HUMAN	LQQLQMEKER-LKQQELLR	a8-b2	xlink	2466.36	617.597	4	0	31.76
NINPSTANSPKCQELALR-LKQQELLR-a11-b2	1	NINPSTANSPKCQELALR	LKQQELLR	sp|P46937|YAP1_HUMAN	sp|P46937|YAP1_HUMAN	NINPSTANSPKCQELALR-LKQQELLR	a11-b2	xlink	3176.7	1059.9	3	0	31.75
LQQLQMEKER-LKQQELLR-a8-b2	1	LQQLQMEKER	LKQQELLR	sp|P46937|YAP1_HUMAN	sp|P46937|YAP1_HUMAN	LQQLQMEKER-LKQQELLR	a8-b2	xlink	2466.36	617.602	4	0	31.75
LQQLQMEKER-LKQQELLR-a8-b2	1	LQQLQMEKER	LKQQELLR	sp|P46937|YAP1_HUMAN	sp|P46937|YAP1_HUMAN	LQQLQMEKER-LKQQELLR	a8-b2	xlink	2466.36	617.598	4	0	31.75
LQQLQMEKER-LKQQELLR-a8-b2	1	LQQLQMEKER	LKQQELLR	sp|P46937|YAP1_HUMAN	sp|P46937|YAP1_HUMAN	LQQLQMEKER-LKQQELLR	a8-b2	xlink	2466.36	823.128	3	0	31.75
LQQLQMEKER-LKQQELLR-a8-b2	1	LQQLQMEKER	LKQQELLR	sp|P46937|YAP1_HUMAN	sp|P46937|YAP1_HUMAN	LQQLQMEKER-LKQQELLR	a8-b2	xlink	2466.36	617.604	4	0	31.73
LQQLQMEKER-LKQQELLR-a8-b2	2	LQQLQMEKER	LKQQELLR	sp|P46937|YAP1_HUMAN	sp|P46937|YAP1_HUMAN	LQQLQMEKER-LKQQELLR	a8-b2	xlink	2466.36	823.128	3	0	31.72
LKQQELLR-LKQQELLR-a2-b2	1	LKQQELLR	LKQQELLR	sp|P46937|YAP1_HUMAN	sp|P46937|YAP1_HUMAN	LKQQELLR-LKQQELLR	a2-b2	xlink	2191.31	548.834	4	0	31.72
LQQLQMEKER-LKQQELLR-a8-b2	1	LQQLQMEKER	LKQQELLR	sp|P46937|YAP1_HUMAN	sp|P46937|YAP1_HUMAN	LQQLQMEKER-LKQQELLR	a8-b2	xlink	2466.36	617.598	4	0	31.71
LQQLQMEKER-LKQQELLR-a8-b2	1	LQQLQMEKER	LKQQELLR	sp|P46937|YAP1_HUMAN	sp|P46937|YAP1_HUMAN	LQQLQMEKER-LKQQELLR	a8-b2	xlink	2466.36	617.597	4	0	31.7
LQQLQMEKER-LKQQELLR-a8-b2	1	LQQLQMEKER	LKQQELLR	sp|P46937|YAP1_HUMAN	sp|P46937|YAP1_HUMAN	LQQLQMEKER-LKQQELLR	a8-b2	xlink	2466.36	617.595	4	0	31.7
LQQLQMEKER-LKQQELLR-a8-b2	1	LQQLQMEKER	LKQQELLR	sp|P46937|YAP1_HUMAN	sp|P46937|YAP1_HUMAN	LQQLQMEKER-LKQQELLR	a8-b2	xlink	2466.36	617.596	4	0	31.69
LQQLQMEKER-LKQQELLR-a8-b2	2	LQQLQMEKER	LKQQELLR	sp|P46937|YAP1_HUMAN	sp|P46937|YAP1_HUMAN	LQQLQMEKER-LKQQELLR	a8-b2	xlink	2466.36	823.125	3	0	31.68
LQQLQMEKER-LKQQELLR-a8-b2	1	LQQLQMEKER	LKQQELLR	sp|P46937|YAP1_HUMAN	sp|P46937|YAP1_HUMAN	LQQLQMEKER-LKQQELLR	a8-b2	xlink	2466.36	617.597	4	0	31.67
LQQLQMEKER-LKQQELLR-a8-b2	1	LQQLQMEKER	LKQQELLR	sp|P46937|YAP1_HUMAN	sp|P46937|YAP1_HUMAN	LQQLQMEKER-LKQQELLR	a8-b2	xlink	2466.36	617.597	4	0	31.66
LQQLQMEKER-LKQQELLR-a8-b2	2	LQQLQMEKER	LKQQELLR	sp|P46937|YAP1_HUMAN	sp|P46937|YAP1_HUMAN	LQQLQMEKER-LKQQELLR	a8-b2	xlink	2466.36	823.125	3	0	31.65
GDSETDLEALFNAVMNPKTANVPQTVPMR-LKQQELLR-a18-b2	1	GDSETDLEALFNAVMNPKTANVPQTVPMR	LKQQELLR	sp|P46937|YAP1_HUMAN	sp|P46937|YAP1_HUMAN	GDSETDLEALFNAVMNPKTANVPQTVPMR-LKQQELLR	a18-b2	xlink	4309.21	1078.31	4	0	31.64
NINPSTANSPKCQELALR-K11-156	1	NINPSTANSPKCQELALR		sp|P46937|YAP1_HUMAN		NINPSTANSPKCQELALR	a11	monolink	2168.09	723.704	3	0	31.62
NINPSTANSPKCQELALR-K11-156	1	NINPSTANSPKCQELALR		sp|P46937|YAP1_HUMAN		NINPSTANSPKCQELALR	a11	monolink	2168.09	723.706	3	0	31.61
NINPSTANSPKCQELALR-LKQQELLR-a11-b2	1	NINPSTANSPKCQELALR	LKQQELLR	sp|P46937|YAP1_HUMAN	sp|P46937|YAP1_HUMAN	NINPSTANSPKCQELALR-LKQQELLR	a11-b2	xlink	3176.7	795.182	4	0	31.61
LQQLQMEKER-LKQQELLR-a8-b2	1	LQQLQMEKER	LKQQELLR	sp|P46937|YAP1_HUMAN	sp|P46937|YAP1_HUMAN	LQQLQMEKER-LKQQELLR	a8-b2	xlink	2466.36	617.599	4	0	31.6
NINPSTANSPKCQELALR-K11-156	1	NINPSTANSPKCQELALR		sp|P46937|YAP1_HUMAN		NINPSTANSPKCQELALR	a11	monolink	2168.09	723.704	3	0	31.59
LQQLQMEKER-LKQQELLR-a8-b2	1	LQQLQMEKER	LKQQELLR	sp|P46937|YAP1_HUMAN	sp|P46937|YAP1_HUMAN	LQQLQMEKER-LKQQELLR	a8-b2	xlink	2466.36	617.598	4	0	31.59
NINPSTANSPKCQELALR-K11-156	1	NINPSTANSPKCQELALR		sp|P46937|YAP1_HUMAN		NINPSTANSPKCQELALR	a11	monolink	2168.09	723.703	3	0	31.59
NINPSTANSPKCQELALR-K11-156	1	NINPSTANSPKCQELALR		sp|P46937|YAP1_HUMAN		NINPSTANSPKCQELALR	a11	monolink	2168.09	723.703	3	0	31.59
LQQLQMEKER-LKQQELLR-a8-b2	1	LQQLQMEKER	LKQQELLR	sp|P46937|YAP1_HUMAN	sp|P46937|YAP1_HUMAN	LQQLQMEKER-LKQQELLR	a8-b2	xlink	2466.36	617.597	4	0	31.57
LQQLQMEKER-LKQQELLR-a8-b2	1	LQQLQMEKER	LKQQELLR	sp|P46937|YAP1_HUMAN	sp|P46937|YAP1_HUMAN	LQQLQMEKER-LKQQELLR	a8-b2	xlink	2466.36	617.596	4	0	31.56
LKQQELLR-LKQQELLR-a2-b2	1	LKQQELLR	LKQQELLR	sp|P46937|YAP1_HUMAN	sp|P46937|YAP1_HUMAN	LKQQELLR-LKQQELLR	a2-b2	xlink	2191.31	731.441	3	0	31.54
LKQQELLR-LKQQELLR-a2-b2	1	LKQQELLR	LKQQELLR	sp|P46937|YAP1_HUMAN	sp|P46937|YAP1_HUMAN	LKQQELLR-LKQQELLR	a2-b2	xlink	2191.31	731.443	3	0	31.53
LQQLQMEKER-LKQQELLR-a8-b2	2	LQQLQMEKER	LKQQELLR	sp|P46937|YAP1_HUMAN	sp|P46937|YAP1_HUMAN	LQQLQMEKER-LKQQELLR	a8-b2	xlink	2466.36	823.126	3	0	31.52
LQQLQMEKER-LKQQELLR-a8-b2	1	LQQLQMEKER	LKQQELLR	sp|P46937|YAP1_HUMAN	sp|P46937|YAP1_HUMAN	LQQLQMEKER-LKQQELLR	a8-b2	xlink	2466.36	617.603	4	0	31.52
NINPSTANSPKCQELALR-LKQQELLR-a11-b2	1	NINPSTANSPKCQELALR	LKQQELLR	sp|P46937|YAP1_HUMAN	sp|P46937|YAP1_HUMAN	NINPSTANSPKCQELALR-LKQQELLR	a11-b2	xlink	3176.7	795.181	4	0	31.5
NINPSTANSPKCQELALR-K11-155	1	NINPSTANSPKCQELALR		sp|P46937|YAP1_HUMAN		NINPSTANSPKCQELALR	a11	monolink	2167.11	723.375	3	0	31.5
LQQLQMEKER-LKQQELLR-a8-b2	1	LQQLQMEKER	LKQQELLR	sp|P46937|YAP1_HUMAN	sp|P46937|YAP1_HUMAN	LQQLQMEKER-LKQQELLR	a8-b2	xlink	2466.36	617.597	4	0	31.49
LQQLQMEKER-LKQQELLR-a8-b2	1	LQQLQMEKER	LKQQELLR	sp|P46937|YAP1_HUMAN	sp|P46937|YAP1_HUMAN	LQQLQMEKER-LKQQELLR	a8-b2	xlink	2466.36	617.597	4	0	31.49
LQQLQMEKER-LKQQELLR-a8-b2	1	LQQLQMEKER	LKQQELLR	sp|P46937|YAP1_HUMAN	sp|P46937|YAP1_HUMAN	LQQLQMEKER-LKQQELLR	a8-b2	xlink	2466.36	617.601	4	0	31.48
NINPSTANSPKCQELALR-K11-156	1	NINPSTANSPKCQELALR		sp|P46937|YAP1_HUMAN		NINPSTANSPKCQELALR	a11	monolink	2168.09	723.705	3	0	31.48
LQQLQMEKER-LKQQELLR-a8-b2	1	LQQLQMEKER	LKQQELLR	sp|P46937|YAP1_HUMAN	sp|P46937|YAP1_HUMAN	LQQLQMEKER-LKQQELLR	a8-b2	xlink	2466.36	617.597	4	0	31.48
LQQLQMEKER-LKQQELLR-a8-b2	2	LQQLQMEKER	LKQQELLR	sp|P46937|YAP1_HUMAN	sp|P46937|YAP1_HUMAN	LQQLQMEKER-LKQQELLR	a8-b2	xlink	2466.36	823.128	3	0	31.46
NINPSTANSPKCQELALR-LKQQELLR-a11-b2	1	NINPSTANSPKCQELALR	LKQQELLR	sp|P46937|YAP1_HUMAN	sp|P46937|YAP1_HUMAN	NINPSTANSPKCQELALR-LKQQELLR	a11-b2	xlink	3176.7	1059.91	3	0	31.45
NINPSTANSPKCQELALR-K11-156	1	NINPSTANSPKCQELALR		sp|P46937|YAP1_HUMAN		NINPSTANSPKCQELALR	a11	monolink	2168.09	723.704	3	0	31.45
LRLKQQELLR-MDKSMFVK-a4-b3	1	LRLKQQELLR	MDKSMFVK	sp|P46937|YAP1_HUMAN	sp|O95835|LATS1_HUMAN	LRLKQQELLR-MDKSMFVK	a4-b3	xlink	2418.35	484.678	5	0.25	31.44
ISQSAPVKQPPPLAPQSPQGGVMGGSNSNQQQQMR-LKQQELLR-a8-b2	1	ISQSAPVKQPPPLAPQSPQGGVMGGSNSNQQQQMR	LKQQELLR	sp|P46937|YAP1_HUMAN	sp|P46937|YAP1_HUMAN	ISQSAPVKQPPPLAPQSPQGGVMGGSNSNQQQQMR-LKQQELLR	a8-b2	xlink	4793.47	1199.38	4	0	31.44
LQQLQMEKER-LKQQELLR-a8-b2	1	LQQLQMEKER	LKQQELLR	sp|P46937|YAP1_HUMAN	sp|P46937|YAP1_HUMAN	LQQLQMEKER-LKQQELLR	a8-b2	xlink	2466.36	617.597	4	0	31.44
LQQLQMEKER-LKQQELLR-a8-b2	1	LQQLQMEKER	LKQQELLR	sp|P46937|YAP1_HUMAN	sp|P46937|YAP1_HUMAN	LQQLQMEKER-LKQQELLR	a8-b2	xlink	2466.36	617.597	4	0	31.41
LQQLQMEKER-LKQQELLR-a8-b2	2	LQQLQMEKER	LKQQELLR	sp|P46937|YAP1_HUMAN	sp|P46937|YAP1_HUMAN	LQQLQMEKER-LKQQELLR	a8-b2	xlink	2466.36	823.128	3	0	31.41
LQQLQMEKER-LKQQELLR-a8-b2	1	LQQLQMEKER	LKQQELLR	sp|P46937|YAP1_HUMAN	sp|P46937|YAP1_HUMAN	LQQLQMEKER-LKQQELLR	a8-b2	xlink	2466.36	617.596	4	0	31.4
LQQLQMEKER-LKQQELLR-a8-b2	2	LQQLQMEKER	LKQQELLR	sp|P46937|YAP1_HUMAN	sp|P46937|YAP1_HUMAN	LQQLQMEKER-LKQQELLR	a8-b2	xlink	2466.36	823.127	3	0	31.4
NINPSTANSPKCQELALR-LKQQELLR-a11-b2	1	NINPSTANSPKCQELALR	LKQQELLR	sp|P46937|YAP1_HUMAN	sp|P46937|YAP1_HUMAN	NINPSTANSPKCQELALR-LKQQELLR	a11-b2	xlink	3176.7	795.182	4	0	31.38
LQQLQMEKER-LKQQELLR-a8-b2	1	LQQLQMEKER	LKQQELLR	sp|P46937|YAP1_HUMAN	sp|P46937|YAP1_HUMAN	LQQLQMEKER-LKQQELLR	a8-b2	xlink	2466.36	617.597	4	0	31.35
LQQLQMEKER-LKQQELLR-a8-b2	1	LQQLQMEKER	LKQQELLR	sp|P46937|YAP1_HUMAN	sp|P46937|YAP1_HUMAN	LQQLQMEKER-LKQQELLR	a8-b2	xlink	2466.36	617.598	4	0	31.34
LQQLQMEKER-LKQQELLR-a8-b2	1	LQQLQMEKER	LKQQELLR	sp|P46937|YAP1_HUMAN	sp|P46937|YAP1_HUMAN	LQQLQMEKER-LKQQELLR	a8-b2	xlink	2466.36	617.602	4	0	31.33
NINPSTANSPKCQELALR-K11-156	1	NINPSTANSPKCQELALR		sp|P46937|YAP1_HUMAN		NINPSTANSPKCQELALR	a11	monolink	2168.09	723.702	3	0	31.33
LQQLQMEKER-LKQQELLR-a8-b2	1	LQQLQMEKER	LKQQELLR	sp|P46937|YAP1_HUMAN	sp|P46937|YAP1_HUMAN	LQQLQMEKER-LKQQELLR	a8-b2	xlink	2466.36	617.596	4	0	31.32
LQQLQMEKER-LKQQELLR-a8-b2	1	LQQLQMEKER	LKQQELLR	sp|P46937|YAP1_HUMAN	sp|P46937|YAP1_HUMAN	LQQLQMEKER-LKQQELLR	a8-b2	xlink	2466.36	823.127	3	0	31.32
LQQLQMEKER-LKQQELLR-a8-b2	2	LQQLQMEKER	LKQQELLR	sp|P46937|YAP1_HUMAN	sp|P46937|YAP1_HUMAN	LQQLQMEKER-LKQQELLR	a8-b2	xlink	2466.36	823.127	3	0	31.31
LQQLQMEKER-LKQQELLR-a8-b2	1	LQQLQMEKER	LKQQELLR	sp|P46937|YAP1_HUMAN	sp|P46937|YAP1_HUMAN	LQQLQMEKER-LKQQELLR	a8-b2	xlink	2466.36	617.604	4	0	31.3
LQQLQMEKER-LKQQELLR-a8-b2	2	LQQLQMEKER	LKQQELLR	sp|P46937|YAP1_HUMAN	sp|P46937|YAP1_HUMAN	LQQLQMEKER-LKQQELLR	a8-b2	xlink	2466.36	823.127	3	0	31.3
NINPSTANSPKCQELALR-K11-156	1	NINPSTANSPKCQELALR		sp|P46937|YAP1_HUMAN		NINPSTANSPKCQELALR	a11	monolink	2168.09	723.701	3	0	31.28
LQQLQMEKER-LKQQELLR-a8-b2	1	LQQLQMEKER	LKQQELLR	sp|P46937|YAP1_HUMAN	sp|P46937|YAP1_HUMAN	LQQLQMEKER-LKQQELLR	a8-b2	xlink	2466.36	617.596	4	0	31.27
NINPSTANSPKCQELALR-LKQQELLR-a11-b2	1	NINPSTANSPKCQELALR	LKQQELLR	sp|P46937|YAP1_HUMAN	sp|P46937|YAP1_HUMAN	NINPSTANSPKCQELALR-LKQQELLR	a11-b2	xlink	3176.7	795.18	4	0	31.26
LQQLQMEKER-LKQQELLR-a8-b2	2	LQQLQMEKER	LKQQELLR	sp|P46937|YAP1_HUMAN	sp|P46937|YAP1_HUMAN	LQQLQMEKER-LKQQELLR	a8-b2	xlink	2466.36	823.127	3	0	31.26
NINPSTANSPKCQELALR-LKQQELLR-a11-b2	1	NINPSTANSPKCQELALR	LKQQELLR	sp|P46937|YAP1_HUMAN	sp|P46937|YAP1_HUMAN	NINPSTANSPKCQELALR-LKQQELLR	a11-b2	xlink	3176.7	1059.9	3	0	31.25
LQQLQMEKER-LKQQELLR-a8-b2	1	LQQLQMEKER	LKQQELLR	sp|P46937|YAP1_HUMAN	sp|P46937|YAP1_HUMAN	LQQLQMEKER-LKQQELLR	a8-b2	xlink	2466.36	617.602	4	0	31.25
NINPSTANSPKCQELALR-LKQQELLR-a11-b2	1	NINPSTANSPKCQELALR	LKQQELLR	sp|P46937|YAP1_HUMAN	sp|P46937|YAP1_HUMAN	NINPSTANSPKCQELALR-LKQQELLR	a11-b2	xlink	3176.7	795.18	4	0	31.24
LKQQELLR-LKQQELLR-a2-b2	1	LKQQELLR	LKQQELLR	sp|P46937|YAP1_HUMAN	sp|P46937|YAP1_HUMAN	LKQQELLR-LKQQELLR	a2-b2	xlink	2191.31	731.441	3	0	31.23
LQQLQMEKER-LKQQELLR-a8-b2	1	LQQLQMEKER	LKQQELLR	sp|P46937|YAP1_HUMAN	sp|P46937|YAP1_HUMAN	LQQLQMEKER-LKQQELLR	a8-b2	xlink	2466.36	617.595	4	0	31.22
LQQLQMEKER-LKQQELLR-a8-b2	2	LQQLQMEKER	LKQQELLR	sp|P46937|YAP1_HUMAN	sp|P46937|YAP1_HUMAN	LQQLQMEKER-LKQQELLR	a8-b2	xlink	2466.36	823.126	3	0	31.22
LQQLQMEKER-LKQQELLR-a8-b2	1	LQQLQMEKER	LKQQELLR	sp|P46937|YAP1_HUMAN	sp|P46937|YAP1_HUMAN	LQQLQMEKER-LKQQELLR	a8-b2	xlink	2466.36	617.597	4	0	31.19
LQQLQMEKER-LKQQELLR-a8-b2	1	LQQLQMEKER	LKQQELLR	sp|P46937|YAP1_HUMAN	sp|P46937|YAP1_HUMAN	LQQLQMEKER-LKQQELLR	a8-b2	xlink	2466.36	617.597	4	0	31.19
LQQLQMEKER-LKQQELLR-a8-b2	1	LQQLQMEKER	LKQQELLR	sp|P46937|YAP1_HUMAN	sp|P46937|YAP1_HUMAN	LQQLQMEKER-LKQQELLR	a8-b2	xlink	2466.36	617.595	4	0	31.18
LQQLQMEKER-LKQQELLR-a8-b2	2	LQQLQMEKER	LKQQELLR	sp|P46937|YAP1_HUMAN	sp|P46937|YAP1_HUMAN	LQQLQMEKER-LKQQELLR	a8-b2	xlink	2466.36	823.128	3	0	31.17
LQQLQMEKER-LKQQELLR-a8-b2	2	LQQLQMEKER	LKQQELLR	sp|P46937|YAP1_HUMAN	sp|P46937|YAP1_HUMAN	LQQLQMEKER-LKQQELLR	a8-b2	xlink	2466.36	823.127	3	0	31.15
NINPSTANSPKCQELALR-K11-156	1	NINPSTANSPKCQELALR		sp|P46937|YAP1_HUMAN		NINPSTANSPKCQELALR	a11	monolink	2168.09	723.701	3	0	31.14
LQQLQMEKER-LKQQELLR-a8-b2	1	LQQLQMEKER	LKQQELLR	sp|P46937|YAP1_HUMAN	sp|P46937|YAP1_HUMAN	LQQLQMEKER-LKQQELLR	a8-b2	xlink	2466.36	617.597	4	0	31.1
LQQLQMEKER-LKQQELLR-a8-b2	1	LQQLQMEKER	LKQQELLR	sp|P46937|YAP1_HUMAN	sp|P46937|YAP1_HUMAN	LQQLQMEKER-LKQQELLR	a8-b2	xlink	2466.36	617.597	4	0	31.1
LQQLQMEKER-LKQQELLR-a8-b2	1	LQQLQMEKER	LKQQELLR	sp|P46937|YAP1_HUMAN	sp|P46937|YAP1_HUMAN	LQQLQMEKER-LKQQELLR	a8-b2	xlink	2466.36	617.596	4	0	31.07
LQQLQMEKER-LKQQELLR-a8-b2	1	LQQLQMEKER	LKQQELLR	sp|P46937|YAP1_HUMAN	sp|P46937|YAP1_HUMAN	LQQLQMEKER-LKQQELLR	a8-b2	xlink	2466.36	617.598	4	0	31.07
NINPSTANSPKCQELALR-LKQQELLR-a11-b2	1	NINPSTANSPKCQELALR	LKQQELLR	sp|P46937|YAP1_HUMAN	sp|P46937|YAP1_HUMAN	NINPSTANSPKCQELALR-LKQQELLR	a11-b2	xlink	3176.7	795.181	4	0	31.04
NINPSTANSPKCQELALR-K11-156	1	NINPSTANSPKCQELALR		sp|P46937|YAP1_HUMAN		NINPSTANSPKCQELALR	a11	monolink	2168.09	723.711	3	0	31.03
ISQSAPVKQPPPLAPQSPQGGVMGGSNSNQQQQMR-LKQQELLR-a8-b2	1	ISQSAPVKQPPPLAPQSPQGGVMGGSNSNQQQQMR	LKQQELLR	sp|P46937|YAP1_HUMAN	sp|P46937|YAP1_HUMAN	ISQSAPVKQPPPLAPQSPQGGVMGGSNSNQQQQMR-LKQQELLR	a8-b2	xlink	4793.47	1199.38	4	0	31.01
ISQSAPVKQPPPLAPQSPQGGVMGGSNSNQQQQMR-LQQLQMEKER-a8-b8	1	ISQSAPVKQPPPLAPQSPQGGVMGGSNSNQQQQMR	LQQLQMEKER	sp|P46937|YAP1_HUMAN	sp|P46937|YAP1_HUMAN	ISQSAPVKQPPPLAPQSPQGGVMGGSNSNQQQQMR-LQQLQMEKER	a8-b8	xlink	5068.53	1268.14	4	0	31
LQQLQMEKER-LKQQELLR-a8-b2	2	LQQLQMEKER	LKQQELLR	sp|P46937|YAP1_HUMAN	sp|P46937|YAP1_HUMAN	LQQLQMEKER-LKQQELLR	a8-b2	xlink	2466.36	823.128	3	0	31
LQQLQMEKER-LKQQELLR-a8-b2	1	LQQLQMEKER	LKQQELLR	sp|P46937|YAP1_HUMAN	sp|P46937|YAP1_HUMAN	LQQLQMEKER-LKQQELLR	a8-b2	xlink	2466.36	617.597	4	0	30.99
LQQLQMEKER-LKQQELLR-a8-b2	1	LQQLQMEKER	LKQQELLR	sp|P46937|YAP1_HUMAN	sp|P46937|YAP1_HUMAN	LQQLQMEKER-LKQQELLR	a8-b2	xlink	2466.36	823.128	3	0	30.96
LQQLQMEKER-LKQQELLR-a8-b2	1	LQQLQMEKER	LKQQELLR	sp|P46937|YAP1_HUMAN	sp|P46937|YAP1_HUMAN	LQQLQMEKER-LKQQELLR	a8-b2	xlink	2466.36	823.128	3	0	30.96
LQQLQMEKER-LKQQELLR-a8-b2	1	LQQLQMEKER	LKQQELLR	sp|P46937|YAP1_HUMAN	sp|P46937|YAP1_HUMAN	LQQLQMEKER-LKQQELLR	a8-b2	xlink	2466.36	617.597	4	0	30.94
NINPSTANSPKCQELALR-LKQQELLR-a11-b2	1	NINPSTANSPKCQELALR	LKQQELLR	sp|P46937|YAP1_HUMAN	sp|P46937|YAP1_HUMAN	NINPSTANSPKCQELALR-LKQQELLR	a11-b2	xlink	3176.7	1059.9	3	0	30.92
ISQSAPVKQPPPLAPQSPQGGVMGGSNSNQQQQMR-LKQQELLR-a8-b2	1	ISQSAPVKQPPPLAPQSPQGGVMGGSNSNQQQQMR	LKQQELLR	sp|P46937|YAP1_HUMAN	sp|P46937|YAP1_HUMAN	ISQSAPVKQPPPLAPQSPQGGVMGGSNSNQQQQMR-LKQQELLR	a8-b2	xlink	4793.47	1199.37	4	0	30.92
LQQLQMEKER-LKQQELLR-a8-b2	2	LQQLQMEKER	LKQQELLR	sp|P46937|YAP1_HUMAN	sp|P46937|YAP1_HUMAN	LQQLQMEKER-LKQQELLR	a8-b2	xlink	2466.36	617.596	4	0	30.88
LQQLQMEKER-LKQQELLR-a8-b2	1	LQQLQMEKER	LKQQELLR	sp|P46937|YAP1_HUMAN	sp|P46937|YAP1_HUMAN	LQQLQMEKER-LKQQELLR	a8-b2	xlink	2466.36	617.596	4	0	30.88
LQQLQMEKER-LKQQELLR-a8-b2	1	LQQLQMEKER	LKQQELLR	sp|P46937|YAP1_HUMAN	sp|P46937|YAP1_HUMAN	LQQLQMEKER-LKQQELLR	a8-b2	xlink	2466.36	617.599	4	0	30.88
LQQLQMEKER-LKQQELLR-a8-b2	2	LQQLQMEKER	LKQQELLR	sp|P46937|YAP1_HUMAN	sp|P46937|YAP1_HUMAN	LQQLQMEKER-LKQQELLR	a8-b2	xlink	2466.36	823.127	3	0	30.87
LQQLQMEKER-LKQQELLR-a8-b2	2	LQQLQMEKER	LKQQELLR	sp|P46937|YAP1_HUMAN	sp|P46937|YAP1_HUMAN	LQQLQMEKER-LKQQELLR	a8-b2	xlink	2466.36	823.127	3	0	30.85
LQQLQMEKER-LKQQELLR-a8-b2	2	LQQLQMEKER	LKQQELLR	sp|P46937|YAP1_HUMAN	sp|P46937|YAP1_HUMAN	LQQLQMEKER-LKQQELLR	a8-b2	xlink	2466.36	823.125	3	0	30.83
NINPSTANSPKCQELALR-K11-156	1	NINPSTANSPKCQELALR		sp|P46937|YAP1_HUMAN		NINPSTANSPKCQELALR	a11	monolink	2168.09	723.704	3	0	30.82
NINPSTANSPKCQELALR-LKQQELLR-a11-b2	1	NINPSTANSPKCQELALR	LKQQELLR	sp|P46937|YAP1_HUMAN	sp|P46937|YAP1_HUMAN	NINPSTANSPKCQELALR-LKQQELLR	a11-b2	xlink	3176.7	1059.9	3	0	30.81
LQQLQMEKER-LKQQELLR-a8-b2	1	LQQLQMEKER	LKQQELLR	sp|P46937|YAP1_HUMAN	sp|P46937|YAP1_HUMAN	LQQLQMEKER-LKQQELLR	a8-b2	xlink	2466.36	617.597	4	0	30.79
LQQLQMEKER-LKQQELLR-a8-b2	1	LQQLQMEKER	LKQQELLR	sp|P46937|YAP1_HUMAN	sp|P46937|YAP1_HUMAN	LQQLQMEKER-LKQQELLR	a8-b2	xlink	2466.36	617.596	4	0	30.77
LQQLQMEKER-LKQQELLR-a8-b2	1	LQQLQMEKER	LKQQELLR	sp|P46937|YAP1_HUMAN	sp|P46937|YAP1_HUMAN	LQQLQMEKER-LKQQELLR	a8-b2	xlink	2466.36	617.598	4	0	30.74
ISQSAPVKQPPPLAPQSPQGGVMGGSNSNQQQQMR-LKQQELLR-a8-b2	1	ISQSAPVKQPPPLAPQSPQGGVMGGSNSNQQQQMR	LKQQELLR	sp|P46937|YAP1_HUMAN	sp|P46937|YAP1_HUMAN	ISQSAPVKQPPPLAPQSPQGGVMGGSNSNQQQQMR-LKQQELLR	a8-b2	xlink	4793.47	1199.38	4	0	30.73
NINPSTANSPKCQELALR-K11-156	1	NINPSTANSPKCQELALR		sp|P46937|YAP1_HUMAN		NINPSTANSPKCQELALR	a11	monolink	2168.09	723.704	3	0	30.7
LQQLQMEKER-LKQQELLR-a8-b2	2	LQQLQMEKER	LKQQELLR	sp|P46937|YAP1_HUMAN	sp|P46937|YAP1_HUMAN	LQQLQMEKER-LKQQELLR	a8-b2	xlink	2466.36	823.126	3	0	30.69
LQQLQMEKER-LKQQELLR-a8-b2	2	LQQLQMEKER	LKQQELLR	sp|P46937|YAP1_HUMAN	sp|P46937|YAP1_HUMAN	LQQLQMEKER-LKQQELLR	a8-b2	xlink	2466.36	617.597	4	0	30.69
LQQLQMEKER-LQQLQMEKER-a8-b8	1	LQQLQMEKER	LQQLQMEKER	sp|P46937|YAP1_HUMAN	sp|P46937|YAP1_HUMAN	LQQLQMEKER-LQQLQMEKER	a8-b8	xlink	2741.42	914.813	3	0	30.68
LQQLQMEKER-LKQQELLR-a8-b2	1	LQQLQMEKER	LKQQELLR	sp|P46937|YAP1_HUMAN	sp|P46937|YAP1_HUMAN	LQQLQMEKER-LKQQELLR	a8-b2	xlink	2466.36	617.597	4	0	30.66
NINPSTANSPKCQELALR-NINPSTANSPKCQELALR-a11-b11	1	NINPSTANSPKCQELALR	NINPSTANSPKCQELALR	sp|P46937|YAP1_HUMAN	sp|P46937|YAP1_HUMAN	NINPSTANSPKCQELALR-NINPSTANSPKCQELALR	a11-b11	xlink	4162.09	1041.53	4	0	30.65
NINPSTANSPKCQELALR-K11-156	1	NINPSTANSPKCQELALR		sp|P46937|YAP1_HUMAN		NINPSTANSPKCQELALR	a11	monolink	2168.09	723.706	3	0	30.65
ISQSAPVKQPPPLAPQSPQGGVMGGSNSNQQQQMR-K8-156	1	ISQSAPVKQPPPLAPQSPQGGVMGGSNSNQQQQMR		sp|P46937|YAP1_HUMAN		ISQSAPVKQPPPLAPQSPQGGVMGGSNSNQQQQMR	a8	monolink	3784.86	1262.63	3	0	30.65
LQQLQMEKER-LKQQELLR-a8-b2	2	LQQLQMEKER	LKQQELLR	sp|P46937|YAP1_HUMAN	sp|P46937|YAP1_HUMAN	LQQLQMEKER-LKQQELLR	a8-b2	xlink	2466.36	823.125	3	0	30.65
NINPSTANSPKCQELALR-NINPSTANSPKCQELALR-a11-b11	1	NINPSTANSPKCQELALR	NINPSTANSPKCQELALR	sp|P46937|YAP1_HUMAN	sp|P46937|YAP1_HUMAN	NINPSTANSPKCQELALR-NINPSTANSPKCQELALR	a11-b11	xlink	4162.09	1041.53	4	0	30.64
NINPSTANSPKCQELALR-LQQLQMEKER-a11-b8	1	NINPSTANSPKCQELALR	LQQLQMEKER	sp|P46937|YAP1_HUMAN	sp|P46937|YAP1_HUMAN	NINPSTANSPKCQELALR-LQQLQMEKER	a11-b8	xlink	3451.76	863.944	4	0	30.64
NINPSTANSPKCQELALR-K11-156	1	NINPSTANSPKCQELALR		sp|P46937|YAP1_HUMAN		NINPSTANSPKCQELALR	a11	monolink	2168.09	723.704	3	0	30.63
NINPSTANSPKCQELALR-K11-156	1	NINPSTANSPKCQELALR		sp|P46937|YAP1_HUMAN		NINPSTANSPKCQELALR	a11	monolink	2168.09	723.704	3	0	30.63
NINPSTANSPKCQELALR-LKQQELLR-a11-b2	1	NINPSTANSPKCQELALR	LKQQELLR	sp|P46937|YAP1_HUMAN	sp|P46937|YAP1_HUMAN	NINPSTANSPKCQELALR-LKQQELLR	a11-b2	xlink	3176.7	795.182	4	0	30.63
LQQLQMEKER-LKQQELLR-a8-b2	1	LQQLQMEKER	LKQQELLR	sp|P46937|YAP1_HUMAN	sp|P46937|YAP1_HUMAN	LQQLQMEKER-LKQQELLR	a8-b2	xlink	2466.36	617.596	4	0	30.61
LQQLQMEKER-LKQQELLR-a8-b2	1	LQQLQMEKER	LKQQELLR	sp|P46937|YAP1_HUMAN	sp|P46937|YAP1_HUMAN	LQQLQMEKER-LKQQELLR	a8-b2	xlink	2466.36	617.596	4	0	30.59
ISQSAPVKQPPPLAPQSPQGGVMGGSNSNQQQQMR-K8-156	1	ISQSAPVKQPPPLAPQSPQGGVMGGSNSNQQQQMR		sp|P46937|YAP1_HUMAN		ISQSAPVKQPPPLAPQSPQGGVMGGSNSNQQQQMR	a8	monolink	3784.86	1262.63	3	0	30.59
LQQLQMEKER-LKQQELLR-a8-b2	1	LQQLQMEKER	LKQQELLR	sp|P46937|YAP1_HUMAN	sp|P46937|YAP1_HUMAN	LQQLQMEKER-LKQQELLR	a8-b2	xlink	2466.36	617.596	4	0	30.55
LQQLQMEKER-LKQQELLR-a8-b2	1	LQQLQMEKER	LKQQELLR	sp|P46937|YAP1_HUMAN	sp|P46937|YAP1_HUMAN	LQQLQMEKER-LKQQELLR	a8-b2	xlink	2466.36	617.597	4	0	30.55
LQQLQMEKER-LKQQELLR-a8-b2	1	LQQLQMEKER	LKQQELLR	sp|P46937|YAP1_HUMAN	sp|P46937|YAP1_HUMAN	LQQLQMEKER-LKQQELLR	a8-b2	xlink	2466.36	617.598	4	0	30.54
NINPSTANSPKCQELALR-K11-156	1	NINPSTANSPKCQELALR		sp|P46937|YAP1_HUMAN		NINPSTANSPKCQELALR	a11	monolink	2168.09	723.707	3	0	30.53
NINPSTANSPKCQELALR-LKQQELLR-a11-b2	1	NINPSTANSPKCQELALR	LKQQELLR	sp|P46937|YAP1_HUMAN	sp|P46937|YAP1_HUMAN	NINPSTANSPKCQELALR-LKQQELLR	a11-b2	xlink	3176.7	1059.9	3	0	30.52
LQQLQMEKER-LKQQELLR-a8-b2	2	LQQLQMEKER	LKQQELLR	sp|P46937|YAP1_HUMAN	sp|P46937|YAP1_HUMAN	LQQLQMEKER-LKQQELLR	a8-b2	xlink	2466.36	823.127	3	0	30.52
ISQSAPVKQPPPLAPQSPQGGVMGGSNSNQQQQMR-LKQQELLR-a8-b2	1	ISQSAPVKQPPPLAPQSPQGGVMGGSNSNQQQQMR	LKQQELLR	sp|P46937|YAP1_HUMAN	sp|P46937|YAP1_HUMAN	ISQSAPVKQPPPLAPQSPQGGVMGGSNSNQQQQMR-LKQQELLR	a8-b2	xlink	4793.47	1199.38	4	0	30.49
NINPSTANSPKCQELALR-LQQLQMEKER-a11-b8	1	NINPSTANSPKCQELALR	LQQLQMEKER	sp|P46937|YAP1_HUMAN	sp|P46937|YAP1_HUMAN	NINPSTANSPKCQELALR-LQQLQMEKER	a11-b8	xlink	3451.76	863.944	4	0	30.48
ISQSAPVKQPPPLAPQSPQGGVMGGSNSNQQQQMR-LKQQELLR-a8-b2	1	ISQSAPVKQPPPLAPQSPQGGVMGGSNSNQQQQMR	LKQQELLR	sp|P46937|YAP1_HUMAN	sp|P46937|YAP1_HUMAN	ISQSAPVKQPPPLAPQSPQGGVMGGSNSNQQQQMR-LKQQELLR	a8-b2	xlink	4793.47	1199.38	4	0	30.48
LKQQELLR-LKQQELLR-a2-b2	1	LKQQELLR	LKQQELLR	sp|P46937|YAP1_HUMAN	sp|P46937|YAP1_HUMAN	LKQQELLR-LKQQELLR	a2-b2	xlink	2191.31	548.832	4	0	30.48
NINPSTANSPKCQELALR-K11-156	1	NINPSTANSPKCQELALR		sp|P46937|YAP1_HUMAN		NINPSTANSPKCQELALR	a11	monolink	2168.09	723.711	3	0	30.47
NINPSTANSPKCQELALR-K11-156	1	NINPSTANSPKCQELALR		sp|P46937|YAP1_HUMAN		NINPSTANSPKCQELALR	a11	monolink	2168.09	723.702	3	0	30.45
ISQSAPVKQPPPLAPQSPQGGVMGGSNSNQQQQMR-LQQLQMEKER-a8-b8	1	ISQSAPVKQPPPLAPQSPQGGVMGGSNSNQQQQMR	LQQLQMEKER	sp|P46937|YAP1_HUMAN	sp|P46937|YAP1_HUMAN	ISQSAPVKQPPPLAPQSPQGGVMGGSNSNQQQQMR-LQQLQMEKER	a8-b8	xlink	5068.53	1014.71	5	0	30.43
QSSFEIPDDVPLPAGWEMAKTSSGQR-K20-155	1	QSSFEIPDDVPLPAGWEMAKTSSGQR		sp|P46937|YAP1_HUMAN		QSSFEIPDDVPLPAGWEMAKTSSGQR	a20	monolink	2987.43	996.813	3	0	30.41
LRLKQQELLR-MDKSMFVK-a4-b3	1	LRLKQQELLR	MDKSMFVK	sp|P46937|YAP1_HUMAN	sp|O95835|LATS1_HUMAN	LRLKQQELLR-MDKSMFVK	a4-b3	xlink	2418.35	484.678	5	0.25	30.34
LQQLQMEKER-LKQQELLR-a8-b2	1	LQQLQMEKER	LKQQELLR	sp|P46937|YAP1_HUMAN	sp|P46937|YAP1_HUMAN	LQQLQMEKER-LKQQELLR	a8-b2	xlink	2466.36	617.597	4	0	30.33
LQQLQMEKER-LKQQELLR-a8-b2	1	LQQLQMEKER	LKQQELLR	sp|P46937|YAP1_HUMAN	sp|P46937|YAP1_HUMAN	LQQLQMEKER-LKQQELLR	a8-b2	xlink	2466.36	617.597	4	0	30.31
NINPSTANSPKCQELALR-LKQQELLR-a11-b2	1	NINPSTANSPKCQELALR	LKQQELLR	sp|P46937|YAP1_HUMAN	sp|P46937|YAP1_HUMAN	NINPSTANSPKCQELALR-LKQQELLR	a11-b2	xlink	3176.7	795.18	4	0	30.3
LQQLQMEKER-LKQQELLR-a8-b2	1	LQQLQMEKER	LKQQELLR	sp|P46937|YAP1_HUMAN	sp|P46937|YAP1_HUMAN	LQQLQMEKER-LKQQELLR	a8-b2	xlink	2466.36	617.596	4	0	30.3
LQQLQMEKER-LKQQELLR-a8-b2	1	LQQLQMEKER	LKQQELLR	sp|P46937|YAP1_HUMAN	sp|P46937|YAP1_HUMAN	LQQLQMEKER-LKQQELLR	a8-b2	xlink	2466.36	617.603	4	0	30.3
LQQLQMEKER-LKQQELLR-a8-b2	2	LQQLQMEKER	LKQQELLR	sp|P46937|YAP1_HUMAN	sp|P46937|YAP1_HUMAN	LQQLQMEKER-LKQQELLR	a8-b2	xlink	2466.36	823.126	3	0	30.29
LQQLQMEKER-LKQQELLR-a8-b2	1	LQQLQMEKER	LKQQELLR	sp|P46937|YAP1_HUMAN	sp|P46937|YAP1_HUMAN	LQQLQMEKER-LKQQELLR	a8-b2	xlink	2466.36	617.597	4	0	30.28
LQQLQMEKER-LKQQELLR-a8-b2	1	LQQLQMEKER	LKQQELLR	sp|P46937|YAP1_HUMAN	sp|P46937|YAP1_HUMAN	LQQLQMEKER-LKQQELLR	a8-b2	xlink	2466.36	617.596	4	0	30.27
LQQLQMEKER-LKQQELLR-a8-b2	1	LQQLQMEKER	LKQQELLR	sp|P46937|YAP1_HUMAN	sp|P46937|YAP1_HUMAN	LQQLQMEKER-LKQQELLR	a8-b2	xlink	2466.36	823.128	3	0	30.27
LQQLQMEKER-LKQQELLR-a8-b2	1	LQQLQMEKER	LKQQELLR	sp|P46937|YAP1_HUMAN	sp|P46937|YAP1_HUMAN	LQQLQMEKER-LKQQELLR	a8-b2	xlink	2466.36	823.129	3	0	30.26
LQQLQMEKER-LKQQELLR-a8-b2	1	LQQLQMEKER	LKQQELLR	sp|P46937|YAP1_HUMAN	sp|P46937|YAP1_HUMAN	LQQLQMEKER-LKQQELLR	a8-b2	xlink	2466.36	823.127	3	0	30.25
NINPSTANSPKCQELALR-LKQQELLR-a11-b2	1	NINPSTANSPKCQELALR	LKQQELLR	sp|P46937|YAP1_HUMAN	sp|P46937|YAP1_HUMAN	NINPSTANSPKCQELALR-LKQQELLR	a11-b2	xlink	3176.7	1059.9	3	0	30.24
LQQLQMEKER-LKQQELLR-a8-b2	1	LQQLQMEKER	LKQQELLR	sp|P46937|YAP1_HUMAN	sp|P46937|YAP1_HUMAN	LQQLQMEKER-LKQQELLR	a8-b2	xlink	2466.36	823.128	3	0	30.23
LQQLQMEKER-LKQQELLR-a8-b2	1	LQQLQMEKER	LKQQELLR	sp|P46937|YAP1_HUMAN	sp|P46937|YAP1_HUMAN	LQQLQMEKER-LKQQELLR	a8-b2	xlink	2466.36	823.125	3	0	30.22
NINPSTANSPKCQELALR-K11-156	1	NINPSTANSPKCQELALR		sp|P46937|YAP1_HUMAN		NINPSTANSPKCQELALR	a11	monolink	2168.09	723.704	3	0	30.21
NINPSTANSPKCQELALR-K11-155	1	NINPSTANSPKCQELALR		sp|P46937|YAP1_HUMAN		NINPSTANSPKCQELALR	a11	monolink	2167.11	723.373	3	0	30.2
LQQLQMEKER-LKQQELLR-a8-b2	1	LQQLQMEKER	LKQQELLR	sp|P46937|YAP1_HUMAN	sp|P46937|YAP1_HUMAN	LQQLQMEKER-LKQQELLR	a8-b2	xlink	2466.36	617.598	4	0	30.18
NINPSTANSPKCQELALR-NINPSTANSPKCQELALR-a11-b11	1	NINPSTANSPKCQELALR	NINPSTANSPKCQELALR	sp|P46937|YAP1_HUMAN	sp|P46937|YAP1_HUMAN	NINPSTANSPKCQELALR-NINPSTANSPKCQELALR	a11-b11	xlink	4162.09	1041.53	4	0	30.18
NINPSTANSPKCQELALR-LKQQELLR-a11-b2	1	NINPSTANSPKCQELALR	LKQQELLR	sp|P46937|YAP1_HUMAN	sp|P46937|YAP1_HUMAN	NINPSTANSPKCQELALR-LKQQELLR	a11-b2	xlink	3176.7	1059.9	3	0	30.18
LQQLQMEKER-LKQQELLR-a8-b2	2	LQQLQMEKER	LKQQELLR	sp|P46937|YAP1_HUMAN	sp|P46937|YAP1_HUMAN	LQQLQMEKER-LKQQELLR	a8-b2	xlink	2466.36	823.129	3	0	30.17
LQQLQMEKER-LKQQELLR-a8-b2	1	LQQLQMEKER	LKQQELLR	sp|P46937|YAP1_HUMAN	sp|P46937|YAP1_HUMAN	LQQLQMEKER-LKQQELLR	a8-b2	xlink	2466.36	617.596	4	0	30.1
LQQLQMEKER-LKQQELLR-a8-b2	1	LQQLQMEKER	LKQQELLR	sp|P46937|YAP1_HUMAN	sp|P46937|YAP1_HUMAN	LQQLQMEKER-LKQQELLR	a8-b2	xlink	2466.36	823.127	3	0	30.09
NINPSTANSPKCQELALR-K11-155	1	NINPSTANSPKCQELALR		sp|P46937|YAP1_HUMAN		NINPSTANSPKCQELALR	a11	monolink	2167.11	723.378	3	0	30.08
NINPSTANSPKCQELALR-LKQQELLR-a11-b2	1	NINPSTANSPKCQELALR	LKQQELLR	sp|P46937|YAP1_HUMAN	sp|P46937|YAP1_HUMAN	NINPSTANSPKCQELALR-LKQQELLR	a11-b2	xlink	3176.7	795.18	4	0	30.08
LQQLQMEKER-LKQQELLR-a8-b2	1	LQQLQMEKER	LKQQELLR	sp|P46937|YAP1_HUMAN	sp|P46937|YAP1_HUMAN	LQQLQMEKER-LKQQELLR	a8-b2	xlink	2466.36	617.596	4	0	30.07
NINPSTANSPKCQELALR-LKQQELLR-a11-b2	1	NINPSTANSPKCQELALR	LKQQELLR	sp|P46937|YAP1_HUMAN	sp|P46937|YAP1_HUMAN	NINPSTANSPKCQELALR-LKQQELLR	a11-b2	xlink	3176.7	795.18	4	0	30.06
NINPSTANSPKCQELALR-LQQLQMEKER-a11-b8	1	NINPSTANSPKCQELALR	LQQLQMEKER	sp|P46937|YAP1_HUMAN	sp|P46937|YAP1_HUMAN	NINPSTANSPKCQELALR-LQQLQMEKER	a11-b8	xlink	3451.76	863.945	4	0	30.06
NINPSTANSPKCQELALR-LKQQELLR-a11-b2	1	NINPSTANSPKCQELALR	LKQQELLR	sp|P46937|YAP1_HUMAN	sp|P46937|YAP1_HUMAN	NINPSTANSPKCQELALR-LKQQELLR	a11-b2	xlink	3176.7	795.181	4	0	30.05
LQQLQMEKER-LKQQELLR-a8-b2	2	LQQLQMEKER	LKQQELLR	sp|P46937|YAP1_HUMAN	sp|P46937|YAP1_HUMAN	LQQLQMEKER-LKQQELLR	a8-b2	xlink	2466.36	823.126	3	0	30.04
LRLKQQELLR-MDKSMFVK-a4-b3	1	LRLKQQELLR	MDKSMFVK	sp|P46937|YAP1_HUMAN	sp|O95835|LATS1_HUMAN	LRLKQQELLR-MDKSMFVK	a4-b3	xlink	2418.35	484.678	5	0.25	30
NINPSTANSPKCQELALR-LKQQELLR-a11-b2	1	NINPSTANSPKCQELALR	LKQQELLR	sp|P46937|YAP1_HUMAN	sp|P46937|YAP1_HUMAN	NINPSTANSPKCQELALR-LKQQELLR	a11-b2	xlink	3176.7	1059.9	3	0	30
LQQLQMEKER-LKQQELLR-a8-b2	1	LQQLQMEKER	LKQQELLR	sp|P46937|YAP1_HUMAN	sp|P46937|YAP1_HUMAN	LQQLQMEKER-LKQQELLR	a8-b2	xlink	2466.36	617.598	4	0	29.99
LQQLQMEKER-LKQQELLR-a8-b2	1	LQQLQMEKER	LKQQELLR	sp|P46937|YAP1_HUMAN	sp|P46937|YAP1_HUMAN	LQQLQMEKER-LKQQELLR	a8-b2	xlink	2466.36	617.597	4	0	29.99
LQQLQMEKER-LKQQELLR-a8-b2	1	LQQLQMEKER	LKQQELLR	sp|P46937|YAP1_HUMAN	sp|P46937|YAP1_HUMAN	LQQLQMEKER-LKQQELLR	a8-b2	xlink	2466.36	617.597	4	0	29.98
NINPSTANSPKCQELALR-K11-156	1	NINPSTANSPKCQELALR		sp|P46937|YAP1_HUMAN		NINPSTANSPKCQELALR	a11	monolink	2168.09	723.701	3	0	29.95
LQQLQMEKER-LKQQELLR-a8-b2	2	LQQLQMEKER	LKQQELLR	sp|P46937|YAP1_HUMAN	sp|P46937|YAP1_HUMAN	LQQLQMEKER-LKQQELLR	a8-b2	xlink	2466.36	823.126	3	0	29.94
LQQLQMEKER-LKQQELLR-a8-b2	2	LQQLQMEKER	LKQQELLR	sp|P46937|YAP1_HUMAN	sp|P46937|YAP1_HUMAN	LQQLQMEKER-LKQQELLR	a8-b2	xlink	2466.36	823.129	3	0	29.92
NINPSTANSPKCQELALR-LKQQELLR-a11-b2	1	NINPSTANSPKCQELALR	LKQQELLR	sp|P46937|YAP1_HUMAN	sp|P46937|YAP1_HUMAN	NINPSTANSPKCQELALR-LKQQELLR	a11-b2	xlink	3176.7	795.182	4	0	29.92
LQQLQMEKER-LKQQELLR-a8-b2	2	LQQLQMEKER	LKQQELLR	sp|P46937|YAP1_HUMAN	sp|P46937|YAP1_HUMAN	LQQLQMEKER-LKQQELLR	a8-b2	xlink	2466.36	823.128	3	0	29.92
LQQLQMEKER-LKQQELLR-a8-b2	2	LQQLQMEKER	LKQQELLR	sp|P46937|YAP1_HUMAN	sp|P46937|YAP1_HUMAN	LQQLQMEKER-LKQQELLR	a8-b2	xlink	2466.36	823.128	3	0	29.91
NINPSTANSPKCQELALR-LKQQELLR-a11-b2	1	NINPSTANSPKCQELALR	LKQQELLR	sp|P46937|YAP1_HUMAN	sp|P46937|YAP1_HUMAN	NINPSTANSPKCQELALR-LKQQELLR	a11-b2	xlink	3176.7	795.182	4	0	29.87
NINPSTANSPKCQELALR-LKQQELLR-a11-b2	1	NINPSTANSPKCQELALR	LKQQELLR	sp|P46937|YAP1_HUMAN	sp|P46937|YAP1_HUMAN	NINPSTANSPKCQELALR-LKQQELLR	a11-b2	xlink	3176.7	795.181	4	0	29.84
LQQLQMEKER-LKQQELLR-a8-b2	1	LQQLQMEKER	LKQQELLR	sp|P46937|YAP1_HUMAN	sp|P46937|YAP1_HUMAN	LQQLQMEKER-LKQQELLR	a8-b2	xlink	2466.36	617.597	4	0	29.82
LQQLQMEKER-LKQQELLR-a8-b2	2	LQQLQMEKER	LKQQELLR	sp|P46937|YAP1_HUMAN	sp|P46937|YAP1_HUMAN	LQQLQMEKER-LKQQELLR	a8-b2	xlink	2466.36	823.128	3	0	29.82
NINPSTANSPKCQELALR-K11-155	1	NINPSTANSPKCQELALR		sp|P46937|YAP1_HUMAN		NINPSTANSPKCQELALR	a11	monolink	2167.11	723.372	3	0	29.82
NINPSTANSPKCQELALR-LQQLQMEKER-a11-b8	1	NINPSTANSPKCQELALR	LQQLQMEKER	sp|P46937|YAP1_HUMAN	sp|P46937|YAP1_HUMAN	NINPSTANSPKCQELALR-LQQLQMEKER	a11-b8	xlink	3451.76	863.945	4	0	29.81
LQQLQMEKER-LKQQELLR-a8-b2	1	LQQLQMEKER	LKQQELLR	sp|P46937|YAP1_HUMAN	sp|P46937|YAP1_HUMAN	LQQLQMEKER-LKQQELLR	a8-b2	xlink	2466.36	617.597	4	0	29.81
LQQLQMEKER-LKQQELLR-a8-b2	1	LQQLQMEKER	LKQQELLR	sp|P46937|YAP1_HUMAN	sp|P46937|YAP1_HUMAN	LQQLQMEKER-LKQQELLR	a8-b2	xlink	2466.36	617.596	4	0	29.81
LQQLQMEKER-LKQQELLR-a8-b2	2	LQQLQMEKER	LKQQELLR	sp|P46937|YAP1_HUMAN	sp|P46937|YAP1_HUMAN	LQQLQMEKER-LKQQELLR	a8-b2	xlink	2466.36	823.129	3	0	29.8
NINPSTANSPKCQELALR-K11-156	1	NINPSTANSPKCQELALR		sp|P46937|YAP1_HUMAN		NINPSTANSPKCQELALR	a11	monolink	2168.09	723.704	3	0	29.8
LQQLQMEKER-LKQQELLR-a8-b2	1	LQQLQMEKER	LKQQELLR	sp|P46937|YAP1_HUMAN	sp|P46937|YAP1_HUMAN	LQQLQMEKER-LKQQELLR	a8-b2	xlink	2466.36	617.597	4	0	29.8
LQQLQMEKER-LKQQELLR-a8-b2	1	LQQLQMEKER	LKQQELLR	sp|P46937|YAP1_HUMAN	sp|P46937|YAP1_HUMAN	LQQLQMEKER-LKQQELLR	a8-b2	xlink	2466.36	617.597	4	0	29.79
NINPSTANSPKCQELALR-LKQQELLR-a11-b2	1	NINPSTANSPKCQELALR	LKQQELLR	sp|P46937|YAP1_HUMAN	sp|P46937|YAP1_HUMAN	NINPSTANSPKCQELALR-LKQQELLR	a11-b2	xlink	3176.7	795.18	4	0	29.79
NINPSTANSPKCQELALR-K11-156	1	NINPSTANSPKCQELALR		sp|P46937|YAP1_HUMAN		NINPSTANSPKCQELALR	a11	monolink	2168.09	723.704	3	0	29.79
ISQSAPVKQPPPLAPQSPQGGVMGGSNSNQQQQMR-LKQQELLR-a8-b2	1	ISQSAPVKQPPPLAPQSPQGGVMGGSNSNQQQQMR	LKQQELLR	sp|P46937|YAP1_HUMAN	sp|P46937|YAP1_HUMAN	ISQSAPVKQPPPLAPQSPQGGVMGGSNSNQQQQMR-LKQQELLR	a8-b2	xlink	4793.47	1199.38	4	0	29.78
LQQLQMEKER-LKQQELLR-a8-b2	1	LQQLQMEKER	LKQQELLR	sp|P46937|YAP1_HUMAN	sp|P46937|YAP1_HUMAN	LQQLQMEKER-LKQQELLR	a8-b2	xlink	2466.36	617.598	4	0	29.78
NINPSTANSPKCQELALR-K11-156	1	NINPSTANSPKCQELALR		sp|P46937|YAP1_HUMAN		NINPSTANSPKCQELALR	a11	monolink	2168.09	723.704	3	0	29.74
NINPSTANSPKCQELALR-K11-156	1	NINPSTANSPKCQELALR		sp|P46937|YAP1_HUMAN		NINPSTANSPKCQELALR	a11	monolink	2168.09	723.703	3	0	29.74
LRLKQQELLR-MDKSMFVK-a4-b3	1	LRLKQQELLR	MDKSMFVK	sp|P46937|YAP1_HUMAN	sp|O95835|LATS1_HUMAN	LRLKQQELLR-MDKSMFVK	a4-b3	xlink	2418.35	484.678	5	0.25	29.73
NINPSTANSPKCQELALR-K11-156	1	NINPSTANSPKCQELALR		sp|P46937|YAP1_HUMAN		NINPSTANSPKCQELALR	a11	monolink	2168.09	723.701	3	0	29.73
NINPSTANSPKCQELALR-NINPSTANSPKCQELALR-a11-b11	1	NINPSTANSPKCQELALR	NINPSTANSPKCQELALR	sp|P46937|YAP1_HUMAN	sp|P46937|YAP1_HUMAN	NINPSTANSPKCQELALR-NINPSTANSPKCQELALR	a11-b11	xlink	4162.09	1041.53	4	0	29.72
LQQLQMEKER-LKQQELLR-a8-b2	2	LQQLQMEKER	LKQQELLR	sp|P46937|YAP1_HUMAN	sp|P46937|YAP1_HUMAN	LQQLQMEKER-LKQQELLR	a8-b2	xlink	2466.36	823.126	3	0	29.71
LQQLQMEKER-LQQLQMEKER-a8-b8	1	LQQLQMEKER	LQQLQMEKER	sp|P46937|YAP1_HUMAN	sp|P46937|YAP1_HUMAN	LQQLQMEKER-LQQLQMEKER	a8-b8	xlink	2741.42	914.813	3	0	29.71
LQQLQMEKER-LKQQELLR-a8-b2	2	LQQLQMEKER	LKQQELLR	sp|P46937|YAP1_HUMAN	sp|P46937|YAP1_HUMAN	LQQLQMEKER-LKQQELLR	a8-b2	xlink	2466.36	823.127	3	0	29.7
NINPSTANSPKCQELALR-K11-156	1	NINPSTANSPKCQELALR		sp|P46937|YAP1_HUMAN		NINPSTANSPKCQELALR	a11	monolink	2168.09	723.702	3	0	29.7
LRLKQQELLR-MDKSMFVK-a4-b3	2	LRLKQQELLR	MDKSMFVK	sp|P46937|YAP1_HUMAN	sp|O95835|LATS1_HUMAN	LRLKQQELLR-MDKSMFVK	a4-b3	xlink	2418.35	605.591	4	0.25	29.68
ISQSAPVKQPPPLAPQSPQGGVMGGSNSNQQQQMR-LKQQELLR-a8-b2	1	ISQSAPVKQPPPLAPQSPQGGVMGGSNSNQQQQMR	LKQQELLR	sp|P46937|YAP1_HUMAN	sp|P46937|YAP1_HUMAN	ISQSAPVKQPPPLAPQSPQGGVMGGSNSNQQQQMR-LKQQELLR	a8-b2	xlink	4793.47	1199.38	4	0	29.66
NINPSTANSPKCQELALR-LKQQELLR-a11-b2	1	NINPSTANSPKCQELALR	LKQQELLR	sp|P46937|YAP1_HUMAN	sp|P46937|YAP1_HUMAN	NINPSTANSPKCQELALR-LKQQELLR	a11-b2	xlink	3176.7	795.181	4	0	29.65
LQQLQMEKER-LKQQELLR-a8-b2	2	LQQLQMEKER	LKQQELLR	sp|P46937|YAP1_HUMAN	sp|P46937|YAP1_HUMAN	LQQLQMEKER-LKQQELLR	a8-b2	xlink	2466.36	823.129	3	0	29.64
NINPSTANSPKCQELALR-LKQQELLR-a11-b2	1	NINPSTANSPKCQELALR	LKQQELLR	sp|P46937|YAP1_HUMAN	sp|P46937|YAP1_HUMAN	NINPSTANSPKCQELALR-LKQQELLR	a11-b2	xlink	3176.7	1059.9	3	0	29.62
NINPSTANSPKCQELALR-LQQLQMEKER-a11-b8	1	NINPSTANSPKCQELALR	LQQLQMEKER	sp|P46937|YAP1_HUMAN	sp|P46937|YAP1_HUMAN	NINPSTANSPKCQELALR-LQQLQMEKER	a11-b8	xlink	3451.76	863.944	4	0	29.6
NINPSTANSPKCQELALR-LKQQELLR-a11-b2	1	NINPSTANSPKCQELALR	LKQQELLR	sp|P46937|YAP1_HUMAN	sp|P46937|YAP1_HUMAN	NINPSTANSPKCQELALR-LKQQELLR	a11-b2	xlink	3176.7	795.18	4	0	29.57
LRLKQQELLR-MDKSMFVK-a4-b3	2	LRLKQQELLR	MDKSMFVK	sp|P46937|YAP1_HUMAN	sp|O95835|LATS1_HUMAN	LRLKQQELLR-MDKSMFVK	a4-b3	xlink	2418.35	484.678	5	0.25	29.56
NINPSTANSPKCQELALR-K11-156	1	NINPSTANSPKCQELALR		sp|P46937|YAP1_HUMAN		NINPSTANSPKCQELALR	a11	monolink	2168.09	723.709	3	0	29.56
LQQLQMEKER-LKQQELLR-a8-b2	1	LQQLQMEKER	LKQQELLR	sp|P46937|YAP1_HUMAN	sp|P46937|YAP1_HUMAN	LQQLQMEKER-LKQQELLR	a8-b2	xlink	2466.36	617.596	4	0	29.55
LQQLQMEKER-LKQQELLR-a8-b2	1	LQQLQMEKER	LKQQELLR	sp|P46937|YAP1_HUMAN	sp|P46937|YAP1_HUMAN	LQQLQMEKER-LKQQELLR	a8-b2	xlink	2466.36	617.596	4	0	29.54
NINPSTANSPKCQELALR-K11-155	1	NINPSTANSPKCQELALR		sp|P46937|YAP1_HUMAN		NINPSTANSPKCQELALR	a11	monolink	2167.11	723.375	3	0	29.54
LQQLQMEKER-LKQQELLR-a8-b2	1	LQQLQMEKER	LKQQELLR	sp|P46937|YAP1_HUMAN	sp|P46937|YAP1_HUMAN	LQQLQMEKER-LKQQELLR	a8-b2	xlink	2466.36	617.596	4	0	29.54
NINPSTANSPKCQELALR-LKQQELLR-a11-b2	1	NINPSTANSPKCQELALR	LKQQELLR	sp|P46937|YAP1_HUMAN	sp|P46937|YAP1_HUMAN	NINPSTANSPKCQELALR-LKQQELLR	a11-b2	xlink	3176.7	795.181	4	0	29.53
NINPSTANSPKCQELALR-LQQLQMEKER-a11-b8	1	NINPSTANSPKCQELALR	LQQLQMEKER	sp|P46937|YAP1_HUMAN	sp|P46937|YAP1_HUMAN	NINPSTANSPKCQELALR-LQQLQMEKER	a11-b8	xlink	3451.76	863.944	4	0	29.52
NINPSTANSPKCQELALR-LKQQELLR-a11-b2	1	NINPSTANSPKCQELALR	LKQQELLR	sp|P46937|YAP1_HUMAN	sp|P46937|YAP1_HUMAN	NINPSTANSPKCQELALR-LKQQELLR	a11-b2	xlink	3176.7	795.181	4	0	29.51
LQQLQMEKER-LKQQELLR-a8-b2	1	LQQLQMEKER	LKQQELLR	sp|P46937|YAP1_HUMAN	sp|P46937|YAP1_HUMAN	LQQLQMEKER-LKQQELLR	a8-b2	xlink	2466.36	617.596	4	0	29.51
NINPSTANSPKCQELALR-K11-156	1	NINPSTANSPKCQELALR		sp|P46937|YAP1_HUMAN		NINPSTANSPKCQELALR	a11	monolink	2168.09	723.706	3	0	29.49
NINPSTANSPKCQELALR-K11-155	1	NINPSTANSPKCQELALR		sp|P46937|YAP1_HUMAN		NINPSTANSPKCQELALR	a11	monolink	2167.11	723.371	3	0	29.49
NINPSTANSPKCQELALR-K11-156	1	NINPSTANSPKCQELALR		sp|P46937|YAP1_HUMAN		NINPSTANSPKCQELALR	a11	monolink	2168.09	723.703	3	0	29.49
ISQSAPVKQPPPLAPQSPQGGVMGGSNSNQQQQMR-LKQQELLR-a8-b2	1	ISQSAPVKQPPPLAPQSPQGGVMGGSNSNQQQQMR	LKQQELLR	sp|P46937|YAP1_HUMAN	sp|P46937|YAP1_HUMAN	ISQSAPVKQPPPLAPQSPQGGVMGGSNSNQQQQMR-LKQQELLR	a8-b2	xlink	4793.47	1199.37	4	0	29.47
NINPSTANSPKCQELALR-LQQLQMEKER-a11-b8	1	NINPSTANSPKCQELALR	LQQLQMEKER	sp|P46937|YAP1_HUMAN	sp|P46937|YAP1_HUMAN	NINPSTANSPKCQELALR-LQQLQMEKER	a11-b8	xlink	3451.76	863.945	4	0	29.46
NINPSTANSPKCQELALR-K11-156	1	NINPSTANSPKCQELALR		sp|P46937|YAP1_HUMAN		NINPSTANSPKCQELALR	a11	monolink	2168.09	723.703	3	0	29.46
NINPSTANSPKCQELALR-LKQQELLR-a11-b2	1	NINPSTANSPKCQELALR	LKQQELLR	sp|P46937|YAP1_HUMAN	sp|P46937|YAP1_HUMAN	NINPSTANSPKCQELALR-LKQQELLR	a11-b2	xlink	3176.7	795.182	4	0	29.45
LQQLQMEKER-LKQQELLR-a8-b2	1	LQQLQMEKER	LKQQELLR	sp|P46937|YAP1_HUMAN	sp|P46937|YAP1_HUMAN	LQQLQMEKER-LKQQELLR	a8-b2	xlink	2466.36	617.596	4	0	29.45
LQQLQMEKER-LKQQELLR-a8-b2	1	LQQLQMEKER	LKQQELLR	sp|P46937|YAP1_HUMAN	sp|P46937|YAP1_HUMAN	LQQLQMEKER-LKQQELLR	a8-b2	xlink	2466.36	617.597	4	0	29.44
NINPSTANSPKCQELALR-K11-156	1	NINPSTANSPKCQELALR		sp|P46937|YAP1_HUMAN		NINPSTANSPKCQELALR	a11	monolink	2168.09	723.703	3	0	29.4
NINPSTANSPKCQELALR-K11-156	1	NINPSTANSPKCQELALR		sp|P46937|YAP1_HUMAN		NINPSTANSPKCQELALR	a11	monolink	2168.09	723.703	3	0	29.39
LQQLQMEKER-LKQQELLR-a8-b2	1	LQQLQMEKER	LKQQELLR	sp|P46937|YAP1_HUMAN	sp|P46937|YAP1_HUMAN	LQQLQMEKER-LKQQELLR	a8-b2	xlink	2466.36	823.125	3	0	29.39
LRLKQQELLR-MDKSMFVK-a4-b3	2	LRLKQQELLR	MDKSMFVK	sp|P46937|YAP1_HUMAN	sp|O95835|LATS1_HUMAN	LRLKQQELLR-MDKSMFVK	a4-b3	xlink	2418.35	484.677	5	0.25	29.37
LQQLQMEKER-LKQQELLR-a8-b2	1	LQQLQMEKER	LKQQELLR	sp|P46937|YAP1_HUMAN	sp|P46937|YAP1_HUMAN	LQQLQMEKER-LKQQELLR	a8-b2	xlink	2466.36	617.596	4	0	29.37
LQQLQMEKER-LKQQELLR-a8-b2	1	LQQLQMEKER	LKQQELLR	sp|P46937|YAP1_HUMAN	sp|P46937|YAP1_HUMAN	LQQLQMEKER-LKQQELLR	a8-b2	xlink	2466.36	617.596	4	0	29.37
LQQLQMEKER-LKQQELLR-a8-b2	1	LQQLQMEKER	LKQQELLR	sp|P46937|YAP1_HUMAN	sp|P46937|YAP1_HUMAN	LQQLQMEKER-LKQQELLR	a8-b2	xlink	2466.36	823.128	3	0	29.37
LQQLQMEKER-LKQQELLR-a8-b2	2	LQQLQMEKER	LKQQELLR	sp|P46937|YAP1_HUMAN	sp|P46937|YAP1_HUMAN	LQQLQMEKER-LKQQELLR	a8-b2	xlink	2466.36	823.127	3	0	29.34
LQQLQMEKER-LKQQELLR-a8-b2	1	LQQLQMEKER	LKQQELLR	sp|P46937|YAP1_HUMAN	sp|P46937|YAP1_HUMAN	LQQLQMEKER-LKQQELLR	a8-b2	xlink	2466.36	823.129	3	0	29.33
NINPSTANSPKCQELALR-LKQQELLR-a11-b2	1	NINPSTANSPKCQELALR	LKQQELLR	sp|P46937|YAP1_HUMAN	sp|P46937|YAP1_HUMAN	NINPSTANSPKCQELALR-LKQQELLR	a11-b2	xlink	3176.7	795.181	4	0	29.33
NINPSTANSPKCQELALR-K11-155	1	NINPSTANSPKCQELALR		sp|P46937|YAP1_HUMAN		NINPSTANSPKCQELALR	a11	monolink	2167.11	723.373	3	0	29.33
LQQLQMEKER-LKQQELLR-a8-b2	2	LQQLQMEKER	LKQQELLR	sp|P46937|YAP1_HUMAN	sp|P46937|YAP1_HUMAN	LQQLQMEKER-LKQQELLR	a8-b2	xlink	2466.36	823.127	3	0	29.33
LQQLQMEKER-LKQQELLR-a8-b2	1	LQQLQMEKER	LKQQELLR	sp|P46937|YAP1_HUMAN	sp|P46937|YAP1_HUMAN	LQQLQMEKER-LKQQELLR	a8-b2	xlink	2466.36	617.597	4	0	29.32
LQQLQMEKER-LKQQELLR-a8-b2	1	LQQLQMEKER	LKQQELLR	sp|P46937|YAP1_HUMAN	sp|P46937|YAP1_HUMAN	LQQLQMEKER-LKQQELLR	a8-b2	xlink	2466.36	617.596	4	0	29.3
LQQLQMEKER-LKQQELLR-a8-b2	1	LQQLQMEKER	LKQQELLR	sp|P46937|YAP1_HUMAN	sp|P46937|YAP1_HUMAN	LQQLQMEKER-LKQQELLR	a8-b2	xlink	2466.36	617.601	4	0	29.3
LQQLQMEKER-LKQQELLR-a8-b2	1	LQQLQMEKER	LKQQELLR	sp|P46937|YAP1_HUMAN	sp|P46937|YAP1_HUMAN	LQQLQMEKER-LKQQELLR	a8-b2	xlink	2466.36	823.126	3	0	29.29
NINPSTANSPKCQELALR-LKQQELLR-a11-b2	1	NINPSTANSPKCQELALR	LKQQELLR	sp|P46937|YAP1_HUMAN	sp|P46937|YAP1_HUMAN	NINPSTANSPKCQELALR-LKQQELLR	a11-b2	xlink	3176.7	795.181	4	0	29.28
NINPSTANSPKCQELALR-NINPSTANSPKCQELALR-a11-b11	1	NINPSTANSPKCQELALR	NINPSTANSPKCQELALR	sp|P46937|YAP1_HUMAN	sp|P46937|YAP1_HUMAN	NINPSTANSPKCQELALR-NINPSTANSPKCQELALR	a11-b11	xlink	4162.09	1041.53	4	0	29.28
NINPSTANSPKCQELALR-LKQQELLR-a11-b2	1	NINPSTANSPKCQELALR	LKQQELLR	sp|P46937|YAP1_HUMAN	sp|P46937|YAP1_HUMAN	NINPSTANSPKCQELALR-LKQQELLR	a11-b2	xlink	3176.7	1059.91	3	0	29.28
NINPSTANSPKCQELALR-LQQLQMEKER-a11-b8	1	NINPSTANSPKCQELALR	LQQLQMEKER	sp|P46937|YAP1_HUMAN	sp|P46937|YAP1_HUMAN	NINPSTANSPKCQELALR-LQQLQMEKER	a11-b8	xlink	3451.76	863.945	4	0	29.27
NINPSTANSPKCQELALR-LKQQELLR-a11-b2	1	NINPSTANSPKCQELALR	LKQQELLR	sp|P46937|YAP1_HUMAN	sp|P46937|YAP1_HUMAN	NINPSTANSPKCQELALR-LKQQELLR	a11-b2	xlink	3176.7	1059.91	3	0	29.26
NINPSTANSPKCQELALR-K11-155	1	NINPSTANSPKCQELALR		sp|P46937|YAP1_HUMAN		NINPSTANSPKCQELALR	a11	monolink	2167.11	723.372	3	0	29.26
LQQLQMEKER-LKQQELLR-a8-b2	1	LQQLQMEKER	LKQQELLR	sp|P46937|YAP1_HUMAN	sp|P46937|YAP1_HUMAN	LQQLQMEKER-LKQQELLR	a8-b2	xlink	2466.36	617.597	4	0	29.25
NINPSTANSPKCQELALR-LKQQELLR-a11-b2	1	NINPSTANSPKCQELALR	LKQQELLR	sp|P46937|YAP1_HUMAN	sp|P46937|YAP1_HUMAN	NINPSTANSPKCQELALR-LKQQELLR	a11-b2	xlink	3176.7	1059.91	3	0	29.24
NINPSTANSPKCQELALR-LKQQELLR-a11-b2	1	NINPSTANSPKCQELALR	LKQQELLR	sp|P46937|YAP1_HUMAN	sp|P46937|YAP1_HUMAN	NINPSTANSPKCQELALR-LKQQELLR	a11-b2	xlink	3176.7	795.181	4	0	29.24
NINPSTANSPKCQELALR-NINPSTANSPKCQELALR-a11-b11	1	NINPSTANSPKCQELALR	NINPSTANSPKCQELALR	sp|P46937|YAP1_HUMAN	sp|P46937|YAP1_HUMAN	NINPSTANSPKCQELALR-NINPSTANSPKCQELALR	a11-b11	xlink	4162.09	1041.53	4	0	29.23
LQQLQMEKER-LKQQELLR-a8-b2	1	LQQLQMEKER	LKQQELLR	sp|P46937|YAP1_HUMAN	sp|P46937|YAP1_HUMAN	LQQLQMEKER-LKQQELLR	a8-b2	xlink	2466.36	617.596	4	0	29.23
NINPSTANSPKCQELALR-LKQQELLR-a11-b2	1	NINPSTANSPKCQELALR	LKQQELLR	sp|P46937|YAP1_HUMAN	sp|P46937|YAP1_HUMAN	NINPSTANSPKCQELALR-LKQQELLR	a11-b2	xlink	3176.7	795.181	4	0	29.22
LQQLQMEKER-LQQLQMEKER-a8-b8	1	LQQLQMEKER	LQQLQMEKER	sp|P46937|YAP1_HUMAN	sp|P46937|YAP1_HUMAN	LQQLQMEKER-LQQLQMEKER	a8-b8	xlink	2741.42	914.81	3	0	29.21
LQQLQMEKER-LKQQELLR-a8-b2	2	LQQLQMEKER	LKQQELLR	sp|P46937|YAP1_HUMAN	sp|P46937|YAP1_HUMAN	LQQLQMEKER-LKQQELLR	a8-b2	xlink	2466.36	823.126	3	0	29.2
LQQLQMEKER-LKQQELLR-a8-b2	2	LQQLQMEKER	LKQQELLR	sp|P46937|YAP1_HUMAN	sp|P46937|YAP1_HUMAN	LQQLQMEKER-LKQQELLR	a8-b2	xlink	2466.36	823.125	3	0	29.2
NINPSTANSPKCQELALR-LKQQELLR-a11-b2	1	NINPSTANSPKCQELALR	LKQQELLR	sp|P46937|YAP1_HUMAN	sp|P46937|YAP1_HUMAN	NINPSTANSPKCQELALR-LKQQELLR	a11-b2	xlink	3176.7	795.18	4	0	29.19
LQQLQMEKER-LKQQELLR-a8-b2	2	LQQLQMEKER	LKQQELLR	sp|P46937|YAP1_HUMAN	sp|P46937|YAP1_HUMAN	LQQLQMEKER-LKQQELLR	a8-b2	xlink	2466.36	823.126	3	0	29.19
NINPSTANSPKCQELALR-LQQLQMEKER-a11-b8	1	NINPSTANSPKCQELALR	LQQLQMEKER	sp|P46937|YAP1_HUMAN	sp|P46937|YAP1_HUMAN	NINPSTANSPKCQELALR-LQQLQMEKER	a11-b8	xlink	3451.76	863.944	4	0	29.19
NINPSTANSPKCQELALR-LQQLQMEKER-a11-b8	1	NINPSTANSPKCQELALR	LQQLQMEKER	sp|P46937|YAP1_HUMAN	sp|P46937|YAP1_HUMAN	NINPSTANSPKCQELALR-LQQLQMEKER	a11-b8	xlink	3451.76	863.945	4	0	29.19
NINPSTANSPKCQELALR-LKQQELLR-a11-b2	1	NINPSTANSPKCQELALR	LKQQELLR	sp|P46937|YAP1_HUMAN	sp|P46937|YAP1_HUMAN	NINPSTANSPKCQELALR-LKQQELLR	a11-b2	xlink	3176.7	795.181	4	0	29.19
LQQLQMEKER-LKQQELLR-a8-b2	1	LQQLQMEKER	LKQQELLR	sp|P46937|YAP1_HUMAN	sp|P46937|YAP1_HUMAN	LQQLQMEKER-LKQQELLR	a8-b2	xlink	2466.36	617.597	4	0	29.17
ISQSAPVKQPPPLAPQSPQGGVMGGSNSNQQQQMR-LKQQELLR-a8-b2	1	ISQSAPVKQPPPLAPQSPQGGVMGGSNSNQQQQMR	LKQQELLR	sp|P46937|YAP1_HUMAN	sp|P46937|YAP1_HUMAN	ISQSAPVKQPPPLAPQSPQGGVMGGSNSNQQQQMR-LKQQELLR	a8-b2	xlink	4793.47	1199.37	4	0	29.16
LQQLQMEKER-LKQQELLR-a8-b2	1	LQQLQMEKER	LKQQELLR	sp|P46937|YAP1_HUMAN	sp|P46937|YAP1_HUMAN	LQQLQMEKER-LKQQELLR	a8-b2	xlink	2466.36	823.126	3	0	29.16
NINPSTANSPKCQELALR-LQQLQMEKER-a11-b8	1	NINPSTANSPKCQELALR	LQQLQMEKER	sp|P46937|YAP1_HUMAN	sp|P46937|YAP1_HUMAN	NINPSTANSPKCQELALR-LQQLQMEKER	a11-b8	xlink	3451.76	863.944	4	0	29.15
LQQLQMEKER-LKQQELLR-a8-b2	2	LQQLQMEKER	LKQQELLR	sp|P46937|YAP1_HUMAN	sp|P46937|YAP1_HUMAN	LQQLQMEKER-LKQQELLR	a8-b2	xlink	2466.36	823.127	3	0	29.15
NINPSTANSPKCQELALR-LKQQELLR-a11-b2	1	NINPSTANSPKCQELALR	LKQQELLR	sp|P46937|YAP1_HUMAN	sp|P46937|YAP1_HUMAN	NINPSTANSPKCQELALR-LKQQELLR	a11-b2	xlink	3176.7	795.179	4	0	29.15
NINPSTANSPKCQELALR-LKQQELLR-a11-b2	1	NINPSTANSPKCQELALR	LKQQELLR	sp|P46937|YAP1_HUMAN	sp|P46937|YAP1_HUMAN	NINPSTANSPKCQELALR-LKQQELLR	a11-b2	xlink	3176.7	795.18	4	0	29.12
LQQLQMEKER-LKQQELLR-a8-b2	2	LQQLQMEKER	LKQQELLR	sp|P46937|YAP1_HUMAN	sp|P46937|YAP1_HUMAN	LQQLQMEKER-LKQQELLR	a8-b2	xlink	2466.36	823.127	3	0	29.11
LQQLQMEKER-LKQQELLR-a8-b2	1	LQQLQMEKER	LKQQELLR	sp|P46937|YAP1_HUMAN	sp|P46937|YAP1_HUMAN	LQQLQMEKER-LKQQELLR	a8-b2	xlink	2466.36	823.127	3	0	29.11
LQQLQMEKER-LKQQELLR-a8-b2	2	LQQLQMEKER	LKQQELLR	sp|P46937|YAP1_HUMAN	sp|P46937|YAP1_HUMAN	LQQLQMEKER-LKQQELLR	a8-b2	xlink	2466.36	823.126	3	0	29.1
ISQSAPVKQPPPLAPQSPQGGVMGGSNSNQQQQMR-LKQQELLR-a8-b2	1	ISQSAPVKQPPPLAPQSPQGGVMGGSNSNQQQQMR	LKQQELLR	sp|P46937|YAP1_HUMAN	sp|P46937|YAP1_HUMAN	ISQSAPVKQPPPLAPQSPQGGVMGGSNSNQQQQMR-LKQQELLR	a8-b2	xlink	4793.47	1199.38	4	0	29.08
LQQLQMEKER-LKQQELLR-a8-b2	2	LQQLQMEKER	LKQQELLR	sp|P46937|YAP1_HUMAN	sp|P46937|YAP1_HUMAN	LQQLQMEKER-LKQQELLR	a8-b2	xlink	2466.36	823.125	3	0	29.07
NINPSTANSPKCQELALR-K11-156	1	NINPSTANSPKCQELALR		sp|P46937|YAP1_HUMAN		NINPSTANSPKCQELALR	a11	monolink	2168.09	723.702	3	0	29.07
NINPSTANSPKCQELALR-K11-156	1	NINPSTANSPKCQELALR		sp|P46937|YAP1_HUMAN		NINPSTANSPKCQELALR	a11	monolink	2168.09	723.706	3	0	29.06
NINPSTANSPKCQELALR-LKQQELLR-a11-b2	1	NINPSTANSPKCQELALR	LKQQELLR	sp|P46937|YAP1_HUMAN	sp|P46937|YAP1_HUMAN	NINPSTANSPKCQELALR-LKQQELLR	a11-b2	xlink	3176.7	795.187	4	0	29.04
LQQLQMEKER-LKQQELLR-a8-b2	1	LQQLQMEKER	LKQQELLR	sp|P46937|YAP1_HUMAN	sp|P46937|YAP1_HUMAN	LQQLQMEKER-LKQQELLR	a8-b2	xlink	2466.36	617.597	4	0	29.02
NINPSTANSPKCQELALR-K11-156	1	NINPSTANSPKCQELALR		sp|P46937|YAP1_HUMAN		NINPSTANSPKCQELALR	a11	monolink	2168.09	723.704	3	0	29.02
NINPSTANSPKCQELALR-LKQQELLR-a11-b2	1	NINPSTANSPKCQELALR	LKQQELLR	sp|P46937|YAP1_HUMAN	sp|P46937|YAP1_HUMAN	NINPSTANSPKCQELALR-LKQQELLR	a11-b2	xlink	3176.7	795.182	4	0	29.01
NINPSTANSPKCQELALR-K11-156	1	NINPSTANSPKCQELALR		sp|P46937|YAP1_HUMAN		NINPSTANSPKCQELALR	a11	monolink	2168.09	723.707	3	0	29.01
LQQLQMEKER-LKQQELLR-a8-b2	1	LQQLQMEKER	LKQQELLR	sp|P46937|YAP1_HUMAN	sp|P46937|YAP1_HUMAN	LQQLQMEKER-LKQQELLR	a8-b2	xlink	2466.36	823.126	3	0	29.01
NINPSTANSPKCQELALR-K11-155	1	NINPSTANSPKCQELALR		sp|P46937|YAP1_HUMAN		NINPSTANSPKCQELALR	a11	monolink	2167.11	723.373	3	0	29
NINPSTANSPKCQELALR-LKQQELLR-a11-b2	1	NINPSTANSPKCQELALR	LKQQELLR	sp|P46937|YAP1_HUMAN	sp|P46937|YAP1_HUMAN	NINPSTANSPKCQELALR-LKQQELLR	a11-b2	xlink	3176.7	1059.91	3	0	29
LQQLQMEKER-LKQQELLR-a8-b2	1	LQQLQMEKER	LKQQELLR	sp|P46937|YAP1_HUMAN	sp|P46937|YAP1_HUMAN	LQQLQMEKER-LKQQELLR	a8-b2	xlink	2466.36	617.596	4	0	28.99
LQQLQMEKER-LKQQELLR-a8-b2	2	LQQLQMEKER	LKQQELLR	sp|P46937|YAP1_HUMAN	sp|P46937|YAP1_HUMAN	LQQLQMEKER-LKQQELLR	a8-b2	xlink	2466.36	823.128	3	0	28.99
NINPSTANSPKCQELALR-LKQQELLR-a11-b2	1	NINPSTANSPKCQELALR	LKQQELLR	sp|P46937|YAP1_HUMAN	sp|P46937|YAP1_HUMAN	NINPSTANSPKCQELALR-LKQQELLR	a11-b2	xlink	3176.7	795.182	4	0	28.97
NINPSTANSPKCQELALR-LKQQELLR-a11-b2	1	NINPSTANSPKCQELALR	LKQQELLR	sp|P46937|YAP1_HUMAN	sp|P46937|YAP1_HUMAN	NINPSTANSPKCQELALR-LKQQELLR	a11-b2	xlink	3176.7	795.18	4	0	28.95
NINPSTANSPKCQELALR-K11-155	1	NINPSTANSPKCQELALR		sp|P46937|YAP1_HUMAN		NINPSTANSPKCQELALR	a11	monolink	2167.11	723.373	3	0	28.95
LQQLQMEKER-LKQQELLR-a8-b2	1	LQQLQMEKER	LKQQELLR	sp|P46937|YAP1_HUMAN	sp|P46937|YAP1_HUMAN	LQQLQMEKER-LKQQELLR	a8-b2	xlink	2466.36	823.126	3	0	28.95
NINPSTANSPKCQELALR-NINPSTANSPKCQELALR-a11-b11	1	NINPSTANSPKCQELALR	NINPSTANSPKCQELALR	sp|P46937|YAP1_HUMAN	sp|P46937|YAP1_HUMAN	NINPSTANSPKCQELALR-NINPSTANSPKCQELALR	a11-b11	xlink	4162.09	1041.53	4	0	28.95
AHPFFKTIDFSSDLR-LKQQELLR-a6-b2	1	AHPFFKTIDFSSDLR	LKQQELLR	sp|O95835|LATS1_HUMAN	sp|P46937|YAP1_HUMAN	AHPFFKTIDFSSDLR-LKQQELLR	a6-b2	xlink	2944.58	589.919	5	0.25	28.94
NINPSTANSPKCQELALR-LKQQELLR-a11-b2	1	NINPSTANSPKCQELALR	LKQQELLR	sp|P46937|YAP1_HUMAN	sp|P46937|YAP1_HUMAN	NINPSTANSPKCQELALR-LKQQELLR	a11-b2	xlink	3176.7	795.181	4	0	28.94
LQQLQMEKER-LKQQELLR-a8-b2	1	LQQLQMEKER	LKQQELLR	sp|P46937|YAP1_HUMAN	sp|P46937|YAP1_HUMAN	LQQLQMEKER-LKQQELLR	a8-b2	xlink	2466.36	617.596	4	0	28.94
LQQLQMEKER-LKQQELLR-a8-b2	1	LQQLQMEKER	LKQQELLR	sp|P46937|YAP1_HUMAN	sp|P46937|YAP1_HUMAN	LQQLQMEKER-LKQQELLR	a8-b2	xlink	2466.36	823.128	3	0	28.93
LQQLQMEKER-LKQQELLR-a8-b2	1	LQQLQMEKER	LKQQELLR	sp|P46937|YAP1_HUMAN	sp|P46937|YAP1_HUMAN	LQQLQMEKER-LKQQELLR	a8-b2	xlink	2466.36	823.126	3	0	28.92
LQQLQMEKER-LKQQELLR-a8-b2	2	LQQLQMEKER	LKQQELLR	sp|P46937|YAP1_HUMAN	sp|P46937|YAP1_HUMAN	LQQLQMEKER-LKQQELLR	a8-b2	xlink	2466.36	823.128	3	0	28.91
NINPSTANSPKCQELALR-NINPSTANSPKCQELALR-a11-b11	1	NINPSTANSPKCQELALR	NINPSTANSPKCQELALR	sp|P46937|YAP1_HUMAN	sp|P46937|YAP1_HUMAN	NINPSTANSPKCQELALR-NINPSTANSPKCQELALR	a11-b11	xlink	4162.09	1041.54	4	0	28.89
NINPSTANSPKCQELALR-K11-155	1	NINPSTANSPKCQELALR		sp|P46937|YAP1_HUMAN		NINPSTANSPKCQELALR	a11	monolink	2167.11	723.375	3	0	28.88
NINPSTANSPKCQELALR-LQQLQMEKER-a11-b8	1	NINPSTANSPKCQELALR	LQQLQMEKER	sp|P46937|YAP1_HUMAN	sp|P46937|YAP1_HUMAN	NINPSTANSPKCQELALR-LQQLQMEKER	a11-b8	xlink	3451.76	863.944	4	0	28.88
NINPSTANSPKCQELALR-K11-156	1	NINPSTANSPKCQELALR		sp|P46937|YAP1_HUMAN		NINPSTANSPKCQELALR	a11	monolink	2168.09	723.703	3	0	28.86
LQQLQMEKER-LKQQELLR-a8-b2	2	LQQLQMEKER	LKQQELLR	sp|P46937|YAP1_HUMAN	sp|P46937|YAP1_HUMAN	LQQLQMEKER-LKQQELLR	a8-b2	xlink	2466.36	823.128	3	0	28.86
LQQLQMEKER-LKQQELLR-a8-b2	2	LQQLQMEKER	LKQQELLR	sp|P46937|YAP1_HUMAN	sp|P46937|YAP1_HUMAN	LQQLQMEKER-LKQQELLR	a8-b2	xlink	2466.36	617.598	4	0	28.86
ISQSAPVKQPPPLAPQSPQGGVMGGSNSNQQQQMR-LKQQELLR-a8-b2	1	ISQSAPVKQPPPLAPQSPQGGVMGGSNSNQQQQMR	LKQQELLR	sp|P46937|YAP1_HUMAN	sp|P46937|YAP1_HUMAN	ISQSAPVKQPPPLAPQSPQGGVMGGSNSNQQQQMR-LKQQELLR	a8-b2	xlink	4793.47	1199.37	4	0	28.84
LQQLQMEKER-LKQQELLR-a8-b2	1	LQQLQMEKER	LKQQELLR	sp|P46937|YAP1_HUMAN	sp|P46937|YAP1_HUMAN	LQQLQMEKER-LKQQELLR	a8-b2	xlink	2466.36	617.598	4	0	28.84
LQQLQMEKER-LKQQELLR-a8-b2	2	LQQLQMEKER	LKQQELLR	sp|P46937|YAP1_HUMAN	sp|P46937|YAP1_HUMAN	LQQLQMEKER-LKQQELLR	a8-b2	xlink	2466.36	823.128	3	0	28.82
NINPSTANSPKCQELALR-LQQLQMEKER-a11-b8	1	NINPSTANSPKCQELALR	LQQLQMEKER	sp|P46937|YAP1_HUMAN	sp|P46937|YAP1_HUMAN	NINPSTANSPKCQELALR-LQQLQMEKER	a11-b8	xlink	3451.76	863.944	4	0	28.82
NINPSTANSPKCQELALR-LKQQELLR-a11-b2	1	NINPSTANSPKCQELALR	LKQQELLR	sp|P46937|YAP1_HUMAN	sp|P46937|YAP1_HUMAN	NINPSTANSPKCQELALR-LKQQELLR	a11-b2	xlink	3176.7	1059.91	3	0	28.81
NINPSTANSPKCQELALR-K11-156	1	NINPSTANSPKCQELALR		sp|P46937|YAP1_HUMAN		NINPSTANSPKCQELALR	a11	monolink	2168.09	723.704	3	0	28.81
NINPSTANSPKCQELALR-NINPSTANSPKCQELALR-a11-b11	1	NINPSTANSPKCQELALR	NINPSTANSPKCQELALR	sp|P46937|YAP1_HUMAN	sp|P46937|YAP1_HUMAN	NINPSTANSPKCQELALR-NINPSTANSPKCQELALR	a11-b11	xlink	4162.09	1041.53	4	0	28.79
NINPSTANSPKCQELALR-K11-156	1	NINPSTANSPKCQELALR		sp|P46937|YAP1_HUMAN		NINPSTANSPKCQELALR	a11	monolink	2168.09	723.703	3	0	28.79
NINPSTANSPKCQELALR-LKQQELLR-a11-b2	1	NINPSTANSPKCQELALR	LKQQELLR	sp|P46937|YAP1_HUMAN	sp|P46937|YAP1_HUMAN	NINPSTANSPKCQELALR-LKQQELLR	a11-b2	xlink	3176.7	795.182	4	0	28.78
NINPSTANSPKCQELALR-LKQQELLR-a11-b2	1	NINPSTANSPKCQELALR	LKQQELLR	sp|P46937|YAP1_HUMAN	sp|P46937|YAP1_HUMAN	NINPSTANSPKCQELALR-LKQQELLR	a11-b2	xlink	3176.7	795.181	4	0	28.78
NINPSTANSPKCQELALR-LKQQELLR-a11-b2	1	NINPSTANSPKCQELALR	LKQQELLR	sp|P46937|YAP1_HUMAN	sp|P46937|YAP1_HUMAN	NINPSTANSPKCQELALR-LKQQELLR	a11-b2	xlink	3176.7	795.186	4	0	28.77
NINPSTANSPKCQELALR-K11-155	1	NINPSTANSPKCQELALR		sp|P46937|YAP1_HUMAN		NINPSTANSPKCQELALR	a11	monolink	2167.11	723.373	3	0	28.76
NINPSTANSPKCQELALR-LKQQELLR-a11-b2	1	NINPSTANSPKCQELALR	LKQQELLR	sp|P46937|YAP1_HUMAN	sp|P46937|YAP1_HUMAN	NINPSTANSPKCQELALR-LKQQELLR	a11-b2	xlink	3176.7	795.179	4	0	28.75
NINPSTANSPKCQELALR-LKQQELLR-a11-b2	1	NINPSTANSPKCQELALR	LKQQELLR	sp|P46937|YAP1_HUMAN	sp|P46937|YAP1_HUMAN	NINPSTANSPKCQELALR-LKQQELLR	a11-b2	xlink	3176.7	795.18	4	0	28.73
NINPSTANSPKCQELALR-LQQLQMEKER-a11-b8	1	NINPSTANSPKCQELALR	LQQLQMEKER	sp|P46937|YAP1_HUMAN	sp|P46937|YAP1_HUMAN	NINPSTANSPKCQELALR-LQQLQMEKER	a11-b8	xlink	3451.76	1151.59	3	0	28.73
LQQLQMEKER-LKQQELLR-a8-b2	2	LQQLQMEKER	LKQQELLR	sp|P46937|YAP1_HUMAN	sp|P46937|YAP1_HUMAN	LQQLQMEKER-LKQQELLR	a8-b2	xlink	2466.36	823.128	3	0	28.71
NINPSTANSPKCQELALR-LKQQELLR-a11-b2	1	NINPSTANSPKCQELALR	LKQQELLR	sp|P46937|YAP1_HUMAN	sp|P46937|YAP1_HUMAN	NINPSTANSPKCQELALR-LKQQELLR	a11-b2	xlink	3176.7	795.181	4	0	28.71
NINPSTANSPKCQELALR-LKQQELLR-a11-b2	1	NINPSTANSPKCQELALR	LKQQELLR	sp|P46937|YAP1_HUMAN	sp|P46937|YAP1_HUMAN	NINPSTANSPKCQELALR-LKQQELLR	a11-b2	xlink	3176.7	795.181	4	0	28.7
LQQLQMEKER-LKQQELLR-a8-b2	1	LQQLQMEKER	LKQQELLR	sp|P46937|YAP1_HUMAN	sp|P46937|YAP1_HUMAN	LQQLQMEKER-LKQQELLR	a8-b2	xlink	2466.36	823.127	3	0	28.67
LQQLQMEKER-LKQQELLR-a8-b2	1	LQQLQMEKER	LKQQELLR	sp|P46937|YAP1_HUMAN	sp|P46937|YAP1_HUMAN	LQQLQMEKER-LKQQELLR	a8-b2	xlink	2466.36	617.597	4	0	28.67
LRLKQQELLR-MDKSMFVK-a4-b3	2	LRLKQQELLR	MDKSMFVK	sp|P46937|YAP1_HUMAN	sp|O95835|LATS1_HUMAN	LRLKQQELLR-MDKSMFVK	a4-b3	xlink	2418.35	484.679	5	0.25	28.67
NINPSTANSPKCQELALR-NINPSTANSPKCQELALR-a11-b11	1	NINPSTANSPKCQELALR	NINPSTANSPKCQELALR	sp|P46937|YAP1_HUMAN	sp|P46937|YAP1_HUMAN	NINPSTANSPKCQELALR-NINPSTANSPKCQELALR	a11-b11	xlink	4162.09	1041.53	4	0	28.67
LQQLQMEKER-LKQQELLR-a8-b2	1	LQQLQMEKER	LKQQELLR	sp|P46937|YAP1_HUMAN	sp|P46937|YAP1_HUMAN	LQQLQMEKER-LKQQELLR	a8-b2	xlink	2466.36	823.127	3	0	28.65
NINPSTANSPKCQELALR-LKQQELLR-a11-b2	1	NINPSTANSPKCQELALR	LKQQELLR	sp|P46937|YAP1_HUMAN	sp|P46937|YAP1_HUMAN	NINPSTANSPKCQELALR-LKQQELLR	a11-b2	xlink	3176.7	795.181	4	0	28.63
NINPSTANSPKCQELALR-LKQQELLR-a11-b2	1	NINPSTANSPKCQELALR	LKQQELLR	sp|P46937|YAP1_HUMAN	sp|P46937|YAP1_HUMAN	NINPSTANSPKCQELALR-LKQQELLR	a11-b2	xlink	3176.7	795.179	4	0	28.63
LQQLQMEKER-LKQQELLR-a8-b2	2	LQQLQMEKER	LKQQELLR	sp|P46937|YAP1_HUMAN	sp|P46937|YAP1_HUMAN	LQQLQMEKER-LKQQELLR	a8-b2	xlink	2466.36	823.126	3	0	28.62
LQQLQMEKER-LKQQELLR-a8-b2	2	LQQLQMEKER	LKQQELLR	sp|P46937|YAP1_HUMAN	sp|P46937|YAP1_HUMAN	LQQLQMEKER-LKQQELLR	a8-b2	xlink	2466.36	823.127	3	0	28.62
NINPSTANSPKCQELALR-LKQQELLR-a11-b2	1	NINPSTANSPKCQELALR	LKQQELLR	sp|P46937|YAP1_HUMAN	sp|P46937|YAP1_HUMAN	NINPSTANSPKCQELALR-LKQQELLR	a11-b2	xlink	3176.7	1059.9	3	0	28.6
NINPSTANSPKCQELALR-NINPSTANSPKCQELALR-a11-b11	1	NINPSTANSPKCQELALR	NINPSTANSPKCQELALR	sp|P46937|YAP1_HUMAN	sp|P46937|YAP1_HUMAN	NINPSTANSPKCQELALR-NINPSTANSPKCQELALR	a11-b11	xlink	4162.09	1041.53	4	0	28.6
ISQSAPVKQPPPLAPQSPQGGVMGGSNSNQQQQMR-LKQQELLR-a8-b2	1	ISQSAPVKQPPPLAPQSPQGGVMGGSNSNQQQQMR	LKQQELLR	sp|P46937|YAP1_HUMAN	sp|P46937|YAP1_HUMAN	ISQSAPVKQPPPLAPQSPQGGVMGGSNSNQQQQMR-LKQQELLR	a8-b2	xlink	4793.47	1199.37	4	0	28.58
NINPSTANSPKCQELALR-LQQLQMEKER-a11-b8	1	NINPSTANSPKCQELALR	LQQLQMEKER	sp|P46937|YAP1_HUMAN	sp|P46937|YAP1_HUMAN	NINPSTANSPKCQELALR-LQQLQMEKER	a11-b8	xlink	3451.76	863.953	4	0	28.57
LKQQELLR-LKQQELLR-a2-b2	1	LKQQELLR	LKQQELLR	sp|P46937|YAP1_HUMAN	sp|P46937|YAP1_HUMAN	LKQQELLR-LKQQELLR	a2-b2	xlink	2191.31	548.833	4	0	28.57
NINPSTANSPKCQELALR-K11-156	1	NINPSTANSPKCQELALR		sp|P46937|YAP1_HUMAN		NINPSTANSPKCQELALR	a11	monolink	2168.09	723.705	3	0	28.56
NINPSTANSPKCQELALR-LKQQELLR-a11-b2	1	NINPSTANSPKCQELALR	LKQQELLR	sp|P46937|YAP1_HUMAN	sp|P46937|YAP1_HUMAN	NINPSTANSPKCQELALR-LKQQELLR	a11-b2	xlink	3176.7	795.186	4	0	28.54
ISQSAPVKQPPPLAPQSPQGGVMGGSNSNQQQQMR-K8-156	1	ISQSAPVKQPPPLAPQSPQGGVMGGSNSNQQQQMR		sp|P46937|YAP1_HUMAN		ISQSAPVKQPPPLAPQSPQGGVMGGSNSNQQQQMR	a8	monolink	3784.86	1262.63	3	0	28.5
NINPSTANSPKCQELALR-LKQQELLR-a11-b2	1	NINPSTANSPKCQELALR	LKQQELLR	sp|P46937|YAP1_HUMAN	sp|P46937|YAP1_HUMAN	NINPSTANSPKCQELALR-LKQQELLR	a11-b2	xlink	3176.7	795.18	4	0	28.49
NINPSTANSPKCQELALR-LKQQELLR-a11-b2	1	NINPSTANSPKCQELALR	LKQQELLR	sp|P46937|YAP1_HUMAN	sp|P46937|YAP1_HUMAN	NINPSTANSPKCQELALR-LKQQELLR	a11-b2	xlink	3176.7	795.18	4	0	28.47
NINPSTANSPKCQELALR-LKQQELLR-a11-b2	1	NINPSTANSPKCQELALR	LKQQELLR	sp|P46937|YAP1_HUMAN	sp|P46937|YAP1_HUMAN	NINPSTANSPKCQELALR-LKQQELLR	a11-b2	xlink	3176.7	795.181	4	0	28.47
LQQLQMEKER-LKQQELLR-a8-b2	1	LQQLQMEKER	LKQQELLR	sp|P46937|YAP1_HUMAN	sp|P46937|YAP1_HUMAN	LQQLQMEKER-LKQQELLR	a8-b2	xlink	2466.36	617.597	4	0	28.46
LRLKQQELLR-MDKSMFVK-a4-b3	1	LRLKQQELLR	MDKSMFVK	sp|P46937|YAP1_HUMAN	sp|O95835|LATS1_HUMAN	LRLKQQELLR-MDKSMFVK	a4-b3	xlink	2418.35	484.678	5	0.25	28.45
LQQLQMEKER-LKQQELLR-a8-b2	1	LQQLQMEKER	LKQQELLR	sp|P46937|YAP1_HUMAN	sp|P46937|YAP1_HUMAN	LQQLQMEKER-LKQQELLR	a8-b2	xlink	2466.36	617.597	4	0	28.44
NINPSTANSPKCQELALR-LKQQELLR-a11-b2	1	NINPSTANSPKCQELALR	LKQQELLR	sp|P46937|YAP1_HUMAN	sp|P46937|YAP1_HUMAN	NINPSTANSPKCQELALR-LKQQELLR	a11-b2	xlink	3176.7	795.181	4	0	28.44
LQQLQMEKER-LKQQELLR-a8-b2	2	LQQLQMEKER	LKQQELLR	sp|P46937|YAP1_HUMAN	sp|P46937|YAP1_HUMAN	LQQLQMEKER-LKQQELLR	a8-b2	xlink	2466.36	823.127	3	0	28.43
NINPSTANSPKCQELALR-K11-156	1	NINPSTANSPKCQELALR		sp|P46937|YAP1_HUMAN		NINPSTANSPKCQELALR	a11	monolink	2168.09	723.703	3	0	28.41
LQQLQMEKER-LKQQELLR-a8-b2	1	LQQLQMEKER	LKQQELLR	sp|P46937|YAP1_HUMAN	sp|P46937|YAP1_HUMAN	LQQLQMEKER-LKQQELLR	a8-b2	xlink	2466.36	617.597	4	0	28.41
NINPSTANSPKCQELALR-K11-155	1	NINPSTANSPKCQELALR		sp|P46937|YAP1_HUMAN		NINPSTANSPKCQELALR	a11	monolink	2167.11	723.376	3	0	28.4
ISQSAPVKQPPPLAPQSPQGGVMGGSNSNQQQQMR-LKQQELLR-a8-b2	1	ISQSAPVKQPPPLAPQSPQGGVMGGSNSNQQQQMR	LKQQELLR	sp|P46937|YAP1_HUMAN	sp|P46937|YAP1_HUMAN	ISQSAPVKQPPPLAPQSPQGGVMGGSNSNQQQQMR-LKQQELLR	a8-b2	xlink	4793.47	1199.38	4	0	28.39
LQQLQMEKER-LKQQELLR-a8-b2	1	LQQLQMEKER	LKQQELLR	sp|P46937|YAP1_HUMAN	sp|P46937|YAP1_HUMAN	LQQLQMEKER-LKQQELLR	a8-b2	xlink	2466.36	617.598	4	0	28.38
NINPSTANSPKCQELALR-LKQQELLR-a11-b2	1	NINPSTANSPKCQELALR	LKQQELLR	sp|P46937|YAP1_HUMAN	sp|P46937|YAP1_HUMAN	NINPSTANSPKCQELALR-LKQQELLR	a11-b2	xlink	3176.7	795.181	4	0	28.37
NINPSTANSPKCQELALR-LKQQELLR-a11-b2	1	NINPSTANSPKCQELALR	LKQQELLR	sp|P46937|YAP1_HUMAN	sp|P46937|YAP1_HUMAN	NINPSTANSPKCQELALR-LKQQELLR	a11-b2	xlink	3176.7	795.181	4	0	28.36
ISQSAPVKQPPPLAPQSPQGGVMGGSNSNQQQQMR-LKQQELLR-a8-b2	1	ISQSAPVKQPPPLAPQSPQGGVMGGSNSNQQQQMR	LKQQELLR	sp|P46937|YAP1_HUMAN	sp|P46937|YAP1_HUMAN	ISQSAPVKQPPPLAPQSPQGGVMGGSNSNQQQQMR-LKQQELLR	a8-b2	xlink	4793.47	1199.38	4	0	28.36
NINPSTANSPKCQELALR-LKQQELLR-a11-b2	1	NINPSTANSPKCQELALR	LKQQELLR	sp|P46937|YAP1_HUMAN	sp|P46937|YAP1_HUMAN	NINPSTANSPKCQELALR-LKQQELLR	a11-b2	xlink	3176.7	795.183	4	0	28.36
NINPSTANSPKCQELALR-K11-156	1	NINPSTANSPKCQELALR		sp|P46937|YAP1_HUMAN		NINPSTANSPKCQELALR	a11	monolink	2168.09	723.701	3	0	28.36
LQQLQMEKER-LKQQELLR-a8-b2	1	LQQLQMEKER	LKQQELLR	sp|P46937|YAP1_HUMAN	sp|P46937|YAP1_HUMAN	LQQLQMEKER-LKQQELLR	a8-b2	xlink	2466.36	823.126	3	0	28.34
NINPSTANSPKCQELALR-K11-156	1	NINPSTANSPKCQELALR		sp|P46937|YAP1_HUMAN		NINPSTANSPKCQELALR	a11	monolink	2168.09	723.701	3	0	28.34
LQQLQMEKER-LKQQELLR-a8-b2	1	LQQLQMEKER	LKQQELLR	sp|P46937|YAP1_HUMAN	sp|P46937|YAP1_HUMAN	LQQLQMEKER-LKQQELLR	a8-b2	xlink	2466.36	617.596	4	0	28.33
NINPSTANSPKCQELALR-LKQQELLR-a11-b2	1	NINPSTANSPKCQELALR	LKQQELLR	sp|P46937|YAP1_HUMAN	sp|P46937|YAP1_HUMAN	NINPSTANSPKCQELALR-LKQQELLR	a11-b2	xlink	3176.7	795.18	4	0	28.33
NINPSTANSPKCQELALRSQLPTLEQDGGTQNPVSSPGMSQELR-K11-156	1	NINPSTANSPKCQELALRSQLPTLEQDGGTQNPVSSPGMSQELR		sp|P46937|YAP1_HUMAN		NINPSTANSPKCQELALRSQLPTLEQDGGTQNPVSSPGMSQELR	a11	monolink	4905.39	1227.36	4	0	28.31
LQQLQMEKER-LKQQELLR-a8-b2	2	LQQLQMEKER	LKQQELLR	sp|P46937|YAP1_HUMAN	sp|P46937|YAP1_HUMAN	LQQLQMEKER-LKQQELLR	a8-b2	xlink	2466.36	823.128	3	0	28.3
LQQLQMEKER-LKQQELLR-a8-b2	1	LQQLQMEKER	LKQQELLR	sp|P46937|YAP1_HUMAN	sp|P46937|YAP1_HUMAN	LQQLQMEKER-LKQQELLR	a8-b2	xlink	2466.36	617.597	4	0	28.3
LQQLQMEKER-LKQQELLR-a8-b2	1	LQQLQMEKER	LKQQELLR	sp|P46937|YAP1_HUMAN	sp|P46937|YAP1_HUMAN	LQQLQMEKER-LKQQELLR	a8-b2	xlink	2466.36	823.128	3	0	28.29
NINPSTANSPKCQELALR-K11-155	1	NINPSTANSPKCQELALR		sp|P46937|YAP1_HUMAN		NINPSTANSPKCQELALR	a11	monolink	2167.11	723.374	3	0	28.28
NINPSTANSPKCQELALR-K11-156	1	NINPSTANSPKCQELALR		sp|P46937|YAP1_HUMAN		NINPSTANSPKCQELALR	a11	monolink	2168.09	723.706	3	0	28.27
NINPSTANSPKCQELALR-LKQQELLR-a11-b2	1	NINPSTANSPKCQELALR	LKQQELLR	sp|P46937|YAP1_HUMAN	sp|P46937|YAP1_HUMAN	NINPSTANSPKCQELALR-LKQQELLR	a11-b2	xlink	3176.7	795.181	4	0	28.26
NINPSTANSPKCQELALR-LQQLQMEKER-a11-b8	1	NINPSTANSPKCQELALR	LQQLQMEKER	sp|P46937|YAP1_HUMAN	sp|P46937|YAP1_HUMAN	NINPSTANSPKCQELALR-LQQLQMEKER	a11-b8	xlink	3451.76	863.945	4	0	28.25
LRLKQQELLR-MDKSMFVK-a4-b3	1	LRLKQQELLR	MDKSMFVK	sp|P46937|YAP1_HUMAN	sp|O95835|LATS1_HUMAN	LRLKQQELLR-MDKSMFVK	a4-b3	xlink	2418.35	484.679	5	0.25	28.24
NINPSTANSPKCQELALR-K11-156	1	NINPSTANSPKCQELALR		sp|P46937|YAP1_HUMAN		NINPSTANSPKCQELALR	a11	monolink	2168.09	723.711	3	0	28.24
ISQSAPVKQPPPLAPQSPQGGVMGGSNSNQQQQMR-LKQQELLR-a8-b2	1	ISQSAPVKQPPPLAPQSPQGGVMGGSNSNQQQQMR	LKQQELLR	sp|P46937|YAP1_HUMAN	sp|P46937|YAP1_HUMAN	ISQSAPVKQPPPLAPQSPQGGVMGGSNSNQQQQMR-LKQQELLR	a8-b2	xlink	4793.47	1199.38	4	0	28.21
LQQLQMEKER-LKQQELLR-a8-b2	1	LQQLQMEKER	LKQQELLR	sp|P46937|YAP1_HUMAN	sp|P46937|YAP1_HUMAN	LQQLQMEKER-LKQQELLR	a8-b2	xlink	2466.36	617.597	4	0	28.21
ISQSAPVKQPPPLAPQSPQGGVMGGSNSNQQQQMR-LKQQELLR-a8-b2	1	ISQSAPVKQPPPLAPQSPQGGVMGGSNSNQQQQMR	LKQQELLR	sp|P46937|YAP1_HUMAN	sp|P46937|YAP1_HUMAN	ISQSAPVKQPPPLAPQSPQGGVMGGSNSNQQQQMR-LKQQELLR	a8-b2	xlink	4793.47	1199.37	4	0	28.21
LQQLQMEKER-LKQQELLR-a8-b2	2	LQQLQMEKER	LKQQELLR	sp|P46937|YAP1_HUMAN	sp|P46937|YAP1_HUMAN	LQQLQMEKER-LKQQELLR	a8-b2	xlink	2466.36	823.127	3	0	28.2
LQQLQMEKER-LKQQELLR-a8-b2	1	LQQLQMEKER	LKQQELLR	sp|P46937|YAP1_HUMAN	sp|P46937|YAP1_HUMAN	LQQLQMEKER-LKQQELLR	a8-b2	xlink	2466.36	823.126	3	0	28.2
NINPSTANSPKCQELALR-K11-156	1	NINPSTANSPKCQELALR		sp|P46937|YAP1_HUMAN		NINPSTANSPKCQELALR	a11	monolink	2168.09	723.704	3	0	28.17
LKQQELLR-LKQQELLR-a2-b2	1	LKQQELLR	LKQQELLR	sp|P46937|YAP1_HUMAN	sp|P46937|YAP1_HUMAN	LKQQELLR-LKQQELLR	a2-b2	xlink	2191.31	731.441	3	0	28.17
LQQLQMEKER-LKQQELLR-a8-b2	2	LQQLQMEKER	LKQQELLR	sp|P46937|YAP1_HUMAN	sp|P46937|YAP1_HUMAN	LQQLQMEKER-LKQQELLR	a8-b2	xlink	2466.36	823.126	3	0	28.13
LQQLQMEKER-LKQQELLR-a8-b2	1	LQQLQMEKER	LKQQELLR	sp|P46937|YAP1_HUMAN	sp|P46937|YAP1_HUMAN	LQQLQMEKER-LKQQELLR	a8-b2	xlink	2466.36	823.126	3	0	28.12
LQQLQMEKER-LKQQELLR-a8-b2	1	LQQLQMEKER	LKQQELLR	sp|P46937|YAP1_HUMAN	sp|P46937|YAP1_HUMAN	LQQLQMEKER-LKQQELLR	a8-b2	xlink	2466.36	617.597	4	0	28.12
LQQLQMEKER-LKQQELLR-a8-b2	1	LQQLQMEKER	LKQQELLR	sp|P46937|YAP1_HUMAN	sp|P46937|YAP1_HUMAN	LQQLQMEKER-LKQQELLR	a8-b2	xlink	2466.36	617.596	4	0	28.11
NINPSTANSPKCQELALR-LKQQELLR-a11-b2	1	NINPSTANSPKCQELALR	LKQQELLR	sp|P46937|YAP1_HUMAN	sp|P46937|YAP1_HUMAN	NINPSTANSPKCQELALR-LKQQELLR	a11-b2	xlink	3176.7	795.182	4	0	28.1
NINPSTANSPKCQELALR-LKQQELLR-a11-b2	1	NINPSTANSPKCQELALR	LKQQELLR	sp|P46937|YAP1_HUMAN	sp|P46937|YAP1_HUMAN	NINPSTANSPKCQELALR-LKQQELLR	a11-b2	xlink	3176.7	795.181	4	0	28.1
LQQLQMEKER-LKQQELLR-a8-b2	1	LQQLQMEKER	LKQQELLR	sp|P46937|YAP1_HUMAN	sp|P46937|YAP1_HUMAN	LQQLQMEKER-LKQQELLR	a8-b2	xlink	2466.36	617.596	4	0	28.1
LQQLQMEKER-LKQQELLR-a8-b2	2	LQQLQMEKER	LKQQELLR	sp|P46937|YAP1_HUMAN	sp|P46937|YAP1_HUMAN	LQQLQMEKER-LKQQELLR	a8-b2	xlink	2466.36	823.128	3	0	28.09
LQQLQMEKER-LKQQELLR-a8-b2	1	LQQLQMEKER	LKQQELLR	sp|P46937|YAP1_HUMAN	sp|P46937|YAP1_HUMAN	LQQLQMEKER-LKQQELLR	a8-b2	xlink	2466.36	823.127	3	0	28.09
ISQSAPVKQPPPLAPQSPQGGVMGGSNSNQQQQMR-LKQQELLR-a8-b2	1	ISQSAPVKQPPPLAPQSPQGGVMGGSNSNQQQQMR	LKQQELLR	sp|P46937|YAP1_HUMAN	sp|P46937|YAP1_HUMAN	ISQSAPVKQPPPLAPQSPQGGVMGGSNSNQQQQMR-LKQQELLR	a8-b2	xlink	4793.47	1199.37	4	0	28.08
NINPSTANSPKCQELALR-LKQQELLR-a11-b2	1	NINPSTANSPKCQELALR	LKQQELLR	sp|P46937|YAP1_HUMAN	sp|P46937|YAP1_HUMAN	NINPSTANSPKCQELALR-LKQQELLR	a11-b2	xlink	3176.7	795.179	4	0	28.07
LQQLQMEKER-LKQQELLR-a8-b2	1	LQQLQMEKER	LKQQELLR	sp|P46937|YAP1_HUMAN	sp|P46937|YAP1_HUMAN	LQQLQMEKER-LKQQELLR	a8-b2	xlink	2466.36	617.597	4	0	28.05
LQQLQMEKER-LKQQELLR-a8-b2	2	LQQLQMEKER	LKQQELLR	sp|P46937|YAP1_HUMAN	sp|P46937|YAP1_HUMAN	LQQLQMEKER-LKQQELLR	a8-b2	xlink	2466.36	823.126	3	0	28.04
LRLKQQELLR-MDKSMFVK-a4-b3	1	LRLKQQELLR	MDKSMFVK	sp|P46937|YAP1_HUMAN	sp|O95835|LATS1_HUMAN	LRLKQQELLR-MDKSMFVK	a4-b3	xlink	2418.35	484.679	5	0.25	28.03
NINPSTANSPKCQELALR-K11-156	1	NINPSTANSPKCQELALR		sp|P46937|YAP1_HUMAN		NINPSTANSPKCQELALR	a11	monolink	2168.09	723.703	3	0	28.03
LQQLQMEKER-LKQQELLR-a8-b2	1	LQQLQMEKER	LKQQELLR	sp|P46937|YAP1_HUMAN	sp|P46937|YAP1_HUMAN	LQQLQMEKER-LKQQELLR	a8-b2	xlink	2466.36	617.597	4	0	28.03
LQQLQMEKER-LKQQELLR-a8-b2	1	LQQLQMEKER	LKQQELLR	sp|P46937|YAP1_HUMAN	sp|P46937|YAP1_HUMAN	LQQLQMEKER-LKQQELLR	a8-b2	xlink	2466.36	617.598	4	0	28.02
NINPSTANSPKCQELALR-LKQQELLR-a11-b2	1	NINPSTANSPKCQELALR	LKQQELLR	sp|P46937|YAP1_HUMAN	sp|P46937|YAP1_HUMAN	NINPSTANSPKCQELALR-LKQQELLR	a11-b2	xlink	3176.7	795.181	4	0	28.02
NINPSTANSPKCQELALR-LQQLQMEKER-a11-b8	1	NINPSTANSPKCQELALR	LQQLQMEKER	sp|P46937|YAP1_HUMAN	sp|P46937|YAP1_HUMAN	NINPSTANSPKCQELALR-LQQLQMEKER	a11-b8	xlink	3451.76	863.945	4	0	28.01
NINPSTANSPKCQELALR-K11-155	1	NINPSTANSPKCQELALR		sp|P46937|YAP1_HUMAN		NINPSTANSPKCQELALR	a11	monolink	2167.11	723.373	3	0	28
ISQSAPVKQPPPLAPQSPQGGVMGGSNSNQQQQMR-LKQQELLR-a8-b2	1	ISQSAPVKQPPPLAPQSPQGGVMGGSNSNQQQQMR	LKQQELLR	sp|P46937|YAP1_HUMAN	sp|P46937|YAP1_HUMAN	ISQSAPVKQPPPLAPQSPQGGVMGGSNSNQQQQMR-LKQQELLR	a8-b2	xlink	4793.47	1199.37	4	0	27.99
LQQLQMEKER-LKQQELLR-a8-b2	2	LQQLQMEKER	LKQQELLR	sp|P46937|YAP1_HUMAN	sp|P46937|YAP1_HUMAN	LQQLQMEKER-LKQQELLR	a8-b2	xlink	2466.36	823.127	3	0	27.98
NINPSTANSPKCQELALR-LKQQELLR-a11-b2	1	NINPSTANSPKCQELALR	LKQQELLR	sp|P46937|YAP1_HUMAN	sp|P46937|YAP1_HUMAN	NINPSTANSPKCQELALR-LKQQELLR	a11-b2	xlink	3176.7	795.181	4	0	27.97
NINPSTANSPKCQELALR-LKQQELLR-a11-b2	1	NINPSTANSPKCQELALR	LKQQELLR	sp|P46937|YAP1_HUMAN	sp|P46937|YAP1_HUMAN	NINPSTANSPKCQELALR-LKQQELLR	a11-b2	xlink	3176.7	795.182	4	0	27.97
NINPSTANSPKCQELALR-K11-156	1	NINPSTANSPKCQELALR		sp|P46937|YAP1_HUMAN		NINPSTANSPKCQELALR	a11	monolink	2168.09	723.707	3	0	27.97
NINPSTANSPKCQELALR-LKQQELLR-a11-b2	1	NINPSTANSPKCQELALR	LKQQELLR	sp|P46937|YAP1_HUMAN	sp|P46937|YAP1_HUMAN	NINPSTANSPKCQELALR-LKQQELLR	a11-b2	xlink	3176.7	795.186	4	0	27.97
NINPSTANSPKCQELALR-K11-155	1	NINPSTANSPKCQELALR		sp|P46937|YAP1_HUMAN		NINPSTANSPKCQELALR	a11	monolink	2167.11	723.375	3	0	27.96
LQQLQMEKER-LKQQELLR-a8-b2	2	LQQLQMEKER	LKQQELLR	sp|P46937|YAP1_HUMAN	sp|P46937|YAP1_HUMAN	LQQLQMEKER-LKQQELLR	a8-b2	xlink	2466.36	823.126	3	0	27.96
LQQLQMEKER-LKQQELLR-a8-b2	1	LQQLQMEKER	LKQQELLR	sp|P46937|YAP1_HUMAN	sp|P46937|YAP1_HUMAN	LQQLQMEKER-LKQQELLR	a8-b2	xlink	2466.36	617.598	4	0	27.95
NINPSTANSPKCQELALR-LKQQELLR-a11-b2	1	NINPSTANSPKCQELALR	LKQQELLR	sp|P46937|YAP1_HUMAN	sp|P46937|YAP1_HUMAN	NINPSTANSPKCQELALR-LKQQELLR	a11-b2	xlink	3176.7	1059.9	3	0	27.95
NINPSTANSPKCQELALR-K11-156	1	NINPSTANSPKCQELALR		sp|P46937|YAP1_HUMAN		NINPSTANSPKCQELALR	a11	monolink	2168.09	723.704	3	0	27.95
LQQLQMEKER-LKQQELLR-a8-b2	1	LQQLQMEKER	LKQQELLR	sp|P46937|YAP1_HUMAN	sp|P46937|YAP1_HUMAN	LQQLQMEKER-LKQQELLR	a8-b2	xlink	2466.36	617.597	4	0	27.95
NINPSTANSPKCQELALR-LKQQELLR-a11-b2	1	NINPSTANSPKCQELALR	LKQQELLR	sp|P46937|YAP1_HUMAN	sp|P46937|YAP1_HUMAN	NINPSTANSPKCQELALR-LKQQELLR	a11-b2	xlink	3176.7	795.181	4	0	27.95
NINPSTANSPKCQELALR-K11-155	1	NINPSTANSPKCQELALR		sp|P46937|YAP1_HUMAN		NINPSTANSPKCQELALR	a11	monolink	2167.11	723.372	3	0	27.95
NINPSTANSPKCQELALR-LKQQELLR-a11-b2	1	NINPSTANSPKCQELALR	LKQQELLR	sp|P46937|YAP1_HUMAN	sp|P46937|YAP1_HUMAN	NINPSTANSPKCQELALR-LKQQELLR	a11-b2	xlink	3176.7	795.181	4	0	27.93
NINPSTANSPKCQELALR-LKQQELLR-a11-b2	1	NINPSTANSPKCQELALR	LKQQELLR	sp|P46937|YAP1_HUMAN	sp|P46937|YAP1_HUMAN	NINPSTANSPKCQELALR-LKQQELLR	a11-b2	xlink	3176.7	795.181	4	0	27.92
NINPSTANSPKCQELALR-LKQQELLR-a11-b2	1	NINPSTANSPKCQELALR	LKQQELLR	sp|P46937|YAP1_HUMAN	sp|P46937|YAP1_HUMAN	NINPSTANSPKCQELALR-LKQQELLR	a11-b2	xlink	3176.7	795.182	4	0	27.92
NINPSTANSPKCQELALR-LKQQELLR-a11-b2	1	NINPSTANSPKCQELALR	LKQQELLR	sp|P46937|YAP1_HUMAN	sp|P46937|YAP1_HUMAN	NINPSTANSPKCQELALR-LKQQELLR	a11-b2	xlink	3176.7	795.179	4	0	27.92
LQQLQMEKER-LKQQELLR-a8-b2	1	LQQLQMEKER	LKQQELLR	sp|P46937|YAP1_HUMAN	sp|P46937|YAP1_HUMAN	LQQLQMEKER-LKQQELLR	a8-b2	xlink	2466.36	617.596	4	0	27.89
LQQLQMEKER-LKQQELLR-a8-b2	2	LQQLQMEKER	LKQQELLR	sp|P46937|YAP1_HUMAN	sp|P46937|YAP1_HUMAN	LQQLQMEKER-LKQQELLR	a8-b2	xlink	2466.36	823.127	3	0	27.86
LQQLQMEKER-LKQQELLR-a8-b2	1	LQQLQMEKER	LKQQELLR	sp|P46937|YAP1_HUMAN	sp|P46937|YAP1_HUMAN	LQQLQMEKER-LKQQELLR	a8-b2	xlink	2466.36	617.597	4	0	27.86
NINPSTANSPKCQELALR-LKQQELLR-a11-b2	1	NINPSTANSPKCQELALR	LKQQELLR	sp|P46937|YAP1_HUMAN	sp|P46937|YAP1_HUMAN	NINPSTANSPKCQELALR-LKQQELLR	a11-b2	xlink	3176.7	795.18	4	0	27.86
LQQLQMEKER-LKQQELLR-a8-b2	1	LQQLQMEKER	LKQQELLR	sp|P46937|YAP1_HUMAN	sp|P46937|YAP1_HUMAN	LQQLQMEKER-LKQQELLR	a8-b2	xlink	2466.36	823.126	3	0	27.85
NINPSTANSPKCQELALR-LKQQELLR-a11-b2	1	NINPSTANSPKCQELALR	LKQQELLR	sp|P46937|YAP1_HUMAN	sp|P46937|YAP1_HUMAN	NINPSTANSPKCQELALR-LKQQELLR	a11-b2	xlink	3176.7	795.181	4	0	27.84
LQQLQMEKER-LKQQELLR-a8-b2	1	LQQLQMEKER	LKQQELLR	sp|P46937|YAP1_HUMAN	sp|P46937|YAP1_HUMAN	LQQLQMEKER-LKQQELLR	a8-b2	xlink	2466.36	617.604	4	0	27.84
NINPSTANSPKCQELALR-LKQQELLR-a11-b2	1	NINPSTANSPKCQELALR	LKQQELLR	sp|P46937|YAP1_HUMAN	sp|P46937|YAP1_HUMAN	NINPSTANSPKCQELALR-LKQQELLR	a11-b2	xlink	3176.7	795.181	4	0	27.84
NINPSTANSPKCQELALR-LKQQELLR-a11-b2	1	NINPSTANSPKCQELALR	LKQQELLR	sp|P46937|YAP1_HUMAN	sp|P46937|YAP1_HUMAN	NINPSTANSPKCQELALR-LKQQELLR	a11-b2	xlink	3176.7	795.182	4	0	27.83
NINPSTANSPKCQELALR-LKQQELLR-a11-b2	1	NINPSTANSPKCQELALR	LKQQELLR	sp|P46937|YAP1_HUMAN	sp|P46937|YAP1_HUMAN	NINPSTANSPKCQELALR-LKQQELLR	a11-b2	xlink	3176.7	795.186	4	0	27.83
LKQQELLR-LKQQELLR-a2-b2	1	LKQQELLR	LKQQELLR	sp|P46937|YAP1_HUMAN	sp|P46937|YAP1_HUMAN	LKQQELLR-LKQQELLR	a2-b2	xlink	2191.31	548.833	4	0	27.82
NINPSTANSPKCQELALR-LKQQELLR-a11-b2	1	NINPSTANSPKCQELALR	LKQQELLR	sp|P46937|YAP1_HUMAN	sp|P46937|YAP1_HUMAN	NINPSTANSPKCQELALR-LKQQELLR	a11-b2	xlink	3176.7	795.18	4	0	27.82
LQQLQMEKER-LKQQELLR-a8-b2	1	LQQLQMEKER	LKQQELLR	sp|P46937|YAP1_HUMAN	sp|P46937|YAP1_HUMAN	LQQLQMEKER-LKQQELLR	a8-b2	xlink	2466.36	823.126	3	0	27.82
ISQSAPVKQPPPLAPQSPQGGVMGGSNSNQQQQMR-LKQQELLR-a8-b2	1	ISQSAPVKQPPPLAPQSPQGGVMGGSNSNQQQQMR	LKQQELLR	sp|P46937|YAP1_HUMAN	sp|P46937|YAP1_HUMAN	ISQSAPVKQPPPLAPQSPQGGVMGGSNSNQQQQMR-LKQQELLR	a8-b2	xlink	4793.47	1199.37	4	0	27.81
NINPSTANSPKCQELALR-LQQLQMEKER-a11-b8	1	NINPSTANSPKCQELALR	LQQLQMEKER	sp|P46937|YAP1_HUMAN	sp|P46937|YAP1_HUMAN	NINPSTANSPKCQELALR-LQQLQMEKER	a11-b8	xlink	3451.76	863.944	4	0	27.81
NINPSTANSPKCQELALR-LKQQELLR-a11-b2	1	NINPSTANSPKCQELALR	LKQQELLR	sp|P46937|YAP1_HUMAN	sp|P46937|YAP1_HUMAN	NINPSTANSPKCQELALR-LKQQELLR	a11-b2	xlink	3176.7	1059.91	3	0	27.8
LRLKQQELLR-MDKSMFVK-a4-b3	2	LRLKQQELLR	MDKSMFVK	sp|P46937|YAP1_HUMAN	sp|O95835|LATS1_HUMAN	LRLKQQELLR-MDKSMFVK	a4-b3	xlink	2418.35	605.598	4	0.25	27.8
NINPSTANSPKCQELALR-LKQQELLR-a11-b2	1	NINPSTANSPKCQELALR	LKQQELLR	sp|P46937|YAP1_HUMAN	sp|P46937|YAP1_HUMAN	NINPSTANSPKCQELALR-LKQQELLR	a11-b2	xlink	3176.7	1059.9	3	0	27.8
ISQSAPVKQPPPLAPQSPQGGVMGGSNSNQQQQMR-LKQQELLR-a8-b2	1	ISQSAPVKQPPPLAPQSPQGGVMGGSNSNQQQQMR	LKQQELLR	sp|P46937|YAP1_HUMAN	sp|P46937|YAP1_HUMAN	ISQSAPVKQPPPLAPQSPQGGVMGGSNSNQQQQMR-LKQQELLR	a8-b2	xlink	4793.47	1199.38	4	0	27.79
NINPSTANSPKCQELALR-K11-156	1	NINPSTANSPKCQELALR		sp|P46937|YAP1_HUMAN		NINPSTANSPKCQELALR	a11	monolink	2168.09	723.708	3	0	27.79
NINPSTANSPKCQELALR-K11-156	1	NINPSTANSPKCQELALR		sp|P46937|YAP1_HUMAN		NINPSTANSPKCQELALR	a11	monolink	2168.09	723.703	3	0	27.79
LQQLQMEKER-LKQQELLR-a8-b2	1	LQQLQMEKER	LKQQELLR	sp|P46937|YAP1_HUMAN	sp|P46937|YAP1_HUMAN	LQQLQMEKER-LKQQELLR	a8-b2	xlink	2466.36	823.126	3	0	27.77
NINPSTANSPKCQELALR-K11-156	1	NINPSTANSPKCQELALR		sp|P46937|YAP1_HUMAN		NINPSTANSPKCQELALR	a11	monolink	2168.09	723.706	3	0	27.73
NINPSTANSPKCQELALR-LQQLQMEKER-a11-b8	1	NINPSTANSPKCQELALR	LQQLQMEKER	sp|P46937|YAP1_HUMAN	sp|P46937|YAP1_HUMAN	NINPSTANSPKCQELALR-LQQLQMEKER	a11-b8	xlink	3451.76	863.944	4	0	27.73
ISQSAPVKQPPPLAPQSPQGGVMGGSNSNQQQQMR-K8-156	1	ISQSAPVKQPPPLAPQSPQGGVMGGSNSNQQQQMR		sp|P46937|YAP1_HUMAN		ISQSAPVKQPPPLAPQSPQGGVMGGSNSNQQQQMR	a8	monolink	3784.86	1262.63	3	0	27.72
ISQSAPVKQPPPLAPQSPQGGVMGGSNSNQQQQMR-LKQQELLR-a8-b2	1	ISQSAPVKQPPPLAPQSPQGGVMGGSNSNQQQQMR	LKQQELLR	sp|P46937|YAP1_HUMAN	sp|P46937|YAP1_HUMAN	ISQSAPVKQPPPLAPQSPQGGVMGGSNSNQQQQMR-LKQQELLR	a8-b2	xlink	4793.47	1199.37	4	0	27.69
NINPSTANSPKCQELALR-NINPSTANSPKCQELALR-a11-b11	1	NINPSTANSPKCQELALR	NINPSTANSPKCQELALR	sp|P46937|YAP1_HUMAN	sp|P46937|YAP1_HUMAN	NINPSTANSPKCQELALR-NINPSTANSPKCQELALR	a11-b11	xlink	4162.09	1041.54	4	0	27.69
NINPSTANSPKCQELALR-LKQQELLR-a11-b2	1	NINPSTANSPKCQELALR	LKQQELLR	sp|P46937|YAP1_HUMAN	sp|P46937|YAP1_HUMAN	NINPSTANSPKCQELALR-LKQQELLR	a11-b2	xlink	3176.7	795.181	4	0	27.66
LRLKQQELLR-MDKSMFVK-a4-b3	2	LRLKQQELLR	MDKSMFVK	sp|P46937|YAP1_HUMAN	sp|O95835|LATS1_HUMAN	LRLKQQELLR-MDKSMFVK	a4-b3	xlink	2418.35	484.679	5	0.25	27.65
LQQLQMEKER-LKQQELLR-a8-b2	2	LQQLQMEKER	LKQQELLR	sp|P46937|YAP1_HUMAN	sp|P46937|YAP1_HUMAN	LQQLQMEKER-LKQQELLR	a8-b2	xlink	2466.36	823.127	3	0	27.65
NINPSTANSPKCQELALR-LKQQELLR-a11-b2	1	NINPSTANSPKCQELALR	LKQQELLR	sp|P46937|YAP1_HUMAN	sp|P46937|YAP1_HUMAN	NINPSTANSPKCQELALR-LKQQELLR	a11-b2	xlink	3176.7	795.178	4	0	27.65
LQQLQMEKER-LKQQELLR-a8-b2	2	LQQLQMEKER	LKQQELLR	sp|P46937|YAP1_HUMAN	sp|P46937|YAP1_HUMAN	LQQLQMEKER-LKQQELLR	a8-b2	xlink	2466.36	823.126	3	0	27.65
NINPSTANSPKCQELALR-K11-156	1	NINPSTANSPKCQELALR		sp|P46937|YAP1_HUMAN		NINPSTANSPKCQELALR	a11	monolink	2168.09	723.703	3	0	27.64
ISQSAPVKQPPPLAPQSPQGGVMGGSNSNQQQQMR-LKQQELLR-a8-b2	1	ISQSAPVKQPPPLAPQSPQGGVMGGSNSNQQQQMR	LKQQELLR	sp|P46937|YAP1_HUMAN	sp|P46937|YAP1_HUMAN	ISQSAPVKQPPPLAPQSPQGGVMGGSNSNQQQQMR-LKQQELLR	a8-b2	xlink	4793.47	1199.38	4	0	27.62
LQQLQMEKER-LKQQELLR-a8-b2	1	LQQLQMEKER	LKQQELLR	sp|P46937|YAP1_HUMAN	sp|P46937|YAP1_HUMAN	LQQLQMEKER-LKQQELLR	a8-b2	xlink	2466.36	823.125	3	0	27.62
LQQLQMEKER-LKQQELLR-a8-b2	1	LQQLQMEKER	LKQQELLR	sp|P46937|YAP1_HUMAN	sp|P46937|YAP1_HUMAN	LQQLQMEKER-LKQQELLR	a8-b2	xlink	2466.36	823.128	3	0	27.58
LQQLQMEKER-LKQQELLR-a8-b2	1	LQQLQMEKER	LKQQELLR	sp|P46937|YAP1_HUMAN	sp|P46937|YAP1_HUMAN	LQQLQMEKER-LKQQELLR	a8-b2	xlink	2466.36	617.597	4	0	27.58
LQQLQMEKER-LKQQELLR-a8-b2	1	LQQLQMEKER	LKQQELLR	sp|P46937|YAP1_HUMAN	sp|P46937|YAP1_HUMAN	LQQLQMEKER-LKQQELLR	a8-b2	xlink	2466.36	823.127	3	0	27.58
NINPSTANSPKCQELALR-K11-156	1	NINPSTANSPKCQELALR		sp|P46937|YAP1_HUMAN		NINPSTANSPKCQELALR	a11	monolink	2168.09	723.702	3	0	27.57
NINPSTANSPKCQELALR-LKQQELLR-a11-b2	1	NINPSTANSPKCQELALR	LKQQELLR	sp|P46937|YAP1_HUMAN	sp|P46937|YAP1_HUMAN	NINPSTANSPKCQELALR-LKQQELLR	a11-b2	xlink	3176.7	795.181	4	0	27.53
LRLKQQELLR-MDKSMFVK-a4-b3	1	LRLKQQELLR	MDKSMFVK	sp|P46937|YAP1_HUMAN	sp|O95835|LATS1_HUMAN	LRLKQQELLR-MDKSMFVK	a4-b3	xlink	2418.35	484.678	5	0.25	27.52
NINPSTANSPKCQELALR-K11-156	1	NINPSTANSPKCQELALR		sp|P46937|YAP1_HUMAN		NINPSTANSPKCQELALR	a11	monolink	2168.09	723.703	3	0	27.52
NINPSTANSPKCQELALR-LKQQELLR-a11-b2	1	NINPSTANSPKCQELALR	LKQQELLR	sp|P46937|YAP1_HUMAN	sp|P46937|YAP1_HUMAN	NINPSTANSPKCQELALR-LKQQELLR	a11-b2	xlink	3176.7	795.18	4	0	27.52
GDSETDLEALFNAVMNPKTANVPQTVPMR-LQQLQMEKER-a18-b8	1	GDSETDLEALFNAVMNPKTANVPQTVPMR	LQQLQMEKER	sp|P46937|YAP1_HUMAN	sp|P46937|YAP1_HUMAN	GDSETDLEALFNAVMNPKTANVPQTVPMR-LQQLQMEKER	a18-b8	xlink	4584.27	1147.07	4	0	27.51
NINPSTANSPKCQELALR-K11-155	1	NINPSTANSPKCQELALR		sp|P46937|YAP1_HUMAN		NINPSTANSPKCQELALR	a11	monolink	2167.11	723.373	3	0	27.51
LQQLQMEKER-LKQQELLR-a8-b2	2	LQQLQMEKER	LKQQELLR	sp|P46937|YAP1_HUMAN	sp|P46937|YAP1_HUMAN	LQQLQMEKER-LKQQELLR	a8-b2	xlink	2466.36	823.127	3	0	27.51
LQQLQMEKER-LKQQELLR-a8-b2	2	LQQLQMEKER	LKQQELLR	sp|P46937|YAP1_HUMAN	sp|P46937|YAP1_HUMAN	LQQLQMEKER-LKQQELLR	a8-b2	xlink	2466.36	823.125	3	0	27.49
NINPSTANSPKCQELALR-K11-155	1	NINPSTANSPKCQELALR		sp|P46937|YAP1_HUMAN		NINPSTANSPKCQELALR	a11	monolink	2167.11	723.373	3	0	27.47
LRLKQQELLR-MDKSMFVK-a4-b3	2	LRLKQQELLR	MDKSMFVK	sp|P46937|YAP1_HUMAN	sp|O95835|LATS1_HUMAN	LRLKQQELLR-MDKSMFVK	a4-b3	xlink	2418.35	484.679	5	0.25	27.47
NINPSTANSPKCQELALR-LKQQELLR-a11-b2	1	NINPSTANSPKCQELALR	LKQQELLR	sp|P46937|YAP1_HUMAN	sp|P46937|YAP1_HUMAN	NINPSTANSPKCQELALR-LKQQELLR	a11-b2	xlink	3176.7	795.18	4	0	27.47
LQQLQMEKER-LKQQELLR-a8-b2	1	LQQLQMEKER	LKQQELLR	sp|P46937|YAP1_HUMAN	sp|P46937|YAP1_HUMAN	LQQLQMEKER-LKQQELLR	a8-b2	xlink	2466.36	823.125	3	0	27.46
NINPSTANSPKCQELALR-K11-156	1	NINPSTANSPKCQELALR		sp|P46937|YAP1_HUMAN		NINPSTANSPKCQELALR	a11	monolink	2168.09	723.703	3	0	27.46
NINPSTANSPKCQELALR-LKQQELLR-a11-b2	1	NINPSTANSPKCQELALR	LKQQELLR	sp|P46937|YAP1_HUMAN	sp|P46937|YAP1_HUMAN	NINPSTANSPKCQELALR-LKQQELLR	a11-b2	xlink	3176.7	795.181	4	0	27.44
LQQLQMEKER-LKQQELLR-a8-b2	1	LQQLQMEKER	LKQQELLR	sp|P46937|YAP1_HUMAN	sp|P46937|YAP1_HUMAN	LQQLQMEKER-LKQQELLR	a8-b2	xlink	2466.36	617.598	4	0	27.44
LQQLQMEKER-LKQQELLR-a8-b2	1	LQQLQMEKER	LKQQELLR	sp|P46937|YAP1_HUMAN	sp|P46937|YAP1_HUMAN	LQQLQMEKER-LKQQELLR	a8-b2	xlink	2466.36	617.596	4	0	27.43
NINPSTANSPKCQELALR-K11-156	1	NINPSTANSPKCQELALR		sp|P46937|YAP1_HUMAN		NINPSTANSPKCQELALR	a11	monolink	2168.09	723.702	3	0	27.42
NINPSTANSPKCQELALR-K11-156	1	NINPSTANSPKCQELALR		sp|P46937|YAP1_HUMAN		NINPSTANSPKCQELALR	a11	monolink	2168.09	723.702	3	0	27.42
ISQSAPVKQPPPLAPQSPQGGVMGGSNSNQQQQMR-LKQQELLR-a8-b2	1	ISQSAPVKQPPPLAPQSPQGGVMGGSNSNQQQQMR	LKQQELLR	sp|P46937|YAP1_HUMAN	sp|P46937|YAP1_HUMAN	ISQSAPVKQPPPLAPQSPQGGVMGGSNSNQQQQMR-LKQQELLR	a8-b2	xlink	4793.47	1199.38	4	0	27.41
NINPSTANSPKCQELALR-LKQQELLR-a11-b2	1	NINPSTANSPKCQELALR	LKQQELLR	sp|P46937|YAP1_HUMAN	sp|P46937|YAP1_HUMAN	NINPSTANSPKCQELALR-LKQQELLR	a11-b2	xlink	3176.7	795.181	4	0	27.39
LRLKQQELLR-MDKSMFVK-a4-b3	1	LRLKQQELLR	MDKSMFVK	sp|P46937|YAP1_HUMAN	sp|O95835|LATS1_HUMAN	LRLKQQELLR-MDKSMFVK	a4-b3	xlink	2418.35	484.679	5	0.25	27.38
NINPSTANSPKCQELALR-LQQLQMEKER-a11-b8	1	NINPSTANSPKCQELALR	LQQLQMEKER	sp|P46937|YAP1_HUMAN	sp|P46937|YAP1_HUMAN	NINPSTANSPKCQELALR-LQQLQMEKER	a11-b8	xlink	3451.76	863.944	4	0	27.38
NINPSTANSPKCQELALR-K11-155	1	NINPSTANSPKCQELALR		sp|P46937|YAP1_HUMAN		NINPSTANSPKCQELALR	a11	monolink	2167.11	723.374	3	0	27.35
NINPSTANSPKCQELALR-K11-156	1	NINPSTANSPKCQELALR		sp|P46937|YAP1_HUMAN		NINPSTANSPKCQELALR	a11	monolink	2168.09	723.705	3	0	27.33
LRLKQQELLR-MDKSMFVK-a4-b3	1	LRLKQQELLR	MDKSMFVK	sp|P46937|YAP1_HUMAN	sp|O95835|LATS1_HUMAN	LRLKQQELLR-MDKSMFVK	a4-b3	xlink	2418.35	484.678	5	0.25	27.32
LQQLQMEKER-LKQQELLR-a8-b2	2	LQQLQMEKER	LKQQELLR	sp|P46937|YAP1_HUMAN	sp|P46937|YAP1_HUMAN	LQQLQMEKER-LKQQELLR	a8-b2	xlink	2466.36	823.129	3	0	27.31
NINPSTANSPKCQELALR-LKQQELLR-a11-b2	1	NINPSTANSPKCQELALR	LKQQELLR	sp|P46937|YAP1_HUMAN	sp|P46937|YAP1_HUMAN	NINPSTANSPKCQELALR-LKQQELLR	a11-b2	xlink	3176.7	795.18	4	0	27.31
NINPSTANSPKCQELALR-K11-156	1	NINPSTANSPKCQELALR		sp|P46937|YAP1_HUMAN		NINPSTANSPKCQELALR	a11	monolink	2168.09	723.704	3	0	27.29
LQQLQMEKER-LKQQELLR-a8-b2	1	LQQLQMEKER	LKQQELLR	sp|P46937|YAP1_HUMAN	sp|P46937|YAP1_HUMAN	LQQLQMEKER-LKQQELLR	a8-b2	xlink	2466.36	617.601	4	0	27.29
AHPFFKTIDFSSDLR-LKQQELLR-a6-b2	1	AHPFFKTIDFSSDLR	LKQQELLR	sp|O95835|LATS1_HUMAN	sp|P46937|YAP1_HUMAN	AHPFFKTIDFSSDLR-LKQQELLR	a6-b2	xlink	2944.58	589.927	5	0.25	27.27
NINPSTANSPKCQELALR-LKQQELLR-a11-b2	1	NINPSTANSPKCQELALR	LKQQELLR	sp|P46937|YAP1_HUMAN	sp|P46937|YAP1_HUMAN	NINPSTANSPKCQELALR-LKQQELLR	a11-b2	xlink	3176.7	795.181	4	0	27.25
NINPSTANSPKCQELALR-K11-156	1	NINPSTANSPKCQELALR		sp|P46937|YAP1_HUMAN		NINPSTANSPKCQELALR	a11	monolink	2168.09	723.705	3	0	27.25
NINPSTANSPKCQELALR-LQQLQMEKER-a11-b8	1	NINPSTANSPKCQELALR	LQQLQMEKER	sp|P46937|YAP1_HUMAN	sp|P46937|YAP1_HUMAN	NINPSTANSPKCQELALR-LQQLQMEKER	a11-b8	xlink	3451.76	863.943	4	0	27.24
LQQLQMEKER-LKQQELLR-a8-b2	2	LQQLQMEKER	LKQQELLR	sp|P46937|YAP1_HUMAN	sp|P46937|YAP1_HUMAN	LQQLQMEKER-LKQQELLR	a8-b2	xlink	2466.36	823.127	3	0	27.23
NINPSTANSPKCQELALR-LKQQELLR-a11-b2	1	NINPSTANSPKCQELALR	LKQQELLR	sp|P46937|YAP1_HUMAN	sp|P46937|YAP1_HUMAN	NINPSTANSPKCQELALR-LKQQELLR	a11-b2	xlink	3176.7	795.18	4	0	27.23
LQQLQMEKER-LKQQELLR-a8-b2	1	LQQLQMEKER	LKQQELLR	sp|P46937|YAP1_HUMAN	sp|P46937|YAP1_HUMAN	LQQLQMEKER-LKQQELLR	a8-b2	xlink	2466.36	823.126	3	0	27.23
ISQSAPVKQPPPLAPQSPQGGVMGGSNSNQQQQMR-LKQQELLR-a8-b2	1	ISQSAPVKQPPPLAPQSPQGGVMGGSNSNQQQQMR	LKQQELLR	sp|P46937|YAP1_HUMAN	sp|P46937|YAP1_HUMAN	ISQSAPVKQPPPLAPQSPQGGVMGGSNSNQQQQMR-LKQQELLR	a8-b2	xlink	4793.47	1199.38	4	0	27.21
NINPSTANSPKCQELALR-LKQQELLR-a11-b2	1	NINPSTANSPKCQELALR	LKQQELLR	sp|P46937|YAP1_HUMAN	sp|P46937|YAP1_HUMAN	NINPSTANSPKCQELALR-LKQQELLR	a11-b2	xlink	3176.7	795.181	4	0	27.21
ISQSAPVKQPPPLAPQSPQGGVMGGSNSNQQQQMR-LKQQELLR-a8-b2	1	ISQSAPVKQPPPLAPQSPQGGVMGGSNSNQQQQMR	LKQQELLR	sp|P46937|YAP1_HUMAN	sp|P46937|YAP1_HUMAN	ISQSAPVKQPPPLAPQSPQGGVMGGSNSNQQQQMR-LKQQELLR	a8-b2	xlink	4793.47	959.7	5	0	27.19
NINPSTANSPKCQELALR-K11-156	1	NINPSTANSPKCQELALR		sp|P46937|YAP1_HUMAN		NINPSTANSPKCQELALR	a11	monolink	2168.09	723.704	3	0	27.17
LQQLQMEKER-LKQQELLR-a8-b2	1	LQQLQMEKER	LKQQELLR	sp|P46937|YAP1_HUMAN	sp|P46937|YAP1_HUMAN	LQQLQMEKER-LKQQELLR	a8-b2	xlink	2466.36	823.126	3	0	27.17
LQQLQMEKER-LKQQELLR-a8-b2	1	LQQLQMEKER	LKQQELLR	sp|P46937|YAP1_HUMAN	sp|P46937|YAP1_HUMAN	LQQLQMEKER-LKQQELLR	a8-b2	xlink	2466.36	823.126	3	0	27.17
NINPSTANSPKCQELALR-K11-156	1	NINPSTANSPKCQELALR		sp|P46937|YAP1_HUMAN		NINPSTANSPKCQELALR	a11	monolink	2168.09	723.704	3	0	27.17
NINPSTANSPKCQELALR-LKQQELLR-a11-b2	1	NINPSTANSPKCQELALR	LKQQELLR	sp|P46937|YAP1_HUMAN	sp|P46937|YAP1_HUMAN	NINPSTANSPKCQELALR-LKQQELLR	a11-b2	xlink	3176.7	795.179	4	0	27.17
NINPSTANSPKCQELALR-LKQQELLR-a11-b2	1	NINPSTANSPKCQELALR	LKQQELLR	sp|P46937|YAP1_HUMAN	sp|P46937|YAP1_HUMAN	NINPSTANSPKCQELALR-LKQQELLR	a11-b2	xlink	3176.7	795.18	4	0	27.14
NINPSTANSPKCQELALR-K11-156	1	NINPSTANSPKCQELALR		sp|P46937|YAP1_HUMAN		NINPSTANSPKCQELALR	a11	monolink	2168.09	723.703	3	0	27.13
NINPSTANSPKCQELALR-LKQQELLR-a11-b2	1	NINPSTANSPKCQELALR	LKQQELLR	sp|P46937|YAP1_HUMAN	sp|P46937|YAP1_HUMAN	NINPSTANSPKCQELALR-LKQQELLR	a11-b2	xlink	3176.7	795.186	4	0	27.13
NINPSTANSPKCQELALR-LKQQELLR-a11-b2	1	NINPSTANSPKCQELALR	LKQQELLR	sp|P46937|YAP1_HUMAN	sp|P46937|YAP1_HUMAN	NINPSTANSPKCQELALR-LKQQELLR	a11-b2	xlink	3176.7	795.181	4	0	27.13
NINPSTANSPKCQELALR-K11-156	1	NINPSTANSPKCQELALR		sp|P46937|YAP1_HUMAN		NINPSTANSPKCQELALR	a11	monolink	2168.09	723.703	3	0	27.12
LQQLQMEKER-LKQQELLR-a8-b2	1	LQQLQMEKER	LKQQELLR	sp|P46937|YAP1_HUMAN	sp|P46937|YAP1_HUMAN	LQQLQMEKER-LKQQELLR	a8-b2	xlink	2466.36	823.129	3	0	27.11
LQQLQMEKER-LKQQELLR-a8-b2	1	LQQLQMEKER	LKQQELLR	sp|P46937|YAP1_HUMAN	sp|P46937|YAP1_HUMAN	LQQLQMEKER-LKQQELLR	a8-b2	xlink	2466.36	823.126	3	0	27.08
LQQLQMEKER-LKQQELLR-a8-b2	1	LQQLQMEKER	LKQQELLR	sp|P46937|YAP1_HUMAN	sp|P46937|YAP1_HUMAN	LQQLQMEKER-LKQQELLR	a8-b2	xlink	2466.36	617.597	4	0	27.08
NINPSTANSPKCQELALR-K11-156	1	NINPSTANSPKCQELALR		sp|P46937|YAP1_HUMAN		NINPSTANSPKCQELALR	a11	monolink	2168.09	723.706	3	0	27.06
LQQLQMEKER-LKQQELLR-a8-b2	2	LQQLQMEKER	LKQQELLR	sp|P46937|YAP1_HUMAN	sp|P46937|YAP1_HUMAN	LQQLQMEKER-LKQQELLR	a8-b2	xlink	2466.36	823.134	3	0	27.03
LQQLQMEKER-LKQQELLR-a8-b2	2	LQQLQMEKER	LKQQELLR	sp|P46937|YAP1_HUMAN	sp|P46937|YAP1_HUMAN	LQQLQMEKER-LKQQELLR	a8-b2	xlink	2466.36	617.597	4	0	27.03
NINPSTANSPKCQELALR-K11-156	1	NINPSTANSPKCQELALR		sp|P46937|YAP1_HUMAN		NINPSTANSPKCQELALR	a11	monolink	2168.09	723.705	3	0	27.02
NINPSTANSPKCQELALR-K11-156	1	NINPSTANSPKCQELALR		sp|P46937|YAP1_HUMAN		NINPSTANSPKCQELALR	a11	monolink	2168.09	723.705	3	0	27.01
NINPSTANSPKCQELALR-K11-156	1	NINPSTANSPKCQELALR		sp|P46937|YAP1_HUMAN		NINPSTANSPKCQELALR	a11	monolink	2168.09	723.704	3	0	27
ISQSAPVKQPPPLAPQSPQGGVMGGSNSNQQQQMR-LQQLQMEKER-a8-b8	1	ISQSAPVKQPPPLAPQSPQGGVMGGSNSNQQQQMR	LQQLQMEKER	sp|P46937|YAP1_HUMAN	sp|P46937|YAP1_HUMAN	ISQSAPVKQPPPLAPQSPQGGVMGGSNSNQQQQMR-LQQLQMEKER	a8-b8	xlink	5068.53	1014.71	5	0	26.99
NINPSTANSPKCQELALR-K11-156	1	NINPSTANSPKCQELALR		sp|P46937|YAP1_HUMAN		NINPSTANSPKCQELALR	a11	monolink	2168.09	723.703	3	0	26.98
NINPSTANSPKCQELALR-LKQQELLR-a11-b2	1	NINPSTANSPKCQELALR	LKQQELLR	sp|P46937|YAP1_HUMAN	sp|P46937|YAP1_HUMAN	NINPSTANSPKCQELALR-LKQQELLR	a11-b2	xlink	3176.7	795.181	4	0	26.97
NINPSTANSPKCQELALR-K11-156	1	NINPSTANSPKCQELALR		sp|P46937|YAP1_HUMAN		NINPSTANSPKCQELALR	a11	monolink	2168.09	723.704	3	0	26.96
ISQSAPVKQPPPLAPQSPQGGVMGGSNSNQQQQMR-LKQQELLR-a8-b2	1	ISQSAPVKQPPPLAPQSPQGGVMGGSNSNQQQQMR	LKQQELLR	sp|P46937|YAP1_HUMAN	sp|P46937|YAP1_HUMAN	ISQSAPVKQPPPLAPQSPQGGVMGGSNSNQQQQMR-LKQQELLR	a8-b2	xlink	4793.47	1199.38	4	0	26.95
NINPSTANSPKCQELALR-K11-156	1	NINPSTANSPKCQELALR		sp|P46937|YAP1_HUMAN		NINPSTANSPKCQELALR	a11	monolink	2168.09	723.706	3	0	26.94
LQQLQMEKER-LKQQELLR-a8-b2	2	LQQLQMEKER	LKQQELLR	sp|P46937|YAP1_HUMAN	sp|P46937|YAP1_HUMAN	LQQLQMEKER-LKQQELLR	a8-b2	xlink	2466.36	823.128	3	0	26.93
NINPSTANSPKCQELALR-K11-156	1	NINPSTANSPKCQELALR		sp|P46937|YAP1_HUMAN		NINPSTANSPKCQELALR	a11	monolink	2168.09	723.706	3	0	26.93
LQQLQMEKER-LKQQELLR-a8-b2	2	LQQLQMEKER	LKQQELLR	sp|P46937|YAP1_HUMAN	sp|P46937|YAP1_HUMAN	LQQLQMEKER-LKQQELLR	a8-b2	xlink	2466.36	823.126	3	0	26.91
LQQLQMEKER-LKQQELLR-a8-b2	2	LQQLQMEKER	LKQQELLR	sp|P46937|YAP1_HUMAN	sp|P46937|YAP1_HUMAN	LQQLQMEKER-LKQQELLR	a8-b2	xlink	2466.36	823.134	3	0	26.9
NINPSTANSPKCQELALR-LQQLQMEKER-a11-b8	1	NINPSTANSPKCQELALR	LQQLQMEKER	sp|P46937|YAP1_HUMAN	sp|P46937|YAP1_HUMAN	NINPSTANSPKCQELALR-LQQLQMEKER	a11-b8	xlink	3451.76	863.944	4	0	26.87
LQQLQMEKER-LKQQELLR-a8-b2	2	LQQLQMEKER	LKQQELLR	sp|P46937|YAP1_HUMAN	sp|P46937|YAP1_HUMAN	LQQLQMEKER-LKQQELLR	a8-b2	xlink	2466.36	823.128	3	0	26.87
NINPSTANSPKCQELALR-K11-156	1	NINPSTANSPKCQELALR		sp|P46937|YAP1_HUMAN		NINPSTANSPKCQELALR	a11	monolink	2168.09	723.704	3	0	26.84
NINPSTANSPKCQELALR-K11-156	1	NINPSTANSPKCQELALR		sp|P46937|YAP1_HUMAN		NINPSTANSPKCQELALR	a11	monolink	2168.09	723.703	3	0	26.83
NINPSTANSPKCQELALR-LKQQELLR-a11-b2	1	NINPSTANSPKCQELALR	LKQQELLR	sp|P46937|YAP1_HUMAN	sp|P46937|YAP1_HUMAN	NINPSTANSPKCQELALR-LKQQELLR	a11-b2	xlink	3176.7	795.179	4	0	26.82
ISQSAPVKQPPPLAPQSPQGGVMGGSNSNQQQQMR-LKQQELLR-a8-b2	1	ISQSAPVKQPPPLAPQSPQGGVMGGSNSNQQQQMR	LKQQELLR	sp|P46937|YAP1_HUMAN	sp|P46937|YAP1_HUMAN	ISQSAPVKQPPPLAPQSPQGGVMGGSNSNQQQQMR-LKQQELLR	a8-b2	xlink	4793.47	1199.37	4	0	26.81
LQQLQMEKER-LKQQELLR-a8-b2	1	LQQLQMEKER	LKQQELLR	sp|P46937|YAP1_HUMAN	sp|P46937|YAP1_HUMAN	LQQLQMEKER-LKQQELLR	a8-b2	xlink	2466.36	617.596	4	0	26.8
GDSETDLEALFNAVMNPKTANVPQTVPMR-K18-156	1	GDSETDLEALFNAVMNPKTANVPQTVPMR		sp|P46937|YAP1_HUMAN		GDSETDLEALFNAVMNPKTANVPQTVPMR	a18	monolink	3300.6	1101.2	3	0	26.8
LQQLQMEKER-LKQQELLR-a8-b2	1	LQQLQMEKER	LKQQELLR	sp|P46937|YAP1_HUMAN	sp|P46937|YAP1_HUMAN	LQQLQMEKER-LKQQELLR	a8-b2	xlink	2466.36	617.597	4	0	26.79
LQQLQMEKER-LKQQELLR-a8-b2	2	LQQLQMEKER	LKQQELLR	sp|P46937|YAP1_HUMAN	sp|P46937|YAP1_HUMAN	LQQLQMEKER-LKQQELLR	a8-b2	xlink	2466.36	823.134	3	0	26.79
NINPSTANSPKCQELALR-K11-156	1	NINPSTANSPKCQELALR		sp|P46937|YAP1_HUMAN		NINPSTANSPKCQELALR	a11	monolink	2168.09	723.704	3	0	26.78
LQQLQMEKER-LKQQELLR-a8-b2	1	LQQLQMEKER	LKQQELLR	sp|P46937|YAP1_HUMAN	sp|P46937|YAP1_HUMAN	LQQLQMEKER-LKQQELLR	a8-b2	xlink	2466.36	617.598	4	0	26.78
ISQSAPVKQPPPLAPQSPQGGVMGGSNSNQQQQMR-LKQQELLR-a8-b2	1	ISQSAPVKQPPPLAPQSPQGGVMGGSNSNQQQQMR	LKQQELLR	sp|P46937|YAP1_HUMAN	sp|P46937|YAP1_HUMAN	ISQSAPVKQPPPLAPQSPQGGVMGGSNSNQQQQMR-LKQQELLR	a8-b2	xlink	4793.47	1199.38	4	0	26.78
NINPSTANSPKCQELALR-K11-155	1	NINPSTANSPKCQELALR		sp|P46937|YAP1_HUMAN		NINPSTANSPKCQELALR	a11	monolink	2167.11	723.376	3	0	26.76
LQQLQMEKER-LKQQELLR-a8-b2	1	LQQLQMEKER	LKQQELLR	sp|P46937|YAP1_HUMAN	sp|P46937|YAP1_HUMAN	LQQLQMEKER-LKQQELLR	a8-b2	xlink	2466.36	617.597	4	0	26.75
LQQLQMEKER-LKQQELLR-a8-b2	1	LQQLQMEKER	LKQQELLR	sp|P46937|YAP1_HUMAN	sp|P46937|YAP1_HUMAN	LQQLQMEKER-LKQQELLR	a8-b2	xlink	2466.36	823.127	3	0	26.75
LQQLQMEKER-LKQQELLR-a8-b2	1	LQQLQMEKER	LKQQELLR	sp|P46937|YAP1_HUMAN	sp|P46937|YAP1_HUMAN	LQQLQMEKER-LKQQELLR	a8-b2	xlink	2466.36	823.127	3	0	26.73
NINPSTANSPKCQELALR-K11-156	1	NINPSTANSPKCQELALR		sp|P46937|YAP1_HUMAN		NINPSTANSPKCQELALR	a11	monolink	2168.09	723.703	3	0	26.73
NINPSTANSPKCQELALR-LKQQELLR-a11-b2	1	NINPSTANSPKCQELALR	LKQQELLR	sp|P46937|YAP1_HUMAN	sp|P46937|YAP1_HUMAN	NINPSTANSPKCQELALR-LKQQELLR	a11-b2	xlink	3176.7	795.181	4	0	26.72
NINPSTANSPKCQELALR-K11-156	1	NINPSTANSPKCQELALR		sp|P46937|YAP1_HUMAN		NINPSTANSPKCQELALR	a11	monolink	2168.09	723.706	3	0	26.71
LQQLQMEKER-LKQQELLR-a8-b2	1	LQQLQMEKER	LKQQELLR	sp|P46937|YAP1_HUMAN	sp|P46937|YAP1_HUMAN	LQQLQMEKER-LKQQELLR	a8-b2	xlink	2466.36	823.126	3	0	26.69
NINPSTANSPKCQELALR-LKQQELLR-a11-b2	1	NINPSTANSPKCQELALR	LKQQELLR	sp|P46937|YAP1_HUMAN	sp|P46937|YAP1_HUMAN	NINPSTANSPKCQELALR-LKQQELLR	a11-b2	xlink	3176.7	795.182	4	0	26.69
NINPSTANSPKCQELALR-LKQQELLR-a11-b2	1	NINPSTANSPKCQELALR	LKQQELLR	sp|P46937|YAP1_HUMAN	sp|P46937|YAP1_HUMAN	NINPSTANSPKCQELALR-LKQQELLR	a11-b2	xlink	3176.7	795.18	4	0	26.68
ISQSAPVKQPPPLAPQSPQGGVMGGSNSNQQQQMR-LKQQELLR-a8-b2	1	ISQSAPVKQPPPLAPQSPQGGVMGGSNSNQQQQMR	LKQQELLR	sp|P46937|YAP1_HUMAN	sp|P46937|YAP1_HUMAN	ISQSAPVKQPPPLAPQSPQGGVMGGSNSNQQQQMR-LKQQELLR	a8-b2	xlink	4793.47	1199.38	4	0	26.67
NINPSTANSPKCQELALR-K11-156	1	NINPSTANSPKCQELALR		sp|P46937|YAP1_HUMAN		NINPSTANSPKCQELALR	a11	monolink	2168.09	723.704	3	0	26.66
ISQSAPVKQPPPLAPQSPQGGVMGGSNSNQQQQMR-LKQQELLR-a8-b2	1	ISQSAPVKQPPPLAPQSPQGGVMGGSNSNQQQQMR	LKQQELLR	sp|P46937|YAP1_HUMAN	sp|P46937|YAP1_HUMAN	ISQSAPVKQPPPLAPQSPQGGVMGGSNSNQQQQMR-LKQQELLR	a8-b2	xlink	4793.47	1199.38	4	0	26.64
NINPSTANSPKCQELALR-LKQQELLR-a11-b2	1	NINPSTANSPKCQELALR	LKQQELLR	sp|P46937|YAP1_HUMAN	sp|P46937|YAP1_HUMAN	NINPSTANSPKCQELALR-LKQQELLR	a11-b2	xlink	3176.7	795.182	4	0	26.63
NINPSTANSPKCQELALR-K11-156	1	NINPSTANSPKCQELALR		sp|P46937|YAP1_HUMAN		NINPSTANSPKCQELALR	a11	monolink	2168.09	723.706	3	0	26.63
NINPSTANSPKCQELALR-LKQQELLR-a11-b2	1	NINPSTANSPKCQELALR	LKQQELLR	sp|P46937|YAP1_HUMAN	sp|P46937|YAP1_HUMAN	NINPSTANSPKCQELALR-LKQQELLR	a11-b2	xlink	3176.7	795.18	4	0	26.62
LQQLQMEKER-LKQQELLR-a8-b2	2	LQQLQMEKER	LKQQELLR	sp|P46937|YAP1_HUMAN	sp|P46937|YAP1_HUMAN	LQQLQMEKER-LKQQELLR	a8-b2	xlink	2466.36	823.127	3	0	26.6
LQQLQMEKER-LKQQELLR-a8-b2	1	LQQLQMEKER	LKQQELLR	sp|P46937|YAP1_HUMAN	sp|P46937|YAP1_HUMAN	LQQLQMEKER-LKQQELLR	a8-b2	xlink	2466.36	617.596	4	0	26.6
LQQLQMEKER-LKQQELLR-a8-b2	1	LQQLQMEKER	LKQQELLR	sp|P46937|YAP1_HUMAN	sp|P46937|YAP1_HUMAN	LQQLQMEKER-LKQQELLR	a8-b2	xlink	2466.36	617.597	4	0	26.6
ISQSAPVKQPPPLAPQSPQGGVMGGSNSNQQQQMR-K8-155	1	ISQSAPVKQPPPLAPQSPQGGVMGGSNSNQQQQMR		sp|P46937|YAP1_HUMAN		ISQSAPVKQPPPLAPQSPQGGVMGGSNSNQQQQMR	a8	monolink	3783.88	946.976	4	0	26.6
LRLKQQELLR-MDKSMFVK-a4-b3	1	LRLKQQELLR	MDKSMFVK	sp|P46937|YAP1_HUMAN	sp|O95835|LATS1_HUMAN	LRLKQQELLR-MDKSMFVK	a4-b3	xlink	2418.35	484.678	5	0.25	26.58
NINPSTANSPKCQELALR-LQQLQMEKER-a11-b8	1	NINPSTANSPKCQELALR	LQQLQMEKER	sp|P46937|YAP1_HUMAN	sp|P46937|YAP1_HUMAN	NINPSTANSPKCQELALR-LQQLQMEKER	a11-b8	xlink	3451.76	863.945	4	0	26.57
NGADEIKAHPFFK-NQVAHVKAER-a7-b7	1	NGADEIKAHPFFK	NQVAHVKAER	sp|O95835|LATS1_HUMAN	sp|O95835|LATS1_HUMAN	NGADEIKAHPFFK-NQVAHVKAER	a7-b7	xlink	2761.43	553.289	5	0	26.55
NINPSTANSPKCQELALR-LKQQELLR-a11-b2	1	NINPSTANSPKCQELALR	LKQQELLR	sp|P46937|YAP1_HUMAN	sp|P46937|YAP1_HUMAN	NINPSTANSPKCQELALR-LKQQELLR	a11-b2	xlink	3176.7	795.18	4	0	26.55
NINPSTANSPKCQELALR-LKQQELLR-a11-b2	1	NINPSTANSPKCQELALR	LKQQELLR	sp|P46937|YAP1_HUMAN	sp|P46937|YAP1_HUMAN	NINPSTANSPKCQELALR-LKQQELLR	a11-b2	xlink	3176.7	795.18	4	0	26.52
LQQLQMEKER-LKQQELLR-a8-b2	1	LQQLQMEKER	LKQQELLR	sp|P46937|YAP1_HUMAN	sp|P46937|YAP1_HUMAN	LQQLQMEKER-LKQQELLR	a8-b2	xlink	2466.36	823.126	3	0	26.52
NINPSTANSPKCQELALR-LKQQELLR-a11-b2	1	NINPSTANSPKCQELALR	LKQQELLR	sp|P46937|YAP1_HUMAN	sp|P46937|YAP1_HUMAN	NINPSTANSPKCQELALR-LKQQELLR	a11-b2	xlink	3176.7	795.18	4	0	26.52
LQQLQMEKER-LKQQELLR-a8-b2	1	LQQLQMEKER	LKQQELLR	sp|P46937|YAP1_HUMAN	sp|P46937|YAP1_HUMAN	LQQLQMEKER-LKQQELLR	a8-b2	xlink	2466.36	617.597	4	0	26.51
NINPSTANSPKCQELALR-K11-156	1	NINPSTANSPKCQELALR		sp|P46937|YAP1_HUMAN		NINPSTANSPKCQELALR	a11	monolink	2168.09	723.706	3	0	26.5
NINPSTANSPKCQELALR-LKQQELLR-a11-b2	1	NINPSTANSPKCQELALR	LKQQELLR	sp|P46937|YAP1_HUMAN	sp|P46937|YAP1_HUMAN	NINPSTANSPKCQELALR-LKQQELLR	a11-b2	xlink	3176.7	795.182	4	0	26.49
LRLKQQELLR-MDKSMFVK-a4-b3	1	LRLKQQELLR	MDKSMFVK	sp|P46937|YAP1_HUMAN	sp|O95835|LATS1_HUMAN	LRLKQQELLR-MDKSMFVK	a4-b3	xlink	2418.35	484.68	5	0.25	26.48
NINPSTANSPKCQELALR-K11-156	1	NINPSTANSPKCQELALR		sp|P46937|YAP1_HUMAN		NINPSTANSPKCQELALR	a11	monolink	2168.09	723.702	3	0	26.48
NINPSTANSPKCQELALR-LKQQELLR-a11-b2	1	NINPSTANSPKCQELALR	LKQQELLR	sp|P46937|YAP1_HUMAN	sp|P46937|YAP1_HUMAN	NINPSTANSPKCQELALR-LKQQELLR	a11-b2	xlink	3176.7	795.18	4	0	26.48
LQQLQMEKER-LKQQELLR-a8-b2	1	LQQLQMEKER	LKQQELLR	sp|P46937|YAP1_HUMAN	sp|P46937|YAP1_HUMAN	LQQLQMEKER-LKQQELLR	a8-b2	xlink	2466.36	823.126	3	0	26.48
NINPSTANSPKCQELALR-K11-156	1	NINPSTANSPKCQELALR		sp|P46937|YAP1_HUMAN		NINPSTANSPKCQELALR	a11	monolink	2168.09	723.711	3	0	26.47
NINPSTANSPKCQELALR-LKQQELLR-a11-b2	1	NINPSTANSPKCQELALR	LKQQELLR	sp|P46937|YAP1_HUMAN	sp|P46937|YAP1_HUMAN	NINPSTANSPKCQELALR-LKQQELLR	a11-b2	xlink	3176.7	795.18	4	0	26.47
NINPSTANSPKCQELALR-LKQQELLR-a11-b2	1	NINPSTANSPKCQELALR	LKQQELLR	sp|P46937|YAP1_HUMAN	sp|P46937|YAP1_HUMAN	NINPSTANSPKCQELALR-LKQQELLR	a11-b2	xlink	3176.7	795.182	4	0	26.46
NINPSTANSPKCQELALR-K11-156	1	NINPSTANSPKCQELALR		sp|P46937|YAP1_HUMAN		NINPSTANSPKCQELALR	a11	monolink	2168.09	723.709	3	0	26.46
LQQLQMEKER-LKQQELLR-a8-b2	1	LQQLQMEKER	LKQQELLR	sp|P46937|YAP1_HUMAN	sp|P46937|YAP1_HUMAN	LQQLQMEKER-LKQQELLR	a8-b2	xlink	2466.36	823.127	3	0	26.44
NINPSTANSPKCQELALR-K11-156	1	NINPSTANSPKCQELALR		sp|P46937|YAP1_HUMAN		NINPSTANSPKCQELALR	a11	monolink	2168.09	723.703	3	0	26.44
NINPSTANSPKCQELALR-LKQQELLR-a11-b2	1	NINPSTANSPKCQELALR	LKQQELLR	sp|P46937|YAP1_HUMAN	sp|P46937|YAP1_HUMAN	NINPSTANSPKCQELALR-LKQQELLR	a11-b2	xlink	3176.7	795.18	4	0	26.42
NINPSTANSPKCQELALR-K11-156	1	NINPSTANSPKCQELALR		sp|P46937|YAP1_HUMAN		NINPSTANSPKCQELALR	a11	monolink	2168.09	723.702	3	0	26.42
NINPSTANSPKCQELALR-LKQQELLR-a11-b2	1	NINPSTANSPKCQELALR	LKQQELLR	sp|P46937|YAP1_HUMAN	sp|P46937|YAP1_HUMAN	NINPSTANSPKCQELALR-LKQQELLR	a11-b2	xlink	3176.7	795.179	4	0	26.41
NINPSTANSPKCQELALR-K11-156	1	NINPSTANSPKCQELALR		sp|P46937|YAP1_HUMAN		NINPSTANSPKCQELALR	a11	monolink	2168.09	723.705	3	0	26.4
LRLKQQELLR-MDKSMFVK-a4-b3	1	LRLKQQELLR	MDKSMFVK	sp|P46937|YAP1_HUMAN	sp|O95835|LATS1_HUMAN	LRLKQQELLR-MDKSMFVK	a4-b3	xlink	2418.35	484.678	5	0.25	26.39
NINPSTANSPKCQELALR-LKQQELLR-a11-b2	1	NINPSTANSPKCQELALR	LKQQELLR	sp|P46937|YAP1_HUMAN	sp|P46937|YAP1_HUMAN	NINPSTANSPKCQELALR-LKQQELLR	a11-b2	xlink	3176.7	795.186	4	0	26.39
NINPSTANSPKCQELALR-K11-156	1	NINPSTANSPKCQELALR		sp|P46937|YAP1_HUMAN		NINPSTANSPKCQELALR	a11	monolink	2168.09	723.706	3	0	26.38
NINPSTANSPKCQELALR-LKQQELLR-a11-b2	1	NINPSTANSPKCQELALR	LKQQELLR	sp|P46937|YAP1_HUMAN	sp|P46937|YAP1_HUMAN	NINPSTANSPKCQELALR-LKQQELLR	a11-b2	xlink	3176.7	795.18	4	0	26.36
NINPSTANSPKCQELALR-LQQLQMEKER-a11-b8	1	NINPSTANSPKCQELALR	LQQLQMEKER	sp|P46937|YAP1_HUMAN	sp|P46937|YAP1_HUMAN	NINPSTANSPKCQELALR-LQQLQMEKER	a11-b8	xlink	3451.76	863.945	4	0	26.35
LQQLQMEKER-LKQQELLR-a8-b2	1	LQQLQMEKER	LKQQELLR	sp|P46937|YAP1_HUMAN	sp|P46937|YAP1_HUMAN	LQQLQMEKER-LKQQELLR	a8-b2	xlink	2466.36	617.597	4	0	26.34
NINPSTANSPKCQELALR-K11-156	1	NINPSTANSPKCQELALR		sp|P46937|YAP1_HUMAN		NINPSTANSPKCQELALR	a11	monolink	2168.09	723.706	3	0	26.34
NINPSTANSPKCQELALR-LKQQELLR-a11-b2	1	NINPSTANSPKCQELALR	LKQQELLR	sp|P46937|YAP1_HUMAN	sp|P46937|YAP1_HUMAN	NINPSTANSPKCQELALR-LKQQELLR	a11-b2	xlink	3176.7	795.181	4	0	26.32
NINPSTANSPKCQELALR-LKQQELLR-a11-b2	1	NINPSTANSPKCQELALR	LKQQELLR	sp|P46937|YAP1_HUMAN	sp|P46937|YAP1_HUMAN	NINPSTANSPKCQELALR-LKQQELLR	a11-b2	xlink	3176.7	795.181	4	0	26.31
LQQLQMEKER-LKQQELLR-a8-b2	1	LQQLQMEKER	LKQQELLR	sp|P46937|YAP1_HUMAN	sp|P46937|YAP1_HUMAN	LQQLQMEKER-LKQQELLR	a8-b2	xlink	2466.36	823.125	3	0	26.31
LQQLQMEKER-LKQQELLR-a8-b2	2	LQQLQMEKER	LKQQELLR	sp|P46937|YAP1_HUMAN	sp|P46937|YAP1_HUMAN	LQQLQMEKER-LKQQELLR	a8-b2	xlink	2466.36	823.127	3	0	26.31
NINPSTANSPKCQELALR-K11-156	1	NINPSTANSPKCQELALR		sp|P46937|YAP1_HUMAN		NINPSTANSPKCQELALR	a11	monolink	2168.09	723.706	3	0	26.3
NINPSTANSPKCQELALR-K11-156	1	NINPSTANSPKCQELALR		sp|P46937|YAP1_HUMAN		NINPSTANSPKCQELALR	a11	monolink	2168.09	723.705	3	0	26.3
NINPSTANSPKCQELALR-K11-155	1	NINPSTANSPKCQELALR		sp|P46937|YAP1_HUMAN		NINPSTANSPKCQELALR	a11	monolink	2167.11	723.373	3	0	26.27
NINPSTANSPKCQELALR-LKQQELLR-a11-b2	1	NINPSTANSPKCQELALR	LKQQELLR	sp|P46937|YAP1_HUMAN	sp|P46937|YAP1_HUMAN	NINPSTANSPKCQELALR-LKQQELLR	a11-b2	xlink	3176.7	795.18	4	0	26.27
ISQSAPVKQPPPLAPQSPQGGVMGGSNSNQQQQMR-LKQQELLR-a8-b2	1	ISQSAPVKQPPPLAPQSPQGGVMGGSNSNQQQQMR	LKQQELLR	sp|P46937|YAP1_HUMAN	sp|P46937|YAP1_HUMAN	ISQSAPVKQPPPLAPQSPQGGVMGGSNSNQQQQMR-LKQQELLR	a8-b2	xlink	4793.47	1199.37	4	0	26.26
NINPSTANSPKCQELALR-LKQQELLR-a11-b2	1	NINPSTANSPKCQELALR	LKQQELLR	sp|P46937|YAP1_HUMAN	sp|P46937|YAP1_HUMAN	NINPSTANSPKCQELALR-LKQQELLR	a11-b2	xlink	3176.7	795.18	4	0	26.25
LQQLQMEKER-LKQQELLR-a8-b2	1	LQQLQMEKER	LKQQELLR	sp|P46937|YAP1_HUMAN	sp|P46937|YAP1_HUMAN	LQQLQMEKER-LKQQELLR	a8-b2	xlink	2466.36	617.604	4	0	26.24
NINPSTANSPKCQELALR-K11-155	1	NINPSTANSPKCQELALR		sp|P46937|YAP1_HUMAN		NINPSTANSPKCQELALR	a11	monolink	2167.11	723.373	3	0	26.24
NINPSTANSPKCQELALR-LKQQELLR-a11-b2	1	NINPSTANSPKCQELALR	LKQQELLR	sp|P46937|YAP1_HUMAN	sp|P46937|YAP1_HUMAN	NINPSTANSPKCQELALR-LKQQELLR	a11-b2	xlink	3176.7	795.18	4	0	26.23
NINPSTANSPKCQELALR-K11-155	1	NINPSTANSPKCQELALR		sp|P46937|YAP1_HUMAN		NINPSTANSPKCQELALR	a11	monolink	2167.11	723.374	3	0	26.23
NINPSTANSPKCQELALR-LKQQELLR-a11-b2	1	NINPSTANSPKCQELALR	LKQQELLR	sp|P46937|YAP1_HUMAN	sp|P46937|YAP1_HUMAN	NINPSTANSPKCQELALR-LKQQELLR	a11-b2	xlink	3176.7	795.181	4	0	26.22
NINPSTANSPKCQELALR-LKQQELLR-a11-b2	1	NINPSTANSPKCQELALR	LKQQELLR	sp|P46937|YAP1_HUMAN	sp|P46937|YAP1_HUMAN	NINPSTANSPKCQELALR-LKQQELLR	a11-b2	xlink	3176.7	795.182	4	0	26.22
NINPSTANSPKCQELALR-LQQLQMEKER-a11-b8	1	NINPSTANSPKCQELALR	LQQLQMEKER	sp|P46937|YAP1_HUMAN	sp|P46937|YAP1_HUMAN	NINPSTANSPKCQELALR-LQQLQMEKER	a11-b8	xlink	3451.76	863.945	4	0	26.21
NINPSTANSPKCQELALR-LKQQELLR-a11-b2	1	NINPSTANSPKCQELALR	LKQQELLR	sp|P46937|YAP1_HUMAN	sp|P46937|YAP1_HUMAN	NINPSTANSPKCQELALR-LKQQELLR	a11-b2	xlink	3176.7	795.179	4	0	26.21
GDSETDLEALFNAVMNPKTANVPQTVPMR-LQQLQMEKER-a18-b8	1	GDSETDLEALFNAVMNPKTANVPQTVPMR	LQQLQMEKER	sp|P46937|YAP1_HUMAN	sp|P46937|YAP1_HUMAN	GDSETDLEALFNAVMNPKTANVPQTVPMR-LQQLQMEKER	a18-b8	xlink	4584.27	1147.07	4	0	26.2
NINPSTANSPKCQELALR-LKQQELLR-a11-b2	1	NINPSTANSPKCQELALR	LKQQELLR	sp|P46937|YAP1_HUMAN	sp|P46937|YAP1_HUMAN	NINPSTANSPKCQELALR-LKQQELLR	a11-b2	xlink	3176.7	795.181	4	0	26.19
NINPSTANSPKCQELALR-LKQQELLR-a11-b2	1	NINPSTANSPKCQELALR	LKQQELLR	sp|P46937|YAP1_HUMAN	sp|P46937|YAP1_HUMAN	NINPSTANSPKCQELALR-LKQQELLR	a11-b2	xlink	3176.7	795.181	4	0	26.18
ISQSAPVKQPPPLAPQSPQGGVMGGSNSNQQQQMR-LKQQELLR-a8-b2	1	ISQSAPVKQPPPLAPQSPQGGVMGGSNSNQQQQMR	LKQQELLR	sp|P46937|YAP1_HUMAN	sp|P46937|YAP1_HUMAN	ISQSAPVKQPPPLAPQSPQGGVMGGSNSNQQQQMR-LKQQELLR	a8-b2	xlink	4793.47	1199.37	4	0	26.17
ISQSAPVKQPPPLAPQSPQGGVMGGSNSNQQQQMR-LKQQELLR-a8-b2	1	ISQSAPVKQPPPLAPQSPQGGVMGGSNSNQQQQMR	LKQQELLR	sp|P46937|YAP1_HUMAN	sp|P46937|YAP1_HUMAN	ISQSAPVKQPPPLAPQSPQGGVMGGSNSNQQQQMR-LKQQELLR	a8-b2	xlink	4793.47	1199.38	4	0	26.15
LQQLQMEKER-LKQQELLR-a8-b2	2	LQQLQMEKER	LKQQELLR	sp|P46937|YAP1_HUMAN	sp|P46937|YAP1_HUMAN	LQQLQMEKER-LKQQELLR	a8-b2	xlink	2466.36	823.126	3	0	26.15
NINPSTANSPKCQELALR-K11-156	1	NINPSTANSPKCQELALR		sp|P46937|YAP1_HUMAN		NINPSTANSPKCQELALR	a11	monolink	2168.09	723.703	3	0	26.14
NINPSTANSPKCQELALR-LKQQELLR-a11-b2	1	NINPSTANSPKCQELALR	LKQQELLR	sp|P46937|YAP1_HUMAN	sp|P46937|YAP1_HUMAN	NINPSTANSPKCQELALR-LKQQELLR	a11-b2	xlink	3176.7	795.182	4	0	26.13
LQQLQMEKER-LKQQELLR-a8-b2	1	LQQLQMEKER	LKQQELLR	sp|P46937|YAP1_HUMAN	sp|P46937|YAP1_HUMAN	LQQLQMEKER-LKQQELLR	a8-b2	xlink	2466.36	823.126	3	0	26.13
NINPSTANSPKCQELALR-K11-156	1	NINPSTANSPKCQELALR		sp|P46937|YAP1_HUMAN		NINPSTANSPKCQELALR	a11	monolink	2168.09	723.703	3	0	26.11
LRLKQQELLR-MDKSMFVK-a4-b3	1	LRLKQQELLR	MDKSMFVK	sp|P46937|YAP1_HUMAN	sp|O95835|LATS1_HUMAN	LRLKQQELLR-MDKSMFVK	a4-b3	xlink	2418.35	484.678	5	0.25	26.1
NINPSTANSPKCQELALR-LKQQELLR-a11-b2	1	NINPSTANSPKCQELALR	LKQQELLR	sp|P46937|YAP1_HUMAN	sp|P46937|YAP1_HUMAN	NINPSTANSPKCQELALR-LKQQELLR	a11-b2	xlink	3176.7	795.18	4	0	26.1
NINPSTANSPKCQELALR-LKQQELLR-a11-b2	1	NINPSTANSPKCQELALR	LKQQELLR	sp|P46937|YAP1_HUMAN	sp|P46937|YAP1_HUMAN	NINPSTANSPKCQELALR-LKQQELLR	a11-b2	xlink	3176.7	795.182	4	0	26.1
NINPSTANSPKCQELALR-K11-156	1	NINPSTANSPKCQELALR		sp|P46937|YAP1_HUMAN		NINPSTANSPKCQELALR	a11	monolink	2168.09	723.704	3	0	26.1
NINPSTANSPKCQELALR-LKQQELLR-a11-b2	1	NINPSTANSPKCQELALR	LKQQELLR	sp|P46937|YAP1_HUMAN	sp|P46937|YAP1_HUMAN	NINPSTANSPKCQELALR-LKQQELLR	a11-b2	xlink	3176.7	1059.9	3	0	26.08
NINPSTANSPKCQELALR-LKQQELLR-a11-b2	1	NINPSTANSPKCQELALR	LKQQELLR	sp|P46937|YAP1_HUMAN	sp|P46937|YAP1_HUMAN	NINPSTANSPKCQELALR-LKQQELLR	a11-b2	xlink	3176.7	795.181	4	0	26.07
NINPSTANSPKCQELALR-LQQLQMEKER-a11-b8	1	NINPSTANSPKCQELALR	LQQLQMEKER	sp|P46937|YAP1_HUMAN	sp|P46937|YAP1_HUMAN	NINPSTANSPKCQELALR-LQQLQMEKER	a11-b8	xlink	3451.76	863.944	4	0	26.07
NINPSTANSPKCQELALR-LKQQELLR-a11-b2	1	NINPSTANSPKCQELALR	LKQQELLR	sp|P46937|YAP1_HUMAN	sp|P46937|YAP1_HUMAN	NINPSTANSPKCQELALR-LKQQELLR	a11-b2	xlink	3176.7	795.18	4	0	26.06
NINPSTANSPKCQELALR-LKQQELLR-a11-b2	1	NINPSTANSPKCQELALR	LKQQELLR	sp|P46937|YAP1_HUMAN	sp|P46937|YAP1_HUMAN	NINPSTANSPKCQELALR-LKQQELLR	a11-b2	xlink	3176.7	795.18	4	0	26.06
NINPSTANSPKCQELALR-LQQLQMEKER-a11-b8	1	NINPSTANSPKCQELALR	LQQLQMEKER	sp|P46937|YAP1_HUMAN	sp|P46937|YAP1_HUMAN	NINPSTANSPKCQELALR-LQQLQMEKER	a11-b8	xlink	3451.76	863.942	4	0	26.03
LRLKQQELLR-MDKSMFVK-a4-b3	2	LRLKQQELLR	MDKSMFVK	sp|P46937|YAP1_HUMAN	sp|O95835|LATS1_HUMAN	LRLKQQELLR-MDKSMFVK	a4-b3	xlink	2418.35	484.678	5	0.25	26.03
LQQLQMEKER-LKQQELLR-a8-b2	2	LQQLQMEKER	LKQQELLR	sp|P46937|YAP1_HUMAN	sp|P46937|YAP1_HUMAN	LQQLQMEKER-LKQQELLR	a8-b2	xlink	2466.36	823.127	3	0	26
NINPSTANSPKCQELALR-LQQLQMEKER-a11-b8	1	NINPSTANSPKCQELALR	LQQLQMEKER	sp|P46937|YAP1_HUMAN	sp|P46937|YAP1_HUMAN	NINPSTANSPKCQELALR-LQQLQMEKER	a11-b8	xlink	3451.76	863.944	4	0	26
NINPSTANSPKCQELALR-LQQLQMEKER-a11-b8	1	NINPSTANSPKCQELALR	LQQLQMEKER	sp|P46937|YAP1_HUMAN	sp|P46937|YAP1_HUMAN	NINPSTANSPKCQELALR-LQQLQMEKER	a11-b8	xlink	3451.76	863.945	4	0	26
NINPSTANSPKCQELALR-K11-155	1	NINPSTANSPKCQELALR		sp|P46937|YAP1_HUMAN		NINPSTANSPKCQELALR	a11	monolink	2167.11	723.373	3	0	25.99
NINPSTANSPKCQELALR-LKQQELLR-a11-b2	1	NINPSTANSPKCQELALR	LKQQELLR	sp|P46937|YAP1_HUMAN	sp|P46937|YAP1_HUMAN	NINPSTANSPKCQELALR-LKQQELLR	a11-b2	xlink	3176.7	795.182	4	0	25.98
ISQSAPVKQPPPLAPQSPQGGVMGGSNSNQQQQMR-LKQQELLR-a8-b2	1	ISQSAPVKQPPPLAPQSPQGGVMGGSNSNQQQQMR	LKQQELLR	sp|P46937|YAP1_HUMAN	sp|P46937|YAP1_HUMAN	ISQSAPVKQPPPLAPQSPQGGVMGGSNSNQQQQMR-LKQQELLR	a8-b2	xlink	4793.47	1199.38	4	0	25.98
LRLKQQELLR-MDKSMFVK-a4-b3	1	LRLKQQELLR	MDKSMFVK	sp|P46937|YAP1_HUMAN	sp|O95835|LATS1_HUMAN	LRLKQQELLR-MDKSMFVK	a4-b3	xlink	2418.35	484.678	5	0.25	25.98
LQQLQMEKER-LKQQELLR-a8-b2	2	LQQLQMEKER	LKQQELLR	sp|P46937|YAP1_HUMAN	sp|P46937|YAP1_HUMAN	LQQLQMEKER-LKQQELLR	a8-b2	xlink	2466.36	823.127	3	0	25.97
LQQLQMEKER-LKQQELLR-a8-b2	1	LQQLQMEKER	LKQQELLR	sp|P46937|YAP1_HUMAN	sp|P46937|YAP1_HUMAN	LQQLQMEKER-LKQQELLR	a8-b2	xlink	2466.36	823.125	3	0	25.96
LQQLQMEKER-LKQQELLR-a8-b2	2	LQQLQMEKER	LKQQELLR	sp|P46937|YAP1_HUMAN	sp|P46937|YAP1_HUMAN	LQQLQMEKER-LKQQELLR	a8-b2	xlink	2466.36	823.127	3	0	25.95
NINPSTANSPKCQELALR-LKQQELLR-a11-b2	1	NINPSTANSPKCQELALR	LKQQELLR	sp|P46937|YAP1_HUMAN	sp|P46937|YAP1_HUMAN	NINPSTANSPKCQELALR-LKQQELLR	a11-b2	xlink	3176.7	795.181	4	0	25.95
NINPSTANSPKCQELALR-LQQLQMEKER-a11-b8	1	NINPSTANSPKCQELALR	LQQLQMEKER	sp|P46937|YAP1_HUMAN	sp|P46937|YAP1_HUMAN	NINPSTANSPKCQELALR-LQQLQMEKER	a11-b8	xlink	3451.76	863.942	4	0	25.92
NINPSTANSPKCQELALR-K11-156	1	NINPSTANSPKCQELALR		sp|P46937|YAP1_HUMAN		NINPSTANSPKCQELALR	a11	monolink	2168.09	723.706	3	0	25.92
NINPSTANSPKCQELALR-LKQQELLR-a11-b2	1	NINPSTANSPKCQELALR	LKQQELLR	sp|P46937|YAP1_HUMAN	sp|P46937|YAP1_HUMAN	NINPSTANSPKCQELALR-LKQQELLR	a11-b2	xlink	3176.7	795.18	4	0	25.92
ISQSAPVKQPPPLAPQSPQGGVMGGSNSNQQQQMR-LKQQELLR-a8-b2	1	ISQSAPVKQPPPLAPQSPQGGVMGGSNSNQQQQMR	LKQQELLR	sp|P46937|YAP1_HUMAN	sp|P46937|YAP1_HUMAN	ISQSAPVKQPPPLAPQSPQGGVMGGSNSNQQQQMR-LKQQELLR	a8-b2	xlink	4793.47	1199.38	4	0	25.92
NINPSTANSPKCQELALR-LQQLQMEKER-a11-b8	1	NINPSTANSPKCQELALR	LQQLQMEKER	sp|P46937|YAP1_HUMAN	sp|P46937|YAP1_HUMAN	NINPSTANSPKCQELALR-LQQLQMEKER	a11-b8	xlink	3451.76	863.942	4	0	25.91
LQQLQMEKER-LKQQELLR-a8-b2	2	LQQLQMEKER	LKQQELLR	sp|P46937|YAP1_HUMAN	sp|P46937|YAP1_HUMAN	LQQLQMEKER-LKQQELLR	a8-b2	xlink	2466.36	823.128	3	0	25.9
LQQLQMEKER-LKQQELLR-a8-b2	1	LQQLQMEKER	LKQQELLR	sp|P46937|YAP1_HUMAN	sp|P46937|YAP1_HUMAN	LQQLQMEKER-LKQQELLR	a8-b2	xlink	2466.36	823.127	3	0	25.9
LRLKQQELLR-MDKSMFVK-a4-b3	1	LRLKQQELLR	MDKSMFVK	sp|P46937|YAP1_HUMAN	sp|O95835|LATS1_HUMAN	LRLKQQELLR-MDKSMFVK	a4-b3	xlink	2418.35	484.679	5	0.25	25.85
ISQSAPVKQPPPLAPQSPQGGVMGGSNSNQQQQMR-LKQQELLR-a8-b2	1	ISQSAPVKQPPPLAPQSPQGGVMGGSNSNQQQQMR	LKQQELLR	sp|P46937|YAP1_HUMAN	sp|P46937|YAP1_HUMAN	ISQSAPVKQPPPLAPQSPQGGVMGGSNSNQQQQMR-LKQQELLR	a8-b2	xlink	4793.47	1199.37	4	0	25.84
LQQLQMEKER-LKQQELLR-a8-b2	1	LQQLQMEKER	LKQQELLR	sp|P46937|YAP1_HUMAN	sp|P46937|YAP1_HUMAN	LQQLQMEKER-LKQQELLR	a8-b2	xlink	2466.36	617.598	4	0	25.84
NINPSTANSPKCQELALR-LKQQELLR-a11-b2	1	NINPSTANSPKCQELALR	LKQQELLR	sp|P46937|YAP1_HUMAN	sp|P46937|YAP1_HUMAN	NINPSTANSPKCQELALR-LKQQELLR	a11-b2	xlink	3176.7	795.182	4	0	25.84
NINPSTANSPKCQELALR-K11-156	1	NINPSTANSPKCQELALR		sp|P46937|YAP1_HUMAN		NINPSTANSPKCQELALR	a11	monolink	2168.09	723.706	3	0	25.82
LQQLQMEKER-LKQQELLR-a8-b2	2	LQQLQMEKER	LKQQELLR	sp|P46937|YAP1_HUMAN	sp|P46937|YAP1_HUMAN	LQQLQMEKER-LKQQELLR	a8-b2	xlink	2466.36	823.127	3	0	25.79
NINPSTANSPKCQELALR-K11-156	1	NINPSTANSPKCQELALR		sp|P46937|YAP1_HUMAN		NINPSTANSPKCQELALR	a11	monolink	2168.09	723.706	3	0	25.77
NINPSTANSPKCQELALR-LKQQELLR-a11-b2	1	NINPSTANSPKCQELALR	LKQQELLR	sp|P46937|YAP1_HUMAN	sp|P46937|YAP1_HUMAN	NINPSTANSPKCQELALR-LKQQELLR	a11-b2	xlink	3176.7	795.179	4	0	25.77
LQQLQMEKER-LKQQELLR-a8-b2	1	LQQLQMEKER	LKQQELLR	sp|P46937|YAP1_HUMAN	sp|P46937|YAP1_HUMAN	LQQLQMEKER-LKQQELLR	a8-b2	xlink	2466.36	823.126	3	0	25.76
LQQLQMEKER-LKQQELLR-a8-b2	2	LQQLQMEKER	LKQQELLR	sp|P46937|YAP1_HUMAN	sp|P46937|YAP1_HUMAN	LQQLQMEKER-LKQQELLR	a8-b2	xlink	2466.36	823.134	3	0	25.76
NINPSTANSPKCQELALR-LKQQELLR-a11-b2	1	NINPSTANSPKCQELALR	LKQQELLR	sp|P46937|YAP1_HUMAN	sp|P46937|YAP1_HUMAN	NINPSTANSPKCQELALR-LKQQELLR	a11-b2	xlink	3176.7	795.18	4	0	25.74
NINPSTANSPKCQELALR-LKQQELLR-a11-b2	1	NINPSTANSPKCQELALR	LKQQELLR	sp|P46937|YAP1_HUMAN	sp|P46937|YAP1_HUMAN	NINPSTANSPKCQELALR-LKQQELLR	a11-b2	xlink	3176.7	795.179	4	0	25.72
NINPSTANSPKCQELALR-K11-156	1	NINPSTANSPKCQELALR		sp|P46937|YAP1_HUMAN		NINPSTANSPKCQELALR	a11	monolink	2168.09	723.704	3	0	25.7
ISQSAPVKQPPPLAPQSPQGGVMGGSNSNQQQQMR-LKQQELLR-a8-b2	1	ISQSAPVKQPPPLAPQSPQGGVMGGSNSNQQQQMR	LKQQELLR	sp|P46937|YAP1_HUMAN	sp|P46937|YAP1_HUMAN	ISQSAPVKQPPPLAPQSPQGGVMGGSNSNQQQQMR-LKQQELLR	a8-b2	xlink	4793.47	1199.38	4	0	25.7
NINPSTANSPKCQELALR-LKQQELLR-a11-b2	1	NINPSTANSPKCQELALR	LKQQELLR	sp|P46937|YAP1_HUMAN	sp|P46937|YAP1_HUMAN	NINPSTANSPKCQELALR-LKQQELLR	a11-b2	xlink	3176.7	795.187	4	0	25.67
ISQSAPVKQPPPLAPQSPQGGVMGGSNSNQQQQMR-K8-156	1	ISQSAPVKQPPPLAPQSPQGGVMGGSNSNQQQQMR		sp|P46937|YAP1_HUMAN		ISQSAPVKQPPPLAPQSPQGGVMGGSNSNQQQQMR	a8	monolink	3784.86	1262.62	3	0	25.67
LRLKQQELLR-MDKSMFVK-a4-b3	1	LRLKQQELLR	MDKSMFVK	sp|P46937|YAP1_HUMAN	sp|O95835|LATS1_HUMAN	LRLKQQELLR-MDKSMFVK	a4-b3	xlink	2418.35	484.679	5	0.25	25.66
LRLKQQELLR-MDKSMFVK-a4-b3	2	LRLKQQELLR	MDKSMFVK	sp|P46937|YAP1_HUMAN	sp|O95835|LATS1_HUMAN	LRLKQQELLR-MDKSMFVK	a4-b3	xlink	2418.35	484.678	5	0.25	25.66
NINPSTANSPKCQELALR-LQQLQMEKER-a11-b8	1	NINPSTANSPKCQELALR	LQQLQMEKER	sp|P46937|YAP1_HUMAN	sp|P46937|YAP1_HUMAN	NINPSTANSPKCQELALR-LQQLQMEKER	a11-b8	xlink	3451.76	863.953	4	0	25.64
NINPSTANSPKCQELALR-LKQQELLR-a11-b2	1	NINPSTANSPKCQELALR	LKQQELLR	sp|P46937|YAP1_HUMAN	sp|P46937|YAP1_HUMAN	NINPSTANSPKCQELALR-LKQQELLR	a11-b2	xlink	3176.7	795.181	4	0	25.64
NINPSTANSPKCQELALR-LQQLQMEKER-a11-b8	1	NINPSTANSPKCQELALR	LQQLQMEKER	sp|P46937|YAP1_HUMAN	sp|P46937|YAP1_HUMAN	NINPSTANSPKCQELALR-LQQLQMEKER	a11-b8	xlink	3451.76	863.944	4	0	25.64
NINPSTANSPKCQELALR-LKQQELLR-a11-b2	1	NINPSTANSPKCQELALR	LKQQELLR	sp|P46937|YAP1_HUMAN	sp|P46937|YAP1_HUMAN	NINPSTANSPKCQELALR-LKQQELLR	a11-b2	xlink	3176.7	795.181	4	0	25.63
NINPSTANSPKCQELALR-LKQQELLR-a11-b2	1	NINPSTANSPKCQELALR	LKQQELLR	sp|P46937|YAP1_HUMAN	sp|P46937|YAP1_HUMAN	NINPSTANSPKCQELALR-LKQQELLR	a11-b2	xlink	3176.7	795.18	4	0	25.63
NINPSTANSPKCQELALR-K11-156	1	NINPSTANSPKCQELALR		sp|P46937|YAP1_HUMAN		NINPSTANSPKCQELALR	a11	monolink	2168.09	723.707	3	0	25.62
NINPSTANSPKCQELALR-LKQQELLR-a11-b2	1	NINPSTANSPKCQELALR	LKQQELLR	sp|P46937|YAP1_HUMAN	sp|P46937|YAP1_HUMAN	NINPSTANSPKCQELALR-LKQQELLR	a11-b2	xlink	3176.7	795.182	4	0	25.62
NINPSTANSPKCQELALR-LKQQELLR-a11-b2	1	NINPSTANSPKCQELALR	LKQQELLR	sp|P46937|YAP1_HUMAN	sp|P46937|YAP1_HUMAN	NINPSTANSPKCQELALR-LKQQELLR	a11-b2	xlink	3176.7	795.18	4	0	25.59
NINPSTANSPKCQELALR-K11-156	1	NINPSTANSPKCQELALR		sp|P46937|YAP1_HUMAN		NINPSTANSPKCQELALR	a11	monolink	2168.09	723.704	3	0	25.59
NINPSTANSPKCQELALR-LKQQELLR-a11-b2	1	NINPSTANSPKCQELALR	LKQQELLR	sp|P46937|YAP1_HUMAN	sp|P46937|YAP1_HUMAN	NINPSTANSPKCQELALR-LKQQELLR	a11-b2	xlink	3176.7	795.182	4	0	25.57
NINPSTANSPKCQELALR-LKQQELLR-a11-b2	1	NINPSTANSPKCQELALR	LKQQELLR	sp|P46937|YAP1_HUMAN	sp|P46937|YAP1_HUMAN	NINPSTANSPKCQELALR-LKQQELLR	a11-b2	xlink	3176.7	795.181	4	0	25.56
LQQLQMEKER-LKQQELLR-a8-b2	2	LQQLQMEKER	LKQQELLR	sp|P46937|YAP1_HUMAN	sp|P46937|YAP1_HUMAN	LQQLQMEKER-LKQQELLR	a8-b2	xlink	2466.36	823.127	3	0	25.55
NINPSTANSPKCQELALR-K11-155	1	NINPSTANSPKCQELALR		sp|P46937|YAP1_HUMAN		NINPSTANSPKCQELALR	a11	monolink	2167.11	723.373	3	0	25.54
NINPSTANSPKCQELALR-LKQQELLR-a11-b2	1	NINPSTANSPKCQELALR	LKQQELLR	sp|P46937|YAP1_HUMAN	sp|P46937|YAP1_HUMAN	NINPSTANSPKCQELALR-LKQQELLR	a11-b2	xlink	3176.7	795.18	4	0	25.54
NINPSTANSPKCQELALR-K11-156	1	NINPSTANSPKCQELALR		sp|P46937|YAP1_HUMAN		NINPSTANSPKCQELALR	a11	monolink	2168.09	723.703	3	0	25.53
ISQSAPVKQPPPLAPQSPQGGVMGGSNSNQQQQMR-LQQLQMEKER-a8-b8	1	ISQSAPVKQPPPLAPQSPQGGVMGGSNSNQQQQMR	LQQLQMEKER	sp|P46937|YAP1_HUMAN	sp|P46937|YAP1_HUMAN	ISQSAPVKQPPPLAPQSPQGGVMGGSNSNQQQQMR-LQQLQMEKER	a8-b8	xlink	5068.53	1268.14	4	0	25.52
NINPSTANSPKCQELALR-LKQQELLR-a11-b2	1	NINPSTANSPKCQELALR	LKQQELLR	sp|P46937|YAP1_HUMAN	sp|P46937|YAP1_HUMAN	NINPSTANSPKCQELALR-LKQQELLR	a11-b2	xlink	3176.7	795.181	4	0	25.5
NINPSTANSPKCQELALR-K11-156	1	NINPSTANSPKCQELALR		sp|P46937|YAP1_HUMAN		NINPSTANSPKCQELALR	a11	monolink	2168.09	723.703	3	0	25.48
NINPSTANSPKCQELALR-LKQQELLR-a11-b2	1	NINPSTANSPKCQELALR	LKQQELLR	sp|P46937|YAP1_HUMAN	sp|P46937|YAP1_HUMAN	NINPSTANSPKCQELALR-LKQQELLR	a11-b2	xlink	3176.7	795.178	4	0	25.48
NINPSTANSPKCQELALR-K11-156	1	NINPSTANSPKCQELALR		sp|P46937|YAP1_HUMAN		NINPSTANSPKCQELALR	a11	monolink	2168.09	723.706	3	0	25.46
NINPSTANSPKCQELALR-LKQQELLR-a11-b2	1	NINPSTANSPKCQELALR	LKQQELLR	sp|P46937|YAP1_HUMAN	sp|P46937|YAP1_HUMAN	NINPSTANSPKCQELALR-LKQQELLR	a11-b2	xlink	3176.7	795.181	4	0	25.46
NINPSTANSPKCQELALR-LKQQELLR-a11-b2	1	NINPSTANSPKCQELALR	LKQQELLR	sp|P46937|YAP1_HUMAN	sp|P46937|YAP1_HUMAN	NINPSTANSPKCQELALR-LKQQELLR	a11-b2	xlink	3176.7	795.18	4	0	25.45
NINPSTANSPKCQELALR-LKQQELLR-a11-b2	1	NINPSTANSPKCQELALR	LKQQELLR	sp|P46937|YAP1_HUMAN	sp|P46937|YAP1_HUMAN	NINPSTANSPKCQELALR-LKQQELLR	a11-b2	xlink	3176.7	795.179	4	0	25.45
NINPSTANSPKCQELALR-LKQQELLR-a11-b2	1	NINPSTANSPKCQELALR	LKQQELLR	sp|P46937|YAP1_HUMAN	sp|P46937|YAP1_HUMAN	NINPSTANSPKCQELALR-LKQQELLR	a11-b2	xlink	3176.7	795.181	4	0	25.43
NINPSTANSPKCQELALR-LKQQELLR-a11-b2	1	NINPSTANSPKCQELALR	LKQQELLR	sp|P46937|YAP1_HUMAN	sp|P46937|YAP1_HUMAN	NINPSTANSPKCQELALR-LKQQELLR	a11-b2	xlink	3176.7	795.186	4	0	25.43
ISQSAPVKQPPPLAPQSPQGGVMGGSNSNQQQQMR-LKQQELLR-a8-b2	1	ISQSAPVKQPPPLAPQSPQGGVMGGSNSNQQQQMR	LKQQELLR	sp|P46937|YAP1_HUMAN	sp|P46937|YAP1_HUMAN	ISQSAPVKQPPPLAPQSPQGGVMGGSNSNQQQQMR-LKQQELLR	a8-b2	xlink	4793.47	1199.37	4	0	25.41
NINPSTANSPKCQELALR-K11-156	1	NINPSTANSPKCQELALR		sp|P46937|YAP1_HUMAN		NINPSTANSPKCQELALR	a11	monolink	2168.09	723.707	3	0	25.4
LQQLQMEKER-LKQQELLR-a8-b2	2	LQQLQMEKER	LKQQELLR	sp|P46937|YAP1_HUMAN	sp|P46937|YAP1_HUMAN	LQQLQMEKER-LKQQELLR	a8-b2	xlink	2466.36	823.126	3	0	25.4
NINPSTANSPKCQELALR-K11-155	1	NINPSTANSPKCQELALR		sp|P46937|YAP1_HUMAN		NINPSTANSPKCQELALR	a11	monolink	2167.11	723.372	3	0	25.4
LQQLQMEKER-LKQQELLR-a8-b2	2	LQQLQMEKER	LKQQELLR	sp|P46937|YAP1_HUMAN	sp|P46937|YAP1_HUMAN	LQQLQMEKER-LKQQELLR	a8-b2	xlink	2466.36	823.127	3	0	25.39
NINPSTANSPKCQELALR-K11-156	1	NINPSTANSPKCQELALR		sp|P46937|YAP1_HUMAN		NINPSTANSPKCQELALR	a11	monolink	2168.09	723.703	3	0	25.39
LQQLQMEKER-LKQQELLR-a8-b2	1	LQQLQMEKER	LKQQELLR	sp|P46937|YAP1_HUMAN	sp|P46937|YAP1_HUMAN	LQQLQMEKER-LKQQELLR	a8-b2	xlink	2466.36	823.127	3	0	25.39
LQQLQMEKER-LKQQELLR-a8-b2	1	LQQLQMEKER	LKQQELLR	sp|P46937|YAP1_HUMAN	sp|P46937|YAP1_HUMAN	LQQLQMEKER-LKQQELLR	a8-b2	xlink	2466.36	823.128	3	0	25.37
NINPSTANSPKCQELALR-K11-156	1	NINPSTANSPKCQELALR		sp|P46937|YAP1_HUMAN		NINPSTANSPKCQELALR	a11	monolink	2168.09	723.706	3	0	25.36
NINPSTANSPKCQELALR-K11-155	1	NINPSTANSPKCQELALR		sp|P46937|YAP1_HUMAN		NINPSTANSPKCQELALR	a11	monolink	2167.11	723.374	3	0	25.34
NINPSTANSPKCQELALR-LQQLQMEKER-a11-b8	1	NINPSTANSPKCQELALR	LQQLQMEKER	sp|P46937|YAP1_HUMAN	sp|P46937|YAP1_HUMAN	NINPSTANSPKCQELALR-LQQLQMEKER	a11-b8	xlink	3451.76	863.953	4	0	25.33
NINPSTANSPKCQELALR-LKQQELLR-a11-b2	1	NINPSTANSPKCQELALR	LKQQELLR	sp|P46937|YAP1_HUMAN	sp|P46937|YAP1_HUMAN	NINPSTANSPKCQELALR-LKQQELLR	a11-b2	xlink	3176.7	795.18	4	0	25.3
LQQLQMEKER-LKQQELLR-a8-b2	2	LQQLQMEKER	LKQQELLR	sp|P46937|YAP1_HUMAN	sp|P46937|YAP1_HUMAN	LQQLQMEKER-LKQQELLR	a8-b2	xlink	2466.36	823.134	3	0	25.3
NINPSTANSPKCQELALR-K11-156	1	NINPSTANSPKCQELALR		sp|P46937|YAP1_HUMAN		NINPSTANSPKCQELALR	a11	monolink	2168.09	723.703	3	0	25.29
LQQLQMEKER-LKQQELLR-a8-b2	2	LQQLQMEKER	LKQQELLR	sp|P46937|YAP1_HUMAN	sp|P46937|YAP1_HUMAN	LQQLQMEKER-LKQQELLR	a8-b2	xlink	2466.36	823.128	3	0	25.28
NINPSTANSPKCQELALR-LKQQELLR-a11-b2	1	NINPSTANSPKCQELALR	LKQQELLR	sp|P46937|YAP1_HUMAN	sp|P46937|YAP1_HUMAN	NINPSTANSPKCQELALR-LKQQELLR	a11-b2	xlink	3176.7	795.18	4	0	25.28
NINPSTANSPKCQELALR-K11-156	1	NINPSTANSPKCQELALR		sp|P46937|YAP1_HUMAN		NINPSTANSPKCQELALR	a11	monolink	2168.09	723.706	3	0	25.28
NINPSTANSPKCQELALR-K11-156	1	NINPSTANSPKCQELALR		sp|P46937|YAP1_HUMAN		NINPSTANSPKCQELALR	a11	monolink	2168.09	723.704	3	0	25.27
ISQSAPVKQPPPLAPQSPQGGVMGGSNSNQQQQMR-K8-156	1	ISQSAPVKQPPPLAPQSPQGGVMGGSNSNQQQQMR		sp|P46937|YAP1_HUMAN		ISQSAPVKQPPPLAPQSPQGGVMGGSNSNQQQQMR	a8	monolink	3784.86	947.222	4	0	25.27
LQQLQMEKER-LKQQELLR-a8-b2	1	LQQLQMEKER	LKQQELLR	sp|P46937|YAP1_HUMAN	sp|P46937|YAP1_HUMAN	LQQLQMEKER-LKQQELLR	a8-b2	xlink	2466.36	823.127	3	0	25.26
AHPFFKTIDFSSDLR-LKQQELLR-a6-b2	1	AHPFFKTIDFSSDLR	LKQQELLR	sp|O95835|LATS1_HUMAN	sp|P46937|YAP1_HUMAN	AHPFFKTIDFSSDLR-LKQQELLR	a6-b2	xlink	2944.58	589.92	5	0.25	25.24
ISQSAPVKQPPPLAPQSPQGGVMGGSNSNQQQQMR-K8-156	1	ISQSAPVKQPPPLAPQSPQGGVMGGSNSNQQQQMR		sp|P46937|YAP1_HUMAN		ISQSAPVKQPPPLAPQSPQGGVMGGSNSNQQQQMR	a8	monolink	3784.86	947.223	4	0	25.21
NINPSTANSPKCQELALR-K11-156	1	NINPSTANSPKCQELALR		sp|P46937|YAP1_HUMAN		NINPSTANSPKCQELALR	a11	monolink	2168.09	723.706	3	0	25.2
QSSFEIPDDVPLPAGWEMAKTSSGQR-K20-155	1	QSSFEIPDDVPLPAGWEMAKTSSGQR		sp|P46937|YAP1_HUMAN		QSSFEIPDDVPLPAGWEMAKTSSGQR	a20	monolink	2987.43	996.818	3	0	25.2
NINPSTANSPKCQELALR-LKQQELLR-a11-b2	1	NINPSTANSPKCQELALR	LKQQELLR	sp|P46937|YAP1_HUMAN	sp|P46937|YAP1_HUMAN	NINPSTANSPKCQELALR-LKQQELLR	a11-b2	xlink	3176.7	795.181	4	0	25.19
NINPSTANSPKCQELALR-LKQQELLR-a11-b2	1	NINPSTANSPKCQELALR	LKQQELLR	sp|P46937|YAP1_HUMAN	sp|P46937|YAP1_HUMAN	NINPSTANSPKCQELALR-LKQQELLR	a11-b2	xlink	3176.7	795.18	4	0	25.18
LQQLQMEKER-LKQQELLR-a8-b2	2	LQQLQMEKER	LKQQELLR	sp|P46937|YAP1_HUMAN	sp|P46937|YAP1_HUMAN	LQQLQMEKER-LKQQELLR	a8-b2	xlink	2466.36	823.128	3	0	25.13
LQQLQMEKER-LKQQELLR-a8-b2	1	LQQLQMEKER	LKQQELLR	sp|P46937|YAP1_HUMAN	sp|P46937|YAP1_HUMAN	LQQLQMEKER-LKQQELLR	a8-b2	xlink	2466.36	823.127	3	0	25.12
NINPSTANSPKCQELALR-K11-156	1	NINPSTANSPKCQELALR		sp|P46937|YAP1_HUMAN		NINPSTANSPKCQELALR	a11	monolink	2168.09	723.706	3	0	25.11
NINPSTANSPKCQELALR-K11-156	1	NINPSTANSPKCQELALR		sp|P46937|YAP1_HUMAN		NINPSTANSPKCQELALR	a11	monolink	2168.09	723.703	3	0	25.1
NINPSTANSPKCQELALR-LKQQELLR-a11-b2	2	NINPSTANSPKCQELALR	LKQQELLR	sp|P46937|YAP1_HUMAN	sp|P46937|YAP1_HUMAN	NINPSTANSPKCQELALR-LKQQELLR	a11-b2	xlink	3176.7	795.18	4	0	25.08
NINPSTANSPKCQELALR-LQQLQMEKER-a11-b8	1	NINPSTANSPKCQELALR	LQQLQMEKER	sp|P46937|YAP1_HUMAN	sp|P46937|YAP1_HUMAN	NINPSTANSPKCQELALR-LQQLQMEKER	a11-b8	xlink	3451.76	863.945	4	0	25.06
NINPSTANSPKCQELALR-LQQLQMEKER-a11-b8	1	NINPSTANSPKCQELALR	LQQLQMEKER	sp|P46937|YAP1_HUMAN	sp|P46937|YAP1_HUMAN	NINPSTANSPKCQELALR-LQQLQMEKER	a11-b8	xlink	3451.76	863.942	4	0	25.06
LRLKQQELLR-MDKSMFVK-a4-b3	1	LRLKQQELLR	MDKSMFVK	sp|P46937|YAP1_HUMAN	sp|O95835|LATS1_HUMAN	LRLKQQELLR-MDKSMFVK	a4-b3	xlink	2418.35	484.68	5	0.25	25.04
NINPSTANSPKCQELALR-LKQQELLR-a11-b2	1	NINPSTANSPKCQELALR	LKQQELLR	sp|P46937|YAP1_HUMAN	sp|P46937|YAP1_HUMAN	NINPSTANSPKCQELALR-LKQQELLR	a11-b2	xlink	3176.7	795.182	4	0	25.04
LQQLQMEKER-LKQQELLR-a8-b2	1	LQQLQMEKER	LKQQELLR	sp|P46937|YAP1_HUMAN	sp|P46937|YAP1_HUMAN	LQQLQMEKER-LKQQELLR	a8-b2	xlink	2466.36	617.596	4	0	25.04
LQQLQMEKER-LKQQELLR-a8-b2	1	LQQLQMEKER	LKQQELLR	sp|P46937|YAP1_HUMAN	sp|P46937|YAP1_HUMAN	LQQLQMEKER-LKQQELLR	a8-b2	xlink	2466.36	823.128	3	0	25.02
NINPSTANSPKCQELALR-LKQQELLR-a11-b2	1	NINPSTANSPKCQELALR	LKQQELLR	sp|P46937|YAP1_HUMAN	sp|P46937|YAP1_HUMAN	NINPSTANSPKCQELALR-LKQQELLR	a11-b2	xlink	3176.7	795.18	4	0	25.01
NINPSTANSPKCQELALR-K11-156	1	NINPSTANSPKCQELALR		sp|P46937|YAP1_HUMAN		NINPSTANSPKCQELALR	a11	monolink	2168.09	723.704	3	0	24.98
NINPSTANSPKCQELALR-LKQQELLR-a11-b2	1	NINPSTANSPKCQELALR	LKQQELLR	sp|P46937|YAP1_HUMAN	sp|P46937|YAP1_HUMAN	NINPSTANSPKCQELALR-LKQQELLR	a11-b2	xlink	3176.7	795.181	4	0	24.97
ISQSAPVKQPPPLAPQSPQGGVMGGSNSNQQQQMR-K8-156	1	ISQSAPVKQPPPLAPQSPQGGVMGGSNSNQQQQMR		sp|P46937|YAP1_HUMAN		ISQSAPVKQPPPLAPQSPQGGVMGGSNSNQQQQMR	a8	monolink	3784.86	947.222	4	0	24.97
NINPSTANSPKCQELALR-K11-156	1	NINPSTANSPKCQELALR		sp|P46937|YAP1_HUMAN		NINPSTANSPKCQELALR	a11	monolink	2168.09	723.705	3	0	24.97
NINPSTANSPKCQELALR-K11-155	1	NINPSTANSPKCQELALR		sp|P46937|YAP1_HUMAN		NINPSTANSPKCQELALR	a11	monolink	2167.11	723.373	3	0	24.95
NINPSTANSPKCQELALR-K11-156	1	NINPSTANSPKCQELALR		sp|P46937|YAP1_HUMAN		NINPSTANSPKCQELALR	a11	monolink	2168.09	723.703	3	0	24.95
NINPSTANSPKCQELALR-K11-156	1	NINPSTANSPKCQELALR		sp|P46937|YAP1_HUMAN		NINPSTANSPKCQELALR	a11	monolink	2168.09	723.704	3	0	24.94
NINPSTANSPKCQELALR-K11-155	1	NINPSTANSPKCQELALR		sp|P46937|YAP1_HUMAN		NINPSTANSPKCQELALR	a11	monolink	2167.11	723.371	3	0	24.94
LQQLQMEKER-LKQQELLR-a8-b2	1	LQQLQMEKER	LKQQELLR	sp|P46937|YAP1_HUMAN	sp|P46937|YAP1_HUMAN	LQQLQMEKER-LKQQELLR	a8-b2	xlink	2466.36	617.597	4	0	24.93
NINPSTANSPKCQELALR-LKQQELLR-a11-b2	1	NINPSTANSPKCQELALR	LKQQELLR	sp|P46937|YAP1_HUMAN	sp|P46937|YAP1_HUMAN	NINPSTANSPKCQELALR-LKQQELLR	a11-b2	xlink	3176.7	795.181	4	0	24.92
NINPSTANSPKCQELALR-LQQLQMEKER-a11-b8	1	NINPSTANSPKCQELALR	LQQLQMEKER	sp|P46937|YAP1_HUMAN	sp|P46937|YAP1_HUMAN	NINPSTANSPKCQELALR-LQQLQMEKER	a11-b8	xlink	3451.76	1151.59	3	0	24.92
NINPSTANSPKCQELALR-LQQLQMEKER-a11-b8	1	NINPSTANSPKCQELALR	LQQLQMEKER	sp|P46937|YAP1_HUMAN	sp|P46937|YAP1_HUMAN	NINPSTANSPKCQELALR-LQQLQMEKER	a11-b8	xlink	3451.76	863.947	4	0	24.91
NINPSTANSPKCQELALR-LKQQELLR-a11-b2	1	NINPSTANSPKCQELALR	LKQQELLR	sp|P46937|YAP1_HUMAN	sp|P46937|YAP1_HUMAN	NINPSTANSPKCQELALR-LKQQELLR	a11-b2	xlink	3176.7	795.18	4	0	24.9
NINPSTANSPKCQELALR-LKQQELLR-a11-b2	1	NINPSTANSPKCQELALR	LKQQELLR	sp|P46937|YAP1_HUMAN	sp|P46937|YAP1_HUMAN	NINPSTANSPKCQELALR-LKQQELLR	a11-b2	xlink	3176.7	1059.91	3	0	24.88
NINPSTANSPKCQELALR-K11-156	1	NINPSTANSPKCQELALR		sp|P46937|YAP1_HUMAN		NINPSTANSPKCQELALR	a11	monolink	2168.09	723.706	3	0	24.86
LQQLQMEKER-LKQQELLR-a8-b2	1	LQQLQMEKER	LKQQELLR	sp|P46937|YAP1_HUMAN	sp|P46937|YAP1_HUMAN	LQQLQMEKER-LKQQELLR	a8-b2	xlink	2466.36	823.125	3	0	24.85
NINPSTANSPKCQELALR-LKQQELLR-a11-b2	1	NINPSTANSPKCQELALR	LKQQELLR	sp|P46937|YAP1_HUMAN	sp|P46937|YAP1_HUMAN	NINPSTANSPKCQELALR-LKQQELLR	a11-b2	xlink	3176.7	795.179	4	0	24.84
ISQSAPVKQPPPLAPQSPQGGVMGGSNSNQQQQMR-LQQLQMEKER-a8-b8	1	ISQSAPVKQPPPLAPQSPQGGVMGGSNSNQQQQMR	LQQLQMEKER	sp|P46937|YAP1_HUMAN	sp|P46937|YAP1_HUMAN	ISQSAPVKQPPPLAPQSPQGGVMGGSNSNQQQQMR-LQQLQMEKER	a8-b8	xlink	5068.53	1014.71	5	0	24.82
LQQLQMEKER-LKQQELLR-a8-b2	2	LQQLQMEKER	LKQQELLR	sp|P46937|YAP1_HUMAN	sp|P46937|YAP1_HUMAN	LQQLQMEKER-LKQQELLR	a8-b2	xlink	2466.36	823.127	3	0	24.82
NINPSTANSPKCQELALR-LKQQELLR-a11-b2	1	NINPSTANSPKCQELALR	LKQQELLR	sp|P46937|YAP1_HUMAN	sp|P46937|YAP1_HUMAN	NINPSTANSPKCQELALR-LKQQELLR	a11-b2	xlink	3176.7	1059.9	3	0	24.81
ISQSAPVKQPPPLAPQSPQGGVMGGSNSNQQQQMR-LKQQELLR-a8-b2	1	ISQSAPVKQPPPLAPQSPQGGVMGGSNSNQQQQMR	LKQQELLR	sp|P46937|YAP1_HUMAN	sp|P46937|YAP1_HUMAN	ISQSAPVKQPPPLAPQSPQGGVMGGSNSNQQQQMR-LKQQELLR	a8-b2	xlink	4793.47	959.7	5	0	24.8
NINPSTANSPKCQELALR-LKQQELLR-a11-b2	1	NINPSTANSPKCQELALR	LKQQELLR	sp|P46937|YAP1_HUMAN	sp|P46937|YAP1_HUMAN	NINPSTANSPKCQELALR-LKQQELLR	a11-b2	xlink	3176.7	795.178	4	0	24.8
NINPSTANSPKCQELALR-LKQQELLR-a11-b2	1	NINPSTANSPKCQELALR	LKQQELLR	sp|P46937|YAP1_HUMAN	sp|P46937|YAP1_HUMAN	NINPSTANSPKCQELALR-LKQQELLR	a11-b2	xlink	3176.7	795.181	4	0	24.8
LQQLQMEKER-LKQQELLR-a8-b2	2	LQQLQMEKER	LKQQELLR	sp|P46937|YAP1_HUMAN	sp|P46937|YAP1_HUMAN	LQQLQMEKER-LKQQELLR	a8-b2	xlink	2466.36	823.126	3	0	24.79
LRLKQQELLR-MDKSMFVK-a4-b3	2	LRLKQQELLR	MDKSMFVK	sp|P46937|YAP1_HUMAN	sp|O95835|LATS1_HUMAN	LRLKQQELLR-MDKSMFVK	a4-b3	xlink	2418.35	605.594	4	0.25	24.78
NINPSTANSPKCQELALR-LKQQELLR-a11-b2	1	NINPSTANSPKCQELALR	LKQQELLR	sp|P46937|YAP1_HUMAN	sp|P46937|YAP1_HUMAN	NINPSTANSPKCQELALR-LKQQELLR	a11-b2	xlink	3176.7	795.18	4	0	24.75
ISQSAPVKQPPPLAPQSPQGGVMGGSNSNQQQQMR-LKQQELLR-a8-b2	1	ISQSAPVKQPPPLAPQSPQGGVMGGSNSNQQQQMR	LKQQELLR	sp|P46937|YAP1_HUMAN	sp|P46937|YAP1_HUMAN	ISQSAPVKQPPPLAPQSPQGGVMGGSNSNQQQQMR-LKQQELLR	a8-b2	xlink	4793.47	1199.38	4	0	24.74
NINPSTANSPKCQELALR-K11-156	1	NINPSTANSPKCQELALR		sp|P46937|YAP1_HUMAN		NINPSTANSPKCQELALR	a11	monolink	2168.09	723.709	3	0	24.74
NINPSTANSPKCQELALR-K11-156	1	NINPSTANSPKCQELALR		sp|P46937|YAP1_HUMAN		NINPSTANSPKCQELALR	a11	monolink	2168.09	723.705	3	0	24.74
NINPSTANSPKCQELALR-LKQQELLR-a11-b2	1	NINPSTANSPKCQELALR	LKQQELLR	sp|P46937|YAP1_HUMAN	sp|P46937|YAP1_HUMAN	NINPSTANSPKCQELALR-LKQQELLR	a11-b2	xlink	3176.7	1059.91	3	0	24.74
ISQSAPVKQPPPLAPQSPQGGVMGGSNSNQQQQMR-LKQQELLR-a8-b2	1	ISQSAPVKQPPPLAPQSPQGGVMGGSNSNQQQQMR	LKQQELLR	sp|P46937|YAP1_HUMAN	sp|P46937|YAP1_HUMAN	ISQSAPVKQPPPLAPQSPQGGVMGGSNSNQQQQMR-LKQQELLR	a8-b2	xlink	4793.47	1199.38	4	0	24.73
NINPSTANSPKCQELALR-LQQLQMEKER-a11-b8	1	NINPSTANSPKCQELALR	LQQLQMEKER	sp|P46937|YAP1_HUMAN	sp|P46937|YAP1_HUMAN	NINPSTANSPKCQELALR-LQQLQMEKER	a11-b8	xlink	3451.76	863.942	4	0	24.71
NINPSTANSPKCQELALR-LQQLQMEKER-a11-b8	1	NINPSTANSPKCQELALR	LQQLQMEKER	sp|P46937|YAP1_HUMAN	sp|P46937|YAP1_HUMAN	NINPSTANSPKCQELALR-LQQLQMEKER	a11-b8	xlink	3451.76	863.945	4	0	24.69
LRLKQQELLR-MDKSMFVK-a4-b3	1	LRLKQQELLR	MDKSMFVK	sp|P46937|YAP1_HUMAN	sp|O95835|LATS1_HUMAN	LRLKQQELLR-MDKSMFVK	a4-b3	xlink	2418.35	484.679	5	0.25	24.69
LQQLQMEKER-LKQQELLR-a8-b2	1	LQQLQMEKER	LKQQELLR	sp|P46937|YAP1_HUMAN	sp|P46937|YAP1_HUMAN	LQQLQMEKER-LKQQELLR	a8-b2	xlink	2466.36	823.126	3	0	24.68
NINPSTANSPKCQELALR-LKQQELLR-a11-b2	1	NINPSTANSPKCQELALR	LKQQELLR	sp|P46937|YAP1_HUMAN	sp|P46937|YAP1_HUMAN	NINPSTANSPKCQELALR-LKQQELLR	a11-b2	xlink	3176.7	795.18	4	0	24.67
NINPSTANSPKCQELALR-LKQQELLR-a11-b2	1	NINPSTANSPKCQELALR	LKQQELLR	sp|P46937|YAP1_HUMAN	sp|P46937|YAP1_HUMAN	NINPSTANSPKCQELALR-LKQQELLR	a11-b2	xlink	3176.7	795.182	4	0	24.67
NINPSTANSPKCQELALR-K11-155	1	NINPSTANSPKCQELALR		sp|P46937|YAP1_HUMAN		NINPSTANSPKCQELALR	a11	monolink	2167.11	723.373	3	0	24.66
NINPSTANSPKCQELALR-LKQQELLR-a11-b2	1	NINPSTANSPKCQELALR	LKQQELLR	sp|P46937|YAP1_HUMAN	sp|P46937|YAP1_HUMAN	NINPSTANSPKCQELALR-LKQQELLR	a11-b2	xlink	3176.7	795.181	4	0	24.65
ISQSAPVKQPPPLAPQSPQGGVMGGSNSNQQQQMR-K8-156	1	ISQSAPVKQPPPLAPQSPQGGVMGGSNSNQQQQMR		sp|P46937|YAP1_HUMAN		ISQSAPVKQPPPLAPQSPQGGVMGGSNSNQQQQMR	a8	monolink	3784.86	1262.63	3	0	24.64
NINPSTANSPKCQELALR-K11-156	1	NINPSTANSPKCQELALR		sp|P46937|YAP1_HUMAN		NINPSTANSPKCQELALR	a11	monolink	2168.09	723.706	3	0	24.64
NINPSTANSPKCQELALR-LKQQELLR-a11-b2	1	NINPSTANSPKCQELALR	LKQQELLR	sp|P46937|YAP1_HUMAN	sp|P46937|YAP1_HUMAN	NINPSTANSPKCQELALR-LKQQELLR	a11-b2	xlink	3176.7	795.18	4	0	24.63
LQQLQMEKER-KDVLEGRLR-a8-b1	1	LQQLQMEKER	KDVLEGRLR	sp|P46937|YAP1_HUMAN	sp|Q15678|PTN14_HUMAN	LQQLQMEKER-KDVLEGRLR	a8-b1	xlink	2524.38	842.471	3	0.25	24.63
ISQSAPVKQPPPLAPQSPQGGVMGGSNSNQQQQMR-LKQQELLR-a8-b2	1	ISQSAPVKQPPPLAPQSPQGGVMGGSNSNQQQQMR	LKQQELLR	sp|P46937|YAP1_HUMAN	sp|P46937|YAP1_HUMAN	ISQSAPVKQPPPLAPQSPQGGVMGGSNSNQQQQMR-LKQQELLR	a8-b2	xlink	4793.47	1199.37	4	0	24.62
NINPSTANSPKCQELALR-K11-155	1	NINPSTANSPKCQELALR		sp|P46937|YAP1_HUMAN		NINPSTANSPKCQELALR	a11	monolink	2167.11	723.377	3	0	24.62
NINPSTANSPKCQELALR-LKQQELLR-a11-b2	1	NINPSTANSPKCQELALR	LKQQELLR	sp|P46937|YAP1_HUMAN	sp|P46937|YAP1_HUMAN	NINPSTANSPKCQELALR-LKQQELLR	a11-b2	xlink	3176.7	795.18	4	0	24.61
LRLKQQELLR-MDKSMFVK-a4-b3	1	LRLKQQELLR	MDKSMFVK	sp|P46937|YAP1_HUMAN	sp|O95835|LATS1_HUMAN	LRLKQQELLR-MDKSMFVK	a4-b3	xlink	2418.35	484.679	5	0.25	24.61
NINPSTANSPKCQELALR-LKQQELLR-a11-b2	1	NINPSTANSPKCQELALR	LKQQELLR	sp|P46937|YAP1_HUMAN	sp|P46937|YAP1_HUMAN	NINPSTANSPKCQELALR-LKQQELLR	a11-b2	xlink	3176.7	795.182	4	0	24.61
LQQLQMEKER-LKQQELLR-a8-b2	1	LQQLQMEKER	LKQQELLR	sp|P46937|YAP1_HUMAN	sp|P46937|YAP1_HUMAN	LQQLQMEKER-LKQQELLR	a8-b2	xlink	2466.36	823.126	3	0	24.6
NINPSTANSPKCQELALR-K11-156	1	NINPSTANSPKCQELALR		sp|P46937|YAP1_HUMAN		NINPSTANSPKCQELALR	a11	monolink	2168.09	723.705	3	0	24.59
LQQLQMEKER-LKQQELLR-a8-b2	1	LQQLQMEKER	LKQQELLR	sp|P46937|YAP1_HUMAN	sp|P46937|YAP1_HUMAN	LQQLQMEKER-LKQQELLR	a8-b2	xlink	2466.36	617.596	4	0	24.59
LQQLQMEKER-LKQQELLR-a8-b2	2	LQQLQMEKER	LKQQELLR	sp|P46937|YAP1_HUMAN	sp|P46937|YAP1_HUMAN	LQQLQMEKER-LKQQELLR	a8-b2	xlink	2466.36	823.126	3	0	24.58
NINPSTANSPKCQELALR-LKQQELLR-a11-b2	1	NINPSTANSPKCQELALR	LKQQELLR	sp|P46937|YAP1_HUMAN	sp|P46937|YAP1_HUMAN	NINPSTANSPKCQELALR-LKQQELLR	a11-b2	xlink	3176.7	795.18	4	0	24.57
LQQLQMEKER-LKQQELLR-a8-b2	2	LQQLQMEKER	LKQQELLR	sp|P46937|YAP1_HUMAN	sp|P46937|YAP1_HUMAN	LQQLQMEKER-LKQQELLR	a8-b2	xlink	2466.36	823.127	3	0	24.56
NINPSTANSPKCQELALR-K11-156	1	NINPSTANSPKCQELALR		sp|P46937|YAP1_HUMAN		NINPSTANSPKCQELALR	a11	monolink	2168.09	723.703	3	0	24.56
NINPSTANSPKCQELALR-K11-156	1	NINPSTANSPKCQELALR		sp|P46937|YAP1_HUMAN		NINPSTANSPKCQELALR	a11	monolink	2168.09	723.705	3	0	24.53
NINPSTANSPKCQELALR-LKQQELLR-a11-b2	1	NINPSTANSPKCQELALR	LKQQELLR	sp|P46937|YAP1_HUMAN	sp|P46937|YAP1_HUMAN	NINPSTANSPKCQELALR-LKQQELLR	a11-b2	xlink	3176.7	795.18	4	0	24.53
LQQLQMEKER-LKQQELLR-a8-b2	2	LQQLQMEKER	LKQQELLR	sp|P46937|YAP1_HUMAN	sp|P46937|YAP1_HUMAN	LQQLQMEKER-LKQQELLR	a8-b2	xlink	2466.36	823.129	3	0	24.52
ISQSAPVKQPPPLAPQSPQGGVMGGSNSNQQQQMR-LKQQELLR-a8-b2	1	ISQSAPVKQPPPLAPQSPQGGVMGGSNSNQQQQMR	LKQQELLR	sp|P46937|YAP1_HUMAN	sp|P46937|YAP1_HUMAN	ISQSAPVKQPPPLAPQSPQGGVMGGSNSNQQQQMR-LKQQELLR	a8-b2	xlink	4793.47	1199.38	4	0	24.52
NINPSTANSPKCQELALR-K11-156	1	NINPSTANSPKCQELALR		sp|P46937|YAP1_HUMAN		NINPSTANSPKCQELALR	a11	monolink	2168.09	723.706	3	0	24.49
NINPSTANSPKCQELALR-LQQLQMEKER-a11-b8	1	NINPSTANSPKCQELALR	LQQLQMEKER	sp|P46937|YAP1_HUMAN	sp|P46937|YAP1_HUMAN	NINPSTANSPKCQELALR-LQQLQMEKER	a11-b8	xlink	3451.76	863.943	4	0	24.47
NINPSTANSPKCQELALR-K11-156	1	NINPSTANSPKCQELALR		sp|P46937|YAP1_HUMAN		NINPSTANSPKCQELALR	a11	monolink	2168.09	723.706	3	0	24.44
NINPSTANSPKCQELALR-LKQQELLR-a11-b2	1	NINPSTANSPKCQELALR	LKQQELLR	sp|P46937|YAP1_HUMAN	sp|P46937|YAP1_HUMAN	NINPSTANSPKCQELALR-LKQQELLR	a11-b2	xlink	3176.7	795.18	4	0	24.43
NINPSTANSPKCQELALR-LQQLQMEKER-a11-b8	1	NINPSTANSPKCQELALR	LQQLQMEKER	sp|P46937|YAP1_HUMAN	sp|P46937|YAP1_HUMAN	NINPSTANSPKCQELALR-LQQLQMEKER	a11-b8	xlink	3451.76	863.942	4	0	24.43
NINPSTANSPKCQELALR-LKQQELLR-a11-b2	1	NINPSTANSPKCQELALR	LKQQELLR	sp|P46937|YAP1_HUMAN	sp|P46937|YAP1_HUMAN	NINPSTANSPKCQELALR-LKQQELLR	a11-b2	xlink	3176.7	795.182	4	0	24.41
NINPSTANSPKCQELALR-K11-156	1	NINPSTANSPKCQELALR		sp|P46937|YAP1_HUMAN		NINPSTANSPKCQELALR	a11	monolink	2168.09	723.703	3	0	24.41
NINPSTANSPKCQELALR-K11-156	1	NINPSTANSPKCQELALR		sp|P46937|YAP1_HUMAN		NINPSTANSPKCQELALR	a11	monolink	2168.09	723.706	3	0	24.4
NINPSTANSPKCQELALR-K11-156	1	NINPSTANSPKCQELALR		sp|P46937|YAP1_HUMAN		NINPSTANSPKCQELALR	a11	monolink	2168.09	723.706	3	0	24.4
LRLKQQELLR-MDKSMFVK-a4-b3	2	LRLKQQELLR	MDKSMFVK	sp|P46937|YAP1_HUMAN	sp|O95835|LATS1_HUMAN	LRLKQQELLR-MDKSMFVK	a4-b3	xlink	2418.35	484.678	5	0.25	24.38
NINPSTANSPKCQELALR-LKQQELLR-a11-b2	1	NINPSTANSPKCQELALR	LKQQELLR	sp|P46937|YAP1_HUMAN	sp|P46937|YAP1_HUMAN	NINPSTANSPKCQELALR-LKQQELLR	a11-b2	xlink	3176.7	795.181	4	0	24.37
LQQLQMEKER-LKQQELLR-a8-b2	2	LQQLQMEKER	LKQQELLR	sp|P46937|YAP1_HUMAN	sp|P46937|YAP1_HUMAN	LQQLQMEKER-LKQQELLR	a8-b2	xlink	2466.36	823.127	3	0	24.37
NINPSTANSPKCQELALR-LKQQELLR-a11-b2	1	NINPSTANSPKCQELALR	LKQQELLR	sp|P46937|YAP1_HUMAN	sp|P46937|YAP1_HUMAN	NINPSTANSPKCQELALR-LKQQELLR	a11-b2	xlink	3176.7	795.183	4	0	24.37
NINPSTANSPKCQELALR-LKQQELLR-a11-b2	1	NINPSTANSPKCQELALR	LKQQELLR	sp|P46937|YAP1_HUMAN	sp|P46937|YAP1_HUMAN	NINPSTANSPKCQELALR-LKQQELLR	a11-b2	xlink	3176.7	795.18	4	0	24.36
NINPSTANSPKCQELALR-LQQLQMEKER-a11-b8	1	NINPSTANSPKCQELALR	LQQLQMEKER	sp|P46937|YAP1_HUMAN	sp|P46937|YAP1_HUMAN	NINPSTANSPKCQELALR-LQQLQMEKER	a11-b8	xlink	3451.76	863.944	4	0	24.35
NINPSTANSPKCQELALR-LQQLQMEKER-a11-b8	1	NINPSTANSPKCQELALR	LQQLQMEKER	sp|P46937|YAP1_HUMAN	sp|P46937|YAP1_HUMAN	NINPSTANSPKCQELALR-LQQLQMEKER	a11-b8	xlink	3451.76	863.945	4	0	24.34
NINPSTANSPKCQELALR-LKQQELLR-a11-b2	1	NINPSTANSPKCQELALR	LKQQELLR	sp|P46937|YAP1_HUMAN	sp|P46937|YAP1_HUMAN	NINPSTANSPKCQELALR-LKQQELLR	a11-b2	xlink	3176.7	795.181	4	0	24.31
NINPSTANSPKCQELALR-LKQQELLR-a11-b2	1	NINPSTANSPKCQELALR	LKQQELLR	sp|P46937|YAP1_HUMAN	sp|P46937|YAP1_HUMAN	NINPSTANSPKCQELALR-LKQQELLR	a11-b2	xlink	3176.7	795.18	4	0	24.3
NINPSTANSPKCQELALR-K11-156	1	NINPSTANSPKCQELALR		sp|P46937|YAP1_HUMAN		NINPSTANSPKCQELALR	a11	monolink	2168.09	723.706	3	0	24.29
NINPSTANSPKCQELALR-LKQQELLR-a11-b2	1	NINPSTANSPKCQELALR	LKQQELLR	sp|P46937|YAP1_HUMAN	sp|P46937|YAP1_HUMAN	NINPSTANSPKCQELALR-LKQQELLR	a11-b2	xlink	3176.7	795.181	4	0	24.29
NINPSTANSPKCQELALR-K11-156	1	NINPSTANSPKCQELALR		sp|P46937|YAP1_HUMAN		NINPSTANSPKCQELALR	a11	monolink	2168.09	723.711	3	0	24.27
NINPSTANSPKCQELALR-K11-156	1	NINPSTANSPKCQELALR		sp|P46937|YAP1_HUMAN		NINPSTANSPKCQELALR	a11	monolink	2168.09	723.704	3	0	24.27
NINPSTANSPKCQELALR-K11-156	1	NINPSTANSPKCQELALR		sp|P46937|YAP1_HUMAN		NINPSTANSPKCQELALR	a11	monolink	2168.09	723.706	3	0	24.27
NINPSTANSPKCQELALR-LKQQELLR-a11-b2	1	NINPSTANSPKCQELALR	LKQQELLR	sp|P46937|YAP1_HUMAN	sp|P46937|YAP1_HUMAN	NINPSTANSPKCQELALR-LKQQELLR	a11-b2	xlink	3176.7	795.186	4	0	24.27
LQQLQMEKER-LKQQELLR-a8-b2	2	LQQLQMEKER	LKQQELLR	sp|P46937|YAP1_HUMAN	sp|P46937|YAP1_HUMAN	LQQLQMEKER-LKQQELLR	a8-b2	xlink	2466.36	823.127	3	0	24.26
NINPSTANSPKCQELALR-LKQQELLR-a11-b2	1	NINPSTANSPKCQELALR	LKQQELLR	sp|P46937|YAP1_HUMAN	sp|P46937|YAP1_HUMAN	NINPSTANSPKCQELALR-LKQQELLR	a11-b2	xlink	3176.7	795.183	4	0	24.24
NINPSTANSPKCQELALR-K11-156	1	NINPSTANSPKCQELALR		sp|P46937|YAP1_HUMAN		NINPSTANSPKCQELALR	a11	monolink	2168.09	723.706	3	0	24.24
ISQSAPVKQPPPLAPQSPQGGVMGGSNSNQQQQMR-K8-156	1	ISQSAPVKQPPPLAPQSPQGGVMGGSNSNQQQQMR		sp|P46937|YAP1_HUMAN		ISQSAPVKQPPPLAPQSPQGGVMGGSNSNQQQQMR	a8	monolink	3784.86	1262.63	3	0	24.22
ISQSAPVKQPPPLAPQSPQGGVMGGSNSNQQQQMR-K8-156	1	ISQSAPVKQPPPLAPQSPQGGVMGGSNSNQQQQMR		sp|P46937|YAP1_HUMAN		ISQSAPVKQPPPLAPQSPQGGVMGGSNSNQQQQMR	a8	monolink	3784.86	1262.62	3	0	24.19
NINPSTANSPKCQELALR-LKQQELLR-a11-b2	1	NINPSTANSPKCQELALR	LKQQELLR	sp|P46937|YAP1_HUMAN	sp|P46937|YAP1_HUMAN	NINPSTANSPKCQELALR-LKQQELLR	a11-b2	xlink	3176.7	795.18	4	0	24.18
LQQLQMEKER-LKQQELLR-a8-b2	1	LQQLQMEKER	LKQQELLR	sp|P46937|YAP1_HUMAN	sp|P46937|YAP1_HUMAN	LQQLQMEKER-LKQQELLR	a8-b2	xlink	2466.36	823.125	3	0	24.18
NINPSTANSPKCQELALR-LQQLQMEKER-a11-b8	1	NINPSTANSPKCQELALR	LQQLQMEKER	sp|P46937|YAP1_HUMAN	sp|P46937|YAP1_HUMAN	NINPSTANSPKCQELALR-LQQLQMEKER	a11-b8	xlink	3451.76	863.945	4	0	24.18
NINPSTANSPKCQELALR-LKQQELLR-a11-b2	2	NINPSTANSPKCQELALR	LKQQELLR	sp|P46937|YAP1_HUMAN	sp|P46937|YAP1_HUMAN	NINPSTANSPKCQELALR-LKQQELLR	a11-b2	xlink	3176.7	795.181	4	0	24.17
NINPSTANSPKCQELALR-K11-156	1	NINPSTANSPKCQELALR		sp|P46937|YAP1_HUMAN		NINPSTANSPKCQELALR	a11	monolink	2168.09	723.703	3	0	24.17
LQQLQMEKER-LKQQELLR-a8-b2	1	LQQLQMEKER	LKQQELLR	sp|P46937|YAP1_HUMAN	sp|P46937|YAP1_HUMAN	LQQLQMEKER-LKQQELLR	a8-b2	xlink	2466.36	823.126	3	0	24.16
LQQLQMEKER-LKQQELLR-a8-b2	1	LQQLQMEKER	LKQQELLR	sp|P46937|YAP1_HUMAN	sp|P46937|YAP1_HUMAN	LQQLQMEKER-LKQQELLR	a8-b2	xlink	2466.36	823.126	3	0	24.16
NINPSTANSPKCQELALR-K11-155	1	NINPSTANSPKCQELALR		sp|P46937|YAP1_HUMAN		NINPSTANSPKCQELALR	a11	monolink	2167.11	723.373	3	0	24.16
NINPSTANSPKCQELALR-LKQQELLR-a11-b2	1	NINPSTANSPKCQELALR	LKQQELLR	sp|P46937|YAP1_HUMAN	sp|P46937|YAP1_HUMAN	NINPSTANSPKCQELALR-LKQQELLR	a11-b2	xlink	3176.7	795.182	4	0	24.16
NINPSTANSPKCQELALR-LQQLQMEKER-a11-b8	1	NINPSTANSPKCQELALR	LQQLQMEKER	sp|P46937|YAP1_HUMAN	sp|P46937|YAP1_HUMAN	NINPSTANSPKCQELALR-LQQLQMEKER	a11-b8	xlink	3451.76	863.943	4	0	24.15
ISQSAPVKQPPPLAPQSPQGGVMGGSNSNQQQQMR-K8-156	1	ISQSAPVKQPPPLAPQSPQGGVMGGSNSNQQQQMR		sp|P46937|YAP1_HUMAN		ISQSAPVKQPPPLAPQSPQGGVMGGSNSNQQQQMR	a8	monolink	3784.86	1262.63	3	0	24.15
NINPSTANSPKCQELALR-LKQQELLR-a11-b2	1	NINPSTANSPKCQELALR	LKQQELLR	sp|P46937|YAP1_HUMAN	sp|P46937|YAP1_HUMAN	NINPSTANSPKCQELALR-LKQQELLR	a11-b2	xlink	3176.7	795.18	4	0	24.14
NINPSTANSPKCQELALR-K11-155	1	NINPSTANSPKCQELALR		sp|P46937|YAP1_HUMAN		NINPSTANSPKCQELALR	a11	monolink	2167.11	723.374	3	0	24.14
NINPSTANSPKCQELALR-K11-156	1	NINPSTANSPKCQELALR		sp|P46937|YAP1_HUMAN		NINPSTANSPKCQELALR	a11	monolink	2168.09	723.703	3	0	24.14
NINPSTANSPKCQELALR-K11-156	1	NINPSTANSPKCQELALR		sp|P46937|YAP1_HUMAN		NINPSTANSPKCQELALR	a11	monolink	2168.09	723.702	3	0	24.13
LQQLQMEKER-LKQQELLR-a8-b2	1	LQQLQMEKER	LKQQELLR	sp|P46937|YAP1_HUMAN	sp|P46937|YAP1_HUMAN	LQQLQMEKER-LKQQELLR	a8-b2	xlink	2466.36	823.126	3	0	24.12
NINPSTANSPKCQELALR-K11-156	1	NINPSTANSPKCQELALR		sp|P46937|YAP1_HUMAN		NINPSTANSPKCQELALR	a11	monolink	2168.09	723.706	3	0	24.11
NINPSTANSPKCQELALR-K11-156	1	NINPSTANSPKCQELALR		sp|P46937|YAP1_HUMAN		NINPSTANSPKCQELALR	a11	monolink	2168.09	723.706	3	0	24.11
NINPSTANSPKCQELALR-K11-155	1	NINPSTANSPKCQELALR		sp|P46937|YAP1_HUMAN		NINPSTANSPKCQELALR	a11	monolink	2167.11	723.374	3	0	24.08
NINPSTANSPKCQELALR-NINPSTANSPKCQELALR-a11-b11	1	NINPSTANSPKCQELALR	NINPSTANSPKCQELALR	sp|P46937|YAP1_HUMAN	sp|P46937|YAP1_HUMAN	NINPSTANSPKCQELALR-NINPSTANSPKCQELALR	a11-b11	xlink	4162.09	1041.53	4	0	24.04
NINPSTANSPKCQELALR-LKQQELLR-a11-b2	1	NINPSTANSPKCQELALR	LKQQELLR	sp|P46937|YAP1_HUMAN	sp|P46937|YAP1_HUMAN	NINPSTANSPKCQELALR-LKQQELLR	a11-b2	xlink	3176.7	795.182	4	0	24.03
NINPSTANSPKCQELALR-K11-156	1	NINPSTANSPKCQELALR		sp|P46937|YAP1_HUMAN		NINPSTANSPKCQELALR	a11	monolink	2168.09	723.705	3	0	24.02
NINPSTANSPKCQELALR-LKQQELLR-a11-b2	1	NINPSTANSPKCQELALR	LKQQELLR	sp|P46937|YAP1_HUMAN	sp|P46937|YAP1_HUMAN	NINPSTANSPKCQELALR-LKQQELLR	a11-b2	xlink	3176.7	795.18	4	0	24.02
NINPSTANSPKCQELALR-LKQQELLR-a11-b2	1	NINPSTANSPKCQELALR	LKQQELLR	sp|P46937|YAP1_HUMAN	sp|P46937|YAP1_HUMAN	NINPSTANSPKCQELALR-LKQQELLR	a11-b2	xlink	3176.7	795.182	4	0	24
NINPSTANSPKCQELALR-K11-156	1	NINPSTANSPKCQELALR		sp|P46937|YAP1_HUMAN		NINPSTANSPKCQELALR	a11	monolink	2168.09	723.711	3	0	24
ISQSAPVKQPPPLAPQSPQGGVMGGSNSNQQQQMR-LKQQELLR-a8-b2	1	ISQSAPVKQPPPLAPQSPQGGVMGGSNSNQQQQMR	LKQQELLR	sp|P46937|YAP1_HUMAN	sp|P46937|YAP1_HUMAN	ISQSAPVKQPPPLAPQSPQGGVMGGSNSNQQQQMR-LKQQELLR	a8-b2	xlink	4793.47	1199.37	4	0	24
ISQSAPVKQPPPLAPQSPQGGVMGGSNSNQQQQMR-LKQQELLR-a8-b2	1	ISQSAPVKQPPPLAPQSPQGGVMGGSNSNQQQQMR	LKQQELLR	sp|P46937|YAP1_HUMAN	sp|P46937|YAP1_HUMAN	ISQSAPVKQPPPLAPQSPQGGVMGGSNSNQQQQMR-LKQQELLR	a8-b2	xlink	4793.47	1199.37	4	0	23.97
NINPSTANSPKCQELALR-LQQLQMEKER-a11-b8	1	NINPSTANSPKCQELALR	LQQLQMEKER	sp|P46937|YAP1_HUMAN	sp|P46937|YAP1_HUMAN	NINPSTANSPKCQELALR-LQQLQMEKER	a11-b8	xlink	3451.76	863.942	4	0	23.96
NINPSTANSPKCQELALR-K11-155	1	NINPSTANSPKCQELALR		sp|P46937|YAP1_HUMAN		NINPSTANSPKCQELALR	a11	monolink	2167.11	723.374	3	0	23.95
NINPSTANSPKCQELALR-K11-156	1	NINPSTANSPKCQELALR		sp|P46937|YAP1_HUMAN		NINPSTANSPKCQELALR	a11	monolink	2168.09	723.703	3	0	23.95
NINPSTANSPKCQELALR-K11-156	1	NINPSTANSPKCQELALR		sp|P46937|YAP1_HUMAN		NINPSTANSPKCQELALR	a11	monolink	2168.09	723.705	3	0	23.95
LQQLQMEKER-LKQQELLR-a8-b2	2	LQQLQMEKER	LKQQELLR	sp|P46937|YAP1_HUMAN	sp|P46937|YAP1_HUMAN	LQQLQMEKER-LKQQELLR	a8-b2	xlink	2466.36	823.128	3	0	23.95
NINPSTANSPKCQELALR-LKQQELLR-a11-b2	1	NINPSTANSPKCQELALR	LKQQELLR	sp|P46937|YAP1_HUMAN	sp|P46937|YAP1_HUMAN	NINPSTANSPKCQELALR-LKQQELLR	a11-b2	xlink	3176.7	795.18	4	0	23.92
NINPSTANSPKCQELALR-LKQQELLR-a11-b2	1	NINPSTANSPKCQELALR	LKQQELLR	sp|P46937|YAP1_HUMAN	sp|P46937|YAP1_HUMAN	NINPSTANSPKCQELALR-LKQQELLR	a11-b2	xlink	3176.7	795.181	4	0	23.91
ISQSAPVKQPPPLAPQSPQGGVMGGSNSNQQQQMR-K8-156	1	ISQSAPVKQPPPLAPQSPQGGVMGGSNSNQQQQMR		sp|P46937|YAP1_HUMAN		ISQSAPVKQPPPLAPQSPQGGVMGGSNSNQQQQMR	a8	monolink	3784.86	1262.63	3	0	23.91
ISQSAPVKQPPPLAPQSPQGGVMGGSNSNQQQQMR-LKQQELLR-a8-b2	1	ISQSAPVKQPPPLAPQSPQGGVMGGSNSNQQQQMR	LKQQELLR	sp|P46937|YAP1_HUMAN	sp|P46937|YAP1_HUMAN	ISQSAPVKQPPPLAPQSPQGGVMGGSNSNQQQQMR-LKQQELLR	a8-b2	xlink	4793.47	1199.38	4	0	23.9
NINPSTANSPKCQELALR-LKQQELLR-a11-b2	1	NINPSTANSPKCQELALR	LKQQELLR	sp|P46937|YAP1_HUMAN	sp|P46937|YAP1_HUMAN	NINPSTANSPKCQELALR-LKQQELLR	a11-b2	xlink	3176.7	795.179	4	0	23.9
ISQSAPVKQPPPLAPQSPQGGVMGGSNSNQQQQMR-LKQQELLR-a8-b2	1	ISQSAPVKQPPPLAPQSPQGGVMGGSNSNQQQQMR	LKQQELLR	sp|P46937|YAP1_HUMAN	sp|P46937|YAP1_HUMAN	ISQSAPVKQPPPLAPQSPQGGVMGGSNSNQQQQMR-LKQQELLR	a8-b2	xlink	4793.47	1199.37	4	0	23.89
ISQSAPVKQPPPLAPQSPQGGVMGGSNSNQQQQMR-K8-156	1	ISQSAPVKQPPPLAPQSPQGGVMGGSNSNQQQQMR		sp|P46937|YAP1_HUMAN		ISQSAPVKQPPPLAPQSPQGGVMGGSNSNQQQQMR	a8	monolink	3784.86	1262.63	3	0	23.89
ISQSAPVKQPPPLAPQSPQGGVMGGSNSNQQQQMR-LQQLQMEKER-a8-b8	1	ISQSAPVKQPPPLAPQSPQGGVMGGSNSNQQQQMR	LQQLQMEKER	sp|P46937|YAP1_HUMAN	sp|P46937|YAP1_HUMAN	ISQSAPVKQPPPLAPQSPQGGVMGGSNSNQQQQMR-LQQLQMEKER	a8-b8	xlink	5068.53	1268.14	4	0	23.88
NINPSTANSPKCQELALR-K11-156	1	NINPSTANSPKCQELALR		sp|P46937|YAP1_HUMAN		NINPSTANSPKCQELALR	a11	monolink	2168.09	723.704	3	0	23.87
NINPSTANSPKCQELALR-LKQQELLR-a11-b2	1	NINPSTANSPKCQELALR	LKQQELLR	sp|P46937|YAP1_HUMAN	sp|P46937|YAP1_HUMAN	NINPSTANSPKCQELALR-LKQQELLR	a11-b2	xlink	3176.7	795.179	4	0	23.86
NINPSTANSPKCQELALR-LQQLQMEKER-a11-b8	1	NINPSTANSPKCQELALR	LQQLQMEKER	sp|P46937|YAP1_HUMAN	sp|P46937|YAP1_HUMAN	NINPSTANSPKCQELALR-LQQLQMEKER	a11-b8	xlink	3451.76	863.944	4	0	23.85
NINPSTANSPKCQELALR-LKQQELLR-a11-b2	1	NINPSTANSPKCQELALR	LKQQELLR	sp|P46937|YAP1_HUMAN	sp|P46937|YAP1_HUMAN	NINPSTANSPKCQELALR-LKQQELLR	a11-b2	xlink	3176.7	795.182	4	0	23.85
NINPSTANSPKCQELALR-LKQQELLR-a11-b2	1	NINPSTANSPKCQELALR	LKQQELLR	sp|P46937|YAP1_HUMAN	sp|P46937|YAP1_HUMAN	NINPSTANSPKCQELALR-LKQQELLR	a11-b2	xlink	3176.7	795.179	4	0	23.84
NINPSTANSPKCQELALR-LQQLQMEKER-a11-b8	1	NINPSTANSPKCQELALR	LQQLQMEKER	sp|P46937|YAP1_HUMAN	sp|P46937|YAP1_HUMAN	NINPSTANSPKCQELALR-LQQLQMEKER	a11-b8	xlink	3451.76	1151.59	3	0	23.82
ISQSAPVKQPPPLAPQSPQGGVMGGSNSNQQQQMR-LQQLQMEKER-a8-b8	1	ISQSAPVKQPPPLAPQSPQGGVMGGSNSNQQQQMR	LQQLQMEKER	sp|P46937|YAP1_HUMAN	sp|P46937|YAP1_HUMAN	ISQSAPVKQPPPLAPQSPQGGVMGGSNSNQQQQMR-LQQLQMEKER	a8-b8	xlink	5068.53	1268.15	4	0	23.8
NINPSTANSPKCQELALR-K11-155	1	NINPSTANSPKCQELALR		sp|P46937|YAP1_HUMAN		NINPSTANSPKCQELALR	a11	monolink	2167.11	723.372	3	0	23.79
LRLKQQELLR-MDKSMFVK-a4-b3	1	LRLKQQELLR	MDKSMFVK	sp|P46937|YAP1_HUMAN	sp|O95835|LATS1_HUMAN	LRLKQQELLR-MDKSMFVK	a4-b3	xlink	2418.35	484.679	5	0.25	23.78
NINPSTANSPKCQELALR-K11-156	1	NINPSTANSPKCQELALR		sp|P46937|YAP1_HUMAN		NINPSTANSPKCQELALR	a11	monolink	2168.09	723.706	3	0	23.78
LQQLQMEKER-LKQQELLR-a8-b2	1	LQQLQMEKER	LKQQELLR	sp|P46937|YAP1_HUMAN	sp|P46937|YAP1_HUMAN	LQQLQMEKER-LKQQELLR	a8-b2	xlink	2466.36	823.126	3	0	23.77
NINPSTANSPKCQELALR-LKQQELLR-a11-b2	1	NINPSTANSPKCQELALR	LKQQELLR	sp|P46937|YAP1_HUMAN	sp|P46937|YAP1_HUMAN	NINPSTANSPKCQELALR-LKQQELLR	a11-b2	xlink	3176.7	795.181	4	0	23.75
NINPSTANSPKCQELALR-K11-156	1	NINPSTANSPKCQELALR		sp|P46937|YAP1_HUMAN		NINPSTANSPKCQELALR	a11	monolink	2168.09	723.706	3	0	23.75
NINPSTANSPKCQELALR-LQQLQMEKER-a11-b8	1	NINPSTANSPKCQELALR	LQQLQMEKER	sp|P46937|YAP1_HUMAN	sp|P46937|YAP1_HUMAN	NINPSTANSPKCQELALR-LQQLQMEKER	a11-b8	xlink	3451.76	863.944	4	0	23.73
NINPSTANSPKCQELALR-K11-155	1	NINPSTANSPKCQELALR		sp|P46937|YAP1_HUMAN		NINPSTANSPKCQELALR	a11	monolink	2167.11	723.373	3	0	23.71
NINPSTANSPKCQELALR-LKQQELLR-a11-b2	1	NINPSTANSPKCQELALR	LKQQELLR	sp|P46937|YAP1_HUMAN	sp|P46937|YAP1_HUMAN	NINPSTANSPKCQELALR-LKQQELLR	a11-b2	xlink	3176.7	795.182	4	0	23.7
NINPSTANSPKCQELALR-LQQLQMEKER-a11-b8	1	NINPSTANSPKCQELALR	LQQLQMEKER	sp|P46937|YAP1_HUMAN	sp|P46937|YAP1_HUMAN	NINPSTANSPKCQELALR-LQQLQMEKER	a11-b8	xlink	3451.76	863.945	4	0	23.7
NINPSTANSPKCQELALR-LQQLQMEKER-a11-b8	1	NINPSTANSPKCQELALR	LQQLQMEKER	sp|P46937|YAP1_HUMAN	sp|P46937|YAP1_HUMAN	NINPSTANSPKCQELALR-LQQLQMEKER	a11-b8	xlink	3451.76	863.943	4	0	23.69
AHPFFKTIDFSSDLR-LKQQELLR-a6-b2	1	AHPFFKTIDFSSDLR	LKQQELLR	sp|O95835|LATS1_HUMAN	sp|P46937|YAP1_HUMAN	AHPFFKTIDFSSDLR-LKQQELLR	a6-b2	xlink	2944.58	589.922	5	0.25	23.68
NINPSTANSPKCQELALR-K11-156	1	NINPSTANSPKCQELALR		sp|P46937|YAP1_HUMAN		NINPSTANSPKCQELALR	a11	monolink	2168.09	723.704	3	0	23.67
NINPSTANSPKCQELALR-K11-155	1	NINPSTANSPKCQELALR		sp|P46937|YAP1_HUMAN		NINPSTANSPKCQELALR	a11	monolink	2167.11	723.374	3	0	23.67
LQQLQMEKER-LKQQELLR-a8-b2	2	LQQLQMEKER	LKQQELLR	sp|P46937|YAP1_HUMAN	sp|P46937|YAP1_HUMAN	LQQLQMEKER-LKQQELLR	a8-b2	xlink	2466.36	823.127	3	0	23.66
NINPSTANSPKCQELALR-LQQLQMEKER-a11-b8	1	NINPSTANSPKCQELALR	LQQLQMEKER	sp|P46937|YAP1_HUMAN	sp|P46937|YAP1_HUMAN	NINPSTANSPKCQELALR-LQQLQMEKER	a11-b8	xlink	3451.76	863.944	4	0	23.65
NINPSTANSPKCQELALR-LKQQELLR-a11-b2	1	NINPSTANSPKCQELALR	LKQQELLR	sp|P46937|YAP1_HUMAN	sp|P46937|YAP1_HUMAN	NINPSTANSPKCQELALR-LKQQELLR	a11-b2	xlink	3176.7	795.181	4	0	23.63
ISQSAPVKQPPPLAPQSPQGGVMGGSNSNQQQQMR-LKQQELLR-a8-b2	1	ISQSAPVKQPPPLAPQSPQGGVMGGSNSNQQQQMR	LKQQELLR	sp|P46937|YAP1_HUMAN	sp|P46937|YAP1_HUMAN	ISQSAPVKQPPPLAPQSPQGGVMGGSNSNQQQQMR-LKQQELLR	a8-b2	xlink	4793.47	1199.38	4	0	23.63
LQQLQMEKER-LKQQELLR-a8-b2	1	LQQLQMEKER	LKQQELLR	sp|P46937|YAP1_HUMAN	sp|P46937|YAP1_HUMAN	LQQLQMEKER-LKQQELLR	a8-b2	xlink	2466.36	823.125	3	0	23.63
NINPSTANSPKCQELALR-LQQLQMEKER-a11-b8	1	NINPSTANSPKCQELALR	LQQLQMEKER	sp|P46937|YAP1_HUMAN	sp|P46937|YAP1_HUMAN	NINPSTANSPKCQELALR-LQQLQMEKER	a11-b8	xlink	3451.76	863.947	4	0	23.63
LQQLQMEKER-LKQQELLR-a8-b2	2	LQQLQMEKER	LKQQELLR	sp|P46937|YAP1_HUMAN	sp|P46937|YAP1_HUMAN	LQQLQMEKER-LKQQELLR	a8-b2	xlink	2466.36	823.126	3	0	23.62
NINPSTANSPKCQELALR-LKQQELLR-a11-b2	2	NINPSTANSPKCQELALR	LKQQELLR	sp|P46937|YAP1_HUMAN	sp|P46937|YAP1_HUMAN	NINPSTANSPKCQELALR-LKQQELLR	a11-b2	xlink	3176.7	795.179	4	0	23.61
NINPSTANSPKCQELALR-LQQLQMEKER-a11-b8	1	NINPSTANSPKCQELALR	LQQLQMEKER	sp|P46937|YAP1_HUMAN	sp|P46937|YAP1_HUMAN	NINPSTANSPKCQELALR-LQQLQMEKER	a11-b8	xlink	3451.76	863.953	4	0	23.6
ISQSAPVKQPPPLAPQSPQGGVMGGSNSNQQQQMR-LKQQELLR-a8-b2	1	ISQSAPVKQPPPLAPQSPQGGVMGGSNSNQQQQMR	LKQQELLR	sp|P46937|YAP1_HUMAN	sp|P46937|YAP1_HUMAN	ISQSAPVKQPPPLAPQSPQGGVMGGSNSNQQQQMR-LKQQELLR	a8-b2	xlink	4793.47	959.696	5	0	23.6
NINPSTANSPKCQELALR-LKQQELLR-a11-b2	1	NINPSTANSPKCQELALR	LKQQELLR	sp|P46937|YAP1_HUMAN	sp|P46937|YAP1_HUMAN	NINPSTANSPKCQELALR-LKQQELLR	a11-b2	xlink	3176.7	795.181	4	0	23.59
NINPSTANSPKCQELALR-K11-156	1	NINPSTANSPKCQELALR		sp|P46937|YAP1_HUMAN		NINPSTANSPKCQELALR	a11	monolink	2168.09	723.704	3	0	23.59
NINPSTANSPKCQELALR-LKQQELLR-a11-b2	1	NINPSTANSPKCQELALR	LKQQELLR	sp|P46937|YAP1_HUMAN	sp|P46937|YAP1_HUMAN	NINPSTANSPKCQELALR-LKQQELLR	a11-b2	xlink	3176.7	795.182	4	0	23.59
NINPSTANSPKCQELALR-K11-156	1	NINPSTANSPKCQELALR		sp|P46937|YAP1_HUMAN		NINPSTANSPKCQELALR	a11	monolink	2168.09	723.706	3	0	23.58
LQQLQMEKER-LKQQELLR-a8-b2	2	LQQLQMEKER	LKQQELLR	sp|P46937|YAP1_HUMAN	sp|P46937|YAP1_HUMAN	LQQLQMEKER-LKQQELLR	a8-b2	xlink	2466.36	823.129	3	0	23.58
LQQLQMEKER-LKQQELLR-a8-b2	2	LQQLQMEKER	LKQQELLR	sp|P46937|YAP1_HUMAN	sp|P46937|YAP1_HUMAN	LQQLQMEKER-LKQQELLR	a8-b2	xlink	2466.36	823.128	3	0	23.57
NINPSTANSPKCQELALR-LKQQELLR-a11-b2	1	NINPSTANSPKCQELALR	LKQQELLR	sp|P46937|YAP1_HUMAN	sp|P46937|YAP1_HUMAN	NINPSTANSPKCQELALR-LKQQELLR	a11-b2	xlink	3176.7	1059.91	3	0	23.57
ISQSAPVKQPPPLAPQSPQGGVMGGSNSNQQQQMR-LKQQELLR-a8-b2	1	ISQSAPVKQPPPLAPQSPQGGVMGGSNSNQQQQMR	LKQQELLR	sp|P46937|YAP1_HUMAN	sp|P46937|YAP1_HUMAN	ISQSAPVKQPPPLAPQSPQGGVMGGSNSNQQQQMR-LKQQELLR	a8-b2	xlink	4793.47	959.701	5	0	23.56
LRLKQQELLR-MDKSMFVK-a4-b3	1	LRLKQQELLR	MDKSMFVK	sp|P46937|YAP1_HUMAN	sp|O95835|LATS1_HUMAN	LRLKQQELLR-MDKSMFVK	a4-b3	xlink	2418.35	484.679	5	0.25	23.56
NINPSTANSPKCQELALR-LKQQELLR-a11-b2	1	NINPSTANSPKCQELALR	LKQQELLR	sp|P46937|YAP1_HUMAN	sp|P46937|YAP1_HUMAN	NINPSTANSPKCQELALR-LKQQELLR	a11-b2	xlink	3176.7	795.179	4	0	23.56
NINPSTANSPKCQELALR-LKQQELLR-a11-b2	1	NINPSTANSPKCQELALR	LKQQELLR	sp|P46937|YAP1_HUMAN	sp|P46937|YAP1_HUMAN	NINPSTANSPKCQELALR-LKQQELLR	a11-b2	xlink	3176.7	795.18	4	0	23.52
NINPSTANSPKCQELALR-LKQQELLR-a11-b2	1	NINPSTANSPKCQELALR	LKQQELLR	sp|P46937|YAP1_HUMAN	sp|P46937|YAP1_HUMAN	NINPSTANSPKCQELALR-LKQQELLR	a11-b2	xlink	3176.7	795.18	4	0	23.51
ISQSAPVKQPPPLAPQSPQGGVMGGSNSNQQQQMR-LQQLQMEKER-a8-b8	1	ISQSAPVKQPPPLAPQSPQGGVMGGSNSNQQQQMR	LQQLQMEKER	sp|P46937|YAP1_HUMAN	sp|P46937|YAP1_HUMAN	ISQSAPVKQPPPLAPQSPQGGVMGGSNSNQQQQMR-LQQLQMEKER	a8-b8	xlink	5068.53	1268.14	4	0	23.48
NINPSTANSPKCQELALR-LKQQELLR-a11-b2	1	NINPSTANSPKCQELALR	LKQQELLR	sp|P46937|YAP1_HUMAN	sp|P46937|YAP1_HUMAN	NINPSTANSPKCQELALR-LKQQELLR	a11-b2	xlink	3176.7	1059.9	3	0	23.45
LQQLQMEKER-LKQQELLR-a8-b2	1	LQQLQMEKER	LKQQELLR	sp|P46937|YAP1_HUMAN	sp|P46937|YAP1_HUMAN	LQQLQMEKER-LKQQELLR	a8-b2	xlink	2466.36	823.126	3	0	23.44
LQQLQMEKER-LKQQELLR-a8-b2	2	LQQLQMEKER	LKQQELLR	sp|P46937|YAP1_HUMAN	sp|P46937|YAP1_HUMAN	LQQLQMEKER-LKQQELLR	a8-b2	xlink	2466.36	823.127	3	0	23.44
NINPSTANSPKCQELALR-LKQQELLR-a11-b2	1	NINPSTANSPKCQELALR	LKQQELLR	sp|P46937|YAP1_HUMAN	sp|P46937|YAP1_HUMAN	NINPSTANSPKCQELALR-LKQQELLR	a11-b2	xlink	3176.7	795.179	4	0	23.44
NINPSTANSPKCQELALR-LQQLQMEKER-a11-b8	1	NINPSTANSPKCQELALR	LQQLQMEKER	sp|P46937|YAP1_HUMAN	sp|P46937|YAP1_HUMAN	NINPSTANSPKCQELALR-LQQLQMEKER	a11-b8	xlink	3451.76	863.944	4	0	23.44
ISQSAPVKQPPPLAPQSPQGGVMGGSNSNQQQQMR-K8-155	1	ISQSAPVKQPPPLAPQSPQGGVMGGSNSNQQQQMR		sp|P46937|YAP1_HUMAN		ISQSAPVKQPPPLAPQSPQGGVMGGSNSNQQQQMR	a8	monolink	3783.88	1262.3	3	0	23.44
NINPSTANSPKCQELALR-K11-156	1	NINPSTANSPKCQELALR		sp|P46937|YAP1_HUMAN		NINPSTANSPKCQELALR	a11	monolink	2168.09	723.707	3	0	23.43
ISQSAPVKQPPPLAPQSPQGGVMGGSNSNQQQQMR-K8-156	1	ISQSAPVKQPPPLAPQSPQGGVMGGSNSNQQQQMR		sp|P46937|YAP1_HUMAN		ISQSAPVKQPPPLAPQSPQGGVMGGSNSNQQQQMR	a8	monolink	3784.86	1262.63	3	0	23.42
LQQLQMEKER-LKQQELLR-a8-b2	1	LQQLQMEKER	LKQQELLR	sp|P46937|YAP1_HUMAN	sp|P46937|YAP1_HUMAN	LQQLQMEKER-LKQQELLR	a8-b2	xlink	2466.36	823.126	3	0	23.42
NINPSTANSPKCQELALR-K11-156	1	NINPSTANSPKCQELALR		sp|P46937|YAP1_HUMAN		NINPSTANSPKCQELALR	a11	monolink	2168.09	723.708	3	0	23.4
NINPSTANSPKCQELALR-LKQQELLR-a11-b2	1	NINPSTANSPKCQELALR	LKQQELLR	sp|P46937|YAP1_HUMAN	sp|P46937|YAP1_HUMAN	NINPSTANSPKCQELALR-LKQQELLR	a11-b2	xlink	3176.7	795.185	4	0	23.4
ISQSAPVKQPPPLAPQSPQGGVMGGSNSNQQQQMR-LKQQELLR-a8-b2	1	ISQSAPVKQPPPLAPQSPQGGVMGGSNSNQQQQMR	LKQQELLR	sp|P46937|YAP1_HUMAN	sp|P46937|YAP1_HUMAN	ISQSAPVKQPPPLAPQSPQGGVMGGSNSNQQQQMR-LKQQELLR	a8-b2	xlink	4793.47	1199.37	4	0	23.37
NINPSTANSPKCQELALR-LKQQELLR-a11-b2	1	NINPSTANSPKCQELALR	LKQQELLR	sp|P46937|YAP1_HUMAN	sp|P46937|YAP1_HUMAN	NINPSTANSPKCQELALR-LKQQELLR	a11-b2	xlink	3176.7	795.182	4	0	23.36
NINPSTANSPKCQELALR-K11-156	1	NINPSTANSPKCQELALR		sp|P46937|YAP1_HUMAN		NINPSTANSPKCQELALR	a11	monolink	2168.09	723.704	3	0	23.35
NINPSTANSPKCQELALR-K11-156	1	NINPSTANSPKCQELALR		sp|P46937|YAP1_HUMAN		NINPSTANSPKCQELALR	a11	monolink	2168.09	723.705	3	0	23.34
NINPSTANSPKCQELALR-LKQQELLR-a11-b2	1	NINPSTANSPKCQELALR	LKQQELLR	sp|P46937|YAP1_HUMAN	sp|P46937|YAP1_HUMAN	NINPSTANSPKCQELALR-LKQQELLR	a11-b2	xlink	3176.7	795.181	4	0	23.34
NINPSTANSPKCQELALR-K11-156	1	NINPSTANSPKCQELALR		sp|P46937|YAP1_HUMAN		NINPSTANSPKCQELALR	a11	monolink	2168.09	723.703	3	0	23.32
NINPSTANSPKCQELALR-K11-156	1	NINPSTANSPKCQELALR		sp|P46937|YAP1_HUMAN		NINPSTANSPKCQELALR	a11	monolink	2168.09	723.703	3	0	23.31
NINPSTANSPKCQELALR-K11-156	1	NINPSTANSPKCQELALR		sp|P46937|YAP1_HUMAN		NINPSTANSPKCQELALR	a11	monolink	2168.09	723.706	3	0	23.28
NINPSTANSPKCQELALR-LKQQELLR-a11-b2	1	NINPSTANSPKCQELALR	LKQQELLR	sp|P46937|YAP1_HUMAN	sp|P46937|YAP1_HUMAN	NINPSTANSPKCQELALR-LKQQELLR	a11-b2	xlink	3176.7	795.178	4	0	23.28
NINPSTANSPKCQELALR-LKQQELLR-a11-b2	1	NINPSTANSPKCQELALR	LKQQELLR	sp|P46937|YAP1_HUMAN	sp|P46937|YAP1_HUMAN	NINPSTANSPKCQELALR-LKQQELLR	a11-b2	xlink	3176.7	795.18	4	0	23.27
LQQLQMEKER-LKQQELLR-a8-b2	1	LQQLQMEKER	LKQQELLR	sp|P46937|YAP1_HUMAN	sp|P46937|YAP1_HUMAN	LQQLQMEKER-LKQQELLR	a8-b2	xlink	2466.36	823.125	3	0	23.27
NINPSTANSPKCQELALR-LKQQELLR-a11-b2	1	NINPSTANSPKCQELALR	LKQQELLR	sp|P46937|YAP1_HUMAN	sp|P46937|YAP1_HUMAN	NINPSTANSPKCQELALR-LKQQELLR	a11-b2	xlink	3176.7	795.18	4	0	23.26
ISQSAPVKQPPPLAPQSPQGGVMGGSNSNQQQQMR-LKQQELLR-a8-b2	2	ISQSAPVKQPPPLAPQSPQGGVMGGSNSNQQQQMR	LKQQELLR	sp|P46937|YAP1_HUMAN	sp|P46937|YAP1_HUMAN	ISQSAPVKQPPPLAPQSPQGGVMGGSNSNQQQQMR-LKQQELLR	a8-b2	xlink	4793.47	959.696	5	0	23.24
NINPSTANSPKCQELALR-NINPSTANSPKCQELALR-a11-b11	1	NINPSTANSPKCQELALR	NINPSTANSPKCQELALR	sp|P46937|YAP1_HUMAN	sp|P46937|YAP1_HUMAN	NINPSTANSPKCQELALR-NINPSTANSPKCQELALR	a11-b11	xlink	4162.09	1041.53	4	0	23.23
NINPSTANSPKCQELALR-K11-156	1	NINPSTANSPKCQELALR		sp|P46937|YAP1_HUMAN		NINPSTANSPKCQELALR	a11	monolink	2168.09	723.703	3	0	23.23
NINPSTANSPKCQELALR-K11-156	1	NINPSTANSPKCQELALR		sp|P46937|YAP1_HUMAN		NINPSTANSPKCQELALR	a11	monolink	2168.09	723.704	3	0	23.21
NINPSTANSPKCQELALR-LKQQELLR-a11-b2	1	NINPSTANSPKCQELALR	LKQQELLR	sp|P46937|YAP1_HUMAN	sp|P46937|YAP1_HUMAN	NINPSTANSPKCQELALR-LKQQELLR	a11-b2	xlink	3176.7	795.18	4	0	23.2
LQQLQMEKER-FKVTTKFR-a8-b6	1	LQQLQMEKER	FKVTTKFR	sp|P46937|YAP1_HUMAN	sp|Q15678|PTN14_HUMAN	LQQLQMEKER-FKVTTKFR	a8-b6	xlink	2465.35	617.345	4	0.25	23.17
NINPSTANSPKCQELALR-LKQQELLR-a11-b2	1	NINPSTANSPKCQELALR	LKQQELLR	sp|P46937|YAP1_HUMAN	sp|P46937|YAP1_HUMAN	NINPSTANSPKCQELALR-LKQQELLR	a11-b2	xlink	3176.7	795.181	4	0	23.16
NINPSTANSPKCQELALR-LQQLQMEKER-a11-b8	1	NINPSTANSPKCQELALR	LQQLQMEKER	sp|P46937|YAP1_HUMAN	sp|P46937|YAP1_HUMAN	NINPSTANSPKCQELALR-LQQLQMEKER	a11-b8	xlink	3451.76	863.954	4	0	23.16
ISQSAPVKQPPPLAPQSPQGGVMGGSNSNQQQQMR-LKQQELLR-a8-b2	1	ISQSAPVKQPPPLAPQSPQGGVMGGSNSNQQQQMR	LKQQELLR	sp|P46937|YAP1_HUMAN	sp|P46937|YAP1_HUMAN	ISQSAPVKQPPPLAPQSPQGGVMGGSNSNQQQQMR-LKQQELLR	a8-b2	xlink	4793.47	1199.37	4	0	23.14
NINPSTANSPKCQELALR-LKQQELLR-a11-b2	1	NINPSTANSPKCQELALR	LKQQELLR	sp|P46937|YAP1_HUMAN	sp|P46937|YAP1_HUMAN	NINPSTANSPKCQELALR-LKQQELLR	a11-b2	xlink	3176.7	795.181	4	0	23.13
NINPSTANSPKCQELALR-K11-156	1	NINPSTANSPKCQELALR		sp|P46937|YAP1_HUMAN		NINPSTANSPKCQELALR	a11	monolink	2168.09	723.706	3	0	23.11
LRLKQQELLR-MDKSMFVK-a4-b3	1	LRLKQQELLR	MDKSMFVK	sp|P46937|YAP1_HUMAN	sp|O95835|LATS1_HUMAN	LRLKQQELLR-MDKSMFVK	a4-b3	xlink	2418.35	484.679	5	0.25	23.09
NINPSTANSPKCQELALR-LQQLQMEKER-a11-b8	1	NINPSTANSPKCQELALR	LQQLQMEKER	sp|P46937|YAP1_HUMAN	sp|P46937|YAP1_HUMAN	NINPSTANSPKCQELALR-LQQLQMEKER	a11-b8	xlink	3451.76	863.953	4	0	23.09
NINPSTANSPKCQELALR-K11-156	1	NINPSTANSPKCQELALR		sp|P46937|YAP1_HUMAN		NINPSTANSPKCQELALR	a11	monolink	2168.09	723.706	3	0	23.06
NINPSTANSPKCQELALR-K11-156	1	NINPSTANSPKCQELALR		sp|P46937|YAP1_HUMAN		NINPSTANSPKCQELALR	a11	monolink	2168.09	723.703	3	0	23.06
NINPSTANSPKCQELALR-K11-156	1	NINPSTANSPKCQELALR		sp|P46937|YAP1_HUMAN		NINPSTANSPKCQELALR	a11	monolink	2168.09	723.704	3	0	23.05
NINPSTANSPKCQELALR-LKQQELLR-a11-b2	1	NINPSTANSPKCQELALR	LKQQELLR	sp|P46937|YAP1_HUMAN	sp|P46937|YAP1_HUMAN	NINPSTANSPKCQELALR-LKQQELLR	a11-b2	xlink	3176.7	795.181	4	0	23.05
NINPSTANSPKCQELALR-LQQLQMEKER-a11-b8	1	NINPSTANSPKCQELALR	LQQLQMEKER	sp|P46937|YAP1_HUMAN	sp|P46937|YAP1_HUMAN	NINPSTANSPKCQELALR-LQQLQMEKER	a11-b8	xlink	3451.76	863.943	4	0	23.03
NINPSTANSPKCQELALR-LKQQELLR-a11-b2	1	NINPSTANSPKCQELALR	LKQQELLR	sp|P46937|YAP1_HUMAN	sp|P46937|YAP1_HUMAN	NINPSTANSPKCQELALR-LKQQELLR	a11-b2	xlink	3176.7	795.182	4	0	23.02
NINPSTANSPKCQELALR-LKQQELLR-a11-b2	1	NINPSTANSPKCQELALR	LKQQELLR	sp|P46937|YAP1_HUMAN	sp|P46937|YAP1_HUMAN	NINPSTANSPKCQELALR-LKQQELLR	a11-b2	xlink	3176.7	795.178	4	0	23
NINPSTANSPKCQELALR-LQQLQMEKER-a11-b8	1	NINPSTANSPKCQELALR	LQQLQMEKER	sp|P46937|YAP1_HUMAN	sp|P46937|YAP1_HUMAN	NINPSTANSPKCQELALR-LQQLQMEKER	a11-b8	xlink	3451.76	863.954	4	0	23
NINPSTANSPKCQELALR-LQQLQMEKER-a11-b8	1	NINPSTANSPKCQELALR	LQQLQMEKER	sp|P46937|YAP1_HUMAN	sp|P46937|YAP1_HUMAN	NINPSTANSPKCQELALR-LQQLQMEKER	a11-b8	xlink	3451.76	863.947	4	0	22.99
LQQLQMEKER-LKQQELLR-a8-b2	2	LQQLQMEKER	LKQQELLR	sp|P46937|YAP1_HUMAN	sp|P46937|YAP1_HUMAN	LQQLQMEKER-LKQQELLR	a8-b2	xlink	2466.36	823.127	3	0	22.98
NINPSTANSPKCQELALR-LKQQELLR-a11-b2	1	NINPSTANSPKCQELALR	LKQQELLR	sp|P46937|YAP1_HUMAN	sp|P46937|YAP1_HUMAN	NINPSTANSPKCQELALR-LKQQELLR	a11-b2	xlink	3176.7	795.18	4	0	22.97
NINPSTANSPKCQELALR-LKQQELLR-a11-b2	1	NINPSTANSPKCQELALR	LKQQELLR	sp|P46937|YAP1_HUMAN	sp|P46937|YAP1_HUMAN	NINPSTANSPKCQELALR-LKQQELLR	a11-b2	xlink	3176.7	795.182	4	0	22.92
NINPSTANSPKCQELALR-K11-156	1	NINPSTANSPKCQELALR		sp|P46937|YAP1_HUMAN		NINPSTANSPKCQELALR	a11	monolink	2168.09	723.701	3	0	22.91
NINPSTANSPKCQELALR-LKQQELLR-a11-b2	1	NINPSTANSPKCQELALR	LKQQELLR	sp|P46937|YAP1_HUMAN	sp|P46937|YAP1_HUMAN	NINPSTANSPKCQELALR-LKQQELLR	a11-b2	xlink	3176.7	795.186	4	0	22.91
ISQSAPVKQPPPLAPQSPQGGVMGGSNSNQQQQMR-LQQLQMEKER-a8-b8	1	ISQSAPVKQPPPLAPQSPQGGVMGGSNSNQQQQMR	LQQLQMEKER	sp|P46937|YAP1_HUMAN	sp|P46937|YAP1_HUMAN	ISQSAPVKQPPPLAPQSPQGGVMGGSNSNQQQQMR-LQQLQMEKER	a8-b8	xlink	5068.53	1014.72	5	0	22.9
NINPSTANSPKCQELALR-LKQQELLR-a11-b2	1	NINPSTANSPKCQELALR	LKQQELLR	sp|P46937|YAP1_HUMAN	sp|P46937|YAP1_HUMAN	NINPSTANSPKCQELALR-LKQQELLR	a11-b2	xlink	3176.7	795.181	4	0	22.88
NINPSTANSPKCQELALR-LKQQELLR-a11-b2	1	NINPSTANSPKCQELALR	LKQQELLR	sp|P46937|YAP1_HUMAN	sp|P46937|YAP1_HUMAN	NINPSTANSPKCQELALR-LKQQELLR	a11-b2	xlink	3176.7	795.18	4	0	22.87
LQQLQMEKER-LKQQELLR-a8-b2	2	LQQLQMEKER	LKQQELLR	sp|P46937|YAP1_HUMAN	sp|P46937|YAP1_HUMAN	LQQLQMEKER-LKQQELLR	a8-b2	xlink	2466.36	823.134	3	0	22.87
ISQSAPVKQPPPLAPQSPQGGVMGGSNSNQQQQMR-LQQLQMEKER-a8-b8	1	ISQSAPVKQPPPLAPQSPQGGVMGGSNSNQQQQMR	LQQLQMEKER	sp|P46937|YAP1_HUMAN	sp|P46937|YAP1_HUMAN	ISQSAPVKQPPPLAPQSPQGGVMGGSNSNQQQQMR-LQQLQMEKER	a8-b8	xlink	5068.53	1268.15	4	0	22.85
NINPSTANSPKCQELALR-LKQQELLR-a11-b2	1	NINPSTANSPKCQELALR	LKQQELLR	sp|P46937|YAP1_HUMAN	sp|P46937|YAP1_HUMAN	NINPSTANSPKCQELALR-LKQQELLR	a11-b2	xlink	3176.7	795.181	4	0	22.84
NINPSTANSPKCQELALR-LKQQELLR-a11-b2	1	NINPSTANSPKCQELALR	LKQQELLR	sp|P46937|YAP1_HUMAN	sp|P46937|YAP1_HUMAN	NINPSTANSPKCQELALR-LKQQELLR	a11-b2	xlink	3176.7	795.185	4	0	22.83
ISQSAPVKQPPPLAPQSPQGGVMGGSNSNQQQQMR-LKQQELLR-a8-b2	1	ISQSAPVKQPPPLAPQSPQGGVMGGSNSNQQQQMR	LKQQELLR	sp|P46937|YAP1_HUMAN	sp|P46937|YAP1_HUMAN	ISQSAPVKQPPPLAPQSPQGGVMGGSNSNQQQQMR-LKQQELLR	a8-b2	xlink	4793.47	1199.37	4	0	22.83
LQQLQMEKER-LKQQELLR-a8-b2	2	LQQLQMEKER	LKQQELLR	sp|P46937|YAP1_HUMAN	sp|P46937|YAP1_HUMAN	LQQLQMEKER-LKQQELLR	a8-b2	xlink	2466.36	823.128	3	0	22.79
ISQSAPVKQPPPLAPQSPQGGVMGGSNSNQQQQMR-K8-156	1	ISQSAPVKQPPPLAPQSPQGGVMGGSNSNQQQQMR		sp|P46937|YAP1_HUMAN		ISQSAPVKQPPPLAPQSPQGGVMGGSNSNQQQQMR	a8	monolink	3784.86	1262.63	3	0	22.76
NINPSTANSPKCQELALR-LKQQELLR-a11-b2	1	NINPSTANSPKCQELALR	LKQQELLR	sp|P46937|YAP1_HUMAN	sp|P46937|YAP1_HUMAN	NINPSTANSPKCQELALR-LKQQELLR	a11-b2	xlink	3176.7	795.179	4	0	22.75
NINPSTANSPKCQELALR-LKQQELLR-a11-b2	1	NINPSTANSPKCQELALR	LKQQELLR	sp|P46937|YAP1_HUMAN	sp|P46937|YAP1_HUMAN	NINPSTANSPKCQELALR-LKQQELLR	a11-b2	xlink	3176.7	795.181	4	0	22.74
NINPSTANSPKCQELALR-K11-156	1	NINPSTANSPKCQELALR		sp|P46937|YAP1_HUMAN		NINPSTANSPKCQELALR	a11	monolink	2168.09	723.706	3	0	22.74
LQQLQMEKER-LKQQELLR-a8-b2	2	LQQLQMEKER	LKQQELLR	sp|P46937|YAP1_HUMAN	sp|P46937|YAP1_HUMAN	LQQLQMEKER-LKQQELLR	a8-b2	xlink	2466.36	823.127	3	0	22.71
LQQLQMEKER-LKQQELLR-a8-b2	1	LQQLQMEKER	LKQQELLR	sp|P46937|YAP1_HUMAN	sp|P46937|YAP1_HUMAN	LQQLQMEKER-LKQQELLR	a8-b2	xlink	2466.36	617.601	4	0	22.71
LQQLQMEKER-LKQQELLR-a8-b2	2	LQQLQMEKER	LKQQELLR	sp|P46937|YAP1_HUMAN	sp|P46937|YAP1_HUMAN	LQQLQMEKER-LKQQELLR	a8-b2	xlink	2466.36	823.126	3	0	22.7
ISQSAPVKQPPPLAPQSPQGGVMGGSNSNQQQQMR-LKQQELLR-a8-b2	1	ISQSAPVKQPPPLAPQSPQGGVMGGSNSNQQQQMR	LKQQELLR	sp|P46937|YAP1_HUMAN	sp|P46937|YAP1_HUMAN	ISQSAPVKQPPPLAPQSPQGGVMGGSNSNQQQQMR-LKQQELLR	a8-b2	xlink	4793.47	1199.37	4	0	22.69
LQQLQMEKER-LKQQELLR-a8-b2	1	LQQLQMEKER	LKQQELLR	sp|P46937|YAP1_HUMAN	sp|P46937|YAP1_HUMAN	LQQLQMEKER-LKQQELLR	a8-b2	xlink	2466.36	823.127	3	0	22.68
NINPSTANSPKCQELALR-K11-156	1	NINPSTANSPKCQELALR		sp|P46937|YAP1_HUMAN		NINPSTANSPKCQELALR	a11	monolink	2168.09	723.705	3	0	22.68
ISQSAPVKQPPPLAPQSPQGGVMGGSNSNQQQQMR-LKQQELLR-a8-b2	1	ISQSAPVKQPPPLAPQSPQGGVMGGSNSNQQQQMR	LKQQELLR	sp|P46937|YAP1_HUMAN	sp|P46937|YAP1_HUMAN	ISQSAPVKQPPPLAPQSPQGGVMGGSNSNQQQQMR-LKQQELLR	a8-b2	xlink	4793.47	1199.37	4	0	22.67
NINPSTANSPKCQELALR-K11-156	1	NINPSTANSPKCQELALR		sp|P46937|YAP1_HUMAN		NINPSTANSPKCQELALR	a11	monolink	2168.09	723.703	3	0	22.67
NINPSTANSPKCQELALR-LQQLQMEKER-a11-b8	1	NINPSTANSPKCQELALR	LQQLQMEKER	sp|P46937|YAP1_HUMAN	sp|P46937|YAP1_HUMAN	NINPSTANSPKCQELALR-LQQLQMEKER	a11-b8	xlink	3451.76	863.942	4	0	22.67
LRLKQQELLR-MDKSMFVK-a4-b3	1	LRLKQQELLR	MDKSMFVK	sp|P46937|YAP1_HUMAN	sp|O95835|LATS1_HUMAN	LRLKQQELLR-MDKSMFVK	a4-b3	xlink	2418.35	484.68	5	0.25	22.67
NINPSTANSPKCQELALR-LKQQELLR-a11-b2	1	NINPSTANSPKCQELALR	LKQQELLR	sp|P46937|YAP1_HUMAN	sp|P46937|YAP1_HUMAN	NINPSTANSPKCQELALR-LKQQELLR	a11-b2	xlink	3176.7	795.179	4	0	22.66
NINPSTANSPKCQELALR-LQQLQMEKER-a11-b8	1	NINPSTANSPKCQELALR	LQQLQMEKER	sp|P46937|YAP1_HUMAN	sp|P46937|YAP1_HUMAN	NINPSTANSPKCQELALR-LQQLQMEKER	a11-b8	xlink	3451.76	863.946	4	0	22.64
LRLKQQELLR-MDKSMFVK-a4-b3	1	LRLKQQELLR	MDKSMFVK	sp|P46937|YAP1_HUMAN	sp|O95835|LATS1_HUMAN	LRLKQQELLR-MDKSMFVK	a4-b3	xlink	2418.35	484.679	5	0.25	22.63
LRLKQQELLR-MDKSMFVK-a4-b3	1	LRLKQQELLR	MDKSMFVK	sp|P46937|YAP1_HUMAN	sp|O95835|LATS1_HUMAN	LRLKQQELLR-MDKSMFVK	a4-b3	xlink	2418.35	484.679	5	0.25	22.58
NINPSTANSPKCQELALR-K11-156	1	NINPSTANSPKCQELALR		sp|P46937|YAP1_HUMAN		NINPSTANSPKCQELALR	a11	monolink	2168.09	723.706	3	0	22.56
LQQLQMEKER-LKQQELLR-a8-b2	1	LQQLQMEKER	LKQQELLR	sp|P46937|YAP1_HUMAN	sp|P46937|YAP1_HUMAN	LQQLQMEKER-LKQQELLR	a8-b2	xlink	2466.36	823.127	3	0	22.55
NINPSTANSPKCQELALR-K11-155	1	NINPSTANSPKCQELALR		sp|P46937|YAP1_HUMAN		NINPSTANSPKCQELALR	a11	monolink	2167.11	723.376	3	0	22.55
NINPSTANSPKCQELALR-LKQQELLR-a11-b2	1	NINPSTANSPKCQELALR	LKQQELLR	sp|P46937|YAP1_HUMAN	sp|P46937|YAP1_HUMAN	NINPSTANSPKCQELALR-LKQQELLR	a11-b2	xlink	3176.7	1059.91	3	0	22.55
NINPSTANSPKCQELALR-LKQQELLR-a11-b2	1	NINPSTANSPKCQELALR	LKQQELLR	sp|P46937|YAP1_HUMAN	sp|P46937|YAP1_HUMAN	NINPSTANSPKCQELALR-LKQQELLR	a11-b2	xlink	3176.7	795.178	4	0	22.53
AHPFFKTIDFSSDLR-LKQQELLR-a6-b2	1	AHPFFKTIDFSSDLR	LKQQELLR	sp|O95835|LATS1_HUMAN	sp|P46937|YAP1_HUMAN	AHPFFKTIDFSSDLR-LKQQELLR	a6-b2	xlink	2944.58	589.922	5	0.25	22.52
ISQSAPVKQPPPLAPQSPQGGVMGGSNSNQQQQMR-LQQLQMEKER-a8-b8	1	ISQSAPVKQPPPLAPQSPQGGVMGGSNSNQQQQMR	LQQLQMEKER	sp|P46937|YAP1_HUMAN	sp|P46937|YAP1_HUMAN	ISQSAPVKQPPPLAPQSPQGGVMGGSNSNQQQQMR-LQQLQMEKER	a8-b8	xlink	5068.53	1268.15	4	0	22.5
NINPSTANSPKCQELALR-LKQQELLR-a11-b2	1	NINPSTANSPKCQELALR	LKQQELLR	sp|P46937|YAP1_HUMAN	sp|P46937|YAP1_HUMAN	NINPSTANSPKCQELALR-LKQQELLR	a11-b2	xlink	3176.7	795.179	4	0	22.5
NINPSTANSPKCQELALR-LKQQELLR-a11-b2	1	NINPSTANSPKCQELALR	LKQQELLR	sp|P46937|YAP1_HUMAN	sp|P46937|YAP1_HUMAN	NINPSTANSPKCQELALR-LKQQELLR	a11-b2	xlink	3176.7	795.182	4	0	22.5
NINPSTANSPKCQELALR-LKQQELLR-a11-b2	1	NINPSTANSPKCQELALR	LKQQELLR	sp|P46937|YAP1_HUMAN	sp|P46937|YAP1_HUMAN	NINPSTANSPKCQELALR-LKQQELLR	a11-b2	xlink	3176.7	795.182	4	0	22.48
LQQLQMEKER-FKVTTKFR-a8-b6	1	LQQLQMEKER	FKVTTKFR	sp|P46937|YAP1_HUMAN	sp|Q15678|PTN14_HUMAN	LQQLQMEKER-FKVTTKFR	a8-b6	xlink	2465.35	617.343	4	0.25	22.45
NINPSTANSPKCQELALR-K11-155	1	NINPSTANSPKCQELALR		sp|P46937|YAP1_HUMAN		NINPSTANSPKCQELALR	a11	monolink	2167.11	723.374	3	0	22.44
NINPSTANSPKCQELALR-K11-156	1	NINPSTANSPKCQELALR		sp|P46937|YAP1_HUMAN		NINPSTANSPKCQELALR	a11	monolink	2168.09	723.705	3	0	22.42
NINPSTANSPKCQELALR-K11-156	1	NINPSTANSPKCQELALR		sp|P46937|YAP1_HUMAN		NINPSTANSPKCQELALR	a11	monolink	2168.09	723.703	3	0	22.41
ISQSAPVKQPPPLAPQSPQGGVMGGSNSNQQQQMR-K8-156	1	ISQSAPVKQPPPLAPQSPQGGVMGGSNSNQQQQMR		sp|P46937|YAP1_HUMAN		ISQSAPVKQPPPLAPQSPQGGVMGGSNSNQQQQMR	a8	monolink	3784.86	1262.63	3	0	22.41
NINPSTANSPKCQELALR-LKQQELLR-a11-b2	1	NINPSTANSPKCQELALR	LKQQELLR	sp|P46937|YAP1_HUMAN	sp|P46937|YAP1_HUMAN	NINPSTANSPKCQELALR-LKQQELLR	a11-b2	xlink	3176.7	795.179	4	0	22.4
ISQSAPVKQPPPLAPQSPQGGVMGGSNSNQQQQMR-LQQLQMEKER-a8-b8	1	ISQSAPVKQPPPLAPQSPQGGVMGGSNSNQQQQMR	LQQLQMEKER	sp|P46937|YAP1_HUMAN	sp|P46937|YAP1_HUMAN	ISQSAPVKQPPPLAPQSPQGGVMGGSNSNQQQQMR-LQQLQMEKER	a8-b8	xlink	5068.53	1268.15	4	0	22.39
NINPSTANSPKCQELALR-LQQLQMEKER-a11-b8	1	NINPSTANSPKCQELALR	LQQLQMEKER	sp|P46937|YAP1_HUMAN	sp|P46937|YAP1_HUMAN	NINPSTANSPKCQELALR-LQQLQMEKER	a11-b8	xlink	3451.76	863.953	4	0	22.38
NINPSTANSPKCQELALR-K11-155	1	NINPSTANSPKCQELALR		sp|P46937|YAP1_HUMAN		NINPSTANSPKCQELALR	a11	monolink	2167.11	723.376	3	0	22.38
NINPSTANSPKCQELALR-K11-156	1	NINPSTANSPKCQELALR		sp|P46937|YAP1_HUMAN		NINPSTANSPKCQELALR	a11	monolink	2168.09	723.704	3	0	22.38
NINPSTANSPKCQELALR-K11-156	1	NINPSTANSPKCQELALR		sp|P46937|YAP1_HUMAN		NINPSTANSPKCQELALR	a11	monolink	2168.09	723.706	3	0	22.37
NINPSTANSPKCQELALR-LKQQELLR-a11-b2	1	NINPSTANSPKCQELALR	LKQQELLR	sp|P46937|YAP1_HUMAN	sp|P46937|YAP1_HUMAN	NINPSTANSPKCQELALR-LKQQELLR	a11-b2	xlink	3176.7	795.181	4	0	22.37
LQQLQMEKER-LKQQELLR-a8-b2	2	LQQLQMEKER	LKQQELLR	sp|P46937|YAP1_HUMAN	sp|P46937|YAP1_HUMAN	LQQLQMEKER-LKQQELLR	a8-b2	xlink	2466.36	823.126	3	0	22.36
LQQLQMEKER-LKQQELLR-a8-b2	2	LQQLQMEKER	LKQQELLR	sp|P46937|YAP1_HUMAN	sp|P46937|YAP1_HUMAN	LQQLQMEKER-LKQQELLR	a8-b2	xlink	2466.36	823.128	3	0	22.35
GSKESLVPQR-LQQLQMEKER-a3-b8	1	GSKESLVPQR	LQQLQMEKER	sp|O95835|LATS1_HUMAN	sp|P46937|YAP1_HUMAN	GSKESLVPQR-LQQLQMEKER	a3-b8	xlink	2539.34	635.85	4	0.25	22.35
LQQLQMEKER-LKQQELLR-a8-b2	2	LQQLQMEKER	LKQQELLR	sp|P46937|YAP1_HUMAN	sp|P46937|YAP1_HUMAN	LQQLQMEKER-LKQQELLR	a8-b2	xlink	2466.36	823.128	3	0	22.34
NINPSTANSPKCQELALR-K11-156	1	NINPSTANSPKCQELALR		sp|P46937|YAP1_HUMAN		NINPSTANSPKCQELALR	a11	monolink	2168.09	723.706	3	0	22.34
NINPSTANSPKCQELALR-K11-156	1	NINPSTANSPKCQELALR		sp|P46937|YAP1_HUMAN		NINPSTANSPKCQELALR	a11	monolink	2168.09	723.702	3	0	22.34
NINPSTANSPKCQELALR-LKQQELLR-a11-b2	1	NINPSTANSPKCQELALR	LKQQELLR	sp|P46937|YAP1_HUMAN	sp|P46937|YAP1_HUMAN	NINPSTANSPKCQELALR-LKQQELLR	a11-b2	xlink	3176.7	795.18	4	0	22.33
NINPSTANSPKCQELALR-K11-156	1	NINPSTANSPKCQELALR		sp|P46937|YAP1_HUMAN		NINPSTANSPKCQELALR	a11	monolink	2168.09	723.703	3	0	22.32
NINPSTANSPKCQELALR-LKQQELLR-a11-b2	2	NINPSTANSPKCQELALR	LKQQELLR	sp|P46937|YAP1_HUMAN	sp|P46937|YAP1_HUMAN	NINPSTANSPKCQELALR-LKQQELLR	a11-b2	xlink	3176.7	795.18	4	0	22.31
ISQSAPVKQPPPLAPQSPQGGVMGGSNSNQQQQMR-LKQQELLR-a8-b2	1	ISQSAPVKQPPPLAPQSPQGGVMGGSNSNQQQQMR	LKQQELLR	sp|P46937|YAP1_HUMAN	sp|P46937|YAP1_HUMAN	ISQSAPVKQPPPLAPQSPQGGVMGGSNSNQQQQMR-LKQQELLR	a8-b2	xlink	4793.47	1199.37	4	0	22.31
ISQSAPVKQPPPLAPQSPQGGVMGGSNSNQQQQMR-K8-156	1	ISQSAPVKQPPPLAPQSPQGGVMGGSNSNQQQQMR		sp|P46937|YAP1_HUMAN		ISQSAPVKQPPPLAPQSPQGGVMGGSNSNQQQQMR	a8	monolink	3784.86	1262.63	3	0	22.28
NINPSTANSPKCQELALR-K11-156	1	NINPSTANSPKCQELALR		sp|P46937|YAP1_HUMAN		NINPSTANSPKCQELALR	a11	monolink	2168.09	723.706	3	0	22.27
ISQSAPVKQPPPLAPQSPQGGVMGGSNSNQQQQMR-LKQQELLR-a8-b2	1	ISQSAPVKQPPPLAPQSPQGGVMGGSNSNQQQQMR	LKQQELLR	sp|P46937|YAP1_HUMAN	sp|P46937|YAP1_HUMAN	ISQSAPVKQPPPLAPQSPQGGVMGGSNSNQQQQMR-LKQQELLR	a8-b2	xlink	4793.47	1199.38	4	0	22.26
NINPSTANSPKCQELALR-K11-156	1	NINPSTANSPKCQELALR		sp|P46937|YAP1_HUMAN		NINPSTANSPKCQELALR	a11	monolink	2168.09	723.703	3	0	22.24
NINPSTANSPKCQELALR-K11-156	1	NINPSTANSPKCQELALR		sp|P46937|YAP1_HUMAN		NINPSTANSPKCQELALR	a11	monolink	2168.09	723.706	3	0	22.22
NINPSTANSPKCQELALR-K11-156	1	NINPSTANSPKCQELALR		sp|P46937|YAP1_HUMAN		NINPSTANSPKCQELALR	a11	monolink	2168.09	723.703	3	0	22.16
NINPSTANSPKCQELALR-LKQQELLR-a11-b2	1	NINPSTANSPKCQELALR	LKQQELLR	sp|P46937|YAP1_HUMAN	sp|P46937|YAP1_HUMAN	NINPSTANSPKCQELALR-LKQQELLR	a11-b2	xlink	3176.7	795.181	4	0	22.14
NINPSTANSPKCQELALR-K11-156	1	NINPSTANSPKCQELALR		sp|P46937|YAP1_HUMAN		NINPSTANSPKCQELALR	a11	monolink	2168.09	723.706	3	0	22.13
NINPSTANSPKCQELALR-LQQLQMEKER-a11-b8	1	NINPSTANSPKCQELALR	LQQLQMEKER	sp|P46937|YAP1_HUMAN	sp|P46937|YAP1_HUMAN	NINPSTANSPKCQELALR-LQQLQMEKER	a11-b8	xlink	3451.76	863.945	4	0	22.13
NINPSTANSPKCQELALR-LQQLQMEKER-a11-b8	1	NINPSTANSPKCQELALR	LQQLQMEKER	sp|P46937|YAP1_HUMAN	sp|P46937|YAP1_HUMAN	NINPSTANSPKCQELALR-LQQLQMEKER	a11-b8	xlink	3451.76	863.944	4	0	22.13
NINPSTANSPKCQELALR-LKQQELLR-a11-b2	1	NINPSTANSPKCQELALR	LKQQELLR	sp|P46937|YAP1_HUMAN	sp|P46937|YAP1_HUMAN	NINPSTANSPKCQELALR-LKQQELLR	a11-b2	xlink	3176.7	795.181	4	0	22.13
MGFIHRDIKPDNILIDR-LRLKQQELLR-a9-b4	1	MGFIHRDIKPDNILIDR	LRLKQQELLR	sp|O95835|LATS1_HUMAN	sp|P46937|YAP1_HUMAN	MGFIHRDIKPDNILIDR-LRLKQQELLR	a9-b4	xlink	3485.97	698.199	5	0.25	22.12
NINPSTANSPKCQELALR-LQQLQMEKER-a11-b8	1	NINPSTANSPKCQELALR	LQQLQMEKER	sp|P46937|YAP1_HUMAN	sp|P46937|YAP1_HUMAN	NINPSTANSPKCQELALR-LQQLQMEKER	a11-b8	xlink	3451.76	863.946	4	0	22.12
LQQLQMEKER-LKQQELLR-a8-b2	1	LQQLQMEKER	LKQQELLR	sp|P46937|YAP1_HUMAN	sp|P46937|YAP1_HUMAN	LQQLQMEKER-LKQQELLR	a8-b2	xlink	2466.36	823.126	3	0	22.11
NINPSTANSPKCQELALR-LKQQELLR-a11-b2	1	NINPSTANSPKCQELALR	LKQQELLR	sp|P46937|YAP1_HUMAN	sp|P46937|YAP1_HUMAN	NINPSTANSPKCQELALR-LKQQELLR	a11-b2	xlink	3176.7	795.183	4	0	22.11
NINPSTANSPKCQELALR-K11-156	1	NINPSTANSPKCQELALR		sp|P46937|YAP1_HUMAN		NINPSTANSPKCQELALR	a11	monolink	2168.09	723.705	3	0	22.1
NINPSTANSPKCQELALR-LQQLQMEKER-a11-b8	1	NINPSTANSPKCQELALR	LQQLQMEKER	sp|P46937|YAP1_HUMAN	sp|P46937|YAP1_HUMAN	NINPSTANSPKCQELALR-LQQLQMEKER	a11-b8	xlink	3451.76	863.954	4	0	22.1
NINPSTANSPKCQELALR-K11-156	1	NINPSTANSPKCQELALR		sp|P46937|YAP1_HUMAN		NINPSTANSPKCQELALR	a11	monolink	2168.09	723.706	3	0	22.09
LQQLQMEKER-LKQQELLR-a8-b2	1	LQQLQMEKER	LKQQELLR	sp|P46937|YAP1_HUMAN	sp|P46937|YAP1_HUMAN	LQQLQMEKER-LKQQELLR	a8-b2	xlink	2466.36	823.127	3	0	22.06
NINPSTANSPKCQELALR-LKQQELLR-a11-b2	1	NINPSTANSPKCQELALR	LKQQELLR	sp|P46937|YAP1_HUMAN	sp|P46937|YAP1_HUMAN	NINPSTANSPKCQELALR-LKQQELLR	a11-b2	xlink	3176.7	795.181	4	0	22.04
NINPSTANSPKCQELALR-LKQQELLR-a11-b2	1	NINPSTANSPKCQELALR	LKQQELLR	sp|P46937|YAP1_HUMAN	sp|P46937|YAP1_HUMAN	NINPSTANSPKCQELALR-LKQQELLR	a11-b2	xlink	3176.7	795.18	4	0	22.02
NINPSTANSPKCQELALR-LKQQELLR-a11-b2	1	NINPSTANSPKCQELALR	LKQQELLR	sp|P46937|YAP1_HUMAN	sp|P46937|YAP1_HUMAN	NINPSTANSPKCQELALR-LKQQELLR	a11-b2	xlink	3176.7	795.183	4	0	22.02
NINPSTANSPKCQELALR-LKQQELLR-a11-b2	1	NINPSTANSPKCQELALR	LKQQELLR	sp|P46937|YAP1_HUMAN	sp|P46937|YAP1_HUMAN	NINPSTANSPKCQELALR-LKQQELLR	a11-b2	xlink	3176.7	795.183	4	0	21.99
NINPSTANSPKCQELALR-LKQQELLR-a11-b2	1	NINPSTANSPKCQELALR	LKQQELLR	sp|P46937|YAP1_HUMAN	sp|P46937|YAP1_HUMAN	NINPSTANSPKCQELALR-LKQQELLR	a11-b2	xlink	3176.7	795.18	4	0	21.99
NINPSTANSPKCQELALR-LKQQELLR-a11-b2	1	NINPSTANSPKCQELALR	LKQQELLR	sp|P46937|YAP1_HUMAN	sp|P46937|YAP1_HUMAN	NINPSTANSPKCQELALR-LKQQELLR	a11-b2	xlink	3176.7	795.18	4	0	21.98
NINPSTANSPKCQELALR-K11-156	1	NINPSTANSPKCQELALR		sp|P46937|YAP1_HUMAN		NINPSTANSPKCQELALR	a11	monolink	2168.09	723.702	3	0	21.97
NINPSTANSPKCQELALR-K11-155	1	NINPSTANSPKCQELALR		sp|P46937|YAP1_HUMAN		NINPSTANSPKCQELALR	a11	monolink	2167.11	723.373	3	0	21.92
NINPSTANSPKCQELALR-K11-155	1	NINPSTANSPKCQELALR		sp|P46937|YAP1_HUMAN		NINPSTANSPKCQELALR	a11	monolink	2167.11	723.374	3	0	21.89
NINPSTANSPKCQELALR-LKQQELLR-a11-b2	1	NINPSTANSPKCQELALR	LKQQELLR	sp|P46937|YAP1_HUMAN	sp|P46937|YAP1_HUMAN	NINPSTANSPKCQELALR-LKQQELLR	a11-b2	xlink	3176.7	795.18	4	0	21.88
LQQLQMEKER-LKQQELLR-a8-b2	2	LQQLQMEKER	LKQQELLR	sp|P46937|YAP1_HUMAN	sp|P46937|YAP1_HUMAN	LQQLQMEKER-LKQQELLR	a8-b2	xlink	2466.36	823.127	3	0	21.87
NINPSTANSPKCQELALR-LKQQELLR-a11-b2	1	NINPSTANSPKCQELALR	LKQQELLR	sp|P46937|YAP1_HUMAN	sp|P46937|YAP1_HUMAN	NINPSTANSPKCQELALR-LKQQELLR	a11-b2	xlink	3176.7	795.178	4	0	21.87
ISQSAPVKQPPPLAPQSPQGGVMGGSNSNQQQQMR-K8-156	1	ISQSAPVKQPPPLAPQSPQGGVMGGSNSNQQQQMR		sp|P46937|YAP1_HUMAN		ISQSAPVKQPPPLAPQSPQGGVMGGSNSNQQQQMR	a8	monolink	3784.86	1262.63	3	0	21.84
NINPSTANSPKCQELALR-LQQLQMEKER-a11-b8	1	NINPSTANSPKCQELALR	LQQLQMEKER	sp|P46937|YAP1_HUMAN	sp|P46937|YAP1_HUMAN	NINPSTANSPKCQELALR-LQQLQMEKER	a11-b8	xlink	3451.76	863.953	4	0	21.83
NINPSTANSPKCQELALR-K11-156	1	NINPSTANSPKCQELALR		sp|P46937|YAP1_HUMAN		NINPSTANSPKCQELALR	a11	monolink	2168.09	723.705	3	0	21.83
NINPSTANSPKCQELALR-LQQLQMEKER-a11-b8	1	NINPSTANSPKCQELALR	LQQLQMEKER	sp|P46937|YAP1_HUMAN	sp|P46937|YAP1_HUMAN	NINPSTANSPKCQELALR-LQQLQMEKER	a11-b8	xlink	3451.76	863.947	4	0	21.82
NINPSTANSPKCQELALR-K11-156	1	NINPSTANSPKCQELALR		sp|P46937|YAP1_HUMAN		NINPSTANSPKCQELALR	a11	monolink	2168.09	723.703	3	0	21.8
NINPSTANSPKCQELALR-K11-156	1	NINPSTANSPKCQELALR		sp|P46937|YAP1_HUMAN		NINPSTANSPKCQELALR	a11	monolink	2168.09	723.703	3	0	21.8
NINPSTANSPKCQELALR-K11-155	1	NINPSTANSPKCQELALR		sp|P46937|YAP1_HUMAN		NINPSTANSPKCQELALR	a11	monolink	2167.11	723.374	3	0	21.74
NINPSTANSPKCQELALR-LKQQELLR-a11-b2	1	NINPSTANSPKCQELALR	LKQQELLR	sp|P46937|YAP1_HUMAN	sp|P46937|YAP1_HUMAN	NINPSTANSPKCQELALR-LKQQELLR	a11-b2	xlink	3176.7	795.181	4	0	21.74
NINPSTANSPKCQELALR-LKQQELLR-a11-b2	1	NINPSTANSPKCQELALR	LKQQELLR	sp|P46937|YAP1_HUMAN	sp|P46937|YAP1_HUMAN	NINPSTANSPKCQELALR-LKQQELLR	a11-b2	xlink	3176.7	795.181	4	0	21.73
LRLKQQELLR-MDKSMFVK-a4-b3	1	LRLKQQELLR	MDKSMFVK	sp|P46937|YAP1_HUMAN	sp|O95835|LATS1_HUMAN	LRLKQQELLR-MDKSMFVK	a4-b3	xlink	2418.35	484.678	5	0.25	21.73
NINPSTANSPKCQELALR-LKQQELLR-a11-b2	1	NINPSTANSPKCQELALR	LKQQELLR	sp|P46937|YAP1_HUMAN	sp|P46937|YAP1_HUMAN	NINPSTANSPKCQELALR-LKQQELLR	a11-b2	xlink	3176.7	795.181	4	0	21.73
NINPSTANSPKCQELALR-LKQQELLR-a11-b2	1	NINPSTANSPKCQELALR	LKQQELLR	sp|P46937|YAP1_HUMAN	sp|P46937|YAP1_HUMAN	NINPSTANSPKCQELALR-LKQQELLR	a11-b2	xlink	3176.7	795.181	4	0	21.72
NINPSTANSPKCQELALR-K11-156	1	NINPSTANSPKCQELALR		sp|P46937|YAP1_HUMAN		NINPSTANSPKCQELALR	a11	monolink	2168.09	723.706	3	0	21.7
NINPSTANSPKCQELALR-LKQQELLR-a11-b2	1	NINPSTANSPKCQELALR	LKQQELLR	sp|P46937|YAP1_HUMAN	sp|P46937|YAP1_HUMAN	NINPSTANSPKCQELALR-LKQQELLR	a11-b2	xlink	3176.7	795.181	4	0	21.68
LQQLQMEKER-LKQQELLR-a8-b2	1	LQQLQMEKER	LKQQELLR	sp|P46937|YAP1_HUMAN	sp|P46937|YAP1_HUMAN	LQQLQMEKER-LKQQELLR	a8-b2	xlink	2466.36	617.601	4	0	21.68
NINPSTANSPKCQELALR-LKQQELLR-a11-b2	1	NINPSTANSPKCQELALR	LKQQELLR	sp|P46937|YAP1_HUMAN	sp|P46937|YAP1_HUMAN	NINPSTANSPKCQELALR-LKQQELLR	a11-b2	xlink	3176.7	795.18	4	0	21.62
LQQLQMEKER-LKQQELLR-a8-b2	2	LQQLQMEKER	LKQQELLR	sp|P46937|YAP1_HUMAN	sp|P46937|YAP1_HUMAN	LQQLQMEKER-LKQQELLR	a8-b2	xlink	2466.36	823.134	3	0	21.62
NINPSTANSPKCQELALR-K11-156	1	NINPSTANSPKCQELALR		sp|P46937|YAP1_HUMAN		NINPSTANSPKCQELALR	a11	monolink	2168.09	723.707	3	0	21.61
NINPSTANSPKCQELALR-K11-155	1	NINPSTANSPKCQELALR		sp|P46937|YAP1_HUMAN		NINPSTANSPKCQELALR	a11	monolink	2167.11	723.374	3	0	21.6
ISQSAPVKQPPPLAPQSPQGGVMGGSNSNQQQQMR-LQQLQMEKER-a8-b8	1	ISQSAPVKQPPPLAPQSPQGGVMGGSNSNQQQQMR	LQQLQMEKER	sp|P46937|YAP1_HUMAN	sp|P46937|YAP1_HUMAN	ISQSAPVKQPPPLAPQSPQGGVMGGSNSNQQQQMR-LQQLQMEKER	a8-b8	xlink	5068.53	1268.15	4	0	21.59
NINPSTANSPKCQELALR-K11-156	1	NINPSTANSPKCQELALR		sp|P46937|YAP1_HUMAN		NINPSTANSPKCQELALR	a11	monolink	2168.09	723.703	3	0	21.58
NINPSTANSPKCQELALR-K11-155	1	NINPSTANSPKCQELALR		sp|P46937|YAP1_HUMAN		NINPSTANSPKCQELALR	a11	monolink	2167.11	723.374	3	0	21.57
LQQLQMEKER-LKQQELLR-a8-b2	2	LQQLQMEKER	LKQQELLR	sp|P46937|YAP1_HUMAN	sp|P46937|YAP1_HUMAN	LQQLQMEKER-LKQQELLR	a8-b2	xlink	2466.36	823.126	3	0	21.56
QSSFEIPDDVPLPAGWEMAKTSSGQR-LQQLQMEKER-a20-b8	1	QSSFEIPDDVPLPAGWEMAKTSSGQR	LQQLQMEKER	sp|P46937|YAP1_HUMAN	sp|P46937|YAP1_HUMAN	QSSFEIPDDVPLPAGWEMAKTSSGQR-LQQLQMEKER	a20-b8	xlink	4272.08	1069.03	4	0	21.54
NINPSTANSPKCQELALR-K11-156	1	NINPSTANSPKCQELALR		sp|P46937|YAP1_HUMAN		NINPSTANSPKCQELALR	a11	monolink	2168.09	723.705	3	0	21.53
NINPSTANSPKCQELALR-K11-156	1	NINPSTANSPKCQELALR		sp|P46937|YAP1_HUMAN		NINPSTANSPKCQELALR	a11	monolink	2168.09	723.703	3	0	21.52
NINPSTANSPKCQELALR-KDVLEGRLR-a11-b1	1	NINPSTANSPKCQELALR	KDVLEGRLR	sp|P46937|YAP1_HUMAN	sp|Q15678|PTN14_HUMAN	NINPSTANSPKCQELALR-KDVLEGRLR	a11-b1	xlink	3234.71	809.683	4	0.25	21.5
NINPSTANSPKCQELALR-K11-156	1	NINPSTANSPKCQELALR		sp|P46937|YAP1_HUMAN		NINPSTANSPKCQELALR	a11	monolink	2168.09	723.704	3	0	21.48
NINPSTANSPKCQELALR-LQQLQMEKER-a11-b8	1	NINPSTANSPKCQELALR	LQQLQMEKER	sp|P46937|YAP1_HUMAN	sp|P46937|YAP1_HUMAN	NINPSTANSPKCQELALR-LQQLQMEKER	a11-b8	xlink	3451.76	863.943	4	0	21.46
NINPSTANSPKCQELALR-K11-155	1	NINPSTANSPKCQELALR		sp|P46937|YAP1_HUMAN		NINPSTANSPKCQELALR	a11	monolink	2167.11	723.377	3	0	21.46
LQQLQMEKER-LKQQELLR-a8-b2	1	LQQLQMEKER	LKQQELLR	sp|P46937|YAP1_HUMAN	sp|P46937|YAP1_HUMAN	LQQLQMEKER-LKQQELLR	a8-b2	xlink	2466.36	823.128	3	0	21.45
NINPSTANSPKCQELALR-K11-156	1	NINPSTANSPKCQELALR		sp|P46937|YAP1_HUMAN		NINPSTANSPKCQELALR	a11	monolink	2168.09	723.704	3	0	21.45
NINPSTANSPKCQELALR-LKQQELLR-a11-b2	1	NINPSTANSPKCQELALR	LKQQELLR	sp|P46937|YAP1_HUMAN	sp|P46937|YAP1_HUMAN	NINPSTANSPKCQELALR-LKQQELLR	a11-b2	xlink	3176.7	795.179	4	0	21.44
ISQSAPVKQPPPLAPQSPQGGVMGGSNSNQQQQMR-K8-156	1	ISQSAPVKQPPPLAPQSPQGGVMGGSNSNQQQQMR		sp|P46937|YAP1_HUMAN		ISQSAPVKQPPPLAPQSPQGGVMGGSNSNQQQQMR	a8	monolink	3784.86	1262.63	3	0	21.43
NINPSTANSPKCQELALR-LKQQELLR-a11-b2	1	NINPSTANSPKCQELALR	LKQQELLR	sp|P46937|YAP1_HUMAN	sp|P46937|YAP1_HUMAN	NINPSTANSPKCQELALR-LKQQELLR	a11-b2	xlink	3176.7	795.18	4	0	21.41
ISQSAPVKQPPPLAPQSPQGGVMGGSNSNQQQQMR-K8-156	1	ISQSAPVKQPPPLAPQSPQGGVMGGSNSNQQQQMR		sp|P46937|YAP1_HUMAN		ISQSAPVKQPPPLAPQSPQGGVMGGSNSNQQQQMR	a8	monolink	3784.86	1262.63	3	0	21.4
NINPSTANSPKCQELALR-LKQQELLR-a11-b2	1	NINPSTANSPKCQELALR	LKQQELLR	sp|P46937|YAP1_HUMAN	sp|P46937|YAP1_HUMAN	NINPSTANSPKCQELALR-LKQQELLR	a11-b2	xlink	3176.7	795.179	4	0	21.37
NINPSTANSPKCQELALR-K11-156	1	NINPSTANSPKCQELALR		sp|P46937|YAP1_HUMAN		NINPSTANSPKCQELALR	a11	monolink	2168.09	723.706	3	0	21.35
NINPSTANSPKCQELALR-LKQQELLR-a11-b2	1	NINPSTANSPKCQELALR	LKQQELLR	sp|P46937|YAP1_HUMAN	sp|P46937|YAP1_HUMAN	NINPSTANSPKCQELALR-LKQQELLR	a11-b2	xlink	3176.7	795.179	4	0	21.35
NINPSTANSPKCQELALR-LKQQELLR-a11-b2	1	NINPSTANSPKCQELALR	LKQQELLR	sp|P46937|YAP1_HUMAN	sp|P46937|YAP1_HUMAN	NINPSTANSPKCQELALR-LKQQELLR	a11-b2	xlink	3176.7	795.18	4	0	21.34
NINPSTANSPKCQELALR-K11-156	1	NINPSTANSPKCQELALR		sp|P46937|YAP1_HUMAN		NINPSTANSPKCQELALR	a11	monolink	2168.09	723.702	3	0	21.34
NINPSTANSPKCQELALR-LQQLQMEKER-a11-b8	1	NINPSTANSPKCQELALR	LQQLQMEKER	sp|P46937|YAP1_HUMAN	sp|P46937|YAP1_HUMAN	NINPSTANSPKCQELALR-LQQLQMEKER	a11-b8	xlink	3451.76	863.943	4	0	21.32
NINPSTANSPKCQELALR-K11-156	1	NINPSTANSPKCQELALR		sp|P46937|YAP1_HUMAN		NINPSTANSPKCQELALR	a11	monolink	2168.09	723.704	3	0	21.32
LRLKQQELLR-MDKSMFVK-a4-b3	1	LRLKQQELLR	MDKSMFVK	sp|P46937|YAP1_HUMAN	sp|O95835|LATS1_HUMAN	LRLKQQELLR-MDKSMFVK	a4-b3	xlink	2418.35	484.678	5	0.25	21.32
NINPSTANSPKCQELALR-LKQQELLR-a11-b2	1	NINPSTANSPKCQELALR	LKQQELLR	sp|P46937|YAP1_HUMAN	sp|P46937|YAP1_HUMAN	NINPSTANSPKCQELALR-LKQQELLR	a11-b2	xlink	3176.7	795.18	4	0	21.32
NPPKFGTHHK-VKKEPVK-a4-b3	1	NPPKFGTHHK	VKKEPVK	sp|O95835|LATS1_HUMAN	sp|Q15678|PTN14_HUMAN	NPPKFGTHHK-VKKEPVK	a4-b3	xlink	2126.2	532.557	4	0.25	21.31
LQQLQMEKER-LKQQELLR-a8-b2	1	LQQLQMEKER	LKQQELLR	sp|P46937|YAP1_HUMAN	sp|P46937|YAP1_HUMAN	LQQLQMEKER-LKQQELLR	a8-b2	xlink	2466.36	823.128	3	0	21.29
NINPSTANSPKCQELALR-K11-156	1	NINPSTANSPKCQELALR		sp|P46937|YAP1_HUMAN		NINPSTANSPKCQELALR	a11	monolink	2168.09	723.706	3	0	21.26
LRLKQQELLR-MDKSMFVK-a4-b3	1	LRLKQQELLR	MDKSMFVK	sp|P46937|YAP1_HUMAN	sp|O95835|LATS1_HUMAN	LRLKQQELLR-MDKSMFVK	a4-b3	xlink	2418.35	484.678	5	0.25	21.26
ISQSAPVKQPPPLAPQSPQGGVMGGSNSNQQQQMR-K8-156	1	ISQSAPVKQPPPLAPQSPQGGVMGGSNSNQQQQMR		sp|P46937|YAP1_HUMAN		ISQSAPVKQPPPLAPQSPQGGVMGGSNSNQQQQMR	a8	monolink	3784.86	1262.63	3	0	21.26
NINPSTANSPKCQELALR-LKQQELLR-a11-b2	1	NINPSTANSPKCQELALR	LKQQELLR	sp|P46937|YAP1_HUMAN	sp|P46937|YAP1_HUMAN	NINPSTANSPKCQELALR-LKQQELLR	a11-b2	xlink	3176.7	795.179	4	0	21.25
NINPSTANSPKCQELALR-LQQLQMEKER-a11-b8	1	NINPSTANSPKCQELALR	LQQLQMEKER	sp|P46937|YAP1_HUMAN	sp|P46937|YAP1_HUMAN	NINPSTANSPKCQELALR-LQQLQMEKER	a11-b8	xlink	3451.76	863.943	4	0	21.25
NINPSTANSPKCQELALR-LKQQELLR-a11-b2	1	NINPSTANSPKCQELALR	LKQQELLR	sp|P46937|YAP1_HUMAN	sp|P46937|YAP1_HUMAN	NINPSTANSPKCQELALR-LKQQELLR	a11-b2	xlink	3176.7	795.181	4	0	21.22
LQQLQMEKER-LKQQELLR-a8-b2	2	LQQLQMEKER	LKQQELLR	sp|P46937|YAP1_HUMAN	sp|P46937|YAP1_HUMAN	LQQLQMEKER-LKQQELLR	a8-b2	xlink	2466.36	823.126	3	0	21.22
NINPSTANSPKCQELALR-K11-156	1	NINPSTANSPKCQELALR		sp|P46937|YAP1_HUMAN		NINPSTANSPKCQELALR	a11	monolink	2168.09	723.703	3	0	21.21
LQQLQMEKER-LKQQELLR-a8-b2	1	LQQLQMEKER	LKQQELLR	sp|P46937|YAP1_HUMAN	sp|P46937|YAP1_HUMAN	LQQLQMEKER-LKQQELLR	a8-b2	xlink	2466.36	823.126	3	0	21.2
NINPSTANSPKCQELALR-LKQQELLR-a11-b2	1	NINPSTANSPKCQELALR	LKQQELLR	sp|P46937|YAP1_HUMAN	sp|P46937|YAP1_HUMAN	NINPSTANSPKCQELALR-LKQQELLR	a11-b2	xlink	3176.7	795.181	4	0	21.18
NINPSTANSPKCQELALR-K11-156	1	NINPSTANSPKCQELALR		sp|P46937|YAP1_HUMAN		NINPSTANSPKCQELALR	a11	monolink	2168.09	723.704	3	0	21.17
ISQSAPVKQPPPLAPQSPQGGVMGGSNSNQQQQMR-K8-156	1	ISQSAPVKQPPPLAPQSPQGGVMGGSNSNQQQQMR		sp|P46937|YAP1_HUMAN		ISQSAPVKQPPPLAPQSPQGGVMGGSNSNQQQQMR	a8	monolink	3784.86	1262.63	3	0	21.17
KLPDSFFKPPEPK-K1-156	1	KLPDSFFKPPEPK		sp|P46937|YAP1_HUMAN		KLPDSFFKPPEPK	a1	monolink	1684.91	562.644	3	0	21.16
NINPSTANSPKCQELALR-LQQLQMEKER-a11-b8	1	NINPSTANSPKCQELALR	LQQLQMEKER	sp|P46937|YAP1_HUMAN	sp|P46937|YAP1_HUMAN	NINPSTANSPKCQELALR-LQQLQMEKER	a11-b8	xlink	3451.76	863.944	4	0	21.16
NINPSTANSPKCQELALR-K11-155	1	NINPSTANSPKCQELALR		sp|P46937|YAP1_HUMAN		NINPSTANSPKCQELALR	a11	monolink	2167.11	723.373	3	0	21.15
NINPSTANSPKCQELALR-K11-156	1	NINPSTANSPKCQELALR		sp|P46937|YAP1_HUMAN		NINPSTANSPKCQELALR	a11	monolink	2168.09	723.706	3	0	21.13
LQQLQMEKER-FKVTTKFR-a8-b2	2	LQQLQMEKER	FKVTTKFR	sp|P46937|YAP1_HUMAN	sp|Q15678|PTN14_HUMAN	LQQLQMEKER-FKVTTKFR	a8-b2	xlink	2465.35	617.343	4	0.25	21.13
NINPSTANSPKCQELALR-LQQLQMEKER-a11-b8	1	NINPSTANSPKCQELALR	LQQLQMEKER	sp|P46937|YAP1_HUMAN	sp|P46937|YAP1_HUMAN	NINPSTANSPKCQELALR-LQQLQMEKER	a11-b8	xlink	3451.76	863.942	4	0	21.11
NINPSTANSPKCQELALR-LKQQELLR-a11-b2	1	NINPSTANSPKCQELALR	LKQQELLR	sp|P46937|YAP1_HUMAN	sp|P46937|YAP1_HUMAN	NINPSTANSPKCQELALR-LKQQELLR	a11-b2	xlink	3176.7	795.181	4	0	21.1
NINPSTANSPKCQELALR-K11-156	1	NINPSTANSPKCQELALR		sp|P46937|YAP1_HUMAN		NINPSTANSPKCQELALR	a11	monolink	2168.09	723.703	3	0	21.1
NINPSTANSPKCQELALR-LQQLQMEKER-a11-b8	1	NINPSTANSPKCQELALR	LQQLQMEKER	sp|P46937|YAP1_HUMAN	sp|P46937|YAP1_HUMAN	NINPSTANSPKCQELALR-LQQLQMEKER	a11-b8	xlink	3451.76	863.947	4	0	21.08
LQQLQMEKER-LKQQELLR-a8-b2	2	LQQLQMEKER	LKQQELLR	sp|P46937|YAP1_HUMAN	sp|P46937|YAP1_HUMAN	LQQLQMEKER-LKQQELLR	a8-b2	xlink	2466.36	823.126	3	0	21.07
EKMEYSAQLQAALAR-KQITTSPITVRK-a2-b1	1	EKMEYSAQLQAALAR	KQITTSPITVRK	sp|Q15678|PTN14_HUMAN	sp|O95835|LATS1_HUMAN	EKMEYSAQLQAALAR-KQITTSPITVRK	a2-b1	xlink	3216.75	644.365	5	0.25	21.05
NINPSTANSPKCQELALR-LKQQELLR-a11-b2	1	NINPSTANSPKCQELALR	LKQQELLR	sp|P46937|YAP1_HUMAN	sp|P46937|YAP1_HUMAN	NINPSTANSPKCQELALR-LKQQELLR	a11-b2	xlink	3176.7	795.179	4	0	21.02
NINPSTANSPKCQELALR-K11-156	1	NINPSTANSPKCQELALR		sp|P46937|YAP1_HUMAN		NINPSTANSPKCQELALR	a11	monolink	2168.09	723.703	3	0	21.02
ISQSAPVKQPPPLAPQSPQGGVMGGSNSNQQQQMR-K8-156	1	ISQSAPVKQPPPLAPQSPQGGVMGGSNSNQQQQMR		sp|P46937|YAP1_HUMAN		ISQSAPVKQPPPLAPQSPQGGVMGGSNSNQQQQMR	a8	monolink	3784.86	947.222	4	0	21.02
GDSETDLEALFNAVMNPKTANVPQTVPMR-K18-156	1	GDSETDLEALFNAVMNPKTANVPQTVPMR		sp|P46937|YAP1_HUMAN		GDSETDLEALFNAVMNPKTANVPQTVPMR	a18	monolink	3300.6	1101.21	3	0	21
NINPSTANSPKCQELALR-K11-155	1	NINPSTANSPKCQELALR		sp|P46937|YAP1_HUMAN		NINPSTANSPKCQELALR	a11	monolink	2167.11	723.374	3	0	20.99
NINPSTANSPKCQELALR-K11-156	1	NINPSTANSPKCQELALR		sp|P46937|YAP1_HUMAN		NINPSTANSPKCQELALR	a11	monolink	2168.09	723.706	3	0	20.99
NINPSTANSPKCQELALR-K11-155	1	NINPSTANSPKCQELALR		sp|P46937|YAP1_HUMAN		NINPSTANSPKCQELALR	a11	monolink	2167.11	723.373	3	0	20.98
ISQSAPVKQPPPLAPQSPQGGVMGGSNSNQQQQMR-K8-156	1	ISQSAPVKQPPPLAPQSPQGGVMGGSNSNQQQQMR		sp|P46937|YAP1_HUMAN		ISQSAPVKQPPPLAPQSPQGGVMGGSNSNQQQQMR	a8	monolink	3784.86	947.222	4	0	20.98
LQQLQMEKER-FKVTTKFR-a8-b2	1	LQQLQMEKER	FKVTTKFR	sp|P46937|YAP1_HUMAN	sp|Q15678|PTN14_HUMAN	LQQLQMEKER-FKVTTKFR	a8-b2	xlink	2465.35	617.343	4	0.25	20.96
LQQLQMEKER-LKQQELLR-a8-b2	2	LQQLQMEKER	LKQQELLR	sp|P46937|YAP1_HUMAN	sp|P46937|YAP1_HUMAN	LQQLQMEKER-LKQQELLR	a8-b2	xlink	2466.36	823.126	3	0	20.93
NINPSTANSPKCQELALR-K11-155	1	NINPSTANSPKCQELALR		sp|P46937|YAP1_HUMAN		NINPSTANSPKCQELALR	a11	monolink	2167.11	723.374	3	0	20.92
NINPSTANSPKCQELALR-K11-156	1	NINPSTANSPKCQELALR		sp|P46937|YAP1_HUMAN		NINPSTANSPKCQELALR	a11	monolink	2168.09	723.703	3	0	20.92
LQQLQMEKER-FKVTTKFR-a8-b2	2	LQQLQMEKER	FKVTTKFR	sp|P46937|YAP1_HUMAN	sp|Q15678|PTN14_HUMAN	LQQLQMEKER-FKVTTKFR	a8-b2	xlink	2465.35	617.345	4	0.25	20.9
NQVAHVKAER-MDKSMFVK-a7-b3	1	NQVAHVKAER	MDKSMFVK	sp|O95835|LATS1_HUMAN	sp|O95835|LATS1_HUMAN	NQVAHVKAER-MDKSMFVK	a7-b3	xlink	2273.17	758.731	3	0	20.9
NINPSTANSPKCQELALR-K11-156	1	NINPSTANSPKCQELALR		sp|P46937|YAP1_HUMAN		NINPSTANSPKCQELALR	a11	monolink	2168.09	723.705	3	0	20.89
NINPSTANSPKCQELALR-K11-156	1	NINPSTANSPKCQELALR		sp|P46937|YAP1_HUMAN		NINPSTANSPKCQELALR	a11	monolink	2168.09	723.705	3	0	20.89
NINPSTANSPKCQELALR-LQQLQMEKER-a11-b8	1	NINPSTANSPKCQELALR	LQQLQMEKER	sp|P46937|YAP1_HUMAN	sp|P46937|YAP1_HUMAN	NINPSTANSPKCQELALR-LQQLQMEKER	a11-b8	xlink	3451.76	863.954	4	0	20.89
NINPSTANSPKCQELALR-LKQQELLR-a11-b2	1	NINPSTANSPKCQELALR	LKQQELLR	sp|P46937|YAP1_HUMAN	sp|P46937|YAP1_HUMAN	NINPSTANSPKCQELALR-LKQQELLR	a11-b2	xlink	3176.7	795.181	4	0	20.88
NINPSTANSPKCQELALR-K11-155	1	NINPSTANSPKCQELALR		sp|P46937|YAP1_HUMAN		NINPSTANSPKCQELALR	a11	monolink	2167.11	723.373	3	0	20.86
NINPSTANSPKCQELALR-LQQLQMEKER-a11-b8	1	NINPSTANSPKCQELALR	LQQLQMEKER	sp|P46937|YAP1_HUMAN	sp|P46937|YAP1_HUMAN	NINPSTANSPKCQELALR-LQQLQMEKER	a11-b8	xlink	3451.76	863.943	4	0	20.84
NINPSTANSPKCQELALR-LKQQELLR-a11-b2	1	NINPSTANSPKCQELALR	LKQQELLR	sp|P46937|YAP1_HUMAN	sp|P46937|YAP1_HUMAN	NINPSTANSPKCQELALR-LKQQELLR	a11-b2	xlink	3176.7	795.179	4	0	20.84
ISQSAPVKQPPPLAPQSPQGGVMGGSNSNQQQQMR-K8-156	1	ISQSAPVKQPPPLAPQSPQGGVMGGSNSNQQQQMR		sp|P46937|YAP1_HUMAN		ISQSAPVKQPPPLAPQSPQGGVMGGSNSNQQQQMR	a8	monolink	3784.86	1262.63	3	0	20.8
NINPSTANSPKCQELALR-K11-156	1	NINPSTANSPKCQELALR		sp|P46937|YAP1_HUMAN		NINPSTANSPKCQELALR	a11	monolink	2168.09	723.705	3	0	20.79
NINPSTANSPKCQELALR-LKQQELLR-a11-b2	1	NINPSTANSPKCQELALR	LKQQELLR	sp|P46937|YAP1_HUMAN	sp|P46937|YAP1_HUMAN	NINPSTANSPKCQELALR-LKQQELLR	a11-b2	xlink	3176.7	795.181	4	0	20.79
NINPSTANSPKCQELALR-K11-156	1	NINPSTANSPKCQELALR		sp|P46937|YAP1_HUMAN		NINPSTANSPKCQELALR	a11	monolink	2168.09	723.703	3	0	20.79
NINPSTANSPKCQELALR-LKQQELLR-a11-b2	1	NINPSTANSPKCQELALR	LKQQELLR	sp|P46937|YAP1_HUMAN	sp|P46937|YAP1_HUMAN	NINPSTANSPKCQELALR-LKQQELLR	a11-b2	xlink	3176.7	795.179	4	0	20.78
ISQSAPVKQPPPLAPQSPQGGVMGGSNSNQQQQMR-NINPSTANSPKCQELALR-a8-b11	1	ISQSAPVKQPPPLAPQSPQGGVMGGSNSNQQQQMR	NINPSTANSPKCQELALR	sp|P46937|YAP1_HUMAN	sp|P46937|YAP1_HUMAN	ISQSAPVKQPPPLAPQSPQGGVMGGSNSNQQQQMR-NINPSTANSPKCQELALR	a8-b11	xlink	5778.86	1156.78	5	0	20.77
NINPSTANSPKCQELALR-K11-156	1	NINPSTANSPKCQELALR		sp|P46937|YAP1_HUMAN		NINPSTANSPKCQELALR	a11	monolink	2168.09	723.706	3	0	20.76
ISQSAPVKQPPPLAPQSPQGGVMGGSNSNQQQQMR-LQQLQMEKER-a8-b8	1	ISQSAPVKQPPPLAPQSPQGGVMGGSNSNQQQQMR	LQQLQMEKER	sp|P46937|YAP1_HUMAN	sp|P46937|YAP1_HUMAN	ISQSAPVKQPPPLAPQSPQGGVMGGSNSNQQQQMR-LQQLQMEKER	a8-b8	xlink	5068.53	1268.14	4	0	20.71
NINPSTANSPKCQELALR-K11-156	1	NINPSTANSPKCQELALR		sp|P46937|YAP1_HUMAN		NINPSTANSPKCQELALR	a11	monolink	2168.09	723.701	3	0	20.71
QSSFEIPDDVPLPAGWEMAKTSSGQR-K20-156	1	QSSFEIPDDVPLPAGWEMAKTSSGQR		sp|P46937|YAP1_HUMAN		QSSFEIPDDVPLPAGWEMAKTSSGQR	a20	monolink	2988.42	997.143	3	0	20.67
NINPSTANSPKCQELALR-LKQQELLR-a11-b2	1	NINPSTANSPKCQELALR	LKQQELLR	sp|P46937|YAP1_HUMAN	sp|P46937|YAP1_HUMAN	NINPSTANSPKCQELALR-LKQQELLR	a11-b2	xlink	3176.7	795.181	4	0	20.66
NINPSTANSPKCQELALR-K11-156	1	NINPSTANSPKCQELALR		sp|P46937|YAP1_HUMAN		NINPSTANSPKCQELALR	a11	monolink	2168.09	723.703	3	0	20.65
NINPSTANSPKCQELALR-K11-156	1	NINPSTANSPKCQELALR		sp|P46937|YAP1_HUMAN		NINPSTANSPKCQELALR	a11	monolink	2168.09	723.703	3	0	20.64
NINPSTANSPKCQELALR-K11-156	1	NINPSTANSPKCQELALR		sp|P46937|YAP1_HUMAN		NINPSTANSPKCQELALR	a11	monolink	2168.09	723.706	3	0	20.64
NINPSTANSPKCQELALR-K11-156	1	NINPSTANSPKCQELALR		sp|P46937|YAP1_HUMAN		NINPSTANSPKCQELALR	a11	monolink	2168.09	723.703	3	0	20.63
NINPSTANSPKCQELALR-K11-156	1	NINPSTANSPKCQELALR		sp|P46937|YAP1_HUMAN		NINPSTANSPKCQELALR	a11	monolink	2168.09	723.706	3	0	20.61
LRLKQQELLR-MDKSMFVK-a4-b3	2	LRLKQQELLR	MDKSMFVK	sp|P46937|YAP1_HUMAN	sp|O95835|LATS1_HUMAN	LRLKQQELLR-MDKSMFVK	a4-b3	xlink	2418.35	484.678	5	0.25	20.61
NINPSTANSPKCQELALR-LKQQELLR-a11-b2	1	NINPSTANSPKCQELALR	LKQQELLR	sp|P46937|YAP1_HUMAN	sp|P46937|YAP1_HUMAN	NINPSTANSPKCQELALR-LKQQELLR	a11-b2	xlink	3176.7	795.178	4	0	20.59
NINPSTANSPKCQELALR-LKQQELLR-a11-b2	1	NINPSTANSPKCQELALR	LKQQELLR	sp|P46937|YAP1_HUMAN	sp|P46937|YAP1_HUMAN	NINPSTANSPKCQELALR-LKQQELLR	a11-b2	xlink	3176.7	795.18	4	0	20.58
NINPSTANSPKCQELALR-LKQQELLR-a11-b2	1	NINPSTANSPKCQELALR	LKQQELLR	sp|P46937|YAP1_HUMAN	sp|P46937|YAP1_HUMAN	NINPSTANSPKCQELALR-LKQQELLR	a11-b2	xlink	3176.7	795.186	4	0	20.53
ISQSAPVKQPPPLAPQSPQGGVMGGSNSNQQQQMR-K8-156	1	ISQSAPVKQPPPLAPQSPQGGVMGGSNSNQQQQMR		sp|P46937|YAP1_HUMAN		ISQSAPVKQPPPLAPQSPQGGVMGGSNSNQQQQMR	a8	monolink	3784.86	947.221	4	0	20.52
NINPSTANSPKCQELALR-LKQQELLR-a11-b2	1	NINPSTANSPKCQELALR	LKQQELLR	sp|P46937|YAP1_HUMAN	sp|P46937|YAP1_HUMAN	NINPSTANSPKCQELALR-LKQQELLR	a11-b2	xlink	3176.7	795.181	4	0	20.52
DIKPDNILIDR-LKQQELLR-a3-b2	1	DIKPDNILIDR	LKQQELLR	sp|O95835|LATS1_HUMAN	sp|P46937|YAP1_HUMAN	DIKPDNILIDR-LKQQELLR	a3-b2	xlink	2475.41	496.084	5	0.25	20.51
NINPSTANSPKCQELALR-K11-156	1	NINPSTANSPKCQELALR		sp|P46937|YAP1_HUMAN		NINPSTANSPKCQELALR	a11	monolink	2168.09	723.704	3	0	20.5
NINPSTANSPKCQELALR-LKQQELLR-a11-b2	1	NINPSTANSPKCQELALR	LKQQELLR	sp|P46937|YAP1_HUMAN	sp|P46937|YAP1_HUMAN	NINPSTANSPKCQELALR-LKQQELLR	a11-b2	xlink	3176.7	795.181	4	0	20.45
NINPSTANSPKCQELALR-K11-156	1	NINPSTANSPKCQELALR		sp|P46937|YAP1_HUMAN		NINPSTANSPKCQELALR	a11	monolink	2168.09	723.704	3	0	20.44
NINPSTANSPKCQELALR-LKQQELLR-a11-b2	1	NINPSTANSPKCQELALR	LKQQELLR	sp|P46937|YAP1_HUMAN	sp|P46937|YAP1_HUMAN	NINPSTANSPKCQELALR-LKQQELLR	a11-b2	xlink	3176.7	795.18	4	0	20.43
NPPKFGTHHK-VKKEPVK-a4-b2	2	NPPKFGTHHK	VKKEPVK	sp|O95835|LATS1_HUMAN	sp|Q15678|PTN14_HUMAN	NPPKFGTHHK-VKKEPVK	a4-b2	xlink	2126.2	532.557	4	0.25	20.42
LQQLQMEKER-LKQQELLR-a8-b2	2	LQQLQMEKER	LKQQELLR	sp|P46937|YAP1_HUMAN	sp|P46937|YAP1_HUMAN	LQQLQMEKER-LKQQELLR	a8-b2	xlink	2466.36	823.128	3	0	20.4
NINPSTANSPKCQELALR-LKQQELLR-a11-b2	1	NINPSTANSPKCQELALR	LKQQELLR	sp|P46937|YAP1_HUMAN	sp|P46937|YAP1_HUMAN	NINPSTANSPKCQELALR-LKQQELLR	a11-b2	xlink	3176.7	795.18	4	0	20.4
NINPSTANSPKCQELALR-LKQQELLR-a11-b2	1	NINPSTANSPKCQELALR	LKQQELLR	sp|P46937|YAP1_HUMAN	sp|P46937|YAP1_HUMAN	NINPSTANSPKCQELALR-LKQQELLR	a11-b2	xlink	3176.7	795.181	4	0	20.34
NINPSTANSPKCQELALR-LKQQELLR-a11-b2	1	NINPSTANSPKCQELALR	LKQQELLR	sp|P46937|YAP1_HUMAN	sp|P46937|YAP1_HUMAN	NINPSTANSPKCQELALR-LKQQELLR	a11-b2	xlink	3176.7	795.183	4	0	20.32
ISQSAPVKQPPPLAPQSPQGGVMGGSNSNQQQQMR-K8-156	1	ISQSAPVKQPPPLAPQSPQGGVMGGSNSNQQQQMR		sp|P46937|YAP1_HUMAN		ISQSAPVKQPPPLAPQSPQGGVMGGSNSNQQQQMR	a8	monolink	3784.86	1262.63	3	0	20.31
NINPSTANSPKCQELALR-K11-156	1	NINPSTANSPKCQELALR		sp|P46937|YAP1_HUMAN		NINPSTANSPKCQELALR	a11	monolink	2168.09	723.702	3	0	20.29
ISQSAPVKQPPPLAPQSPQGGVMGGSNSNQQQQMR-LKQQELLR-a8-b2	1	ISQSAPVKQPPPLAPQSPQGGVMGGSNSNQQQQMR	LKQQELLR	sp|P46937|YAP1_HUMAN	sp|P46937|YAP1_HUMAN	ISQSAPVKQPPPLAPQSPQGGVMGGSNSNQQQQMR-LKQQELLR	a8-b2	xlink	4793.47	1199.37	4	0	20.27
NINPSTANSPKCQELALR-LKQQELLR-a11-b2	1	NINPSTANSPKCQELALR	LKQQELLR	sp|P46937|YAP1_HUMAN	sp|P46937|YAP1_HUMAN	NINPSTANSPKCQELALR-LKQQELLR	a11-b2	xlink	3176.7	795.179	4	0	20.27
NINPSTANSPKCQELALR-LQQLQMEKER-a11-b8	1	NINPSTANSPKCQELALR	LQQLQMEKER	sp|P46937|YAP1_HUMAN	sp|P46937|YAP1_HUMAN	NINPSTANSPKCQELALR-LQQLQMEKER	a11-b8	xlink	3451.76	863.944	4	0	20.25
ISQSAPVKQPPPLAPQSPQGGVMGGSNSNQQQQMR-LKQQELLR-a8-b2	1	ISQSAPVKQPPPLAPQSPQGGVMGGSNSNQQQQMR	LKQQELLR	sp|P46937|YAP1_HUMAN	sp|P46937|YAP1_HUMAN	ISQSAPVKQPPPLAPQSPQGGVMGGSNSNQQQQMR-LKQQELLR	a8-b2	xlink	4793.47	959.701	5	0	20.21
NINPSTANSPKCQELALR-K11-156	1	NINPSTANSPKCQELALR		sp|P46937|YAP1_HUMAN		NINPSTANSPKCQELALR	a11	monolink	2168.09	723.703	3	0	20.2
NINPSTANSPKCQELALR-K11-156	1	NINPSTANSPKCQELALR		sp|P46937|YAP1_HUMAN		NINPSTANSPKCQELALR	a11	monolink	2168.09	723.703	3	0	20.18
LRLKQQELLR-MDKSMFVK-a4-b3	1	LRLKQQELLR	MDKSMFVK	sp|P46937|YAP1_HUMAN	sp|O95835|LATS1_HUMAN	LRLKQQELLR-MDKSMFVK	a4-b3	xlink	2418.35	484.68	5	0.25	20.16
NINPSTANSPKCQELALR-LKQQELLR-a11-b2	1	NINPSTANSPKCQELALR	LKQQELLR	sp|P46937|YAP1_HUMAN	sp|P46937|YAP1_HUMAN	NINPSTANSPKCQELALR-LKQQELLR	a11-b2	xlink	3176.7	795.181	4	0	20.16
NINPSTANSPKCQELALR-LKQQELLR-a11-b2	1	NINPSTANSPKCQELALR	LKQQELLR	sp|P46937|YAP1_HUMAN	sp|P46937|YAP1_HUMAN	NINPSTANSPKCQELALR-LKQQELLR	a11-b2	xlink	3176.7	795.18	4	0	20.15
NINPSTANSPKCQELALR-LQQLQMEKER-a11-b8	1	NINPSTANSPKCQELALR	LQQLQMEKER	sp|P46937|YAP1_HUMAN	sp|P46937|YAP1_HUMAN	NINPSTANSPKCQELALR-LQQLQMEKER	a11-b8	xlink	3451.76	863.953	4	0	20.11
MGFIHRDIKPDNILIDR-LRLKQQELLR-a9-b4	1	MGFIHRDIKPDNILIDR	LRLKQQELLR	sp|O95835|LATS1_HUMAN	sp|P46937|YAP1_HUMAN	MGFIHRDIKPDNILIDR-LRLKQQELLR	a9-b4	xlink	3485.97	698.199	5	0.25	20.11
ISQSAPVKQPPPLAPQSPQGGVMGGSNSNQQQQMR-LKQQELLR-a8-b2	1	ISQSAPVKQPPPLAPQSPQGGVMGGSNSNQQQQMR	LKQQELLR	sp|P46937|YAP1_HUMAN	sp|P46937|YAP1_HUMAN	ISQSAPVKQPPPLAPQSPQGGVMGGSNSNQQQQMR-LKQQELLR	a8-b2	xlink	4793.47	799.917	6	0	20.1
NINPSTANSPKCQELALR-K11-156	1	NINPSTANSPKCQELALR		sp|P46937|YAP1_HUMAN		NINPSTANSPKCQELALR	a11	monolink	2168.09	723.708	3	0	20.09
NINPSTANSPKCQELALR-K11-156	1	NINPSTANSPKCQELALR		sp|P46937|YAP1_HUMAN		NINPSTANSPKCQELALR	a11	monolink	2168.09	723.703	3	0	20.08
NINPSTANSPKCQELALR-LKQQELLR-a11-b2	1	NINPSTANSPKCQELALR	LKQQELLR	sp|P46937|YAP1_HUMAN	sp|P46937|YAP1_HUMAN	NINPSTANSPKCQELALR-LKQQELLR	a11-b2	xlink	3176.7	795.18	4	0	20.05
NINPSTANSPKCQELALR-K11-156	1	NINPSTANSPKCQELALR		sp|P46937|YAP1_HUMAN		NINPSTANSPKCQELALR	a11	monolink	2168.09	723.704	3	0	20.05
NINPSTANSPKCQELALR-LQQLQMEKER-a11-b8	1	NINPSTANSPKCQELALR	LQQLQMEKER	sp|P46937|YAP1_HUMAN	sp|P46937|YAP1_HUMAN	NINPSTANSPKCQELALR-LQQLQMEKER	a11-b8	xlink	3451.76	863.945	4	0	20.04
NINPSTANSPKCQELALR-LKQQELLR-a11-b2	1	NINPSTANSPKCQELALR	LKQQELLR	sp|P46937|YAP1_HUMAN	sp|P46937|YAP1_HUMAN	NINPSTANSPKCQELALR-LKQQELLR	a11-b2	xlink	3176.7	795.182	4	0	20.04
NINPSTANSPKCQELALR-K11-156	1	NINPSTANSPKCQELALR		sp|P46937|YAP1_HUMAN		NINPSTANSPKCQELALR	a11	monolink	2168.09	723.704	3	0	20.03
ISQSAPVKQPPPLAPQSPQGGVMGGSNSNQQQQMR-LKQQELLR-a8-b2	1	ISQSAPVKQPPPLAPQSPQGGVMGGSNSNQQQQMR	LKQQELLR	sp|P46937|YAP1_HUMAN	sp|P46937|YAP1_HUMAN	ISQSAPVKQPPPLAPQSPQGGVMGGSNSNQQQQMR-LKQQELLR	a8-b2	xlink	4793.47	1199.37	4	0	20.01
NINPSTANSPKCQELALR-LQQLQMEKER-a11-b8	1	NINPSTANSPKCQELALR	LQQLQMEKER	sp|P46937|YAP1_HUMAN	sp|P46937|YAP1_HUMAN	NINPSTANSPKCQELALR-LQQLQMEKER	a11-b8	xlink	3451.76	863.944	4	0	20
NINPSTANSPKCQELALR-LKQQELLR-a11-b2	1	NINPSTANSPKCQELALR	LKQQELLR	sp|P46937|YAP1_HUMAN	sp|P46937|YAP1_HUMAN	NINPSTANSPKCQELALR-LKQQELLR	a11-b2	xlink	3176.7	795.181	4	0	20
NINPSTANSPKCQELALR-LQQLQMEKER-a11-b8	1	NINPSTANSPKCQELALR	LQQLQMEKER	sp|P46937|YAP1_HUMAN	sp|P46937|YAP1_HUMAN	NINPSTANSPKCQELALR-LQQLQMEKER	a11-b8	xlink	3451.76	863.953	4	0	19.97
ISQSAPVKQPPPLAPQSPQGGVMGGSNSNQQQQMR-LKQQELLR-a8-b2	1	ISQSAPVKQPPPLAPQSPQGGVMGGSNSNQQQQMR	LKQQELLR	sp|P46937|YAP1_HUMAN	sp|P46937|YAP1_HUMAN	ISQSAPVKQPPPLAPQSPQGGVMGGSNSNQQQQMR-LKQQELLR	a8-b2	xlink	4793.47	1199.37	4	0	19.97
NINPSTANSPKCQELALR-LKQQELLR-a11-b2	1	NINPSTANSPKCQELALR	LKQQELLR	sp|P46937|YAP1_HUMAN	sp|P46937|YAP1_HUMAN	NINPSTANSPKCQELALR-LKQQELLR	a11-b2	xlink	3176.7	795.185	4	0	19.97
NINPSTANSPKCQELALR-LQQLQMEKER-a11-b8	1	NINPSTANSPKCQELALR	LQQLQMEKER	sp|P46937|YAP1_HUMAN	sp|P46937|YAP1_HUMAN	NINPSTANSPKCQELALR-LQQLQMEKER	a11-b8	xlink	3451.76	863.953	4	0	19.92
ISQSAPVKQPPPLAPQSPQGGVMGGSNSNQQQQMR-K8-156	1	ISQSAPVKQPPPLAPQSPQGGVMGGSNSNQQQQMR		sp|P46937|YAP1_HUMAN		ISQSAPVKQPPPLAPQSPQGGVMGGSNSNQQQQMR	a8	monolink	3784.86	1262.63	3	0	19.87
NINPSTANSPKCQELALR-K11-156	1	NINPSTANSPKCQELALR		sp|P46937|YAP1_HUMAN		NINPSTANSPKCQELALR	a11	monolink	2168.09	723.704	3	0	19.87
MPFGLKLRR-SEKPEGYR-a6-b3	1	MPFGLKLRR	SEKPEGYR	sp|Q15678|PTN14_HUMAN	sp|O95835|LATS1_HUMAN	MPFGLKLRR-SEKPEGYR	a6-b3	xlink	2219.19	555.8	4	0.25	19.85
NINPSTANSPKCQELALR-YQYYLQVKK-a11-b8	1	NINPSTANSPKCQELALR	YQYYLQVKK	sp|P46937|YAP1_HUMAN	sp|Q15678|PTN14_HUMAN	NINPSTANSPKCQELALR-YQYYLQVKK	a11-b8	xlink	3381.74	846.434	4	0.25	19.85
ISQSAPVKQPPPLAPQSPQGGVMGGSNSNQQQQMR-LQQLQMEKER-a8-b8	1	ISQSAPVKQPPPLAPQSPQGGVMGGSNSNQQQQMR	LQQLQMEKER	sp|P46937|YAP1_HUMAN	sp|P46937|YAP1_HUMAN	ISQSAPVKQPPPLAPQSPQGGVMGGSNSNQQQQMR-LQQLQMEKER	a8-b8	xlink	5068.53	1268.14	4	0	19.84
ISQSAPVKQPPPLAPQSPQGGVMGGSNSNQQQQMR-K8-156	1	ISQSAPVKQPPPLAPQSPQGGVMGGSNSNQQQQMR		sp|P46937|YAP1_HUMAN		ISQSAPVKQPPPLAPQSPQGGVMGGSNSNQQQQMR	a8	monolink	3784.86	1262.63	3	0	19.83
NINPSTANSPKCQELALR-K11-156	1	NINPSTANSPKCQELALR		sp|P46937|YAP1_HUMAN		NINPSTANSPKCQELALR	a11	monolink	2168.09	723.706	3	0	19.83
NINPSTANSPKCQELALR-K11-156	1	NINPSTANSPKCQELALR		sp|P46937|YAP1_HUMAN		NINPSTANSPKCQELALR	a11	monolink	2168.09	723.704	3	0	19.82
NINPSTANSPKCQELALR-K11-156	1	NINPSTANSPKCQELALR		sp|P46937|YAP1_HUMAN		NINPSTANSPKCQELALR	a11	monolink	2168.09	723.703	3	0	19.81
NINPSTANSPKCQELALR-LKQQELLR-a11-b2	1	NINPSTANSPKCQELALR	LKQQELLR	sp|P46937|YAP1_HUMAN	sp|P46937|YAP1_HUMAN	NINPSTANSPKCQELALR-LKQQELLR	a11-b2	xlink	3176.7	795.181	4	0	19.81
NINPSTANSPKCQELALR-K11-156	1	NINPSTANSPKCQELALR		sp|P46937|YAP1_HUMAN		NINPSTANSPKCQELALR	a11	monolink	2168.09	723.699	3	0	19.8
NINPSTANSPKCQELALR-NINPSTANSPKCQELALR-a11-b11	1	NINPSTANSPKCQELALR	NINPSTANSPKCQELALR	sp|P46937|YAP1_HUMAN	sp|P46937|YAP1_HUMAN	NINPSTANSPKCQELALR-NINPSTANSPKCQELALR	a11-b11	xlink	4162.09	1041.53	4	0	19.79
NINPSTANSPKCQELALR-K11-156	1	NINPSTANSPKCQELALR		sp|P46937|YAP1_HUMAN		NINPSTANSPKCQELALR	a11	monolink	2168.09	723.706	3	0	19.77
NINPSTANSPKCQELALR-LKQQELLR-a11-b2	1	NINPSTANSPKCQELALR	LKQQELLR	sp|P46937|YAP1_HUMAN	sp|P46937|YAP1_HUMAN	NINPSTANSPKCQELALR-LKQQELLR	a11-b2	xlink	3176.7	795.179	4	0	19.76
LQQLQMEKER-LKQQELLR-a8-b2	1	LQQLQMEKER	LKQQELLR	sp|P46937|YAP1_HUMAN	sp|P46937|YAP1_HUMAN	LQQLQMEKER-LKQQELLR	a8-b2	xlink	2466.36	823.128	3	0	19.72
ISQSAPVKQPPPLAPQSPQGGVMGGSNSNQQQQMR-LKQQELLR-a8-b2	1	ISQSAPVKQPPPLAPQSPQGGVMGGSNSNQQQQMR	LKQQELLR	sp|P46937|YAP1_HUMAN	sp|P46937|YAP1_HUMAN	ISQSAPVKQPPPLAPQSPQGGVMGGSNSNQQQQMR-LKQQELLR	a8-b2	xlink	4793.47	959.693	5	0	19.72
NINPSTANSPKCQELALR-K11-156	1	NINPSTANSPKCQELALR		sp|P46937|YAP1_HUMAN		NINPSTANSPKCQELALR	a11	monolink	2168.09	723.704	3	0	19.71
NINPSTANSPKCQELALR-K11-156	1	NINPSTANSPKCQELALR		sp|P46937|YAP1_HUMAN		NINPSTANSPKCQELALR	a11	monolink	2168.09	723.703	3	0	19.68
ISQSAPVKQPPPLAPQSPQGGVMGGSNSNQQQQMR-LQQLQMEKER-a8-b8	1	ISQSAPVKQPPPLAPQSPQGGVMGGSNSNQQQQMR	LQQLQMEKER	sp|P46937|YAP1_HUMAN	sp|P46937|YAP1_HUMAN	ISQSAPVKQPPPLAPQSPQGGVMGGSNSNQQQQMR-LQQLQMEKER	a8-b8	xlink	5068.53	1268.14	4	0	19.67
GSKESLVPQR-LQQLQMEKER-a3-b8	2	GSKESLVPQR	LQQLQMEKER	sp|O95835|LATS1_HUMAN	sp|P46937|YAP1_HUMAN	GSKESLVPQR-LQQLQMEKER	a3-b8	xlink	2539.34	635.849	4	0.25	19.67
NINPSTANSPKCQELALR-LKQQELLR-a11-b2	1	NINPSTANSPKCQELALR	LKQQELLR	sp|P46937|YAP1_HUMAN	sp|P46937|YAP1_HUMAN	NINPSTANSPKCQELALR-LKQQELLR	a11-b2	xlink	3176.7	795.181	4	0	19.62
NINPSTANSPKCQELALR-K11-156	1	NINPSTANSPKCQELALR		sp|P46937|YAP1_HUMAN		NINPSTANSPKCQELALR	a11	monolink	2168.09	723.701	3	0	19.61
NINPSTANSPKCQELALR-K11-155	1	NINPSTANSPKCQELALR		sp|P46937|YAP1_HUMAN		NINPSTANSPKCQELALR	a11	monolink	2167.11	723.375	3	0	19.58
NINPSTANSPKCQELALR-LKQQELLR-a11-b2	1	NINPSTANSPKCQELALR	LKQQELLR	sp|P46937|YAP1_HUMAN	sp|P46937|YAP1_HUMAN	NINPSTANSPKCQELALR-LKQQELLR	a11-b2	xlink	3176.7	795.179	4	0	19.53
NINPSTANSPKCQELALR-LKQQELLR-a11-b2	1	NINPSTANSPKCQELALR	LKQQELLR	sp|P46937|YAP1_HUMAN	sp|P46937|YAP1_HUMAN	NINPSTANSPKCQELALR-LKQQELLR	a11-b2	xlink	3176.7	795.18	4	0	19.52
NINPSTANSPKCQELALR-K11-156	1	NINPSTANSPKCQELALR		sp|P46937|YAP1_HUMAN		NINPSTANSPKCQELALR	a11	monolink	2168.09	723.706	3	0	19.5
NINPSTANSPKCQELALR-LKQQELLR-a11-b2	1	NINPSTANSPKCQELALR	LKQQELLR	sp|P46937|YAP1_HUMAN	sp|P46937|YAP1_HUMAN	NINPSTANSPKCQELALR-LKQQELLR	a11-b2	xlink	3176.7	795.179	4	0	19.5
NINPSTANSPKCQELALR-K11-156	1	NINPSTANSPKCQELALR		sp|P46937|YAP1_HUMAN		NINPSTANSPKCQELALR	a11	monolink	2168.09	723.702	3	0	19.49
VLRHGPAKAISMSR-NLEKQK-a8-b4	3	VLRHGPAKAISMSR	NLEKQK	sp|Q15678|PTN14_HUMAN	sp|Q15678|PTN14_HUMAN	VLRHGPAKAISMSR-NLEKQK	a8-b4	xlink	2418.35	484.678	5	0	19.46
NINPSTANSPKCQELALR-K11-156	1	NINPSTANSPKCQELALR		sp|P46937|YAP1_HUMAN		NINPSTANSPKCQELALR	a11	monolink	2168.09	723.704	3	0	19.42
QSSFEIPDDVPLPAGWEMAKTSSGQR-LKQQELLR-a20-b2	1	QSSFEIPDDVPLPAGWEMAKTSSGQR	LKQQELLR	sp|P46937|YAP1_HUMAN	sp|P46937|YAP1_HUMAN	QSSFEIPDDVPLPAGWEMAKTSSGQR-LKQQELLR	a20-b2	xlink	3997.03	1000.26	4	0	19.41
NINPSTANSPKCQELALR-K11-156	1	NINPSTANSPKCQELALR		sp|P46937|YAP1_HUMAN		NINPSTANSPKCQELALR	a11	monolink	2168.09	723.703	3	0	19.4
NINPSTANSPKCQELALR-LKQQELLR-a11-b2	1	NINPSTANSPKCQELALR	LKQQELLR	sp|P46937|YAP1_HUMAN	sp|P46937|YAP1_HUMAN	NINPSTANSPKCQELALR-LKQQELLR	a11-b2	xlink	3176.7	795.179	4	0	19.39
NINPSTANSPKCQELALR-K11-155	1	NINPSTANSPKCQELALR		sp|P46937|YAP1_HUMAN		NINPSTANSPKCQELALR	a11	monolink	2167.11	723.374	3	0	19.39
NINPSTANSPKCQELALR-K11-156	1	NINPSTANSPKCQELALR		sp|P46937|YAP1_HUMAN		NINPSTANSPKCQELALR	a11	monolink	2168.09	723.703	3	0	19.39
ISQSAPVKQPPPLAPQSPQGGVMGGSNSNQQQQMR-K8-156	1	ISQSAPVKQPPPLAPQSPQGGVMGGSNSNQQQQMR		sp|P46937|YAP1_HUMAN		ISQSAPVKQPPPLAPQSPQGGVMGGSNSNQQQQMR	a8	monolink	3784.86	1262.63	3	0	19.39
NINPSTANSPKCQELALR-K11-156	1	NINPSTANSPKCQELALR		sp|P46937|YAP1_HUMAN		NINPSTANSPKCQELALR	a11	monolink	2168.09	723.703	3	0	19.38
NINPSTANSPKCQELALR-LKQQELLR-a11-b2	1	NINPSTANSPKCQELALR	LKQQELLR	sp|P46937|YAP1_HUMAN	sp|P46937|YAP1_HUMAN	NINPSTANSPKCQELALR-LKQQELLR	a11-b2	xlink	3176.7	795.182	4	0	19.36
HKFYKQNK-KDVLLR-a5-b1	1	HKFYKQNK	KDVLLR	sp|Q15678|PTN14_HUMAN	sp|O95835|LATS1_HUMAN	HKFYKQNK-KDVLLR	a5-b1	xlink	1972.13	494.037	4	0.272727	19.35
NINPSTANSPKCQELALR-K11-156	1	NINPSTANSPKCQELALR		sp|P46937|YAP1_HUMAN		NINPSTANSPKCQELALR	a11	monolink	2168.09	723.704	3	0	19.35
ALYATKTLRK-MPFGLKLR-a6-b6	3	ALYATKTLRK	MPFGLKLR	sp|O95835|LATS1_HUMAN	sp|Q15678|PTN14_HUMAN	ALYATKTLRK-MPFGLKLR	a6-b6	xlink	2262.33	566.589	4	0.272727	19.34
NINPSTANSPKCQELALR-K11-156	1	NINPSTANSPKCQELALR		sp|P46937|YAP1_HUMAN		NINPSTANSPKCQELALR	a11	monolink	2168.09	723.703	3	0	19.33
NINPSTANSPKCQELALR-LKQQELLR-a11-b2	1	NINPSTANSPKCQELALR	LKQQELLR	sp|P46937|YAP1_HUMAN	sp|P46937|YAP1_HUMAN	NINPSTANSPKCQELALR-LKQQELLR	a11-b2	xlink	3176.7	795.181	4	0	19.32
NINPSTANSPKCQELALR-LKQQELLR-a11-b2	1	NINPSTANSPKCQELALR	LKQQELLR	sp|P46937|YAP1_HUMAN	sp|P46937|YAP1_HUMAN	NINPSTANSPKCQELALR-LKQQELLR	a11-b2	xlink	3176.7	795.18	4	0	19.32
NINPSTANSPKCQELALR-LKQQELLR-a11-b2	1	NINPSTANSPKCQELALR	LKQQELLR	sp|P46937|YAP1_HUMAN	sp|P46937|YAP1_HUMAN	NINPSTANSPKCQELALR-LKQQELLR	a11-b2	xlink	3176.7	795.179	4	0	19.31
NLEKQKMAGLEAQK-K6-155	1	NLEKQKMAGLEAQK		sp|Q15678|PTN14_HUMAN		NLEKQKMAGLEAQK	a6	monolink	1741.94	436.49	4	0	19.29
LQQLQMEKER-LKQQELLR-a8-b2	2	LQQLQMEKER	LKQQELLR	sp|P46937|YAP1_HUMAN	sp|P46937|YAP1_HUMAN	LQQLQMEKER-LKQQELLR	a8-b2	xlink	2466.36	823.127	3	0	19.26
NINPSTANSPKCQELALR-K11-156	1	NINPSTANSPKCQELALR		sp|P46937|YAP1_HUMAN		NINPSTANSPKCQELALR	a11	monolink	2168.09	723.704	3	0	19.26
ISQSAPVKQPPPLAPQSPQGGVMGGSNSNQQQQMR-K8-156	1	ISQSAPVKQPPPLAPQSPQGGVMGGSNSNQQQQMR		sp|P46937|YAP1_HUMAN		ISQSAPVKQPPPLAPQSPQGGVMGGSNSNQQQQMR	a8	monolink	3784.86	947.229	4	0	19.25
NINPSTANSPKCQELALR-K11-156	1	NINPSTANSPKCQELALR		sp|P46937|YAP1_HUMAN		NINPSTANSPKCQELALR	a11	monolink	2168.09	723.702	3	0	19.25
NINPSTANSPKCQELALR-LKQQELLR-a11-b2	1	NINPSTANSPKCQELALR	LKQQELLR	sp|P46937|YAP1_HUMAN	sp|P46937|YAP1_HUMAN	NINPSTANSPKCQELALR-LKQQELLR	a11-b2	xlink	3176.7	795.178	4	0	19.24
NINPSTANSPKCQELALR-K11-156	1	NINPSTANSPKCQELALR		sp|P46937|YAP1_HUMAN		NINPSTANSPKCQELALR	a11	monolink	2168.09	723.704	3	0	19.21
ISQSAPVKQPPPLAPQSPQGGVMGGSNSNQQQQMR-NINPSTANSPKCQELALR-a8-b11	1	ISQSAPVKQPPPLAPQSPQGGVMGGSNSNQQQQMR	NINPSTANSPKCQELALR	sp|P46937|YAP1_HUMAN	sp|P46937|YAP1_HUMAN	ISQSAPVKQPPPLAPQSPQGGVMGGSNSNQQQQMR-NINPSTANSPKCQELALR	a8-b11	xlink	5778.86	1445.72	4	0	19.2
NINPSTANSPKCQELALR-LKQQELLR-a11-b2	1	NINPSTANSPKCQELALR	LKQQELLR	sp|P46937|YAP1_HUMAN	sp|P46937|YAP1_HUMAN	NINPSTANSPKCQELALR-LKQQELLR	a11-b2	xlink	3176.7	795.179	4	0	19.2
QSSFEIPDDVPLPAGWEMAKTSSGQR-K20-155	1	QSSFEIPDDVPLPAGWEMAKTSSGQR		sp|P46937|YAP1_HUMAN		QSSFEIPDDVPLPAGWEMAKTSSGQR	a20	monolink	2987.43	996.815	3	0	19.2
NINPSTANSPKCQELALR-K11-156	1	NINPSTANSPKCQELALR		sp|P46937|YAP1_HUMAN		NINPSTANSPKCQELALR	a11	monolink	2168.09	723.704	3	0	19.19
ISQSAPVKQPPPLAPQSPQGGVMGGSNSNQQQQMR-K8-156	1	ISQSAPVKQPPPLAPQSPQGGVMGGSNSNQQQQMR		sp|P46937|YAP1_HUMAN		ISQSAPVKQPPPLAPQSPQGGVMGGSNSNQQQQMR	a8	monolink	3784.86	1262.63	3	0	19.18
NINPSTANSPKCQELALR-K11-156	1	NINPSTANSPKCQELALR		sp|P46937|YAP1_HUMAN		NINPSTANSPKCQELALR	a11	monolink	2168.09	723.704	3	0	19.16
NGADEIKAHPFFK-NQVAHVKAER-a7-b7	1	NGADEIKAHPFFK	NQVAHVKAER	sp|O95835|LATS1_HUMAN	sp|O95835|LATS1_HUMAN	NGADEIKAHPFFK-NQVAHVKAER	a7-b7	xlink	2761.43	553.289	5	0	19.16
NINPSTANSPKCQELALR-K11-155	1	NINPSTANSPKCQELALR		sp|P46937|YAP1_HUMAN		NINPSTANSPKCQELALR	a11	monolink	2167.11	723.374	3	0	19.15
NINPSTANSPKCQELALR-K11-156	1	NINPSTANSPKCQELALR		sp|P46937|YAP1_HUMAN		NINPSTANSPKCQELALR	a11	monolink	2168.09	723.706	3	0	19.15
ISQSAPVKQPPPLAPQSPQGGVMGGSNSNQQQQMR-LQQLQMEKER-a8-b8	1	ISQSAPVKQPPPLAPQSPQGGVMGGSNSNQQQQMR	LQQLQMEKER	sp|P46937|YAP1_HUMAN	sp|P46937|YAP1_HUMAN	ISQSAPVKQPPPLAPQSPQGGVMGGSNSNQQQQMR-LQQLQMEKER	a8-b8	xlink	5068.53	1014.71	5	0	19.13
LQQLQMEKER-LKQQELLR-a8-b2	2	LQQLQMEKER	LKQQELLR	sp|P46937|YAP1_HUMAN	sp|P46937|YAP1_HUMAN	LQQLQMEKER-LKQQELLR	a8-b2	xlink	2466.36	823.128	3	0	19.08
NINPSTANSPKCQELALR-LKQQELLR-a11-b2	2	NINPSTANSPKCQELALR	LKQQELLR	sp|P46937|YAP1_HUMAN	sp|P46937|YAP1_HUMAN	NINPSTANSPKCQELALR-LKQQELLR	a11-b2	xlink	3176.7	795.18	4	0	19.08
NINPSTANSPKCQELALR-K11-156	1	NINPSTANSPKCQELALR		sp|P46937|YAP1_HUMAN		NINPSTANSPKCQELALR	a11	monolink	2168.09	723.706	3	0	19.08
NINPSTANSPKCQELALR-K11-156	1	NINPSTANSPKCQELALR		sp|P46937|YAP1_HUMAN		NINPSTANSPKCQELALR	a11	monolink	2168.09	723.703	3	0	19.08
NINPSTANSPKCQELALR-LKQQELLR-a11-b2	1	NINPSTANSPKCQELALR	LKQQELLR	sp|P46937|YAP1_HUMAN	sp|P46937|YAP1_HUMAN	NINPSTANSPKCQELALR-LKQQELLR	a11-b2	xlink	3176.7	795.179	4	0	19.08
NINPSTANSPKCQELALR-K11-156	1	NINPSTANSPKCQELALR		sp|P46937|YAP1_HUMAN		NINPSTANSPKCQELALR	a11	monolink	2168.09	723.705	3	0	19.06
NINPSTANSPKCQELALR-K11-156	1	NINPSTANSPKCQELALR		sp|P46937|YAP1_HUMAN		NINPSTANSPKCQELALR	a11	monolink	2168.09	723.709	3	0	19.05
NINPSTANSPKCQELALR-LKQQELLR-a11-b2	1	NINPSTANSPKCQELALR	LKQQELLR	sp|P46937|YAP1_HUMAN	sp|P46937|YAP1_HUMAN	NINPSTANSPKCQELALR-LKQQELLR	a11-b2	xlink	3176.7	795.181	4	0	19.04
NINPSTANSPKCQELALR-LQQLQMEKER-a11-b8	1	NINPSTANSPKCQELALR	LQQLQMEKER	sp|P46937|YAP1_HUMAN	sp|P46937|YAP1_HUMAN	NINPSTANSPKCQELALR-LQQLQMEKER	a11-b8	xlink	3451.76	863.943	4	0	19.03
NINPSTANSPKCQELALR-K11-156	1	NINPSTANSPKCQELALR		sp|P46937|YAP1_HUMAN		NINPSTANSPKCQELALR	a11	monolink	2168.09	723.704	3	0	19.03
NINPSTANSPKCQELALR-K11-156	1	NINPSTANSPKCQELALR		sp|P46937|YAP1_HUMAN		NINPSTANSPKCQELALR	a11	monolink	2168.09	723.703	3	0	19.02
QSSFEIPDDVPLPAGWEMAKTSSGQR-LQQLQMEKER-a20-b8	1	QSSFEIPDDVPLPAGWEMAKTSSGQR	LQQLQMEKER	sp|P46937|YAP1_HUMAN	sp|P46937|YAP1_HUMAN	QSSFEIPDDVPLPAGWEMAKTSSGQR-LQQLQMEKER	a20-b8	xlink	4272.08	1069.02	4	0	19.01
NPPKFGTHHK-VKKEPVK-a4-b2	1	NPPKFGTHHK	VKKEPVK	sp|O95835|LATS1_HUMAN	sp|Q15678|PTN14_HUMAN	NPPKFGTHHK-VKKEPVK	a4-b2	xlink	2126.2	532.556	4	0.272727	19.01
NINPSTANSPKCQELALR-K11-156	1	NINPSTANSPKCQELALR		sp|P46937|YAP1_HUMAN		NINPSTANSPKCQELALR	a11	monolink	2168.09	723.703	3	0	19
NINPSTANSPKCQELALR-K11-156	1	NINPSTANSPKCQELALR		sp|P46937|YAP1_HUMAN		NINPSTANSPKCQELALR	a11	monolink	2168.09	723.707	3	0	19
NINPSTANSPKCQELALR-LQQLQMEKER-a11-b8	1	NINPSTANSPKCQELALR	LQQLQMEKER	sp|P46937|YAP1_HUMAN	sp|P46937|YAP1_HUMAN	NINPSTANSPKCQELALR-LQQLQMEKER	a11-b8	xlink	3451.76	863.942	4	0	18.99
NINPSTANSPKCQELALR-LKQQELLR-a11-b2	1	NINPSTANSPKCQELALR	LKQQELLR	sp|P46937|YAP1_HUMAN	sp|P46937|YAP1_HUMAN	NINPSTANSPKCQELALR-LKQQELLR	a11-b2	xlink	3176.7	795.18	4	0	18.97
NINPSTANSPKCQELALR-K11-156	1	NINPSTANSPKCQELALR		sp|P46937|YAP1_HUMAN		NINPSTANSPKCQELALR	a11	monolink	2168.09	723.706	3	0	18.97
ISQSAPVKQPPPLAPQSPQGGVMGGSNSNQQQQMR-K8-156	1	ISQSAPVKQPPPLAPQSPQGGVMGGSNSNQQQQMR		sp|P46937|YAP1_HUMAN		ISQSAPVKQPPPLAPQSPQGGVMGGSNSNQQQQMR	a8	monolink	3784.86	947.221	4	0	18.94
LQQLQMEKER-KDVLEGRLR-a8-b1	1	LQQLQMEKER	KDVLEGRLR	sp|P46937|YAP1_HUMAN	sp|Q15678|PTN14_HUMAN	LQQLQMEKER-KDVLEGRLR	a8-b1	xlink	2524.38	632.103	4	0.272727	18.91
ALYATKTLRK-MPFGLKLR-a6-b6	1	ALYATKTLRK	MPFGLKLR	sp|O95835|LATS1_HUMAN	sp|Q15678|PTN14_HUMAN	ALYATKTLRK-MPFGLKLR	a6-b6	xlink	2262.33	566.588	4	0.272727	18.91
NINPSTANSPKCQELALR-LKQQELLR-a11-b2	1	NINPSTANSPKCQELALR	LKQQELLR	sp|P46937|YAP1_HUMAN	sp|P46937|YAP1_HUMAN	NINPSTANSPKCQELALR-LKQQELLR	a11-b2	xlink	3176.7	795.179	4	0	18.9
NINPSTANSPKCQELALR-LKQQELLR-a11-b2	1	NINPSTANSPKCQELALR	LKQQELLR	sp|P46937|YAP1_HUMAN	sp|P46937|YAP1_HUMAN	NINPSTANSPKCQELALR-LKQQELLR	a11-b2	xlink	3176.7	795.183	4	0	18.85
NINPSTANSPKCQELALR-LKQQELLR-a11-b2	1	NINPSTANSPKCQELALR	LKQQELLR	sp|P46937|YAP1_HUMAN	sp|P46937|YAP1_HUMAN	NINPSTANSPKCQELALR-LKQQELLR	a11-b2	xlink	3176.7	795.179	4	0	18.85
NINPSTANSPKCQELALR-K11-156	1	NINPSTANSPKCQELALR		sp|P46937|YAP1_HUMAN		NINPSTANSPKCQELALR	a11	monolink	2168.09	723.703	3	0	18.83
NINPSTANSPKCQELALR-LKQQELLR-a11-b2	1	NINPSTANSPKCQELALR	LKQQELLR	sp|P46937|YAP1_HUMAN	sp|P46937|YAP1_HUMAN	NINPSTANSPKCQELALR-LKQQELLR	a11-b2	xlink	3176.7	795.181	4	0	18.82
ISQSAPVKQPPPLAPQSPQGGVMGGSNSNQQQQMR-K8-156	1	ISQSAPVKQPPPLAPQSPQGGVMGGSNSNQQQQMR		sp|P46937|YAP1_HUMAN		ISQSAPVKQPPPLAPQSPQGGVMGGSNSNQQQQMR	a8	monolink	3784.86	1262.63	3	0	18.81
RAKMDK-RAKMDK-a3-b3	1	RAKMDK	RAKMDK	sp|O95835|LATS1_HUMAN	sp|O95835|LATS1_HUMAN	RAKMDK-RAKMDK	a3-b3	xlink	1632.88	409.224	4	0	18.77
NINPSTANSPKCQELALR-K11-156	1	NINPSTANSPKCQELALR		sp|P46937|YAP1_HUMAN		NINPSTANSPKCQELALR	a11	monolink	2168.09	723.706	3	0	18.76
ISQSAPVKQPPPLAPQSPQGGVMGGSNSNQQQQMR-K8-156	1	ISQSAPVKQPPPLAPQSPQGGVMGGSNSNQQQQMR		sp|P46937|YAP1_HUMAN		ISQSAPVKQPPPLAPQSPQGGVMGGSNSNQQQQMR	a8	monolink	3784.86	1262.63	3	0	18.74
NINPSTANSPKCQELALR-LKQQELLR-a11-b2	1	NINPSTANSPKCQELALR	LKQQELLR	sp|P46937|YAP1_HUMAN	sp|P46937|YAP1_HUMAN	NINPSTANSPKCQELALR-LKQQELLR	a11-b2	xlink	3176.7	795.18	4	0	18.73
KVDTKALYATK-LGKNGADEIK-a5-b3	5	KVDTKALYATK	LGKNGADEIK	sp|O95835|LATS1_HUMAN	sp|O95835|LATS1_HUMAN	KVDTKALYATK-LGKNGADEIK	a5-b3	xlink	2418.34	484.678	5	0	18.72
NINPSTANSPKCQELALR-K11-156	1	NINPSTANSPKCQELALR		sp|P46937|YAP1_HUMAN		NINPSTANSPKCQELALR	a11	monolink	2168.09	723.705	3	0	18.7
NINPSTANSPKCQELALR-KDVLEGRLR-a11-b1	1	NINPSTANSPKCQELALR	KDVLEGRLR	sp|P46937|YAP1_HUMAN	sp|Q15678|PTN14_HUMAN	NINPSTANSPKCQELALR-KDVLEGRLR	a11-b1	xlink	3234.71	809.686	4	0.454545	18.68
NINPSTANSPKCQELALR-LKQQELLR-a11-b2	1	NINPSTANSPKCQELALR	LKQQELLR	sp|P46937|YAP1_HUMAN	sp|P46937|YAP1_HUMAN	NINPSTANSPKCQELALR-LKQQELLR	a11-b2	xlink	3176.7	795.183	4	0	18.67
NINPSTANSPKCQELALR-K11-156	1	NINPSTANSPKCQELALR		sp|P46937|YAP1_HUMAN		NINPSTANSPKCQELALR	a11	monolink	2168.09	723.704	3	0	18.67
ISQSAPVKQPPPLAPQSPQGGVMGGSNSNQQQQMR-K8-156	1	ISQSAPVKQPPPLAPQSPQGGVMGGSNSNQQQQMR		sp|P46937|YAP1_HUMAN		ISQSAPVKQPPPLAPQSPQGGVMGGSNSNQQQQMR	a8	monolink	3784.86	1262.63	3	0	18.66
NINPSTANSPKCQELALR-K11-156	1	NINPSTANSPKCQELALR		sp|P46937|YAP1_HUMAN		NINPSTANSPKCQELALR	a11	monolink	2168.09	723.704	3	0	18.66
NINPSTANSPKCQELALR-LKQQELLR-a11-b2	1	NINPSTANSPKCQELALR	LKQQELLR	sp|P46937|YAP1_HUMAN	sp|P46937|YAP1_HUMAN	NINPSTANSPKCQELALR-LKQQELLR	a11-b2	xlink	3176.7	795.178	4	0	18.65
NINPSTANSPKCQELALR-K11-156	1	NINPSTANSPKCQELALR		sp|P46937|YAP1_HUMAN		NINPSTANSPKCQELALR	a11	monolink	2168.09	723.705	3	0	18.64
ISQSAPVKQPPPLAPQSPQGGVMGGSNSNQQQQMR-LKQQELLR-a8-b2	1	ISQSAPVKQPPPLAPQSPQGGVMGGSNSNQQQQMR	LKQQELLR	sp|P46937|YAP1_HUMAN	sp|P46937|YAP1_HUMAN	ISQSAPVKQPPPLAPQSPQGGVMGGSNSNQQQQMR-LKQQELLR	a8-b2	xlink	4793.47	959.703	5	0	18.63
NINPSTANSPKCQELALR-K11-156	1	NINPSTANSPKCQELALR		sp|P46937|YAP1_HUMAN		NINPSTANSPKCQELALR	a11	monolink	2168.09	723.702	3	0	18.62
ISQSAPVKQPPPLAPQSPQGGVMGGSNSNQQQQMR-K8-156	1	ISQSAPVKQPPPLAPQSPQGGVMGGSNSNQQQQMR		sp|P46937|YAP1_HUMAN		ISQSAPVKQPPPLAPQSPQGGVMGGSNSNQQQQMR	a8	monolink	3784.86	947.223	4	0	18.62
NINPSTANSPKCQELALR-K11-156	1	NINPSTANSPKCQELALR		sp|P46937|YAP1_HUMAN		NINPSTANSPKCQELALR	a11	monolink	2168.09	723.708	3	0	18.61
GDSETDLEALFNAVMNPKTANVPQTVPMR-K18-155	1	GDSETDLEALFNAVMNPKTANVPQTVPMR		sp|P46937|YAP1_HUMAN		GDSETDLEALFNAVMNPKTANVPQTVPMR	a18	monolink	3299.62	825.909	4	0	18.6
QSSFEIPDDVPLPAGWEMAKTSSGQR-LKQQELLR-a20-b2	1	QSSFEIPDDVPLPAGWEMAKTSSGQR	LKQQELLR	sp|P46937|YAP1_HUMAN	sp|P46937|YAP1_HUMAN	QSSFEIPDDVPLPAGWEMAKTSSGQR-LKQQELLR	a20-b2	xlink	3997.03	1000.26	4	0	18.58
NINPSTANSPKCQELALR-K11-156	1	NINPSTANSPKCQELALR		sp|P46937|YAP1_HUMAN		NINPSTANSPKCQELALR	a11	monolink	2168.09	723.706	3	0	18.56
NINPSTANSPKCQELALR-K11-156	1	NINPSTANSPKCQELALR		sp|P46937|YAP1_HUMAN		NINPSTANSPKCQELALR	a11	monolink	2168.09	723.703	3	0	18.56
NINPSTANSPKCQELALR-K11-156	1	NINPSTANSPKCQELALR		sp|P46937|YAP1_HUMAN		NINPSTANSPKCQELALR	a11	monolink	2168.09	723.706	3	0	18.53
ISQSAPVKQPPPLAPQSPQGGVMGGSNSNQQQQMR-K8-156	1	ISQSAPVKQPPPLAPQSPQGGVMGGSNSNQQQQMR		sp|P46937|YAP1_HUMAN		ISQSAPVKQPPPLAPQSPQGGVMGGSNSNQQQQMR	a8	monolink	3784.86	947.222	4	0	18.51
LKQQELLR-LKQQELLR-a2-b2	1	LKQQELLR	LKQQELLR	sp|P46937|YAP1_HUMAN	sp|P46937|YAP1_HUMAN	LKQQELLR-LKQQELLR	a2-b2	xlink	2191.31	548.835	4	0	18.46
NINPSTANSPKCQELALR-LQQLQMEKER-a11-b8	1	NINPSTANSPKCQELALR	LQQLQMEKER	sp|P46937|YAP1_HUMAN	sp|P46937|YAP1_HUMAN	NINPSTANSPKCQELALR-LQQLQMEKER	a11-b8	xlink	3451.76	863.953	4	0	18.44
NINPSTANSPKCQELALR-K11-156	1	NINPSTANSPKCQELALR		sp|P46937|YAP1_HUMAN		NINPSTANSPKCQELALR	a11	monolink	2168.09	723.704	3	0	18.44
NINPSTANSPKCQELALR-K11-156	1	NINPSTANSPKCQELALR		sp|P46937|YAP1_HUMAN		NINPSTANSPKCQELALR	a11	monolink	2168.09	723.705	3	0	18.42
NINPSTANSPKCQELALR-K11-156	1	NINPSTANSPKCQELALR		sp|P46937|YAP1_HUMAN		NINPSTANSPKCQELALR	a11	monolink	2168.09	723.706	3	0	18.42
NINPSTANSPKCQELALR-LKQQELLR-a11-b2	1	NINPSTANSPKCQELALR	LKQQELLR	sp|P46937|YAP1_HUMAN	sp|P46937|YAP1_HUMAN	NINPSTANSPKCQELALR-LKQQELLR	a11-b2	xlink	3176.7	795.18	4	0	18.41
NLSKPSDAAKAEHNMSK-KQITTSPITVRK-a10-b1	1	NLSKPSDAAKAEHNMSK	KQITTSPITVRK	sp|O95835|LATS1_HUMAN	sp|O95835|LATS1_HUMAN	NLSKPSDAAKAEHNMSK-KQITTSPITVRK	a10-b1	xlink	3335.79	834.946	4	0	18.39
ISQSAPVKQPPPLAPQSPQGGVMGGSNSNQQQQMR-K8-156	1	ISQSAPVKQPPPLAPQSPQGGVMGGSNSNQQQQMR		sp|P46937|YAP1_HUMAN		ISQSAPVKQPPPLAPQSPQGGVMGGSNSNQQQQMR	a8	monolink	3784.86	1262.63	3	0	18.38
LQQLQMEKER-LKQQELLR-a8-b2	2	LQQLQMEKER	LKQQELLR	sp|P46937|YAP1_HUMAN	sp|P46937|YAP1_HUMAN	LQQLQMEKER-LKQQELLR	a8-b2	xlink	2466.36	823.127	3	0	18.37
NINPSTANSPKCQELALR-LKQQELLR-a11-b2	1	NINPSTANSPKCQELALR	LKQQELLR	sp|P46937|YAP1_HUMAN	sp|P46937|YAP1_HUMAN	NINPSTANSPKCQELALR-LKQQELLR	a11-b2	xlink	3176.7	795.181	4	0	18.34
NINPSTANSPKCQELALR-LKQQELLR-a11-b2	1	NINPSTANSPKCQELALR	LKQQELLR	sp|P46937|YAP1_HUMAN	sp|P46937|YAP1_HUMAN	NINPSTANSPKCQELALR-LKQQELLR	a11-b2	xlink	3176.7	795.179	4	0	18.32
ISQSAPVKQPPPLAPQSPQGGVMGGSNSNQQQQMR-K8-156	1	ISQSAPVKQPPPLAPQSPQGGVMGGSNSNQQQQMR		sp|P46937|YAP1_HUMAN		ISQSAPVKQPPPLAPQSPQGGVMGGSNSNQQQQMR	a8	monolink	3784.86	1262.64	3	0	18.32
NINPSTANSPKCQELALR-LKQQELLR-a11-b2	1	NINPSTANSPKCQELALR	LKQQELLR	sp|P46937|YAP1_HUMAN	sp|P46937|YAP1_HUMAN	NINPSTANSPKCQELALR-LKQQELLR	a11-b2	xlink	3176.7	795.18	4	0	18.31
NQVAHVKAER-MDKSMFVK-a7-b3	1	NQVAHVKAER	MDKSMFVK	sp|O95835|LATS1_HUMAN	sp|O95835|LATS1_HUMAN	NQVAHVKAER-MDKSMFVK	a7-b3	xlink	2273.17	758.732	3	0	18.27
ISQSAPVKQPPPLAPQSPQGGVMGGSNSNQQQQMR-K8-156	1	ISQSAPVKQPPPLAPQSPQGGVMGGSNSNQQQQMR		sp|P46937|YAP1_HUMAN		ISQSAPVKQPPPLAPQSPQGGVMGGSNSNQQQQMR	a8	monolink	3784.86	947.222	4	0	18.27
HKFYKQNK-KDVLLR-a2-b1	2	HKFYKQNK	KDVLLR	sp|Q15678|PTN14_HUMAN	sp|O95835|LATS1_HUMAN	HKFYKQNK-KDVLLR	a2-b1	xlink	1972.13	494.037	4	0.481481	18.26
NLEKQKMAGLEAQK-K14-155	2	NLEKQKMAGLEAQK		sp|Q15678|PTN14_HUMAN		NLEKQKMAGLEAQK	a14	monolink	1741.94	436.49	4	0	18.25
NINPSTANSPKCQELALR-K11-156	1	NINPSTANSPKCQELALR		sp|P46937|YAP1_HUMAN		NINPSTANSPKCQELALR	a11	monolink	2168.09	723.703	3	0	18.23
NINPSTANSPKCQELALR-K11-156	1	NINPSTANSPKCQELALR		sp|P46937|YAP1_HUMAN		NINPSTANSPKCQELALR	a11	monolink	2168.09	723.703	3	0	18.2
NPPKFGTHHK-VKKEPVK-a4-b3	1	NPPKFGTHHK	VKKEPVK	sp|O95835|LATS1_HUMAN	sp|Q15678|PTN14_HUMAN	NPPKFGTHHK-VKKEPVK	a4-b3	xlink	2126.2	532.557	4	0.481481	18.17
NINPSTANSPKCQELALR-K11-156	1	NINPSTANSPKCQELALR		sp|P46937|YAP1_HUMAN		NINPSTANSPKCQELALR	a11	monolink	2168.09	723.704	3	0	18.17
NINPSTANSPKCQELALR-K11-156	1	NINPSTANSPKCQELALR		sp|P46937|YAP1_HUMAN		NINPSTANSPKCQELALR	a11	monolink	2168.09	723.702	3	0	18.15
LGKNGADEIKAHPFFK-KKDVLLR-a10-b1	1	LGKNGADEIKAHPFFK	KKDVLLR	sp|O95835|LATS1_HUMAN	sp|O95835|LATS1_HUMAN	LGKNGADEIKAHPFFK-KKDVLLR	a10-b1	xlink	2779.57	695.897	4	0	18.14
NINPSTANSPKCQELALR-LKQQELLR-a11-b2	2	NINPSTANSPKCQELALR	LKQQELLR	sp|P46937|YAP1_HUMAN	sp|P46937|YAP1_HUMAN	NINPSTANSPKCQELALR-LKQQELLR	a11-b2	xlink	3176.7	795.181	4	0	18.13
NPPKFGTHHK-VKKEPVK-a4-b3	1	NPPKFGTHHK	VKKEPVK	sp|O95835|LATS1_HUMAN	sp|Q15678|PTN14_HUMAN	NPPKFGTHHK-VKKEPVK	a4-b3	xlink	2126.2	532.556	4	0.481481	18.12
ISQSAPVKQPPPLAPQSPQGGVMGGSNSNQQQQMR-K8-156	1	ISQSAPVKQPPPLAPQSPQGGVMGGSNSNQQQQMR		sp|P46937|YAP1_HUMAN		ISQSAPVKQPPPLAPQSPQGGVMGGSNSNQQQQMR	a8	monolink	3784.86	947.217	4	0	18.11
LQQLQMEKER-LKQQELLR-a8-b2	2	LQQLQMEKER	LKQQELLR	sp|P46937|YAP1_HUMAN	sp|P46937|YAP1_HUMAN	LQQLQMEKER-LKQQELLR	a8-b2	xlink	2466.36	823.127	3	0	18.09
NINPSTANSPKCQELALR-AHPFFKTIDFSSDLR-a11-b6	1	NINPSTANSPKCQELALR	AHPFFKTIDFSSDLR	sp|P46937|YAP1_HUMAN	sp|O95835|LATS1_HUMAN	NINPSTANSPKCQELALR-AHPFFKTIDFSSDLR	a11-b6	xlink	3929.97	787.001	5	0.481481	18.07
ISQSAPVKQPPPLAPQSPQGGVMGGSNSNQQQQMR-K8-156	1	ISQSAPVKQPPPLAPQSPQGGVMGGSNSNQQQQMR		sp|P46937|YAP1_HUMAN		ISQSAPVKQPPPLAPQSPQGGVMGGSNSNQQQQMR	a8	monolink	3784.86	947.222	4	0	18.07
LGKNGADEIK-KDVLEGR-a3-b1	1	LGKNGADEIK	KDVLEGR	sp|O95835|LATS1_HUMAN	sp|Q15678|PTN14_HUMAN	LGKNGADEIK-KDVLEGR	a3-b1	xlink	1997.08	666.699	3	0.481481	18.06
NINPSTANSPKCQELALR-K11-156	1	NINPSTANSPKCQELALR		sp|P46937|YAP1_HUMAN		NINPSTANSPKCQELALR	a11	monolink	2168.09	723.706	3	0	18.05
NINPSTANSPKCQELALR-LQQLQMEKER-a11-b8	1	NINPSTANSPKCQELALR	LQQLQMEKER	sp|P46937|YAP1_HUMAN	sp|P46937|YAP1_HUMAN	NINPSTANSPKCQELALR-LQQLQMEKER	a11-b8	xlink	3451.76	863.941	4	0	18.04
NINPSTANSPKCQELALR-LKQQELLR-a11-b2	1	NINPSTANSPKCQELALR	LKQQELLR	sp|P46937|YAP1_HUMAN	sp|P46937|YAP1_HUMAN	NINPSTANSPKCQELALR-LKQQELLR	a11-b2	xlink	3176.7	795.186	4	0	18.04
LGKNGADEIKAHPFFK-KKDVLLR-a3-b1	2	LGKNGADEIKAHPFFK	KKDVLLR	sp|O95835|LATS1_HUMAN	sp|O95835|LATS1_HUMAN	LGKNGADEIKAHPFFK-KKDVLLR	a3-b1	xlink	2779.57	695.897	4	0	18.03
ISQSAPVKQPPPLAPQSPQGGVMGGSNSNQQQQMR-LKQQELLR-a8-b2	1	ISQSAPVKQPPPLAPQSPQGGVMGGSNSNQQQQMR	LKQQELLR	sp|P46937|YAP1_HUMAN	sp|P46937|YAP1_HUMAN	ISQSAPVKQPPPLAPQSPQGGVMGGSNSNQQQQMR-LKQQELLR	a8-b2	xlink	4793.47	959.693	5	0	18.01
NINPSTANSPKCQELALR-K11-155	1	NINPSTANSPKCQELALR		sp|P46937|YAP1_HUMAN		NINPSTANSPKCQELALR	a11	monolink	2167.11	723.374	3	0	18.01
LQQLQMEKER-FKVTTKFR-a8-b6	2	LQQLQMEKER	FKVTTKFR	sp|P46937|YAP1_HUMAN	sp|Q15678|PTN14_HUMAN	LQQLQMEKER-FKVTTKFR	a8-b6	xlink	2465.35	617.343	4	0.481481	18.01
NINPSTANSPKCQELALR-K11-156	1	NINPSTANSPKCQELALR		sp|P46937|YAP1_HUMAN		NINPSTANSPKCQELALR	a11	monolink	2168.09	723.703	3	0	17.99
NINPSTANSPKCQELALR-K11-156	1	NINPSTANSPKCQELALR		sp|P46937|YAP1_HUMAN		NINPSTANSPKCQELALR	a11	monolink	2168.09	723.704	3	0	17.99
NINPSTANSPKCQELALR-K11-156	1	NINPSTANSPKCQELALR		sp|P46937|YAP1_HUMAN		NINPSTANSPKCQELALR	a11	monolink	2168.09	723.706	3	0	17.99
NINPSTANSPKCQELALR-K11-156	1	NINPSTANSPKCQELALR		sp|P46937|YAP1_HUMAN		NINPSTANSPKCQELALR	a11	monolink	2168.09	723.705	3	0	17.95
ISQSAPVKQPPPLAPQSPQGGVMGGSNSNQQQQMR-K8-156	1	ISQSAPVKQPPPLAPQSPQGGVMGGSNSNQQQQMR		sp|P46937|YAP1_HUMAN		ISQSAPVKQPPPLAPQSPQGGVMGGSNSNQQQQMR	a8	monolink	3784.86	1262.64	3	0	17.94
NINPSTANSPKCQELALR-K11-156	1	NINPSTANSPKCQELALR		sp|P46937|YAP1_HUMAN		NINPSTANSPKCQELALR	a11	monolink	2168.09	723.705	3	0	17.93
NINPSTANSPKCQELALR-K11-156	1	NINPSTANSPKCQELALR		sp|P46937|YAP1_HUMAN		NINPSTANSPKCQELALR	a11	monolink	2168.09	723.705	3	0	17.93
NINPSTANSPKCQELALR-LQQLQMEKER-a11-b8	1	NINPSTANSPKCQELALR	LQQLQMEKER	sp|P46937|YAP1_HUMAN	sp|P46937|YAP1_HUMAN	NINPSTANSPKCQELALR-LQQLQMEKER	a11-b8	xlink	3451.76	863.942	4	0	17.93
NINPSTANSPKCQELALR-K11-155	1	NINPSTANSPKCQELALR		sp|P46937|YAP1_HUMAN		NINPSTANSPKCQELALR	a11	monolink	2167.11	723.376	3	0	17.92
LQQLQMEKERLR-KDVLEGR-a8-b1	2	LQQLQMEKERLR	KDVLEGR	sp|P46937|YAP1_HUMAN	sp|Q15678|PTN14_HUMAN	LQQLQMEKERLR-KDVLEGR	a8-b1	xlink	2524.38	632.103	4	0.481481	17.9
NINPSTANSPKCQELALR-LKQQELLR-a11-b2	1	NINPSTANSPKCQELALR	LKQQELLR	sp|P46937|YAP1_HUMAN	sp|P46937|YAP1_HUMAN	NINPSTANSPKCQELALR-LKQQELLR	a11-b2	xlink	3176.7	795.181	4	0	17.89
NINPSTANSPKCQELALR-LQQLQMEKER-a11-b8	1	NINPSTANSPKCQELALR	LQQLQMEKER	sp|P46937|YAP1_HUMAN	sp|P46937|YAP1_HUMAN	NINPSTANSPKCQELALR-LQQLQMEKER	a11-b8	xlink	3451.76	863.941	4	0	17.89
NINPSTANSPKCQELALR-K11-156	1	NINPSTANSPKCQELALR		sp|P46937|YAP1_HUMAN		NINPSTANSPKCQELALR	a11	monolink	2168.09	723.706	3	0	17.89
NINPSTANSPKCQELALR-LKQQELLR-a11-b2	1	NINPSTANSPKCQELALR	LKQQELLR	sp|P46937|YAP1_HUMAN	sp|P46937|YAP1_HUMAN	NINPSTANSPKCQELALR-LKQQELLR	a11-b2	xlink	3176.7	795.179	4	0	17.87
NINPSTANSPKCQELALR-K11-156	1	NINPSTANSPKCQELALR		sp|P46937|YAP1_HUMAN		NINPSTANSPKCQELALR	a11	monolink	2168.09	723.703	3	0	17.85
NINPSTANSPKCQELALR-K11-156	1	NINPSTANSPKCQELALR		sp|P46937|YAP1_HUMAN		NINPSTANSPKCQELALR	a11	monolink	2168.09	723.704	3	0	17.84
ISQSAPVKQPPPLAPQSPQGGVMGGSNSNQQQQMR-K8-156	1	ISQSAPVKQPPPLAPQSPQGGVMGGSNSNQQQQMR		sp|P46937|YAP1_HUMAN		ISQSAPVKQPPPLAPQSPQGGVMGGSNSNQQQQMR	a8	monolink	3784.86	1262.63	3	0	17.83
NINPSTANSPKCQELALR-KDVLEGRLR-a11-b1	1	NINPSTANSPKCQELALR	KDVLEGRLR	sp|P46937|YAP1_HUMAN	sp|Q15678|PTN14_HUMAN	NINPSTANSPKCQELALR-KDVLEGRLR	a11-b1	xlink	3234.71	809.685	4	0.481481	17.8
NINPSTANSPKCQELALR-K11-156	1	NINPSTANSPKCQELALR		sp|P46937|YAP1_HUMAN		NINPSTANSPKCQELALR	a11	monolink	2168.09	723.709	3	0	17.8
NINPSTANSPKCQELALR-LKQQELLR-a11-b2	1	NINPSTANSPKCQELALR	LKQQELLR	sp|P46937|YAP1_HUMAN	sp|P46937|YAP1_HUMAN	NINPSTANSPKCQELALR-LKQQELLR	a11-b2	xlink	3176.7	795.18	4	0	17.76
AHPFFKTIDFSSDLR-LKQQELLR-a6-b2	1	AHPFFKTIDFSSDLR	LKQQELLR	sp|O95835|LATS1_HUMAN	sp|P46937|YAP1_HUMAN	AHPFFKTIDFSSDLR-LKQQELLR	a6-b2	xlink	2944.58	589.922	5	0.481481	17.74
NINPSTANSPKCQELALR-LKQQELLR-a11-b2	1	NINPSTANSPKCQELALR	LKQQELLR	sp|P46937|YAP1_HUMAN	sp|P46937|YAP1_HUMAN	NINPSTANSPKCQELALR-LKQQELLR	a11-b2	xlink	3176.7	795.183	4	0	17.7
NINPSTANSPKCQELALR-K11-156	1	NINPSTANSPKCQELALR		sp|P46937|YAP1_HUMAN		NINPSTANSPKCQELALR	a11	monolink	2168.09	723.704	3	0	17.7
NINPSTANSPKCQELALR-LQQLQMEKER-a11-b8	1	NINPSTANSPKCQELALR	LQQLQMEKER	sp|P46937|YAP1_HUMAN	sp|P46937|YAP1_HUMAN	NINPSTANSPKCQELALR-LQQLQMEKER	a11-b8	xlink	3451.76	863.953	4	0	17.69
QSSFEIPDDVPLPAGWEMAKTSSGQR-LKQQELLR-a20-b2	1	QSSFEIPDDVPLPAGWEMAKTSSGQR	LKQQELLR	sp|P46937|YAP1_HUMAN	sp|P46937|YAP1_HUMAN	QSSFEIPDDVPLPAGWEMAKTSSGQR-LKQQELLR	a20-b2	xlink	3997.03	1000.26	4	0	17.68
NINPSTANSPKCQELALR-K11-155	1	NINPSTANSPKCQELALR		sp|P46937|YAP1_HUMAN		NINPSTANSPKCQELALR	a11	monolink	2167.11	723.375	3	0	17.66
ISQSAPVKQPPPLAPQSPQGGVMGGSNSNQQQQMR-K8-156	1	ISQSAPVKQPPPLAPQSPQGGVMGGSNSNQQQQMR		sp|P46937|YAP1_HUMAN		ISQSAPVKQPPPLAPQSPQGGVMGGSNSNQQQQMR	a8	monolink	3784.86	1262.63	3	0	17.66
NINPSTANSPKCQELALR-K11-156	1	NINPSTANSPKCQELALR		sp|P46937|YAP1_HUMAN		NINPSTANSPKCQELALR	a11	monolink	2168.09	723.703	3	0	17.65
ISQSAPVKQPPPLAPQSPQGGVMGGSNSNQQQQMR-K8-156	1	ISQSAPVKQPPPLAPQSPQGGVMGGSNSNQQQQMR		sp|P46937|YAP1_HUMAN		ISQSAPVKQPPPLAPQSPQGGVMGGSNSNQQQQMR	a8	monolink	3784.86	1262.63	3	0	17.63
NINPSTANSPKCQELALR-K11-156	1	NINPSTANSPKCQELALR		sp|P46937|YAP1_HUMAN		NINPSTANSPKCQELALR	a11	monolink	2168.09	723.709	3	0	17.6
NINPSTANSPKCQELALR-K11-156	1	NINPSTANSPKCQELALR		sp|P46937|YAP1_HUMAN		NINPSTANSPKCQELALR	a11	monolink	2168.09	723.705	3	0	17.59
LQQLQMEKER-ALYATKTLR-a8-b6	2	LQQLQMEKER	ALYATKTLR	sp|P46937|YAP1_HUMAN	sp|O95835|LATS1_HUMAN	LQQLQMEKER-ALYATKTLR	a8-b6	xlink	2475.35	496.083	5	0.481481	17.59
NINPSTANSPKCQELALR-LKQQELLR-a11-b2	1	NINPSTANSPKCQELALR	LKQQELLR	sp|P46937|YAP1_HUMAN	sp|P46937|YAP1_HUMAN	NINPSTANSPKCQELALR-LKQQELLR	a11-b2	xlink	3176.7	795.177	4	0	17.58
NINPSTANSPKCQELALR-K11-156	1	NINPSTANSPKCQELALR		sp|P46937|YAP1_HUMAN		NINPSTANSPKCQELALR	a11	monolink	2168.09	723.704	3	0	17.55
ISQSAPVKQPPPLAPQSPQGGVMGGSNSNQQQQMR-K8-156	1	ISQSAPVKQPPPLAPQSPQGGVMGGSNSNQQQQMR		sp|P46937|YAP1_HUMAN		ISQSAPVKQPPPLAPQSPQGGVMGGSNSNQQQQMR	a8	monolink	3784.86	1262.63	3	0	17.55
NGKHPEHAFYEFTFRR-LKQQELLR-a3-b2	1	NGKHPEHAFYEFTFRR	LKQQELLR	sp|O95835|LATS1_HUMAN	sp|P46937|YAP1_HUMAN	NGKHPEHAFYEFTFRR-LKQQELLR	a3-b2	xlink	3199.67	800.925	4	0.481481	17.55
ISQSAPVKQPPPLAPQSPQGGVMGGSNSNQQQQMR-K8-156	1	ISQSAPVKQPPPLAPQSPQGGVMGGSNSNQQQQMR		sp|P46937|YAP1_HUMAN		ISQSAPVKQPPPLAPQSPQGGVMGGSNSNQQQQMR	a8	monolink	3784.86	1262.63	3	0	17.53
NQVAHVKAER-ESNYIRLKR-a7-b8	3	NQVAHVKAER	ESNYIRLKR	sp|O95835|LATS1_HUMAN	sp|O95835|LATS1_HUMAN	NQVAHVKAER-ESNYIRLKR	a7-b8	xlink	2466.35	617.596	4	0	17.52
VELIPTKENNTGYINASHIK-VELIPTKENNTGYINASHIK-a7-b7	1	VELIPTKENNTGYINASHIK	VELIPTKENNTGYINASHIK	sp|Q15678|PTN14_HUMAN	sp|Q15678|PTN14_HUMAN	VELIPTKENNTGYINASHIK-VELIPTKENNTGYINASHIK	a7-b7	xlink	4618.43	1155.62	4	0	17.51
KVDTKALYATK-HKFYKQNK-a5-b5	3	KVDTKALYATK	HKFYKQNK	sp|O95835|LATS1_HUMAN	sp|Q15678|PTN14_HUMAN	KVDTKALYATK-HKFYKQNK	a5-b5	xlink	2466.36	617.598	4	0.481481	17.5
ISQSAPVKQPPPLAPQSPQGGVMGGSNSNQQQQMR-K8-156	1	ISQSAPVKQPPPLAPQSPQGGVMGGSNSNQQQQMR		sp|P46937|YAP1_HUMAN		ISQSAPVKQPPPLAPQSPQGGVMGGSNSNQQQQMR	a8	monolink	3784.86	1262.63	3	0	17.49
ISQSAPVKQPPPLAPQSPQGGVMGGSNSNQQQQMR-K8-156	1	ISQSAPVKQPPPLAPQSPQGGVMGGSNSNQQQQMR		sp|P46937|YAP1_HUMAN		ISQSAPVKQPPPLAPQSPQGGVMGGSNSNQQQQMR	a8	monolink	3784.86	1262.63	3	0	17.49
MGFIHRDIKPDNILIDR-LRLKQQELLR-a9-b4	1	MGFIHRDIKPDNILIDR	LRLKQQELLR	sp|O95835|LATS1_HUMAN	sp|P46937|YAP1_HUMAN	MGFIHRDIKPDNILIDR-LRLKQQELLR	a9-b4	xlink	3485.97	698.201	5	0.481481	17.45
ISQSAPVKQPPPLAPQSPQGGVMGGSNSNQQQQMR-NINPSTANSPKCQELALR-a8-b11	1	ISQSAPVKQPPPLAPQSPQGGVMGGSNSNQQQQMR	NINPSTANSPKCQELALR	sp|P46937|YAP1_HUMAN	sp|P46937|YAP1_HUMAN	ISQSAPVKQPPPLAPQSPQGGVMGGSNSNQQQQMR-NINPSTANSPKCQELALR	a8-b11	xlink	5778.86	1445.72	4	0	17.43
NINPSTANSPKCQELALR-K11-156	1	NINPSTANSPKCQELALR		sp|P46937|YAP1_HUMAN		NINPSTANSPKCQELALR	a11	monolink	2168.09	723.704	3	0	17.41
NINPSTANSPKCQELALR-K11-156	1	NINPSTANSPKCQELALR		sp|P46937|YAP1_HUMAN		NINPSTANSPKCQELALR	a11	monolink	2168.09	723.706	3	0	17.38
LQQLQMEKER-LKQQELLR-a8-b2	2	LQQLQMEKER	LKQQELLR	sp|P46937|YAP1_HUMAN	sp|P46937|YAP1_HUMAN	LQQLQMEKER-LKQQELLR	a8-b2	xlink	2466.36	823.127	3	0	17.38
KVDTKALYATK-HKFYKQNK-a5-b5	3	KVDTKALYATK	HKFYKQNK	sp|O95835|LATS1_HUMAN	sp|Q15678|PTN14_HUMAN	KVDTKALYATK-HKFYKQNK	a5-b5	xlink	2466.36	617.598	4	0.481481	17.35
NINPSTANSPKCQELALR-K11-156	1	NINPSTANSPKCQELALR		sp|P46937|YAP1_HUMAN		NINPSTANSPKCQELALR	a11	monolink	2168.09	723.705	3	0	17.31
[truncated: 15,970 more rows]

## Sheet: Filtered results
id	seq1	seq2	ID	prot1	prot2	AbsPos1	AbsPos2	ld. score
GDSETDLEALFNAVMNPKTANVPQTVPMR-LKQQELLR_a18-b2	GDSETDLEALFNAVMNPKTANVPQTVPMR-LKQQELLR-a18-b2	GDSETDLEALFNAVMNPKTANVPQTVPMR	YAP1:76_YAP1:321	sp|P46937|YAP1_HUMAN	sp|P46937|YAP1_HUMAN	76	321	31.64
GDSETDLEALFNAVMNPKTANVPQTVPMR-LQQLQMEKER_a18-b8	GDSETDLEALFNAVMNPKTANVPQTVPMR-LQQLQMEKER-a18-b8	GDSETDLEALFNAVMNPKTANVPQTVPMR	YAP1:76_YAP1:315	sp|P46937|YAP1_HUMAN	sp|P46937|YAP1_HUMAN	76	315	27.51
ISQSAPVKQPPPLAPQSPQGGVMGGSNSNQQQQMR-LKQQELLR_a8-b2	ISQSAPVKQPPPLAPQSPQGGVMGGSNSNQQQQMR-LKQQELLR-a8-b2	ISQSAPVKQPPPLAPQSPQGGVMGGSNSNQQQQMR	YAP1:280_YAP1:321	sp|P46937|YAP1_HUMAN	sp|P46937|YAP1_HUMAN	280	321	33.57
ISQSAPVKQPPPLAPQSPQGGVMGGSNSNQQQQMR-LQQLQMEKER_a8-b8	ISQSAPVKQPPPLAPQSPQGGVMGGSNSNQQQQMR-LQQLQMEKER-a8-b8	ISQSAPVKQPPPLAPQSPQGGVMGGSNSNQQQQMR	YAP1:280_YAP1:315	sp|P46937|YAP1_HUMAN	sp|P46937|YAP1_HUMAN	280	315	31
ISQSAPVKQPPPLAPQSPQGGVMGGSNSNQQQQMR-NINPSTANSPKCQELALR_a8-b11	ISQSAPVKQPPPLAPQSPQGGVMGGSNSNQQQQMR-NINPSTANSPKCQELALR-a8-b11	ISQSAPVKQPPPLAPQSPQGGVMGGSNSNQQQQMR	YAP1:280_YAP1:342	sp|P46937|YAP1_HUMAN	sp|P46937|YAP1_HUMAN	280	342	20.77
LKQQELLR-LKQQELLR_a2-b2	LKQQELLR-LKQQELLR-a2-b2	LKQQELLR	YAP1:321_YAP1:321	sp|P46937|YAP1_HUMAN	sp|P46937|YAP1_HUMAN	321	321	37.57
LQQLQMEKER-LKQQELLR_a8-b2	LQQLQMEKER-LKQQELLR-a8-b2	LQQLQMEKER	YAP1:315_YAP1:321	sp|P46937|YAP1_HUMAN	sp|P46937|YAP1_HUMAN	315	321	40.24
LQQLQMEKER-LQQLQMEKER_a8-b8	LQQLQMEKER-LQQLQMEKER-a8-b8	LQQLQMEKER	YAP1:315_YAP1:315	sp|P46937|YAP1_HUMAN	sp|P46937|YAP1_HUMAN	315	315	35.35
LRLKQQELLR-MDKSMFVK_a4-b3	LRLKQQELLR-MDKSMFVK-a4-b3	LRLKQQELLR	YAP1:321_LATS1:702	sp|P46937|YAP1_HUMAN	sp|O95835|LATS1_HUMAN	321	702	34.26
NGADEIKAHPFFK-NQVAHVKAER_a7-b7	NGADEIKAHPFFK-NQVAHVKAER-a7-b7	NGADEIKAHPFFK	LATS1:1005_LATS1:751	sp|O95835|LATS1_HUMAN	sp|O95835|LATS1_HUMAN	1005	751	26.55
NINPSTANSPKCQELALR-LKQQELLR_a11-b2	NINPSTANSPKCQELALR-LKQQELLR-a11-b2	NINPSTANSPKCQELALR	YAP1:342_YAP1:321	sp|P46937|YAP1_HUMAN	sp|P46937|YAP1_HUMAN	342	321	35.53
NINPSTANSPKCQELALR-LQQLQMEKER_a11-b8	NINPSTANSPKCQELALR-LQQLQMEKER-a11-b8	NINPSTANSPKCQELALR	YAP1:342_YAP1:315	sp|P46937|YAP1_HUMAN	sp|P46937|YAP1_HUMAN	342	315	35.53
NINPSTANSPKCQELALR-NINPSTANSPKCQELALR_a11-b11	NINPSTANSPKCQELALR-NINPSTANSPKCQELALR-a11-b11	NINPSTANSPKCQELALR	YAP1:342_YAP1:342	sp|P46937|YAP1_HUMAN	sp|P46937|YAP1_HUMAN	342	342	33.49
NQVAHVKAER-MDKSMFVK_a7-b3	NQVAHVKAER-MDKSMFVK-a7-b3	NQVAHVKAER	LATS1:751_LATS1:702	sp|O95835|LATS1_HUMAN	sp|O95835|LATS1_HUMAN	751	702	20.9
QSSFEIPDDVPLPAGWEMAKTSSGQR-LQQLQMEKER_a20-b8	QSSFEIPDDVPLPAGWEMAKTSSGQR-LQQLQMEKER-a20-b8	QSSFEIPDDVPLPAGWEMAKTSSGQR	YAP1:181_YAP1:315	sp|P46937|YAP1_HUMAN	sp|P46937|YAP1_HUMAN	181	315	21.54

## Sheet: Fig_5_AP-XL-MS YAP1
Protein1	Protein2	AbsPos1	AbsPos2
sp|O95835|LATS1_HUMAN	sp|P46937|YAP1_HUMAN	1011	321
sp|O95835|LATS1_HUMAN	sp|P46937|YAP1_HUMAN	830	321
sp|Q15678|PTN14_HUMAN	sp|O95835|LATS1_HUMAN	730	608
sp|P46937|YAP1_HUMAN	sp|P46937|YAP1_HUMAN	76	321
sp|P46937|YAP1_HUMAN	sp|P46937|YAP1_HUMAN	76	315
sp|O95835|LATS1_HUMAN	sp|P46937|YAP1_HUMAN	182	315
sp|P46937|YAP1_HUMAN	sp|P46937|YAP1_HUMAN	280	321
sp|P46937|YAP1_HUMAN	sp|P46937|YAP1_HUMAN	280	315
sp|P46937|YAP1_HUMAN	sp|P46937|YAP1_HUMAN	280	342
sp|P46937|YAP1_HUMAN	sp|P46937|YAP1_HUMAN	321	321
sp|P46937|YAP1_HUMAN	sp|Q15678|PTN14_HUMAN	315	1039
sp|P46937|YAP1_HUMAN	sp|Q15678|PTN14_HUMAN	315	1043
sp|P46937|YAP1_HUMAN	sp|Q15678|PTN14_HUMAN	315	124
sp|P46937|YAP1_HUMAN	sp|P46937|YAP1_HUMAN	315	321
sp|P46937|YAP1_HUMAN	sp|P46937|YAP1_HUMAN	315	315
sp|P46937|YAP1_HUMAN	sp|O95835|LATS1_HUMAN	321	702
sp|O95835|LATS1_HUMAN	sp|P46937|YAP1_HUMAN	830	321
sp|O95835|LATS1_HUMAN	sp|O95835|LATS1_HUMAN	1005	751
sp|P46937|YAP1_HUMAN	sp|Q15678|PTN14_HUMAN	342	124
sp|P46937|YAP1_HUMAN	sp|P46937|YAP1_HUMAN	342	321
sp|P46937|YAP1_HUMAN	sp|P46937|YAP1_HUMAN	342	315
sp|P46937|YAP1_HUMAN	sp|P46937|YAP1_HUMAN	342	342
sp|O95835|LATS1_HUMAN	sp|Q15678|PTN14_HUMAN	70	822
sp|O95835|LATS1_HUMAN	sp|O95835|LATS1_HUMAN	751	702
sp|P46937|YAP1_HUMAN	sp|P46937|YAP1_HUMAN	181	315
